# Supplementary material for: Auditory feedback effect on temporal patterns during self-pacing treadmill walking
Source: PLoS One. 2025 Nov 4;20(11):e0335971. doi: 10.1371/journal.pone.0335971 (PMC12585087; doi:10.1371/journal.pone.0335971)
Supplement: S2 File — This file archive contains gait events from the two test conditions (no sound and with sound) for all included participants, as well as the validation data for the accelerometer-based gait event detection algorithm. All data files are in CSV format. A readme file is included with the details of the file format and contents. (ZIP) [file pone.0335971.s003.zip]

Archive with 178 entries (168 files):
- TreadmillSoundsData/.MATLABDriveTag
- TreadmillSoundsData/readme_TreadmillSoundsData.txt
- TreadmillSoundsData/TestConditions/
- TreadmillSoundsData/TestConditions/.MATLABDriveTag
- TreadmillSoundsData/TestConditions/NoSound/
- TreadmillSoundsData/TestConditions/NoSound/.MATLABDriveTag
- TreadmillSoundsData/TestConditions/NoSound/BeltSpeed/
- TreadmillSoundsData/TestConditions/NoSound/BeltSpeed/.MATLABDriveTag
- TreadmillSoundsData/TestConditions/NoSound/BeltSpeed/Subject1_NoSoundBeltspeed.csv
- TreadmillSoundsData/TestConditions/NoSound/BeltSpeed/Subject10_NoSoundBeltspeed.csv
- TreadmillSoundsData/TestConditions/NoSound/BeltSpeed/Subject11_NoSoundBeltspeed.csv
- TreadmillSoundsData/TestConditions/NoSound/BeltSpeed/Subject12_NoSoundBeltspeed.csv
- TreadmillSoundsData/TestConditions/NoSound/BeltSpeed/Subject13_NoSoundBeltspeed.csv
- TreadmillSoundsData/TestConditions/NoSound/BeltSpeed/Subject14_NoSoundBeltspeed.csv
- TreadmillSoundsData/TestConditions/NoSound/BeltSpeed/Subject15_NoSoundBeltspeed.csv
- TreadmillSoundsData/TestConditions/NoSound/BeltSpeed/Subject16_NoSoundBeltspeed.csv
- TreadmillSoundsData/TestConditions/NoSound/BeltSpeed/Subject17_NoSoundBeltspeed.csv
- TreadmillSoundsData/TestConditions/NoSound/BeltSpeed/Subject18_NoSoundBeltspeed.csv
- TreadmillSoundsData/TestConditions/NoSound/BeltSpeed/Subject19_NoSoundBeltspeed.csv
- TreadmillSoundsData/TestConditions/NoSound/BeltSpeed/Subject2_NoSoundBeltspeed.csv
- TreadmillSoundsData/TestConditions/NoSound/BeltSpeed/Subject20_NoSoundBeltspeed.csv
- TreadmillSoundsData/TestConditions/NoSound/BeltSpeed/Subject21_NoSoundBeltspeed.csv
- TreadmillSoundsData/TestConditions/NoSound/BeltSpeed/Subject22_NoSoundBeltspeed.csv
- TreadmillSoundsData/TestConditions/NoSound/BeltSpeed/Subject23_NoSoundBeltspeed.csv
- TreadmillSoundsData/TestConditions/NoSound/BeltSpeed/Subject24_NoSoundBeltspeed.csv
- TreadmillSoundsData/TestConditions/NoSound/BeltSpeed/Subject25_NoSoundBeltspeed.csv
- TreadmillSoundsData/TestConditions/NoSound/BeltSpeed/Subject26_NoSoundBeltspeed.csv
- TreadmillSoundsData/TestConditions/NoSound/BeltSpeed/Subject27_NoSoundBeltspeed.csv
- TreadmillSoundsData/TestConditions/NoSound/BeltSpeed/Subject28_NoSoundBeltspeed.csv
- TreadmillSoundsData/TestConditions/NoSound/BeltSpeed/Subject29_NoSoundBeltspeed.csv
- TreadmillSoundsData/TestConditions/NoSound/BeltSpeed/Subject3_NoSoundBeltspeed.csv
- TreadmillSoundsData/TestConditions/NoSound/BeltSpeed/Subject30_NoSoundBeltspeed.csv
- TreadmillSoundsData/TestConditions/NoSound/BeltSpeed/Subject31_NoSoundBeltspeed.csv
- TreadmillSoundsData/TestConditions/NoSound/BeltSpeed/Subject32_NoSoundBeltspeed.csv
- TreadmillSoundsData/TestConditions/NoSound/BeltSpeed/Subject33_NoSoundBeltspeed.csv
- TreadmillSoundsData/TestConditions/NoSound/BeltSpeed/Subject4_NoSoundBeltspeed.csv
- TreadmillSoundsData/TestConditions/NoSound/BeltSpeed/Subject5_NoSoundBeltspeed.csv
- TreadmillSoundsData/TestConditions/NoSound/BeltSpeed/Subject6_NoSoundBeltspeed.csv
- TreadmillSoundsData/TestConditions/NoSound/BeltSpeed/Subject7_NoSoundBeltspeed.csv
- TreadmillSoundsData/TestConditions/NoSound/BeltSpeed/Subject8_NoSoundBeltspeed.csv
- TreadmillSoundsData/TestConditions/NoSound/BeltSpeed/Subject9_NoSoundBeltspeed.csv
- TreadmillSoundsData/TestConditions/NoSound/GaitEvents/
- TreadmillSoundsData/TestConditions/NoSound/GaitEvents/.MATLABDriveTag
- TreadmillSoundsData/TestConditions/NoSound/GaitEvents/Subject1_NoSound_GaitEvents.csv
- TreadmillSoundsData/TestConditions/NoSound/GaitEvents/Subject10_NoSound_GaitEvents.csv
- TreadmillSoundsData/TestConditions/NoSound/GaitEvents/Subject11_NoSound_GaitEvents.csv
- TreadmillSoundsData/TestConditions/NoSound/GaitEvents/Subject12_NoSound_GaitEvents.csv
- TreadmillSoundsData/TestConditions/NoSound/GaitEvents/Subject13_NoSound_GaitEvents.csv
- TreadmillSoundsData/TestConditions/NoSound/GaitEvents/Subject14_NoSound_GaitEvents.csv
- TreadmillSoundsData/TestConditions/NoSound/GaitEvents/Subject15_NoSound_GaitEvents.csv
- TreadmillSoundsData/TestConditions/NoSound/GaitEvents/Subject16_NoSound_GaitEvents.csv
- TreadmillSoundsData/TestConditions/NoSound/GaitEvents/Subject17_NoSound_GaitEvents.csv
- TreadmillSoundsData/TestConditions/NoSound/GaitEvents/Subject18_NoSound_GaitEvents.csv
- TreadmillSoundsData/TestConditions/NoSound/GaitEvents/Subject19_NoSound_GaitEvents.csv
- TreadmillSoundsData/TestConditions/NoSound/GaitEvents/Subject2_NoSound_GaitEvents.csv
- TreadmillSoundsData/TestConditions/NoSound/GaitEvents/Subject20_NoSound_GaitEvents.csv
- TreadmillSoundsData/TestConditions/NoSound/GaitEvents/Subject21_NoSound_GaitEvents.csv
- TreadmillSoundsData/TestConditions/NoSound/GaitEvents/Subject22_NoSound_GaitEvents.csv
- TreadmillSoundsData/TestConditions/NoSound/GaitEvents/Subject23_NoSound_GaitEvents.csv
- TreadmillSoundsData/TestConditions/NoSound/GaitEvents/Subject24_NoSound_GaitEvents.csv
- TreadmillSoundsData/TestConditions/NoSound/GaitEvents/Subject25_NoSound_GaitEvents.csv
- TreadmillSoundsData/TestConditions/NoSound/GaitEvents/Subject26_NoSound_GaitEvents.csv
- TreadmillSoundsData/TestConditions/NoSound/GaitEvents/Subject27_NoSound_GaitEvents.csv
- TreadmillSoundsData/TestConditions/NoSound/GaitEvents/Subject28_NoSound_GaitEvents.csv
- TreadmillSoundsData/TestConditions/NoSound/GaitEvents/Subject29_NoSound_GaitEvents.csv
- TreadmillSoundsData/TestConditions/NoSound/GaitEvents/Subject3_NoSound_GaitEvents.csv
- TreadmillSoundsData/TestConditions/NoSound/GaitEvents/Subject30_NoSound_GaitEvents.csv
- TreadmillSoundsData/TestConditions/NoSound/GaitEvents/Subject31_NoSound_GaitEvents.csv
- TreadmillSoundsData/TestConditions/NoSound/GaitEvents/Subject32_NoSound_GaitEvents.csv
- TreadmillSoundsData/TestConditions/NoSound/GaitEvents/Subject33_NoSound_GaitEvents.csv
- TreadmillSoundsData/TestConditions/NoSound/GaitEvents/Subject4_NoSound_GaitEvents.csv
- TreadmillSoundsData/TestConditions/NoSound/GaitEvents/Subject5_NoSound_GaitEvents.csv
- TreadmillSoundsData/TestConditions/NoSound/GaitEvents/Subject6_NoSound_GaitEvents.csv
- TreadmillSoundsData/TestConditions/NoSound/GaitEvents/Subject7_NoSound_GaitEvents.csv
- TreadmillSoundsData/TestConditions/NoSound/GaitEvents/Subject8_NoSound_GaitEvents.csv
- TreadmillSoundsData/TestConditions/NoSound/GaitEvents/Subject9_NoSound_GaitEvents.csv
- TreadmillSoundsData/TestConditions/WithSound/
- TreadmillSoundsData/TestConditions/WithSound/.MATLABDriveTag
- TreadmillSoundsData/TestConditions/WithSound/BeltSpeed/
- TreadmillSoundsData/TestConditions/WithSound/BeltSpeed/.MATLABDriveTag
- TreadmillSoundsData/TestConditions/WithSound/BeltSpeed/Subject1_WithSoundBeltspeed.csv
- TreadmillSoundsData/TestConditions/WithSound/BeltSpeed/Subject10_WithSoundBeltspeed.csv
- TreadmillSoundsData/TestConditions/WithSound/BeltSpeed/Subject11_WithSoundBeltspeed.csv
- TreadmillSoundsData/TestConditions/WithSound/BeltSpeed/Subject12_WithSoundBeltspeed.csv
- TreadmillSoundsData/TestConditions/WithSound/BeltSpeed/Subject13_WithSoundBeltspeed.csv
- TreadmillSoundsData/TestConditions/WithSound/BeltSpeed/Subject14_WithSoundBeltspeed.csv
- TreadmillSoundsData/TestConditions/WithSound/BeltSpeed/Subject15_WithSoundBeltspeed.csv
- TreadmillSoundsData/TestConditions/WithSound/BeltSpeed/Subject16_WithSoundBeltspeed.csv
- TreadmillSoundsData/TestConditions/WithSound/BeltSpeed/Subject17_WithSoundBeltspeed.csv
- TreadmillSoundsData/TestConditions/WithSound/BeltSpeed/Subject18_WithSoundBeltspeed.csv
- TreadmillSoundsData/TestConditions/WithSound/BeltSpeed/Subject19_WithSoundBeltspeed.csv
- TreadmillSoundsData/TestConditions/WithSound/BeltSpeed/Subject2_WithSoundBeltspeed.csv
- TreadmillSoundsData/TestConditions/WithSound/BeltSpeed/Subject20_WithSoundBeltspeed.csv
- TreadmillSoundsData/TestConditions/WithSound/BeltSpeed/Subject21_WithSoundBeltspeed.csv
- TreadmillSoundsData/TestConditions/WithSound/BeltSpeed/Subject22_WithSoundBeltspeed.csv
- TreadmillSoundsData/TestConditions/WithSound/BeltSpeed/Subject23_WithSoundBeltspeed.csv
- TreadmillSoundsData/TestConditions/WithSound/BeltSpeed/Subject24_WithSoundBeltspeed.csv
- TreadmillSoundsData/TestConditions/WithSound/BeltSpeed/Subject25_WithSoundBeltspeed.csv
- TreadmillSoundsData/TestConditions/WithSound/BeltSpeed/Subject26_WithSoundBeltspeed.csv
- TreadmillSoundsData/TestConditions/WithSound/BeltSpeed/Subject27_WithSoundBeltspeed.csv
- TreadmillSoundsData/TestConditions/WithSound/BeltSpeed/Subject28_WithSoundBeltspeed.csv
- TreadmillSoundsData/TestConditions/WithSound/BeltSpeed/Subject29_WithSoundBeltspeed.csv
- TreadmillSoundsData/TestConditions/WithSound/BeltSpeed/Subject3_WithSoundBeltspeed.csv
- TreadmillSoundsData/TestConditions/WithSound/BeltSpeed/Subject30_WithSoundBeltspeed.csv
- TreadmillSoundsData/TestConditions/WithSound/BeltSpeed/Subject31_WithSoundBeltspeed.csv
- TreadmillSoundsData/TestConditions/WithSound/BeltSpeed/Subject32_WithSoundBeltspeed.csv
- TreadmillSoundsData/TestConditions/WithSound/BeltSpeed/Subject33_WithSoundBeltspeed.csv
- TreadmillSoundsData/TestConditions/WithSound/BeltSpeed/Subject4_WithSoundBeltspeed.csv
- TreadmillSoundsData/TestConditions/WithSound/BeltSpeed/Subject5_WithSoundBeltspeed.csv
- TreadmillSoundsData/TestConditions/WithSound/BeltSpeed/Subject6_WithSoundBeltspeed.csv
- TreadmillSoundsData/TestConditions/WithSound/BeltSpeed/Subject7_WithSoundBeltspeed.csv
- TreadmillSoundsData/TestConditions/WithSound/BeltSpeed/Subject8_WithSoundBeltspeed.csv
- TreadmillSoundsData/TestConditions/WithSound/BeltSpeed/Subject9_WithSoundBeltspeed.csv
- TreadmillSoundsData/TestConditions/WithSound/GaitEvents/
- TreadmillSoundsData/TestConditions/WithSound/GaitEvents/.MATLABDriveTag
- TreadmillSoundsData/TestConditions/WithSound/GaitEvents/Subject1_WithSound_GaitEvents.csv
- TreadmillSoundsData/TestConditions/WithSound/GaitEvents/Subject10_WithSound_GaitEvents.csv
- TreadmillSoundsData/TestConditions/WithSound/GaitEvents/Subject11_WithSound_GaitEvents.csv
- TreadmillSoundsData/TestConditions/WithSound/GaitEvents/Subject12_WithSound_GaitEvents.csv
- TreadmillSoundsData/TestConditions/WithSound/GaitEvents/Subject13_WithSound_GaitEvents.csv
- TreadmillSoundsData/TestConditions/WithSound/GaitEvents/Subject14_WithSound_GaitEvents.csv
- TreadmillSoundsData/TestConditions/WithSound/GaitEvents/Subject15_WithSound_GaitEvents.csv
- TreadmillSoundsData/TestConditions/WithSound/GaitEvents/Subject16_WithSound_GaitEvents.csv
- TreadmillSoundsData/TestConditions/WithSound/GaitEvents/Subject17_WithSound_GaitEvents.csv
- TreadmillSoundsData/TestConditions/WithSound/GaitEvents/Subject18_WithSound_GaitEvents.csv
- TreadmillSoundsData/TestConditions/WithSound/GaitEvents/Subject19_WithSound_GaitEvents.csv
- TreadmillSoundsData/TestConditions/WithSound/GaitEvents/Subject2_WithSound_GaitEvents.csv
- TreadmillSoundsData/TestConditions/WithSound/GaitEvents/Subject20_WithSound_GaitEvents.csv
- TreadmillSoundsData/TestConditions/WithSound/GaitEvents/Subject21_WithSound_GaitEvents.csv
- TreadmillSoundsData/TestConditions/WithSound/GaitEvents/Subject22_WithSound_GaitEvents.csv
- TreadmillSoundsData/TestConditions/WithSound/GaitEvents/Subject23_WithSound_GaitEvents.csv
- TreadmillSoundsData/TestConditions/WithSound/GaitEvents/Subject24_WithSound_GaitEvents.csv
- TreadmillSoundsData/TestConditions/WithSound/GaitEvents/Subject25_WithSound_GaitEvents.csv
- TreadmillSoundsData/TestConditions/WithSound/GaitEvents/Subject26_WithSound_GaitEvents.csv
- TreadmillSoundsData/TestConditions/WithSound/GaitEvents/Subject27_WithSound_GaitEvents.csv
- TreadmillSoundsData/TestConditions/WithSound/GaitEvents/Subject28_WithSound_GaitEvents.csv
- TreadmillSoundsData/TestConditions/WithSound/GaitEvents/Subject29_WithSound_GaitEvents.csv
- TreadmillSoundsData/TestConditions/WithSound/GaitEvents/Subject3_WithSound_GaitEvents.csv
- TreadmillSoundsData/TestConditions/WithSound/GaitEvents/Subject30_WithSound_GaitEvents.csv
- TreadmillSoundsData/TestConditions/WithSound/GaitEvents/Subject31_WithSound_GaitEvents.csv
- TreadmillSoundsData/TestConditions/WithSound/GaitEvents/Subject32_WithSound_GaitEvents.csv
- TreadmillSoundsData/TestConditions/WithSound/GaitEvents/Subject33_WithSound_GaitEvents.csv
- TreadmillSoundsData/TestConditions/WithSound/GaitEvents/Subject4_WithSound_GaitEvents.csv
- TreadmillSoundsData/TestConditions/WithSound/GaitEvents/Subject5_WithSound_GaitEvents.csv
- TreadmillSoundsData/TestConditions/WithSound/GaitEvents/Subject6_WithSound_GaitEvents.csv
- TreadmillSoundsData/TestConditions/WithSound/GaitEvents/Subject7_WithSound_GaitEvents.csv
- TreadmillSoundsData/TestConditions/WithSound/GaitEvents/Subject8_WithSound_GaitEvents.csv
- TreadmillSoundsData/TestConditions/WithSound/GaitEvents/Subject9_WithSound_GaitEvents.csv
- TreadmillSoundsData/Validation/
- TreadmillSoundsData/Validation/.MATLABDriveTag
- TreadmillSoundsData/Validation/Accel_GaitEvents/
- TreadmillSoundsData/Validation/Accel_GaitEvents/.MATLABDriveTag
- TreadmillSoundsData/Validation/Accel_GaitEvents/Subject1_validation_accel.csv
- TreadmillSoundsData/Validation/Accel_GaitEvents/Subject10_validation_accel.csv
- TreadmillSoundsData/Validation/Accel_GaitEvents/Subject11_validation_accel.csv
- TreadmillSoundsData/Validation/Accel_GaitEvents/Subject12_validation_accel.csv
- TreadmillSoundsData/Validation/Accel_GaitEvents/Subject2_validation_accel.csv
- TreadmillSoundsData/Validation/Accel_GaitEvents/Subject3_validation_accel.csv
- TreadmillSoundsData/Validation/Accel_GaitEvents/Subject4_validation_accel.csv
- TreadmillSoundsData/Validation/Accel_GaitEvents/Subject5_validation_accel.csv
- TreadmillSoundsData/Validation/Accel_GaitEvents/Subject6_validation_accel.csv
- TreadmillSoundsData/Validation/Accel_GaitEvents/Subject7_validation_accel.csv
- TreadmillSoundsData/Validation/Accel_GaitEvents/Subject8_validation_accel.csv
- TreadmillSoundsData/Validation/Accel_GaitEvents/Subject9_validation_accel.csv
- TreadmillSoundsData/Validation/GRF_GaitEvents/
- TreadmillSoundsData/Validation/GRF_GaitEvents/.MATLABDriveTag
- TreadmillSoundsData/Validation/GRF_GaitEvents/Subject1_validation_grf.csv
- TreadmillSoundsData/Validation/GRF_GaitEvents/Subject10_validation_grf.csv
- TreadmillSoundsData/Validation/GRF_GaitEvents/Subject11_validation_grf.csv
- TreadmillSoundsData/Validation/GRF_GaitEvents/Subject12_validation_grf.csv
- TreadmillSoundsData/Validation/GRF_GaitEvents/Subject2_validation_grf.csv
- TreadmillSoundsData/Validation/GRF_GaitEvents/Subject3_validation_grf.csv
- TreadmillSoundsData/Validation/GRF_GaitEvents/Subject4_validation_grf.csv
- TreadmillSoundsData/Validation/GRF_GaitEvents/Subject5_validation_grf.csv
- TreadmillSoundsData/Validation/GRF_GaitEvents/Subject6_validation_grf.csv
- TreadmillSoundsData/Validation/GRF_GaitEvents/Subject7_validation_grf.csv
- TreadmillSoundsData/Validation/GRF_GaitEvents/Subject8_validation_grf.csv
- TreadmillSoundsData/Validation/GRF_GaitEvents/Subject9_validation_grf.csv
