# Supplementary material for: Auditory feedback effect on temporal patterns during self-pacing treadmill walking
Source: PLoS One. 2025 Nov 4;20(11):e0335971. doi: 10.1371/journal.pone.0335971 (PMC12585087; doi:10.1371/journal.pone.0335971)
Supplement: S2 File — This file archive contains gait events from the two test conditions (no sound and with sound) for all included participants, as well as the validation data for the accelerometer-based gait event detection algorithm. All data files are in CSV format. A readme file is included with the details of the file format and contents. (ZIP) [file pone.0335971.s003.zip › TreadmillSoundsData/readme_TreadmillSoundsData.txt]

--------------------------------------------------------------------------------------------------
Data Folders Description
--------------------------------------------------------------------------------------------------

There are two folders with data included: one is for the validation of the gait event detection algorithm developed in the study, as well as data from the comparison of removing audible treadmill sounds while walking on a self-pacing treadmill.

Validation Folder:
- Accelerometer-based detected gait events from walking trial for all subjects (n=12 .csv files)
- Ground reaction force-based detected gait events from walking trial for all subjects (n=12 .csv files)

Columns:
1) L_TO = Left toe-off
2) R_TO = Right toe-off
3) L_HS = Left heel-strike
4) R_HS = Right heel-strike


TestConditions Folder: With Sound and No Sound Conditions

-Accelerometer-based detectetd gait events for both test conditions (n=33 .csv files)
-Belt speed and timestamp for both conditions (n=33 .csv files)


Notes:
* Some gait events files will have NaN values at the end of the arrays. These were included as padding to make all columns even in size, and should be removed when performing analysis.
* A small offset bias was applied to the accelerometer-based gait event data to account for error in the algorithm developed. 
  The offsets were: 
	L_TO: +0.017 sec 
	R_TO: +0.0162 sec
	L_HS: +0.0239 sec
	R_HS: +0.0279 sec


--------------------------------------------------------------------------------------------------
Contact Info
--------------------------------------------------------------------------------------------------

Ajit Chaudhari
The Ohio State University
ajit.chaudhari@osumc.edu
