# Supplementary material for: Auditory feedback effect on temporal patterns during self-pacing treadmill walking
Source: PLoS One. 2025 Nov 4;20(11):e0335971. doi: 10.1371/journal.pone.0335971 (PMC12585087; doi:10.1371/journal.pone.0335971)
Supplement: S2 File — This file archive contains gait events from the two test conditions (no sound and with sound) for all included participants, as well as the validation data for the accelerometer-based gait event detection algorithm. All data files are in CSV format. A readme file is included with the details of the file format and contents. (ZIP) [file pone.0335971.s003.zip › TreadmillSoundsData/TestConditions/NoSound/BeltSpeed/Subject1_NoSoundBeltspeed.csv]

BeltSpeed	Time
1.545	0
1.5444	0.0333
1.5484	0.0667
1.5453	0.1
1.5386	0.1333
1.5452	0.1667
1.5409	0.2
1.5404	0.2333
1.5471	0.2667
1.5238	0.3
1.5414	0.3333
1.5353	0.3667
1.5449	0.4
1.5319	0.4333
1.5294	0.4667
1.539	0.5
1.535	0.5333
1.5389	0.5667
1.5352	0.6
1.532	0.6333
1.5363	0.6667
1.5326	0.7
1.5315	0.7333
1.531	0.7667
1.5163	0.8
1.5282	0.8333
1.5276	0.8667
1.5402	0.9
1.5175	0.9333
1.5177	0.9667
1.5275	1
1.5207	1.0333
1.5226	1.0667
1.5207	1.1
1.52	1.1333
1.5188	1.1667
1.5157	1.2
1.5157	1.2333
1.5156	1.2667
1.4971	1.3
1.5081	1.3333
1.5072	1.3667
1.5129	1.4
1.5057	1.4333
1.4906	1.4667
1.5128	1.5
1.5057	1.5333
1.509	1.5667
1.5078	1.6
1.5033	1.6333
1.505	1.6667
1.5028	1.7
1.5005	1.7333
1.497	1.7667
1.4894	1.8
1.4829	1.8333
1.4937	1.8667
1.499	1.9
1.4935	1.9333
1.4754	1.9667
1.4857	2
1.4933	2.0333
1.4801	2.0667
1.4842	2.1
1.4818	2.1333
1.4837	2.1667
1.4723	2.2
1.4766	2.2333
1.4778	2.2667
1.4753	2.3
1.4504	2.3333
1.4681	2.3667
1.4663	2.4
1.4794	2.4333
1.4808	2.4667
1.4633	2.5
1.4692	2.5333
1.4723	2.5667
1.4651	2.6
1.4683	2.6333
1.4673	2.6667
1.4669	2.7
1.4612	2.7333
1.4584	2.7667
1.4642	2.8
1.4542	2.8333
1.4451	2.8667
1.4528	2.9
1.4674	2.9333
1.4672	2.9667
1.4451	3
1.4445	3.0333
1.4675	3.0667
1.4586	3.1
1.4434	3.1333
1.4527	3.1667
1.4586	3.2
1.4501	3.2333
1.4454	3.2667
1.4524	3.3
1.4535	3.3333
1.4262	3.3667
1.447	3.4
1.4469	3.4333
1.4543	3.4667
1.4381	3.5
1.4393	3.5333
1.4548	3.5667
1.445	3.6
1.4493	3.6333
1.4462	3.6667
1.4481	3.7
1.4421	3.7333
1.4428	3.7667
1.4448	3.8
1.4438	3.8333
1.4287	3.8667
1.43	3.9
1.4421	3.9333
1.4463	3.9667
1.4475	4
1.4401	4.0333
1.436	4.0667
1.4462	4.1
1.4467	4.1333
1.4356	4.1667
1.4384	4.2
1.441	4.2333
1.4368	4.2667
1.434	4.3
1.4374	4.3333
1.4302	4.3667
1.4267	4.4
1.4218	4.4333
1.4415	4.4667
1.4444	4.5
1.433	4.5333
1.4266	4.5667
1.4354	4.6
1.445	4.6333
1.4308	4.6667
1.4239	4.7
1.434	4.7333
1.4311	4.7667
1.4253	4.8
1.4267	4.8333
1.4339	4.8667
1.4095	4.9
1.4151	4.9333
1.4173	4.9667
1.4309	5
1.4246	5.0333
1.4048	5.0667
1.4123	5.1
1.4231	5.1333
1.4068	5.1667
1.4111	5.2
1.4048	5.2333
1.4039	5.2667
1.396	5.3
1.398	5.3333
1.3956	5.3667
1.3948	5.4
1.3709	5.4333
1.3878	5.4667
1.3897	5.5
1.3893	5.5333
1.3842	5.5667
1.3831	5.6
1.3794	5.6333
1.3814	5.6667
1.3808	5.7
1.3731	5.7333
1.3761	5.7667
1.3733	5.8
1.3731	5.8333
1.3652	5.8667
1.3731	5.9
1.3482	5.9333
1.3606	5.9667
1.3572	6
1.3658	6.0333
1.3566	6.0667
1.3565	6.1
1.3543	6.1333
1.356	6.1667
1.3598	6.2
1.3506	6.2333
1.3501	6.2667
1.3509	6.3
1.3509	6.3333
1.3424	6.3667
1.3433	6.4
1.344	6.4333
1.3287	6.4667
1.3348	6.5
1.3356	6.5333
1.3583	6.5667
1.3485	6.6
1.3332	6.6333
1.3366	6.6667
1.35	6.7
1.343	6.7333
1.3344	6.7667
1.3406	6.8
1.3438	6.8333
1.3357	6.8667
1.3357	6.9
1.3387	6.9333
1.3229	6.9667
1.3316	7
1.3374	7.0333
1.3497	7.0667
1.3411	7.1
1.3298	7.1333
1.3308	7.1667
1.3468	7.2
1.3527	7.2333
1.3331	7.2667
1.3366	7.3
1.3462	7.3333
1.3408	7.3667
1.3405	7.4
1.35	7.4333
1.3243	7.4667
1.3374	7.5
1.3431	7.5333
1.351	7.5667
1.3481	7.6
1.3454	7.6333
1.3439	7.6667
1.3521	7.7
1.3564	7.7333
1.3456	7.7667
1.351	7.8
1.3573	7.8333
1.3583	7.8667
1.3471	7.9
1.3549	7.9333
1.3459	7.9667
1.3512	8
1.3467	8.0333
1.3547	8.0667
1.3638	8.1
1.3581	8.1333
1.3585	8.1667
1.3561	8.2
1.3711	8.2333
1.3653	8.2667
1.3613	8.3
1.3647	8.3333
1.3611	8.3667
1.3661	8.4
1.3699	8.4333
1.3528	8.4667
1.3656	8.5
1.367	8.5333
1.3788	8.5667
1.3638	8.6
1.3592	8.6333
1.374	8.6667
1.3731	8.7
1.3719	8.7333
1.3746	8.7667
1.3802	8.8
1.3755	8.8333
1.3761	8.8667
1.3804	8.9
1.3811	8.9333
1.3737	8.9667
1.3634	9
1.3859	9.0333
1.3911	9.0667
1.3828	9.1
1.3683	9.1333
1.3879	9.1667
1.396	9.2
1.3909	9.2333
1.3933	9.2667
1.3904	9.3
1.3925	9.3333
1.3947	9.3667
1.3956	9.4
1.3963	9.4333
1.3992	9.4667
1.3771	9.5
1.3927	9.5333
1.4043	9.5667
1.4139	9.6
1.4079	9.6333
1.3912	9.6667
1.3943	9.7
1.4141	9.7333
1.4111	9.7667
1.3973	9.8
1.4083	9.8333
1.4048	9.8667
1.4101	9.9
1.4103	9.9333
1.4147	9.9667
1.4018	10
1.4061	10.0333
1.4112	10.0667
1.4206	10.1
1.4181	10.1333
1.4074	10.1667
1.4182	10.2
1.4239	10.2333
1.4152	10.2667
1.4181	10.3
1.4232	10.3333
1.4239	10.3667
1.4197	10.4
1.4181	10.4333
1.4262	10.4667
1.4287	10.5
1.4024	10.5333
1.4189	10.5667
1.4278	10.6
1.4319	10.6333
1.4099	10.6667
1.4127	10.7
1.4327	10.7333
1.4251	10.7667
1.4314	10.8
1.4186	10.8333
1.4189	10.8667
1.4296	10.9
1.4265	10.9333
1.4183	10.9667
1.429	11
1.4122	11.0333
1.4259	11.0667
1.4205	11.1
1.4281	11.1333
1.4204	11.1667
1.4302	11.2
1.4265	11.2333
1.4295	11.2667
1.4283	11.3
1.4326	11.3333
1.4308	11.3667
1.4285	11.4
1.4303	11.4333
1.4343	11.4667
1.4346	11.5
1.4107	11.5333
1.4244	11.5667
1.4279	11.6
1.4347	11.6333
1.4276	11.6667
1.4275	11.7
1.437	11.7333
1.4321	11.7667
1.4356	11.8
1.4342	11.8333
1.4356	11.8667
1.4316	11.9
1.4348	11.9333
1.4323	11.9667
1.4331	12
1.4231	12.0333
1.4161	12.0667
1.4316	12.1
1.4342	12.1333
1.4436	12.1667
1.435	12.2
1.4277	12.2333
1.4317	12.2667
1.4446	12.3
1.4337	12.3333
1.4266	12.3667
1.4356	12.4
1.4387	12.4333
1.43	12.4667
1.4274	12.5
1.4334	12.5333
1.4253	12.5667
1.4218	12.6
1.4289	12.6333
1.4432	12.6667
1.4369	12.7
1.4241	12.7333
1.4205	12.7667
1.4385	12.8
1.442	12.8333
1.4214	12.8667
1.4314	12.9
1.4288	12.9333
1.4326	12.9667
1.4359	13
1.4308	13.0333
1.4159	13.0667
1.4316	13.1
1.4361	13.1333
1.4388	13.1667
1.422	13.2
1.4363	13.2333
1.4353	13.2667
1.4441	13.3
1.4414	13.3333
1.432	13.3667
1.4376	13.4
1.4442	13.4333
1.4404	13.4667
1.4336	13.5
1.4431	13.5333
1.4323	13.5667
1.4357	13.6
1.4369	13.6333
1.45	13.6667
1.4436	13.7
1.4371	13.7333
1.434	13.7667
1.4467	13.8
1.4565	13.8333
1.4376	13.8667
1.4418	13.9
1.4482	13.9333
1.4429	13.9667
1.4469	14
1.4502	14.0333
1.433	14.0667
1.4414	14.1
1.4486	14.1333
1.4606	14.1667
1.4569	14.2
1.4467	14.2333
1.4485	14.2667
1.4648	14.3
1.4592	14.3333
1.4457	14.3667
1.4545	14.4
1.4636	14.4333
1.4581	14.4667
1.4433	14.5
1.4545	14.5333
1.4487	14.5667
1.4439	14.6
1.4493	14.6333
1.4695	14.6667
1.4742	14.7
1.4555	14.7333
1.4467	14.7667
1.463	14.8
1.478	14.8333
1.4589	14.8667
1.456	14.9
1.4612	14.9333
1.4583	14.9667
1.4604	15
1.4613	15.0333
1.4538	15.0667
1.4494	15.1
1.4601	15.1333
1.4681	15.1667
1.4729	15.2
1.4614	15.2333
1.4563	15.2667
1.4635	15.3
1.4761	15.3333
1.4603	15.3667
1.455	15.4
1.4647	15.4333
1.4617	15.4667
1.4579	15.5
1.4612	15.5333
1.4487	15.5667
1.4517	15.6
1.4495	15.6333
1.4659	15.6667
1.4642	15.7
1.4559	15.7333
1.4501	15.7667
1.4554	15.8
1.4671	15.8333
1.4567	15.8667
1.4465	15.9
1.4512	15.9333
1.4485	15.9667
1.4506	16
1.45	16.0333
1.4357	16.0667
1.432	16.1
1.4401	16.1333
1.4458	16.1667
1.4484	16.2
1.4395	16.2333
1.4318	16.2667
1.4393	16.3
1.4416	16.3333
1.4315	16.3667
1.4244	16.4
1.4324	16.4333
1.4282	16.4667
1.4222	16.5
1.4216	16.5333
1.4272	16.5667
1.3951	16.6
1.4074	16.6333
1.4121	16.6667
1.4178	16.7
1.4109	16.7333
1.3906	16.7667
1.3967	16.8
1.4111	16.8333
1.3957	16.8667
1.3965	16.9
1.3898	16.9333
1.3907	16.9667
1.3873	17
1.3868	17.0333
1.3832	17.0667
1.3637	17.1
1.3737	17.1333
1.3772	17.1667
1.3825	17.2
1.3735	17.2333
1.3579	17.2667
1.3737	17.3
1.3686	17.3333
1.3658	17.3667
1.3674	17.4
1.3673	17.4333
1.3682	17.4667
1.3578	17.5
1.36	17.5333
1.3645	17.5667
1.34	17.6
1.3468	17.6333
1.3535	17.6667
1.3663	17.7
1.3592	17.7333
1.3407	17.7667
1.3484	17.8
1.3639	17.8333
1.3488	17.8667
1.3507	17.9
1.3488	17.9333
1.3509	17.9667
1.3482	18
1.347	18.0333
1.3497	18.0667
1.3321	18.1
1.3438	18.1333
1.3462	18.1667
1.3557	18.2
1.3531	18.2333
1.3377	18.2667
1.348	18.3
1.3546	18.3333
1.3441	18.3667
1.3502	18.4
1.3488	18.4333
1.3513	18.4667
1.3446	18.5
1.3469	18.5333
1.3515	18.5667
1.3473	18.6
1.334	18.6333
1.3425	18.6667
1.3554	18.7
1.3557	18.7333
1.334	18.7667
1.3411	18.8
1.3545	18.8333
1.3487	18.8667
1.3534	18.9
1.3439	18.9333
1.3479	18.9667
1.3531	19
1.3496	19.0333
1.343	19.0667
1.3505	19.1
1.3417	19.1333
1.3429	19.1667
1.3404	19.2
1.3562	19.2333
1.3577	19.2667
1.3487	19.3
1.3453	19.3333
1.3509	19.3667
1.3661	19.4
1.3557	19.4333
1.3473	19.4667
1.3583	19.5
1.3571	19.5333
1.3574	19.5667
1.3583	19.6
1.3665	19.6333
1.3451	19.6667
1.3523	19.7
1.3603	19.7333
1.3819	19.7667
1.3735	19.8
1.3593	19.8333
1.361	19.8667
1.3789	19.9
1.3734	19.9333
1.3624	19.9667
1.3736	20
1.3722	20.0333
1.3693	20.0667
1.3706	20.1
1.3855	20.1333
1.3582	20.1667
1.3672	20.2
1.3725	20.2333
1.3912	20.2667
1.3855	20.3
1.3707	20.3333
1.3723	20.3667
1.3906	20.4
1.3855	20.4333
1.3742	20.4667
1.3828	20.5
1.3856	20.5333
1.3852	20.5667
1.3839	20.6
1.3869	20.6333
1.3939	20.6667
1.3742	20.7
1.3817	20.7333
1.3937	20.7667
1.4065	20.8
1.3875	20.8333
1.3829	20.8667
1.3967	20.9
1.4088	20.9333
1.3907	20.9667
1.3943	21
1.4057	21.0333
1.4061	21.0667
1.3943	21.1
1.4006	21.1333
1.4159	21.1667
1.3861	21.2
1.3961	21.2333
1.41	21.2667
1.4212	21.3
1.4074	21.3333
1.3925	21.3667
1.4075	21.4
1.4252	21.4333
1.4103	21.4667
1.413	21.5
1.4156	21.5333
1.414	21.5667
1.4172	21.6
1.4176	21.6333
1.4248	21.6667
1.4119	21.7
1.4115	21.7333
1.4196	21.7667
1.435	21.8
1.4303	21.8333
1.4109	21.8667
1.4159	21.9
1.4379	21.9333
1.4285	21.9667
1.4312	22
1.4258	22.0333
1.4234	22.0667
1.4391	22.1
1.4311	22.1333
1.4349	22.1667
1.4377	22.2
1.4282	22.2333
1.4355	22.2667
1.4351	22.3
1.4447	22.3333
1.4366	22.3667
1.4398	22.4
1.4394	22.4333
1.4424	22.4667
1.4504	22.5
1.4425	22.5333
1.4463	22.5667
1.4529	22.6
1.4512	22.6333
1.4465	22.6667
1.4544	22.7
1.4412	22.7333
1.4522	22.7667
1.4487	22.8
1.4656	22.8333
1.4619	22.8667
1.4571	22.9
1.4556	22.9333
1.4608	22.9667
1.4764	23
1.4652	23.0333
1.4622	23.0667
1.473	23.1
1.4738	23.1333
1.4687	23.1667
1.4735	23.2
1.4719	23.2333
1.4672	23.2667
1.4732	23.3
1.4874	23.3333
1.4985	23.3667
1.4853	23.4
1.4854	23.4333
1.4911	23.4667
1.5068	23.5
1.4915	23.5333
1.4909	23.5667
1.5028	23.6
1.5035	23.6333
1.4965	23.6667
1.5009	23.7
1.5118	23.7333
1.4851	23.7667
1.5042	23.8
1.5063	23.8333
1.529	23.8667
1.519	23.9
1.5	23.9333
1.508	23.9667
1.5232	24
1.5141	24.0333
1.5167	24.0667
1.521	24.1
1.522	24.1333
1.5222	24.1667
1.5231	24.2
1.5332	24.2333
1.5094	24.2667
1.5246	24.3
1.5323	24.3333
1.5525	24.3667
1.541	24.4
1.5257	24.4333
1.5342	24.4667
1.5501	24.5
1.5358	24.5333
1.5372	24.5667
1.5455	24.6
1.5442	24.6333
1.5396	24.6667
1.541	24.7
1.5541	24.7333
1.5264	24.7667
1.5331	24.8
1.5486	24.8333
1.5549	24.8667
1.5519	24.9
1.5236	24.9333
1.5359	24.9667
1.557	25
1.5476	25.0333
1.5529	25.0667
1.5364	25.1
1.5421	25.1333
1.5571	25.1667
1.5483	25.2
1.5511	25.2333
1.5366	25.2667
1.5438	25.3
1.5513	25.3333
1.5624	25.3667
1.5489	25.4
1.5389	25.4333
1.5527	25.4667
1.5565	25.5
1.5481	25.5333
1.552	25.5667
1.5556	25.6
1.5554	25.6333
1.5517	25.6667
1.5547	25.7
1.5607	25.7333
1.5318	25.7667
1.5492	25.8
1.5627	25.8333
1.5649	25.8667
1.5616	25.9
1.534	25.9333
1.5484	25.9667
1.5707	26
1.5562	26.0333
1.56	26.0667
1.5463	26.1
1.5543	26.1333
1.5664	26.1667
1.5589	26.2
1.5581	26.2333
1.5486	26.2667
1.5572	26.3
1.5586	26.3333
1.5634	26.3667
1.5576	26.4
1.5491	26.4333
1.559	26.4667
1.5606	26.5
1.5549	26.5333
1.5575	26.5667
1.5583	26.6
1.5575	26.6333
1.5559	26.6667
1.5566	26.7
1.5571	26.7333
1.5493	26.7667
1.5397	26.8
1.5641	26.8333
1.5586	26.8667
1.569	26.9
1.5409	26.9333
1.5399	26.9667
1.5663	27
1.5577	27.0333
1.5614	27.0667
1.5534	27.1
1.5462	27.1333
1.5593	27.1667
1.557	27.2
1.5511	27.2333
1.5417	27.2667
1.5502	27.3
1.5546	27.3333
1.5524	27.3667
1.5633	27.4
1.5481	27.4333
1.5509	27.4667
1.5516	27.5
1.5514	27.5333
1.5606	27.5667
1.5511	27.6
1.5543	27.6333
1.5588	27.6667
1.5571	27.7
1.5489	27.7333
1.556	27.7667
1.5388	27.8
1.557	27.8333
1.5486	27.8667
1.5596	27.9
1.5398	27.9333
1.5438	27.9667
1.5573	28
1.5504	28.0333
1.5548	28.0667
1.5536	28.1
1.5559	28.1333
1.5538	28.1667
1.5506	28.2
1.5555	28.2333
1.5519	28.2667
1.5364	28.3
1.5556	28.3333
1.5601	28.3667
1.561	28.4
1.5406	28.4333
1.5463	28.4667
1.5629	28.5
1.5549	28.5333
1.5541	28.5667
1.5511	28.6
1.551	28.6333
1.5546	28.6667
1.5505	28.7
1.5502	28.7333
1.5593	28.7667
1.53	28.8
1.556	28.8333
1.5532	28.8667
1.5572	28.9
1.5442	28.9333
1.5326	28.9667
1.5544	29
1.5567	29.0333
1.551	29.0667
1.5549	29.1
1.5497	29.1333
1.5534	29.1667
1.5502	29.2
1.5522	29.2333
1.5414	29.2667
1.5433	29.3
1.5532	29.3333
1.5631	29.3667
1.5616	29.4
1.5459	29.4333
1.5433	29.4667
1.5624	29.5
1.5636	29.5333
1.5477	29.5667
1.5558	29.6
1.5541	29.6333
1.5534	29.6667
1.5503	29.7
1.557	29.7333
1.5618	29.7667
1.5319	29.8
1.5568	29.8333
1.5614	29.8667
1.572	29.9
1.5552	29.9333
1.5358	29.9667
1.5542	30
1.5654	30.0333
1.5523	30.0667
1.5583	30.1
1.5475	30.1333
1.5528	30.1667
1.554	30.2
1.5515	30.2333
1.54	30.2667
1.5401	30.3
1.559	30.3333
1.5579	30.3667
1.5618	30.4
1.5569	30.4333
1.5595	30.4667
1.5614	30.5
1.5667	30.5333
1.5609	30.5667
1.5594	30.6
1.5671	30.6333
1.5647	30.6667
1.5628	30.7
1.564	30.7333
1.5663	30.7667
1.543	30.8
1.5669	30.8333
1.5678	30.8667
1.5851	30.9
1.5705	30.9333
1.5538	30.9667
1.564	31
1.5841	31.0333
1.5678	31.0667
1.5631	31.1
1.5716	31.1333
1.5703	31.1667
1.5732	31.2
1.573	31.2333
1.5748	31.2667
1.552	31.3
1.5715	31.3333
1.5781	31.3667
1.5886	31.4
1.576	31.4333
1.5618	31.4667
1.5787	31.5
1.5888	31.5333
1.5763	31.5667
1.5815	31.6
1.5866	31.6333
1.5846	31.6667
1.577	31.7
1.5818	31.7333
1.5932	31.7667
1.5631	31.8
1.5806	31.8333
1.5905	31.8667
1.599	31.9
1.5951	31.9333
1.571	31.9667
1.5771	32
1.5991	32.0333
1.5903	32.0667
1.5933	32.1
1.5863	32.1333
1.5889	32.1667
1.5952	32.2
1.5955	32.2333
1.5888	32.2667
1.574	32.3
1.6026	32.3333
1.5965	32.3667
1.6057	32.4
1.6028	32.4333
1.605	32.4667
1.6017	32.5
1.6077	32.5333
1.6053	32.5667
1.6078	32.6
1.6082	32.6333
1.6118	32.6667
1.6095	32.7
1.6069	32.7333
1.6158	32.7667
1.5921	32.8
1.6108	32.8333
1.6098	32.8667
1.6236	32.9
1.622	32.9333
1.6174	32.9667
1.6171	33
1.6234	33.0333
1.6182	33.0667
1.619	33.1
1.6236	33.1333
1.6255	33.1667
1.6188	33.2
1.6165	33.2333
1.6247	33.2667
1.6049	33.3
1.6154	33.3333
1.6192	33.3667
1.6332	33.4
1.6282	33.4333
1.6166	33.4667
1.6153	33.5
1.6297	33.5333
1.6277	33.5667
1.615	33.6
1.6196	33.6333
1.6268	33.6667
1.6174	33.7
1.619	33.7333
1.6255	33.7667
1.5985	33.8
1.6182	33.8333
1.6216	33.8667
1.624	33.9
1.6221	33.9333
1.6208	33.9667
1.6173	34
1.623	34.0333
1.6207	34.0667
1.616	34.1
1.6209	34.1333
1.6228	34.1667
1.618	34.2
1.6095	34.2333
1.61	34.2667
1.6058	34.3
1.6154	34.3333
1.6163	34.3667
1.6179	34.4
1.6071	34.4333
1.6181	34.4667
1.6129	34.5
1.6155	34.5333
1.6167	34.5667
1.6178	34.6
1.6162	34.6333
1.6121	34.6667
1.6153	34.7
1.6178	34.7333
1.6176	34.7667
1.5896	34.8
1.628	34.8333
1.6168	34.8667
1.6221	34.9
1.6096	34.9333
1.6193	34.9667
1.6348	35
1.6182	35.0333
1.6216	35.0667
1.6179	35.1
1.6196	35.1333
1.6252	35.1667
1.6198	35.2
1.6239	35.2333
1.6238	35.2667
1.5993	35.3
1.6236	35.3333
1.6192	35.3667
1.6378	35.4
1.63	35.4333
1.6173	35.4667
1.6222	35.5
1.6374	35.5333
1.6302	35.5667
1.6165	35.6
1.6273	35.6333
1.6324	35.6667
1.6257	35.7
1.6283	35.7333
1.6306	35.7667
1.6099	35.8
1.6269	35.8333
1.6235	35.8667
1.6349	35.9
1.6288	35.9333
1.6291	35.9667
1.6303	36
1.632	36.0333
1.6385	36.0667
1.6316	36.1
1.6347	36.1333
1.6388	36.1667
1.635	36.2
1.6313	36.2333
1.6338	36.2667
1.614	36.3
1.6434	36.3333
1.6263	36.3667
1.6417	36.4
1.6233	36.4333
1.6291	36.4667
1.641	36.5
1.6378	36.5333
1.6432	36.5667
1.636	36.6
1.6387	36.6333
1.6397	36.6667
1.6388	36.7
1.6349	36.7333
1.6421	36.7667
1.6183	36.8
1.6328	36.8333
1.6364	36.8667
1.6497	36.9
1.6525	36.9333
1.6419	36.9667
1.6402	37
1.6448	37.0333
1.6608	37.0667
1.6453	37.1
1.6404	37.1333
1.651	37.1667
1.6432	37.2
1.6517	37.2333
1.6441	37.2667
1.6362	37.3
1.6522	37.3333
1.6445	37.3667
1.6579	37.4
1.6372	37.4333
1.6466	37.4667
1.6569	37.5
1.6544	37.5333
1.6599	37.5667
1.6509	37.6
1.6532	37.6333
1.6543	37.6667
1.6533	37.7
1.6501	37.7333
1.6528	37.7667
1.632	37.8
1.6436	37.8333
1.6563	37.8667
1.6545	37.9
1.6504	37.9333
1.6481	37.9667
1.663	38
1.6535	38.0333
1.6526	38.0667
1.6576	38.1
1.6545	38.1333
1.6519	38.1667
1.6462	38.2
1.6569	38.2333
1.6505	38.2667
1.6337	38.3
1.6323	38.3333
1.6558	38.3667
1.6548	38.4
1.6591	38.4333
1.6368	38.4667
1.6344	38.5
1.6512	38.5333
1.6457	38.5667
1.6423	38.6
1.6406	38.6333
1.6351	38.6667
1.6404	38.7
1.6354	38.7333
1.6311	38.7667
1.6373	38.8
1.6051	38.8333
1.6387	38.8667
1.6236	38.9
1.6348	38.9333
1.616	38.9667
1.6013	39
1.6268	39.0333
1.6191	39.0667
1.622	39.1
1.6187	39.1333
1.6102	39.1667
1.6146	39.2
1.6105	39.2333
1.6073	39.2667
1.6079	39.3
1.586	39.3333
1.6009	39.3667
1.599	39.4
1.6064	39.4333
1.5875	39.4667
1.5893	39.5
1.6037	39.5333
1.5902	39.5667
1.5866	39.6
1.5919	39.6333
1.5906	39.6667
1.5858	39.7
1.575	39.7333
1.5845	39.7667
1.5849	39.8
1.5537	39.8333
1.5711	39.8667
1.5783	39.9
1.5803	39.9333
1.568	39.9667
1.5477	40
1.5684	40.0333
1.5772	40.0667
1.5597	40.1
1.5624	40.1333
1.5515	40.1667
1.5631	40.2
1.5601	40.2333
1.5555	40.2667
1.5541	40.3
1.5407	40.3333
1.5617	40.3667
1.5561	40.4
1.5618	40.4333
1.5411	40.4667
1.545	40.5
1.5577	40.5333
1.5481	40.5667
1.5468	40.6
1.5521	40.6333
1.551	40.6667
1.5495	40.7
1.5406	40.7333
1.5491	40.7667
1.5561	40.8
1.5223	40.8333
1.5479	40.8667
1.5476	40.9
1.5592	40.9333
1.5435	40.9667
1.5241	41
1.5452	41.0333
1.5516	41.0667
1.5434	41.1
1.5441	41.1333
1.5359	41.1667
1.547	41.2
1.5467	41.2333
1.5438	41.2667
1.5476	41.3
1.5216	41.3333
1.5503	41.3667
1.5497	41.4
1.5533	41.4333
1.5451	41.4667
1.5517	41.5
1.5644	41.5333
1.5552	41.5667
1.5617	41.6
1.5544	41.6333
1.559	41.6667
1.5642	41.7
1.5606	41.7333
1.5611	41.7667
1.5719	41.8
1.547	41.8333
1.5704	41.8667
1.5728	41.9
1.579	41.9333
1.579	41.9667
1.5803	42
1.5845	42.0333
1.5839	42.0667
1.5907	42.1
1.59	42.1333
1.5938	42.1667
1.5913	42.2
1.5939	42.2333
1.6007	42.2667
1.5921	42.3
1.5856	42.3333
1.6059	42.3667
1.6099	42.4
1.6062	42.4333
1.606	42.4667
1.6174	42.5
1.6169	42.5333
1.6172	42.5667
1.6206	42.6
1.6189	42.6333
1.6245	42.6667
1.627	42.7
1.6262	42.7333
1.6284	42.7667
1.6119	42.8
1.628	42.8333
1.6351	42.8667
1.6429	42.9
1.6291	42.9333
1.631	42.9667
1.6473	43
1.6403	43.0333
1.6396	43.0667
1.6435	43.1
1.6548	43.1333
1.6518	43.1667
1.6435	43.2
1.6551	43.2333
1.6532	43.2667
1.6355	43.3
1.6494	43.3333
1.6683	43.3667
1.6701	43.4
1.655	43.4333
1.6556	43.4667
1.6767	43.5
1.6703	43.5333
1.6758	43.5667
1.6678	43.6
1.6684	43.6333
1.6799	43.6667
1.679	43.7
1.6696	43.7333
1.6737	43.7667
1.673	43.8
1.6635	43.8333
1.6845	43.8667
1.6815	43.9
1.6989	43.9333
1.689	43.9667
1.6935	44
1.6905	44.0333
1.7018	44.0667
1.6926	44.1
1.6922	44.1333
1.7017	44.1667
1.6991	44.2
1.6957	44.2333
1.6967	44.2667
1.6827	44.3
1.7043	44.3333
1.7022	44.3667
1.7048	44.4
1.692	44.4333
1.7002	44.4667
1.7112	44.5
1.7053	44.5333
1.7076	44.5667
1.6983	44.6
1.7023	44.6333
1.7106	44.6667
1.7024	44.7
1.697	44.7333
1.7099	44.7667
1.6857	44.8
1.7041	44.8333
1.6969	44.8667
1.7107	44.9
1.7039	44.9333
1.7067	44.9667
1.7086	45
1.711	45.0333
1.7133	45.0667
1.7042	45.1
1.709	45.1333
1.7076	45.1667
1.7086	45.2
1.706	45.2333
1.6982	45.2667
1.6986	45.3
1.7099	45.3333
1.7203	45.3667
1.7087	45.4
1.7077	45.4333
1.7121	45.4667
1.713	45.5
1.7218	45.5333
1.7108	45.5667
1.7136	45.6
1.7188	45.6333
1.7146	45.6667
1.7109	45.7
1.7094	45.7333
1.7008	45.7667
1.7141	45.8
1.7107	45.8333
1.7239	45.8667
1.7139	45.9
1.7147	45.9333
1.7159	45.9667
1.7168	46
1.7225	46.0333
1.7149	46.0667
1.7134	46.1
1.7228	46.1333
1.7224	46.1667
1.7108	46.2
1.7109	46.2333
1.7011	46.2667
1.718	46.3
1.7099	46.3333
1.7224	46.3667
1.7058	46.4
1.7082	46.4333
1.7088	46.4667
1.7112	46.5
1.7208	46.5333
1.7081	46.5667
1.7069	46.6
1.7131	46.6333
1.71	46.6667
1.7016	46.7
1.7061	46.7333
1.6846	46.7667
1.7086	46.8
1.6992	46.8333
1.7041	46.8667
1.6919	46.9
1.6824	46.9333
1.7059	46.9667
1.6984	47
1.6905	47.0333
1.6964	47.0667
1.6936	47.1
1.6951	47.1333
1.6863	47.1667
1.6918	47.2
1.6883	47.2333
1.6682	47.2667
1.6925	47.3
1.6891	47.3333
1.698	47.3667
1.6751	47.4
1.6711	47.4333
1.6912	47.4667
1.682	47.5
1.6868	47.5333
1.6795	47.5667
1.6738	47.6
1.683	47.6333
1.6776	47.6667
1.6726	47.7
1.6808	47.7333
1.6534	47.7667
1.6768	47.8
1.6704	47.8333
1.673	47.8667
1.6595	47.9
1.6507	47.9333
1.675	47.9667
1.6669	48
1.6648	48.0333
1.6628	48.0667
1.6501	48.1
1.6619	48.1333
1.6577	48.1667
1.6522	48.2
1.6529	48.2333
1.6366	48.2667
1.6548	48.3
1.6448	48.3333
1.6534	48.3667
1.6317	48.4
1.6501	48.4333
1.6494	48.4667
1.6489	48.5
1.6471	48.5333
1.6338	48.5667
1.6375	48.6
1.6411	48.6333
1.6352	48.6667
1.628	48.7
1.6371	48.7333
1.6089	48.7667
1.6244	48.8
1.6299	48.8333
1.6401	48.8667
1.6381	48.9
1.6155	48.9333
1.6153	48.9667
1.6296	49
1.6359	49.0333
1.6183	49.0667
1.6177	49.1
1.6261	49.1333
1.6193	49.1667
1.6206	49.2
1.6167	49.2333
1.5943	49.2667
1.6141	49.3
1.614	49.3333
1.6223	49.3667
1.6093	49.4
1.6117	49.4333
1.609	49.4667
1.6118	49.5
1.6186	49.5333
1.6091	49.5667
1.6084	49.6
1.6123	49.6333
1.6122	49.6667
1.607	49.7
1.6042	49.7333
1.5848	49.7667
1.6086	49.8
1.5999	49.8333
1.6041	49.8667
1.5988	49.9
1.5878	49.9333
1.5969	49.9667
1.5914	50
1.5927	50.0333
1.5944	50.0667
1.5934	50.1
1.5971	50.1333
1.5852	50.1667
1.5907	50.2
1.58	50.2333
1.5728	50.2667
1.5868	50.3
1.5915	50.3333
1.5994	50.3667
1.5878	50.4
1.5822	50.4333
1.5867	50.4667
1.5984	50.5
1.5845	50.5333
1.5859	50.5667
1.5911	50.6
1.589	50.6333
1.5809	50.6667
1.5803	50.7
1.592	50.7333
1.5652	50.7667
1.5829	50.8
1.5838	50.8333
1.6023	50.8667
1.5913	50.9
1.5788	50.9333
1.5826	50.9667
1.5969	51
1.5898	51.0333
1.5749	51.0667
1.589	51.1
1.5928	51.1333
1.581	51.1667
1.5801	51.2
1.5808	51.2333
1.5748	51.2667
1.5823	51.3
1.5892	51.3333
1.601	51.3667
1.5875	51.4
1.5878	51.4333
1.5946	51.4667
1.5994	51.5
1.5866	51.5333
1.589	51.5667
1.5957	51.6
1.5943	51.6333
1.5884	51.6667
1.592	51.7
1.5815	51.7333
1.5853	51.7667
1.5881	51.8
1.601	51.8333
1.6064	51.8667
1.5965	51.9
1.5959	51.9333
1.6007	51.9667
1.6146	52
1.5994	52.0333
1.6	52.0667
1.6103	52.1
1.6083	52.1333
1.6006	52.1667
1.607	52.2
1.591	52.2333
1.5983	52.2667
1.6072	52.3
1.6217	52.3333
1.6279	52.3667
1.6123	52.4
1.6148	52.4333
1.6249	52.4667
1.6232	52.5
1.6139	52.5333
1.6245	52.5667
1.6247	52.6
1.6246	52.6333
1.6228	52.6667
1.6283	52.7
1.6118	52.7333
1.616	52.7667
1.6307	52.8
1.6301	52.8333
1.6393	52.8667
1.6141	52.9
1.6134	52.9333
1.6313	52.9667
1.6293	53
1.6317	53.0333
1.6318	53.0667
1.634	53.1
1.634	53.1333
1.6288	53.1667
1.6291	53.2
1.6175	53.2333
1.6239	53.2667
1.6398	53.3
1.6326	53.3333
1.6396	53.3667
1.6283	53.4
1.6278	53.4333
1.6347	53.4667
1.6297	53.5
1.6327	53.5333
1.6345	53.5667
1.6374	53.6
1.6334	53.6333
1.6308	53.6667
1.6347	53.7
1.6305	53.7333
1.6129	53.7667
1.6392	53.8
1.6408	53.8333
1.654	53.8667
1.6387	53.9
1.6187	53.9333
1.6357	53.9667
1.6451	54
1.6331	54.0333
1.637	54.0667
1.6357	54.1
1.637	54.1333
1.6351	54.1667
1.6373	54.2
1.6226	54.2333
1.6272	54.2667
1.6359	54.3
1.6456	54.3333
1.6519	54.3667
1.6371	54.4
1.6382	54.4333
1.6465	54.4667
1.6439	54.5
1.634	54.5333
1.6408	54.5667
1.6419	54.6
1.6399	54.6333
1.6341	54.6667
1.6389	54.7
1.6357	54.7333
1.616	54.7667
1.6354	54.8
1.6428	54.8333
1.6567	54.8667
1.6376	54.9
1.6185	54.9333
1.632	54.9667
1.6444	55
1.6298	55.0333
1.6334	55.0667
1.6306	55.1
1.6325	55.1333
1.6336	55.1667
1.6322	55.2
1.6078	55.2333
1.6273	55.2667
1.6356	55.3
1.6398	55.3333
1.639	55.3667
1.63	55.4
1.6346	55.4333
1.6372	55.4667
1.6374	55.5
1.6402	55.5333
1.6325	55.5667
1.6397	55.6
1.6374	55.6333
1.6358	55.6667
1.6346	55.7
1.6127	55.7333
1.6348	55.7667
1.6414	55.8
1.6398	55.8333
1.6405	55.8667
1.6245	55.9
1.634	55.9333
1.6391	55.9667
1.6341	56
1.6371	56.0333
1.6376	56.0667
1.6388	56.1
1.634	56.1333
1.6347	56.1667
1.6355	56.2
1.6307	56.2333
1.6147	56.2667
1.6403	56.3
1.6351	56.3333
1.6412	56.3667
1.6177	56.4
1.6335	56.4333
1.6439	56.4667
1.6379	56.5
1.642	56.5333
1.6294	56.5667
1.6335	56.6
1.6367	56.6333
1.6297	56.6667
1.6296	56.7
1.6397	56.7333
1.6064	56.7667
1.6315	56.8
1.6237	56.8333
1.6404	56.8667
1.6383	56.9
1.6295	56.9333
1.6302	56.9667
1.6328	57
1.6455	57.0333
1.6328	57.0667
1.6273	57.1
1.6358	57.1333
1.6294	57.1667
1.6304	57.2
1.6307	57.2333
1.6063	57.2667
1.6329	57.3
1.6222	57.3333
1.6288	57.3667
1.6147	57.4
1.6287	57.4333
1.6312	57.4667
1.6203	57.5
1.6265	57.5333
1.6154	57.5667
1.62	57.6
1.6161	57.6333
1.6174	57.6667
1.6149	57.7
1.6247	57.7333
1.5865	57.7667
1.6171	57.8
1.6127	57.8333
1.6186	57.8667
1.6169	57.9
1.6163	57.9333
1.6187	57.9667
1.6165	58
1.6195	58.0333
1.6148	58.0667
1.6189	58.1
1.6162	58.1333
1.6141	58.1667
1.6086	58.2
1.6049	58.2333
1.5989	58.2667
1.6153	58.3
1.6187	58.3333
1.61	58.3667
1.5959	58.4
1.6119	58.4333
1.6134	58.4667
1.6075	58.5
1.6112	58.5333
1.5995	58.5667
1.6059	58.6
1.6038	58.6333
1.6011	58.6667
1.5978	58.7
1.6092	58.7333
1.568	58.7667
1.601	58.8
1.5976	58.8333
1.617	58.8667
1.6114	58.9
1.599	58.9333
1.602	58.9667
1.6126	59
1.6122	59.0333
1.5948	59.0667
1.6002	59.1
1.6106	59.1333
1.6008	59.1667
1.598	59.2
1.6025	59.2333
1.5765	59.2667
1.6047	59.3
1.5968	59.3333
1.613	59.3667
1.6059	59.4
1.6028	59.4333
1.6019	59.4667
1.611	59.5
1.611	59.5333
1.5985	59.5667
1.6027	59.6
1.6082	59.6333
1.6027	59.6667
1.5966	59.7
1.5944	59.7333
1.5869	59.7667
1.6028	59.8
1.5961	59.8333
1.6034	59.8667
1.5791	59.9
1.5842	59.9333
1.602	59.9667
1.5903	60
1.5865	60.0333
1.5902	60.0667
1.5879	60.1
1.584	60.1333
1.5842	60.1667
1.5874	60.2
1.5873	60.2333
1.5569	60.2667
1.5858	60.3
1.5795	60.3333
1.586	60.3667
1.5697	60.4
1.5867	60.4333
1.5859	60.4667
1.5836	60.5
1.5852	60.5333
1.5829	60.5667
1.5837	60.6
1.5787	60.6333
1.5817	60.6667
1.5789	60.7
1.5849	60.7333
1.5563	60.7667
1.5799	60.8
1.5755	60.8333
1.5959	60.8667
1.5905	60.9
1.5826	60.9333
1.5841	60.9667
1.5928	61
1.5921	61.0333
1.5798	61.0667
1.5873	61.1
1.5964	61.1333
1.5852	61.1667
1.5826	61.2
1.593	61.2333
1.5712	61.2667
1.586	61.3
1.5873	61.3333
1.6037	61.3667
1.5969	61.4
1.5858	61.4333
1.5913	61.4667
1.6032	61.5
1.5915	61.5333
1.5884	61.5667
1.5957	61.6
1.5971	61.6333
1.5942	61.6667
1.5894	61.7
1.6021	61.7333
1.5735	61.7667
1.5894	61.8
1.596	61.8333
1.6155	61.8667
1.6113	61.9
1.5911	61.9333
1.5885	61.9667
1.6126	62
1.6159	62.0333
1.5937	62.0667
1.6014	62.1
1.6031	62.1333
1.6061	62.1667
1.6141	62.2
1.6045	62.2333
1.5825	62.2667
1.6126	62.3
1.6097	62.3333
1.6199	62.3667
1.6102	62.4
1.6182	62.4333
1.614	62.4667
1.6222	62.5
1.6201	62.5333
1.6129	62.5667
1.6174	62.6
1.6178	62.6333
1.616	62.6667
1.6125	62.7
1.6191	62.7333
1.6096	62.7667
1.5945	62.8
1.6216	62.8333
1.6159	62.8667
1.6413	62.9
1.6221	62.9333
1.6061	62.9667
1.6181	63
1.62	63.0333
1.6125	63.0667
1.6075	63.1
1.6195	63.1333
1.6185	63.1667
1.6084	63.2
1.6111	63.2333
1.6064	63.2667
1.5963	63.3
1.6056	63.3333
1.6153	63.3667
1.6324	63.4
1.6175	63.4333
1.6051	63.4667
1.6098	63.5
1.6268	63.5333
1.6262	63.5667
1.6098	63.6
1.6082	63.6333
1.624	63.6667
1.614	63.7
1.608	63.7333
1.6092	63.7667
1.5982	63.8
1.6175	63.8333
1.6057	63.8667
1.6175	63.9
1.6023	63.9333
1.6084	63.9667
1.6084	64
1.6111	64.0333
1.6141	64.0667
1.6053	64.1
1.6108	64.1333
1.6082	64.1667
1.6035	64.2
1.6087	64.2333
1.5884	64.2667
1.602	64.3
1.6029	64.3333
1.6148	64.3667
1.6024	64.4
1.591	64.4333
1.6032	64.4667
1.6076	64.5
1.5974	64.5333
1.6002	64.5667
1.6032	64.6
1.6048	64.6333
1.601	64.6667
1.5962	64.7
1.6036	64.7333
1.5814	64.7667
1.5919	64.8
1.6003	64.8333
1.6081	64.8667
1.6127	64.9
1.5989	64.9333
1.6022	64.9667
1.6085	65
1.604	65.0333
1.6004	65.0667
1.6051	65.1
1.6148	65.1333
1.6053	65.1667
1.5998	65.2
1.6145	65.2333
1.5863	65.2667
1.6028	65.3
1.6034	65.3333
1.6295	65.3667
1.621	65.4
1.5965	65.4333
1.6036	65.4667
1.6251	65.5
1.6113	65.5333
1.6056	65.5667
1.6085	65.6
1.6087	65.6333
1.6158	65.6667
1.6095	65.7
1.6083	65.7333
1.6009	65.7667
1.6009	65.8
1.6185	65.8333
1.6106	65.8667
1.6156	65.9
1.5909	65.9333
1.6005	65.9667
1.6181	66
1.6079	66.0333
1.6064	66.0667
1.6081	66.1
1.6083	66.1333
1.6082	66.1667
1.6096	66.2
1.6163	66.2333
1.5869	66.2667
1.6028	66.3
1.6155	66.3333
1.6272	66.3667
1.616	66.4
1.5937	66.4333
1.6003	66.4667
1.6242	66.5
1.6116	66.5333
1.6043	66.5667
1.6106	66.6
[truncated: 7,002 more rows]
