# Supplementary material for: Auditory feedback effect on temporal patterns during self-pacing treadmill walking
Source: PLoS One. 2025 Nov 4;20(11):e0335971. doi: 10.1371/journal.pone.0335971 (PMC12585087; doi:10.1371/journal.pone.0335971)
Supplement: S2 File — This file archive contains gait events from the two test conditions (no sound and with sound) for all included participants, as well as the validation data for the accelerometer-based gait event detection algorithm. All data files are in CSV format. A readme file is included with the details of the file format and contents. (ZIP) [file pone.0335971.s003.zip › TreadmillSoundsData/TestConditions/NoSound/BeltSpeed/Subject10_NoSoundBeltspeed.csv]

BeltSpeed	Time
0.9154	0
0.9077	0.0333
0.9141	0.0667
0.9073	0.1
0.9091	0.1333
0.909	0.1667
0.9122	0.2
0.9133	0.2333
0.9088	0.2667
0.9113	0.3
0.9122	0.3333
0.9089	0.3667
0.9102	0.4
0.9121	0.4333
0.9106	0.4667
0.9051	0.5
0.9106	0.5333
0.9005	0.5667
0.8983	0.6
0.9076	0.6333
0.9102	0.6667
0.9111	0.7
0.9004	0.7333
0.9027	0.7667
0.9155	0.8
0.9073	0.8333
0.9083	0.8667
0.9106	0.9
0.9085	0.9333
0.9065	0.9667
0.9087	1
0.9104	1.0333
0.9078	1.0667
0.9028	1.1
0.9102	1.1333
0.9023	1.1667
0.8976	1.2
0.9044	1.2333
0.9072	1.2667
0.91	1.3
0.9034	1.3333
0.902	1.3667
0.9135	1.4
0.9098	1.4333
0.9116	1.4667
0.9012	1.5
0.9067	1.5333
0.9114	1.5667
0.9067	1.6
0.9086	1.6333
0.908	1.6667
0.9083	1.7
0.9085	1.7333
0.9015	1.7667
0.9015	1.8
0.9123	1.8333
0.9035	1.8667
0.9046	1.9
0.9015	1.9333
0.9164	1.9667
0.9134	2
0.9023	2.0333
0.9117	2.0667
0.9095	2.1
0.9061	2.1333
0.9088	2.1667
0.9131	2.2
0.9104	2.2333
0.9033	2.2667
0.9104	2.3
0.9105	2.3333
0.9074	2.3667
0.8975	2.4
0.9091	2.4333
0.9061	2.4667
0.901	2.5
0.903	2.5333
0.9055	2.5667
0.9111	2.6
0.9045	2.6333
0.9039	2.6667
0.9107	2.7
0.9084	2.7333
0.9056	2.7667
0.9082	2.8
0.9081	2.8333
0.9056	2.8667
0.9064	2.9
0.9102	2.9333
0.9089	2.9667
0.8992	3
0.9015	3.0333
0.915	3.0667
0.9009	3.1
0.9124	3.1333
0.9111	3.1667
0.9099	3.2
0.9056	3.2333
0.912	3.2667
0.9197	3.3
0.9118	3.3333
0.9144	3.3667
0.9182	3.4
0.9154	3.4333
0.9148	3.4667
0.9198	3.5
0.9197	3.5333
0.9208	3.5667
0.9096	3.6
0.9216	3.6333
0.9252	3.6667
0.9166	3.7
0.9214	3.7333
0.9261	3.7667
0.9264	3.8
0.9308	3.8333
0.9298	3.8667
0.9307	3.9
0.9313	3.9333
0.932	3.9667
0.9352	4
0.9322	4.0333
0.9348	4.0667
0.9352	4.1
0.9352	4.1333
0.9355	4.1667
0.9297	4.2
0.9353	4.2333
0.9343	4.2667
0.932	4.3
0.9357	4.3333
0.9372	4.3667
0.9431	4.4
0.9383	4.4333
0.939	4.4667
0.942	4.5
0.9418	4.5333
0.9417	4.5667
0.9443	4.6
0.9443	4.6333
0.9433	4.6667
0.9435	4.7
0.9445	4.7333
0.9479	4.7667
0.9328	4.8
0.9464	4.8333
0.9481	4.8667
0.9438	4.9
0.9503	4.9333
0.9511	4.9667
0.9488	5
0.9498	5.0333
0.9568	5.0667
0.9597	5.1
0.9504	5.1333
0.9533	5.1667
0.9594	5.2
0.9552	5.2333
0.9541	5.2667
0.9602	5.3
0.958	5.3333
0.9559	5.3667
0.9538	5.4
0.9534	5.4333
0.9542	5.4667
0.957	5.5
0.9567	5.5333
0.9587	5.5667
0.9598	5.6
0.9612	5.6333
0.9604	5.6667
0.9639	5.7
0.9636	5.7333
0.967	5.7667
0.9666	5.8
0.967	5.8333
0.9674	5.8667
0.9679	5.9
0.9681	5.9333
0.973	5.9667
0.9601	6
0.971	6.0333
0.9714	6.0667
0.9654	6.1
0.9674	6.1333
0.9772	6.1667
0.9823	6.2
0.9695	6.2333
0.9736	6.2667
0.9808	6.3
0.9769	6.3333
0.9793	6.3667
0.9828	6.4
0.983	6.4333
0.9802	6.4667
0.9821	6.5
0.9872	6.5333
0.9845	6.5667
0.976	6.6
0.9836	6.6333
0.9924	6.6667
0.9847	6.7
0.9923	6.7333
0.9924	6.7667
0.9908	6.8
0.9931	6.8333
0.9952	6.8667
1.003	6.9
0.9979	6.9333
0.998	6.9667
1.001	7
1.0075	7.0333
1.003	7.0667
1.0032	7.1
1.0128	7.1333
1.0006	7.1667
1.0091	7.2
1.0107	7.2333
1.0147	7.2667
1.0168	7.3
1.0112	7.3333
1.0199	7.3667
1.0213	7.4
1.027	7.4333
1.0264	7.4667
1.0262	7.5
1.0325	7.5333
1.0327	7.5667
1.034	7.6
1.0371	7.6333
1.0406	7.6667
1.0374	7.7
1.0383	7.7333
1.0362	7.7667
1.0429	7.8
1.0419	7.8333
1.0443	7.8667
1.0439	7.9
1.0478	7.9333
1.0524	7.9667
1.0521	8
1.0542	8.0333
1.0561	8.0667
1.056	8.1
1.0582	8.1333
1.0596	8.1667
1.0632	8.2
1.0618	8.2333
1.063	8.2667
1.0663	8.3
1.065	8.3333
1.0561	8.3667
1.0723	8.4
1.0648	8.4333
1.066	8.4667
1.0626	8.5
1.0773	8.5333
1.0823	8.5667
1.0711	8.6
1.0769	8.6333
1.0837	8.6667
1.0786	8.7
1.08	8.7333
1.0848	8.7667
1.0881	8.8
1.0809	8.8333
1.0849	8.8667
1.0927	8.9
1.0826	8.9333
1.0786	8.9667
1.0955	9
1.0933	9.0333
1.0908	9.0667
1.0868	9.1
1.1005	9.1333
1.1027	9.1667
1.0917	9.2
1.0986	9.2333
1.0983	9.2667
1.0959	9.3
1.0973	9.3333
1.1044	9.3667
1.1033	9.4
1.0983	9.4333
1.1034	9.4667
1.1018	9.5
1.0952	9.5333
1.1027	9.5667
1.1102	9.6
1.1191	9.6333
1.1032	9.6667
1.1081	9.7
1.116	9.7333
1.1143	9.7667
1.1204	9.8
1.1164	9.8333
1.1185	9.8667
1.1196	9.9
1.1199	9.9333
1.1182	9.9667
1.1216	10
1.1227	10.0333
1.1227	10.0667
1.1106	10.1
1.1201	10.1333
1.1253	10.1667
1.1239	10.2
1.1276	10.2333
1.1244	10.2667
1.1284	10.3
1.127	10.3333
1.1312	10.3667
1.1309	10.4
1.1317	10.4333
1.1288	10.4667
1.1309	10.5
1.1338	10.5333
1.1306	10.5667
1.1299	10.6
1.1342	10.6333
1.1265	10.6667
1.1311	10.7
1.1278	10.7333
1.136	10.7667
1.1384	10.8
1.1376	10.8333
1.1359	10.8667
1.135	10.9
1.143	10.9333
1.1402	10.9667
1.1373	11
1.1408	11.0333
1.1439	11.0667
1.1399	11.1
1.1398	11.1333
1.1444	11.1667
1.1439	11.2
1.129	11.2333
1.1369	11.2667
1.1512	11.3
1.1443	11.3333
1.141	11.3667
1.1446	11.4
1.1504	11.4333
1.1444	11.4667
1.1461	11.5
1.1493	11.5333
1.1477	11.5667
1.1474	11.6
1.1501	11.6333
1.1493	11.6667
1.1481	11.7
1.1501	11.7333
1.1463	11.7667
1.1446	11.8
1.1487	11.8333
1.1476	11.8667
1.1588	11.9
1.154	11.9333
1.1525	11.9667
1.1529	12
1.1526	12.0333
1.1557	12.0667
1.1524	12.1
1.1524	12.1333
1.1532	12.1667
1.1542	12.2
1.1502	12.2333
1.1487	12.2667
1.1507	12.3
1.1491	12.3333
1.1393	12.3667
1.1416	12.4
1.1442	12.4333
1.1423	12.4667
1.1443	12.5
1.1431	12.5333
1.1418	12.5667
1.1414	12.6
1.1413	12.6333
1.1425	12.6667
1.1391	12.7
1.1368	12.7333
1.1382	12.7667
1.1379	12.8
1.1328	12.8333
1.1341	12.8667
1.1321	12.9
1.1272	12.9333
1.121	12.9667
1.1297	13
1.1204	13.0333
1.122	13.0667
1.118	13.1
1.1277	13.1333
1.1229	13.1667
1.1187	13.2
1.1197	13.2333
1.1187	13.2667
1.1147	13.3
1.1137	13.3333
1.1155	13.3667
1.1114	13.4
1.1105	13.4333
1.1101	13.4667
1.1057	13.5
1.0958	13.5333
1.1047	13.5667
1.1026	13.6
1.1039	13.6333
1.0951	13.6667
1.1023	13.7
1.1025	13.7333
1.0977	13.7667
1.1004	13.8
1.0976	13.8333
1.0958	13.8667
1.0926	13.9
1.0958	13.9333
1.0942	13.9667
1.0882	14
1.0897	14.0333
1.0937	14.0667
1.0743	14.1
1.085	14.1333
1.0829	14.1667
1.0842	14.2
1.0801	14.2333
1.0728	14.2667
1.0835	14.3
1.0806	14.3333
1.0848	14.3667
1.0761	14.4
1.0655	14.4333
1.0796	14.4667
1.0757	14.5
1.0693	14.5333
1.0744	14.5667
1.0706	14.6
1.0697	14.6333
1.0556	14.6667
1.0619	14.7
1.0674	14.7333
1.0619	14.7667
1.069	14.8
1.0603	14.8333
1.0595	14.8667
1.0593	14.9
1.0593	14.9333
1.0614	14.9667
1.0581	15
1.0536	15.0333
1.057	15.0667
1.0562	15.1
1.0514	15.1333
1.0497	15.1667
1.0518	15.2
1.0461	15.2333
1.037	15.2667
1.0472	15.3
1.0415	15.3333
1.0398	15.3667
1.0326	15.4
1.0476	15.4333
1.0444	15.4667
1.0363	15.5
1.0401	15.5333
1.0362	15.5667
1.0349	15.6
1.0343	15.6333
1.0371	15.6667
1.0337	15.7
1.029	15.7333
1.0323	15.7667
1.0331	15.8
1.0157	15.8333
1.0178	15.8667
1.0321	15.9
1.0226	15.9333
1.0231	15.9667
1.0256	16
1.019	16.0333
1.0164	16.0667
1.0213	16.1
1.027	16.1333
1.0161	16.1667
1.0127	16.2
1.0224	16.2333
1.0194	16.2667
1.0066	16.3
1.0114	16.3333
1.0157	16.3667
1.0075	16.4
1.0036	16.4333
1.0096	16.4667
1.0065	16.5
0.9998	16.5333
1.006	16.5667
1.0088	16.6
1.0029	16.6333
0.9986	16.6667
1.0048	16.7
1.0069	16.7333
0.9972	16.7667
0.9984	16.8
1.0034	16.8333
0.9981	16.8667
0.9926	16.9
0.9962	16.9333
0.9975	16.9667
0.9917	17
0.9759	17.0333
0.9945	17.0667
0.9899	17.1
0.9879	17.1333
0.9962	17.1667
0.9934	17.2
0.99	17.2333
0.9847	17.2667
0.9941	17.3
0.9975	17.3333
0.9844	17.3667
0.9891	17.4
0.9865	17.4333
0.9879	17.4667
0.9867	17.5
0.9861	17.5333
0.9884	17.5667
0.9762	17.6
0.985	17.6333
0.9851	17.6667
0.9831	17.7
0.9867	17.7333
0.9804	17.7667
0.9854	17.8
0.9842	17.8333
0.9912	17.8667
0.9849	17.9
0.9827	17.9333
0.9875	17.9667
0.9848	18
0.9849	18.0333
0.9874	18.0667
0.9869	18.1
0.9832	18.1333
0.9881	18.1667
0.9801	18.2
0.982	18.2333
0.9847	18.2667
0.9838	18.3
0.9891	18.3333
0.9841	18.3667
0.9858	18.4
0.984	18.4333
0.9868	18.4667
0.9871	18.5
0.9855	18.5333
0.9864	18.5667
0.9857	18.6
0.9859	18.6333
0.9848	18.6667
0.9841	18.7
0.9848	18.7333
0.9857	18.7667
0.9737	18.8
0.9815	18.8333
0.9837	18.8667
0.9763	18.9
0.9786	18.9333
0.9755	18.9667
0.9869	19
0.9824	19.0333
0.9811	19.0667
0.9834	19.1
0.9842	19.1333
0.9789	19.1667
0.9792	19.2
0.9851	19.2333
0.983	19.2667
0.9775	19.3
0.9812	19.3333
0.988	19.3667
0.9711	19.4
0.9768	19.4333
0.9836	19.4667
0.9776	19.5
0.9775	19.5333
0.9833	19.5667
0.9866	19.6
0.9787	19.6333
0.9829	19.6667
0.9892	19.7
0.9835	19.7333
0.9805	19.7667
0.9857	19.8
0.9874	19.8333
0.9815	19.8667
0.985	19.9
0.9859	19.9333
0.9867	19.9667
0.9773	20
0.9874	20.0333
0.9828	20.0667
0.9821	20.1
0.9899	20.1333
0.9887	20.1667
0.9869	20.2
0.9824	20.2333
0.9922	20.2667
0.9929	20.3
0.9852	20.3333
0.9925	20.3667
0.9913	20.4
0.9891	20.4333
0.9916	20.4667
0.9947	20.5
0.9926	20.5333
0.9769	20.5667
0.9907	20.6
0.9962	20.6333
0.9904	20.6667
0.9957	20.7
0.99	20.7333
0.9964	20.7667
0.9982	20.8
0.998	20.8333
1.0001	20.8667
1.0016	20.9
0.999	20.9333
0.9987	20.9667
1.0027	21
1.0013	21.0333
0.9977	21.0667
0.9995	21.1
1.0086	21.1333
0.9917	21.1667
1.0002	21.2
0.9997	21.2333
1.0023	21.2667
0.9964	21.3
0.9954	21.3333
1.0054	21.3667
1.0011	21.4
1.0025	21.4333
0.9954	21.4667
0.9998	21.5
1.002	21.5333
0.9988	21.5667
0.9986	21.6
1.0008	21.6333
0.9993	21.6667
0.9953	21.7
0.9989	21.7333
0.9902	21.7667
0.9941	21.8
0.9975	21.8333
1.0016	21.8667
0.9989	21.9
0.9981	21.9333
1.0037	21.9667
1.0027	22
1.0002	22.0333
1.0033	22.0667
1.0046	22.1
1.0002	22.1333
1.0012	22.1667
1.005	22.2
1.003	22.2333
0.9994	22.2667
1.0055	22.3
0.9968	22.3333
1.0011	22.3667
0.9996	22.4
1.0019	22.4333
1.0075	22.4667
1.0048	22.5
1.0047	22.5333
1.0048	22.5667
1.0126	22.6
1.009	22.6333
1.0064	22.6667
1.0137	22.7
1.0141	22.7333
1.009	22.7667
1.0114	22.8
1.0175	22.8333
1.0121	22.8667
1.0147	22.9
1.006	22.9333
1.0113	22.9667
1.0134	23
1.0121	23.0333
1.0121	23.0667
1.017	23.1
1.0213	23.1333
1.0153	23.1667
1.0169	23.2
1.0208	23.2333
1.0168	23.2667
1.0168	23.3
1.0199	23.3333
1.0195	23.3667
1.0157	23.4
1.015	23.4333
1.0217	23.4667
1.0146	23.5
1.012	23.5333
1.0224	23.5667
1.0158	23.6
1.011	23.6333
1.0224	23.6667
1.0259	23.7
1.0168	23.7333
1.0174	23.7667
1.0296	23.8
1.0234	23.8333
1.0214	23.8667
1.0253	23.9
1.0228	23.9333
1.0201	23.9667
1.0237	24
1.0262	24.0333
1.0197	24.0667
1.0156	24.1
1.0235	24.1333
1.0239	24.1667
1.0183	24.2
1.0261	24.2333
1.0308	24.2667
1.0236	24.3
1.0244	24.3333
1.0332	24.3667
1.0313	24.4
1.0264	24.4333
1.0329	24.4667
1.0354	24.5
1.03	24.5333
1.0346	24.5667
1.0377	24.6
1.0311	24.6333
1.038	24.6667
1.0289	24.7
1.039	24.7333
1.0285	24.7667
1.0329	24.8
1.0348	24.8333
1.044	24.8667
1.0419	24.9
1.0375	24.9333
1.044	24.9667
1.048	25
1.0419	25.0333
1.0443	25.0667
1.0515	25.1
1.0472	25.1333
1.0468	25.1667
1.0511	25.2
1.0529	25.2333
1.0434	25.2667
1.0433	25.3
1.0588	25.3333
1.0495	25.3667
1.0499	25.4
1.0605	25.4333
1.0578	25.4667
1.0495	25.5
1.0546	25.5333
1.0705	25.5667
1.0601	25.6
1.053	25.6333
1.0675	25.6667
1.0662	25.7
1.062	25.7333
1.0682	25.7667
1.0669	25.8
1.0679	25.8333
1.0582	25.8667
1.0762	25.9
1.0658	25.9333
1.0678	25.9667
1.0757	26
1.0721	26.0333
1.0691	26.0667
1.0713	26.1
1.0822	26.1333
1.0792	26.1667
1.0704	26.2
1.0807	26.2333
1.0834	26.2667
1.0765	26.3
1.079	26.3333
1.0881	26.3667
1.0836	26.4
1.0791	26.4333
1.0728	26.4667
1.0869	26.5
1.085	26.5333
1.0848	26.5667
1.0807	26.6
1.0818	26.6333
1.0971	26.6667
1.0915	26.7
1.0916	26.7333
1.0926	26.7667
1.0927	26.8
1.0988	26.8333
1.0973	26.8667
1.1003	26.9
1.1011	26.9333
1.1025	26.9667
1.1034	27
1.0963	27.0333
1.1097	27.0667
1.1034	27.1
1.1104	27.1333
1.1171	27.1667
1.114	27.2
1.1117	27.2333
1.1145	27.2667
1.1279	27.3
1.1217	27.3333
1.1172	27.3667
1.1298	27.4
1.1256	27.4333
1.1256	27.4667
1.1291	27.5
1.1353	27.5333
1.1276	27.5667
1.1215	27.6
1.1376	27.6333
1.1386	27.6667
1.1352	27.7
1.14	27.7333
1.1398	27.7667
1.1446	27.8
1.1443	27.8333
1.1485	27.8667
1.1492	27.9
1.1524	27.9333
1.1533	27.9667
1.1536	28
1.1559	28.0333
1.1546	28.0667
1.1587	28.1
1.1581	28.1333
1.1533	28.1667
1.1586	28.2
1.1601	28.2333
1.1671	28.2667
1.1732	28.3
1.1714	28.3333
1.1705	28.3667
1.1711	28.4
1.1734	28.4333
1.1801	28.4667
1.1752	28.5
1.1789	28.5333
1.1831	28.5667
1.1792	28.6
1.1802	28.6333
1.1855	28.6667
1.1855	28.7
1.1747	28.7333
1.1769	28.7667
1.1857	28.8
1.1876	28.8333
1.1872	28.8667
1.1946	28.9
1.1882	28.9333
1.1951	28.9667
1.1945	29
1.2012	29.0333
1.1966	29.0667
1.1909	29.1
1.2013	29.1333
1.2027	29.1667
1.1958	29.2
1.1947	29.2333
1.2068	29.2667
1.194	29.3
1.1898	29.3333
1.2003	29.3667
1.2054	29.4
1.1955	29.4333
1.192	29.4667
1.2076	29.5
1.2025	29.5333
1.2034	29.5667
1.1977	29.6
1.1974	29.6333
1.2032	29.6667
1.1999	29.7
1.1978	29.7333
1.1994	29.7667
1.1981	29.8
1.1945	29.8333
1.1874	29.8667
1.1926	29.9
1.1955	29.9333
1.1908	29.9667
1.1895	30
1.1864	30.0333
1.1932	30.0667
1.1933	30.1
1.1852	30.1333
1.1892	30.1667
1.1898	30.2
1.1851	30.2333
1.1813	30.2667
1.187	30.3
1.1871	30.3333
1.1762	30.3667
1.1789	30.4
1.1764	30.4333
1.1791	30.4667
1.1675	30.5
1.1757	30.5333
1.1725	30.5667
1.1775	30.6
1.1748	30.6333
1.1773	30.6667
1.1709	30.7
1.1715	30.7333
1.1738	30.7667
1.171	30.8
1.1674	30.8333
1.1718	30.8667
1.1716	30.9
1.1649	30.9333
1.1643	30.9667
1.1595	31
1.1656	31.0333
1.1619	31.0667
1.164	31.1
1.1601	31.1333
1.1638	31.1667
1.166	31.2
1.1591	31.2333
1.1631	31.2667
1.1648	31.3
1.1612	31.3333
1.1573	31.3667
1.1643	31.4
1.1631	31.4333
1.1553	31.4667
1.1586	31.5
1.1563	31.5333
1.1471	31.5667
1.1522	31.6
1.1577	31.6333
1.1623	31.6667
1.1527	31.7
1.1496	31.7333
1.1627	31.7667
1.1546	31.8
1.1552	31.8333
1.1516	31.8667
1.1516	31.9
1.156	31.9333
1.1528	31.9667
1.15	32
1.1522	32.0333
1.1534	32.0667
1.1451	32.1
1.138	32.1333
1.15	32.1667
1.1477	32.2
1.1462	32.2333
1.1487	32.2667
1.151	32.3
1.1464	32.3333
1.1457	32.3667
1.1493	32.4
1.1482	32.4333
1.1463	32.4667
1.1462	32.5
1.1443	32.5333
1.1435	32.5667
1.144	32.6
1.1465	32.6333
1.1318	32.6667
1.1416	32.7
1.1382	32.7333
1.1361	32.7667
1.1386	32.8
1.1409	32.8333
1.147	32.8667
1.1349	32.9
1.1398	32.9333
1.1405	32.9667
1.1371	33
1.1377	33.0333
1.142	33.0667
1.1416	33.1
1.1349	33.1333
1.1364	33.1667
1.1422	33.2
1.131	33.2333
1.1234	33.2667
1.1387	33.3
1.1409	33.3333
1.135	33.3667
1.1291	33.4
1.1447	33.4333
1.1402	33.4667
1.1382	33.5
1.1421	33.5333
1.1385	33.5667
1.1382	33.6
1.1397	33.6333
1.1438	33.6667
1.1384	33.7
1.1364	33.7333
1.1441	33.7667
1.1349	33.8
1.1399	33.8333
1.1361	33.8667
1.1508	33.9
1.1453	33.9333
1.1431	33.9667
1.1465	34
1.1459	34.0333
1.1473	34.0667
1.1475	34.1
1.1494	34.1333
1.1488	34.1667
1.1495	34.2
1.149	34.2333
1.1497	34.2667
1.1472	34.3
1.1496	34.3333
1.1384	34.3667
1.1443	34.4
1.1481	34.4333
1.1472	34.4667
1.1506	34.5
1.1528	34.5333
1.1516	34.5667
1.1525	34.6
1.1543	34.6333
1.1577	34.6667
1.1543	34.7
1.1557	34.7333
1.1594	34.7667
1.1576	34.8
1.1559	34.8333
1.1569	34.8667
1.1594	34.9
1.1466	34.9333
1.1596	34.9667
1.1499	35
1.158	35.0333
1.1496	35.0667
1.1606	35.1
1.1609	35.1333
1.1602	35.1667
1.1618	35.2
1.1633	35.2333
1.1623	35.2667
1.1619	35.3
1.1625	35.3333
1.1645	35.3667
1.1621	35.4
1.162	35.4333
1.1622	35.4667
1.1547	35.5
1.1622	35.5333
1.161	35.5667
1.1664	35.6
1.1624	35.6333
1.1595	35.6667
1.1664	35.7
1.1626	35.7333
1.1654	35.7667
1.163	35.8
1.163	35.8333
1.1626	35.8667
1.1641	35.9
1.1645	35.9333
1.1606	35.9667
1.1669	36
1.1519	36.0333
1.1633	36.0667
1.1579	36.1
1.1556	36.1333
1.1622	36.1667
1.1671	36.2
1.162	36.2333
1.1558	36.2667
1.1637	36.3
1.168	36.3333
1.1589	36.3667
1.162	36.4
1.1651	36.4333
1.1613	36.4667
1.1622	36.5
1.1621	36.5333
1.1609	36.5667
1.1493	36.6
1.1537	36.6333
1.1628	36.6667
1.1549	36.7
1.161	36.7333
1.1534	36.7667
1.1568	36.8
1.1564	36.8333
1.1562	36.8667
1.1577	36.9
1.1563	36.9333
1.1548	36.9667
1.1514	37
1.1546	37.0333
1.1523	37.0667
1.1491	37.1
1.1537	37.1333
1.1378	37.1667
1.1431	37.2
1.144	37.2333
1.1463	37.2667
1.1513	37.3
1.1429	37.3333
1.1428	37.3667
1.1425	37.4
1.1469	37.4333
1.1452	37.4667
1.1362	37.5
1.142	37.5333
1.1422	37.5667
1.1389	37.6
1.1387	37.6333
1.1376	37.6667
1.1376	37.7
1.1242	37.7333
1.1306	37.7667
1.1316	37.8
1.1358	37.8333
1.1353	37.8667
1.1323	37.9
1.1336	37.9333
1.1324	37.9667
1.1322	38
1.1308	38.0333
1.1316	38.0667
1.1305	38.1
1.1275	38.1333
1.129	38.1667
1.1262	38.2
1.1247	38.2333
1.121	38.2667
1.1173	38.3
1.1235	38.3333
1.1135	38.3667
1.1205	38.4
1.1132	38.4333
1.1171	38.4667
1.1167	38.5
1.1214	38.5333
1.1205	38.5667
1.1125	38.6
1.1166	38.6333
1.1178	38.6667
1.1141	38.7
1.1103	38.7333
1.1159	38.7667
1.1156	38.8
1.103	38.8333
1.1027	38.8667
1.1137	38.9
1.1121	38.9333
1.1066	38.9667
1.1121	39
1.1136	39.0333
1.1086	39.0667
1.1084	39.1
1.1143	39.1333
1.1154	39.1667
1.108	39.2
1.1081	39.2333
1.1151	39.2667
1.1112	39.3
1.1084	39.3333
1.1156	39.3667
1.1026	39.4
1.1121	39.4333
1.1053	39.4667
1.1124	39.5
1.1193	39.5333
1.1123	39.5667
1.1135	39.6
1.1121	39.6333
1.1172	39.6667
1.1179	39.7
1.113	39.7333
1.1151	39.7667
1.1196	39.8
1.1162	39.8333
1.115	39.8667
1.1187	39.9
1.1176	39.9333
1.1107	39.9667
1.1072	40
1.1186	40.0333
1.1207	40.0667
1.1143	40.1
1.119	40.1333
1.1129	40.1667
1.119	40.2
1.1153	40.2333
1.1203	40.2667
1.1191	40.3
1.1182	40.3333
1.117	40.3667
1.1165	40.4
1.1182	40.4333
1.117	40.4667
1.1154	40.5
1.1112	40.5333
1.116	40.5667
1.1131	40.6
1.1082	40.6333
1.1167	40.6667
1.1181	40.7
1.1182	40.7333
1.1131	40.7667
1.1154	40.8
1.1222	40.8333
1.1176	40.8667
1.1146	40.9
1.1194	40.9333
1.1209	40.9667
1.1141	41
1.1166	41.0333
1.1216	41.0667
1.1062	41.1
1.1115	41.1333
1.1222	41.1667
1.1191	41.2
1.1156	41.2333
1.1038	41.2667
1.1278	41.3
1.1233	41.3333
1.122	41.3667
1.1182	41.4
1.1127	41.4333
1.1228	41.4667
1.1184	41.5
1.117	41.5333
1.1189	41.5667
1.1235	41.6
1.1218	41.6333
1.1037	41.6667
1.1226	41.7
1.1204	41.7333
1.1144	41.7667
1.125	41.8
1.1293	41.8333
1.1257	41.8667
1.1127	41.9
1.1158	41.9333
1.1323	41.9667
1.1219	42
1.1142	42.0333
1.1246	42.0667
1.1292	42.1
1.1217	42.1333
1.1149	42.1667
1.1232	42.2
1.121	42.2333
1.1122	42.2667
1.116	42.3
1.1236	42.3333
1.127	42.3667
1.1156	42.4
1.1139	42.4333
1.1278	42.4667
1.1237	42.5
1.1269	42.5333
1.119	42.5667
1.1199	42.6
1.1256	42.6333
1.123	42.6667
1.1207	42.7
1.1233	42.7333
1.1247	42.7667
1.1147	42.8
1.1178	42.8333
1.121	42.8667
1.1247	42.9
1.1201	42.9333
1.1209	42.9667
1.1263	43
1.1254	43.0333
1.1291	43.0667
1.1265	43.1
1.1284	43.1333
1.1297	43.1667
1.1298	43.2
1.1292	43.2333
1.1285	43.2667
1.1317	43.3
1.1317	43.3333
1.12	43.3667
1.1301	43.4
1.1342	43.4333
1.1326	43.4667
1.1394	43.5
1.1401	43.5333
1.1378	43.5667
1.1399	43.6
1.1416	43.6333
1.1495	43.6667
1.1422	43.7
1.1448	43.7333
1.1494	43.7667
1.1492	43.8
1.1457	43.8333
1.145	43.8667
1.1541	43.9
1.1456	43.9333
1.151	43.9667
1.1535	44
1.1598	44.0333
1.1544	44.0667
1.1524	44.1
1.1639	44.1333
1.1604	44.1667
1.164	44.2
1.1633	44.2333
1.1669	44.2667
1.167	44.3
1.1665	44.3333
1.1692	44.3667
1.1682	44.4
1.1713	44.4333
1.1707	44.4667
1.1607	44.5
1.1687	44.5333
1.1713	44.5667
1.1682	44.6
1.1731	44.6333
1.1768	44.6667
1.1753	44.7
1.1714	44.7333
1.1735	44.7667
1.1807	44.8
1.1785	44.8333
1.1716	44.8667
1.18	44.9
1.1805	44.9333
1.175	44.9667
1.1774	45
1.1845	45.0333
1.1664	45.0667
1.172	45.1
1.178	45.1333
1.1878	45.1667
1.1847	45.2
1.1714	45.2333
1.1839	45.2667
1.1895	45.3
1.1802	45.3333
1.1852	45.3667
1.1885	45.4
1.1847	45.4333
1.1805	45.4667
1.1862	45.5
1.1868	45.5333
1.1826	45.5667
1.1816	45.6
1.177	45.6333
1.1815	45.6667
1.1789	45.7
1.1847	45.7333
1.1848	45.7667
1.1845	45.8
1.1847	45.8333
1.1888	45.8667
1.1866	45.9
1.1852	45.9333
1.1873	45.9667
1.1861	46
1.1863	46.0333
1.1848	46.0667
1.188	46.1
1.1856	46.1333
1.1879	46.1667
1.1769	46.2
1.186	46.2333
1.1802	46.2667
1.1874	46.3
1.1802	46.3333
1.1795	46.3667
1.1837	46.4
1.1837	46.4333
1.1852	46.4667
1.1812	46.5
1.1814	46.5333
1.1847	46.5667
1.1822	46.6
1.1791	46.6333
1.1824	46.6667
1.1822	46.7
1.1781	46.7333
1.1683	46.7667
1.1773	46.8
1.1791	46.8333
1.1739	46.8667
1.1796	46.9
1.1787	46.9333
1.1777	46.9667
1.1795	47
1.1805	47.0333
1.1816	47.0667
1.174	47.1
1.1772	47.1333
1.1767	47.1667
1.1739	47.2
1.1707	47.2333
1.1747	47.2667
1.1734	47.3
1.1608	47.3333
1.1725	47.3667
1.1667	47.4
1.1663	47.4333
1.1583	47.4667
1.168	47.5
1.1723	47.5333
1.1617	47.5667
1.165	47.6
1.1662	47.6333
1.1621	47.6667
1.159	47.7
1.1634	47.7333
1.1652	47.7667
1.1556	47.8
1.1532	47.8333
1.1626	47.8667
1.1432	47.9
1.1463	47.9333
1.1558	47.9667
1.1576	48
1.153	48.0333
1.1374	48.0667
1.1589	48.1
1.1532	48.1333
1.1505	48.1667
1.1513	48.2
1.1458	48.2333
1.1437	48.2667
1.1434	48.3
1.1493	48.3333
1.144	48.3667
1.1375	48.4
1.1445	48.4333
1.1351	48.4667
1.1397	48.5
1.1271	48.5333
1.1384	48.5667
1.1388	48.6
1.138	48.6333
1.1362	48.6667
1.134	48.7
1.1348	48.7333
1.1334	48.7667
1.1307	48.8
1.1315	48.8333
1.1313	48.8667
1.13	48.9
1.1269	48.9333
1.1274	48.9667
1.1277	49
1.1107	49.0333
1.1236	49.0667
1.1219	49.1
1.1207	49.1333
1.1174	49.1667
1.1208	49.2
1.127	49.2333
1.1169	49.2667
1.1163	49.3
1.1223	49.3333
1.1206	49.3667
1.1108	49.4
1.1145	49.4333
1.1206	49.4667
1.1126	49.5
1.106	49.5333
1.116	49.5667
1.1002	49.6
1.1012	49.6333
1.1098	49.6667
1.1078	49.7
1.1054	49.7333
1.0968	49.7667
1.1056	49.8
1.1099	49.8333
1.1002	49.8667
1.1043	49.9
1.1027	49.9333
1.1014	49.9667
1.1014	50
1.1008	50.0333
1.1002	50.0667
1.0973	50.1
1.0973	50.1333
1.0944	50.1667
1.0873	50.2
1.0943	50.2333
1.0937	50.2667
1.0956	50.3
1.096	50.3333
1.0923	50.3667
1.0967	50.4
1.0944	50.4333
1.0955	50.4667
1.0953	50.5
1.0958	50.5333
1.0941	50.5667
1.0937	50.6
1.0934	50.6333
1.0928	50.6667
1.0906	50.7
1.0851	50.7333
1.0886	50.7667
1.0929	50.8
1.0823	50.8333
1.0869	50.8667
1.084	50.9
1.0921	50.9333
1.0895	50.9667
1.0892	51
1.0907	51.0333
1.0927	51.0667
1.0879	51.1
1.0885	51.1333
1.0925	51.1667
1.0912	51.2
1.0872	51.2333
1.0909	51.2667
1.0949	51.3
1.0775	51.3333
1.0917	51.3667
1.0909	51.4
1.0875	51.4333
1.0807	51.4667
1.0894	51.5
1.1019	51.5333
1.087	51.5667
1.0913	51.6
1.094	51.6333
1.0896	51.6667
1.0911	51.7
1.0934	51.7333
1.0952	51.7667
1.0896	51.8
1.0902	51.8333
1.0987	51.8667
1.0847	51.9
1.086	51.9333
1.0925	51.9667
1.0931	52
1.0961	52.0333
1.0867	52.0667
1.0922	52.1
1.0994	52.1333
1.0959	52.1667
1.0989	52.2
1.0981	52.2333
1.0979	52.2667
1.0981	52.3
1.0981	52.3333
1.0987	52.3667
1.0979	52.4
1.0976	52.4333
1.0965	52.4667
1.0885	52.5
1.0905	52.5333
1.0961	52.5667
1.0935	52.6
1.0907	52.6333
1.0925	52.6667
1.1009	52.7
1.0933	52.7333
1.0941	52.7667
1.0994	52.8
1.098	52.8333
1.0901	52.8667
1.0959	52.9
1.0966	52.9333
1.0903	52.9667
1.091	53
1.0946	53.0333
1.0931	53.0667
1.0763	53.1
1.0882	53.1333
1.0915	53.1667
1.0842	53.2
1.0754	53.2333
1.0916	53.2667
1.0892	53.3
1.0826	53.3333
1.0881	53.3667
1.0886	53.4
1.0849	53.4333
1.0851	53.4667
1.0896	53.5
1.0869	53.5333
1.083	53.5667
1.0865	53.6
1.0871	53.6333
1.0821	53.6667
1.0699	53.7
1.0852	53.7333
1.0827	53.7667
1.0794	53.8
1.0859	53.8333
1.0827	53.8667
1.0795	53.9
1.0803	53.9333
1.0847	53.9667
1.0852	54
1.078	54.0333
1.0805	54.0667
1.0837	54.1
1.0791	54.1333
1.0768	54.1667
1.081	54.2
1.0836	54.2333
1.0655	54.2667
1.0762	54.3
1.0798	54.3333
1.0664	54.3667
1.0679	54.4
1.0779	54.4333
1.0848	54.4667
1.0691	54.5
1.0658	54.5333
1.0794	54.5667
1.0719	54.6
1.0731	54.6333
1.0726	54.6667
1.0727	54.7
1.0675	54.7333
1.0665	54.7667
1.0703	54.8
1.068	54.8333
1.0558	54.8667
1.0617	54.9
1.0636	54.9333
1.0609	54.9667
1.0636	55
1.0611	55.0333
1.0611	55.0667
1.0596	55.1
1.0602	55.1333
1.0591	55.1667
1.054	55.2
1.0545	55.2333
1.0535	55.2667
1.0529	55.3
1.0454	55.3333
1.0468	55.3667
1.0478	55.4
1.0432	55.4333
1.0338	55.4667
1.0379	55.5
1.0376	55.5333
1.0367	55.5667
1.0397	55.6
1.0352	55.6333
1.0329	55.6667
1.0331	55.7
1.0361	55.7333
1.0334	55.7667
1.0256	55.8
1.0297	55.8333
1.0287	55.8667
1.0228	55.9
1.0199	55.9333
1.024	55.9667
1.0212	56
1.0111	56.0333
1.008	56.0667
1.0146	56.1
1.0124	56.1333
1.0099	56.1667
1.0048	56.2
1.0036	56.2333
1.0097	56.2667
0.9992	56.3
1.0004	56.3333
0.9999	56.3667
0.9998	56.4
0.9895	56.4333
0.9897	56.4667
0.991	56.5
0.9876	56.5333
0.9834	56.5667
0.9819	56.6
0.9784	56.6333
0.97	56.6667
0.9723	56.7
0.9714	56.7333
0.9682	56.7667
0.965	56.8
0.967	56.8333
0.9724	56.8667
0.9641	56.9
0.9622	56.9333
0.9624	56.9667
0.9616	57
0.9569	57.0333
0.9576	57.0667
0.956	57.1
0.9534	57.1333
0.9501	57.1667
0.9497	57.2
0.9442	57.2333
0.9367	57.2667
0.9435	57.3
0.938	57.3333
0.9402	57.3667
0.9301	57.4
0.9377	57.4333
0.9403	57.4667
0.9327	57.5
0.9339	57.5333
0.9295	57.5667
0.9277	57.6
0.9249	57.6333
0.9256	57.6667
0.9234	57.7
0.9191	57.7333
0.9207	57.7667
0.9203	57.8
0.9109	57.8333
0.9055	57.8667
0.9127	57.9
0.9075	57.9333
0.9023	57.9667
0.906	58
0.9125	58.0333
0.9074	58.0667
0.9	58.1
0.9032	58.1333
0.9109	58.1667
0.9009	58.2
0.8997	58.2333
0.9037	58.2667
0.9019	58.3
0.8962	58.3333
0.899	58.3667
0.901	58.4
0.8931	58.4333
0.8878	58.4667
0.8972	58.5
0.8972	58.5333
0.8945	58.5667
0.8993	58.6
0.8988	58.6333
0.898	58.6667
0.8949	58.7
0.8998	58.7333
0.9012	58.7667
0.898	58.8
0.9013	58.8333
0.9018	58.8667
0.9001	58.9
0.8971	58.9333
0.9016	58.9667
0.9036	59
0.8926	59.0333
0.8964	59.0667
0.9048	59.1
0.8989	59.1333
0.8953	59.1667
0.9072	59.2
0.9105	59.2333
0.902	59.2667
0.9009	59.3
0.9145	59.3333
0.9103	59.3667
0.907	59.4
0.9135	59.4333
0.9155	59.4667
0.9086	59.5
0.911	59.5333
0.9197	59.5667
0.9157	59.6
0.9121	59.6333
0.9131	59.6667
0.9142	59.7
0.9117	59.7333
0.9158	59.7667
0.9122	59.8
0.9196	59.8333
0.9172	59.8667
0.9175	59.9
0.9167	59.9333
0.9235	59.9667
0.9261	60
0.9196	60.0333
0.9237	60.0667
0.9253	60.1
0.9241	60.1333
0.9228	60.1667
0.9262	60.2
0.927	60.2333
0.9283	60.2667
0.918	60.3
0.9276	60.3333
0.9276	60.3667
0.9268	60.4
0.9298	60.4333
0.9292	60.4667
0.9323	60.5
0.9325	60.5333
0.935	60.5667
0.9349	60.6
0.936	60.6333
0.9358	60.6667
0.9377	60.7
0.9384	60.7333
0.9381	60.7667
0.9365	60.8
0.939	60.8333
0.9379	60.8667
0.9366	60.9
0.931	60.9333
0.9387	60.9667
0.9386	61
0.9313	61.0333
0.9377	61.0667
0.944	61.1
0.9381	61.1333
0.936	61.1667
0.9454	61.2
0.9441	61.2333
0.9367	61.2667
0.9407	61.3
0.9422	61.3333
0.9389	61.3667
0.9387	61.4
0.9407	61.4333
0.9412	61.4667
0.942	61.5
0.9316	61.5333
0.9399	61.5667
0.9419	61.6
0.939	61.6333
0.9407	61.6667
0.9411	61.7
0.9434	61.7333
0.9443	61.7667
0.946	61.8
0.9466	61.8333
0.9473	61.8667
0.9465	61.9
0.9474	61.9333
0.9465	61.9667
0.9471	62
0.9471	62.0333
0.9469	62.0667
0.9462	62.1
0.9405	62.1333
0.9396	62.1667
0.9503	62.2
0.9454	62.2333
0.9451	62.2667
0.9433	62.3
0.949	62.3333
0.9567	62.3667
0.9461	62.4
0.9519	62.4333
0.9513	62.4667
0.9499	62.5
0.951	62.5333
0.9543	62.5667
0.9566	62.6
0.9503	62.6333
0.9517	62.6667
0.9575	62.7
0.9497	62.7333
0.9455	62.7667
0.9559	62.8
0.9512	62.8333
0.9455	62.8667
0.9477	62.9
0.956	62.9333
0.9628	62.9667
0.9511	63
0.9505	63.0333
0.9593	63.0667
0.9561	63.1
0.9568	63.1333
0.9569	63.1667
0.9562	63.2
0.9557	63.2333
0.9564	63.2667
0.9551	63.3
0.9558	63.3333
0.95	63.3667
0.9559	63.4
0.9518	63.4333
0.9527	63.4667
0.9522	63.5
0.9604	63.5333
0.9577	63.5667
0.9547	63.6
0.9589	63.6333
0.9577	63.6667
0.9544	63.7
0.9558	63.7333
0.9596	63.7667
0.9571	63.8
0.9538	63.8333
0.9564	63.8667
0.9625	63.9
0.9486	63.9333
0.9489	63.9667
0.9592	64
0.9563	64.0333
0.9463	64.0667
0.9518	64.1
0.9665	64.1333
0.9604	64.1667
0.9499	64.2
0.958	64.2333
0.9679	64.2667
0.9586	64.3
0.957	64.3333
0.967	64.3667
0.9655	64.4
0.9611	64.4333
0.965	64.4667
0.9729	64.5
0.958	64.5333
0.9588	64.5667
0.9742	64.6
0.9741	64.6333
0.969	64.6667
0.9612	64.7
0.9802	64.7333
0.9828	64.7667
0.9747	64.8
0.9798	64.8333
0.9781	64.8667
0.9837	64.9
0.9844	64.9333
0.9857	64.9667
0.9871	65
0.9895	65.0333
0.9898	65.0667
0.9851	65.1
0.9872	65.1333
0.9955	65.1667
0.9976	65.2
0.9993	65.2333
1.0038	65.2667
1.0032	65.3
1.0088	65.3333
1.007	65.3667
1.0154	65.4
1.0136	65.4333
1.0158	65.4667
1.0185	65.5
1.0201	65.5333
1.0212	65.5667
1.0226	65.6
1.0266	65.6333
1.0251	65.6667
1.0222	65.7
1.0253	65.7333
1.0362	65.7667
1.0308	65.8
1.0363	65.8333
1.0366	65.8667
1.0415	65.9
1.0424	65.9333
1.047	65.9667
1.0479	66
1.0499	66.0333
1.0508	66.0667
1.0533	66.1
1.0538	66.1333
1.0563	66.1667
1.0567	66.2
1.0583	66.2333
1.0621	66.2667
1.0501	66.3
1.0659	66.3333
1.0628	66.3667
1.0627	66.4
1.0669	66.4333
1.0609	66.4667
1.0714	66.5
1.0706	66.5333
1.0723	66.5667
1.0728	66.6
[truncated: 7,002 more rows]
