# Supplementary material for: Auditory feedback effect on temporal patterns during self-pacing treadmill walking
Source: PLoS One. 2025 Nov 4;20(11):e0335971. doi: 10.1371/journal.pone.0335971 (PMC12585087; doi:10.1371/journal.pone.0335971)
Supplement: S2 File — This file archive contains gait events from the two test conditions (no sound and with sound) for all included participants, as well as the validation data for the accelerometer-based gait event detection algorithm. All data files are in CSV format. A readme file is included with the details of the file format and contents. (ZIP) [file pone.0335971.s003.zip › TreadmillSoundsData/TestConditions/NoSound/BeltSpeed/Subject11_NoSoundBeltspeed.csv]

BeltSpeed	Time
1.1391	0
1.1291	0.0333
1.1291	0.0667
1.1456	0.1
1.146	0.1333
1.1276	0.1667
1.1235	0.2
1.1412	0.2333
1.1362	0.2667
1.1485	0.3
1.127	0.3333
1.1277	0.3667
1.1427	0.4
1.1463	0.4333
1.1375	0.4667
1.1321	0.5
1.1332	0.5333
1.1459	0.5667
1.157	0.6
1.1434	0.6333
1.1349	0.6667
1.1388	0.7
1.1502	0.7333
1.1524	0.7667
1.1476	0.8
1.1374	0.8333
1.1472	0.8667
1.1696	0.9
1.1709	0.9333
1.15	0.9667
1.1473	1
1.1635	1.0333
1.1748	1.0667
1.1618	1.1
1.1531	1.1333
1.1669	1.1667
1.1807	1.2
1.1693	1.2333
1.1645	1.2667
1.1741	1.3
1.1881	1.3333
1.1603	1.3667
1.1715	1.4
1.1655	1.4333
1.2026	1.4667
1.1969	1.5
1.183	1.5333
1.1781	1.5667
1.1853	1.6
1.2096	1.6333
1.2038	1.6667
1.1875	1.7
1.1868	1.7333
1.1959	1.7667
1.2142	1.8
1.2059	1.8333
1.1917	1.8667
1.1879	1.9
1.2042	1.9333
1.2066	1.9667
1.2015	2
1.199	2.0333
1.2182	2.0667
1.2168	2.1
1.2175	2.1333
1.2179	2.1667
1.2246	2.2
1.2265	2.2333
1.2246	2.2667
1.2266	2.3
1.2288	2.3333
1.2369	2.3667
1.2335	2.4
1.2343	2.4333
1.235	2.4667
1.2455	2.5
1.2257	2.5333
1.2367	2.5667
1.2409	2.6
1.2465	2.6333
1.2646	2.6667
1.2558	2.7
1.2512	2.7333
1.2503	2.7667
1.2533	2.8
1.2789	2.8333
1.2709	2.8667
1.2569	2.9
1.2636	2.9333
1.276	2.9667
1.284	3
1.2693	3.0333
1.2667	3.0667
1.2618	3.1
1.2831	3.1333
1.2798	3.1667
1.2821	3.2
1.2865	3.2333
1.2828	3.2667
1.2822	3.3
1.2956	3.3333
1.2894	3.3667
1.2976	3.4
1.2969	3.4333
1.3045	3.4667
1.3045	3.5
1.3052	3.5333
1.3047	3.5667
1.3038	3.6
1.3193	3.6333
1.2992	3.6667
1.3114	3.7
1.316	3.7333
1.3283	3.7667
1.3333	3.8
1.3243	3.8333
1.3171	3.8667
1.3182	3.9
1.3365	3.9333
1.3421	3.9667
1.327	4
1.3193	4.0333
1.3362	4.0667
1.3487	4.1
1.3351	4.1333
1.3245	4.1667
1.3308	4.2
1.3391	4.2333
1.3352	4.2667
1.3311	4.3
1.3297	4.3333
1.3569	4.3667
1.3484	4.4
1.3356	4.4333
1.338	4.4667
1.3487	4.5
1.3571	4.5333
1.3477	4.5667
1.3333	4.6
1.3369	4.6333
1.3511	4.6667
1.3558	4.7
1.3492	4.7333
1.335	4.7667
1.3178	4.8
1.335	4.8333
1.354	4.8667
1.3499	4.9
1.3378	4.9333
1.3365	4.9667
1.347	5
1.3402	5.0333
1.3449	5.0667
1.3395	5.1
1.3407	5.1333
1.3382	5.1667
1.3367	5.2
1.3342	5.2333
1.3324	5.2667
1.3309	5.3
1.3289	5.3333
1.3268	5.3667
1.3098	5.4
1.3222	5.4333
1.3163	5.4667
1.3278	5.5
1.3108	5.5333
1.2982	5.5667
1.3069	5.6
1.3086	5.6333
1.306	5.6667
1.2965	5.7
1.2884	5.7333
1.2968	5.7667
1.2994	5.8
1.295	5.8333
1.2796	5.8667
1.2782	5.9
1.2894	5.9333
1.2884	5.9667
1.2603	6
1.2671	6.0333
1.2684	6.0667
1.2732	6.1
1.2661	6.1333
1.2472	6.1667
1.2579	6.2
1.2582	6.2333
1.2517	6.2667
1.2535	6.3
1.2479	6.3333
1.2425	6.3667
1.2412	6.4
1.2355	6.4333
1.2352	6.4667
1.2266	6.5
1.2271	6.5333
1.2186	6.5667
1.2042	6.6
1.2132	6.6333
1.2095	6.6667
1.2176	6.7
1.1994	6.7333
1.2042	6.7667
1.1894	6.8
1.1892	6.8333
1.1853	6.8667
1.1835	6.9
1.1799	6.9333
1.1684	6.9667
1.1733	7
1.1632	7.0333
1.1663	7.0667
1.1492	7.1
1.153	7.1333
1.1525	7.1667
1.1366	7.2
1.1363	7.2333
1.1265	7.2667
1.1462	7.3
1.1417	7.3333
1.1271	7.3667
1.1275	7.4
1.1317	7.4333
1.127	7.4667
1.1171	7.5
1.1115	7.5333
1.1167	7.5667
1.1173	7.6
1.1164	7.6333
1.103	7.6667
1.093	7.7
1.1035	7.7333
1.1019	7.7667
1.0852	7.8
1.0825	7.8333
1.08	7.8667
1.0931	7.9
1.0952	7.9333
1.0893	7.9667
1.0679	8
1.076	8.0333
1.0887	8.0667
1.0723	8.1
1.0745	8.1333
1.0705	8.1667
1.0681	8.2
1.0632	8.2333
1.0522	8.2667
1.0552	8.3
1.0516	8.3333
1.0512	8.3667
1.0296	8.4
1.0433	8.4333
1.0331	8.4667
1.041	8.5
1.0251	8.5333
1.025	8.5667
1.0303	8.6
1.0267	8.6333
1.0213	8.6667
1.0144	8.7
1.0191	8.7333
1.0194	8.7667
1.0181	8.8
1.0069	8.8333
1.0005	8.8667
1.0093	8.9
1.0089	8.9333
1.0051	8.9667
0.9836	9
0.9868	9.0333
1.0031	9.0667
0.995	9.1
0.996	9.1333
0.9963	9.1667
0.9996	9.2
0.9956	9.2333
0.989	9.2667
0.9876	9.3
0.9911	9.3333
0.9911	9.3667
0.9886	9.4
0.9772	9.4333
0.9828	9.4667
0.9849	9.5
0.982	9.5333
0.9775	9.5667
0.9664	9.6
0.9671	9.6333
0.9738	9.6667
0.9723	9.7
0.9687	9.7333
0.9692	9.7667
0.9686	9.8
0.9697	9.8333
0.9682	9.8667
0.9637	9.9
0.9646	9.9333
0.9655	9.9667
0.9669	10
0.9631	10.0333
0.9602	10.0667
0.963	10.1
0.9628	10.1333
0.9625	10.1667
0.945	10.2
0.9548	10.2333
0.9634	10.2667
0.9538	10.3
0.9602	10.3333
0.9587	10.3667
0.97	10.4
0.9649	10.4333
0.9571	10.4667
0.96	10.5
0.9696	10.5333
0.9665	10.5667
0.9609	10.6
0.9565	10.6333
0.9603	10.6667
0.9705	10.7
0.968	10.7333
0.963	10.7667
0.9381	10.8
0.9623	10.8333
0.9637	10.8667
0.9662	10.9
0.9637	10.9333
0.9613	10.9667
0.9766	11
0.9714	11.0333
0.9738	11.0667
0.9726	11.1
0.9778	11.1333
0.9835	11.1667
0.9771	11.2
0.9798	11.2333
0.9785	11.2667
0.989	11.3
0.9901	11.3333
0.9905	11.3667
0.9681	11.4
0.9813	11.4333
0.9952	11.4667
1.0069	11.5
1.001	11.5333
0.9882	11.5667
0.9825	11.6
0.9918	11.6333
1.0159	11.6667
1.0173	11.7
0.9993	11.7333
0.996	11.7667
1.0059	11.8
1.0273	11.8333
1.0206	11.8667
1.0017	11.9
1.0137	11.9333
1.0137	11.9667
1.0362	12
1.0077	12.0333
1.0143	12.0667
1.034	12.1
1.0274	12.1333
1.0277	12.1667
1.0247	12.2
1.0235	12.2333
1.0426	12.2667
1.051	12.3
1.0421	12.3333
1.0393	12.3667
1.0419	12.4
1.0579	12.4333
1.0713	12.4667
1.0603	12.5
1.0547	12.5333
1.0432	12.5667
1.0713	12.6
1.0762	12.6333
1.0728	12.6667
1.0729	12.7
1.073	12.7333
1.089	12.7667
1.0995	12.8
1.086	12.8333
1.0909	12.8667
1.0956	12.9
1.1138	12.9333
1.1051	12.9667
1.1002	13
1.1033	13.0333
1.1196	13.0667
1.1281	13.1
1.1095	13.1333
1.1038	13.1667
1.1191	13.2
1.1276	13.2333
1.1354	13.2667
1.12	13.3
1.1084	13.3333
1.1164	13.3667
1.1376	13.4
1.1458	13.4333
1.129	13.4667
1.1225	13.5
1.1287	13.5333
1.1516	13.5667
1.1566	13.6
1.1436	13.6333
1.1357	13.6667
1.1388	13.7
1.1417	13.7333
1.1584	13.7667
1.1651	13.8
1.1554	13.8333
1.1565	13.8667
1.1562	13.9
1.1731	13.9333
1.1914	13.9667
1.1713	14
1.1705	14.0333
1.1847	14.0667
1.1875	14.1
1.1856	14.1333
1.185	14.1667
1.1838	14.2
1.1964	14.2333
1.2036	14.2667
1.1999	14.3
1.182	14.3333
1.1965	14.3667
1.1996	14.4
1.2288	14.4333
1.2178	14.4667
1.1988	14.5
1.1971	14.5333
1.2142	14.5667
1.2293	14.6
1.2185	14.6333
1.2087	14.6667
1.2115	14.7
1.2295	14.7333
1.2418	14.7667
1.2324	14.8
1.2196	14.8333
1.2242	14.8667
1.2495	14.9
1.2359	14.9333
1.2262	14.9667
1.2336	15
1.2647	15.0333
1.2586	15.0667
1.245	15.1
1.2472	15.1333
1.2579	15.1667
1.2738	15.2
1.2583	15.2333
1.2537	15.2667
1.2615	15.3
1.2813	15.3333
1.2815	15.3667
1.2625	15.4
1.262	15.4333
1.2731	15.4667
1.2695	15.5
1.2766	15.5333
1.2618	15.5667
1.2722	15.6
1.2809	15.6333
1.2896	15.6667
1.2834	15.7
1.2741	15.7333
1.2705	15.7667
1.2764	15.8
1.2983	15.8333
1.2971	15.8667
1.279	15.9
1.2794	15.9333
1.2974	15.9667
1.2943	16
1.2845	16.0333
1.29	16.0667
1.2826	16.1
1.2985	16.1333
1.2894	16.1667
1.292	16.2
1.2931	16.2333
1.2969	16.2667
1.2997	16.3
1.2952	16.3333
1.2968	16.3667
1.2966	16.4
1.3028	16.4333
1.3007	16.4667
1.2965	16.5
1.2969	16.5333
1.299	16.5667
1.3035	16.6
1.3005	16.6333
1.3002	16.6667
1.2734	16.7
1.2937	16.7333
1.2904	16.7667
1.3015	16.8
1.2997	16.8333
1.2777	16.8667
1.2699	16.9
1.2916	16.9333
1.289	16.9667
1.2734	17
1.2758	17.0333
1.2847	17.0667
1.2839	17.1
1.279	17.1333
1.2622	17.1667
1.268	17.2
1.2805	17.2333
1.2787	17.2667
1.2529	17.3
1.2524	17.3333
1.2593	17.3667
1.2771	17.4
1.2739	17.4333
1.2668	17.4667
1.2467	17.5
1.2409	17.5333
1.2613	17.5667
1.2725	17.6
1.2631	17.6333
1.2472	17.6667
1.2327	17.7
1.2515	17.7333
1.2647	17.7667
1.2559	17.8
1.2425	17.8333
1.2209	17.8667
1.2467	17.9
1.2436	17.9333
1.2318	17.9667
1.2365	18
1.2404	18.0333
1.2396	18.0667
1.2278	18.1
1.2188	18.1333
1.2253	18.1667
1.2281	18.2
1.2276	18.2333
1.2225	18.2667
1.2031	18.3
1.2069	18.3333
1.2155	18.3667
1.212	18.4
1.207	18.4333
1.1729	18.4667
1.1901	18.5
1.1983	18.5333
1.2038	18.5667
1.199	18.6
1.176	18.6333
1.1626	18.6667
1.1769	18.7
1.1906	18.7333
1.1768	18.7667
1.164	18.8
1.1641	18.8333
1.1756	18.8667
1.1698	18.9
1.1564	18.9333
1.1479	18.9667
1.1627	19
1.1481	19.0333
1.1412	19.0667
1.1303	19.1
1.1481	19.1333
1.1555	19.1667
1.1502	19.2
1.1315	19.2333
1.1272	19.2667
1.1416	19.3
1.1447	19.3333
1.1384	19.3667
1.1202	19.4
1.1172	19.4333
1.1318	19.4667
1.1293	19.5
1.1269	19.5333
1.1097	19.5667
1.113	19.6
1.1081	19.6333
1.1089	19.6667
1.1083	19.7
1.0972	19.7333
1.1045	19.7667
1.0902	19.8
1.0908	19.8333
1.0857	19.8667
1.0825	19.9
1.0823	19.9333
1.0713	19.9667
1.0734	20
1.0667	20.0333
1.069	20.0667
1.0593	20.1
1.0617	20.1333
1.0609	20.1667
1.0362	20.2
1.0545	20.2333
1.0395	20.2667
1.039	20.3
1.0516	20.3333
1.0298	20.3667
1.0368	20.4
1.0254	20.4333
1.0249	20.4667
1.0236	20.5
1.0189	20.5333
1.0224	20.5667
1.0143	20.6
1.0107	20.6333
1.0139	20.6667
1.0076	20.7
1.0089	20.7333
1.0014	20.7667
0.994	20.8
0.9906	20.8333
0.9982	20.8667
0.9932	20.9
0.999	20.9333
0.9947	20.9667
0.9918	21
0.9913	21.0333
0.9919	21.0667
0.9912	21.1
0.9847	21.1333
0.9839	21.1667
0.9848	21.2
0.9848	21.2333
0.9854	21.2667
0.9785	21.3
0.9751	21.3333
0.9712	21.3667
0.9746	21.4
0.9807	21.4333
0.9639	21.4667
0.9625	21.5
0.9778	21.5333
0.979	21.5667
0.9831	21.6
0.9751	21.6333
0.9598	21.6667
0.9618	21.7
0.9733	21.7333
0.9824	21.7667
0.9757	21.8
0.9604	21.8333
0.9547	21.8667
0.9727	21.9
0.9812	21.9333
0.9796	21.9667
0.9408	22
0.9567	22.0333
0.9614	22.0667
0.9883	22.1
0.9821	22.1333
0.9649	22.1667
0.9485	22.2
0.9459	22.2333
0.9757	22.2667
0.9727	22.3
0.9611	22.3333
0.9671	22.3667
0.9647	22.4
0.9653	22.4333
0.9645	22.4667
0.961	22.5
0.9648	22.5333
0.9542	22.5667
0.9691	22.6
0.9568	22.6333
0.9615	22.6667
0.9732	22.7
0.9698	22.7333
0.9774	22.7667
0.9731	22.8
0.9782	22.8333
0.9789	22.8667
0.9767	22.9
0.9849	22.9333
0.9825	22.9667
0.9849	23
0.9869	23.0333
0.9854	23.0667
0.9902	23.1
0.9952	23.1333
0.9791	23.1667
0.9887	23.2
0.9913	23.2333
0.9986	23.2667
1.0035	23.3
0.9962	23.3333
0.9931	23.3667
0.9959	23.4
1.0145	23.4333
1.0121	23.4667
1.0021	23.5
1.0058	23.5333
1.0089	23.5667
1.0285	23.6
1.0208	23.6333
1.012	23.6667
1.0193	23.7
1.0073	23.7333
1.0397	23.7667
1.0267	23.8
1.0222	23.8333
1.0304	23.8667
1.0429	23.9
1.0567	23.9333
1.0388	23.9667
1.0329	24
1.0452	24.0333
1.0623	24.0667
1.0509	24.1
1.0489	24.1333
1.0586	24.1667
1.0681	24.2
1.0625	24.2333
1.0599	24.2667
1.0654	24.3
1.0517	24.3333
1.0819	24.3667
1.0785	24.4
1.0749	24.4333
1.0781	24.4667
1.0779	24.5
1.0949	24.5333
1.0963	24.5667
1.0935	24.6
1.0947	24.6333
1.0952	24.6667
1.1162	24.7
1.1157	24.7333
1.1113	24.7667
1.1117	24.8
1.1139	24.8333
1.1389	24.8667
1.1165	24.9
1.1262	24.9333
1.1182	24.9667
1.1555	25
1.1613	25.0333
1.1407	25.0667
1.1464	25.1
1.1541	25.1333
1.1804	25.1667
1.1658	25.2
1.1535	25.2333
1.1646	25.2667
1.1814	25.3
1.1758	25.3333
1.1721	25.3667
1.1762	25.4
1.1897	25.4333
1.1915	25.4667
1.1704	25.5
1.1841	25.5333
1.1943	25.5667
1.215	25.6
1.2052	25.6333
1.1961	25.6667
1.1954	25.7
1.2072	25.7333
1.2315	25.7667
1.2255	25.8
1.2086	25.8333
1.2123	25.8667
1.233	25.9
1.2383	25.9333
1.2226	25.9667
1.2314	26
1.2444	26.0333
1.2223	26.0667
1.2373	26.1
1.2296	26.1333
1.2579	26.1667
1.2633	26.2
1.2497	26.2333
1.255	26.2667
1.2655	26.3
1.2702	26.3333
1.2599	26.3667
1.2642	26.4
1.2675	26.4333
1.2828	26.4667
1.2748	26.5
1.2716	26.5333
1.2738	26.5667
1.2807	26.6
1.2942	26.6333
1.2683	26.6667
1.2766	26.7
1.2794	26.7333
1.2961	26.7667
1.3138	26.8
1.3024	26.8333
1.2864	26.8667
1.2875	26.9
1.3073	26.9333
1.3212	26.9667
1.3019	27
1.2955	27.0333
1.3142	27.0667
1.3152	27.1
1.305	27.1333
1.3086	27.1667
1.3183	27.2
1.3082	27.2333
1.3111	27.2667
1.3034	27.3
1.3253	27.3333
1.3346	27.3667
1.3257	27.4
1.3089	27.4333
1.3109	27.4667
1.32	27.5
1.3431	27.5333
1.3318	27.5667
1.3139	27.6
1.3172	27.6333
1.3341	27.6667
1.3365	27.7
1.3288	27.7333
1.3167	27.7667
1.3213	27.8
1.327	27.8333
1.3412	27.8667
1.3286	27.9
1.3226	27.9333
1.3306	27.9667
1.3312	28
1.329	28.0333
1.3299	28.0667
1.3318	28.1
1.3386	28.1333
1.3331	28.1667
1.3309	28.2
1.3332	28.2333
1.3398	28.2667
1.3369	28.3
1.3301	28.3333
1.3299	28.3667
1.3181	28.4
1.34	28.4333
1.3262	28.4667
1.3261	28.5
1.3334	28.5333
1.3242	28.5667
1.3248	28.6
1.3227	28.6333
1.3223	28.6667
1.3209	28.7
1.3213	28.7333
1.32	28.7667
1.3181	28.8
1.3178	28.8333
1.3168	28.8667
1.3153	28.9
1.3133	28.9333
1.3112	28.9667
1.2955	29
1.3069	29.0333
1.3019	29.0667
1.3107	29.1
1.308	29.1333
1.3024	29.1667
1.3023	29.2
1.3038	29.2333
1.3055	29.2667
1.3009	29.3
1.2922	29.3333
1.2961	29.3667
1.3006	29.4
1.2981	29.4333
1.284	29.4667
1.2821	29.5
1.2946	29.5333
1.2758	29.5667
1.2853	29.6
1.2609	29.6333
1.282	29.6667
1.2931	29.7
1.2854	29.7333
1.2803	29.7667
1.2574	29.8
1.2611	29.8333
1.2841	29.8667
1.2799	29.9
1.2626	29.9333
1.2578	29.9667
1.2711	30
1.2706	30.0333
1.2552	30.0667
1.2455	30.1
1.2611	30.1333
1.245	30.1667
1.2482	30.2
1.2356	30.2333
1.2526	30.2667
1.2491	30.3
1.241	30.3333
1.225	30.3667
1.2346	30.4
1.2477	30.4333
1.2367	30.4667
1.2219	30.5
1.2238	30.5333
1.2347	30.5667
1.2268	30.6
1.2168	30.6333
1.214	30.6667
1.2247	30.7
1.2039	30.7333
1.2199	30.7667
1.1942	30.8
1.1992	30.8333
1.2102	30.8667
1.2004	30.9
1.1939	30.9333
1.194	30.9667
1.2021	31
1.1958	31.0333
1.1837	31.0667
1.1838	31.1
1.1908	31.1333
1.1882	31.1667
1.1764	31.2
1.1696	31.2333
1.1779	31.2667
1.175	31.3
1.1557	31.3333
1.1549	31.3667
1.1674	31.4
1.1714	31.4333
1.1639	31.4667
1.1432	31.5
1.1501	31.5333
1.1648	31.5667
1.1548	31.6
1.1412	31.6333
1.1445	31.6667
1.1517	31.7
1.1484	31.7333
1.1424	31.7667
1.1266	31.8
1.1318	31.8333
1.1434	31.8667
1.1163	31.9
1.1259	31.9333
1.112	31.9667
1.1179	32
1.1243	32.0333
1.1101	32.0667
1.1091	32.1
1.1026	32.1333
1.0997	32.1667
1.0989	32.2
1.0934	32.2333
1.0921	32.2667
1.0835	32.3
1.0875	32.3333
1.0794	32.3667
1.0818	32.4
1.0737	32.4333
1.0685	32.4667
1.0569	32.5
1.0671	32.5333
1.0748	32.5667
1.0668	32.6
1.0583	32.6333
1.0481	32.6667
1.0555	32.7
1.0716	32.7333
1.066	32.7667
1.0503	32.8
1.0396	32.8333
1.0584	32.8667
1.0672	32.9
1.0533	32.9333
1.0401	32.9667
1.0526	33
1.0503	33.0333
1.0391	33.0667
1.0469	33.1
1.039	33.1333
1.0561	33.1667
1.0481	33.2
1.0369	33.2333
1.0454	33.2667
1.0401	33.3
1.039	33.3333
1.0371	33.3667
1.0393	33.4
1.0422	33.4333
1.0386	33.4667
1.0349	33.5
1.0371	33.5333
1.0408	33.5667
1.0391	33.6
1.0325	33.6333
1.018	33.6667
1.0383	33.7
1.0453	33.7333
1.042	33.7667
1.0291	33.8
1.027	33.8333
1.0487	33.8667
1.0519	33.9
1.0357	33.9333
1.0361	33.9667
1.0474	34
1.0488	34.0333
1.04	34.0667
1.0346	34.1
1.0416	34.1333
1.0506	34.1667
1.0509	34.2
1.0228	34.2333
1.042	34.2667
1.0488	34.3
1.0514	34.3333
1.0416	34.3667
1.0296	34.4
1.0514	34.4333
1.055	34.4667
1.0449	34.5
1.0519	34.5333
1.0549	34.5667
1.0566	34.6
1.0507	34.6333
1.0499	34.6667
1.054	34.7
1.0638	34.7333
1.0616	34.7667
1.0412	34.8
1.052	34.8333
1.0695	34.8667
1.0795	34.9
1.0629	34.9333
1.0491	34.9667
1.0564	35
1.0823	35.0333
1.0819	35.0667
1.0646	35.1
1.0693	35.1333
1.0828	35.1667
1.0824	35.2
1.0744	35.2333
1.0716	35.2667
1.086	35.3
1.0942	35.3333
1.0663	35.3667
1.0844	35.4
1.0922	35.4333
1.1019	35.4667
1.0952	35.5
1.0781	35.5333
1.0833	35.5667
1.0878	35.6
1.1134	35.6333
1.1084	35.6667
1.1005	35.7
1.0919	35.7333
1.0975	35.7667
1.1171	35.8
1.1349	35.8333
1.1131	35.8667
1.1044	35.9
1.1111	35.9333
1.132	35.9667
1.1291	36
1.1227	36.0333
1.1336	36.0667
1.1377	36.1
1.1351	36.1333
1.1426	36.1667
1.1389	36.2
1.1508	36.2333
1.1576	36.2667
1.1569	36.3
1.1622	36.3333
1.1635	36.3667
1.1786	36.4
1.1702	36.4333
1.1762	36.4667
1.1727	36.5
1.1868	36.5333
1.1937	36.5667
1.2095	36.6
1.2035	36.6333
1.2055	36.6667
1.2056	36.7
1.2124	36.7333
1.2353	36.7667
1.2282	36.8
1.2264	36.8333
1.2295	36.8667
1.2444	36.9
1.2507	36.9333
1.2439	36.9667
1.2462	37
1.2405	37.0333
1.2612	37.0667
1.2736	37.1
1.2664	37.1333
1.2736	37.1667
1.2782	37.2
1.2754	37.2333
1.2881	37.2667
1.2932	37.3
1.2908	37.3333
1.3042	37.3667
1.2981	37.4
1.314	37.4333
1.3205	37.4667
1.315	37.5
1.3267	37.5333
1.323	37.5667
1.3138	37.6
1.3417	37.6333
1.3337	37.6667
1.3508	37.7
1.3494	37.7333
1.3573	37.7667
1.3633	37.8
1.3607	37.8333
1.3732	37.8667
1.3687	37.9
1.3826	37.9333
1.3782	37.9667
1.3854	38
1.3838	38.0333
1.3913	38.0667
1.399	38.1
1.3953	38.1333
1.3961	38.1667
1.3877	38.2
1.4048	38.2333
1.405	38.2667
1.4189	38.3
1.414	38.3333
1.4152	38.3667
1.4167	38.4
1.4145	38.4333
1.4286	38.4667
1.4272	38.5
1.4243	38.5333
1.4235	38.5667
1.4263	38.6
1.4369	38.6333
1.4332	38.6667
1.4273	38.7
1.4261	38.7333
1.4141	38.7667
1.4324	38.8
1.4325	38.8333
1.4291	38.8667
1.4248	38.9
1.4344	38.9333
1.4336	38.9667
1.4251	39
1.4234	39.0333
1.4281	39.0667
1.4321	39.1
1.424	39.1333
1.4138	39.1667
1.4219	39.2
1.4225	39.2333
1.4217	39.2667
1.4108	39.3
1.4062	39.3333
1.3957	39.3667
1.411	39.4
1.4074	39.4333
1.397	39.4667
1.3947	39.5
1.4013	39.5333
1.3968	39.5667
1.3962	39.6
1.3761	39.6333
1.3824	39.6667
1.3834	39.7
1.3823	39.7333
1.3812	39.7667
1.3669	39.8
1.356	39.8333
1.3681	39.8667
1.364	39.9
1.3396	39.9333
1.3433	39.9667
1.3438	40
1.3485	40.0333
1.3469	40.0667
1.3263	40.1
1.3153	40.1333
1.331	40.1667
1.3247	40.2
1.3174	40.2333
1.3188	40.2667
1.3096	40.3
1.3052	40.3333
1.3075	40.3667
1.2894	40.4
1.2962	40.4333
1.2847	40.4667
1.2724	40.5
1.2671	40.5333
1.2611	40.5667
1.2634	40.6
1.2631	40.6333
1.2489	40.6667
1.2516	40.7
1.2359	40.7333
1.2284	40.7667
1.231	40.8
1.2204	40.8333
1.2257	40.8667
1.2058	40.9
1.1988	40.9333
1.1965	40.9667
1.1898	41
1.1879	41.0333
1.172	41.0667
1.1637	41.1
1.1531	41.1333
1.1523	41.1667
1.1467	41.2
1.1519	41.2333
1.1383	41.2667
1.1206	41.3
1.1243	41.3333
1.1161	41.3667
1.1183	41.4
1.1025	41.4333
1.094	41.4667
1.0942	41.5
1.085	41.5333
1.0889	41.5667
1.0709	41.6
1.066	41.6333
1.0682	41.6667
1.0376	41.7
1.0538	41.7333
1.0424	41.7667
1.0328	41.8
1.0395	41.8333
1.0182	41.8667
1.0067	41.9
1.0093	41.9333
1.0061	41.9667
0.9946	42
0.9954	42.0333
0.9871	42.0667
0.9799	42.1
0.9799	42.1333
0.9633	42.1667
0.967	42.2
0.9516	42.2333
0.961	42.2667
0.9356	42.3
0.943	42.3333
0.9318	42.3667
0.9231	42.4
0.9318	42.4333
0.9218	42.4667
0.9138	42.5
0.9164	42.5333
0.8981	42.5667
0.9003	42.6
0.8938	42.6333
0.8859	42.6667
0.8904	42.7
0.873	42.7333
0.872	42.7667
0.8708	42.8
0.8575	42.8333
0.8688	42.8667
0.8306	42.9
0.8463	42.9333
0.8317	42.9667
0.8346	43
0.8249	43.0333
0.8238	43.0667
0.8156	43.1
0.8131	43.1333
0.8096	43.1667
0.8031	43.2
0.8035	43.2333
0.789	43.2667
0.7949	43.3
0.7833	43.3333
0.7791	43.3667
0.7786	43.4
0.762	43.4333
0.7685	43.4667
0.759	43.5
0.7428	43.5333
0.7518	43.5667
0.7319	43.6
0.7382	43.6333
0.7369	43.6667
0.7394	43.7
0.7276	43.7333
0.7102	43.7667
0.7129	43.8
0.7188	43.8333
0.7173	43.8667
0.7053	43.9
0.6913	43.9333
0.699	43.9667
0.703	44
0.6937	44.0333
0.6789	44.0667
0.6873	44.1
0.6951	44.1333
0.6738	44.1667
0.6725	44.2
0.6688	44.2333
0.6827	44.2667
0.6871	44.3
0.6745	44.3333
0.6594	44.3667
0.6626	44.4
0.6759	44.4333
0.6731	44.4667
0.6681	44.5
0.6506	44.5333
0.6467	44.5667
0.669	44.6
0.6648	44.6333
0.6581	44.6667
0.645	44.7
0.6465	44.7333
0.6492	44.7667
0.6598	44.8
0.6475	44.8333
0.6314	44.8667
0.6358	44.9
0.6565	44.9333
0.6477	44.9667
0.6328	45
0.6321	45.0333
0.6468	45.0667
0.6442	45.1
0.6336	45.1333
0.6245	45.1667
0.6368	45.2
0.643	45.2333
0.6379	45.2667
0.6243	45.3
0.6191	45.3333
0.6353	45.3667
0.6408	45.4
0.6243	45.4333
0.6143	45.4667
0.6151	45.5
0.6258	45.5333
0.6386	45.5667
0.627	45.6
0.6132	45.6333
0.611	45.6667
0.6285	45.7
0.6322	45.7333
0.6216	45.7667
0.611	45.8
0.6118	45.8333
0.6284	45.8667
0.6341	45.9
0.6202	45.9333
0.6165	45.9667
0.6163	46
0.639	46.0333
0.6247	46.0667
0.6147	46.1
0.6214	46.1333
0.6227	46.1667
0.6294	46.2
0.6141	46.2333
0.6174	46.2667
0.6227	46.3
0.6231	46.3333
0.6222	46.3667
0.6128	46.4
0.6131	46.4333
0.6146	46.4667
0.6297	46.5
0.623	46.5333
0.6197	46.5667
0.6155	46.6
0.6049	46.6333
0.6329	46.6667
0.6302	46.7
0.621	46.7333
0.6162	46.7667
0.6212	46.8
0.6364	46.8333
0.6479	46.8667
0.6336	46.9
0.6178	46.9333
0.6359	46.9667
0.6496	47
0.6368	47.0333
0.6346	47.0667
0.6419	47.1
0.6542	47.1333
0.6479	47.1667
0.6378	47.2
0.6361	47.2333
0.6476	47.2667
0.6628	47.3
0.6447	47.3333
0.6386	47.3667
0.6452	47.4
0.6667	47.4333
0.6652	47.4667
0.6546	47.5
0.6457	47.5333
0.6485	47.5667
0.6692	47.6
0.6829	47.6333
0.6666	47.6667
0.6562	47.7
0.6581	47.7333
0.6766	47.7667
0.69	47.8
0.6662	47.8333
0.6656	47.8667
0.6807	47.9
0.6847	47.9333
0.6776	47.9667
0.6718	48
0.6847	48.0333
0.7051	48.0667
0.6969	48.1
0.6846	48.1333
0.6956	48.1667
0.7054	48.2
0.6994	48.2333
0.6998	48.2667
0.7019	48.3
0.7153	48.3333
0.7177	48.3667
0.7137	48.4
0.7153	48.4333
0.7141	48.4667
0.739	48.5
0.7289	48.5333
0.73	48.5667
0.7315	48.6
0.7246	48.6333
0.7384	48.6667
0.7614	48.7
0.7511	48.7333
0.7479	48.7667
0.7488	48.8
0.7568	48.8333
0.7817	48.8667
0.7732	48.9
0.7632	48.9333
0.7693	48.9667
0.7834	49
0.7973	49.0333
0.7805	49.0667
0.7805	49.1
0.796	49.1333
0.801	49.1667
0.8031	49.2
0.7952	49.2333
0.8071	49.2667
0.8226	49.3
0.8165	49.3333
0.8242	49.3667
0.8213	49.4
0.8395	49.4333
0.8425	49.4667
0.8432	49.5
0.8497	49.5333
0.8456	49.5667
0.8637	49.6
0.8701	49.6333
0.8649	49.6667
0.8799	49.7
0.8622	49.7333
0.8927	49.7667
0.8929	49.8
0.891	49.8333
0.9102	49.8667
0.9065	49.9
0.9309	49.9333
0.9287	49.9667
0.9332	50
0.9315	50.0333
0.9426	50.0667
0.9505	50.1
0.9531	50.1333
0.9631	50.1667
0.9649	50.2
0.9742	50.2333
0.9716	50.2667
0.9871	50.3
0.976	50.3333
0.9895	50.3667
1.0027	50.4
1.0021	50.4333
1.0085	50.4667
1.0094	50.5
1.0148	50.5333
1.0114	50.5667
1.0325	50.6
1.0383	50.6333
1.0372	50.6667
1.0432	50.7
1.0433	50.7333
1.0646	50.7667
1.0577	50.8
1.0673	50.8333
1.0662	50.8667
1.0735	50.9
1.082	50.9333
1.0943	50.9667
1.0864	51
1.1014	51.0333
1.1022	51.0667
1.1065	51.1
1.1252	51.1333
1.1184	51.1667
1.132	51.2
1.129	51.2333
1.1471	51.2667
1.1454	51.3
1.1461	51.3333
1.1487	51.3667
1.1533	51.4
1.1724	51.4333
1.1641	51.4667
1.1612	51.5
1.1627	51.5333
1.1917	51.5667
1.1932	51.6
1.192	51.6333
1.182	51.6667
1.1819	51.7
1.1946	51.7333
1.2204	51.7667
1.2135	51.8
1.1995	51.8333
1.2021	51.8667
1.2213	51.9
1.2339	51.9333
1.2177	51.9667
1.2174	52
1.233	52.0333
1.22	52.0667
1.2288	52.1
1.2269	52.1333
1.2454	52.1667
1.2631	52.2
1.2492	52.2333
1.2474	52.2667
1.2545	52.3
1.2702	52.3333
1.2637	52.3667
1.2596	52.4
1.2634	52.4333
1.2698	52.4667
1.2861	52.5
1.2724	52.5333
1.2704	52.5667
1.27	52.6
1.2866	52.6333
1.2813	52.6667
1.2807	52.7
1.2813	52.7333
1.2852	52.7667
1.2996	52.8
1.2937	52.8333
1.2894	52.8667
1.29	52.9
1.297	52.9333
1.3114	52.9667
1.3021	53
1.2925	53.0333
1.2965	53.0667
1.311	53.1
1.3122	53.1333
1.2946	53.1667
1.2962	53.2
1.3002	53.2333
1.316	53.2667
1.2965	53.3
1.2961	53.3333
1.305	53.3667
1.3125	53.4
1.3067	53.4333
1.2936	53.4667
1.292	53.5
1.3017	53.5333
1.312	53.5667
1.3051	53.6
1.289	53.6333
1.283	53.6667
1.2969	53.7
1.3035	53.7333
1.2959	53.7667
1.2891	53.8
1.2629	53.8333
1.2934	53.8667
1.2878	53.9
1.2812	53.9333
1.2738	53.9667
1.2812	54
1.2844	54.0333
1.2754	54.0667
1.2597	54.1
1.2662	54.1333
1.2682	54.1667
1.2623	54.2
1.2472	54.2333
1.2475	54.2667
1.2491	54.3
1.2465	54.3333
1.2353	54.3667
1.2291	54.4
1.2199	54.4333
1.2283	54.4667
1.2155	54.5
1.213	54.5333
1.2053	54.5667
1.2081	54.6
1.2032	54.6333
1.2044	54.6667
1.193	54.7
1.1768	54.7333
1.181	54.7667
1.1742	54.8
1.177	54.8333
1.1647	54.8667
1.1493	54.9
1.1476	54.9333
1.144	54.9667
1.1395	55
1.1174	55.0333
1.1236	55.0667
1.1121	55.1
1.118	55.1333
1.0993	55.1667
1.0956	55.2
1.0829	55.2333
1.0806	55.2667
1.0694	55.3
1.0719	55.3333
1.0664	55.3667
1.0485	55.4
1.053	55.4333
1.035	55.4667
1.0376	55.5
1.0288	55.5333
1.011	55.5667
1.0188	55.6
0.9877	55.6333
1.0014	55.6667
0.9895	55.7
0.9698	55.7333
0.9838	55.7667
0.9675	55.8
0.954	55.8333
0.9493	55.8667
0.9336	55.9
0.9372	55.9333
0.9323	55.9667
0.9338	56
0.9165	56.0333
0.9025	56.0667
0.9041	56.1
0.9019	56.1333
0.8922	56.1667
0.8944	56.2
0.8784	56.2333
0.864	56.2667
0.8646	56.3
0.8549	56.3333
0.8648	56.3667
0.8424	56.4
0.8395	56.4333
0.8342	56.4667
0.8273	56.5
0.8304	56.5333
0.8124	56.5667
0.8115	56.6
0.809	56.6333
0.797	56.6667
0.8036	56.7
0.7894	56.7333
0.7774	56.7667
0.7808	56.8
0.7706	56.8333
0.7641	56.8667
0.7551	56.9
0.7502	56.9333
0.7473	56.9667
0.7501	57
0.7435	57.0333
0.7402	57.0667
0.7318	57.1
0.729	57.1333
0.7244	57.1667
0.7236	57.2
0.7147	57.2333
0.7081	57.2667
0.7111	57.3
0.6997	57.3333
0.7075	57.3667
0.6937	57.4
0.6857	57.4333
0.6954	57.4667
0.667	57.5
0.686	57.5333
0.6807	57.5667
0.6608	57.6
0.6682	57.6333
0.6592	57.6667
0.6648	57.7
0.6573	57.7333
0.6492	57.7667
0.6523	57.8
0.6461	57.8333
0.648	57.8667
0.6358	57.9
0.6372	57.9333
0.6358	57.9667
0.6319	58
0.6273	58.0333
0.6239	58.0667
0.6137	58.1
0.622	58.1333
0.6267	58.1667
0.6151	58.2
0.6133	58.2333
0.5996	58.2667
0.6078	58.3
0.6138	58.3333
0.6144	58.3667
0.6016	58.4
0.5994	58.4333
0.6034	58.4667
0.612	58.5
0.6067	58.5333
0.5983	58.5667
0.5893	58.6
0.5981	58.6333
0.6108	58.6667
0.6104	58.7
0.5881	58.7333
0.5837	58.7667
0.5971	58.8
0.61	58.8333
0.6078	58.8667
0.5931	58.9
0.584	58.9333
0.5958	58.9667
0.6194	59
0.5969	59.0333
0.5991	59.0667
0.595	59.1
0.5953	59.1333
0.6015	59.1667
0.6001	59.2
0.5982	59.2333
0.5969	59.2667
0.607	59.3
0.5997	59.3333
0.5977	59.3667
0.6053	59.4
0.5989	59.4333
0.6061	59.4667
0.6178	59.5
0.6152	59.5333
0.6096	59.5667
0.6119	59.6
0.6135	59.6333
0.6265	59.6667
0.6203	59.7
0.6123	59.7333
0.6151	59.7667
0.6167	59.8
0.6369	59.8333
0.6293	59.8667
0.6209	59.9
0.6164	59.9333
0.6303	59.9667
0.6335	60
0.6325	60.0333
0.6284	60.0667
0.632	60.1
0.6376	60.1333
0.6334	60.1667
0.6372	60.2
0.641	60.2333
0.6468	60.2667
0.646	60.3
0.644	60.3333
0.6463	60.3667
0.6475	60.4
0.6566	60.4333
0.6536	60.4667
0.6506	60.5
0.6534	60.5333
0.6531	60.5667
0.6677	60.6
0.6513	60.6333
0.6619	60.6667
0.663	60.7
0.6648	60.7333
0.6732	60.7667
0.6742	60.8
0.6738	60.8333
0.6729	60.8667
0.6813	60.9
0.6878	60.9333
0.684	60.9667
0.685	61
0.6844	61.0333
0.699	61.0667
0.6967	61.1
0.6909	61.1333
0.6957	61.1667
0.7032	61.2
0.7108	61.2333
0.699	61.2667
0.7031	61.3
0.7033	61.3333
0.7105	61.3667
0.7149	61.4
0.7041	61.4333
0.7098	61.4667
0.7189	61.5
0.7206	61.5333
0.7179	61.5667
0.7174	61.6
0.7174	61.6333
0.7275	61.6667
0.7368	61.7
0.7301	61.7333
0.7315	61.7667
0.7313	61.8
0.7392	61.8333
0.755	61.8667
0.7438	61.9
0.7456	61.9333
0.7415	61.9667
0.7561	62
0.7606	62.0333
0.7547	62.0667
0.7541	62.1
0.7635	62.1333
0.7653	62.1667
0.7731	62.2
0.771	62.2333
0.7783	62.2667
0.7797	62.3
0.7826	62.3333
0.7925	62.3667
0.7874	62.4
0.7998	62.4333
0.8005	62.4667
0.8025	62.5
0.8093	62.5333
0.8054	62.5667
0.8148	62.6
0.8191	62.6333
0.8161	62.6667
0.8218	62.7
0.8138	62.7333
0.8266	62.7667
0.8356	62.8
0.8284	62.8333
0.8329	62.8667
0.8331	62.9
0.8509	62.9333
0.8507	62.9667
0.8472	63
0.8503	63.0333
0.8581	63.0667
0.869	63.1
0.8582	63.1333
0.8641	63.1667
0.8692	63.2
0.871	63.2333
0.8714	63.2667
0.8718	63.3
0.8715	63.3333
0.8852	63.3667
0.8885	63.4
0.8739	63.4333
0.8883	63.4667
0.8827	63.5
0.8946	63.5333
0.8986	63.5667
0.8992	63.6
0.9031	63.6333
0.9034	63.6667
0.9111	63.7
0.9162	63.7333
0.9122	63.7667
0.9184	63.8
0.9149	63.8333
0.9296	63.8667
0.9329	63.9
0.9288	63.9333
0.9311	63.9667
0.9347	64
0.9469	64.0333
0.9407	64.0667
0.9421	64.1
0.9433	64.1333
0.9432	64.1667
0.956	64.2
0.9506	64.2333
0.9545	64.2667
0.9535	64.3
0.9542	64.3333
0.9578	64.3667
0.9676	64.4
0.9673	64.4333
0.9677	64.4667
0.9674	64.5
0.9655	64.5333
0.9811	64.5667
0.9834	64.6
0.9781	64.6333
0.9812	64.6667
0.9819	64.7
0.9969	64.7333
0.9916	64.7667
0.9865	64.8
0.9912	64.8333
0.9808	64.8667
1.009	64.9
0.9966	64.9333
0.9873	64.9667
0.9914	65
1.0103	65.0333
1.0112	65.0667
0.9986	65.1
0.9936	65.1333
1.0063	65.1667
1.0184	65.2
1.0069	65.2333
1.0009	65.2667
1.0083	65.3
1.0181	65.3333
1.013	65.3667
1.0028	65.4
1.0051	65.4333
1.0205	65.4667
1.0176	65.5
1.0102	65.5333
1.0047	65.5667
1.002	65.6
1.0206	65.6333
1.0217	65.6667
1.0095	65.7
1.0022	65.7333
1.0099	65.7667
1.0257	65.8
1.0173	65.8333
1.0074	65.8667
1.0013	65.9
1.0201	65.9333
1.0306	65.9667
1.0102	66
1.0063	66.0333
1.0175	66.0667
1.0152	66.1
1.0065	66.1333
1.0042	66.1667
1.0117	66.2
1.0123	66.2333
1.0061	66.2667
0.9962	66.3
0.9958	66.3333
1.0109	66.3667
0.9986	66.4
0.9904	66.4333
0.9994	66.4667
1.0065	66.5
1.0056	66.5333
0.9933	66.5667
0.9832	66.6
[truncated: 6,746 more rows]
