# Supplementary material for: Auditory feedback effect on temporal patterns during self-pacing treadmill walking
Source: PLoS One. 2025 Nov 4;20(11):e0335971. doi: 10.1371/journal.pone.0335971 (PMC12585087; doi:10.1371/journal.pone.0335971)
Supplement: S2 File — This file archive contains gait events from the two test conditions (no sound and with sound) for all included participants, as well as the validation data for the accelerometer-based gait event detection algorithm. All data files are in CSV format. A readme file is included with the details of the file format and contents. (ZIP) [file pone.0335971.s003.zip › TreadmillSoundsData/TestConditions/NoSound/BeltSpeed/Subject12_NoSoundBeltspeed.csv]

BeltSpeed	Time
1.4311	0
1.4453	0.0333
1.439	0.0667
1.4348	0.1
1.4249	0.1333
1.432	0.1667
1.4355	0.2
1.4413	0.2333
1.4429	0.2667
1.4118	0.3
1.4081	0.3333
1.425	0.3667
1.4477	0.4
1.4438	0.4333
1.4366	0.4667
1.4159	0.5
1.3999	0.5333
1.408	0.5667
1.4326	0.6
1.4479	0.6333
1.4379	0.6667
1.4186	0.7
1.4036	0.7333
1.4117	0.7667
1.4155	0.8
1.4259	0.8333
1.4301	0.8667
1.422	0.9
1.42	0.9333
1.4192	0.9667
1.4138	1
1.4201	1.0333
1.4279	1.0667
1.4237	1.1
1.4174	1.1333
1.4171	1.1667
1.4189	1.2
1.4265	1.2333
1.4315	1.2667
1.4026	1.3
1.4052	1.3333
1.4149	1.3667
1.4262	1.4
1.4404	1.4333
1.4329	1.4667
1.4235	1.5
1.4034	1.5333
1.4036	1.5667
1.4128	1.6
1.4378	1.6333
1.4428	1.6667
1.4297	1.7
1.4138	1.7333
1.4035	1.7667
1.3927	1.8
1.4279	1.8333
1.4477	1.8667
1.4425	1.9
1.4216	1.9333
1.4156	1.9667
1.4265	2
1.4254	2.0333
1.4234	2.0667
1.4249	2.1
1.425	2.1333
1.433	2.1667
1.4303	2.2
1.4306	2.2333
1.4307	2.2667
1.4064	2.3
1.4162	2.3333
1.4321	2.3667
1.4411	2.4
1.4367	2.4333
1.4175	2.4667
1.4072	2.5
1.4098	2.5333
1.432	2.5667
1.4476	2.6
1.4383	2.6333
1.4246	2.6667
1.4085	2.7
1.4174	2.7333
1.4474	2.7667
1.4251	2.8
1.4304	2.8333
1.4349	2.8667
1.4292	2.9
1.4395	2.9333
1.4563	2.9667
1.4459	3
1.4362	3.0333
1.437	3.0667
1.4412	3.1
1.4607	3.1333
1.4586	3.1667
1.4486	3.2
1.4319	3.2333
1.4333	3.2667
1.4418	3.3
1.453	3.3333
1.4654	3.3667
1.4491	3.4
1.4357	3.4333
1.4424	3.4667
1.4551	3.5
1.4521	3.5333
1.4487	3.5667
1.4351	3.6
1.4408	3.6333
1.4483	3.6667
1.4598	3.7
1.4527	3.7333
1.4323	3.7667
1.4178	3.8
1.438	3.8333
1.4673	3.8667
1.4707	3.9
1.4593	3.9333
1.4405	3.9667
1.4202	4
1.4189	4.0333
1.4517	4.0667
1.473	4.1
1.4697	4.1333
1.4465	4.1667
1.4386	4.2
1.4587	4.2333
1.4344	4.2667
1.4468	4.3
1.4488	4.3333
1.4632	4.3667
1.4569	4.4
1.4398	4.4333
1.4394	4.4667
1.4461	4.5
1.4617	4.5333
1.4541	4.5667
1.4499	4.6
1.4372	4.6333
1.4408	4.6667
1.454	4.7
1.4707	4.7333
1.4351	4.7667
1.4408	4.8
1.4388	4.8333
1.4541	4.8667
1.4698	4.9
1.4787	4.9333
1.4638	4.9667
1.4489	5
1.433	5.0333
1.4457	5.0667
1.4779	5.1
1.4828	5.1333
1.4611	5.1667
1.4483	5.2
1.4539	5.2333
1.457	5.2667
1.4624	5.3
1.466	5.3333
1.4634	5.3667
1.4631	5.4
1.464	5.4333
1.4591	5.4667
1.4607	5.5
1.4689	5.5333
1.465	5.5667
1.4645	5.6
1.463	5.6333
1.4644	5.6667
1.466	5.7
1.459	5.7333
1.4507	5.7667
1.4605	5.8
1.4798	5.8333
1.4724	5.8667
1.4632	5.9
1.4513	5.9333
1.4545	5.9667
1.4733	6
1.4876	6.0333
1.4778	6.0667
1.4637	6.1
1.4542	6.1333
1.4642	6.1667
1.4905	6.2
1.4705	6.2333
1.4695	6.2667
1.4595	6.3
1.4733	6.3333
1.4877	6.3667
1.5001	6.4
1.4888	6.4333
1.4728	6.4667
1.4604	6.5
1.4673	6.5333
1.49	6.5667
1.5093	6.6
1.4956	6.6333
1.4784	6.6667
1.4686	6.7
1.4574	6.7333
1.4992	6.7667
1.5178	6.8
1.503	6.8333
1.4867	6.8667
1.485	6.9
1.5008	6.9333
1.5054	6.9667
1.4997	7
1.4933	7.0333
1.4967	7.0667
1.508	7.1
1.5171	7.1333
1.5113	7.1667
1.4963	7.2
1.4785	7.2333
1.4964	7.2667
1.5308	7.3
1.5329	7.3333
1.5257	7.3667
1.5053	7.4
1.4824	7.4333
1.4813	7.4667
1.5069	7.5
1.5323	7.5333
1.5442	7.5667
1.5235	7.6
1.5071	7.6333
1.4972	7.6667
1.5002	7.7
1.5241	7.7333
1.52	7.7667
1.5312	7.8
1.5223	7.8333
1.5224	7.8667
1.5219	7.9
1.5181	7.9333
1.5217	7.9667
1.5327	8
1.5313	8.0333
1.5306	8.0667
1.5218	8.1
1.5252	8.1333
1.5333	8.1667
1.5156	8.2
1.5275	8.2333
1.5353	8.2667
1.5295	8.3
1.5366	8.3333
1.5237	8.3667
1.52	8.4
1.5173	8.4333
1.5319	8.4667
1.5346	8.5
1.5318	8.5333
1.5246	8.5667
1.5232	8.6
1.5279	8.6333
1.5452	8.6667
1.5133	8.7
1.5284	8.7333
1.5251	8.7667
1.5375	8.8
1.5324	8.8333
1.5515	8.8667
1.541	8.9
1.5362	8.9333
1.5333	8.9667
1.5369	9
1.5476	9.0333
1.558	9.0667
1.5483	9.1
1.5349	9.1333
1.539	9.1667
1.5171	9.2
1.5553	9.2333
1.5593	9.2667
1.5583	9.3
1.5415	9.3333
1.5414	9.3667
1.5569	9.4
1.5566	9.4333
1.5525	9.4667
1.5408	9.5
1.5424	9.5333
1.55	9.5667
1.565	9.6
1.5579	9.6333
1.5582	9.6667
1.5127	9.7
1.5337	9.7333
1.5502	9.7667
1.5817	9.8
1.5681	9.8333
1.5506	9.8667
1.5277	9.9
1.5119	9.9333
1.5186	9.9667
1.5503	10
1.5689	10.0333
1.5585	10.0667
1.5389	10.1
1.5274	10.1333
1.5267	10.1667
1.5156	10.2
1.5232	10.2333
1.5506	10.2667
1.5559	10.3
1.5411	10.3333
1.5263	10.3667
1.5346	10.4
1.5385	10.4333
1.5344	10.4667
1.5317	10.5
1.5318	10.5333
1.5343	10.5667
1.5314	10.6
1.5331	10.6333
1.5321	10.6667
1.5218	10.7
1.5044	10.7333
1.5234	10.7667
1.5386	10.8
1.5376	10.8333
1.5252	10.8667
1.5018	10.9
1.4906	10.9333
1.5012	10.9667
1.5314	11
1.5353	11.0333
1.5185	11.0667
1.5041	11.1
1.4943	11.1333
1.5166	11.1667
1.5013	11.2
1.4842	11.2333
1.5096	11.2667
1.5176	11.3
1.5119	11.3333
1.5086	11.3667
1.4994	11.4
1.494	11.4333
1.4964	11.4667
1.5036	11.5
1.5063	11.5333
1.5063	11.5667
1.4928	11.6
1.4895	11.6333
1.4931	11.6667
1.4828	11.7
1.4939	11.7333
1.5131	11.7667
1.4906	11.8
1.4897	11.8333
1.4872	11.8667
1.4867	11.9
1.4866	11.9333
1.4843	11.9667
1.4851	12
1.4881	12.0333
1.4839	12.0667
1.4843	12.1
1.4798	12.1333
1.4613	12.1667
1.4669	12.2
1.4869	12.2333
1.496	12.2667
1.4861	12.3
1.4804	12.3333
1.4766	12.3667
1.4896	12.4
1.4901	12.4333
1.4879	12.4667
1.4807	12.5
1.4825	12.5333
1.4848	12.5667
1.4961	12.6
1.4934	12.6333
1.4601	12.6667
1.4792	12.7
1.4981	12.7333
1.4998	12.7667
1.5003	12.8
1.4918	12.8333
1.4909	12.8667
1.4886	12.9
1.4916	12.9333
1.503	12.9667
1.5059	13
1.5008	13.0333
1.4895	13.0667
1.4699	13.1
1.4941	13.1333
1.5296	13.1667
1.5122	13.2
1.4974	13.2333
1.4975	13.2667
1.517	13.3
1.5314	13.3333
1.5163	13.3667
1.5048	13.4
1.5123	13.4333
1.5285	13.4667
1.5148	13.5
1.516	13.5333
1.5005	13.5667
1.5298	13.6
1.5477	13.6333
1.5429	13.6667
1.531	13.7
1.5101	13.7333
1.5033	13.7667
1.5207	13.8
1.5499	13.8333
1.5597	13.8667
1.5403	13.9
1.5237	13.9333
1.5167	13.9667
1.5185	14
1.5706	14.0333
1.5622	14.0667
1.5477	14.1
1.5365	14.1333
1.5281	14.1667
1.5322	14.2
1.5548	14.2333
1.5747	14.2667
1.5594	14.3
1.5431	14.3333
1.545	14.3667
1.567	14.4
1.5365	14.4333
1.5531	14.4667
1.5753	14.5
1.5754	14.5333
1.588	14.5667
1.5768	14.6
1.5815	14.6333
1.5813	14.6667
1.5838	14.7
1.6026	14.7333
1.5983	14.7667
1.5996	14.8
1.5973	14.8333
1.5963	14.8667
1.5831	14.9
1.6183	14.9333
1.6289	14.9667
1.6197	15
1.6129	15.0333
1.6112	15.0667
1.6311	15.1
1.6397	15.1333
1.6256	15.1667
1.6335	15.2
1.6375	15.2333
1.6516	15.2667
1.6416	15.3
1.6173	15.3333
1.633	15.3667
1.6707	15.4
1.6797	15.4333
1.6703	15.4667
1.6424	15.5
1.6302	15.5333
1.6475	15.5667
1.6756	15.6
1.6925	15.6333
1.6771	15.6667
1.6627	15.7
1.6724	15.7333
1.6719	15.7667
1.6544	15.8
1.7066	15.8333
1.7116	15.8667
1.7052	15.9
1.6896	15.9333
1.6907	15.9667
1.6933	16
1.7194	16.0333
1.7371	16.0667
1.7181	16.1
1.7111	16.1333
1.7155	16.1667
1.7235	16.2
1.7171	16.2333
1.7501	16.2667
1.7486	16.3
1.7601	16.3333
1.7566	16.3667
1.7538	16.4
1.7789	16.4333
1.7702	16.4667
1.789	16.5
1.7873	16.5333
1.7981	16.5667
1.8003	16.6
1.7948	16.6333
1.7891	16.6667
1.7961	16.7
1.8299	16.7333
1.8328	16.7667
1.8213	16.8
1.8062	16.8333
1.8	16.8667
1.8031	16.9
1.8238	16.9333
1.8528	16.9667
1.8443	17
1.8288	17.0333
1.8128	17.0667
1.822	17.1
1.8274	17.1333
1.8518	17.1667
1.8561	17.2
1.8525	17.2333
1.8357	17.2667
1.8329	17.3
1.8487	17.3333
1.8716	17.3667
1.8588	17.4
1.8466	17.4333
1.8474	17.4667
1.8611	17.5
1.8726	17.5333
1.85	17.5667
1.835	17.6
1.853	17.6333
1.8731	17.6667
1.8903	17.7
1.8759	17.7333
1.8634	17.7667
1.8445	17.8
1.8355	17.8333
1.8641	17.8667
1.8909	17.9
1.8892	17.9333
1.8616	17.9667
1.8489	18
1.834	18.0333
1.8656	18.0667
1.8807	18.1
1.8658	18.1333
1.8576	18.1667
1.8431	18.2
1.8453	18.2333
1.8509	18.2667
1.8625	18.3
1.8601	18.3333
1.8457	18.3667
1.8321	18.4
1.8559	18.4333
1.8317	18.4667
1.8225	18.5
1.8509	18.5333
1.8554	18.5667
1.8599	18.6
1.8487	18.6333
1.8301	18.6667
1.825	18.7
1.8377	18.7333
1.8549	18.7667
1.8486	18.8
1.8411	18.8333
1.8189	18.8667
1.814	18.9
1.8144	18.9333
1.8233	18.9667
1.8447	19
1.8263	19.0333
1.8235	19.0667
1.798	19.1
1.7952	19.1333
1.805	19.1667
1.8132	19.2
1.8106	19.2333
1.796	19.2667
1.7793	19.3
1.7853	19.3333
1.8009	19.3667
1.7599	19.4
1.7597	19.4333
1.7909	19.4667
1.7911	19.5
1.7848	19.5333
1.7747	19.5667
1.7614	19.6
1.7415	19.6333
1.7517	19.6667
1.771	19.7
1.7642	19.7333
1.7528	19.7667
1.7335	19.8
1.7365	19.8333
1.7151	19.8667
1.7531	19.9
1.7587	19.9333
1.7388	19.9667
1.7254	20
1.7113	20.0333
1.7064	20.0667
1.7116	20.1
1.7167	20.1333
1.714	20.1667
1.7038	20.2
1.6851	20.2333
1.6924	20.2667
1.699	20.3
1.6659	20.3333
1.6645	20.3667
1.6845	20.4
1.6942	20.4333
1.6811	20.4667
1.6727	20.5
1.6523	20.5333
1.6399	20.5667
1.6598	20.6
1.6739	20.6333
1.6612	20.6667
1.6453	20.7
1.6323	20.7333
1.6478	20.7667
1.6144	20.8
1.6321	20.8333
1.6406	20.8667
1.6397	20.9
1.6336	20.9333
1.6245	20.9667
1.622	21
1.6147	21.0333
1.618	21.0667
1.6078	21.1
1.6015	21.1333
1.6018	21.1667
1.5884	21.2
1.5934	21.2333
1.5598	21.2667
1.5661	21.3
1.5822	21.3333
1.5717	21.3667
1.5757	21.4
1.553	21.4333
1.5327	21.4667
1.5463	21.5
1.554	21.5333
1.5474	21.5667
1.535	21.6
1.5234	21.6333
1.5321	21.6667
1.5338	21.7
1.5307	21.7333
1.5014	21.7667
1.4992	21.8
1.5109	21.8333
1.5177	21.8667
1.5164	21.9
1.5133	21.9333
1.506	21.9667
1.507	22
1.4976	22.0333
1.4897	22.0667
1.4947	22.1
1.4914	22.1333
1.4799	22.1667
1.4861	22.2
1.4877	22.2333
1.4572	22.2667
1.4562	22.3
1.4638	22.3333
1.4744	22.3667
1.4714	22.4
1.4687	22.4333
1.4609	22.4667
1.4524	22.5
1.4332	22.5333
1.4385	22.5667
1.4398	22.6
1.4494	22.6333
1.4468	22.6667
1.4474	22.7
1.4446	22.7333
1.4103	22.7667
1.3995	22.8
1.4144	22.8333
1.441	22.8667
1.4348	22.9
1.4322	22.9333
1.4132	22.9667
1.3916	23
1.3775	23.0333
1.3841	23.0667
1.4166	23.1
1.4124	23.1333
1.3912	23.1667
1.377	23.2
1.378	23.2333
1.3766	23.2667
1.368	23.3
1.3776	23.3333
1.3767	23.3667
1.3694	23.4
1.3655	23.4333
1.3622	23.4667
1.3573	23.5
1.3555	23.5333
1.3564	23.5667
1.3517	23.6
1.3432	23.6333
1.3484	23.6667
1.3364	23.7
1.3395	23.7333
1.3365	23.7667
1.3041	23.8
1.3159	23.8333
1.3129	23.8667
1.3331	23.9
1.327	23.9333
1.3066	23.9667
1.288	24
1.307	24.0333
1.3176	24.0667
1.3065	24.1
1.2934	24.1333
1.2913	24.1667
1.3064	24.2
1.3019	24.2333
1.298	24.2667
1.2754	24.3
1.2724	24.3333
1.2898	24.3667
1.2949	24.4
1.2979	24.4333
1.2783	24.4667
1.2828	24.5
1.2788	24.5333
1.2771	24.5667
1.2673	24.6
1.2682	24.6333
1.2698	24.6667
1.2688	24.7
1.269	24.7333
1.2531	24.7667
1.255	24.8
1.2496	24.8333
1.2398	24.8667
1.2514	24.9
1.262	24.9333
1.249	24.9667
1.25	25
1.2428	25.0333
1.2387	25.0667
1.2389	25.1
1.2399	25.1333
1.241	25.1667
1.2416	25.2
1.231	25.2333
1.231	25.2667
1.2323	25.3
1.2332	25.3333
1.2315	25.3667
1.2145	25.4
1.2157	25.4333
1.2263	25.4667
1.2353	25.5
1.2425	25.5333
1.2341	25.5667
1.2306	25.6
1.2128	25.6333
1.2174	25.6667
1.2257	25.7
1.2399	25.7333
1.234	25.7667
1.2265	25.8
1.207	25.8333
1.2136	25.8667
1.2081	25.9
1.2341	25.9333
1.2311	25.9667
1.234	26
1.2098	26.0333
1.2152	26.0667
1.2322	26.1
1.2259	26.1333
1.2198	26.1667
1.2152	26.2
1.2192	26.2333
1.2327	26.2667
1.2335	26.3
1.2302	26.3333
1.221	26.3667
1.2104	26.4
1.2081	26.4333
1.226	26.4667
1.2365	26.5
1.2426	26.5333
1.2287	26.5667
1.2118	26.6
1.2155	26.6333
1.2311	26.6667
1.2427	26.7
1.2355	26.7333
1.2225	26.7667
1.216	26.8
1.2196	26.8333
1.2352	26.8667
1.2518	26.9
1.2253	26.9333
1.2257	26.9667
1.2198	27
1.2424	27.0333
1.2591	27.0667
1.2634	27.1
1.2415	27.1333
1.2252	27.1667
1.2293	27.2
1.2587	27.2333
1.254	27.2667
1.2393	27.3
1.2422	27.3333
1.2544	27.3667
1.2667	27.4
1.2437	27.4333
1.2386	27.4667
1.2356	27.5
1.2545	27.5333
1.2831	27.5667
1.2661	27.6
1.2506	27.6333
1.241	27.6667
1.2585	27.7
1.2839	27.7333
1.286	27.7667
1.2669	27.8
1.2541	27.8333
1.2639	27.8667
1.2858	27.9
1.2737	27.9333
1.2543	27.9667
1.2707	28
1.2796	28.0333
1.3067	28.0667
1.2901	28.1
1.2748	28.1333
1.2716	28.1667
1.2809	28.2
1.3102	28.2333
1.3116	28.2667
1.294	28.3
1.2812	28.3333
1.2884	28.3667
1.315	28.4
1.3141	28.4333
1.2789	28.4667
1.2885	28.5
1.3015	28.5333
1.327	28.5667
1.3188	28.6
1.3066	28.6333
1.2831	28.6667
1.281	28.7
1.3042	28.7333
1.3302	28.7667
1.3344	28.8
1.313	28.8333
1.3002	28.8667
1.2928	28.9
1.3245	28.9333
1.3213	28.9667
1.3101	29
1.3036	29.0333
1.3259	29.0667
1.3503	29.1
1.341	29.1333
1.3214	29.1667
1.3108	29.2
1.3314	29.2333
1.3541	29.2667
1.3468	29.3
1.3292	29.3333
1.3282	29.3667
1.3485	29.4
1.3535	29.4333
1.3444	29.4667
1.3233	29.5
1.3315	29.5333
1.3612	29.5667
1.3714	29.6
1.3618	29.6333
1.3402	29.6667
1.3294	29.7
1.3376	29.7333
1.3645	29.7667
1.382	29.8
1.3668	29.8333
1.3513	29.8667
1.3446	29.9
1.3641	29.9333
1.38	29.9667
1.3441	30
1.35	30.0333
1.3516	30.0667
1.3823	30.1
1.3982	30.1333
1.3807	30.1667
1.3591	30.2
1.352	30.2333
1.3697	30.2667
1.3975	30.3
1.4052	30.3333
1.3851	30.3667
1.3705	30.4
1.3612	30.4333
1.3905	30.4667
1.389	30.5
1.3714	30.5333
1.3809	30.5667
1.3907	30.6
1.4085	30.6333
1.4048	30.6667
1.398	30.7
1.3873	30.7333
1.3851	30.7667
1.3891	30.8
1.4091	30.8333
1.4189	30.8667
1.4098	30.9
1.3969	30.9333
1.3874	30.9667
1.3931	31
1.39	31.0333
1.4275	31.0667
1.4255	31.1
1.4148	31.1333
1.3989	31.1667
1.4138	31.2
1.4067	31.2333
1.4196	31.2667
1.4345	31.3
1.4241	31.3333
1.4195	31.3667
1.4224	31.4
1.4328	31.4333
1.4435	31.4667
1.4389	31.5
1.4038	31.5333
1.4181	31.5667
1.4346	31.6
1.4653	31.6333
1.4522	31.6667
1.4421	31.7
1.4168	31.7333
1.4049	31.7667
1.4274	31.8
1.4549	31.8333
1.4727	31.8667
1.4567	31.9
1.4395	31.9333
1.4246	31.9667
1.4393	32
1.4507	32.0333
1.4315	32.0667
1.4388	32.1
1.4564	32.1333
1.4666	32.1667
1.4597	32.2
1.4441	32.2333
1.4312	32.2667
1.4394	32.3
1.462	32.3333
1.4708	32.3667
1.4523	32.4
1.4387	32.4333
1.438	32.4667
1.4625	32.5
1.4582	32.5333
1.4279	32.5667
1.4386	32.6
1.4444	32.6333
1.4722	32.6667
1.4678	32.7
1.4605	32.7333
1.4396	32.7667
1.4364	32.8
1.4427	32.8333
1.4697	32.8667
1.4747	32.9
1.465	32.9333
1.4473	32.9667
1.4327	33
1.4466	33.0333
1.4529	33.0667
1.4673	33.1
1.448	33.1333
1.4556	33.1667
1.4574	33.2
1.4502	33.2333
1.4466	33.2667
1.4425	33.3
1.4441	33.3333
1.4494	33.3667
1.4506	33.4
1.4469	33.4333
1.4335	33.4667
1.4377	33.5
1.4503	33.5333
1.425	33.5667
1.4367	33.6
1.4296	33.6333
1.4325	33.6667
1.436	33.7
1.4272	33.7333
1.4254	33.7667
1.4233	33.8
1.427	33.8333
1.426	33.8667
1.4243	33.9
1.4195	33.9333
1.4235	33.9667
1.4192	34
1.4238	34.0333
1.394	34.0667
1.4108	34.1
1.4255	34.1333
1.4313	34.1667
1.4216	34.2
1.4162	34.2333
1.4076	34.2667
1.4087	34.3
1.4133	34.3333
1.4168	34.3667
1.4134	34.4
1.402	34.4333
1.3992	34.4667
1.4082	34.5
1.4147	34.5333
1.3911	34.5667
1.3912	34.6
1.3792	34.6333
1.4037	34.6667
1.4194	34.7
1.4068	34.7333
1.4045	34.7667
1.3831	34.8
1.3699	34.8333
1.3777	34.8667
1.4042	34.9
1.4018	34.9333
1.398	34.9667
1.3778	35
1.3705	35.0333
1.3616	35.0667
1.3987	35.1
1.3818	35.1333
1.3929	35.1667
1.3856	35.2
1.3639	35.2333
1.3541	35.2667
1.3677	35.3
1.3877	35.3333
1.382	35.3667
1.365	35.4
1.355	35.4333
1.3649	35.4667
1.3784	35.5
1.3717	35.5333
1.3619	35.5667
1.3384	35.6
1.3493	35.6333
1.3739	35.6667
1.3844	35.7
1.3743	35.7333
1.3602	35.7667
1.3367	35.8
1.3315	35.8333
1.3483	35.8667
1.3767	35.9
1.3839	35.9333
1.3681	35.9667
1.3507	36
1.3367	36.0333
1.3482	36.0667
1.3561	36.1
1.3566	36.1333
1.3579	36.1667
1.3668	36.2
1.3488	36.2333
1.3465	36.2667
1.3448	36.3
1.3523	36.3333
1.3596	36.3667
1.3541	36.4
1.3455	36.4333
1.3485	36.4667
1.3492	36.5
1.3616	36.5333
1.3607	36.5667
1.3385	36.6
1.3326	36.6333
1.3432	36.6667
1.3613	36.7
1.3737	36.7333
1.3627	36.7667
1.3525	36.8
1.3318	36.8333
1.3352	36.8667
1.3503	36.9
1.3766	36.9333
1.3743	36.9667
1.36	37
1.3428	37.0333
1.334	37.0667
1.3603	37.1
1.3563	37.1333
1.3515	37.1667
1.3636	37.2
1.3738	37.2333
1.3637	37.2667
1.3586	37.3
1.3516	37.3333
1.3554	37.3667
1.375	37.4
1.3758	37.4333
1.3612	37.4667
1.3542	37.5
1.3599	37.5333
1.3772	37.5667
1.3787	37.6
1.3444	37.6333
1.347	37.6667
1.3618	37.7
1.391	37.7333
1.3875	37.7667
1.3707	37.8
1.3498	37.8333
1.3443	37.8667
1.3725	37.9
1.3926	37.9333
1.387	37.9667
1.3682	38
1.3634	38.0333
1.3828	38.0667
1.388	38.1
1.3594	38.1333
1.3614	38.1667
1.3739	38.2
1.403	38.2333
1.4048	38.2667
1.3866	38.3
1.3672	38.3333
1.3611	38.3667
1.3907	38.4
1.4111	38.4333
1.4051	38.4667
1.3856	38.5
1.3834	38.5333
1.3976	38.5667
1.4043	38.6
1.3987	38.6333
1.3759	38.6667
1.3835	38.7
1.3949	38.7333
1.4252	38.7667
1.4139	38.8
1.4069	38.8333
1.387	38.8667
1.3861	38.9
1.39	38.9333
1.41	38.9667
1.4338	39
1.4232	39.0333
1.4085	39.0667
1.3917	39.1
1.3929	39.1333
1.3981	39.1667
1.4339	39.2
1.4257	39.2333
1.4221	39.2667
1.4127	39.3
1.4219	39.3333
1.4196	39.3667
1.4163	39.4
1.4328	39.4333
1.4285	39.4667
1.4285	39.5
1.4265	39.5333
1.4287	39.5667
1.4308	39.6
1.439	39.6333
1.4236	39.6667
1.4242	39.7
1.4225	39.7333
1.4375	39.7667
1.4472	39.8
1.4513	39.8333
1.4428	39.8667
1.434	39.9
1.4267	39.9333
1.433	39.9667
1.451	40
1.4579	40.0333
1.448	40.0667
1.4329	40.1
1.429	40.1333
1.4594	40.1667
1.4386	40.2
1.4423	40.2333
1.4445	40.2667
1.4638	40.3
1.4714	40.3333
1.4598	40.3667
1.4467	40.4
1.433	40.4333
1.4493	40.4667
1.4746	40.5
1.4715	40.5333
1.453	40.5667
1.4402	40.6
1.4512	40.6333
1.4769	40.6667
1.4458	40.7
1.4473	40.7333
1.439	40.7667
1.4578	40.8
1.4731	40.8333
1.4795	40.8667
1.4659	40.9
1.451	40.9333
1.4348	40.9667
1.448	41
1.473	41.0333
1.4823	41.0667
1.4614	41.1
1.4473	41.1333
1.4496	41.1667
1.452	41.2
1.4572	41.2333
1.4461	41.2667
1.4622	41.3
1.4602	41.3333
1.451	41.3667
1.4502	41.4
1.448	41.4333
1.4522	41.4667
1.4653	41.5
1.4604	41.5333
1.463	41.5667
1.4433	41.6
1.4418	41.6333
1.448	41.6667
1.4577	41.7
1.4384	41.7333
1.448	41.7667
1.4314	41.8
1.4418	41.8333
1.4449	41.8667
1.4443	41.9
1.4386	41.9333
1.4314	41.9667
1.422	42
1.4282	42.0333
1.4344	42.0667
1.4375	42.1
1.431	42.1333
1.4127	42.1667
1.4189	42.2
1.3973	42.2333
1.4278	42.2667
1.4202	42.3
1.4229	42.3333
1.4064	42.3667
1.407	42.4
1.417	42.4333
1.4099	42.4667
1.4089	42.5
1.4055	42.5333
1.4088	42.5667
1.4066	42.6
1.4075	42.6333
1.4072	42.6667
1.3986	42.7
1.398	42.7333
1.3783	42.7667
1.3912	42.8
1.3954	42.8333
1.4085	42.8667
1.3929	42.9
1.3936	42.9333
1.3868	42.9667
1.3841	43
1.3865	43.0333
1.3832	43.0667
1.3836	43.1
1.38	43.1333
1.3727	43.1667
1.3769	43.2
1.376	43.2333
1.3526	43.2667
1.3642	43.3
1.3561	43.3333
1.3802	43.3667
1.3748	43.4
1.3708	43.4333
1.3658	43.4667
1.3526	43.5
1.35	43.5333
1.3549	43.5667
1.3643	43.6
1.3657	43.6333
1.3627	43.6667
1.3475	43.7
1.3409	43.7333
1.3561	43.7667
1.3455	43.8
1.3521	43.8333
1.353	43.8667
1.3461	43.9
1.343	43.9333
1.3473	43.9667
1.3456	44
1.3424	44.0333
1.3369	44.0667
1.3394	44.1
1.3414	44.1333
1.3426	44.1667
1.3403	44.2
1.3291	44.2333
1.3378	44.2667
1.3136	44.3
1.3331	44.3333
1.3358	44.3667
1.3485	44.4
1.3301	44.4333
1.3304	44.4667
1.3289	44.5
1.3288	44.5333
1.3276	44.5667
1.3275	44.6
1.3267	44.6333
1.3279	44.6667
1.3242	44.7
1.3244	44.7333
1.3258	44.7667
1.32	44.8
1.3099	44.8333
1.3175	44.8667
1.3179	44.9
1.3315	44.9333
1.324	44.9667
1.3055	45
1.3033	45.0333
1.3099	45.0667
1.3308	45.1
1.3225	45.1333
1.3079	45.1667
1.3038	45.2
1.3185	45.2333
1.3247	45.2667
1.3242	45.3
1.29	45.3333
1.2976	45.3667
1.3058	45.4
1.3362	45.4333
1.3328	45.4667
1.3205	45.5
1.3016	45.5333
1.2836	45.5667
1.2957	45.6
1.3259	45.6333
1.3411	45.6667
1.3271	45.7
1.3094	45.7333
1.2964	45.7667
1.315	45.8
1.3247	45.8333
1.3047	45.8667
1.3047	45.9
1.308	45.9333
1.3256	45.9667
1.3363	46
1.3336	46.0333
1.3228	46.0667
1.304	46.1
1.2997	46.1333
1.3226	46.1667
1.3412	46.2
1.3322	46.2333
1.3135	46.2667
1.3103	46.3
1.3305	46.3333
1.3141	46.3667
1.3237	46.4
1.3166	46.4333
1.3227	46.4667
1.3273	46.5
1.328	46.5333
1.3239	46.5667
1.3197	46.6
1.3201	46.6333
1.3213	46.6667
1.3257	46.7
1.3305	46.7333
1.3267	46.7667
1.323	46.8
1.3188	46.8333
1.3286	46.8667
1.3116	46.9
1.3274	46.9333
1.3268	46.9667
1.3286	47
1.3268	47.0333
1.3293	47.0667
1.334	47.1
1.3289	47.1333
1.332	47.1667
1.3306	47.2
1.3368	47.2333
1.3394	47.2667
1.3365	47.3
1.3344	47.3333
1.3372	47.3667
1.3212	47.4
1.3355	47.4333
1.3385	47.4667
1.3544	47.5
1.3473	47.5333
1.3421	47.5667
1.342	47.6
1.3419	47.6333
1.3401	47.6667
1.347	47.7
1.3491	47.7333
1.3493	47.7667
1.3459	47.8
1.3432	47.8333
1.3458	47.8667
1.3429	47.9
1.3446	47.9333
1.3481	47.9667
1.3488	48
1.3614	48.0333
1.3532	48.0667
1.3509	48.1
1.3474	48.1333
1.3613	48.1667
1.3649	48.2
1.3581	48.2333
1.3565	48.2667
1.3592	48.3
1.3644	48.3333
1.3755	48.3667
1.3732	48.4
1.3429	48.4333
1.3532	48.4667
1.3684	48.5
1.387	48.5333
1.3894	48.5667
1.3799	48.6
1.3693	48.6333
1.3547	48.6667
1.3622	48.7
1.3722	48.7333
1.4006	48.7667
1.3928	48.8
1.3851	48.8333
1.364	48.8667
1.3601	48.9
1.3673	48.9333
1.397	48.9667
1.4032	49
1.3894	49.0333
1.3851	49.0667
1.3721	49.1
1.3981	49.1333
1.3892	49.1667
1.394	49.2
1.3938	49.2333
1.3972	49.2667
1.4017	49.3
1.3998	49.3333
1.4013	49.3667
1.3998	49.4
1.4046	49.4333
1.3813	49.4667
1.3951	49.5
1.4008	49.5333
1.4167	49.5667
1.4111	49.6
1.4034	49.6333
1.3901	49.6667
1.3919	49.7
1.3938	49.7333
1.4194	49.7667
1.4175	49.8
1.4116	49.8333
1.3944	49.8667
1.3904	49.9
1.4041	49.9333
1.425	49.9667
1.4097	50
1.4091	50.0333
1.3834	50.0667
1.4109	50.1
1.4344	50.1333
1.4255	50.1667
1.4099	50.2
1.3917	50.2333
1.4017	50.2667
1.4304	50.3
1.4351	50.3333
1.4168	50.3667
1.4043	50.4
1.4029	50.4333
1.4304	50.4667
1.4151	50.5
1.4116	50.5333
1.4059	50.5667
1.4127	50.6
1.4196	50.6333
1.4326	50.6667
1.436	50.7
1.4238	50.7333
1.4074	50.7667
1.4006	50.8
1.4066	50.8333
1.4279	50.8667
1.4407	50.9
1.4283	50.9333
1.4124	50.9667
1.3961	51
1.3855	51.0333
1.4271	51.0667
1.4259	51.1
1.4267	51.1333
1.4112	51.1667
1.4116	51.2
1.4066	51.2333
1.4083	51.2667
1.4251	51.3
1.4193	51.3333
1.4174	51.3667
1.4025	51.4
1.4068	51.4333
1.4141	51.4667
1.4254	51.5
1.4003	51.5333
1.3995	51.5667
1.3836	51.6
1.4078	51.6333
1.4206	51.6667
1.4268	51.7
1.4148	51.7333
1.3985	51.7667
1.3802	51.8
1.3799	51.8333
1.4021	51.8667
1.4245	51.9
1.417	51.9333
1.4006	51.9667
1.3859	52
1.3798	52.0333
1.3756	52.0667
1.4125	52.1
1.3894	52.1333
1.3925	52.1667
1.3909	52.2
1.3702	52.2333
1.3728	52.2667
1.3776	52.3
1.3781	52.3333
1.377	52.3667
1.362	52.4
1.3614	52.4333
1.3648	52.4667
1.3708	52.5
1.372	52.5333
1.3529	52.5667
1.34	52.6
1.346	52.6333
1.3692	52.6667
1.373	52.7
1.3634	52.7333
1.3578	52.7667
1.3369	52.8
1.3249	52.8333
1.3336	52.8667
1.3579	52.9
1.3624	52.9333
1.3539	52.9667
1.336	53
1.3209	53.0333
1.3303	53.0667
1.3352	53.1
1.3498	53.1333
1.3191	53.1667
1.3356	53.2
1.3273	53.2333
1.3228	53.2667
1.3172	53.3
1.3067	53.3333
1.3118	53.3667
1.3117	53.4
1.3143	53.4333
1.3137	53.4667
1.3036	53.5
1.2996	53.5333
1.3079	53.5667
1.2873	53.6
1.3	53.6333
1.2977	53.6667
1.3061	53.7
1.3007	53.7333
1.2928	53.7667
1.2833	53.8
1.2841	53.8333
1.2879	53.8667
1.301	53.9
1.2968	53.9333
1.2946	53.9667
1.2765	54
1.2767	54.0333
1.2937	54.0667
1.2999	54.1
1.2654	54.1333
1.2705	54.1667
1.27	54.2
1.3003	54.2333
1.3032	54.2667
1.2866	54.3
1.2669	54.3333
1.2737	54.3667
1.2991	54.4
1.3001	54.4333
1.2849	54.4667
1.2758	54.5
1.2899	54.5333
1.2968	54.5667
1.288	54.6
1.2768	54.6333
1.2655	54.6667
1.2826	54.7
1.3017	54.7333
1.3041	54.7667
1.2776	54.8
1.2644	54.8333
1.2794	54.8667
1.2908	54.9
1.2839	54.9333
1.2748	54.9667
1.2765	55
1.2868	55.0333
1.289	55.0667
1.2824	55.1
1.2776	55.1333
1.2525	55.1667
1.281	55.2
1.2831	55.2333
1.2924	55.2667
1.2878	55.3
1.2728	55.3333
1.276	55.3667
1.2785	55.4
1.286	55.4333
1.2813	55.4667
1.2777	55.5
1.2685	55.5333
1.2752	55.5667
1.2819	55.6
1.2865	55.6333
1.2873	55.6667
1.255	55.7
1.2609	55.7333
1.2728	55.7667
1.292	55.8
1.298	55.8333
1.2852	55.8667
1.2794	55.9
1.2585	55.9333
1.2636	55.9667
1.2745	56
1.3009	56.0333
1.2939	56.0667
1.2757	56.1
1.2606	56.1333
1.2665	56.1667
1.2823	56.2
1.286	56.2333
1.2752	56.2667
1.2693	56.3
1.2896	56.3333
1.2914	56.3667
1.2887	56.4
1.2799	56.4333
1.2682	56.4667
1.2741	56.5
1.2791	56.5333
1.3031	56.5667
1.2951	56.6
1.2876	56.6333
1.2709	56.6667
1.2763	56.7
1.2782	56.7333
1.3055	56.7667
1.306	56.8
1.3011	56.8333
1.2805	56.8667
1.284	56.9
1.3032	56.9333
1.3146	56.9667
1.3034	57
1.2894	57.0333
1.2926	57.0667
1.3132	57.1
1.3236	57.1333
1.3123	57.1667
1.3022	57.2
1.2755	57.2333
1.3177	57.2667
1.3258	57.3
1.327	57.3333
1.3236	57.3667
1.3225	57.4
1.3328	57.4333
1.3267	57.4667
1.3291	57.5
1.3347	57.5333
1.3315	57.5667
1.3424	57.6
1.3438	57.6333
1.3401	57.6667
1.3415	57.7
1.3342	57.7333
1.3323	57.7667
1.3453	57.8
1.3663	57.8333
1.3615	57.8667
1.3428	57.9
1.335	57.9333
1.3378	57.9667
1.3526	58
1.3801	58.0333
1.3732	58.0667
1.3556	58.1
1.3451	58.1333
1.3627	58.1667
1.3848	58.2
1.377	58.2333
1.34	58.2667
1.3665	58.3
1.3744	58.3333
1.395	58.3667
1.3944	58.4
1.375	58.4333
1.35	58.4667
1.3516	58.5
1.3766	58.5333
1.4014	58.5667
1.3998	58.6
1.3809	58.6333
1.3709	58.6667
1.3815	58.7
1.4056	58.7333
1.3797	58.7667
1.3805	58.8
1.3834	58.8333
1.3989	58.8667
1.408	58.9
1.4251	58.9333
1.4147	58.9667
1.4013	59
1.3887	59.0333
1.398	59.0667
1.4225	59.1
1.4405	59.1333
1.4241	59.1667
1.4072	59.2
1.4015	59.2333
1.411	59.2667
1.4311	59.3
1.4365	59.3333
1.4354	59.3667
1.4207	59.4
1.4225	59.4333
1.4386	59.4667
1.4396	59.5
1.435	59.5333
1.4356	59.5667
1.4363	59.6
1.4437	59.6333
1.4573	59.6667
1.4494	59.7
1.4453	59.7333
1.4221	59.7667
1.4333	59.8
1.4554	59.8333
1.4825	59.8667
1.4705	59.9
1.4581	59.9333
1.4332	59.9667
1.425	60
1.4474	60.0333
1.4763	60.0667
1.4913	60.1
1.4735	60.1333
1.4582	60.1667
1.4687	60.2
1.4667	60.2333
1.4657	60.2667
1.4768	60.3
1.4749	60.3333
1.4825	60.3667
1.4873	60.4
1.4726	60.4333
1.4731	60.4667
1.4716	60.5
1.4867	60.5333
1.4818	60.5667
1.4792	60.6
1.4781	60.6333
1.4804	60.6667
1.4886	60.7
1.4968	60.7333
1.4714	60.7667
1.4728	60.8
1.4795	60.8333
1.4959	60.8667
1.5111	60.9
1.5082	60.9333
1.4971	60.9667
1.4796	61
1.4822	61.0333
1.4981	61.0667
1.5221	61.1
1.5171	61.1333
1.4991	61.1667
1.4861	61.2
1.4994	61.2333
1.5064	61.2667
1.5058	61.3
1.4991	61.3333
1.5137	61.3667
1.5171	61.4
1.5269	61.4333
1.5167	61.4667
1.5063	61.5
1.4989	61.5333
1.5053	61.5667
1.5232	61.6
1.5321	61.6333
1.5259	61.6667
1.5102	61.7
1.496	61.7333
1.4844	61.7667
1.522	61.8
1.5336	61.8333
1.5379	61.8667
1.5165	61.9
1.4991	61.9333
1.5102	61.9667
1.5315	62
1.5273	62.0333
1.51	62.0667
1.5062	62.1
1.5134	62.1333
1.5249	62.1667
1.5221	62.2
1.525	62.2333
1.4821	62.2667
1.4898	62.3
1.4998	62.3333
1.5284	62.3667
1.5254	62.4
1.5112	62.4333
1.4873	62.4667
1.4703	62.5
1.4732	62.5333
1.5082	62.5667
1.5238	62.6
1.5196	62.6333
1.4983	62.6667
1.4832	62.7
1.4848	62.7333
1.4912	62.7667
1.4882	62.8
1.4847	62.8333
1.4968	62.8667
1.495	62.9
1.4831	62.9333
1.4807	62.9667
1.4781	63
1.4883	63.0333
1.4881	63.0667
1.4847	63.1
1.4714	63.1333
1.4712	63.1667
1.4772	63.2
1.4771	63.2333
1.4706	63.2667
1.4419	63.3
1.4516	63.3333
1.4668	63.3667
1.4744	63.4
1.461	63.4333
1.4371	63.4667
1.4277	63.5
1.4546	63.5333
1.4534	63.5667
1.4391	63.6
1.4349	63.6333
1.4389	63.6667
1.4345	63.7
1.437	63.7333
1.4364	63.7667
1.3951	63.8
1.4139	63.8333
1.4167	63.8667
1.4331	63.9
1.4264	63.9333
1.4153	63.9667
1.3927	64
1.395	64.0333
1.4136	64.0667
1.4204	64.1
1.4115	64.1333
1.3953	64.1667
1.381	64.2
1.3893	64.2333
1.4115	64.2667
1.379	64.3
1.3787	64.3333
1.3755	64.3667
1.3943	64.4
1.3967	64.4333
1.3913	64.4667
1.3777	64.5
1.3588	64.5333
1.3644	64.5667
1.3758	64.6
1.3852	64.6333
1.3793	64.6667
1.3698	64.7
1.3495	64.7333
1.3452	64.7667
1.3482	64.8
1.3646	64.8333
1.3604	64.8667
1.3741	64.9
1.3479	64.9333
1.3428	64.9667
1.3539	65
1.3491	65.0333
1.3486	65.0667
1.3474	65.1
1.3498	65.1333
1.3446	65.1667
1.3413	65.2
1.3403	65.2333
1.3372	65.2667
1.3364	65.3
1.3203	65.3333
1.3181	65.3667
1.3344	65.4
1.3428	65.4333
1.3379	65.4667
1.3324	65.5
1.3268	65.5333
1.3229	65.5667
1.325	65.6
1.3245	65.6333
1.3283	65.6667
1.3274	65.7
1.3223	65.7333
1.3141	65.7667
1.3249	65.8
1.2993	65.8333
1.3146	65.8667
1.3204	65.9
1.3294	65.9333
1.3169	65.9667
1.3153	66
1.3112	66.0333
1.309	66.0667
1.3109	66.1
1.3146	66.1333
1.3143	66.1667
1.3132	66.2
1.3045	66.2333
1.3077	66.2667
1.3153	66.3
1.3013	66.3333
1.2964	66.3667
1.2952	66.4
1.3113	66.4333
1.3237	66.4667
1.3249	66.5
1.3174	66.5333
1.3031	66.5667
1.2908	66.6
[truncated: 7,002 more rows]
