# Supplementary material for: Auditory feedback effect on temporal patterns during self-pacing treadmill walking
Source: PLoS One. 2025 Nov 4;20(11):e0335971. doi: 10.1371/journal.pone.0335971 (PMC12585087; doi:10.1371/journal.pone.0335971)
Supplement: S2 File — This file archive contains gait events from the two test conditions (no sound and with sound) for all included participants, as well as the validation data for the accelerometer-based gait event detection algorithm. All data files are in CSV format. A readme file is included with the details of the file format and contents. (ZIP) [file pone.0335971.s003.zip › TreadmillSoundsData/TestConditions/NoSound/BeltSpeed/Subject13_NoSoundBeltspeed.csv]

BeltSpeed	Time
0.696	0
0.6835	0.0333
0.6699	0.0667
0.6605	0.1
0.684	0.1333
0.6869	0.1667
0.6836	0.2
0.6741	0.2333
0.6665	0.2667
0.6717	0.3
0.6927	0.3333
0.6992	0.3667
0.6883	0.4
0.674	0.4333
0.6726	0.4667
0.6853	0.5
0.7088	0.5333
0.7045	0.5667
0.6942	0.6
0.6774	0.6333
0.6846	0.6667
0.7117	0.7
0.7163	0.7333
0.7042	0.7667
0.692	0.8
0.6943	0.8333
0.7126	0.8667
0.7226	0.9
0.7041	0.9333
0.6967	0.9667
0.6976	1
0.7153	1.0333
0.7315	1.0667
0.7214	1.1
0.7052	1.1333
0.7112	1.1667
0.7204	1.2
0.7257	1.2333
0.7216	1.2667
0.7156	1.3
0.7135	1.3333
0.7174	1.3667
0.7334	1.4
0.7365	1.4333
0.7318	1.4667
0.7204	1.5
0.7224	1.5333
0.7327	1.5667
0.7511	1.6
0.7472	1.6333
0.7208	1.6667
0.7252	1.7
0.7354	1.7333
0.7569	1.7667
0.7494	1.8
0.7377	1.8333
0.7284	1.8667
0.7426	1.9
0.7661	1.9333
0.7591	1.9667
0.7443	2
0.7414	2.0333
0.749	2.0667
0.7735	2.1
0.7782	2.1333
0.7685	2.1667
0.7512	2.2
0.7501	2.2333
0.7581	2.2667
0.7847	2.3
0.7909	2.3333
0.7774	2.3667
0.7623	2.4
0.7573	2.4333
0.7787	2.4667
0.8036	2.5
0.7995	2.5333
0.7811	2.5667
0.7749	2.6
0.7877	2.6333
0.8142	2.6667
0.8136	2.7
0.7991	2.7333
0.7906	2.7667
0.8	2.8
0.8246	2.8333
0.8268	2.8667
0.8096	2.9
0.802	2.9333
0.8085	2.9667
0.8279	3
0.8418	3.0333
0.8306	3.0667
0.8051	3.1
0.8106	3.1333
0.8353	3.1667
0.8505	3.2
0.8527	3.2333
0.8409	3.2667
0.8221	3.3
0.8316	3.3333
0.8515	3.3667
0.8663	3.4
0.858	3.4333
0.8426	3.4667
0.8331	3.5
0.8516	3.5333
0.8758	3.5667
0.8719	3.6
0.8538	3.6333
0.8456	3.6667
0.8699	3.7
0.8688	3.7333
0.8721	3.7667
0.8634	3.8
0.8527	3.8333
0.8655	3.8667
0.8796	3.9
0.8713	3.9333
0.8601	3.9667
0.8604	4
0.8724	4.0333
0.8811	4.0667
0.8737	4.1
0.8599	4.1333
0.8603	4.1667
0.8656	4.2
0.8827	4.2333
0.8808	4.2667
0.8767	4.3
0.8591	4.3333
0.8563	4.3667
0.8673	4.4
0.878	4.4333
0.8788	4.4667
0.8607	4.5
0.8489	4.5333
0.8632	4.5667
0.875	4.6
0.8739	4.6333
0.8652	4.6667
0.8453	4.7
0.8525	4.7333
0.8714	4.7667
0.8675	4.8
0.8577	4.8333
0.8434	4.8667
0.8527	4.9
0.8705	4.9333
0.863	4.9667
0.8549	5
0.8379	5.0333
0.8314	5.0667
0.8595	5.1
0.8641	5.1333
0.8447	5.1667
0.839	5.2
0.8354	5.2333
0.8474	5.2667
0.8592	5.3
0.8503	5.3333
0.8405	5.3667
0.8301	5.4
0.8376	5.4333
0.8534	5.4667
0.8546	5.5
0.848	5.5333
0.829	5.5667
0.8232	5.6
0.8612	5.6333
0.8374	5.6667
0.8375	5.7
0.8274	5.7333
0.832	5.7667
0.8524	5.8
0.8556	5.8333
0.8426	5.8667
0.8299	5.9
0.8282	5.9333
0.8526	5.9667
0.8477	6
0.8399	6.0333
0.8291	6.0667
0.8354	6.1
0.8507	6.1333
0.849	6.1667
0.8454	6.2
0.8308	6.2333
0.8217	6.2667
0.8218	6.3
0.8449	6.3333
0.8439	6.3667
0.8352	6.4
0.8213	6.4333
0.8098	6.4667
0.8306	6.5
0.8491	6.5333
0.8403	6.5667
0.8238	6.6
0.817	6.6333
0.8344	6.6667
0.8485	6.7
0.8387	6.7333
0.8266	6.7667
0.8181	6.8
0.8334	6.8333
0.8498	6.8667
0.8404	6.9
0.8324	6.9333
0.8065	6.9667
0.8259	7
0.8447	7.0333
0.8455	7.0667
0.8407	7.1
0.8227	7.1333
0.8212	7.1667
0.8322	7.2
0.8499	7.2333
0.8408	7.2667
0.8328	7.3
0.818	7.3333
0.8239	7.3667
0.8252	7.4
0.8512	7.4333
0.8503	7.4667
0.8396	7.5
0.8217	7.5333
0.8188	7.5667
0.8442	7.6
0.8598	7.6333
0.8399	7.6667
0.8256	7.7
0.8291	7.7333
0.8473	7.7667
0.8444	7.8
0.8406	7.8333
0.8236	7.8667
0.8343	7.9
0.8523	7.9333
0.8518	7.9667
0.8416	8
0.8298	8.0333
0.8354	8.0667
0.8531	8.1
0.8612	8.1333
0.8556	8.1667
0.8412	8.2
0.8346	8.2333
0.8427	8.2667
0.8643	8.3
0.8697	8.3333
0.8601	8.3667
0.8369	8.4
0.837	8.4333
0.8386	8.4667
0.8665	8.5
0.8839	8.5333
0.8738	8.5667
0.8546	8.6
0.8428	8.6333
0.8465	8.6667
0.8707	8.7
0.8911	8.7333
0.886	8.7667
0.8724	8.8
0.8567	8.8333
0.8582	8.8667
0.8765	8.9
0.9013	8.9333
0.8943	8.9667
0.8793	9
0.8691	9.0333
0.8778	9.0667
0.896	9.1
0.9018	9.1333
0.8993	9.1667
0.8878	9.2
0.876	9.2333
0.8827	9.2667
0.9025	9.3
0.9222	9.3333
0.9118	9.3667
0.8968	9.4
0.8958	9.4333
0.9012	9.4667
0.9264	9.5
0.9397	9.5333
0.9287	9.5667
0.9144	9.6
0.9043	9.6333
0.9205	9.6667
0.9277	9.7
0.9526	9.7333
0.9499	9.7667
0.932	9.8
0.921	9.8333
0.9261	9.8667
0.9459	9.9
0.9668	9.9333
0.9599	9.9667
0.9475	10
0.9378	10.0333
0.9444	10.0667
0.9651	10.1
0.9834	10.1333
0.9743	10.1667
0.9601	10.2
0.9461	10.2333
0.9555	10.2667
0.9755	10.3
1.0018	10.3333
0.9864	10.3667
0.9719	10.4
0.9619	10.4333
0.967	10.4667
0.992	10.5
1.014	10.5333
1.0066	10.5667
0.9854	10.6
0.983	10.6333
0.9912	10.6667
1.0181	10.7
1.0152	10.7333
1.0057	10.7667
0.9948	10.8
0.9938	10.8333
1.0129	10.8667
1.0166	10.9
1.0373	10.9333
1.0235	10.9667
1.0143	11
1.0015	11.0333
1.0123	11.0667
1.0324	11.1
1.0406	11.1333
1.0342	11.1667
1.0204	11.2
1.0127	11.2333
1.0217	11.2667
1.0438	11.3
1.0555	11.3333
1.0486	11.3667
1.0359	11.4
1.016	11.4333
1.024	11.4667
1.0303	11.5
1.065	11.5333
1.0592	11.5667
1.0446	11.6
1.0315	11.6333
1.0301	11.6667
1.0534	11.7
1.0653	11.7333
1.0548	11.7667
1.0419	11.8
1.0431	11.8333
1.0497	11.8667
1.0748	11.9
1.0719	11.9333
1.0691	11.9667
1.0519	12
1.0424	12.0333
1.0513	12.0667
1.0761	12.1
1.074	12.1333
1.0704	12.1667
1.0567	12.2
1.0488	12.2333
1.0597	12.2667
1.0804	12.3
1.0787	12.3333
1.0714	12.3667
1.0545	12.4
1.0571	12.4333
1.0699	12.4667
1.0884	12.5
1.078	12.5333
1.0628	12.5667
1.0532	12.6
1.0665	12.6333
1.0856	12.6667
1.0764	12.7
1.0546	12.7333
1.052	12.7667
1.0717	12.8
1.0789	12.8333
1.0785	12.8667
1.0672	12.9
1.0478	12.9333
1.0476	12.9667
1.0678	13
1.0825	13.0333
1.0708	13.0667
1.0565	13.1
1.0507	13.1333
1.055	13.1667
1.0767	13.2
1.0832	13.2333
1.0753	13.2667
1.0622	13.3
1.0411	13.3333
1.0417	13.3667
1.0738	13.4
1.0845	13.4333
1.0731	13.4667
1.0593	13.5
1.0467	13.5333
1.0706	13.5667
1.0737	13.6
1.0637	13.6333
1.0571	13.6667
1.0598	13.7
1.0668	13.7333
1.0744	13.7667
1.0704	13.8
1.0636	13.8333
1.0461	13.8667
1.054	13.9
1.0667	13.9333
1.0626	13.9667
1.0628	14
1.0537	14.0333
1.0382	14.0667
1.0459	14.1
1.053	14.1333
1.0625	14.1667
1.0558	14.2
1.0524	14.2333
1.0336	14.2667
1.0371	14.3
1.0391	14.3333
1.0578	14.3667
1.0538	14.4
1.051	14.4333
1.0328	14.4667
1.026	14.5
1.0462	14.5333
1.0606	14.5667
1.0403	14.6
1.0362	14.6333
1.0225	14.6667
1.0386	14.7
1.0581	14.7333
1.0612	14.7667
1.0496	14.8
1.034	14.8333
1.018	14.8667
1.0217	14.9
1.0387	14.9333
1.0653	14.9667
1.0587	15
1.0412	15.0333
1.0272	15.0667
1.0152	15.1
1.0402	15.1333
1.0573	15.1667
1.0457	15.2
1.0225	15.2333
1.0256	15.2667
1.0303	15.3
1.0511	15.3333
1.0484	15.3667
1.0438	15.4
1.0257	15.4333
1.0176	15.4667
1.0274	15.5
1.0509	15.5333
1.054	15.5667
1.0439	15.6
1.0265	15.6333
1.0154	15.6667
1.0312	15.7
1.0541	15.7333
1.0488	15.7667
1.0401	15.8
1.0232	15.8333
1.0064	15.8667
1.0312	15.9
1.0542	15.9333
1.057	15.9667
1.0501	16
1.0265	16.0333
1.0135	16.0667
1.0273	16.1
1.0541	16.1333
1.061	16.1667
1.0476	16.2
1.0309	16.2333
1.0285	16.2667
1.0494	16.3
1.0639	16.3333
1.0549	16.3667
1.0443	16.4
1.0289	16.4333
1.0271	16.4667
1.0551	16.5
1.0653	16.5333
1.0488	16.5667
1.0403	16.6
1.0359	16.6333
1.0612	16.6667
1.0623	16.7
1.0496	16.7333
1.0471	16.7667
1.0496	16.8
1.0679	16.8333
1.0725	16.8667
1.0646	16.9
1.0523	16.9333
1.0501	16.9667
1.0554	17
1.0786	17.0333
1.0796	17.0667
1.0769	17.1
1.0528	17.1333
1.0432	17.1667
1.0573	17.2
1.0857	17.2333
1.0978	17.2667
1.0851	17.3
1.0686	17.3333
1.0524	17.3667
1.0549	17.4
1.082	17.4333
1.1031	17.4667
1.0908	17.5
1.0712	17.5333
1.0665	17.5667
1.0878	17.6
1.0873	17.6333
1.0843	17.6667
1.0854	17.7
1.0815	17.7333
1.0889	17.7667
1.0909	17.8
1.0903	17.8333
1.0938	17.8667
1.094	17.9
1.0952	17.9333
1.102	17.9667
1.0978	18
1.1009	18.0333
1.1013	18.0667
1.1007	18.1
1.1048	18.1333
1.1063	18.1667
1.1053	18.2
1.1058	18.2333
1.1049	18.2667
1.1055	18.3
1.1066	18.3333
1.1095	18.3667
1.0979	18.4
1.1079	18.4333
1.1047	18.4667
1.1126	18.5
1.1084	18.5333
1.1038	18.5667
1.1055	18.6
1.1141	18.6333
1.1124	18.6667
1.1081	18.7
1.1083	18.7333
1.1091	18.7667
1.1194	18.8
1.1214	18.8333
1.1183	18.8667
1.1124	18.9
1.1101	18.9333
1.1115	18.9667
1.1201	19
1.1161	19.0333
1.1204	19.0667
1.1149	19.1
1.1099	19.1333
1.1189	19.1667
1.1146	19.2
1.1255	19.2333
1.1199	19.2667
1.1228	19.3
1.1228	19.3333
1.1206	19.3667
1.1266	19.4
1.1261	19.4333
1.1247	19.4667
1.1247	19.5
1.1242	19.5333
1.1277	19.5667
1.126	19.6
1.1294	19.6333
1.1144	19.6667
1.121	19.7
1.1171	19.7333
1.1294	19.7667
1.1305	19.8
1.1299	19.8333
1.1194	19.8667
1.1219	19.9
1.1196	19.9333
1.1305	19.9667
1.1354	20
1.1315	20.0333
1.126	20.0667
1.1224	20.1
1.1258	20.1333
1.1325	20.1667
1.1355	20.2
1.1329	20.2333
1.1256	20.2667
1.1144	20.3
1.1229	20.3333
1.1246	20.3667
1.1405	20.4
1.1326	20.4333
1.1227	20.4667
1.1194	20.5
1.1204	20.5333
1.1354	20.5667
1.1433	20.6
1.137	20.6333
1.1258	20.6667
1.1141	20.7
1.1215	20.7333
1.1332	20.7667
1.1523	20.8
1.1421	20.8333
1.1337	20.8667
1.0996	20.9
1.108	20.9333
1.121	20.9667
1.1557	21
1.1537	21.0333
1.1488	21.0667
1.1221	21.1
1.1089	21.1333
1.1078	21.1667
1.1392	21.2
1.1568	21.2333
1.1444	21.2667
1.1256	21.3
1.121	21.3333
1.1342	21.3667
1.1457	21.4
1.1352	21.4333
1.1214	21.4667
1.1179	21.5
1.1289	21.5333
1.1487	21.5667
1.1395	21.6
1.1361	21.6333
1.1194	21.6667
1.1257	21.7
1.1462	21.7333
1.1509	21.7667
1.1435	21.8
1.1282	21.8333
1.1261	21.8667
1.1303	21.9
1.1488	21.9333
1.1559	21.9667
1.148	22
1.1327	22.0333
1.1214	22.0667
1.1314	22.1
1.1468	22.1333
1.1531	22.1667
1.1424	22.2
1.1326	22.2333
1.1228	22.2667
1.1315	22.3
1.149	22.3333
1.1579	22.3667
1.147	22.4
1.1331	22.4333
1.1236	22.4667
1.1424	22.5
1.1593	22.5333
1.152	22.5667
1.1415	22.6
1.1324	22.6333
1.1371	22.6667
1.1547	22.7
1.1582	22.7333
1.1387	22.7667
1.1329	22.8
1.1258	22.8333
1.1418	22.8667
1.1639	22.9
1.1567	22.9333
1.1548	22.9667
1.1353	23
1.1251	23.0333
1.1303	23.0667
1.1483	23.1
1.1662	23.1333
1.1553	23.1667
1.1441	23.2
1.1258	23.2333
1.124	23.2667
1.143	23.3
1.1707	23.3333
1.1486	23.3667
1.1427	23.4
1.1258	23.4333
1.1246	23.4667
1.1576	23.5
1.1649	23.5333
1.1409	23.5667
1.1369	23.6
1.1374	23.6333
1.1486	23.6667
1.1625	23.7
1.1547	23.7333
1.1487	23.7667
1.1307	23.8
1.1389	23.8333
1.1527	23.8667
1.1636	23.9
1.1536	23.9333
1.133	23.9667
1.121	24
1.131	24.0333
1.1526	24.0667
1.1677	24.1
1.1583	24.1333
1.1416	24.1667
1.1226	24.2
1.1195	24.2333
1.1442	24.2667
1.1672	24.3
1.1667	24.3333
1.1506	24.3667
1.1343	24.4
1.1293	24.4333
1.1557	24.4667
1.1704	24.5
1.1506	24.5333
1.1265	24.5667
1.1389	24.6
1.1479	24.6333
1.1496	24.6667
1.1493	24.7
1.1525	24.7333
1.1484	24.7667
1.1493	24.8
1.1483	24.8333
1.1532	24.8667
1.1509	24.9
1.1486	24.9333
1.1489	24.9667
1.1521	25
1.1514	25.0333
1.1512	25.0667
1.144	25.1
1.1429	25.1333
1.1402	25.1667
1.1429	25.2
1.1458	25.2333
1.1442	25.2667
1.1432	25.3
1.1417	25.3333
1.1426	25.3667
1.148	25.4
1.1432	25.4333
1.1393	25.4667
1.1388	25.5
1.1432	25.5333
1.1468	25.5667
1.1443	25.6
1.1342	25.6333
1.135	25.6667
1.1401	25.7
1.1426	25.7333
1.1335	25.7667
1.1183	25.8
1.1234	25.8333
1.1365	25.8667
1.1419	25.9
1.1378	25.9333
1.1189	25.9667
1.1147	26
1.1352	26.0333
1.1414	26.0667
1.1329	26.1
1.12	26.1333
1.1144	26.1667
1.1275	26.2
1.1428	26.2333
1.137	26.2667
1.1338	26.3
1.1128	26.3333
1.1081	26.3667
1.1175	26.4
1.133	26.4333
1.1254	26.4667
1.1103	26.5
1.1099	26.5333
1.1235	26.5667
1.1169	26.6
1.1132	26.6333
1.1049	26.6667
1.1095	26.7
1.1182	26.7333
1.1162	26.7667
1.1067	26.8
1.096	26.8333
1.1029	26.8667
1.1132	26.9
1.1097	26.9333
1.0982	26.9667
1.0896	27
1.0863	27.0333
1.1072	27.0667
1.097	27.1
1.099	27.1333
1.0844	27.1667
1.0899	27.2
1.1008	27.2333
1.1022	27.2667
1.0979	27.3
1.0838	27.3333
1.0761	27.3667
1.0887	27.4
1.1013	27.4333
1.0961	27.4667
1.0843	27.5
1.0679	27.5333
1.0803	27.5667
1.0893	27.6
1.0908	27.6333
1.0752	27.6667
1.0652	27.7
1.0845	27.7333
1.0938	27.7667
1.0882	27.8
1.079	27.8333
1.0586	27.8667
1.0653	27.9
1.0879	27.9333
1.0896	27.9667
1.0727	28
1.061	28.0333
1.0718	28.0667
1.0904	28.1
1.0813	28.1333
1.0692	28.1667
1.0599	28.2
1.0572	28.2333
1.0785	28.2667
1.0863	28.3
1.0879	28.3333
1.0769	28.3667
1.0608	28.4
1.0736	28.4333
1.0895	28.4667
1.0807	28.5
1.0662	28.5333
1.0658	28.5667
1.079	28.6
1.0928	28.6333
1.0848	28.6667
1.0702	28.7
1.0609	28.7333
1.0746	28.7667
1.0883	28.8
1.083	28.8333
1.0706	28.8667
1.0664	28.9
1.084	28.9333
1.0942	28.9667
1.0868	29
1.0746	29.0333
1.0675	29.0667
1.0792	29.1
1.1001	29.1333
1.0975	29.1667
1.0907	29.2
1.0718	29.2333
1.073	29.2667
1.08	29.3
1.1053	29.3333
1.103	29.3667
1.0989	29.4
1.0695	29.4333
1.0644	29.4667
1.0926	29.5
1.1196	29.5333
1.1139	29.5667
1.0918	29.6
1.0772	29.6333
1.0831	29.6667
1.1135	29.7
1.1055	29.7333
1.098	29.7667
1.1043	29.8
1.1002	29.8333
1.1027	29.8667
1.0992	29.9
1.0985	29.9333
1.0988	29.9667
1.1055	30
1.0961	30.0333
1.0986	30.0667
1.0931	30.1
1.1041	30.1333
1.1107	30.1667
1.1125	30.2
1.1041	30.2333
1.092	30.2667
1.0919	30.3
1.0948	30.3333
1.1142	30.3667
1.1147	30.4
1.1043	30.4333
1.0889	30.4667
1.0886	30.5
1.1135	30.5333
1.1136	30.5667
1.1017	30.6
1.0896	30.6333
1.0997	30.6667
1.1007	30.7
1.1	30.7333
1.0873	30.7667
1.0814	30.8
1.1035	30.8333
1.0939	30.8667
1.096	30.9
1.0803	30.9333
1.0756	30.9667
1.0832	31
1.0906	31.0333
1.0891	31.0667
1.0842	31.1
1.0664	31.1333
1.0674	31.1667
1.0779	31.2
1.0825	31.2333
1.0673	31.2667
1.0774	31.3
1.0582	31.3333
1.0627	31.3667
1.0926	31.4
1.0809	31.4333
1.0791	31.4667
1.0649	31.5
1.0641	31.5333
1.0765	31.5667
1.0919	31.6
1.0841	31.6333
1.0728	31.6667
1.0566	31.7
1.0695	31.7333
1.0935	31.7667
1.0938	31.8
1.0578	31.8333
1.0534	31.8667
1.0752	31.9
1.1042	31.9333
1.0899	31.9667
1.0763	32
1.0556	32.0333
1.0525	32.0667
1.0815	32.1
1.1021	32.1333
1.0949	32.1667
1.0767	32.2
1.0664	32.2333
1.0802	32.2667
1.0939	32.3
1.0854	32.3333
1.0751	32.3667
1.0686	32.4
1.0739	32.4333
1.0921	32.4667
1.0878	32.5
1.0857	32.5333
1.0727	32.5667
1.0734	32.6
1.0912	32.6333
1.0954	32.6667
1.0822	32.7
1.0716	32.7333
1.0784	32.7667
1.0983	32.8
1.0944	32.8333
1.0866	32.8667
1.0705	32.9
1.0771	32.9333
1.1024	32.9667
1.0954	33
1.0858	33.0333
1.0563	33.0667
1.0834	33.1
1.1043	33.1333
1.0988	33.1667
1.0958	33.2
1.0696	33.2333
1.0598	33.2667
1.0791	33.3
1.1054	33.3333
1.1012	33.3667
1.0854	33.4
1.0706	33.4333
1.081	33.4667
1.0998	33.5
1.0883	33.5333
1.0806	33.5667
1.0801	33.6
1.096	33.6333
1.1015	33.6667
1.1003	33.7
1.0888	33.7333
1.0924	33.7667
1.1072	33.8
1.1182	33.8333
1.105	33.8667
1.0976	33.9
1.1022	33.9333
1.1231	33.9667
1.1296	34
1.1165	34.0333
1.1074	34.0667
1.1111	34.1
1.1326	34.1333
1.1426	34.1667
1.1188	34.2
1.1194	34.2333
1.1246	34.2667
1.1258	34.3
1.1592	34.3333
1.1608	34.3667
1.1529	34.4
1.1395	34.4333
1.1386	34.4667
1.1477	34.5
1.1756	34.5333
1.1857	34.5667
1.1694	34.6
1.154	34.6333
1.1558	34.6667
1.174	34.7
1.199	34.7333
1.1772	34.7667
1.1686	34.8
1.1682	34.8333
1.1784	34.8667
1.2058	34.9
1.2132	34.9333
1.2003	34.9667
1.1854	35
1.1861	35.0333
1.1953	35.0667
1.2248	35.1
1.2362	35.1333
1.2179	35.1667
1.2042	35.2
1.2047	35.2333
1.227	35.2667
1.2451	35.3
1.2376	35.3333
1.2136	35.3667
1.2159	35.4
1.2304	35.4333
1.2592	35.4667
1.2629	35.5
1.2377	35.5333
1.2318	35.5667
1.2434	35.6
1.2707	35.6333
1.269	35.6667
1.2503	35.7
1.2581	35.7333
1.2612	35.7667
1.2714	35.8
1.2661	35.8333
1.266	35.8667
1.2596	35.9
1.2587	35.9333
1.2691	35.9667
1.287	36
1.2864	36.0333
1.283	36.0667
1.2666	36.1
1.2711	36.1333
1.2719	36.1667
1.2984	36.2
1.3063	36.2333
1.2964	36.2667
1.2834	36.3
1.2827	36.3333
1.2888	36.3667
1.3144	36.4
1.3208	36.4333
1.3096	36.4667
1.2776	36.5
1.2888	36.5333
1.3205	36.5667
1.332	36.6
1.3279	36.6333
1.3038	36.6667
1.3025	36.7
1.3124	36.7333
1.3382	36.7667
1.3434	36.8
1.3285	36.8333
1.313	36.8667
1.3097	36.9
1.3256	36.9333
1.3515	36.9667
1.3457	37
1.338	37.0333
1.3088	37.0667
1.3105	37.1
1.3335	37.1333
1.3603	37.1667
1.3585	37.2
1.3441	37.2333
1.3256	37.2667
1.3123	37.3
1.3231	37.3333
1.3518	37.3667
1.3696	37.4
1.3572	37.4333
1.3391	37.4667
1.3312	37.5
1.3501	37.5333
1.3565	37.5667
1.3435	37.6
1.3359	37.6333
1.3423	37.6667
1.3546	37.7
1.3544	37.7333
1.3536	37.7667
1.336	37.8
1.3415	37.8333
1.3525	37.8667
1.3629	37.9
1.3564	37.9333
1.3466	37.9667
1.3334	38
1.3419	38.0333
1.3589	38.0667
1.3654	38.1
1.3559	38.1333
1.3467	38.1667
1.3175	38.2
1.3332	38.2333
1.3636	38.2667
1.3728	38.3
1.3668	38.3333
1.3486	38.3667
1.3286	38.4
1.3294	38.4333
1.3586	38.4667
1.377	38.5
1.3671	38.5333
1.3482	38.5667
1.3382	38.6
1.3481	38.6333
1.3754	38.6667
1.3652	38.7
1.3533	38.7333
1.3359	38.7667
1.3383	38.8
1.3622	38.8333
1.362	38.8667
1.3669	38.9
1.3432	38.9333
1.3348	38.9667
1.3446	39
1.3628	39.0333
1.3602	39.0667
1.3558	39.1
1.3377	39.1333
1.3268	39.1667
1.3365	39.2
1.3615	39.2333
1.3604	39.2667
1.3522	39.3
1.3226	39.3333
1.3226	39.3667
1.3436	39.4
1.3607	39.4333
1.3607	39.4667
1.3441	39.5
1.3267	39.5333
1.3183	39.5667
1.3438	39.6
1.3476	39.6333
1.3371	39.6667
1.3245	39.7
1.3254	39.7333
1.3341	39.7667
1.3486	39.8
1.3412	39.8333
1.335	39.8667
1.3036	39.9
1.3031	39.9333
1.3193	39.9667
1.3434	40
1.343	40.0333
1.3249	40.0667
1.3018	40.1
1.2928	40.1333
1.2963	40.1667
1.3256	40.2
1.3317	40.2333
1.3232	40.2667
1.3063	40.3
1.2908	40.3333
1.2967	40.3667
1.3237	40.4
1.3186	40.4333
1.2968	40.4667
1.2854	40.5
1.2835	40.5333
1.3064	40.5667
1.3211	40.6
1.3092	40.6333
1.3023	40.6667
1.2792	40.7
1.2725	40.7333
1.2941	40.7667
1.3164	40.8
1.3082	40.8333
1.2973	40.8667
1.2791	40.9
1.2739	40.9333
1.2982	40.9667
1.3059	41
1.2883	41.0333
1.2755	41.0667
1.2619	41.1
1.2742	41.1333
1.3003	41.1667
1.3013	41.2
1.2922	41.2333
1.2807	41.2667
1.2589	41.3
1.2523	41.3333
1.2766	41.3667
1.2979	41.4
1.2892	41.4333
1.2729	41.4667
1.259	41.5
1.2666	41.5333
1.2853	41.5667
1.2636	41.6
1.2558	41.6333
1.2535	41.6667
1.2606	41.7
1.2829	41.7333
1.2784	41.7667
1.2705	41.8
1.2503	41.8333
1.2439	41.8667
1.2554	41.9
1.278	41.9333
1.2754	41.9667
1.264	42
1.2456	42.0333
1.2357	42.0667
1.2592	42.1
1.2732	42.1333
1.2649	42.1667
1.2386	42.2
1.2283	42.2333
1.2404	42.2667
1.2682	42.3
1.2747	42.3333
1.2605	42.3667
1.2439	42.4
1.2256	42.4333
1.2276	42.4667
1.2603	42.5
1.2676	42.5333
1.2513	42.5667
1.2364	42.6
1.2391	42.6333
1.2545	42.6667
1.2539	42.7
1.2516	42.7333
1.2208	42.7667
1.2278	42.8
1.2391	42.8333
1.2608	42.8667
1.2537	42.9
1.2435	42.9333
1.2225	42.9667
1.2155	43
1.2438	43.0333
1.2601	43.0667
1.2488	43.1
1.2337	43.1333
1.2345	43.1667
1.2427	43.2
1.2515	43.2333
1.2455	43.2667
1.2422	43.3
1.2133	43.3333
1.2196	43.3667
1.2382	43.4
1.2549	43.4333
1.249	43.4667
1.2369	43.5
1.2124	43.5333
1.2198	43.5667
1.2482	43.6
1.255	43.6333
1.2361	43.6667
1.225	43.7
1.2366	43.7333
1.2484	43.7667
1.2388	43.8
1.2297	43.8333
1.2305	43.8667
1.2278	43.9
1.2384	43.9333
1.2376	43.9667
1.2319	44
1.2359	44.0333
1.2383	44.0667
1.2381	44.1
1.2359	44.1333
1.2348	44.1667
1.2374	44.2
1.2419	44.2333
1.2401	44.2667
1.2366	44.3
1.2359	44.3333
1.2391	44.3667
1.2411	44.4
1.2404	44.4333
1.2383	44.4667
1.2208	44.5
1.2315	44.5333
1.2486	44.5667
1.245	44.6
1.2405	44.6333
1.2184	44.6667
1.2255	44.7
1.2505	44.7333
1.2507	44.7667
1.2337	44.8
1.2347	44.8333
1.2422	44.8667
1.2535	44.9
1.246	44.9333
1.2315	44.9667
1.2307	45
1.2469	45.0333
1.2418	45.0667
1.2439	45.1
1.2327	45.1333
1.2252	45.1667
1.2522	45.2
1.2522	45.2333
1.2424	45.2667
1.2402	45.3
1.24	45.3333
1.249	45.3667
1.2634	45.4
1.2537	45.4333
1.243	45.4667
1.2378	45.5
1.2509	45.5333
1.2698	45.5667
1.2615	45.6
1.2366	45.6333
1.2272	45.6667
1.2546	45.7
1.2745	45.7333
1.2649	45.7667
1.2448	45.8
1.2359	45.8333
1.2585	45.8667
1.2737	45.9
1.2633	45.9333
1.2476	45.9667
1.2442	46
1.2631	46.0333
1.2755	46.0667
1.2584	46.1
1.247	46.1333
1.2531	46.1667
1.2591	46.2
1.2665	46.2333
1.259	46.2667
1.2504	46.3
1.2603	46.3333
1.2626	46.3667
1.2606	46.4
1.2586	46.4333
1.252	46.4667
1.2559	46.5
1.264	46.5333
1.2654	46.5667
1.2572	46.6
1.2527	46.6333
1.2594	46.6667
1.2692	46.7
1.2695	46.7333
1.2487	46.7667
1.2441	46.8
1.261	46.8333
1.2787	46.8667
1.2787	46.9
1.2624	46.9333
1.2492	46.9667
1.2581	47
1.284	47.0333
1.2847	47.0667
1.268	47.1
1.2613	47.1333
1.2743	47.1667
1.2915	47.2
1.2841	47.2333
1.271	47.2667
1.2707	47.3
1.2621	47.3333
1.2929	47.3667
1.2945	47.4
1.2791	47.4333
1.2756	47.4667
1.2773	47.5
1.298	47.5333
1.2939	47.5667
1.2808	47.6
1.2838	47.6333
1.2927	47.6667
1.3081	47.7
1.2994	47.7333
1.2913	47.7667
1.2857	47.8
1.299	47.8333
1.3165	47.8667
1.2882	47.9
1.2892	47.9333
1.3003	47.9667
1.3117	48
1.3277	48.0333
1.313	48.0667
1.3012	48.1
1.2983	48.1333
1.308	48.1667
1.336	48.2
1.3335	48.2333
1.3142	48.2667
1.3059	48.3
1.3178	48.3333
1.3304	48.3667
1.3225	48.4
1.3164	48.4333
1.3027	48.4667
1.328	48.5
1.3363	48.5333
1.3366	48.5667
1.3243	48.6
1.317	48.6333
1.3277	48.6667
1.3482	48.7
1.3388	48.7333
1.3285	48.7667
1.3304	48.8
1.3479	48.8333
1.3572	48.8667
1.3481	48.9
1.3343	48.9333
1.3302	48.9667
1.3452	49
1.3535	49.0333
1.3595	49.0667
1.3463	49.1
1.348	49.1333
1.356	49.1667
1.351	49.2
1.3571	49.2333
1.3605	49.2667
1.3563	49.3
1.3599	49.3333
1.3582	49.3667
1.3617	49.4
1.3656	49.4333
1.3651	49.4667
1.3584	49.5
1.3594	49.5333
1.3497	49.5667
1.3768	49.6
1.3682	49.6333
1.371	49.6667
1.3702	49.7
1.3692	49.7333
1.3822	49.7667
1.3748	49.8
1.3789	49.8333
1.3812	49.8667
1.3811	49.9
1.3884	49.9333
1.3844	49.9667
1.3858	50
1.3837	50.0333
1.3827	50.0667
1.3796	50.1
1.3754	50.1333
1.3894	50.1667
1.3857	50.2
1.3895	50.2333
1.3751	50.2667
1.377	50.3
1.3785	50.3333
1.392	50.3667
1.3906	50.4
1.379	50.4333
1.3721	50.4667
1.3815	50.5
1.3994	50.5333
1.3937	50.5667
1.3804	50.6
1.3624	50.6333
1.3667	50.6667
1.4031	50.7
1.3929	50.7333
1.3846	50.7667
1.3746	50.8
1.3822	50.8333
1.405	50.8667
1.3984	50.9
1.3859	50.9333
1.3815	50.9667
1.3921	51
1.3998	51.0333
1.3937	51.0667
1.3812	51.1
1.381	51.1333
1.3904	51.1667
1.401	51.2
1.3733	51.2333
1.3654	51.2667
1.3818	51.3
1.3882	51.3333
1.4043	51.3667
1.3906	51.4
1.3771	51.4333
1.3626	51.4667
1.3747	51.5
1.4026	51.5333
1.406	51.5667
1.3867	51.6
1.3721	51.6333
1.3756	51.6667
1.3989	51.7
1.385	51.7333
1.3746	51.7667
1.3816	51.8
1.3772	51.8333
1.3818	51.8667
1.384	51.9
1.3752	51.9333
1.3783	51.9667
1.3757	52
1.3753	52.0333
1.3737	52.0667
1.3754	52.1
1.3749	52.1333
1.3764	52.1667
1.3773	52.2
1.376	52.2333
1.3714	52.2667
1.3755	52.3
1.3563	52.3333
1.3668	52.3667
1.3734	52.4
1.3771	52.4333
1.3827	52.4667
1.3746	52.5
1.3706	52.5333
1.3716	52.5667
1.3776	52.6
1.3813	52.6333
1.3755	52.6667
1.3706	52.7
1.3723	52.7333
1.3799	52.7667
1.3817	52.8
1.3789	52.8333
1.3648	52.8667
1.3558	52.9
1.3738	52.9333
1.3828	52.9667
1.376	53
1.3701	53.0333
1.3635	53.0667
1.3802	53.1
1.3873	53.1333
1.3811	53.1667
1.3719	53.2
1.3668	53.2333
1.3743	53.2667
1.3904	53.3
1.3855	53.3333
1.3825	53.3667
1.3615	53.4
1.3627	53.4333
1.3868	53.4667
1.3709	53.5
1.3627	53.5333
1.352	53.5667
1.3677	53.6
1.391	53.6333
1.3866	53.6667
1.3687	53.7
1.352	53.7333
1.3499	53.7667
1.3789	53.8
1.3714	53.8333
1.3564	53.8667
1.3541	53.9
1.3649	53.9333
1.3662	53.9667
1.3566	54
1.3453	54.0333
1.3303	54.0667
1.3543	54.1
1.3563	54.1333
1.3545	54.1667
1.3381	54.2
1.3369	54.2333
1.3493	54.2667
1.344	54.3
1.3416	54.3333
1.3282	54.3667
1.3343	54.4
1.3385	54.4333
1.3381	54.4667
1.3347	54.5
1.3179	54.5333
1.3147	54.5667
1.3243	54.6
1.3249	54.6333
1.3045	54.6667
1.2988	54.7
1.2979	54.7333
1.3172	54.7667
1.3191	54.8
1.3065	54.8333
1.2862	54.8667
1.2901	54.9
1.3074	54.9333
1.3055	54.9667
1.2965	55
1.2788	55.0333
1.2831	55.0667
1.2996	55.1
1.2922	55.1333
1.2841	55.1667
1.2652	55.2
1.2635	55.2333
1.2878	55.2667
1.2748	55.3
1.2788	55.3333
1.2613	55.3667
1.2642	55.4
1.2769	55.4333
1.276	55.4667
1.2662	55.5
1.2499	55.5333
1.256	55.5667
1.2709	55.6
1.265	55.6333
1.2576	55.6667
1.2412	55.7
1.2458	55.7333
1.2656	55.7667
1.242	55.8
1.2346	55.8333
1.237	55.8667
1.2521	55.9
1.2639	55.9333
1.2481	55.9667
1.2346	56
1.2202	56.0333
1.2386	56.0667
1.2609	56.1
1.2493	56.1333
1.2342	56.1667
1.2245	56.2
1.2453	56.2333
1.2484	56.2667
1.2443	56.3
1.2301	56.3333
1.2143	56.3667
1.2314	56.4
1.2416	56.4333
1.2377	56.4667
1.2307	56.5
1.2216	56.5333
1.2329	56.5667
1.2414	56.6
1.2301	56.6333
1.225	56.6667
1.2275	56.7
1.2386	56.7333
1.2386	56.7667
1.2311	56.8
1.2187	56.8333
1.2233	56.8667
1.2347	56.9
1.2355	56.9333
1.2191	56.9667
1.2093	57
1.2187	57.0333
1.2449	57.0667
1.2447	57.1
1.2275	57.1333
1.2131	57.1667
1.2141	57.2
1.2391	57.2333
1.2477	57.2667
1.2365	57.3
1.2203	57.3333
1.217	57.3667
1.2393	57.4
1.2445	57.4333
1.2295	57.4667
1.2181	57.5
1.2091	57.5333
1.2407	57.5667
1.2371	57.6
1.235	57.6333
1.2217	57.6667
1.2202	57.7
1.2439	57.7333
1.2426	57.7667
1.2276	57.8
1.2275	57.8333
1.2353	57.8667
1.2481	57.9
1.2406	57.9333
1.2307	57.9667
1.2256	58
1.2313	58.0333
1.246	58.0667
1.2355	58.1
1.2306	58.1333
1.2202	58.1667
1.2263	58.2
1.2406	58.2333
1.2604	58.2667
1.2474	58.3
1.2483	58.3333
1.2257	58.3667
1.2184	58.4
1.2402	58.4333
1.2633	58.4667
1.2588	58.5
1.2449	58.5333
1.2296	58.5667
1.23	58.6
1.2559	58.6333
1.2515	58.6667
1.2493	58.7
1.2429	58.7333
1.2371	58.7667
1.2472	58.8
1.2678	58.8333
1.262	58.8667
1.2497	58.9
1.2452	58.9333
1.2488	58.9667
1.2657	59
1.2749	59.0333
1.2672	59.0667
1.257	59.1
1.2443	59.1333
1.2526	59.1667
1.27	59.2
1.2748	59.2333
1.265	59.2667
1.2601	59.3
1.2494	59.3333
1.2544	59.3667
1.2793	59.4
1.2921	59.4333
1.2787	59.4667
1.2593	59.5
1.263	59.5333
1.277	59.5667
1.2948	59.6
1.2862	59.6333
1.2748	59.6667
1.2598	59.7
1.2657	59.7333
1.2895	59.7667
1.2971	59.8
1.273	59.8333
1.2737	59.8667
1.2622	59.9
1.279	59.9333
1.3101	59.9667
1.2994	60
1.2892	60.0333
1.2729	60.0667
1.2795	60.1
1.2991	60.1333
1.3168	60.1667
1.3064	60.2
1.2936	60.2333
1.2801	60.2667
1.2877	60.3
1.3149	60.3333
1.3154	60.3667
1.2998	60.4
1.284	60.4333
1.2795	60.4667
1.3087	60.5
1.3297	60.5333
1.3147	60.5667
1.2979	60.6
1.2859	60.6333
1.3047	60.6667
1.3252	60.7
1.311	60.7333
1.3005	60.7667
1.3012	60.8
1.3196	60.8333
1.3214	60.8667
1.3167	60.9
1.3032	60.9333
1.2902	60.9667
1.2978	61
1.3189	61.0333
1.3211	61.0667
1.3217	61.1
1.3	61.1333
1.2954	61.1667
1.3058	61.2
1.3196	61.2333
1.3139	61.2667
1.3105	61.3
1.291	61.3333
1.292	61.3667
1.302	61.4
1.3198	61.4333
1.3114	61.4667
1.2977	61.5
1.2677	61.5333
1.2795	61.5667
1.3202	61.6
1.3141	61.6333
1.3	61.6667
1.2876	61.7
1.3018	61.7333
1.3132	61.7667
1.3044	61.8
1.2965	61.8333
1.2875	61.8667
1.2943	61.9
1.3068	61.9333
1.31	61.9667
1.307	62
1.3054	62.0333
1.2838	62.0667
1.2691	62.1
1.2844	62.1333
1.2922	62.1667
1.3093	62.2
1.2988	62.2333
1.2977	62.2667
1.2753	62.3
1.2632	62.3333
1.2684	62.3667
1.2927	62.4
1.3017	62.4333
1.287	62.4667
1.271	62.5
1.2586	62.5333
1.2774	62.5667
1.2911	62.6
1.2806	62.6333
1.262	62.6667
1.2588	62.7
1.2791	62.7333
1.2978	62.7667
1.291	62.8
1.2784	62.8333
1.2608	62.8667
1.2511	62.9
1.2719	62.9333
1.2962	62.9667
1.2972	63
1.2839	63.0333
1.2669	63.0667
1.2579	63.1
1.2705	63.1333
1.2799	63.1667
1.2847	63.2
1.2844	63.2333
1.271	63.2667
1.2642	63.3
1.2669	63.3333
1.283	63.3667
1.2741	63.4
1.2686	63.4333
1.2653	63.4667
1.2695	63.5
1.2827	63.5333
1.2816	63.5667
1.2759	63.6
1.261	63.6333
1.2647	63.6667
1.2779	63.7
1.2818	63.7333
1.2615	63.7667
1.2549	63.8
1.2589	63.8333
1.2706	63.8667
1.2904	63.9
1.277	63.9333
1.2785	63.9667
1.2531	64
1.2542	64.0333
1.2643	64.0667
1.287	64.1
1.2789	64.1333
1.2792	64.1667
1.256	64.2
1.2475	64.2333
1.2595	64.2667
1.271	64.3
1.2779	64.3333
1.2779	64.3667
1.2645	64.4
1.2504	64.4333
1.2655	64.4667
1.2812	64.5
1.2687	64.5333
1.2594	64.5667
1.2643	64.6
1.2779	64.6333
1.2794	64.6667
1.2693	64.7
1.2579	64.7333
1.2636	64.7667
1.2746	64.8
1.2875	64.8333
1.262	64.8667
1.2597	64.9
1.2565	64.9333
1.2711	64.9667
1.2935	65
1.2908	65.0333
1.2873	65.0667
1.2677	65.1
1.2544	65.1333
1.262	65.1667
1.291	65.2
1.2979	65.2333
1.2889	65.2667
1.2713	65.3
1.2598	65.3333
1.2655	65.3667
1.2815	65.4
1.3012	65.4333
1.2899	65.4667
1.2757	65.5
1.2664	65.5333
1.2839	65.5667
1.2991	65.6
1.2827	65.6333
1.2795	65.6667
1.284	65.7
1.2909	65.7333
1.2918	65.7667
1.2855	65.8
1.2757	65.8333
1.2806	65.8667
1.2829	65.9
1.3036	65.9333
1.2764	65.9667
1.2809	66
1.2728	66.0333
1.285	66.0667
1.2941	66.1
1.31	66.1333
1.3031	66.1667
1.2989	66.2
1.2777	66.2333
1.2748	66.2667
1.2817	66.3
1.3058	66.3333
1.313	66.3667
1.2978	66.4
1.2822	66.4333
1.2684	66.4667
1.3019	66.5
1.3029	66.5333
1.2954	66.5667
1.2848	66.6
[truncated: 7,002 more rows]
