# Supplementary material for: Auditory feedback effect on temporal patterns during self-pacing treadmill walking
Source: PLoS One. 2025 Nov 4;20(11):e0335971. doi: 10.1371/journal.pone.0335971 (PMC12585087; doi:10.1371/journal.pone.0335971)
Supplement: S2 File — This file archive contains gait events from the two test conditions (no sound and with sound) for all included participants, as well as the validation data for the accelerometer-based gait event detection algorithm. All data files are in CSV format. A readme file is included with the details of the file format and contents. (ZIP) [file pone.0335971.s003.zip › TreadmillSoundsData/TestConditions/NoSound/BeltSpeed/Subject14_NoSoundBeltspeed.csv]

BeltSpeed	Time
1.2883	0
1.3076	0.0333
1.3024	0.0667
1.2875	0.1
1.2727	0.1333
1.2867	0.1667
1.2907	0.2
1.2993	0.2333
1.2929	0.2667
1.2828	0.3
1.2951	0.3333
1.298	0.3667
1.2941	0.4
1.2851	0.4333
1.2806	0.4667
1.2848	0.5
1.2977	0.5333
1.2993	0.5667
1.2956	0.6
1.2814	0.6333
1.2782	0.6667
1.2846	0.7
1.3073	0.7333
1.2891	0.7667
1.2916	0.8
1.2836	0.8333
1.2777	0.8667
1.2862	0.9
1.3059	0.9333
1.3049	0.9667
1.2975	1
1.2805	1.0333
1.2754	1.0667
1.2855	1.1
1.3101	1.1333
1.3149	1.1667
1.2996	1.2
1.2844	1.2333
1.2732	1.2667
1.2978	1.3
1.3023	1.3333
1.3028	1.3667
1.2919	1.4
1.2937	1.4333
1.3021	1.4667
1.3174	1.5
1.3095	1.5333
1.302	1.5667
1.2877	1.6
1.2941	1.6333
1.3045	1.6667
1.3265	1.7
1.3191	1.7333
1.311	1.7667
1.2908	1.8
1.2891	1.8333
1.3026	1.8667
1.3272	1.9
1.3123	1.9333
1.3225	1.9667
1.3017	2
1.2912	2.0333
1.3106	2.0667
1.3309	2.1
1.3225	2.1333
1.3063	2.1667
1.3108	2.2
1.3218	2.2333
1.3257	2.2667
1.3177	2.3
1.306	2.3333
1.3125	2.3667
1.3217	2.4
1.3294	2.4333
1.3234	2.4667
1.292	2.5
1.3057	2.5333
1.3147	2.5667
1.3323	2.6
1.337	2.6333
1.3265	2.6667
1.3085	2.7
1.2996	2.7333
1.3075	2.7667
1.3342	2.8
1.3475	2.8333
1.3376	2.8667
1.3222	2.9
1.3089	2.9333
1.3135	2.9667
1.3432	3
1.3471	3.0333
1.3111	3.0667
1.322	3.1
1.3313	3.1333
1.3522	3.1667
1.3378	3.2
1.3203	3.2333
1.3175	3.2667
1.3376	3.3
1.3556	3.3333
1.3438	3.3667
1.3276	3.4
1.3262	3.4333
1.3363	3.4667
1.3577	3.5
1.3498	3.5333
1.3419	3.5667
1.3271	3.6
1.3147	3.6333
1.3466	3.6667
1.3686	3.7
1.3617	3.7333
1.3541	3.7667
1.3305	3.8
1.3322	3.8333
1.3418	3.8667
1.3704	3.9
1.3741	3.9333
1.3587	3.9667
1.3436	4
1.3347	4.0333
1.3619	4.0667
1.3725	4.1
1.3579	4.1333
1.3529	4.1667
1.3369	4.2
1.3627	4.2333
1.3801	4.2667
1.3687	4.3
1.3598	4.3333
1.3536	4.3667
1.3723	4.4
1.388	4.4333
1.3782	4.4667
1.3642	4.5
1.3632	4.5333
1.3824	4.5667
1.3879	4.6
1.3797	4.6333
1.3677	4.6667
1.3723	4.7
1.3793	4.7333
1.382	4.7667
1.3792	4.8
1.3906	4.8333
1.3658	4.8667
1.3795	4.9
1.3863	4.9333
1.3946	4.9667
1.3849	5
1.3738	5.0333
1.3686	5.0667
1.3806	5.1
1.4013	5.1333
1.3952	5.1667
1.3857	5.2
1.3704	5.2333
1.38	5.2667
1.4066	5.3
1.3843	5.3333
1.394	5.3667
1.3798	5.4
1.3835	5.4333
1.4104	5.4667
1.4115	5.5
1.3991	5.5333
1.3827	5.5667
1.3859	5.6
1.4052	5.6333
1.4174	5.6667
1.412	5.7
1.3994	5.7333
1.3831	5.7667
1.3895	5.8
1.4132	5.8333
1.4165	5.8667
1.4012	5.9
1.3838	5.9333
1.3888	5.9667
1.3989	6
1.425	6.0333
1.4194	6.0667
1.4077	6.1
1.3872	6.1333
1.3883	6.1667
1.4174	6.2
1.4268	6.2333
1.4127	6.2667
1.3963	6.3
1.3934	6.3333
1.4194	6.3667
1.415	6.4
1.4098	6.4333
1.3807	6.4667
1.4026	6.5
1.4204	6.5333
1.4185	6.5667
1.4129	6.6
1.3888	6.6333
1.3941	6.6667
1.409	6.7
1.421	6.7333
1.4097	6.7667
1.3957	6.8
1.3893	6.8333
1.4023	6.8667
1.4194	6.9
1.4107	6.9333
1.4053	6.9667
1.3878	7
1.3738	7.0333
1.409	7.0667
1.4205	7.1
1.4098	7.1333
1.3977	7.1667
1.3859	7.2
1.4039	7.2333
1.4259	7.2667
1.4176	7.3
1.4003	7.3333
1.3882	7.3667
1.4026	7.4
1.4203	7.4333
1.4108	7.4667
1.3986	7.5
1.3931	7.5333
1.4165	7.5667
1.3934	7.6
1.4088	7.6333
1.3937	7.6667
1.3949	7.7
1.4104	7.7333
1.4035	7.7667
1.399	7.8
1.387	7.8333
1.392	7.8667
1.397	7.9
1.4038	7.9333
1.3998	7.9667
1.3959	8
1.3766	8.0333
1.3839	8.0667
1.3954	8.1
1.3965	8.1333
1.3705	8.1667
1.3756	8.2
1.3734	8.2333
1.3962	8.2667
1.392	8.3
1.3824	8.3333
1.3662	8.3667
1.3716	8.4
1.3883	8.4333
1.3921	8.4667
1.3854	8.5
1.3687	8.5333
1.3653	8.5667
1.3881	8.6
1.3838	8.6333
1.3788	8.6667
1.3635	8.7
1.3478	8.7333
1.3837	8.7667
1.3826	8.8
1.3823	8.8333
1.3686	8.8667
1.3605	8.9
1.3662	8.9333
1.3778	8.9667
1.3749	9
1.3688	9.0333
1.3517	9.0667
1.3553	9.1
1.3718	9.1333
1.3716	9.1667
1.3659	9.2
1.3484	9.2333
1.3411	9.2667
1.3419	9.3
1.3755	9.3333
1.3598	9.3667
1.3498	9.4
1.3528	9.4333
1.3384	9.4667
1.3417	9.5
1.3405	9.5333
1.3438	9.5667
1.3381	9.6
1.3305	9.6333
1.3334	9.6667
1.3328	9.7
1.3382	9.7333
1.3359	9.7667
1.3367	9.8
1.325	9.8333
1.3093	9.8667
1.3307	9.9
1.3302	9.9333
1.3343	9.9667
1.3301	10
1.3141	10.0333
1.3068	10.0667
1.3112	10.1
1.3285	10.1333
1.3263	10.1667
1.3203	10.2
1.3019	10.2333
1.2994	10.2667
1.3209	10.3
1.3252	10.3333
1.3132	10.3667
1.2976	10.4
1.285	10.4333
1.3263	10.4667
1.3146	10.5
1.3102	10.5333
1.3015	10.5667
1.3106	10.6
1.3247	10.6333
1.3146	10.6667
1.3055	10.7
1.3011	10.7333
1.3071	10.7667
1.3221	10.8
1.3196	10.8333
1.314	10.8667
1.2942	10.9
1.2945	10.9333
1.3003	10.9667
1.3094	11
1.3186	11.0333
1.3043	11.0667
1.2904	11.1
1.2956	11.1333
1.3017	11.1667
1.2966	11.2
1.2917	11.2333
1.2912	11.2667
1.2953	11.3
1.3013	11.3333
1.2993	11.3667
1.2921	11.4
1.2858	11.4333
1.2893	11.4667
1.3018	11.5
1.2828	11.5333
1.2858	11.5667
1.2832	11.6
1.2906	11.6333
1.3095	11.6667
1.2998	11.7
1.2908	11.7333
1.2837	11.7667
1.2902	11.8
1.3097	11.8333
1.3091	11.8667
1.3034	11.9
1.288	11.9333
1.2818	11.9667
1.2932	12
1.3148	12.0333
1.3134	12.0667
1.2796	12.1
1.2784	12.1333
1.2952	12.1667
1.3159	12.2
1.3128	12.2333
1.2942	12.2667
1.2756	12.3
1.2666	12.3333
1.2974	12.3667
1.3152	12.4
1.3012	12.4333
1.2901	12.4667
1.2964	12.5
1.2933	12.5333
1.2946	12.5667
1.2955	12.6
1.2967	12.6333
1.2855	12.6667
1.288	12.7
1.3005	12.7333
1.297	12.7667
1.3009	12.8
1.2894	12.8333
1.2846	12.8667
1.2858	12.9
1.2953	12.9333
1.304	12.9667
1.2971	13
1.2867	13.0333
1.2877	13.0667
1.2937	13.1
1.3125	13.1333
1.305	13.1667
1.2954	13.2
1.2792	13.2333
1.2796	13.2667
1.3174	13.3
1.3139	13.3333
1.3056	13.3667
1.2924	13.4
1.2976	13.4333
1.3191	13.4667
1.3205	13.5
1.308	13.5333
1.2989	13.5667
1.3067	13.6
1.3247	13.6333
1.3249	13.6667
1.3167	13.7
1.2996	13.7333
1.3035	13.7667
1.3275	13.8
1.3112	13.8333
1.3222	13.8667
1.3092	13.9
1.3057	13.9333
1.3232	13.9667
1.3364	14
1.327	14.0333
1.3109	14.0667
1.3096	14.1
1.3225	14.1333
1.3428	14.1667
1.3306	14.2
1.3141	14.2333
1.3142	14.2667
1.3312	14.3
1.3293	14.3333
1.3221	14.3667
1.3028	14.4
1.318	14.4333
1.3354	14.4667
1.3317	14.5
1.3268	14.5333
1.3155	14.5667
1.3253	14.6
1.3391	14.6333
1.3314	14.6667
1.3211	14.7
1.3226	14.7333
1.3311	14.7667
1.3405	14.8
1.3357	14.8333
1.3249	14.8667
1.3155	14.9
1.3228	14.9333
1.335	14.9667
1.3237	15
1.3369	15.0333
1.3152	15.0667
1.3199	15.1
1.3342	15.1333
1.3263	15.1667
1.3263	15.2
1.3257	15.2333
1.3282	15.2667
1.3358	15.3
1.332	15.3333
1.3245	15.3667
1.3263	15.4
1.3337	15.4333
1.3369	15.4667
1.3352	15.5
1.3138	15.5333
1.3124	15.5667
1.3376	15.6
1.3434	15.6333
1.341	15.6667
1.3226	15.7
1.3033	15.7333
1.311	15.7667
1.3409	15.8
1.3465	15.8333
1.3276	15.8667
1.3203	15.9
1.3248	15.9333
1.3373	15.9667
1.3346	16
1.3303	16.0333
1.316	16.0667
1.3178	16.1
1.3166	16.1333
1.3496	16.1667
1.3349	16.2
1.3204	16.2333
1.3209	16.2667
1.3371	16.3
1.3364	16.3333
1.3249	16.3667
1.3226	16.4
1.3268	16.4333
1.3407	16.4667
1.3382	16.5
1.3256	16.5333
1.321	16.5667
1.3287	16.6
1.34	16.6333
1.3391	16.6667
1.3057	16.7
1.3171	16.7333
1.324	16.7667
1.3465	16.8
1.3419	16.8333
1.3287	16.8667
1.3068	16.9
1.3021	16.9333
1.3266	16.9667
1.3486	17
1.3455	17.0333
1.3284	17.0667
1.3135	17.1
1.3204	17.1333
1.3444	17.1667
1.3325	17.2
1.3271	17.2333
1.3099	17.2667
1.3169	17.3
1.3428	17.3333
1.3452	17.3667
1.342	17.4
1.3329	17.4333
1.3109	17.4667
1.3128	17.5
1.3322	17.5333
1.35	17.5667
1.3407	17.6
1.3269	17.6333
1.31	17.6667
1.3134	17.7
1.3384	17.7333
1.3473	17.7667
1.3385	17.8
1.3243	17.8333
1.2923	17.8667
1.3163	17.9
1.3466	17.9333
1.3465	17.9667
1.344	18
1.3219	18.0333
1.3059	18.0667
1.3042	18.1
1.3368	18.1333
1.3475	18.1667
1.3282	18.2
1.317	18.2333
1.3146	18.2667
1.3101	18.3
1.3143	18.3333
1.3236	18.3667
1.324	18.4
1.2976	18.4333
1.303	18.4667
1.3098	18.5
1.315	18.5333
1.3292	18.5667
1.3197	18.6
1.3105	18.6333
1.2985	18.6667
1.305	18.7
1.3181	18.7333
1.3349	18.7667
1.3251	18.8
1.3142	18.8333
1.2957	18.8667
1.2994	18.9
1.3223	18.9333
1.3388	18.9667
1.3085	19
1.3165	19.0333
1.2974	19.0667
1.3122	19.1
1.3422	19.1333
1.3317	19.1667
1.3159	19.2
1.3062	19.2333
1.3241	19.2667
1.3403	19.3
1.331	19.3333
1.3164	19.3667
1.312	19.4
1.3232	19.4333
1.3431	19.4667
1.3347	19.5
1.3315	19.5333
1.3009	19.5667
1.3037	19.6
1.3276	19.6333
1.3451	19.6667
1.3427	19.7
1.339	19.7333
1.3213	19.7667
1.3023	19.8
1.2907	19.8333
1.3042	19.8667
1.3354	19.9
1.3452	19.9333
1.3331	19.9667
1.3153	20
1.3026	20.0333
1.3178	20.0667
1.3408	20.1
1.3175	20.1333
1.3041	20.1667
1.3194	20.2
1.3316	20.2333
1.3353	20.2667
1.3206	20.3
1.2994	20.3333
1.2985	20.3667
1.328	20.4
1.3354	20.4333
1.3202	20.4667
1.3045	20.5
1.3019	20.5333
1.3225	20.5667
1.3297	20.6
1.3217	20.6333
1.3088	20.6667
1.2964	20.7
1.289	20.7333
1.319	20.7667
1.3321	20.8
1.3228	20.8333
1.3097	20.8667
1.2929	20.9
1.3019	20.9333
1.3261	20.9667
1.3331	21
1.3192	21.0333
1.302	21.0667
1.2965	21.1
1.3228	21.1333
1.3283	21.1667
1.3089	21.2
1.3009	21.2333
1.3097	21.2667
1.3162	21.3
1.3003	21.3333
1.3019	21.3667
1.2964	21.4
1.3104	21.4333
1.3211	21.4667
1.3077	21.5
1.2941	21.5333
1.2929	21.5667
1.3108	21.6
1.3192	21.6333
1.3143	21.6667
1.3036	21.7
1.2865	21.7333
1.3027	21.7667
1.3183	21.8
1.3093	21.8333
1.3024	21.8667
1.2816	21.9
1.272	21.9333
1.3138	21.9667
1.3122	22
1.309	22.0333
1.2885	22.0667
1.2801	22.1
1.3022	22.1333
1.3161	22.1667
1.3039	22.2
1.2886	22.2333
1.2869	22.2667
1.307	22.3
1.3043	22.3333
1.2988	22.3667
1.2847	22.4
1.2907	22.4333
1.3069	22.4667
1.2912	22.5
1.278	22.5333
1.284	22.5667
1.2953	22.6
1.3095	22.6333
1.2992	22.6667
1.2899	22.7
1.2727	22.7333
1.2783	22.7667
1.2916	22.8
1.3104	22.8333
1.3006	22.8667
1.2901	22.9
1.2704	22.9333
1.2702	22.9667
1.2891	23
1.3091	23.0333
1.2971	23.0667
1.2727	23.1
1.2559	23.1333
1.2974	23.1667
1.2989	23.2
1.2914	23.2333
1.2776	23.2667
1.2836	23.3
1.3024	23.3333
1.2953	23.3667
1.2833	23.4
1.2818	23.4333
1.2928	23.4667
1.3043	23.5
1.2978	23.5333
1.2823	23.5667
1.2762	23.6
1.287	23.6333
1.3059	23.6667
1.2785	23.7
1.2879	23.7333
1.2768	23.7667
1.2908	23.8
1.3069	23.8333
1.2956	23.8667
1.292	23.9
1.2792	23.9333
1.2864	23.9667
1.2967	24
1.3076	24.0333
1.2994	24.0667
1.2847	24.1
1.2767	24.1333
1.2934	24.1667
1.3102	24.2
1.301	24.2333
1.2855	24.2667
1.2637	24.3
1.2912	24.3333
1.3061	24.3667
1.3129	24.4
1.3044	24.4333
1.2867	24.4667
1.2692	24.5
1.2582	24.5333
1.286	24.5667
1.3088	24.6
1.3128	24.6333
1.2895	24.6667
1.2797	24.7
1.28	24.7333
1.2999	24.7667
1.2952	24.8
1.2973	24.8333
1.2621	24.8667
1.2768	24.9
1.2828	24.9333
1.3032	24.9667
1.3014	25
1.2936	25.0333
1.2745	25.0667
1.2565	25.1
1.2669	25.1333
1.2975	25.1667
1.3019	25.2
1.28	25.2333
1.2686	25.2667
1.2747	25.3
1.2739	25.3333
1.2728	25.3667
1.2748	25.4
1.2759	25.4333
1.259	25.4667
1.2739	25.5
1.2685	25.5333
1.2723	25.5667
1.2757	25.6
1.2715	25.6333
1.272	25.6667
1.2642	25.7
1.2674	25.7333
1.2659	25.7667
1.2698	25.8
1.2681	25.8333
1.269	25.8667
1.2648	25.9
1.2662	25.9333
1.2647	25.9667
1.2681	26
1.2485	26.0333
1.2656	26.0667
1.2605	26.1
1.2651	26.1333
1.2612	26.1667
1.2548	26.2
1.2584	26.2333
1.2591	26.2667
1.2589	26.3
1.2575	26.3333
1.2554	26.3667
1.2572	26.4
1.2581	26.4333
1.2598	26.4667
1.2582	26.5
1.2551	26.5333
1.2529	26.5667
1.2535	26.6
1.2406	26.6333
1.2622	26.6667
1.2574	26.7
1.2587	26.7333
1.2581	26.7667
1.2566	26.8
1.2635	26.8333
1.2634	26.8667
1.2615	26.9
1.2577	26.9333
1.2588	26.9667
1.2609	27
1.2655	27.0333
1.2648	27.0667
1.2598	27.1
1.257	27.1333
1.2617	27.1667
1.2488	27.2
1.268	27.2333
1.2662	27.2667
1.2595	27.3
1.2625	27.3333
1.2611	27.3667
1.2645	27.4
1.2612	27.4333
1.2635	27.4667
1.2625	27.5
1.2646	27.5333
1.2657	27.5667
1.2655	27.6
1.2659	27.6333
1.2632	27.6667
1.2628	27.7
1.2627	27.7333
1.2646	27.7667
1.2528	27.8
1.2694	27.8333
1.2638	27.8667
1.2663	27.9
1.2657	27.9333
1.2578	27.9667
1.2575	28
1.2572	28.0333
1.272	28.0667
1.2678	28.1
1.2606	28.1333
1.2577	28.1667
1.2617	28.2
1.2773	28.2333
1.2717	28.2667
1.2649	28.3
1.2551	28.3333
1.2433	28.3667
1.2697	28.4
1.2836	28.4333
1.2794	28.4667
1.2741	28.5
1.2533	28.5333
1.2582	28.5667
1.2707	28.6
1.2896	28.6333
1.2816	28.6667
1.271	28.7
1.2531	28.7333
1.2546	28.7667
1.2748	28.8
1.2917	28.8333
1.2821	28.8667
1.2682	28.9
1.2536	28.9333
1.242	28.9667
1.2888	29
1.2952	29.0333
1.2825	29.0667
1.2669	29.1
1.2559	29.1333
1.2823	29.1667
1.3006	29.2
1.2929	29.2333
1.273	29.2667
1.2732	29.3
1.2843	29.3333
1.2885	29.3667
1.2873	29.4
1.2786	29.4333
1.2681	29.4667
1.2756	29.5
1.2732	29.5333
1.2835	29.5667
1.2858	29.6
1.2744	29.6333
1.2684	29.6667
1.2723	29.7
1.2836	29.7333
1.2812	29.7667
1.2768	29.8
1.267	29.8333
1.2657	29.8667
1.2712	29.9
1.2834	29.9333
1.2822	29.9667
1.2809	30
1.2639	30.0333
1.2594	30.0667
1.2733	30.1
1.2717	30.1333
1.2797	30.1667
1.2612	30.2
1.258	30.2333
1.2772	30.2667
1.2743	30.3
1.2731	30.3333
1.2625	30.3667
1.2537	30.4
1.2601	30.4333
1.2682	30.4667
1.2772	30.5
1.2709	30.5333
1.2646	30.5667
1.2487	30.6
1.2544	30.6333
1.2663	30.6667
1.2765	30.7
1.2541	30.7333
1.2609	30.7667
1.2435	30.8
1.2538	30.8333
1.2796	30.8667
1.2742	30.9
1.2708	30.9333
1.251	30.9667
1.2454	31
1.2582	31.0333
1.2818	31.0667
1.2762	31.1
1.2614	31.1333
1.245	31.1667
1.2501	31.2
1.2797	31.2333
1.2748	31.2667
1.2499	31.3
1.2442	31.3333
1.26	31.3667
1.2756	31.4
1.2819	31.4333
1.2747	31.4667
1.2577	31.5
1.2396	31.5333
1.233	31.5667
1.251	31.6
1.2771	31.6333
1.282	31.6667
1.2712	31.7
1.2543	31.7333
1.2398	31.7667
1.2419	31.8
1.2729	31.8333
1.2771	31.8667
1.2609	31.9
1.2607	31.9333
1.2412	31.9667
1.2561	32
1.284	32.0333
1.2812	32.0667
1.2642	32.1
1.2495	32.1333
1.2521	32.1667
1.28	32.2
1.2838	32.2333
1.2759	32.2667
1.2582	32.3
1.2557	32.3333
1.2665	32.3667
1.2878	32.4
1.2818	32.4333
1.2654	32.4667
1.2462	32.5
1.2563	32.5333
1.2746	32.5667
1.2929	32.6
1.2849	32.6333
1.2698	32.6667
1.2503	32.7
1.2476	32.7333
1.2762	32.7667
1.2941	32.8
1.2865	32.8333
1.2699	32.8667
1.2538	32.9
1.2578	32.9333
1.2864	32.9667
1.2856	33
1.2726	33.0333
1.2433	33.0667
1.2656	33.1
1.2842	33.1333
1.2927	33.1667
1.2774	33.2
1.2574	33.2333
1.243	33.2667
1.2633	33.3
1.2897	33.3333
1.2893	33.3667
1.2695	33.4
1.2605	33.4333
1.269	33.4667
1.2873	33.5
1.2788	33.5333
1.2749	33.5667
1.2572	33.6
1.2554	33.6333
1.2588	33.6667
1.2947	33.7
1.2808	33.7333
1.274	33.7667
1.2546	33.8
1.2563	33.8333
1.274	33.8667
1.2949	33.9
1.2897	33.9333
1.2782	33.9667
1.2596	34
1.2575	34.0333
1.281	34.0667
1.2979	34.1
1.2751	34.1333
1.2624	34.1667
1.2721	34.2
1.2582	34.2333
1.2733	34.2667
1.2644	34.3
1.2688	34.3333
1.2684	34.3667
1.2542	34.4
1.2547	34.4333
1.256	34.4667
1.2664	34.5
1.2648	34.5333
1.2622	34.5667
1.2472	34.6
1.2506	34.6333
1.2509	34.6667
1.2652	34.7
1.2608	34.7333
1.2607	34.7667
1.2407	34.8
1.2272	34.8333
1.259	34.8667
1.264	34.9
1.2618	34.9333
1.2575	34.9667
1.2336	35
1.2233	35.0333
1.2372	35.0667
1.2622	35.1
1.2555	35.1333
1.2381	35.1667
1.2286	35.2
1.2424	35.2333
1.2525	35.2667
1.2442	35.3
1.2328	35.3333
1.2373	35.3667
1.234	35.4
1.2407	35.4333
1.2488	35.4667
1.2462	35.5
1.2297	35.5333
1.2291	35.5667
1.2365	35.6
1.246	35.6333
1.2425	35.6667
1.2336	35.7
1.2215	35.7333
1.2275	35.7667
1.2409	35.8
1.2443	35.8333
1.2389	35.8667
1.2268	35.9
1.2132	35.9333
1.2233	35.9667
1.2285	36
1.2379	36.0333
1.2375	36.0667
1.2168	36.1
1.2109	36.1333
1.2219	36.1667
1.2282	36.2
1.2205	36.2333
1.2126	36.2667
1.2127	36.3
1.2151	36.3333
1.2302	36.3667
1.2257	36.4
1.2263	36.4333
1.2088	36.4667
1.2072	36.5
1.2136	36.5333
1.2327	36.5667
1.2106	36.6
1.2152	36.6333
1.205	36.6667
1.201	36.7
1.215	36.7333
1.23	36.7667
1.2232	36.8
1.2202	36.8333
1.2001	36.8667
1.2006	36.9
1.2116	36.9333
1.231	36.9667
1.2227	37
1.2193	37.0333
1.1963	37.0667
1.1958	37.1
1.2116	37.1333
1.2329	37.1667
1.2116	37.2
1.2195	37.2333
1.2039	37.2667
1.1911	37.3
1.2047	37.3333
1.2296	37.3667
1.2372	37.4
1.2217	37.4333
1.203	37.4667
1.1995	37.5
1.2113	37.5333
1.2398	37.5667
1.2335	37.6
1.2247	37.6333
1.2059	37.6667
1.2014	37.7
1.2221	37.7333
1.2394	37.7667
1.2279	37.8
1.2282	37.8333
1.211	37.8667
1.2209	37.9
1.2466	37.9333
1.2427	37.9667
1.2371	38
1.2198	38.0333
1.2157	38.0667
1.2222	38.1
1.2453	38.1333
1.2553	38.1667
1.2442	38.2
1.2284	38.2333
1.215	38.2667
1.2277	38.3
1.2565	38.3333
1.241	38.3667
1.2458	38.4
1.2291	38.4333
1.2253	38.4667
1.2405	38.5
1.2632	38.5333
1.2653	38.5667
1.2515	38.6
1.2345	38.6333
1.2254	38.6667
1.2404	38.7
1.2676	38.7333
1.2746	38.7667
1.2603	38.8
1.2448	38.8333
1.2311	38.8667
1.2513	38.9
1.2771	38.9333
1.2479	38.9667
1.2583	39
1.2468	39.0333
1.2571	39.0667
1.2837	39.1
1.2804	39.1333
1.269	39.1667
1.2527	39.2
1.2625	39.2333
1.2889	39.2667
1.2886	39.3
1.271	39.3333
1.2629	39.3667
1.2737	39.4
1.2929	39.4333
1.2826	39.4667
1.2693	39.5
1.2645	39.5333
1.2617	39.5667
1.2993	39.6
1.2864	39.6333
1.2755	39.6667
1.2714	39.7
1.2754	39.7333
1.298	39.7667
1.3006	39.8
1.2931	39.8333
1.2769	39.8667
1.2722	39.9
1.2802	39.9333
1.3044	39.9667
1.3078	40
1.2991	40.0333
1.2797	40.0667
1.2718	40.1
1.269	40.1333
1.3114	40.1667
1.3134	40.2
1.2978	40.2333
1.2838	40.2667
1.2785	40.3
1.304	40.3333
1.3065	40.3667
1.2994	40.4
1.2889	40.4333
1.2933	40.4667
1.2945	40.5
1.3151	40.5333
1.3094	40.5667
1.3068	40.6
1.2887	40.6333
1.2905	40.6667
1.2956	40.7
1.3036	40.7333
1.3203	40.7667
1.3129	40.8
1.2976	40.8333
1.2854	40.8667
1.2906	40.9
1.3116	40.9333
1.3172	40.9667
1.3059	41
1.2905	41.0333
1.2865	41.0667
1.3053	41.1
1.3217	41.1333
1.313	41.1667
1.2966	41.2
1.2846	41.2333
1.3073	41.2667
1.3058	41.3
1.3125	41.3333
1.2963	41.3667
1.294	41.4
1.3117	41.4333
1.3139	41.4667
1.3075	41.5
1.2984	41.5333
1.2871	41.5667
1.2966	41.6
1.3126	41.6333
1.3138	41.6667
1.3064	41.7
1.29	41.7333
1.2802	41.7667
1.2849	41.8
1.3059	41.8333
1.3134	41.8667
1.2808	41.9
1.2852	41.9333
1.2764	41.9667
1.286	42
1.3174	42.0333
1.3029	42.0667
1.29	42.1
1.2794	42.1333
1.2838	42.1667
1.3031	42.2
1.3106	42.2333
1.3018	42.2667
1.2851	42.3
1.273	42.3333
1.2822	42.3667
1.3049	42.4
1.3073	42.4333
1.2837	42.4667
1.2737	42.5
1.2729	42.5333
1.2905	42.5667
1.3101	42.6
1.2988	42.6333
1.2869	42.6667
1.2683	42.7
1.2707	42.7333
1.2958	42.7667
1.3087	42.8
1.3029	42.8333
1.2926	42.8667
1.2738	42.9
1.267	42.9333
1.2907	42.9667
1.3083	43
1.297	43.0333
1.2601	43.0667
1.272	43.1
1.2826	43.1333
1.305	43.1667
1.3022	43.2
1.2916	43.2333
1.2724	43.2667
1.2564	43.3
1.2649	43.3333
1.2943	43.3667
1.3088	43.4
1.3005	43.4333
1.2825	43.4667
1.269	43.5
1.2739	43.5333
1.3008	43.5667
1.294	43.6
1.2736	43.6333
1.2707	43.6667
1.277	43.7
1.2888	43.7333
1.3065	43.7667
1.2948	43.8
1.2919	43.8333
1.27	43.8667
1.268	43.9
1.276	43.9333
1.3003	43.9667
1.3063	44
1.2955	44.0333
1.2785	44.0667
1.264	44.1
1.2758	44.1333
1.3047	44.1667
1.2917	44.2
1.2596	44.2333
1.2899	44.2667
1.2852	44.3
1.2866	44.3333
1.2788	44.3667
1.2605	44.4
1.2706	44.4333
1.2866	44.4667
1.2827	44.5
1.2727	44.5333
1.2625	44.5667
1.2724	44.6
1.2883	44.6333
1.2847	44.6667
1.2729	44.7
1.258	44.7333
1.2686	44.7667
1.2654	44.8
1.2921	44.8333
1.2808	44.8667
1.2672	44.9
1.2632	44.9333
1.2692	44.9667
1.2838	45
1.2761	45.0333
1.2669	45.0667
1.2684	45.1
1.2742	45.1333
1.2894	45.1667
1.2828	45.2
1.2753	45.2333
1.263	45.2667
1.2717	45.3
1.2914	45.3333
1.2828	45.3667
1.2691	45.4
1.2758	45.4333
1.2677	45.4667
1.2819	45.5
1.3023	45.5333
1.2962	45.5667
1.2866	45.6
1.272	45.6333
1.2775	45.6667
1.2923	45.7
1.312	45.7333
1.3028	45.7667
1.2942	45.8
1.2749	45.8333
1.2776	45.8667
1.3028	45.9
1.3171	45.9333
1.2908	45.9667
1.2927	46
1.2821	46.0333
1.3046	46.0667
1.3265	46.1
1.3129	46.1333
1.298	46.1667
1.2959	46.2
1.3117	46.2333
1.3305	46.2667
1.3181	46.3
1.3031	46.3333
1.3067	46.3667
1.3215	46.4
1.3283	46.4333
1.3194	46.4667
1.3074	46.5
1.2926	46.5333
1.3202	46.5667
1.3444	46.6
1.328	46.6333
1.3169	46.6667
1.3134	46.7
1.3336	46.7333
1.3501	46.7667
1.3363	46.8
1.3228	46.8333
1.3291	46.8667
1.3484	46.9
1.3501	46.9333
1.342	46.9667
1.3299	47
1.3327	47.0333
1.3557	47.0667
1.3453	47.1
1.3436	47.1333
1.3379	47.1667
1.3439	47.2
1.368	47.2333
1.3678	47.2667
1.3481	47.3
1.346	47.3333
1.3564	47.3667
1.3779	47.4
1.3735	47.4333
1.3625	47.4667
1.3492	47.5
1.354	47.5333
1.3695	47.5667
1.3876	47.6
1.3812	47.6333
1.3582	47.6667
1.3416	47.7
1.3629	47.7333
1.3798	47.7667
1.4008	47.8
1.3885	47.8333
1.3722	47.8667
1.3543	47.9
1.3443	47.9333
1.3721	47.9667
1.3949	48
1.3958	48.0333
1.3732	48.0667
1.3706	48.1
1.3878	48.1333
1.3796	48.1667
1.3831	48.2
1.3598	48.2333
1.3824	48.2667
1.3862	48.3
1.3946	48.3333
1.3913	48.3667
1.3845	48.4
1.3737	48.4333
1.3779	48.4667
1.3829	48.5
1.4046	48.5333
1.3976	48.5667
1.3951	48.6
1.3778	48.6333
1.384	48.6667
1.3902	48.7
1.4123	48.7333
1.408	48.7667
1.3885	48.8
1.3826	48.8333
1.3844	48.8667
1.388	48.9
1.4133	48.9333
1.4213	48.9667
1.4113	49
1.3927	49.0333
1.3901	49.0667
1.4155	49.1
1.4272	49.1333
1.412	49.1667
1.3994	49.2
1.4075	49.2333
1.4245	49.2667
1.4184	49.3
1.409	49.3333
1.3886	49.3667
1.4016	49.4
1.4315	49.4333
1.4254	49.4667
1.4163	49.5
1.4063	49.5333
1.4175	49.5667
1.436	49.6
1.4288	49.6333
1.4172	49.6667
1.4169	49.7
1.4262	49.7333
1.4393	49.7667
1.4319	49.8
1.4206	49.8333
1.4131	49.8667
1.4238	49.9
1.4344	49.9333
1.423	49.9667
1.4395	50
1.4145	50.0333
1.417	50.0667
1.4268	50.1
1.4308	50.1333
1.4259	50.1667
1.4157	50.2
1.412	50.2333
1.4152	50.2667
1.4278	50.3
1.434	50.3333
1.4288	50.3667
1.4167	50.4
1.4071	50.4333
1.4176	50.4667
1.4159	50.5
1.4275	50.5333
1.4336	50.5667
1.4187	50.6
1.4077	50.6333
1.4104	50.6667
1.4247	50.7
1.4175	50.7333
1.4151	50.7667
1.4056	50.8
1.4108	50.8333
1.4165	50.8667
1.4292	50.9
1.422	50.9333
1.4172	50.9667
1.4008	51
1.4087	51.0333
1.3982	51.0667
1.4354	51.1
1.43	51.1333
1.4168	51.1667
1.4021	51.2
1.403	51.2333
1.4232	51.2667
1.431	51.3
1.4233	51.3333
1.4125	51.3667
1.3992	51.4
1.4082	51.4333
1.4244	51.4667
1.4383	51.5
1.4282	51.5333
1.4153	51.5667
1.4	51.6
1.3782	51.6333
1.4222	51.6667
1.4445	51.7
1.4356	51.7333
1.4251	51.7667
1.4021	51.8
1.4007	51.8333
1.4119	51.8667
1.4415	51.9
1.4419	51.9333
1.4347	51.9667
1.4168	52
1.4031	52.0333
1.4126	52.0667
1.444	52.1
1.4447	52.1333
1.4355	52.1667
1.4003	52.2
1.4091	52.2333
1.4367	52.2667
1.4489	52.3
1.4439	52.3333
1.4262	52.3667
1.4094	52.4
1.4093	52.4333
1.4348	52.4667
1.4504	52.5
1.4417	52.5333
1.4267	52.5667
1.4107	52.6
1.4146	52.6333
1.444	52.6667
1.4465	52.7
1.4433	52.7333
1.4164	52.7667
1.3994	52.8
1.4247	52.8333
1.4495	52.8667
1.4482	52.9
1.4392	52.9333
1.4145	52.9667
1.4009	53
1.4143	53.0333
1.4452	53.0667
1.4449	53.1
1.4279	53.1333
1.4132	53.1667
1.4124	53.2
1.4357	53.2333
1.4374	53.2667
1.4325	53.3
1.417	53.3333
1.3894	53.3667
1.4066	53.4
1.4191	53.4333
1.4358	53.4667
1.4409	53.5
1.4305	53.5333
1.4184	53.5667
1.3956	53.6
1.3846	53.6333
1.3937	53.6667
1.4265	53.7
1.44	53.7333
1.4281	53.7667
1.4093	53.8
1.3957	53.8333
1.3906	53.8667
1.4251	53.9
1.4088	53.9333
1.4034	53.9667
1.4016	54
1.399	54.0333
1.4208	54.0667
1.4331	54.1
1.4204	54.1333
1.4103	54.1667
1.3909	54.2
1.3949	54.2333
1.4151	54.2667
1.433	54.3
1.425	54.3333
1.4105	54.3667
1.3918	54.4
1.3862	54.4333
1.4125	54.4667
1.4287	54.5
1.3979	54.5333
1.4083	54.5667
1.3893	54.6
1.3906	54.6333
1.4198	54.6667
1.4263	54.7
1.4176	54.7333
1.401	54.7667
1.3859	54.8
1.3898	54.8333
1.4101	54.8667
1.4243	54.9
1.416	54.9333
1.4046	54.9667
1.385	55
1.379	55.0333
1.4122	55.0667
1.4015	55.1
1.4043	55.1333
1.4003	55.1667
1.3794	55.2
1.3866	55.2333
1.4014	55.2667
1.404	55.3
1.3967	55.3333
1.3878	55.3667
1.3709	55.4
1.3776	55.4333
1.3921	55.4667
1.4019	55.5
1.3949	55.5333
1.3873	55.5667
1.3646	55.6
1.3615	55.6333
1.3851	55.6667
1.3762	55.7
1.3864	55.7333
1.3812	55.7667
1.36	55.8
1.3656	55.8333
1.3738	55.8667
1.3757	55.9
1.3698	55.9333
1.3564	55.9667
1.3504	56
1.3569	56.0333
1.3707	56.0667
1.369	56.1
1.3644	56.1333
1.345	56.1667
1.3386	56.2
1.3508	56.2333
1.349	56.2667
1.3607	56.3
1.3551	56.3333
1.3368	56.3667
1.3328	56.4
1.3397	56.4333
1.3411	56.4667
1.3377	56.5
1.3305	56.5333
1.3246	56.5667
1.3297	56.6
1.3344	56.6333
1.3356	56.6667
1.3348	56.7
1.3221	56.7333
1.3121	56.7667
1.3216	56.8
1.3236	56.8333
1.313	56.8667
1.3291	56.9
1.3035	56.9333
1.3087	56.9667
1.3071	57
1.3027	57.0333
1.3026	57.0667
1.2995	57.1
1.2952	57.1333
1.2979	57.1667
1.2969	57.2
1.297	57.2333
1.2976	57.2667
1.295	57.3
1.2872	57.3333
1.2926	57.3667
1.2928	57.4
1.2747	57.4333
1.2922	57.4667
1.2857	57.5
1.2841	57.5333
1.2893	57.5667
1.2838	57.6
1.2845	57.6333
1.2818	57.6667
1.2838	57.7
1.2857	57.7333
1.2858	57.7667
1.2844	57.8
1.2781	57.8333
1.2805	57.8667
1.2796	57.9
1.2812	57.9333
1.2825	57.9667
1.2665	58
1.269	58.0333
1.2785	58.0667
1.2782	58.1
1.2836	58.1333
1.2793	58.1667
1.2807	58.2
1.2792	58.2333
1.279	58.2667
1.2817	58.3
1.2829	58.3333
1.2823	58.3667
1.2781	58.4
1.2772	58.4333
1.2788	58.4667
1.2793	58.5
1.2802	58.5333
1.2789	58.5667
1.2556	58.6
1.277	58.6333
1.2788	58.6667
1.2831	58.7
1.2809	58.7333
1.2781	58.7667
1.2772	58.8
1.275	58.8333
1.2779	58.8667
1.2833	58.9
1.2843	58.9333
1.2833	58.9667
1.275	59
1.2753	59.0333
1.2762	59.0667
1.2837	59.1
1.2849	59.1333
1.2646	59.1667
1.2651	59.2
1.2786	59.2333
1.2787	59.2667
1.2912	59.3
1.2829	59.3333
1.2832	59.3667
1.2726	59.4
1.2757	59.4333
1.281	59.4667
1.2931	59.5
1.2883	59.5333
1.2868	59.5667
1.2693	59.6
1.2757	59.6333
1.2763	59.6667
1.2956	59.7
1.2919	59.7333
1.2715	59.7667
1.2733	59.8
1.2708	59.8333
1.2764	59.8667
1.2979	59.9
1.299	59.9333
1.292	59.9667
1.2792	60
1.2656	60.0333
1.2735	60.0667
1.2942	60.1
1.3087	60.1333
1.2981	60.1667
1.2838	60.2
1.2679	60.2333
1.2698	60.2667
1.2977	60.3
1.3079	60.3333
1.2903	60.3667
1.2992	60.4
1.2777	60.4333
1.2785	60.4667
1.3075	60.5
1.3167	60.5333
1.3077	60.5667
1.2897	60.6
1.2854	60.6333
1.2939	60.6667
1.318	60.7
1.3157	60.7333
1.3093	60.7667
1.2912	60.8
1.2838	60.8333
1.2998	60.8667
1.3249	60.9
1.3012	60.9333
1.3108	60.9667
1.2953	61
1.2919	61.0333
1.3137	61.0667
1.3297	61.1
1.3239	61.1333
1.3075	61.1667
1.2981	61.2
1.304	61.2333
1.3272	61.2667
1.3331	61.3
1.3244	61.3333
1.309	61.3667
1.2946	61.4
1.3027	61.4333
1.3265	61.4667
1.3361	61.5
1.3118	61.5333
1.3172	61.5667
1.3004	61.6
1.3088	61.6333
1.3347	61.6667
1.3436	61.7
1.3352	61.7333
1.3193	61.7667
1.3084	61.8
1.3188	61.8333
1.3443	61.8667
1.3458	61.9
1.3372	61.9333
1.3199	61.9667
1.3082	62
1.327	62.0333
1.3523	62.0667
1.3262	62.1
1.3403	62.1333
1.3161	62.1667
1.324	62.2
1.3447	62.2333
1.3563	62.2667
1.349	62.3
1.3377	62.3333
1.3215	62.3667
1.3292	62.4
1.3498	62.4333
1.3601	62.4667
1.3503	62.5
1.3359	62.5333
1.3213	62.5667
1.3269	62.6
1.3522	62.6333
1.3578	62.6667
1.3349	62.7
1.343	62.7333
1.3231	62.7667
1.3327	62.8
1.358	62.8333
1.3657	62.8667
1.3523	62.9
1.3341	62.9333
1.3376	62.9667
1.3476	63
1.3699	63.0333
1.3609	63.0667
1.3561	63.1
1.3366	63.1333
1.332	63.1667
1.3416	63.2
1.3676	63.2333
1.3506	63.2667
1.3515	63.3
1.3504	63.3333
1.3286	63.3667
1.3522	63.4
1.3719	63.4333
1.3713	63.4667
1.3662	63.5
1.3506	63.5333
1.3381	63.5667
1.3432	63.6
1.3621	63.6333
1.3784	63.6667
1.3685	63.7
1.357	63.7333
1.3365	63.7667
1.3396	63.8
1.3505	63.8333
1.3635	63.8667
1.3837	63.9
1.3654	63.9333
1.348	63.9667
1.3393	64
1.3559	64.0333
1.3642	64.0667
1.3562	64.1
1.3501	64.1333
1.3449	64.1667
1.3501	64.2
1.3549	64.2333
1.3662	64.2667
1.3604	64.3
1.3535	64.3333
1.3407	64.3667
1.3487	64.4
1.339	64.4333
1.3697	64.4667
1.365	64.5
1.3564	64.5333
1.3419	64.5667
1.3407	64.6
1.3498	64.6333
1.3726	64.6667
1.3681	64.7
1.3586	64.7333
1.3416	64.7667
1.341	64.8
1.3603	64.8333
1.3776	64.8667
1.3698	64.9
1.3595	64.9333
1.3408	64.9667
1.3299	65
1.3555	65.0333
1.3843	65.0667
1.3711	65.1
1.3654	65.1333
1.3427	65.1667
1.3423	65.2
1.3666	65.2333
1.3854	65.2667
1.3794	65.3
1.3619	65.3333
1.3502	65.3667
1.3614	65.4
1.3842	65.4333
1.3773	65.4667
1.3706	65.5
1.352	65.5333
1.3498	65.5667
1.35	65.6
1.388	65.6333
1.3801	65.6667
1.3766	65.7
1.3552	65.7333
1.347	65.7667
1.364	65.8
1.3865	65.8333
1.3841	65.8667
1.3711	65.9
1.3555	65.9333
1.3541	65.9667
1.3775	66
1.3877	66.0333
1.3783	66.0667
1.3639	66.1
1.3472	66.1333
1.3488	66.1667
1.3963	66.2
1.381	66.2333
1.3683	66.2667
1.3621	66.3
1.3727	66.3333
1.3811	66.3667
1.3745	66.4
1.367	66.4333
1.3649	66.4667
1.368	66.5
1.3822	66.5333
1.38	66.5667
1.38	66.6
[truncated: 7,002 more rows]
