# Supplementary material for: Auditory feedback effect on temporal patterns during self-pacing treadmill walking
Source: PLoS One. 2025 Nov 4;20(11):e0335971. doi: 10.1371/journal.pone.0335971 (PMC12585087; doi:10.1371/journal.pone.0335971)
Supplement: S2 File — This file archive contains gait events from the two test conditions (no sound and with sound) for all included participants, as well as the validation data for the accelerometer-based gait event detection algorithm. All data files are in CSV format. A readme file is included with the details of the file format and contents. (ZIP) [file pone.0335971.s003.zip › TreadmillSoundsData/TestConditions/NoSound/BeltSpeed/Subject15_NoSoundBeltspeed.csv]

BeltSpeed	Time
1.7802	0
1.7603	0.0333
1.7523	0.0667
1.7657	0.1
1.7874	0.1333
1.7789	0.1667
1.7751	0.2
1.7471	0.2333
1.7103	0.2667
1.7864	0.3
1.7847	0.3333
1.7793	0.3667
1.7627	0.4
1.7408	0.4333
1.7364	0.4667
1.7647	0.5
1.7843	0.5333
1.7809	0.5667
1.7633	0.6
1.7513	0.6333
1.7587	0.6667
1.7602	0.7
1.7242	0.7333
1.7694	0.7667
1.7611	0.8
1.762	0.8333
1.7655	0.8667
1.7528	0.9
1.7587	0.9333
1.7598	0.9667
1.7571	1
1.7576	1.0333
1.7482	1.0667
1.7499	1.1
1.7512	1.1333
1.7525	1.1667
1.7405	1.2
1.7211	1.2333
1.7639	1.2667
1.7455	1.3
1.7521	1.3333
1.7478	1.3667
1.7446	1.4
1.7616	1.4333
1.759	1.4667
1.7535	1.5
1.7435	1.5333
1.7505	1.5667
1.7552	1.6
1.7613	1.6333
1.7605	1.6667
1.7184	1.7
1.7449	1.7333
1.7437	1.7667
1.7534	1.8
1.7675	1.8333
1.7505	1.8667
1.749	1.9
1.7467	1.9333
1.7452	1.9667
1.7537	2
1.7665	2.0333
1.7612	2.0667
1.759	2.1
1.7414	2.1333
1.7225	2.1667
1.7405	2.2
1.7862	2.2333
1.7595	2.2667
1.7593	2.3
1.7365	2.3333
1.7449	2.3667
1.766	2.4
1.7831	2.4333
1.7732	2.4667
1.7571	2.5
1.7455	2.5333
1.7582	2.5667
1.7777	2.6
1.7679	2.6333
1.7331	2.6667
1.7663	2.7
1.7544	2.7333
1.7805	2.7667
1.7824	2.8
1.7716	2.8333
1.7689	2.8667
1.764	2.9
1.7648	2.9333
1.7817	2.9667
1.7869	3
1.7823	3.0333
1.7687	3.0667
1.7625	3.1
1.7456	3.1333
1.7642	3.1667
1.8165	3.2
1.7791	3.2333
1.7722	3.2667
1.7652	3.3
1.7822	3.3333
1.804	3.3667
1.7906	3.4
1.7738	3.4333
1.777	3.4667
1.7969	3.5
1.8043	3.5333
1.7937	3.5667
1.7477	3.6
1.7839	3.6333
1.8055	3.6667
1.8164	3.7
1.8128	3.7333
1.7847	3.7667
1.7725	3.8
1.7758	3.8333
1.8068	3.8667
1.8093	3.9
1.794	3.9333
1.801	3.9667
1.7956	4
1.7977	4.0333
1.7772	4.0667
1.7827	4.1
1.8211	4.1333
1.799	4.1667
1.809	4.2
1.8058	4.2333
1.8019	4.2667
1.8144	4.3
1.8192	4.3333
1.812	4.3667
1.8163	4.4
1.8173	4.4333
1.8228	4.4667
1.8322	4.5
1.8164	4.5333
1.7994	4.5667
1.846	4.6
1.8248	4.6333
1.856	4.6667
1.8397	4.7
1.8332	4.7333
1.8371	4.7667
1.8361	4.8
1.8586	4.8333
1.869	4.8667
1.8592	4.9
1.8463	4.9333
1.845	4.9667
1.8301	5
1.8657	5.0333
1.8937	5.0667
1.868	5.1
1.8616	5.1333
1.8574	5.1667
1.8745	5.2
1.8943	5.2333
1.8827	5.2667
1.8702	5.3
1.8759	5.3333
1.8894	5.3667
1.9022	5.4
1.891	5.4333
1.8464	5.4667
1.8903	5.5
1.8962	5.5333
1.9174	5.5667
1.9222	5.6
1.8968	5.6333
1.8792	5.6667
1.8693	5.7
1.8942	5.7333
1.9189	5.7667
1.9149	5.8
1.9029	5.8333
1.9044	5.8667
1.8959	5.9
1.8838	5.9333
1.8926	5.9667
1.931	6
1.9123	6.0333
1.916	6.0667
1.9059	6.1
1.9058	6.1333
1.9199	6.1667
1.9442	6.2
1.937	6.2333
1.9234	6.2667
1.9149	6.3
1.9345	6.3333
1.9539	6.3667
1.9295	6.4
1.9082	6.4333
1.9457	6.4667
1.9448	6.5
1.9718	6.5333
1.958	6.5667
1.9453	6.6
1.9264	6.6333
1.9267	6.6667
1.9431	6.7
1.9719	6.7333
1.9881	6.7667
1.9652	6.8
1.9525	6.8333
1.9228	6.8667
1.9168	6.9
1.9885	6.9333
1.9769	6.9667
1.9784	7
1.9583	7.0333
1.9563	7.0667
1.9606	7.1
1.9824	7.1333
1.9995	7.1667
1.9887	7.2
1.9763	7.2333
1.9608	7.2667
1.9782	7.3
1.9866	7.3333
1.9904	7.3667
1.9883	7.4
1.9795	7.4333
1.9991	7.4667
2.008	7.5
1.9981	7.5333
1.9923	7.5667
1.9847	7.6
1.9881	7.6333
1.9964	7.6667
2.0218	7.7
2.011	7.7333
2.0067	7.7667
1.9506	7.8
1.9986	7.8333
2.0059	7.8667
2.0238	7.9
2.0332	7.9333
2.0175	7.9667
2.0008	8
1.9821	8.0333
1.9673	8.0667
1.9825	8.1
2.0149	8.1333
2.0346	8.1667
2.0257	8.2
2.0031	8.2333
1.9659	8.2667
2.0278	8.3
2.0205	8.3333
2.0414	8.3667
2.0425	8.4
2.015	8.4333
2.0018	8.4667
1.9874	8.5
2.0086	8.5333
2.0378	8.5667
2.0533	8.6
2.0346	8.6333
2.0199	8.6667
2.0127	8.7
2.0002	8.7333
2.0444	8.7667
2.0302	8.8
2.0362	8.8333
2.0339	8.8667
2.0211	8.9
2.0074	8.9333
2.0123	8.9667
2.0154	9
2.0428	9.0333
2.0451	9.0667
2.0385	9.1
2.022	9.1333
1.9816	9.1667
2.028	9.2
2.0565	9.2333
2.0561	9.2667
2.0457	9.3
2.0191	9.3333
2.0184	9.3667
2.0498	9.4
2.0606	9.4333
2.0441	9.4667
2.0452	9.5
2.0481	9.5333
2.0541	9.5667
2.0487	9.6
2.0098	9.6333
2.0554	9.6667
2.0525	9.7
2.0504	9.7333
2.0682	9.7667
2.0554	9.8
2.0594	9.8333
2.0668	9.8667
2.0613	9.9
2.0636	9.9333
2.0615	9.9667
2.0648	10
2.0621	10.0333
2.0574	10.0667
2.0307	10.1
2.0856	10.1333
2.064	10.1667
2.0768	10.2
2.0627	10.2333
2.0365	10.2667
2.0428	10.3
2.0626	10.3333
2.0621	10.3667
2.0551	10.4
2.0381	10.4333
2.04	10.4667
2.056	10.5
2.0643	10.5333
2.018	10.5667
2.0624	10.6
2.0395	10.6333
2.0371	10.6667
2.0549	10.7
2.0672	10.7333
2.0594	10.7667
2.047	10.8
2.0345	10.8333
2.0425	10.8667
2.0586	10.9
2.0682	10.9333
2.0591	10.9667
2.0448	11
2.0082	11.0333
2.0459	11.0667
2.0455	11.1
2.0761	11.1333
2.0618	11.1667
2.0417	11.2
2.0257	11.2333
2.0164	11.2667
2.0464	11.3
2.07	11.3333
2.0636	11.3667
2.0407	11.4
2.0269	11.4333
2.0008	11.4667
2.0267	11.5
2.07	11.5333
2.0583	11.5667
2.062	11.6
2.0429	11.6333
2.0203	11.6667
2.0071	11.7
2.0281	11.7333
2.0552	11.7667
2.0516	11.8
2.0355	11.8333
2.0248	11.8667
2.0281	11.9
2.0006	11.9333
2.0517	11.9667
2.0374	12
2.0307	12.0333
2.0279	12.0667
2.0192	12.1
2.0316	12.1333
2.0405	12.1667
2.0286	12.2
2.0209	12.2333
2.0221	12.2667
2.0296	12.3
2.0401	12.3333
2.0285	12.3667
1.9789	12.4
2.0206	12.4333
2.0232	12.4667
2.0373	12.5
2.0386	12.5333
2.0279	12.5667
2.0076	12.6
1.9886	12.6333
1.9883	12.6667
2.024	12.7
2.0406	12.7333
2.0267	12.7667
2.0069	12.8
1.9935	12.8333
1.9644	12.8667
2.0461	12.9
2.0219	12.9333
2.0224	12.9667
2.0055	13
1.998	13.0333
2.0062	13.0667
2.0336	13.1
2.036	13.1333
2.0286	13.1667
2.0109	13.2
1.9968	13.2333
2.0065	13.2667
2.0193	13.3
1.9961	13.3333
2.0226	13.3667
2.0036	13.4
2.0192	13.4333
2.0106	13.4667
2.0088	13.5
2.0164	13.5333
2.0132	13.5667
2.0088	13.6
2.0047	13.6333
2.0107	13.6667
2.0085	13.7
2.0073	13.7333
1.986	13.7667
1.9932	13.8
2.0148	13.8333
1.9943	13.8667
2.0156	13.9
2.0015	13.9333
2.0005	13.9667
2.0024	14
1.9988	14.0333
2.0002	14.0667
1.9956	14.1
1.9891	14.1333
1.9938	14.1667
1.9882	14.2
1.9616	14.2333
1.9855	14.2667
1.9892	14.3
1.9836	14.3333
1.9843	14.3667
1.9815	14.4
1.98	14.4333
1.9811	14.4667
1.9785	14.5
1.9762	14.5333
1.9739	14.5667
1.9777	14.6
1.9702	14.6333
1.9695	14.6667
1.9324	14.7
1.9802	14.7333
1.9697	14.7667
1.9731	14.8
1.9678	14.8333
1.9525	14.8667
1.9576	14.9
1.9591	14.9333
1.9585	14.9667
1.9582	15
1.9531	15.0333
1.943	15.0667
1.9478	15.1
1.9486	15.1333
1.9129	15.1667
1.9533	15.2
1.9503	15.2333
1.9337	15.2667
1.9403	15.3
1.9148	15.3333
1.9236	15.3667
1.9277	15.4
1.9222	15.4333
1.9195	15.4667
1.9153	15.5
1.9212	15.5333
1.9182	15.5667
1.9177	15.6
1.8845	15.6333
1.9212	15.6667
1.9058	15.7
1.9167	15.7333
1.9187	15.7667
1.9094	15.8
1.9129	15.8333
1.8981	15.8667
1.8963	15.9
1.8993	15.9333
1.9051	15.9667
1.904	16
1.9023	16.0333
1.8919	16.0667
1.8468	16.1
1.9001	16.1333
1.9063	16.1667
1.9033	16.2
1.9027	16.2333
1.8834	16.2667
1.863	16.3
1.8484	16.3333
1.8643	16.3667
1.8943	16.4
1.8958	16.4333
1.8731	16.4667
1.8704	16.5
1.8736	16.5333
1.8375	16.5667
1.8813	16.6
1.8686	16.6333
1.8725	16.6667
1.8739	16.7
1.8525	16.7333
1.8374	16.7667
1.8322	16.8
1.8455	16.8333
1.8739	16.8667
1.8698	16.9
1.8562	16.9333
1.8407	16.9667
1.8311	17
1.8222	17.0333
1.8841	17.0667
1.8623	17.1
1.8491	17.1333
1.8477	17.1667
1.8531	17.2
1.8496	17.2333
1.8482	17.2667
1.8499	17.3
1.8504	17.3333
1.855	17.3667
1.8547	17.4
1.8544	17.4333
1.8508	17.4667
1.8152	17.5
1.8697	17.5333
1.8517	17.5667
1.8682	17.6
1.8633	17.6333
1.8469	17.6667
1.8332	17.7
1.8334	17.7333
1.8311	17.7667
1.8478	17.8
1.8777	17.8333
1.8772	17.8667
1.8735	17.9
1.8546	17.9333
1.8026	17.9667
1.857	18
1.8809	18.0333
1.8926	18.0667
1.8879	18.1
1.8652	18.1333
1.8478	18.1667
1.8343	18.2
1.8627	18.2333
1.8873	18.2667
1.8975	18.3
1.8741	18.3333
1.8631	18.3667
1.8659	18.4
1.8522	18.4333
1.9136	18.4667
1.8928	18.5
1.8987	18.5333
1.8836	18.5667
1.8851	18.6
1.9031	18.6333
1.92	18.6667
1.9074	18.7
1.896	18.7333
1.9004	18.7667
1.9168	18.8
1.921	18.8333
1.8978	18.8667
1.883	18.9
1.9239	18.9333
1.9126	18.9667
1.9445	19
1.9357	19.0333
1.9304	19.0667
1.9245	19.1
1.9244	19.1333
1.9255	19.1667
1.9431	19.2
1.9609	19.2333
1.9487	19.2667
1.9347	19.3
1.916	19.3333
1.9344	19.3667
1.9791	19.4
1.9457	19.4333
1.9556	19.4667
1.9484	19.5
1.9685	19.5333
1.9823	19.5667
1.9686	19.6
1.9594	19.6333
1.9635	19.6667
1.9807	19.7
1.9856	19.7333
1.9784	19.7667
1.942	19.8
1.9592	19.8333
1.9898	19.8667
2.0024	19.9
2.0067	19.9333
1.9939	19.9667
1.978	20
1.9571	20.0333
1.9434	20.0667
1.9584	20.1
1.9896	20.1333
2.0082	20.1667
2.0048	20.2
1.9824	20.2333
1.9488	20.2667
1.9866	20.3
1.9949	20.3333
2.0027	20.3667
2.0219	20.4
1.9986	20.4333
1.9898	20.4667
1.9913	20.5
2.001	20.5333
2.0305	20.5667
2.0319	20.6
2.0121	20.6333
1.9971	20.6667
2.0098	20.7
1.9925	20.7333
2.0237	20.7667
2.023	20.8
2.0214	20.8333
2.0189	20.8667
2.0009	20.9
2.0044	20.9333
2.0104	20.9667
2.03	21
2.0235	21.0333
2.0197	21.0667
2.0061	21.1
2.0099	21.1333
2.0184	21.1667
2.0058	21.2
2.0528	21.2333
2.0238	21.2667
2.0211	21.3
2.0162	21.3333
2.0009	21.3667
2.0076	21.4
2.011	21.4333
2.0246	21.4667
2.0213	21.5
2.0127	21.5333
2.0038	21.5667
2.0121	21.6
2.0188	21.6333
1.9945	21.6667
2.0433	21.7
2.0236	21.7333
2.011	21.7667
2.0173	21.8
2.001	21.8333
2.0004	21.8667
2.0003	21.9
2.0034	21.9333
2.0271	21.9667
2.0215	22
2.0192	22.0333
2.0021	22.0667
1.9881	22.1
1.9922	22.1333
2.0538	22.1667
2.03	22.2
2.033	22.2333
2.0033	22.2667
2.0093	22.3
2.0259	22.3333
2.0515	22.3667
2.0563	22.4
2.0383	22.4333
2.0245	22.4667
2.013	22.5
2.0422	22.5333
2.014	22.5667
2.053	22.6
2.0443	22.6333
2.0397	22.6667
2.046	22.7
2.0462	22.7333
2.042	22.7667
2.0403	22.8
2.0383	22.8333
2.0421	22.8667
2.0432	22.9
2.0518	22.9333
2.0463	22.9667
2.0282	23
2.029	23.0333
2.0604	23.0667
2.0458	23.1
2.0712	23.1333
2.0527	23.1667
2.0565	23.2
2.0736	23.2333
2.0647	23.2667
2.0723	23.3
2.0725	23.3333
2.0741	23.3667
2.075	23.4
2.074	23.4333
2.0379	23.4667
2.0869	23.5
2.0844	23.5333
2.0822	23.5667
2.0876	23.6
2.0824	23.6333
2.0811	23.6667
2.0916	23.7
2.0918	23.7333
2.0909	23.7667
2.0885	23.8
2.0911	23.8333
2.0864	23.8667
2.0877	23.9
2.0708	23.9333
2.119	23.9667
2.092	24
2.1084	24.0333
2.0983	24.0667
2.0862	24.1
2.0867	24.1333
2.0861	24.1667
2.0965	24.2
2.1209	24.2333
2.1118	24.2667
2.1004	24.3
2.087	24.3333
2.0807	24.3667
2.0902	24.4
2.1461	24.4333
2.1137	24.4667
2.1033	24.5
2.0937	24.5333
2.0997	24.5667
2.1287	24.6
2.1364	24.6333
2.1211	24.6667
2.1063	24.7
2.1041	24.7333
2.1157	24.7667
2.1342	24.8
2.0988	24.8333
2.1397	24.8667
2.1102	24.9
2.1037	24.9333
2.1207	24.9667
2.1335	25
2.132	25.0333
2.1279	25.0667
2.1072	25.1
2.0994	25.1333
2.1119	25.1667
2.1362	25.2
2.134	25.2333
2.1033	25.2667
2.094	25.3
2.1159	25.3333
2.1182	25.3667
2.1512	25.4
2.1361	25.4333
2.1164	25.4667
2.0991	25.5
2.0888	25.5333
2.1126	25.5667
2.1396	25.6
2.1466	25.6333
2.1272	25.6667
2.1099	25.7
2.072	25.7333
2.1125	25.7667
2.1488	25.8
2.1236	25.8333
2.1352	25.8667
2.1017	25.9
2.1071	25.9333
2.1089	25.9667
2.1356	26
2.1468	26.0333
2.1429	26.0667
2.1284	26.1
2.1063	26.1333
2.0999	26.1667
2.0899	26.2
2.1501	26.2333
2.1359	26.2667
2.1109	26.3
2.1149	26.3333
2.092	26.3667
2.0884	26.4
2.0909	26.4333
2.1017	26.4667
2.1021	26.5
2.1022	26.5333
2.093	26.5667
2.0739	26.6
2.0757	26.6333
2.0499	26.6667
2.1153	26.7
2.0894	26.7333
2.0901	26.7667
2.067	26.8
2.0594	26.8333
2.074	26.8667
2.0997	26.9
2.0988	26.9333
2.0957	26.9667
2.0805	27
2.0613	27.0333
2.0493	27.0667
2.0466	27.1
2.0861	27.1333
2.1041	27.1667
2.0707	27.2
2.0638	27.2333
2.0519	27.2667
2.0319	27.3
2.0378	27.3333
2.0538	27.3667
2.0564	27.4
2.0487	27.4333
2.0311	27.4667
2.0243	27.5
2.0397	27.5333
2.0116	27.5667
2.0667	27.6
2.0358	27.6333
2.0257	27.6667
2.0252	27.7
2.0041	27.7333
2.0024	27.7667
2.0033	27.8
2.0121	27.8333
2.0161	27.8667
2.0142	27.9
1.995	27.9333
1.9898	27.9667
1.9762	28
1.9884	28.0333
2.0234	28.0667
2.0005	28.1
1.9889	28.1333
1.98	28.1667
1.994	28.2
2.0139	28.2333
1.9996	28.2667
1.9842	28.3
1.9808	28.3333
1.998	28.3667
1.9994	28.4
1.9942	28.4333
1.9409	28.4667
1.984	28.5
1.9897	28.5333
1.9993	28.5667
2.0009	28.6
1.9855	28.6333
1.9712	28.6667
1.9514	28.7
1.944	28.7333
1.9674	28.7667
1.9989	28.8
1.9987	28.8333
1.9895	28.8667
1.9559	28.9
1.9359	28.9333
1.9605	28.9667
1.9747	29
1.999	29.0333
1.9923	29.0667
1.9712	29.1
1.9538	29.1333
1.9399	29.1667
1.9539	29.2
1.9859	29.2333
1.9907	29.2667
1.9671	29.3
1.9539	29.3333
1.914	29.3667
1.9882	29.4
1.9679	29.4333
1.9625	29.4667
1.9654	29.5
1.9553	29.5333
1.958	29.5667
1.9574	29.6
1.957	29.6333
1.961	29.6667
1.9631	29.7
1.9542	29.7333
1.9476	29.7667
1.9518	29.8
1.9129	29.8333
1.9596	29.8667
1.9638	29.9
1.9445	29.9333
1.9444	29.9667
1.9407	30
1.954	30.0333
1.9541	30.0667
1.9525	30.1
1.9416	30.1333
1.9347	30.1667
1.9439	30.2
1.9486	30.2333
1.9348	30.2667
1.923	30.3
1.9317	30.3333
1.9309	30.3667
1.9545	30.4
1.9379	30.4333
1.9318	30.4667
1.9321	30.5
1.9319	30.5333
1.9492	30.5667
1.9476	30.6
1.9459	30.6333
1.926	30.6667
1.9248	30.7
1.9121	30.7333
1.9221	30.7667
1.9577	30.8
1.9406	30.8333
1.9231	30.8667
1.9168	30.9
1.916	30.9333
1.9387	30.9667
1.9466	31
1.9406	31.0333
1.9294	31.0667
1.9118	31.1
1.9115	31.1333
1.9314	31.1667
1.9233	31.2
1.9174	31.2333
1.9419	31.2667
1.9013	31.3
1.9302	31.3333
1.9399	31.3667
1.9309	31.4
1.922	31.4333
1.9117	31.4667
1.9222	31.5
1.9389	31.5333
1.935	31.5667
1.9218	31.6
1.9069	31.6333
1.8839	31.6667
1.9279	31.7
1.9458	31.7333
1.9259	31.7667
1.9125	31.8
1.9108	31.8333
1.9338	31.8667
1.939	31.9
1.9341	31.9333
1.9199	31.9667
1.912	32
1.9206	32.0333
1.9381	32.0667
1.9359	32.1
1.8918	32.1333
1.9224	32.1667
1.9093	32.2
1.9234	32.2333
1.9484	32.2667
1.9263	32.3
1.9193	32.3333
1.9208	32.3667
1.932	32.4
1.9519	32.4333
1.9428	32.4667
1.9305	32.5
1.913	32.5333
1.9268	32.5667
1.9185	32.6
1.9385	32.6333
1.9475	32.6667
1.9171	32.7
1.9325	32.7333
1.9171	32.7667
1.9189	32.8
1.9248	32.8333
1.9256	32.8667
1.9234	32.9
1.9132	32.9333
1.9153	32.9667
1.9156	33
1.9244	33.0333
1.8881	33.0667
1.9331	33.1
1.9118	33.1333
1.9175	33.1667
1.9139	33.2
1.8853	33.2333
1.8906	33.2667
1.9008	33.3
1.9058	33.3333
1.9037	33.3667
1.8898	33.4
1.8759	33.4333
1.8945	33.4667
1.9018	33.5
1.8658	33.5333
1.9033	33.5667
1.8827	33.6
1.8967	33.6333
1.9115	33.6667
1.9004	33.7
1.9004	33.7333
1.8994	33.7667
1.9056	33.8
1.9054	33.8333
1.9059	33.8667
1.8969	33.9
1.8978	33.9333
1.8965	33.9667
1.8706	34
1.9196	34.0333
1.9001	34.0667
1.9024	34.1
1.9003	34.1333
1.8956	34.1667
1.9047	34.2
1.8994	34.2333
1.9055	34.2667
1.9074	34.3
1.904	34.3333
1.9022	34.3667
1.9068	34.4
1.8895	34.4333
1.8811	34.4667
1.9223	34.5
1.9013	34.5333
1.9093	34.5667
1.9023	34.6
1.8811	34.6333
1.8675	34.6667
1.8845	34.7
1.9071	34.7333
1.9011	34.7667
1.8918	34.8
1.8743	34.8333
1.8846	34.8667
1.8927	34.9
1.8816	34.9333
1.9124	34.9667
1.881	35
1.899	35.0333
1.8791	35.0667
1.8763	35.1
1.8805	35.1333
1.8811	35.1667
1.8818	35.2
1.8814	35.2333
1.872	35.2667
1.8758	35.3
1.8797	35.3333
1.8721	35.3667
1.8408	35.4
1.8916	35.4333
1.8688	35.4667
1.88	35.5
1.8804	35.5333
1.8724	35.5667
1.8929	35.6
1.8881	35.6333
1.8794	35.6667
1.8824	35.7
1.8884	35.7333
1.8888	35.7667
1.8869	35.8
1.8676	35.8333
1.8526	35.8667
1.8931	35.9
1.891	35.9333
1.8935	35.9667
1.8779	36
1.856	36.0333
1.8426	36.0667
1.8466	36.1
1.8774	36.1333
1.8908	36.1667
1.8811	36.2
1.8634	36.2333
1.8518	36.2667
1.8491	36.3
1.871	36.3333
1.8976	36.3667
1.8701	36.4
1.8698	36.4333
1.859	36.4667
1.846	36.5
1.8526	36.5333
1.8664	36.5667
1.8722	36.6
1.8655	36.6333
1.8502	36.6667
1.8447	36.7
1.8659	36.7333
1.8563	36.7667
1.8578	36.8
1.8686	36.8333
1.8448	36.8667
1.8683	36.9
1.8747	36.9333
1.868	36.9667
1.8664	37
1.8465	37.0333
1.849	37.0667
1.8539	37.1
1.8732	37.1333
1.8718	37.1667
1.8703	37.2
1.8432	37.2333
1.8091	37.2667
1.8864	37.3
1.8771	37.3333
1.8775	37.3667
1.857	37.4
1.8369	37.4333
1.8348	37.4667
1.8638	37.5
1.8843	37.5333
1.8748	37.5667
1.8567	37.6
1.8504	37.6333
1.853	37.6667
1.8459	37.7
1.8442	37.7333
1.878	37.7667
1.8558	37.8
1.8598	37.8333
1.8535	37.8667
1.8551	37.9
1.8546	37.9333
1.8543	37.9667
1.8588	38
1.8581	38.0333
1.8584	38.0667
1.8537	38.1
1.8557	38.1333
1.8512	38.1667
1.8239	38.2
1.8689	38.2333
1.8527	38.2667
1.8608	38.3
1.8498	38.3333
1.8224	38.3667
1.8272	38.4
1.8495	38.4333
1.8489	38.4667
1.8394	38.5
1.8247	38.5333
1.8301	38.5667
1.8531	38.6
1.8513	38.6333
1.7947	38.6667
1.8435	38.7
1.8422	38.7333
1.8531	38.7667
1.849	38.8
1.8197	38.8333
1.8068	38.8667
1.8072	38.9
1.8378	38.9333
1.8457	38.9667
1.8256	39
1.8203	39.0333
1.8285	39.0667
1.8364	39.1
1.8014	39.1333
1.8362	39.1667
1.8234	39.2
1.8227	39.2333
1.8253	39.2667
1.8195	39.3
1.8213	39.3333
1.8258	39.3667
1.8245	39.4
1.8209	39.4333
1.822	39.4667
1.8259	39.5
1.8265	39.5333
1.8271	39.5667
1.7887	39.6
1.8263	39.6333
1.8318	39.6667
1.833	39.7
1.8356	39.7333
1.8107	39.7667
1.7943	39.8
1.7911	39.8333
1.8212	39.8667
1.8374	39.9
1.823	39.9333
1.8056	39.9667
1.8025	40
1.8157	40.0333
1.8044	40.0667
1.8067	40.1
1.8452	40.1333
1.7999	40.1667
1.8168	40.2
1.7956	40.2333
1.7861	40.2667
1.7913	40.3
1.8023	40.3333
1.8004	40.3667
1.7936	40.4
1.7807	40.4333
1.7917	40.4667
1.8087	40.5
1.7879	40.5333
1.7776	40.5667
1.7929	40.6
1.7906	40.6333
1.8191	40.6667
1.8104	40.7
1.8031	40.7333
1.7954	40.7667
1.7941	40.8
1.7993	40.8333
1.8171	40.8667
1.8257	40.9
1.8194	40.9333
1.8131	40.9667
1.7717	41
1.7831	41.0333
1.8196	41.0667
1.8339	41.1
1.84	41.1333
1.8221	41.1667
1.8004	41.2
1.7856	41.2333
1.7895	41.2667
1.822	41.3
1.839	41.3333
1.8249	41.3667
1.8064	41.4
1.8145	41.4333
1.7913	41.4667
1.8176	41.5
1.8284	41.5333
1.8258	41.5667
1.8308	41.6
1.8157	41.6333
1.7961	41.6667
1.7924	41.7
1.8012	41.7333
1.8322	41.7667
1.8422	41.8
1.8322	41.8333
1.8162	41.8667
1.8014	41.9
1.7758	41.9333
1.8222	41.9667
1.8634	42
1.8447	42.0333
1.8367	42.0667
1.8123	42.1
1.8212	42.1333
1.8463	42.1667
1.8684	42.2
1.8639	42.2333
1.8416	42.2667
1.8359	42.3
1.8522	42.3333
1.8598	42.3667
1.8252	42.4
1.8483	42.4333
1.8606	42.4667
1.8599	42.5
1.8845	42.5333
1.8638	42.5667
1.8739	42.6
1.8741	42.6333
1.8705	42.6667
1.8837	42.7
1.8962	42.7333
1.8888	42.7667
1.8868	42.8
1.8778	42.8333
1.8517	42.8667
1.8909	42.9
1.9179	42.9333
1.901	42.9667
1.9068	43
1.8816	43.0333
1.887	43.0667
1.8919	43.1
1.9187	43.1333
1.9186	43.1667
1.9084	43.2
1.8903	43.2333
1.888	43.2667
1.904	43.3
1.9002	43.3333
1.9276	43.3667
1.9245	43.4
1.9011	43.4333
1.904	43.4667
1.9039	43.5
1.9025	43.5333
1.9049	43.5667
1.9065	43.6
1.9062	43.6333
1.9108	43.6667
1.9083	43.7
1.9093	43.7333
1.9103	43.7667
1.8755	43.8
1.9134	43.8333
1.9236	43.8667
1.916	43.9
1.9212	43.9333
1.9115	43.9667
1.9215	44
1.9328	44.0333
1.9247	44.0667
1.9246	44.1
1.923	44.1333
1.9276	44.1667
1.9293	44.2
1.9318	44.2333
1.8967	44.2667
1.9398	44.3
1.932	44.3333
1.9346	44.3667
1.9335	44.4
1.9234	44.4333
1.9259	44.4667
1.9296	44.5
1.9322	44.5333
1.9323	44.5667
1.931	44.6
1.9231	44.6333
1.9295	44.6667
1.9248	44.7
1.8967	44.7333
1.9472	44.7667
1.9358	44.8
1.9316	44.8333
1.9337	44.8667
1.9228	44.9
1.915	44.9333
1.9161	44.9667
1.9178	45
1.94	45.0333
1.9413	45.0667
1.9389	45.1
1.9296	45.1333
1.9055	45.1667
1.8993	45.2
1.9511	45.2333
1.946	45.2667
1.9532	45.3
1.9307	45.3333
1.9069	45.3667
1.9088	45.4
1.9309	45.4333
1.9544	45.4667
1.9467	45.5
1.9293	45.5333
1.916	45.5667
1.9261	45.6
1.9274	45.6333
1.9267	45.6667
1.9586	45.7
1.9251	45.7333
1.9328	45.7667
1.9227	45.8
1.9152	45.8333
1.9179	45.8667
1.9224	45.9
1.9277	45.9333
1.9256	45.9667
1.9227	46
1.9173	46.0333
1.9201	46.0667
1.8923	46.1
1.9401	46.1333
1.9328	46.1667
1.9291	46.2
1.9335	46.2333
1.9226	46.2667
1.9461	46.3
1.9493	46.3333
1.9391	46.3667
1.937	46.4
1.9403	46.4333
1.9451	46.4667
1.9611	46.5
1.9531	46.5333
1.9233	46.5667
1.922	46.6
1.9667	46.6333
1.9523	46.6667
1.9794	46.7
1.9607	46.7333
1.9479	46.7667
1.9295	46.8
1.918	46.8333
1.9362	46.8667
1.9655	46.9
1.9851	46.9333
1.9708	46.9667
1.9499	47
1.9163	47.0333
1.9328	47.0667
1.975	47.1
1.9553	47.1333
1.9625	47.1667
1.9483	47.2
1.9523	47.2333
1.9748	47.2667
1.9779	47.3
1.9682	47.3333
1.9592	47.3667
1.9622	47.4
1.9719	47.4333
1.9854	47.4667
1.9399	47.5
1.9869	47.5333
1.9684	47.5667
1.9697	47.6
1.985	47.6333
1.9944	47.6667
1.9892	47.7
1.9809	47.7333
1.9648	47.7667
1.9714	47.8
1.977	47.8333
2.0054	47.8667
1.9967	47.9
1.9943	47.9333
1.9382	47.9667
1.9865	48
1.9817	48.0333
2.0133	48.0667
2.0221	48.1
2.0018	48.1333
1.9886	48.1667
1.9687	48.2
1.9715	48.2333
2.0049	48.2667
2.0275	48.3
2.0189	48.3333
2.0011	48.3667
1.9897	48.4
1.9613	48.4333
2.0091	48.4667
2.0087	48.5
2.0165	48.5333
2.0162	48.5667
2.0013	48.6
1.9865	48.6333
1.9755	48.6667
1.9833	48.7
2.0118	48.7333
2.0268	48.7667
2.0182	48.8
2.0025	48.8333
1.9786	48.8667
1.9607	48.9
2.0317	48.9333
2.0255	48.9667
2.0313	49
2.0066	49.0333
1.9858	49.0667
1.9908	49.1
2.0059	49.1333
2.0319	49.1667
2.0269	49.2
2.012	49.2333
1.9926	49.2667
1.9857	49.3
1.9813	49.3333
2.0452	49.3667
2.0209	49.4
2.0119	49.4333
2.0163	49.4667
1.9925	49.5
1.9784	49.5333
1.9854	49.5667
2.0078	49.6
2.0151	49.6333
2.0061	49.6667
1.9891	49.7
1.9812	49.7333
1.9931	49.7667
1.9793	49.8
2.0344	49.8333
2.0127	49.8667
2.0052	49.9
1.9883	49.9333
1.9818	49.9667
2.012	50
2.0134	50.0333
2.0081	50.0667
1.9978	50.1
2.0012	50.1333
2.0021	50.1667
2.0198	50.2
2.0131	50.2333
1.9834	50.2667
2.0193	50.3
1.9974	50.3333
2.0117	50.3667
2.0317	50.4
2.0215	50.4333
2.015	50.4667
2.0114	50.5
2.0126	50.5333
2.0132	50.5667
2.033	50.6
2.0346	50.6333
2.0305	50.6667
2.0089	50.7
1.9915	50.7333
2.032	50.7667
2.0169	50.8
2.0494	50.8333
2.0288	50.8667
2.0298	50.9
2.0229	50.9333
2.0224	50.9667
2.0247	51
2.0485	51.0333
2.0462	51.0667
2.0428	51.1
2.0316	51.1333
1.9972	51.1667
2.0053	51.2
2.0659	51.2333
2.0448	51.2667
2.0509	51.3
2.0251	51.3333
2.0044	51.3667
2.0096	51.4
2.0334	51.4333
2.0545	51.4667
2.0535	51.5
2.0438	51.5333
2.024	51.5667
2.0079	51.6
1.9754	51.6333
2.0293	51.6667
2.0674	51.7
2.0449	51.7333
2.0418	51.7667
2.0104	51.8
2.0129	51.8333
2.0359	51.8667
2.0593	51.9
2.0649	51.9333
2.0516	51.9667
2.0363	52
2.0176	52.0333
2.0174	52.0667
2.0164	52.1
2.0509	52.1333
2.0525	52.1667
2.0285	52.2
2.0302	52.2333
2.0137	52.2667
2.011	52.3
2.0139	52.3333
2.0206	52.3667
2.0207	52.4
2.0214	52.4333
2.003	52.4667
1.9993	52.5
2.0086	52.5333
1.9695	52.5667
2.034	52.6
2.0061	52.6333
1.9984	52.6667
2.0047	52.7
1.9724	52.7333
1.9634	52.7667
1.9667	52.8
1.9856	52.8333
1.9866	52.8667
1.9869	52.9
1.9676	52.9333
1.955	52.9667
1.955	53
1.9511	53.0333
1.9975	53.0667
1.9746	53.1
1.9609	53.1333
1.9507	53.1667
1.9635	53.2
1.9789	53.2333
1.9696	53.2667
1.956	53.3
1.9498	53.3333
1.9622	53.3667
1.9704	53.4
1.9637	53.4333
1.9371	53.4667
1.928	53.5
1.957	53.5333
1.9605	53.5667
1.9743	53.6
1.96	53.6333
1.9532	53.6667
1.9299	53.7
1.9172	53.7333
1.9232	53.7667
1.9574	53.8
1.9622	53.8333
1.9509	53.8667
1.9337	53.9
1.8907	53.9333
1.9352	53.9667
1.9667	54
1.9525	54.0333
1.9514	54.0667
1.9185	54.1
1.9169	54.1333
1.9336	54.1667
1.951	54.2
1.9389	54.2333
1.9246	54.2667
1.9126	54.3
1.9186	54.3333
1.9385	54.3667
1.8942	54.4
1.9193	54.4333
1.9255	54.4667
1.915	54.5
1.9411	54.5333
1.9268	54.5667
1.9275	54.6
1.9205	54.6333
1.91	54.6667
1.9174	54.7
1.9201	54.7333
1.9191	54.7667
1.9194	54.8
1.913	54.8333
1.8637	54.8667
1.9201	54.9
1.9074	54.9333
1.9196	54.9667
1.9151	55
1.9102	55.0333
1.9156	55.0667
1.9165	55.1
1.9144	55.1333
1.9111	55.1667
1.9021	55.2
1.9081	55.2333
1.9056	55.2667
1.9078	55.3
1.8723	55.3333
1.9192	55.3667
1.8934	55.4
1.9072	55.4333
1.8999	55.4667
1.9036	55.5
1.9035	55.5333
1.9015	55.5667
1.9017	55.6
1.8998	55.6333
1.903	55.6667
1.9016	55.7
1.9013	55.7333
1.8929	55.7667
1.8526	55.8
1.9136	55.8333
1.9026	55.8667
1.9005	55.9
1.9052	55.9333
1.893	55.9667
1.8994	56
1.9016	56.0333
1.8991	56.0667
1.9016	56.1
1.8926	56.1333
1.8962	56.1667
1.8958	56.2
1.8936	56.2333
1.8549	56.2667
1.9095	56.3
1.8919	56.3333
1.8948	56.3667
1.8951	56.4
1.8845	56.4333
1.8859	56.4667
1.8847	56.5
1.8842	56.5333
1.8867	56.5667
1.8812	56.6
1.8817	56.6333
1.8827	56.6667
1.8736	56.7
1.8449	56.7333
1.8962	56.7667
1.8828	56.8
1.8864	56.8333
1.8826	56.8667
1.8715	56.9
1.8505	56.9333
1.8491	56.9667
1.8542	57
1.8786	57.0333
1.8897	57.0667
1.88	57.1
1.8637	57.1333
1.8419	57.1667
1.8163	57.2
1.8966	57.2333
1.8845	57.2667
1.8844	57.3
1.8606	57.3333
1.8523	57.3667
1.8858	57.4
1.9003	57.4333
1.8858	57.4667
1.8724	57.5
1.8752	57.5333
1.8952	57.5667
1.8892	57.6
1.8615	57.6333
1.8523	57.6667
1.8979	57.7
1.8877	57.7333
1.9078	57.7667
1.8936	57.8
1.8852	57.8333
1.8637	57.8667
1.8549	57.9
1.8748	57.9333
1.9006	57.9667
1.9098	58
1.8979	58.0333
1.8812	58.0667
1.8368	58.1
1.859	58.1333
1.9177	58.1667
1.8994	58.2
1.9045	58.2333
1.873	58.2667
1.88	58.3
1.9052	58.3333
1.9188	58.3667
1.9043	58.4
1.8916	58.4333
1.8891	58.4667
1.9117	58.5
1.9089	58.5333
1.8619	58.5667
1.9031	58.6
1.9055	58.6333
1.9147	58.6667
1.9271	58.7
1.9109	58.7333
1.9051	58.7667
1.9027	58.8
1.9045	58.8333
1.9293	58.8667
1.9406	58.9
1.9333	58.9333
1.9188	58.9667
1.8932	59
1.8798	59.0333
1.9485	59.0667
1.9448	59.1
1.9567	59.1333
1.933	59.1667
1.9119	59.2
1.902	59.2333
1.9192	59.2667
1.9478	59.3
1.952	59.3333
1.937	59.3667
1.9191	59.4
1.9193	59.4333
1.9116	59.4667
1.9527	59.5
1.9625	59.5333
1.9374	59.5667
1.9327	59.6
1.9297	59.6333
1.9415	59.6667
1.9357	59.7
1.9372	59.7333
1.9394	59.7667
1.9407	59.8
1.9441	59.8333
1.9425	59.8667
1.9422	59.9
1.9151	59.9333
1.9471	59.9667
1.9509	60
1.9471	60.0333
1.9557	60.0667
1.944	60.1
1.9447	60.1333
1.9548	60.1667
1.9539	60.2
1.9517	60.2333
1.9487	60.2667
1.9486	60.3
1.9543	60.3333
1.9616	60.3667
1.9179	60.4
1.9526	60.4333
1.964	60.4667
1.9538	60.5
1.9784	60.5333
1.966	60.5667
1.97	60.6
1.9719	60.6333
1.9666	60.6667
1.9784	60.7
1.9818	60.7333
1.9813	60.7667
1.9734	60.8
1.9714	60.8333
1.9343	60.8667
1.9954	60.9
1.9876	60.9333
1.9886	60.9667
1.9815	61
1.9641	61.0333
1.9736	61.0667
1.9773	61.1
1.9866	61.1333
1.9831	61.1667
1.9781	61.2
1.9626	61.2333
1.9723	61.2667
1.9837	61.3
1.9383	61.3333
2.0008	61.3667
1.9723	61.4
1.9741	61.4333
1.9939	61.4667
1.9823	61.5
1.9916	61.5333
1.9904	61.5667
1.9885	61.6
1.9967	61.6333
1.9967	61.6667
1.995	61.7
1.9902	61.7333
1.994	61.7667
1.9595	61.8
2.0188	61.8333
1.9964	61.8667
2.007	61.9
1.9966	61.9333
1.9925	61.9667
1.9944	62
2.0011	62.0333
1.9992	62.0667
1.9994	62.1
1.9936	62.1333
1.9911	62.1667
1.9988	62.2
1.9839	62.2333
1.9852	62.2667
2.0071	62.3
1.9948	62.3333
2.0002	62.3667
1.975	62.4
1.9769	62.4333
1.9892	62.4667
1.9981	62.5
1.99	62.5333
1.9772	62.5667
1.9773	62.6
1.9892	62.6333
2.0016	62.6667
1.9513	62.7
1.9885	62.7333
1.9858	62.7667
1.9861	62.8
2.0137	62.8333
1.9964	62.8667
1.9996	62.9
2.0013	62.9333
1.9963	62.9667
2.0084	63
2.0149	63.0333
2.0098	63.0667
2.0072	63.1
1.9914	63.1333
1.9679	63.1667
2.0326	63.2
2.0215	63.2333
2.0195	63.2667
2.0104	63.3
1.9829	63.3333
1.9916	63.3667
2.0189	63.4
2.0284	63.4333
2.0131	63.4667
1.9992	63.5
1.99	63.5333
2.0083	63.5667
1.9846	63.6
2.0233	63.6333
2.0172	63.6667
2.0004	63.7
2.0148	63.7333
1.9887	63.7667
1.9888	63.8
1.992	63.8333
1.9957	63.8667
2.0146	63.9
2.0094	63.9333
2.0067	63.9667
1.9906	64
1.992	64.0333
1.9645	64.0667
2.0288	64.1
2.0319	64.1333
2.0012	64.1667
1.9983	64.2
1.9926	64.2333
2.0165	64.2667
2.0307	64.3
2.0146	64.3333
2.0005	64.3667
2.0064	64.4
2.0239	64.4333
2.0181	64.4667
2.0046	64.5
1.9691	64.5333
2.0352	64.5667
2.0235	64.6
2.0301	64.6333
2.0093	64.6667
1.9872	64.7
2.0004	64.7333
2.0248	64.7667
2.0199	64.8
2.0085	64.8333
1.9967	64.8667
2.0006	64.9
2.022	64.9333
2.0144	64.9667
1.9748	65
2.0159	65.0333
2.0075	65.0667
2.0124	65.1
2.0333	65.1333
2.0173	65.1667
2.0144	65.2
2.0123	65.2333
2.0173	65.2667
2.033	65.3
2.0276	65.3333
2.0164	65.3667
2.0068	65.4
2.0037	65.4333
2.0128	65.4667
2.043	65.5
2.0114	65.5333
2.0173	65.5667
2.0004	65.6
1.9906	65.6333
2.0007	65.6667
2.0067	65.7
2.0082	65.7333
2.0035	65.7667
1.9853	65.8
1.9851	65.8333
1.995	65.8667
1.9736	65.9
2.0048	65.9333
2.0111	65.9667
1.9802	66
1.9913	66.0333
1.9743	66.0667
1.968	66.1
1.9696	66.1333
1.9758	66.1667
1.9848	66.2
1.9827	66.2333
1.9754	66.2667
1.9638	66.3
1.9734	66.3333
1.9478	66.3667
1.998	66.4
1.9756	66.4333
1.9665	66.4667
1.9719	66.5
1.9424	66.5333
1.9518	66.5667
1.9568	66.6
[truncated: 6,918 more rows]
