# Supplementary material for: Auditory feedback effect on temporal patterns during self-pacing treadmill walking
Source: PLoS One. 2025 Nov 4;20(11):e0335971. doi: 10.1371/journal.pone.0335971 (PMC12585087; doi:10.1371/journal.pone.0335971)
Supplement: S2 File — This file archive contains gait events from the two test conditions (no sound and with sound) for all included participants, as well as the validation data for the accelerometer-based gait event detection algorithm. All data files are in CSV format. A readme file is included with the details of the file format and contents. (ZIP) [file pone.0335971.s003.zip › TreadmillSoundsData/TestConditions/NoSound/BeltSpeed/Subject16_NoSoundBeltspeed.csv]

BeltSpeed	Time
1.3538	0
1.3742	0.0333
1.3826	0.0667
1.3723	0.1
1.3557	0.1333
1.3553	0.1667
1.3783	0.2
1.3824	0.2333
1.3642	0.2667
1.3399	0.3
1.3605	0.3333
1.3703	0.3667
1.3831	0.4
1.3658	0.4333
1.3544	0.4667
1.3598	0.5
1.3673	0.5333
1.3749	0.5667
1.3676	0.6
1.356	0.6333
1.3521	0.6667
1.3591	0.7
1.3747	0.7333
1.3735	0.7667
1.3593	0.8
1.3348	0.8333
1.3475	0.8667
1.3824	0.9
1.3767	0.9333
1.3596	0.9667
1.3505	1
1.3578	1.0333
1.3809	1.0667
1.376	1.1
1.3594	1.1333
1.3538	1.1667
1.3688	1.2
1.3758	1.2333
1.3692	1.2667
1.3561	1.3
1.3399	1.3333
1.3558	1.3667
1.3723	1.4
1.3803	1.4333
1.3734	1.4667
1.3525	1.5
1.35	1.5333
1.3541	1.5667
1.3808	1.6
1.3775	1.6333
1.3715	1.6667
1.3522	1.7
1.3477	1.7333
1.3702	1.7667
1.3889	1.8
1.3744	1.8333
1.3483	1.8667
1.3488	1.9
1.3792	1.9333
1.3967	1.9667
1.3799	2
1.3627	2.0333
1.3504	2.0667
1.3747	2.1
1.3898	2.1333
1.3735	2.1667
1.3673	2.2
1.375	2.2333
1.386	2.2667
1.3813	2.3
1.3727	2.3333
1.3531	2.3667
1.3632	2.4
1.3763	2.4333
1.3947	2.4667
1.3888	2.5
1.377	2.5333
1.3573	2.5667
1.357	2.6
1.3769	2.6333
1.3997	2.6667
1.3932	2.7
1.3828	2.7333
1.3644	2.7667
1.3749	2.8
1.4021	2.8333
1.3953	2.8667
1.3669	2.9
1.3752	2.9333
1.3873	2.9667
1.4099	3
1.3982	3.0333
1.3817	3.0667
1.3671	3.1
1.3844	3.1333
1.4095	3.1667
1.4033	3.2
1.3858	3.2333
1.3846	3.2667
1.396	3.3
1.4029	3.3333
1.3951	3.3667
1.3792	3.4
1.3763	3.4333
1.3831	3.4667
1.4112	3.5
1.4107	3.5333
1.4033	3.5667
1.3901	3.6
1.3703	3.6333
1.3761	3.6667
1.4006	3.7
1.4181	3.7333
1.4074	3.7667
1.3908	3.8
1.3737	3.8333
1.3852	3.8667
1.4132	3.9
1.3849	3.9333
1.3879	3.9667
1.3898	4
1.3888	4.0333
1.3886	4.0667
1.3873	4.1
1.385	4.1333
1.3905	4.1667
1.3897	4.2
1.3885	4.2333
1.3881	4.2667
1.3888	4.3
1.3858	4.3333
1.3887	4.3667
1.3868	4.4
1.3798	4.4333
1.3757	4.4667
1.3811	4.5
1.3862	4.5333
1.3941	4.5667
1.382	4.6
1.3675	4.6333
1.3666	4.6667
1.3768	4.7
1.3954	4.7333
1.3861	4.7667
1.3734	4.8
1.3611	4.8333
1.3808	4.8667
1.3892	4.9
1.3761	4.9333
1.3543	4.9667
1.3695	5
1.3777	5.0333
1.3837	5.0667
1.3629	5.1
1.3568	5.1333
1.3695	5.1667
1.3743	5.2
1.3684	5.2333
1.3557	5.2667
1.3592	5.3
1.3647	5.3333
1.3779	5.3667
1.3736	5.4
1.3684	5.4333
1.3473	5.4667
1.3368	5.5
1.3667	5.5333
1.3761	5.5667
1.3794	5.6
1.3629	5.6333
1.3446	5.6667
1.3541	5.7
1.3759	5.7333
1.3686	5.7667
1.3568	5.8
1.3604	5.8333
1.3726	5.8667
1.3708	5.9
1.3707	5.9333
1.3553	5.9667
1.3497	6
1.3642	6.0333
1.3647	6.0667
1.3661	6.1
1.3549	6.1333
1.3618	6.1667
1.3728	6.2
1.365	6.2333
1.3607	6.2667
1.3588	6.3
1.3614	6.3333
1.3749	6.3667
1.3715	6.4
1.3691	6.4333
1.3563	6.4667
1.3581	6.5
1.3449	6.5333
1.3743	6.5667
1.3661	6.6
1.3753	6.6333
1.3525	6.6667
1.3591	6.7
1.3732	6.7333
1.3724	6.7667
1.3649	6.8
1.3528	6.8333
1.3588	6.8667
1.3734	6.9
1.3763	6.9333
1.3715	6.9667
1.3568	7
1.3458	7.0333
1.3444	7.0667
1.3725	7.1
1.3744	7.1333
1.3715	7.1667
1.3494	7.2
1.3481	7.2333
1.3586	7.2667
1.377	7.3
1.3689	7.3333
1.3607	7.3667
1.3433	7.4
1.3495	7.4333
1.3597	7.4667
1.3811	7.5
1.372	7.5333
1.3586	7.5667
1.3409	7.6
1.3333	7.6333
1.3626	7.6667
1.3879	7.7
1.3755	7.7333
1.3599	7.7667
1.3408	7.8
1.3409	7.8333
1.3707	7.8667
1.3872	7.9
1.3731	7.9333
1.3542	7.9667
1.3541	8
1.3749	8.0333
1.3678	8.0667
1.3508	8.1
1.3513	8.1333
1.3626	8.1667
1.3719	8.2
1.374	8.2333
1.3707	8.2667
1.3655	8.3
1.35	8.3333
1.3562	8.3667
1.3593	8.4
1.3786	8.4333
1.3708	8.4667
1.3657	8.5
1.3473	8.5333
1.349	8.5667
1.3532	8.6
1.3764	8.6333
1.3686	8.6667
1.3708	8.7
1.3516	8.7333
1.3489	8.7667
1.3745	8.8
1.3711	8.8333
1.3654	8.8667
1.3622	8.9
1.3653	8.9333
1.3709	8.9667
1.3819	9
1.3752	9.0333
1.3661	9.0667
1.3596	9.1
1.3511	9.1333
1.3746	9.1667
1.3839	9.2
1.3848	9.2333
1.3658	9.2667
1.3599	9.3
1.366	9.3333
1.3837	9.3667
1.3839	9.4
1.3768	9.4333
1.3611	9.4667
1.3589	9.5
1.3643	9.5333
1.3871	9.5667
1.3902	9.6
1.373	9.6333
1.3501	9.6667
1.3528	9.7
1.3778	9.7333
1.4003	9.7667
1.3816	9.8
1.3652	9.8333
1.3513	9.8667
1.3718	9.9
1.3974	9.9333
1.3859	9.9667
1.369	10
1.374	10.0333
1.3806	10.0667
1.376	10.1
1.3778	10.1333
1.3598	10.1667
1.3697	10.2
1.3699	10.2333
1.385	10.2667
1.3792	10.3
1.3722	10.3333
1.358	10.3667
1.3617	10.4
1.3676	10.4333
1.393	10.4667
1.3847	10.5
1.3779	10.5333
1.3592	10.5667
1.3644	10.6
1.3811	10.6333
1.3893	10.6667
1.378	10.7
1.3693	10.7333
1.3633	10.7667
1.3906	10.8
1.3961	10.8333
1.3821	10.8667
1.367	10.9
1.3744	10.9333
1.399	10.9667
1.3928	11
1.3776	11.0333
1.3746	11.0667
1.3952	11.1
1.3941	11.1333
1.3875	11.1667
1.3627	11.2
1.3738	11.2333
1.3961	11.2667
1.4061	11.3
1.3929	11.3333
1.3797	11.3667
1.3852	11.4
1.403	11.4333
1.3975	11.4667
1.3943	11.5
1.3836	11.5333
1.3883	11.5667
1.3951	11.6
1.4138	11.6333
1.4028	11.6667
1.3877	11.7
1.3791	11.7333
1.3826	11.7667
1.4212	11.8
1.4252	11.8333
1.4175	11.8667
1.4101	11.9
1.3855	11.9333
1.3833	11.9667
1.4125	12
1.4327	12.0333
1.4195	12.0667
1.4008	12.1
1.4061	12.1333
1.4272	12.1667
1.4199	12.2
1.3947	12.2333
1.4099	12.2667
1.4198	12.3
1.4393	12.3333
1.4361	12.3667
1.4289	12.4
1.4086	12.4333
1.405	12.4667
1.4111	12.5
1.4355	12.5333
1.4549	12.5667
1.4469	12.6
1.4387	12.6333
1.419	12.6667
1.4089	12.7
1.4084	12.7333
1.4533	12.7667
1.4563	12.8
1.4472	12.8333
1.4271	12.8667
1.4379	12.9
1.4566	12.9333
1.4471	12.9667
1.4526	13
1.4506	13.0333
1.4525	13.0667
1.4643	13.1
1.4593	13.1333
1.4603	13.1667
1.4537	13.2
1.4495	13.2333
1.4483	13.2667
1.4589	13.3
1.47	13.3333
1.4674	13.3667
1.4606	13.4
1.4612	13.4333
1.4577	13.4667
1.4696	13.5
1.4773	13.5333
1.4716	13.5667
1.4671	13.6
1.4645	13.6333
1.468	13.6667
1.4772	13.7
1.4767	13.7333
1.4672	13.7667
1.4616	13.8
1.4736	13.8333
1.4827	13.8667
1.4901	13.9
1.4822	13.9333
1.4632	13.9667
1.4674	14
1.4872	14.0333
1.4915	14.0667
1.4835	14.1
1.4703	14.1333
1.4744	14.1667
1.4952	14.2
1.4888	14.2333
1.4676	14.2667
1.4645	14.3
1.4875	14.3333
1.5047	14.3667
1.4935	14.4
1.4825	14.4333
1.466	14.4667
1.4767	14.5
1.5	14.5333
1.5087	14.5667
1.4966	14.6
1.4792	14.6333
1.4727	14.6667
1.4952	14.7
1.503	14.7333
1.4832	14.7667
1.4756	14.8
1.469	14.8333
1.5104	14.8667
1.5045	14.9
1.4957	14.9333
1.4775	14.9667
1.4778	15
1.5072	15.0333
1.5113	15.0667
1.4953	15.1
1.4864	15.1333
1.4945	15.1667
1.4967	15.2
1.4936	15.2333
1.4745	15.2667
1.4789	15.3
1.4892	15.3333
1.4998	15.3667
1.4931	15.4
1.4928	15.4333
1.4733	15.4667
1.4739	15.5
1.4757	15.5333
1.4937	15.5667
1.4923	15.6
1.4904	15.6333
1.474	15.6667
1.4654	15.7
1.4747	15.7333
1.4785	15.7667
1.4859	15.8
1.4835	15.8333
1.4695	15.8667
1.4674	15.9
1.4802	15.9333
1.4728	15.9667
1.4735	16
1.4725	16.0333
1.4728	16.0667
1.4736	16.1
1.4732	16.1333
1.4715	16.1667
1.4676	16.2
1.4663	16.2333
1.4532	16.2667
1.4646	16.3
1.4724	16.3333
1.472	16.3667
1.4642	16.4
1.4655	16.4333
1.4639	16.4667
1.4709	16.5
1.4666	16.5333
1.4659	16.5667
1.4633	16.6
1.4642	16.6333
1.4653	16.6667
1.4689	16.7
1.465	16.7333
1.4437	16.7667
1.4581	16.8
1.4708	16.8333
1.4749	16.8667
1.4658	16.9
1.4524	16.9333
1.4424	16.9667
1.455	17
1.4783	17.0333
1.4746	17.0667
1.4629	17.1
1.4464	17.1333
1.4404	17.1667
1.4645	17.2
1.4775	17.2333
1.4567	17.2667
1.4505	17.3
1.4493	17.3333
1.4584	17.3667
1.4806	17.4
1.4752	17.4333
1.4671	17.4667
1.4484	17.5
1.444	17.5333
1.4613	17.5667
1.4828	17.6
1.4763	17.6333
1.4662	17.6667
1.4459	17.7
1.4367	17.7333
1.4572	17.7667
1.4714	17.8
1.4699	17.8333
1.4565	17.8667
1.4587	17.9
1.4743	17.9333
1.4635	17.9667
1.4597	18
1.4603	18.0333
1.4672	18.0667
1.4726	18.1
1.4669	18.1333
1.4544	18.1667
1.4616	18.2
1.4733	18.2333
1.457	18.2667
1.4517	18.3
1.4558	18.3333
1.4642	18.3667
1.4757	18.4
1.4687	18.4333
1.4538	18.4667
1.4416	18.5
1.4536	18.5333
1.4748	18.5667
1.4725	18.6
1.466	18.6333
1.4476	18.6667
1.4376	18.7
1.4552	18.7333
1.4635	18.7667
1.4628	18.8
1.4554	18.8333
1.4494	18.8667
1.4563	18.9
1.4523	18.9333
1.4522	18.9667
1.4506	19
1.4517	19.0333
1.4523	19.0667
1.4519	19.1
1.4494	19.1333
1.4505	19.1667
1.4471	19.2
1.4455	19.2333
1.4334	19.2667
1.4436	19.3
1.4531	19.3333
1.4492	19.3667
1.4467	19.4
1.4381	19.4333
1.4383	19.4667
1.4404	19.5
1.4515	19.5333
1.4484	19.5667
1.4427	19.6
1.4322	19.6333
1.4384	19.6667
1.4471	19.7
1.4486	19.7333
1.4307	19.7667
1.4289	19.8
1.4306	19.8333
1.4578	19.8667
1.4523	19.9
1.4389	19.9333
1.4273	19.9667
1.4345	20
1.4577	20.0333
1.4609	20.0667
1.4454	20.1
1.431	20.1333
1.4308	20.1667
1.4593	20.2
1.447	20.2333
1.4246	20.2667
1.4229	20.3
1.4494	20.3333
1.4646	20.3667
1.4552	20.4
1.4413	20.4333
1.421	20.4667
1.4257	20.5
1.4573	20.5333
1.4594	20.5667
1.4391	20.6
1.44	20.6333
1.4438	20.6667
1.4417	20.7
1.4399	20.7333
1.4258	20.7667
1.4305	20.8
1.4431	20.8333
1.4524	20.8667
1.4362	20.9
1.4367	20.9333
1.4412	20.9667
1.4396	21
1.4365	21.0333
1.4351	21.0667
1.4379	21.1
1.4426	21.1333
1.4413	21.1667
1.4395	21.2
1.4336	21.2333
1.4314	21.2667
1.4269	21.3
1.4427	21.3333
1.4472	21.3667
1.4435	21.4
1.4391	21.4333
1.4383	21.4667
1.4441	21.5
1.4455	21.5333
1.4432	21.5667
1.4409	21.6
1.4428	21.6333
1.4405	21.6667
1.4474	21.7
1.4474	21.7333
1.4439	21.7667
1.4288	21.8
1.4395	21.8333
1.4464	21.8667
1.4562	21.9
1.4504	21.9333
1.4461	21.9667
1.4374	22
1.4402	22.0333
1.4424	22.0667
1.4579	22.1
1.4546	22.1333
1.4472	22.1667
1.4351	22.2
1.4439	22.2333
1.4547	22.2667
1.4472	22.3
1.4481	22.3333
1.4496	22.3667
1.4381	22.4
1.4412	22.4333
1.4558	22.4667
1.4518	22.5
1.4491	22.5333
1.4435	22.5667
1.4457	22.6
1.4471	22.6333
1.4639	22.6667
1.4574	22.7
1.453	22.7333
1.4371	22.7667
1.4335	22.8
1.456	22.8333
1.4632	22.8667
1.4648	22.9
1.4424	22.9333
1.4444	22.9667
1.4661	23
1.4592	23.0333
1.4592	23.0667
1.4614	23.1
1.467	23.1333
1.4698	23.1667
1.4639	23.2
1.4621	23.2333
1.4649	23.2667
1.4643	23.3
1.4612	23.3333
1.4678	23.3667
1.4717	23.4
1.4689	23.4333
1.468	23.4667
1.4659	23.5
1.4686	23.5333
1.4785	23.5667
1.4726	23.6
1.4736	23.6333
1.4733	23.6667
1.4754	23.7
1.4857	23.7333
1.4799	23.7667
1.4609	23.8
1.4678	23.8333
1.4834	23.8667
1.5011	23.9
1.4903	23.9333
1.4751	23.9667
1.4626	24
1.4726	24.0333
1.5013	24.0667
1.4994	24.1
1.4815	24.1333
1.4799	24.1667
1.483	24.2
1.5016	24.2333
1.4966	24.2667
1.4781	24.3
1.4705	24.3333
1.4843	24.3667
1.5007	24.4
1.5157	24.4333
1.5067	24.4667
1.5008	24.5
1.4785	24.5333
1.4739	24.5667
1.4819	24.6
1.51	24.6333
1.5195	24.6667
1.5095	24.7
1.4954	24.7333
1.4745	24.7667
1.4742	24.8
1.5066	24.8333
1.5162	24.8667
1.5061	24.9
1.5043	24.9333
1.4794	24.9667
1.4795	25
1.4903	25.0333
1.5141	25.0667
1.5072	25.1
1.4909	25.1333
1.4821	25.1667
1.4976	25.2
1.5073	25.2333
1.5017	25.2667
1.49	25.3
1.4761	25.3333
1.4868	25.3667
1.5136	25.4
1.5138	25.4333
1.5068	25.4667
1.4894	25.5
1.4744	25.5333
1.4823	25.5667
1.508	25.6
1.526	25.6333
1.5158	25.6667
1.4966	25.7
1.4854	25.7333
1.4923	25.7667
1.5175	25.8
1.5011	25.8333
1.4921	25.8667
1.5107	25.9
1.514	25.9333
1.5052	25.9667
1.5001	26
1.4957	26.0333
1.5026	26.0667
1.5196	26.1
1.5117	26.1333
1.5079	26.1667
1.4931	26.2
1.5007	26.2333
1.5197	26.2667
1.5203	26.3
1.4958	26.3333
1.4918	26.3667
1.5022	26.4
1.5133	26.4333
1.5324	26.4667
1.5223	26.5
1.5136	26.5333
1.4912	26.5667
1.492	26.6
1.5119	26.6333
1.5384	26.6667
1.5304	26.7
1.518	26.7333
1.4976	26.7667
1.4916	26.8
1.5028	26.8333
1.535	26.8667
1.5183	26.9
1.517	26.9333
1.5042	26.9667
1.4949	27
1.506	27.0333
1.5207	27.0667
1.5149	27.1
1.5076	27.1333
1.4965	27.1667
1.5043	27.2
1.5234	27.2333
1.5213	27.2667
1.5119	27.3
1.4824	27.3333
1.4913	27.3667
1.5138	27.4
1.5367	27.4333
1.5304	27.4667
1.5159	27.5
1.4968	27.5333
1.479	27.5667
1.4992	27.6
1.5277	27.6333
1.536	27.6667
1.5142	27.7
1.502	27.7333
1.5077	27.7667
1.5265	27.8
1.5064	27.8333
1.5031	27.8667
1.5158	27.9
1.5251	27.9333
1.5274	27.9667
1.5224	28
1.5151	28.0333
1.4959	28.0667
1.5031	28.1
1.5187	28.1333
1.5323	28.1667
1.525	28.2
1.5146	28.2333
1.4947	28.2667
1.4972	28.3
1.5095	28.3333
1.5242	28.3667
1.5239	28.4
1.5137	28.4333
1.497	28.4667
1.5026	28.5
1.5186	28.5333
1.5141	28.5667
1.5127	28.6
1.4973	28.6333
1.4989	28.6667
1.5025	28.7
1.5186	28.7333
1.5208	28.7667
1.507	28.8
1.4723	28.8333
1.4868	28.8667
1.5167	28.9
1.534	28.9333
1.5155	28.9667
1.4949	29
1.4797	29.0333
1.492	29.0667
1.5211	29.1
1.5125	29.1333
1.4967	29.1667
1.4984	29.2
1.4861	29.2333
1.4973	29.2667
1.511	29.3
1.487	29.3333
1.4813	29.3667
1.4898	29.4
1.5022	29.4333
1.5166	29.4667
1.5072	29.5
1.4903	29.5333
1.4789	29.5667
1.4945	29.6
1.5182	29.6333
1.5153	29.6667
1.5042	29.7
1.4862	29.7333
1.4931	29.7667
1.5154	29.8
1.5001	29.8333
1.4965	29.8667
1.4956	29.9
1.5107	29.9333
1.5206	29.9667
1.5113	30
1.5058	30.0333
1.4904	30.0667
1.4949	30.1
1.504	30.1333
1.521	30.1667
1.5143	30.2
1.5038	30.2333
1.487	30.2667
1.4926	30.3
1.4954	30.3333
1.5141	30.3667
1.5211	30.4
1.5137	30.4333
1.4898	30.4667
1.4944	30.5
1.5099	30.5333
1.5156	30.5667
1.5112	30.6
1.5017	30.6333
1.4921	30.6667
1.4991	30.7
1.5148	30.7333
1.5173	30.7667
1.5074	30.8
1.4731	30.8333
1.4902	30.8667
1.5192	30.9
1.5252	30.9333
1.5074	30.9667
1.4909	31
1.5012	31.0333
1.5209	31.0667
1.5093	31.1
1.5013	31.1333
1.5043	31.1667
1.5153	31.2
1.512	31.2333
1.5079	31.2667
1.4968	31.3
1.4899	31.3333
1.4984	31.3667
1.5206	31.4
1.5175	31.4333
1.5089	31.4667
1.4971	31.5
1.4984	31.5333
1.5063	31.5667
1.5217	31.6
1.5144	31.6333
1.5097	31.6667
1.4919	31.7
1.5009	31.7333
1.5193	31.7667
1.5218	31.8
1.4876	31.8333
1.4933	31.8667
1.501	31.9
1.529	31.9333
1.5261	31.9667
1.514	32
1.4959	32.0333
1.488	32.0667
1.5073	32.1
1.5318	32.1333
1.531	32.1667
1.5157	32.2
1.4978	32.2333
1.495	32.2667
1.5237	32.3
1.5149	32.3333
1.5071	32.3667
1.5148	32.4
1.5195	32.4333
1.5286	32.4667
1.5303	32.5
1.5242	32.5333
1.5101	32.5667
1.5116	32.6
1.517	32.6333
1.5414	32.6667
1.5344	32.7
1.5279	32.7333
1.5078	32.7667
1.5095	32.8
1.516	32.8333
1.5416	32.8667
1.5262	32.9
1.5268	32.9333
1.5213	32.9667
1.5157	33
1.5183	33.0333
1.5273	33.0667
1.5227	33.1
1.5164	33.1333
1.5209	33.1667
1.5248	33.2
1.5235	33.2333
1.525	33.2667
1.514	33.3
1.5005	33.3333
1.5191	33.3667
1.5323	33.4
1.5279	33.4333
1.5176	33.4667
1.5169	33.5
1.5182	33.5333
1.5371	33.5667
1.533	33.6
1.5313	33.6333
1.5163	33.6667
1.5187	33.7
1.5192	33.7333
1.5372	33.7667
1.5359	33.8
1.517	33.8333
1.5219	33.8667
1.5204	33.9
1.5308	33.9333
1.5449	33.9667
1.546	34
1.5367	34.0333
1.5195	34.0667
1.5149	34.1
1.5287	34.1333
1.5528	34.1667
1.55	34.2
1.5378	34.2333
1.5232	34.2667
1.5191	34.3
1.5244	34.3333
1.5554	34.3667
1.5539	34.4
1.5441	34.4333
1.5291	34.4667
1.5327	34.5
1.5451	34.5333
1.5538	34.5667
1.5477	34.6
1.5417	34.6333
1.5271	34.6667
1.5344	34.7
1.5429	34.7333
1.5586	34.7667
1.549	34.8
1.5162	34.8333
1.521	34.8667
1.5344	34.9
1.5581	34.9333
1.564	34.9667
1.5486	35
1.5348	35.0333
1.5116	35.0667
1.5131	35.1
1.5429	35.1333
1.5649	35.1667
1.5607	35.2
1.5376	35.2333
1.5307	35.2667
1.5264	35.3
1.5113	35.3333
1.5267	35.3667
1.5584	35.4
1.5489	35.4333
1.5428	35.4667
1.5194	35.5
1.5175	35.5333
1.5366	35.5667
1.5627	35.6
1.5587	35.6333
1.5419	35.6667
1.5255	35.7
1.5242	35.7333
1.5542	35.7667
1.5401	35.8
1.537	35.8333
1.5389	35.8667
1.5474	35.9
1.5634	35.9333
1.5553	35.9667
1.5513	36
1.5339	36.0333
1.5374	36.0667
1.5437	36.1
1.5657	36.1333
1.5593	36.1667
1.5534	36.2
1.534	36.2333
1.5303	36.2667
1.5406	36.3
1.5557	36.3333
1.5632	36.3667
1.5583	36.4
1.5399	36.4333
1.5312	36.4667
1.5497	36.5
1.5622	36.5333
1.5536	36.5667
1.544	36.6
1.5337	36.6333
1.5427	36.6667
1.5602	36.7
1.5638	36.7333
1.5505	36.7667
1.5126	36.8
1.5357	36.8333
1.5591	36.8667
1.5697	36.9
1.5614	36.9333
1.5426	36.9667
1.5237	37
1.5142	37.0333
1.54	37.0667
1.565	37.1
1.5584	37.1333
1.5388	37.1667
1.536	37.2
1.5395	37.2333
1.5371	37.2667
1.5279	37.3
1.5384	37.3333
1.5467	37.3667
1.5428	37.4
1.5395	37.4333
1.5388	37.4667
1.5408	37.5
1.5425	37.5333
1.5402	37.5667
1.5387	37.6
1.5403	37.6333
1.5391	37.6667
1.5409	37.7
1.5379	37.7333
1.5343	37.7667
1.5243	37.8
1.5374	37.8333
1.542	37.8667
1.5403	37.9
1.54	37.9333
1.5344	37.9667
1.5345	38
1.5334	38.0333
1.5389	38.0667
1.5409	38.1
1.5384	38.1333
1.531	38.1667
1.5329	38.2
1.5319	38.2333
1.5317	38.2667
1.5289	38.3
1.5365	38.3333
1.5338	38.3667
1.5322	38.4
1.5318	38.4333
1.5294	38.4667
1.5278	38.5
1.5304	38.5333
1.5306	38.5667
1.5318	38.6
1.5273	38.6333
1.5273	38.6667
1.5283	38.7
1.526	38.7333
1.5161	38.7667
1.5134	38.8
1.5228	38.8333
1.5299	38.8667
1.529	38.9
1.527	38.9333
1.5254	38.9667
1.5248	39
1.5257	39.0333
1.5236	39.0667
1.5259	39.1
1.5256	39.1333
1.5229	39.1667
1.524	39.2
1.523	39.2333
1.5121	39.2667
1.5115	39.3
1.5255	39.3333
1.528	39.3667
1.528	39.4
1.5239	39.4333
1.5182	39.4667
1.5111	39.5
1.5141	39.5333
1.5221	39.5667
1.5294	39.6
1.5257	39.6333
1.5172	39.6667
1.509	39.7
1.5132	39.7333
1.5054	39.7667
1.5236	39.8
1.5219	39.8333
1.5124	39.8667
1.5142	39.9
1.5162	39.9333
1.5162	39.9667
1.512	40
1.5112	40.0333
1.5115	40.0667
1.5142	40.1
1.5217	40.1333
1.5167	40.1667
1.5147	40.2
1.505	40.2333
1.5033	40.2667
1.5032	40.3
1.5224	40.3333
1.5223	40.3667
1.5202	40.4
1.5038	40.4333
1.5073	40.4667
1.5112	40.5
1.5254	40.5333
1.5193	40.5667
1.5144	40.6
1.5006	40.6333
1.5059	40.6667
1.5189	40.7
1.5267	40.7333
1.502	40.7667
1.5061	40.8
1.4961	40.8333
1.5219	40.8667
1.5339	40.9
1.5258	40.9333
1.5139	40.9667
1.5001	41
1.5058	41.0333
1.5293	41.0667
1.5377	41.1
1.5277	41.1333
1.5082	41.1667
1.5013	41.2
1.517	41.2333
1.5258	41.2667
1.52	41.3
1.5215	41.3333
1.5095	41.3667
1.5163	41.4
1.5334	41.4333
1.5342	41.4667
1.5257	41.5
1.5111	41.5333
1.5155	41.5667
1.5225	41.6
1.5423	41.6333
1.5369	41.6667
1.5268	41.7
1.5086	41.7333
1.4972	41.7667
1.5331	41.8
1.553	41.8333
1.5353	41.8667
1.5225	41.9
1.5229	41.9333
1.5311	41.9667
1.5234	42
1.5272	42.0333
1.5299	42.0667
1.5317	42.1
1.5271	42.1333
1.5228	42.1667
1.5271	42.2
1.5308	42.2333
1.5144	42.2667
1.5235	42.3
1.5278	42.3333
1.5302	42.3667
1.5251	42.4
1.5242	42.4333
1.524	42.4667
1.5222	42.5
1.5328	42.5333
1.5278	42.5667
1.5317	42.6
1.5242	42.6333
1.525	42.6667
1.528	42.7
1.5234	42.7333
1.5084	42.7667
1.5196	42.8
1.5193	42.8333
1.5323	42.8667
1.5252	42.9
1.5248	42.9333
1.5204	42.9667
1.5111	43
1.5165	43.0333
1.5196	43.0667
1.5247	43.1
1.5224	43.1333
1.5119	43.1667
1.5079	43.2
1.5104	43.2333
1.5017	43.2667
1.5096	43.3
1.5197	43.3333
1.5256	43.3667
1.5192	43.4
1.5069	43.4333
1.5103	43.4667
1.5134	43.5
1.5204	43.5333
1.5175	43.5667
1.5163	43.6
1.5043	43.6333
1.5073	43.6667
1.5121	43.7
1.5151	43.7333
1.5012	43.7667
1.4942	43.8
1.4942	43.8333
1.5117	43.8667
1.5187	43.9
1.5124	43.9333
1.5036	43.9667
1.4861	44
1.4917	44.0333
1.5031	44.0667
1.5193	44.1
1.5088	44.1333
1.4908	44.1667
1.485	44.2
1.4938	44.2333
1.5091	44.2667
1.4978	44.3
1.4944	44.3333
1.4888	44.3667
1.4879	44.4
1.5055	44.4333
1.5073	44.4667
1.4962	44.5
1.4816	44.5333
1.4872	44.5667
1.495	44.6
1.5124	44.6333
1.5042	44.6667
1.5002	44.7
1.4777	44.7333
1.4726	44.7667
1.4964	44.8
1.5013	44.8333
1.4956	44.8667
1.49	44.9
1.4911	44.9333
1.4884	44.9667
1.4886	45
1.4905	45.0333
1.4894	45.0667
1.484	45.1
1.487	45.1333
1.485	45.1667
1.485	45.2
1.4855	45.2333
1.4761	45.2667
1.4668	45.3
1.4745	45.3333
1.486	45.3667
1.4834	45.4
1.4817	45.4333
1.4622	45.4667
1.462	45.5
1.4641	45.5333
1.4847	45.5667
1.4831	45.6
1.4781	45.6333
1.4584	45.6667
1.4575	45.7
1.4672	45.7333
1.4744	45.7667
1.475	45.8
1.4716	45.8333
1.4616	45.8667
1.4741	45.9
1.489	45.9333
1.4788	45.9667
1.4754	46
1.4603	46.0333
1.4661	46.0667
1.4828	46.1
1.493	46.1333
1.4819	46.1667
1.4705	46.2
1.4582	46.2333
1.4629	46.2667
1.4718	46.3
1.4942	46.3333
1.4915	46.3667
1.474	46.4
1.4677	46.4333
1.4723	46.4667
1.4896	46.5
1.4826	46.5333
1.4791	46.5667
1.4684	46.6
1.4725	46.6333
1.4766	46.6667
1.4982	46.7
1.4865	46.7333
1.4706	46.7667
1.4565	46.8
1.4774	46.8333
1.505	46.8667
1.5056	46.9
1.4868	46.9333
1.4716	46.9667
1.4598	47
1.4864	47.0333
1.5078	47.0667
1.4988	47.1
1.4824	47.1333
1.4863	47.1667
1.4837	47.2
1.4884	47.2333
1.5077	47.2667
1.4835	47.3
1.4878	47.3333
1.4926	47.3667
1.5002	47.4
1.5197	47.4333
1.5107	47.4667
1.495	47.5
1.493	47.5333
1.4986	47.5667
1.5215	47.6
1.5254	47.6333
1.5155	47.6667
1.5023	47.7
1.4927	47.7333
1.5074	47.7667
1.5212	47.8
1.5255	47.8333
1.5136	47.8667
1.5164	47.9
1.5168	47.9333
1.5132	47.9667
1.5197	48
1.5212	48.0333
1.5195	48.0667
1.5231	48.1
1.5228	48.1333
1.5276	48.1667
1.5293	48.2
1.5291	48.2333
1.5259	48.2667
1.5119	48.3
1.5239	48.3333
1.5388	48.3667
1.5389	48.4
1.5365	48.4333
1.5238	48.4667
1.5191	48.5
1.5201	48.5333
1.5348	48.5667
1.549	48.6
1.5416	48.6333
1.5333	48.6667
1.5198	48.7
1.5258	48.7333
1.5395	48.7667
1.5416	48.8
1.5446	48.8333
1.5295	48.8667
1.532	48.9
1.5479	48.9333
1.5414	48.9667
1.5371	49
1.534	49.0333
1.5346	49.0667
1.5506	49.1
1.5536	49.1333
1.5484	49.1667
1.534	49.2
1.5398	49.2333
1.5462	49.2667
1.5487	49.3
1.5498	49.3333
1.5512	49.3667
1.5386	49.4
1.5399	49.4333
1.5494	49.4667
1.5513	49.5
1.5468	49.5333
1.5457	49.5667
1.5465	49.6
1.5482	49.6333
1.559	49.6667
1.5541	49.7
1.5518	49.7333
1.5414	49.7667
1.5319	49.8
1.5564	49.8333
1.5589	49.8667
1.5602	49.9
1.5429	49.9333
1.5462	49.9667
1.5555	50
1.5594	50.0333
1.5544	50.0667
1.5438	50.1
1.5415	50.1333
1.5447	50.1667
1.5574	50.2
1.5611	50.2333
1.5548	50.2667
1.5317	50.3
1.5252	50.3333
1.5425	50.3667
1.5619	50.4
1.5636	50.4333
1.5603	50.4667
1.546	50.5
1.5251	50.5333
1.5211	50.5667
1.5424	50.6
1.5668	50.6333
1.5627	50.6667
1.5509	50.7
1.533	50.7333
1.5223	50.7667
1.5359	50.8
1.5587	50.8333
1.5492	50.8667
1.5429	50.9
1.5406	50.9333
1.5335	50.9667
1.5358	51
1.5457	51.0333
1.5415	51.0667
1.5337	51.1
1.5291	51.1333
1.5365	51.1667
1.5472	51.2
1.5429	51.2333
1.5326	51.2667
1.5051	51.3
1.5185	51.3333
1.5452	51.3667
1.5518	51.4
1.5457	51.4333
1.5335	51.4667
1.5103	51.5
1.5068	51.5333
1.5338	51.5667
1.5534	51.6
1.5506	51.6333
1.5342	51.6667
1.5182	51.7
1.5276	51.7333
1.5531	51.7667
1.5264	51.8
1.5366	51.8333
1.5242	51.8667
1.5395	51.9
1.5561	51.9333
1.5575	51.9667
1.5418	52
1.5238	52.0333
1.5273	52.0667
1.552	52.1
1.5614	52.1333
1.5447	52.1667
1.5279	52.2
1.525	52.2333
1.5451	52.2667
1.5439	52.3
1.5424	52.3333
1.5375	52.3667
1.531	52.4
1.5376	52.4333
1.5577	52.4667
1.5497	52.5
1.5428	52.5333
1.5323	52.5667
1.5376	52.6
1.5468	52.6333
1.5614	52.6667
1.5555	52.7
1.5478	52.7333
1.5263	52.7667
1.5144	52.8
1.5601	52.8333
1.5605	52.8667
1.5553	52.9
1.5341	52.9333
1.5345	52.9667
1.5603	53
1.5604	53.0333
1.5463	53.0667
1.544	53.1
1.5521	53.1333
1.5602	53.1667
1.5541	53.2
1.5464	53.2333
1.5352	53.2667
1.5312	53.3
1.5511	53.3333
1.5622	53.3667
1.5593	53.4
1.5394	53.4333
1.5352	53.4667
1.5387	53.5
1.5598	53.5333
1.5573	53.5667
1.5557	53.6
1.5406	53.6333
1.5297	53.6667
1.5429	53.7
1.5615	53.7333
1.5518	53.7667
1.5427	53.8
1.5272	53.8333
1.5355	53.8667
1.5523	53.9
1.5662	53.9333
1.5595	53.9667
1.5468	54
1.5264	54.0333
1.5202	54.0667
1.5381	54.1
1.5661	54.1333
1.5637	54.1667
1.5546	54.2
1.5372	54.2333
1.5214	54.2667
1.519	54.3
1.5587	54.3333
1.5671	54.3667
1.5493	54.4
1.5378	54.4333
1.5408	54.4667
1.5522	54.5
1.5487	54.5333
1.548	54.5667
1.5386	54.6
1.5321	54.6333
1.5373	54.6667
1.5467	54.7
1.5472	54.7333
1.5389	54.7667
1.5103	54.8
1.5214	54.8333
1.5467	54.8667
1.5525	54.9
1.5414	54.9333
1.5235	54.9667
1.5049	55
1.5178	55.0333
1.5465	55.0667
1.5437	55.1
1.524	55.1333
1.5267	55.1667
1.5166	55.2
1.5151	55.2333
1.518	55.2667
1.4967	55.3
1.5111	55.3333
1.521	55.3667
1.5116	55.4
1.5107	55.4333
1.5101	55.4667
1.5041	55.5
1.505	55.5333
1.5037	55.5667
1.5045	55.6
1.5071	55.6333
1.5069	55.6667
1.5046	55.7
1.4981	55.7333
1.4971	55.7667
1.4793	55.8
1.5003	55.8333
1.4997	55.8667
1.5015	55.9
1.4917	55.9333
1.4959	55.9667
1.4987	56
1.4947	56.0333
1.4875	56.0667
1.4888	56.1
1.4926	56.1333
1.4926	56.1667
1.4922	56.2
1.4871	56.2333
1.4773	56.2667
1.478	56.3
1.4731	56.3333
1.4803	56.3667
1.4866	56.4
1.4705	56.4333
1.4757	56.4667
1.4696	56.5
1.4678	56.5333
1.4709	56.5667
1.4709	56.6
1.469	56.6333
1.4642	56.6667
1.4653	56.7
1.4646	56.7333
1.4643	56.7667
1.4512	56.8
1.4478	56.8333
1.4512	56.8667
1.4691	56.9
1.4667	56.9333
1.4549	56.9667
1.4382	57
1.4389	57.0333
1.4598	57.0667
1.4696	57.1
1.4563	57.1333
1.4406	57.1667
1.4341	57.2
1.4595	57.2333
1.4623	57.2667
1.4502	57.3
1.4205	57.3333
1.4318	57.3667
1.4576	57.4
1.461	57.4333
1.4493	57.4667
1.4285	57.5
1.4245	57.5333
1.4478	57.5667
1.4591	57.6
1.4444	57.6333
1.432	57.6667
1.4355	57.7
1.4464	57.7333
1.4445	57.7667
1.4322	57.8
1.4121	57.8333
1.4342	57.8667
1.4439	57.9
1.4541	57.9333
1.4351	57.9667
1.4175	58
1.4163	58.0333
1.4427	58.0667
1.4397	58.1
1.4272	58.1333
1.4243	58.1667
1.4353	58.2
1.4457	58.2333
1.4404	58.2667
1.4266	58.3
1.4058	58.3333
1.4337	58.3667
1.4468	58.4
1.4463	58.4333
1.4308	58.4667
1.4357	58.5
1.4469	58.5333
1.4413	58.5667
1.4393	58.6
1.4379	58.6333
1.4397	58.6667
1.4517	58.7
1.4501	58.7333
1.4443	58.7667
1.437	58.8
1.4264	58.8333
1.4534	58.8667
1.4556	58.9
1.4554	58.9333
1.4469	58.9667
1.4572	59
1.4637	59.0333
1.4545	59.0667
1.4545	59.1
1.4544	59.1333
1.4662	59.1667
1.4742	59.2
1.4652	59.2333
1.4583	59.2667
1.4619	59.3
1.4673	59.3333
1.4699	59.3667
1.4737	59.4
1.4679	59.4333
1.4703	59.4667
1.4771	59.5
1.4731	59.5333
1.4785	59.5667
1.4809	59.6
1.4795	59.6333
1.4879	59.6667
1.4848	59.7
1.4927	59.7333
1.492	59.7667
1.4914	59.8
1.4867	59.8333
1.4853	59.8667
1.5073	59.9
1.5099	59.9333
1.5038	59.9667
1.4939	60
1.4953	60.0333
1.5107	60.0667
1.5215	60.1
1.5092	60.1333
1.5012	60.1667
1.5086	60.2
1.5257	60.2333
1.5279	60.2667
1.5166	60.3
1.5	60.3333
1.5024	60.3667
1.5313	60.4
1.5449	60.4333
1.528	60.4667
1.5212	60.5
1.5246	60.5333
1.5453	60.5667
1.5491	60.6
1.5352	60.6333
1.5308	60.6667
1.538	60.7
1.5543	60.7333
1.5538	60.7667
1.5427	60.8
1.5295	60.8333
1.5278	60.8667
1.5564	60.9
1.5655	60.9333
1.5584	60.9667
1.5394	61
1.5501	61.0333
1.5682	61.0667
1.564	61.1
1.5508	61.1333
1.5472	61.1667
1.5611	61.2
1.5763	61.2333
1.5691	61.2667
1.5569	61.3
1.5478	61.3333
1.5416	61.3667
1.5765	61.4
1.5772	61.4333
1.5669	61.4667
1.5561	61.5
1.5668	61.5333
1.5833	61.5667
1.5719	61.6
1.5612	61.6333
1.5637	61.6667
1.5717	61.7
1.5866	61.7333
1.5737	61.7667
1.5614	61.8
1.561	61.8333
1.5698	61.8667
1.5726	61.9
1.5659	61.9333
1.5683	61.9667
1.5734	62
1.5717	62.0333
1.5681	62.0667
1.5612	62.1
1.5612	62.1333
1.5677	62.1667
1.5686	62.2
1.5622	62.2333
1.557	62.2667
1.5626	62.3
1.5653	62.3333
1.56	62.3667
1.5367	62.4
1.5504	62.4333
1.5683	62.4667
1.5646	62.5
1.5575	62.5333
1.5347	62.5667
1.5352	62.6
1.5619	62.6333
1.5643	62.6667
1.5502	62.7
1.5357	62.7333
1.5447	62.7667
1.5637	62.8
1.5521	62.8333
1.532	62.8667
1.531	62.9
1.5488	62.9333
1.5607	62.9667
1.5515	63
1.5284	63.0333
1.5295	63.0667
1.547	63.1
1.5408	63.1333
1.5299	63.1667
1.523	63.2
1.5354	63.2333
1.5407	63.2667
1.5344	63.3
1.5175	63.3333
1.5145	63.3667
1.522	63.4
1.5296	63.4333
1.528	63.4667
1.5244	63.5
1.5252	63.5333
1.5212	63.5667
1.5212	63.6
1.5178	63.6333
1.5187	63.6667
1.5182	63.7
1.5154	63.7333
1.515	63.7667
1.5142	63.8
1.5087	63.8333
1.496	63.8667
1.504	63.9
1.5074	63.9333
1.5127	63.9667
1.5082	64
1.5054	64.0333
1.5028	64.0667
1.5027	64.1
1.5091	64.1333
1.5059	64.1667
1.5027	64.2
1.4966	64.2333
1.5017	64.2667
1.5065	64.3
1.5047	64.3333
1.492	64.3667
1.4723	64.4
1.5012	64.4333
1.5059	64.4667
1.5052	64.5
1.4897	64.5333
1.4694	64.5667
1.4733	64.6
1.502	64.6333
1.5063	64.6667
1.491	64.7
1.4774	64.7333
1.482	64.7667
1.5052	64.8
1.4955	64.8333
1.477	64.8667
1.4703	64.9
1.4952	64.9333
1.4988	64.9667
1.4957	65
1.4894	65.0333
1.4929	65.0667
1.4978	65.1
1.4923	65.1333
1.4877	65.1667
1.4888	65.2
1.4991	65.2333
1.5004	65.2667
1.4942	65.3
1.4826	65.3333
1.4872	65.3667
1.4808	65.4
1.4975	65.4333
1.5024	65.4667
1.4847	65.5
1.4899	65.5333
1.4952	65.5667
1.4919	65.6
1.4878	65.6333
1.4866	65.6667
1.4884	65.7
1.4979	65.7333
1.4936	65.7667
1.4915	65.8
1.4848	65.8333
1.482	65.8667
1.4836	65.9
1.4955	65.9333
1.5003	65.9667
1.4933	66
1.4884	66.0333
1.4872	66.0667
1.5009	66.1
1.4961	66.1333
1.4956	66.1667
1.4871	66.2
1.4929	66.2333
1.4931	66.2667
1.5061	66.3
1.5011	66.3333
1.4973	66.3667
1.4725	66.4
1.4842	66.4333
1.5029	66.4667
1.5149	66.5
1.5064	66.5333
1.5006	66.5667
1.4778	66.6
[truncated: 6,760 more rows]
