# Supplementary material for: Auditory feedback effect on temporal patterns during self-pacing treadmill walking
Source: PLoS One. 2025 Nov 4;20(11):e0335971. doi: 10.1371/journal.pone.0335971 (PMC12585087; doi:10.1371/journal.pone.0335971)
Supplement: S2 File — This file archive contains gait events from the two test conditions (no sound and with sound) for all included participants, as well as the validation data for the accelerometer-based gait event detection algorithm. All data files are in CSV format. A readme file is included with the details of the file format and contents. (ZIP) [file pone.0335971.s003.zip › TreadmillSoundsData/TestConditions/NoSound/BeltSpeed/Subject17_NoSoundBeltspeed.csv]

BeltSpeed	Time
1.1797	0
1.1778	0.0333
1.1791	0.0667
1.1806	0.1
1.2009	0.1333
1.1936	0.1667
1.1919	0.2
1.1824	0.2333
1.1912	0.2667
1.1883	0.3
1.2055	0.3333
1.2055	0.3667
1.2026	0.4
1.1905	0.4333
1.1937	0.4667
1.2035	0.5
1.2204	0.5333
1.2107	0.5667
1.2043	0.6
1.1988	0.6333
1.2043	0.6667
1.2147	0.7
1.2362	0.7333
1.2267	0.7667
1.228	0.8
1.1948	0.8333
1.2093	0.8667
1.216	0.9
1.2487	0.9333
1.2462	0.9667
1.2389	1
1.2159	1.0333
1.2031	1.0667
1.2104	1.1
1.2394	1.1333
1.2615	1.1667
1.2623	1.2
1.2401	1.2333
1.2269	1.2667
1.2261	1.3
1.252	1.3333
1.2506	1.3667
1.2463	1.4
1.2581	1.4333
1.2669	1.4667
1.2661	1.5
1.2597	1.5333
1.2596	1.5667
1.2608	1.6
1.2821	1.6333
1.2844	1.6667
1.2724	1.7
1.2747	1.7333
1.2761	1.7667
1.2978	1.8
1.2985	1.8333
1.2745	1.8667
1.2808	1.9
1.2905	1.9333
1.3157	1.9667
1.3175	2
1.3062	2.0333
1.289	2.0667
1.2841	2.1
1.2979	2.1333
1.3262	2.1667
1.3375	2.2
1.3195	2.2333
1.3034	2.2667
1.2993	2.3
1.3271	2.3333
1.3418	2.3667
1.3129	2.4
1.3209	2.4333
1.3328	2.4667
1.3491	2.5
1.339	2.5333
1.3238	2.5667
1.3233	2.6
1.3387	2.6333
1.3596	2.6667
1.349	2.7
1.3352	2.7333
1.3361	2.7667
1.3528	2.8
1.3626	2.8333
1.354	2.8667
1.3385	2.9
1.3378	2.9333
1.3541	2.9667
1.3799	3
1.3706	3.0333
1.3602	3.0667
1.3412	3.1
1.347	3.1333
1.3657	3.1667
1.391	3.2
1.3856	3.2333
1.369	3.2667
1.3538	3.3
1.3562	3.3333
1.3861	3.3667
1.3916	3.4
1.3688	3.4333
1.3596	3.4667
1.3756	3.5
1.3982	3.5333
1.3962	3.5667
1.3828	3.6
1.3647	3.6333
1.3668	3.6667
1.3858	3.7
1.4084	3.7333
1.4018	3.7667
1.3864	3.8
1.3741	3.8333
1.3795	3.8667
1.4051	3.9
1.4031	3.9333
1.3886	3.9667
1.3752	4
1.3836	4.0333
1.3964	4.0667
1.4175	4.1
1.4143	4.1333
1.4101	4.1667
1.391	4.2
1.3787	4.2333
1.384	4.2667
1.4058	4.3
1.4269	4.3333
1.4126	4.3667
1.3954	4.4
1.3832	4.4333
1.3981	4.4667
1.4057	4.5
1.4093	4.5333
1.4049	4.5667
1.3937	4.6
1.3998	4.6333
1.4083	4.6667
1.409	4.7
1.4045	4.7333
1.3947	4.7667
1.3944	4.8
1.3989	4.8333
1.4138	4.8667
1.409	4.9
1.4084	4.9333
1.3929	4.9667
1.3753	5
1.3927	5.0333
1.4172	5.0667
1.4121	5.1
1.408	5.1333
1.3864	5.1667
1.3801	5.2
1.3905	5.2333
1.4177	5.2667
1.4163	5.3
1.4056	5.3333
1.3878	5.3667
1.3794	5.4
1.4066	5.4333
1.4202	5.4667
1.3942	5.5
1.3827	5.5333
1.4035	5.5667
1.411	5.6
1.4099	5.6333
1.4046	5.6667
1.3807	5.7
1.3787	5.7333
1.3989	5.7667
1.4145	5.8
1.4048	5.8333
1.3904	5.8667
1.3789	5.9
1.3913	5.9333
1.4166	5.9667
1.3984	6
1.3897	6.0333
1.3783	6.0667
1.3862	6.1
1.4047	6.1333
1.4242	6.1667
1.4125	6.2
1.3973	6.2333
1.3791	6.2667
1.3779	6.3
1.4095	6.3333
1.4216	6.3667
1.4046	6.4
1.3885	6.4333
1.3922	6.4667
1.4024	6.5
1.3842	6.5333
1.3968	6.5667
1.4008	6.6
1.4058	6.6333
1.407	6.6667
1.4011	6.7
1.3967	6.7333
1.3962	6.7667
1.3969	6.8
1.4045	6.8333
1.4081	6.8667
1.404	6.9
1.3949	6.9333
1.391	6.9667
1.3964	7
1.3862	7.0333
1.4029	7.0667
1.4077	7.1
1.4011	7.1333
1.3923	7.1667
1.3955	7.2
1.402	7.2333
1.3997	7.2667
1.3955	7.3
1.3882	7.3333
1.3917	7.3667
1.3951	7.4
1.4002	7.4333
1.3974	7.4667
1.3969	7.5
1.3685	7.5333
1.3781	7.5667
1.395	7.6
1.4046	7.6333
1.3985	7.6667
1.3847	7.7
1.3643	7.7333
1.3668	7.7667
1.3853	7.8
1.4073	7.8333
1.4018	7.8667
1.39	7.9
1.3697	7.9333
1.3629	7.9667
1.3941	8
1.3978	8.0333
1.3876	8.0667
1.3925	8.1
1.3745	8.1333
1.3727	8.1667
1.3889	8.2
1.4047	8.2333
1.3935	8.2667
1.3798	8.3
1.3676	8.3333
1.3804	8.3667
1.4032	8.4
1.3999	8.4333
1.3865	8.4667
1.3718	8.5
1.3721	8.5333
1.3877	8.5667
1.3957	8.6
1.3919	8.6333
1.3746	8.6667
1.3823	8.7
1.3882	8.7333
1.3818	8.7667
1.3809	8.8
1.3826	8.8333
1.3859	8.8667
1.3888	8.9
1.3855	8.9333
1.3779	8.9667
1.3774	9
1.3781	9.0333
1.3723	9.0667
1.3841	9.1
1.3843	9.1333
1.375	9.1667
1.3764	9.2
1.3696	9.2333
1.367	9.2667
1.3679	9.3
1.3717	9.3333
1.372	9.3667
1.3717	9.4
1.3645	9.4333
1.3624	9.4667
1.3661	9.5
1.3701	9.5333
1.3501	9.5667
1.3582	9.6
1.3576	9.6333
1.3663	9.6667
1.3717	9.7
1.3664	9.7333
1.358	9.7667
1.3526	9.8
1.3622	9.8333
1.3725	9.8667
1.3683	9.9
1.3588	9.9333
1.3467	9.9667
1.3569	10
1.3738	10.0333
1.3544	10.0667
1.3642	10.1
1.3511	10.1333
1.3486	10.1667
1.3528	10.2
1.3695	10.2333
1.3707	10.2667
1.3613	10.3
1.3455	10.3333
1.3447	10.3667
1.3626	10.4
1.379	10.4333
1.3692	10.4667
1.3541	10.5
1.3455	10.5333
1.3434	10.5667
1.3746	10.6
1.373	10.6333
1.3591	10.6667
1.3545	10.7
1.3634	10.7333
1.3606	10.7667
1.3591	10.8
1.3612	10.8333
1.3616	10.8667
1.3664	10.9
1.3658	10.9333
1.3647	10.9667
1.3595	11
1.3654	11.0333
1.3488	11.0667
1.3626	11.1
1.3695	11.1333
1.37	11.1667
1.3664	11.2
1.3664	11.2333
1.3694	11.2667
1.3725	11.3
1.3687	11.3333
1.3707	11.3667
1.3701	11.4
1.3759	11.4333
1.3765	11.4667
1.3746	11.5
1.3753	11.5333
1.3616	11.5667
1.3669	11.6
1.386	11.6333
1.3826	11.6667
1.3828	11.7
1.3794	11.7333
1.3782	11.7667
1.3868	11.8
1.3886	11.8333
1.3857	11.8667
1.3844	11.9
1.3847	11.9333
1.3839	11.9667
1.3932	12
1.4007	12.0333
1.3794	12.0667
1.376	12.1
1.3909	12.1333
1.3932	12.1667
1.4083	12.2
1.4072	12.2333
1.4019	12.2667
1.3907	12.3
1.392	12.3333
1.3979	12.3667
1.4198	12.4
1.4126	12.4333
1.4026	12.4667
1.3901	12.5
1.3981	12.5333
1.409	12.5667
1.4105	12.6
1.4106	12.6333
1.3963	12.6667
1.4032	12.7
1.4222	12.7333
1.4147	12.7667
1.4084	12.8
1.4022	12.8333
1.4047	12.8667
1.4202	12.9
1.4331	12.9333
1.4235	12.9667
1.411	13
1.409	13.0333
1.4022	13.0667
1.427	13.1
1.4401	13.1333
1.4363	13.1667
1.4208	13.2
1.4106	13.2333
1.4233	13.2667
1.4457	13.3
1.4413	13.3333
1.4302	13.3667
1.4207	13.4
1.426	13.4333
1.4427	13.4667
1.4568	13.5
1.4511	13.5333
1.4395	13.5667
1.4055	13.6
1.4309	13.6333
1.4436	13.6667
1.4689	13.7
1.4616	13.7333
1.4536	13.7667
1.4323	13.8
1.4153	13.8333
1.4163	13.8667
1.4492	13.9
1.4709	13.9333
1.4752	13.9667
1.4513	14
1.4408	14.0333
1.4314	14.0667
1.454	14.1
1.4676	14.1333
1.4661	14.1667
1.4555	14.2
1.4566	14.2333
1.4631	14.2667
1.4657	14.3
1.461	14.3333
1.4588	14.3667
1.46	14.4
1.4601	14.4333
1.4694	14.4667
1.4719	14.5
1.4719	14.5333
1.4552	14.5667
1.446	14.6
1.4706	14.6333
1.4741	14.6667
1.4805	14.7
1.4726	14.7333
1.4651	14.7667
1.4488	14.8
1.456	14.8333
1.4643	14.8667
1.4873	14.9
1.4792	14.9333
1.4713	14.9667
1.451	15
1.456	15.0333
1.4537	15.0667
1.4839	15.1
1.4852	15.1333
1.4847	15.1667
1.4638	15.2
1.4496	15.2333
1.4581	15.2667
1.4841	15.3
1.4925	15.3333
1.4797	15.3667
1.4636	15.4
1.4639	15.4333
1.4869	15.4667
1.4799	15.5
1.4775	15.5333
1.4575	15.5667
1.4757	15.6
1.4982	15.6333
1.4899	15.6667
1.4865	15.7
1.4693	15.7333
1.4762	15.7667
1.4967	15.8
1.501	15.8333
1.4968	15.8667
1.4833	15.9
1.4691	15.9333
1.4786	15.9667
1.4981	16
1.5029	16.0333
1.4824	16.0667
1.4908	16.1
1.4747	16.1333
1.4757	16.1667
1.4959	16.2
1.5146	16.2333
1.506	16.2667
1.4906	16.3
1.4778	16.3333
1.4861	16.3667
1.5152	16.4
1.513	16.4333
1.5037	16.4667
1.4859	16.5
1.4747	16.5333
1.4965	16.5667
1.5264	16.6
1.5081	16.6333
1.496	16.6667
1.4953	16.7
1.5113	16.7333
1.5125	16.7667
1.5057	16.8
1.4963	16.8333
1.5005	16.8667
1.5082	16.9
1.5193	16.9333
1.5139	16.9667
1.5137	17
1.4683	17.0333
1.4939	17.0667
1.5087	17.1
1.5222	17.1333
1.5228	17.1667
1.5168	17.2
1.5045	17.2333
1.4812	17.2667
1.4694	17.3
1.4668	17.3333
1.4899	17.3667
1.5174	17.4
1.5248	17.4333
1.5074	17.4667
1.4873	17.5
1.4595	17.5333
1.4971	17.5667
1.52	17.6
1.5043	17.6333
1.4962	17.6667
1.5	17.7
1.5052	17.7333
1.5064	17.7667
1.5022	17.8
1.491	17.8333
1.4929	17.8667
1.4986	17.9
1.505	17.9333
1.5065	17.9667
1.4834	18
1.4744	18.0333
1.4825	18.0667
1.5001	18.1
1.5046	18.1333
1.5001	18.1667
1.4906	18.2
1.4678	18.2333
1.4712	18.2667
1.4868	18.3
1.502	18.3333
1.4923	18.3667
1.4785	18.4
1.4604	18.4333
1.4713	18.4667
1.4814	18.5
1.4898	18.5333
1.4783	18.5667
1.4714	18.6
1.4751	18.6333
1.4701	18.6667
1.4698	18.7
1.4689	18.7333
1.4705	18.7667
1.4667	18.8
1.4675	18.8333
1.4678	18.8667
1.4626	18.9
1.4659	18.9333
1.4519	18.9667
1.4418	19
1.4706	19.0333
1.4639	19.0667
1.4619	19.1
1.4612	19.1333
1.4582	19.1667
1.4632	19.2
1.4615	19.2333
1.4609	19.2667
1.4535	19.3
1.4585	19.3333
1.4601	19.3667
1.4596	19.4
1.4597	19.4333
1.4273	19.4667
1.4473	19.5
1.4606	19.5333
1.4601	19.5667
1.453	19.6
1.429	19.6333
1.4258	19.6667
1.4542	19.7
1.458	19.7333
1.4429	19.7667
1.4375	19.8
1.444	19.8333
1.449	19.8667
1.4487	19.9
1.436	19.9333
1.4165	19.9667
1.4328	20
1.4447	20.0333
1.4521	20.0667
1.4466	20.1
1.4353	20.1333
1.4107	20.1667
1.4142	20.2
1.4354	20.2333
1.4536	20.2667
1.4455	20.3
1.4294	20.3333
1.4137	20.3667
1.4133	20.4
1.4378	20.4333
1.4315	20.4667
1.4318	20.5
1.4358	20.5333
1.4315	20.5667
1.4291	20.6
1.4322	20.6333
1.4301	20.6667
1.4293	20.7
1.43	20.7333
1.4309	20.7667
1.4311	20.8
1.4312	20.8333
1.4296	20.8667
1.432	20.9
1.4147	20.9333
1.4207	20.9667
1.434	21
1.433	21.0333
1.4339	21.0667
1.4173	21.1
1.4149	21.1333
1.4143	21.1667
1.4295	21.2
1.4332	21.2333
1.4291	21.2667
1.418	21.3
1.413	21.3333
1.423	21.3667
1.44	21.4
1.4146	21.4333
1.4207	21.4667
1.4181	21.5
1.4337	21.5333
1.4493	21.5667
1.4343	21.6
1.4223	21.6333
1.4227	21.6667
1.4412	21.7
1.4485	21.7333
1.4372	21.7667
1.4232	21.8
1.4246	21.8333
1.4468	21.8667
1.4392	21.9
1.4247	21.9333
1.4344	21.9667
1.4266	22
1.4338	22.0333
1.4446	22.0667
1.4488	22.1
1.4392	22.1333
1.4281	22.1667
1.4259	22.2
1.4324	22.2333
1.453	22.2667
1.4568	22.3
1.4437	22.3333
1.4298	22.3667
1.4178	22.4
1.4395	22.4333
1.4621	22.4667
1.4467	22.5
1.4465	22.5333
1.4413	22.5667
1.4351	22.6
1.4373	22.6333
1.4513	22.6667
1.4477	22.7
1.4389	22.7333
1.4397	22.7667
1.4429	22.8
1.4544	22.8333
1.4541	22.8667
1.4254	22.9
1.435	22.9333
1.4469	22.9667
1.4592	23
1.4645	23.0333
1.4571	23.0667
1.4423	23.1
1.4241	23.1333
1.4328	23.1667
1.4533	23.2
1.4756	23.2333
1.4641	23.2667
1.4472	23.3
1.4295	23.3333
1.4363	23.3667
1.451	23.4
1.4732	23.4333
1.456	23.4667
1.4561	23.5
1.4513	23.5333
1.4488	23.5667
1.4519	23.6
1.4638	23.6333
1.4574	23.6667
1.452	23.7
1.4542	23.7333
1.4633	23.7667
1.4677	23.8
1.4665	23.8333
1.4465	23.8667
1.4391	23.9
1.4616	23.9333
1.4768	23.9667
1.4765	24
1.4675	24.0333
1.4478	24.0667
1.4358	24.1
1.4436	24.1333
1.4684	24.1667
1.4883	24.2
1.4732	24.2333
1.4581	24.2667
1.443	24.3
1.4574	24.3333
1.4738	24.3667
1.459	24.4
1.4668	24.4333
1.4704	24.4667
1.467	24.5
1.4658	24.5333
1.4713	24.5667
1.4704	24.6
1.4685	24.6333
1.4697	24.6667
1.4707	24.7
1.4764	24.7333
1.4753	24.7667
1.4729	24.8
1.4753	24.8333
1.4592	24.8667
1.4652	24.9
1.4867	24.9333
1.4843	24.9667
1.4827	25
1.4792	25.0333
1.4773	25.0667
1.4874	25.1
1.4902	25.1333
1.4891	25.1667
1.4868	25.2
1.4799	25.2333
1.4843	25.2667
1.4907	25.3
1.4965	25.3333
1.4749	25.3667
1.4726	25.4
1.4851	25.4333
1.4991	25.4667
1.5071	25.5
1.499	25.5333
1.4818	25.5667
1.4769	25.6
1.4899	25.6333
1.5153	25.6667
1.5086	25.7
1.4936	25.7333
1.4786	25.7667
1.4813	25.8
1.5023	25.8333
1.4992	25.8667
1.5024	25.9
1.4928	25.9333
1.4854	25.9667
1.4978	26
1.5104	26.0333
1.5007	26.0667
1.5015	26.1
1.485	26.1333
1.4926	26.1667
1.4984	26.2
1.5143	26.2333
1.5074	26.2667
1.5013	26.3
1.4788	26.3333
1.4712	26.3667
1.5172	26.4
1.5211	26.4333
1.511	26.4667
1.4923	26.5
1.4882	26.5333
1.5103	26.5667
1.5152	26.6
1.5101	26.6333
1.4969	26.6667
1.4969	26.7
1.5056	26.7333
1.5217	26.7667
1.5171	26.8
1.4999	26.8333
1.474	26.8667
1.4998	26.9
1.5185	26.9333
1.5242	26.9667
1.517	27
1.5004	27.0333
1.4794	27.0667
1.4775	27.1
1.4974	27.1333
1.5257	27.1667
1.5285	27.2
1.5129	27.2333
1.4968	27.2667
1.4866	27.3
1.4962	27.3333
1.5142	27.3667
1.5169	27.4
1.5078	27.4333
1.5102	27.4667
1.4908	27.5
1.5004	27.5333
1.5139	27.5667
1.5107	27.6
1.5013	27.6333
1.4937	27.6667
1.5049	27.7
1.5145	27.7333
1.507	27.7667
1.4967	27.8
1.4803	27.8333
1.4965	27.8667
1.5172	27.9
1.509	27.9333
1.4967	27.9667
1.5039	28
1.5078	28.0333
1.5012	28.0667
1.4964	28.1
1.4977	28.1333
1.4993	28.1667
1.5042	28.2
1.5027	28.2333
1.4992	28.2667
1.4918	28.3
1.4789	28.3333
1.4904	28.3667
1.5039	28.4
1.4971	28.4333
1.4874	28.4667
1.4912	28.5
1.4961	28.5333
1.492	28.5667
1.4825	28.6
1.4842	28.6333
1.4895	28.6667
1.4907	28.7
1.4894	28.7333
1.4752	28.7667
1.4763	28.8
1.4665	28.8333
1.4805	28.8667
1.4874	28.9
1.4727	28.9333
1.4669	28.9667
1.4711	29
1.4766	29.0333
1.4713	29.0667
1.4609	29.1
1.4604	29.1333
1.464	29.1667
1.472	29.2
1.4692	29.2333
1.46	29.2667
1.4448	29.3
1.4429	29.3333
1.4687	29.3667
1.4678	29.4
1.4576	29.4333
1.4495	29.4667
1.451	29.5
1.4656	29.5333
1.4629	29.5667
1.4608	29.6
1.4464	29.6333
1.4435	29.6667
1.4505	29.7
1.4615	29.7333
1.4579	29.7667
1.4428	29.8
1.4207	29.8333
1.4382	29.8667
1.4495	29.9
1.4587	29.9333
1.4523	29.9667
1.4373	30
1.4183	30.0333
1.4197	30.0667
1.4393	30.1
1.4561	30.1333
1.4515	30.1667
1.4402	30.2
1.4213	30.2333
1.4156	30.2667
1.4226	30.3
1.4421	30.3333
1.4526	30.3667
1.4402	30.4
1.4207	30.4333
1.4147	30.4667
1.4356	30.5
1.4386	30.5333
1.4331	30.5667
1.4233	30.6
1.4192	30.6333
1.4239	30.6667
1.4362	30.7
1.4362	30.7333
1.4341	30.7667
1.4074	30.8
1.4052	30.8333
1.4226	30.8667
1.4373	30.9
1.4354	30.9333
1.4335	30.9667
1.4179	31
1.3973	31.0333
1.3929	31.0667
1.4085	31.1
1.4335	31.1333
1.4295	31.1667
1.421	31.2
1.4016	31.2333
1.3925	31.2667
1.3828	31.3
1.4166	31.3333
1.4351	31.3667
1.4287	31.4
1.4118	31.4333
1.395	31.4667
1.4076	31.5
1.4317	31.5333
1.4203	31.5667
1.4064	31.6
1.4083	31.6333
1.4213	31.6667
1.418	31.7
1.4112	31.7333
1.4024	31.7667
1.3879	31.8
1.4133	31.8333
1.4207	31.8667
1.4225	31.9
1.4071	31.9333
1.3979	31.9667
1.401	32
1.4036	32.0333
1.4234	32.0667
1.4147	32.1
1.4168	32.1333
1.3952	32.1667
1.3976	32.2
1.4047	32.2333
1.4256	32.2667
1.4	32.3
1.4033	32.3333
1.392	32.3667
1.3938	32.4
1.4165	32.4333
1.4295	32.4667
1.4121	32.5
1.3958	32.5333
1.3965	32.5667
1.4188	32.6
1.4157	32.6333
1.4017	32.6667
1.3981	32.7
1.4028	32.7333
1.4182	32.7667
1.4068	32.8
1.406	32.8333
1.4023	32.8667
1.3978	32.9
1.41	32.9333
1.4191	32.9667
1.4114	33
1.4038	33.0333
1.3938	33.0667
1.4017	33.1
1.418	33.1333
1.4168	33.1667
1.4167	33.2
1.4031	33.2333
1.3922	33.2667
1.3785	33.3
1.41	33.3333
1.4212	33.3667
1.4089	33.4
1.3948	33.4333
1.401	33.4667
1.4175	33.5
1.4095	33.5333
1.4003	33.5667
1.401	33.6
1.4044	33.6333
1.4217	33.6667
1.4144	33.7
1.4145	33.7333
1.3958	33.7667
1.3816	33.8
1.41	33.8333
1.4233	33.8667
1.4216	33.9
1.4158	33.9333
1.3913	33.9667
1.3851	34
1.3992	34.0333
1.427	34.0667
1.4217	34.1
1.4082	34.1333
1.3926	34.1667
1.3929	34.2
1.4183	34.2333
1.4272	34.2667
1.4062	34.3
1.411	34.3333
1.4002	34.3667
1.4056	34.4
1.4273	34.4333
1.438	34.4667
1.4229	34.5
1.4083	34.5333
1.4032	34.5667
1.4207	34.6
1.4439	34.6333
1.4355	34.6667
1.4268	34.7
1.4147	34.7333
1.4078	34.7667
1.4218	34.8
1.4542	34.8333
1.4449	34.8667
1.4318	34.9
1.4149	34.9333
1.4217	34.9667
1.4432	35
1.4598	35.0333
1.4532	35.0667
1.4396	35.1
1.4235	35.1333
1.4324	35.1667
1.4579	35.2
1.4626	35.2333
1.4293	35.2667
1.4275	35.3
1.4422	35.3333
1.456	35.3667
1.4747	35.4
1.46	35.4333
1.4465	35.4667
1.4286	35.5
1.4326	35.5333
1.4612	35.5667
1.4813	35.6
1.471	35.6333
1.452	35.6667
1.4414	35.7
1.4469	35.7333
1.4607	35.7667
1.4781	35.8
1.4644	35.8333
1.4612	35.8667
1.4636	35.9
1.4668	35.9333
1.4625	35.9667
1.4636	36
1.4658	36.0333
1.4649	36.0667
1.4701	36.1
1.4744	36.1333
1.4713	36.1667
1.4753	36.2
1.4618	36.2333
1.4551	36.2667
1.4863	36.3
1.4831	36.3333
1.4782	36.3667
1.4704	36.4
1.4699	36.4333
1.4833	36.4667
1.5009	36.5
1.4876	36.5333
1.4772	36.5667
1.4807	36.6
1.4872	36.6333
1.5016	36.6667
1.5017	36.7
1.4768	36.7333
1.466	36.7667
1.4927	36.8
1.5012	36.8333
1.5168	36.8667
1.5074	36.9
1.4942	36.9333
1.4725	36.9667
1.472	37
1.4978	37.0333
1.5218	37.0667
1.5199	37.1
1.5006	37.1333
1.4865	37.1667
1.4906	37.2
1.4928	37.2333
1.5213	37.2667
1.5137	37.3
1.5046	37.3333
1.5063	37.3667
1.51	37.4
1.5052	37.4333
1.5053	37.4667
1.5105	37.5
1.5081	37.5333
1.5163	37.5667
1.5139	37.6
1.5128	37.6333
1.5137	37.6667
1.51	37.7
1.4996	37.7333
1.5159	37.7667
1.518	37.8
1.523	37.8333
1.5253	37.8667
1.5205	37.9
1.5202	37.9333
1.5183	37.9667
1.5189	38
1.5264	38.0333
1.5259	38.0667
1.5255	38.1
1.5198	38.1333
1.518	38.1667
1.5106	38.2
1.5118	38.2333
1.5342	38.2667
1.527	38.3
1.5194	38.3333
1.5231	38.3667
1.5291	38.4
1.5239	38.4333
1.5216	38.4667
1.5231	38.5
1.5237	38.5333
1.5331	38.5667
1.5289	38.6
1.5301	38.6333
1.5236	38.6667
1.5085	38.7
1.5269	38.7333
1.5412	38.7667
1.5329	38.8
1.5282	38.8333
1.5152	38.8667
1.5189	38.9
1.5286	38.9333
1.5462	38.9667
1.5373	39
1.5279	39.0333
1.5121	39.0667
1.5181	39.1
1.5389	39.1333
1.5444	39.1667
1.527	39.2
1.5302	39.2333
1.515	39.2667
1.5334	39.3
1.5579	39.3333
1.5496	39.3667
1.5338	39.4
1.5279	39.4333
1.5475	39.4667
1.5576	39.5
1.5468	39.5333
1.5334	39.5667
1.5384	39.6
1.5601	39.6333
1.5424	39.6667
1.5457	39.7
1.5397	39.7333
1.5389	39.7667
1.5617	39.8
1.5649	39.8333
1.5539	39.8667
1.5405	39.9
1.5427	39.9333
1.5542	39.9667
1.5729	40
1.5652	40.0333
1.5622	40.0667
1.5378	40.1
1.5337	40.1333
1.5399	40.1667
1.578	40.2
1.5728	40.2333
1.5629	40.2667
1.5422	40.3
1.542	40.3333
1.5678	40.3667
1.5752	40.4
1.5597	40.4333
1.5563	40.4667
1.5621	40.5
1.567	40.5333
1.5651	40.5667
1.5575	40.6
1.5338	40.6333
1.5443	40.6667
1.5748	40.7
1.5638	40.7333
1.558	40.7667
1.5421	40.8
1.5481	40.8333
1.5683	40.8667
1.5725	40.9
1.5668	40.9333
1.5504	40.9667
1.5427	41
1.552	41.0333
1.5709	41.0667
1.5698	41.1
1.5464	41.1333
1.5507	41.1667
1.5419	41.2
1.5475	41.2333
1.5674	41.2667
1.5795	41.3
1.5701	41.3333
1.5588	41.3667
1.5402	41.4
1.5463	41.4333
1.5682	41.4667
1.5831	41.5
1.5688	41.5333
1.558	41.5667
1.5261	41.6
1.5581	41.6333
1.5877	41.6667
1.5701	41.7
1.5596	41.7333
1.5573	41.7667
1.5736	41.8
1.5794	41.8333
1.5736	41.8667
1.5607	41.9
1.555	41.9333
1.5632	41.9667
1.5799	42
1.5774	42.0333
1.5679	42.0667
1.5394	42.1
1.5551	42.1333
1.5629	42.1667
1.5883	42.2
1.5804	42.2333
1.5715	42.2667
1.5503	42.3
1.5391	42.3333
1.5632	42.3667
1.5885	42.4
1.5834	42.4333
1.5632	42.4667
1.5537	42.5
1.5725	42.5333
1.5562	42.5667
1.5661	42.6
1.5807	42.6333
1.5739	42.6667
1.5751	42.7
1.571	42.7333
1.578	42.7667
1.5757	42.8
1.5727	42.8333
1.5751	42.8667
1.5739	42.9
1.5755	42.9333
1.5746	42.9667
1.5752	43
1.5559	43.0333
1.5595	43.0667
1.5805	43.1
1.5749	43.1333
1.5758	43.1667
1.5703	43.2
1.5504	43.2333
1.545	43.2667
1.5571	43.3
1.5779	43.3333
1.5702	43.3667
1.5562	43.4
1.5402	43.4333
1.5535	43.4667
1.5669	43.5
1.5492	43.5333
1.5584	43.5667
1.5526	43.6
1.5693	43.6333
1.5723	43.6667
1.5616	43.7
1.5516	43.7333
1.5557	43.7667
1.5623	43.8
1.5785	43.8333
1.5706	43.8667
1.5595	43.9
1.5448	43.9333
1.5523	43.9667
1.5542	44
1.5757	44.0333
1.5747	44.0667
1.5545	44.1
1.5435	44.1333
1.5461	44.1667
1.5596	44.2
1.5562	44.2333
1.5545	44.2667
1.5415	44.3
1.5458	44.3333
1.5543	44.3667
1.5559	44.4
1.5528	44.4333
1.5177	44.4667
1.5297	44.5
1.5631	44.5333
1.5514	44.5667
1.5523	44.6
1.5261	44.6333
1.5236	44.6667
1.5403	44.7
1.5606	44.7333
1.5489	44.7667
1.5321	44.8
1.5277	44.8333
1.5432	44.8667
1.5544	44.9
1.5369	44.9333
1.5229	44.9667
1.5308	45
1.5323	45.0333
1.5545	45.0667
1.5533	45.1
1.5443	45.1333
1.5293	45.1667
1.5211	45.2
1.5324	45.2333
1.554	45.2667
1.5561	45.3
1.545	45.3333
1.5268	45.3667
1.5197	45.4
1.5194	45.4333
1.5549	45.4667
1.5398	45.5
1.5295	45.5333
1.5307	45.5667
1.5165	45.6
1.5211	45.6333
1.5272	45.6667
1.5253	45.7
1.5182	45.7333
1.5125	45.7667
1.5193	45.8
1.5253	45.8333
1.5247	45.8667
1.4989	45.9
1.4977	45.9333
1.5223	45.9667
1.519	46
1.5274	46.0333
1.5185	46.0667
1.5115	46.1
1.4947	46.1333
1.5	46.1667
1.512	46.2
1.5296	46.2333
1.5212	46.2667
1.5125	46.3
1.4973	46.3333
1.4843	46.3667
1.5097	46.4
1.5324	46.4333
1.5085	46.4667
1.5058	46.5
1.5002	46.5333
1.4955	46.5667
1.4979	46.6
1.5069	46.6333
1.5033	46.6667
1.4961	46.7
1.4958	46.7333
1.5009	46.7667
1.505	46.8
1.5045	46.8333
1.4775	46.8667
1.4936	46.9
1.5	46.9333
1.5087	46.9667
1.5082	47
1.501	47.0333
1.4875	47.0667
1.4886	47.1
1.4908	47.1333
1.51	47.1667
1.5102	47.2
1.5065	47.2333
1.4908	47.2667
1.4908	47.3
1.484	47.3333
1.5065	47.3667
1.5209	47.4
1.5031	47.4333
1.4908	47.4667
1.4964	47.5
1.5097	47.5333
1.5022	47.5667
1.4972	47.6
1.4968	47.6333
1.5041	47.6667
1.5113	47.7
1.5081	47.7333
1.4972	47.7667
1.4908	47.8
1.4836	47.8333
1.5226	47.8667
1.5124	47.9
1.5115	47.9333
1.4953	47.9667
1.4976	48
1.5052	48.0333
1.527	48.0667
1.5218	48.1
1.5135	48.1333
1.4959	48.1667
1.4977	48.2
1.5173	48.2333
1.536	48.2667
1.5051	48.3
1.4997	48.3333
1.5041	48.3667
1.5169	48.4
1.5435	48.4333
1.531	48.4667
1.5093	48.5
1.4986	48.5333
1.5189	48.5667
1.5399	48.6
1.5257	48.6333
1.5118	48.6667
1.5125	48.7
1.5315	48.7333
1.5195	48.7667
1.5006	48.8
1.5224	48.8333
1.5224	48.8667
1.5417	48.9
1.5331	48.9333
1.531	48.9667
1.5157	49
1.5175	49.0333
1.5225	49.0667
1.5402	49.1
1.5373	49.1333
1.5331	49.1667
1.5168	49.2
1.5204	49.2333
1.5067	49.2667
1.5422	49.3
1.5455	49.3333
1.5365	49.3667
1.5191	49.4
1.5141	49.4333
1.5195	49.4667
1.5454	49.5
1.5494	49.5333
1.544	49.5667
1.5291	49.6
1.5138	49.6333
1.5191	49.6667
1.5377	49.7
1.5479	49.7333
1.5298	49.7667
1.5467	49.8
1.5224	49.8333
1.5172	49.8667
1.5347	49.9
1.5549	49.9333
1.5469	49.9667
1.5376	50
1.5232	50.0333
1.5303	50.0667
1.5458	50.1
1.5565	50.1333
1.55	50.1667
1.5368	50.2
1.5009	50.2333
1.5284	50.2667
1.5543	50.3
1.561	50.3333
1.5473	50.3667
1.526	50.4
1.5085	50.4333
1.5053	50.4667
1.539	50.5
1.5567	50.5333
1.5477	50.5667
1.5289	50.6
1.5205	50.6333
1.5368	50.6667
1.516	50.7
1.5235	50.7333
1.5324	50.7667
1.5308	50.8
1.5292	50.8333
1.5178	50.8667
1.5172	50.9
1.5178	50.9333
1.5291	50.9667
1.5278	51
1.528	51.0333
1.5138	51.0667
1.5129	51.1
1.5149	51.1333
1.5225	51.1667
1.5095	51.2
1.5236	51.2333
1.5141	51.2667
1.5082	51.3
1.5131	51.3333
1.5116	51.3667
1.5087	51.4
1.5024	51.4333
1.5008	51.4667
1.5029	51.5
1.5055	51.5333
1.5066	51.5667
1.505	51.6
1.4995	51.6333
1.4843	51.6667
1.4808	51.7
1.5046	51.7333
1.5028	51.7667
1.504	51.8
1.4883	51.8333
1.4701	51.8667
1.4749	51.9
1.4914	51.9333
1.5017	51.9667
1.495	52
1.4867	52.0333
1.4653	52.0667
1.4666	52.1
1.49	52.1333
1.4837	52.1667
1.4887	52.2
1.4964	52.2333
1.469	52.2667
1.464	52.3
1.4754	52.3333
1.4733	52.3667
1.4694	52.4
1.4625	52.4333
1.4655	52.4667
1.4665	52.5
1.4732	52.5333
1.4704	52.5667
1.4668	52.6
1.4443	52.6333
1.4423	52.6667
1.4731	52.7
1.4728	52.7333
1.4708	52.7667
1.4598	52.8
1.4368	52.8333
1.4377	52.8667
1.452	52.9
1.4737	52.9333
1.465	52.9667
1.4622	53
1.4399	53.0333
1.4308	53.0667
1.4381	53.1
1.4338	53.1333
1.4663	53.1667
1.4754	53.2
1.467	53.2333
1.4512	53.2667
1.4302	53.3
1.4301	53.3333
1.4595	53.3667
1.4745	53.4
1.4606	53.4333
1.4439	53.4667
1.4426	53.5
1.4611	53.5333
1.466	53.5667
1.4567	53.6
1.4282	53.6333
1.4444	53.6667
1.4475	53.7
1.4659	53.7333
1.4701	53.7667
1.4614	53.8
1.4486	53.8333
1.431	53.8667
1.4371	53.9
1.4485	53.9333
1.474	53.9667
1.4682	54
1.4597	54.0333
1.4467	54.0667
1.4165	54.1
1.4401	54.1333
1.4772	54.1667
1.4766	54.2
1.4693	54.2333
1.4505	54.2667
1.4453	54.3
1.4584	54.3333
1.4813	54.3667
1.4754	54.4
1.4652	54.4333
1.4478	54.4667
1.4459	54.5
1.4692	54.5333
1.4876	54.5667
1.4587	54.6
1.467	54.6333
1.4549	54.6667
1.4495	54.7
1.4646	54.7333
1.4889	54.7667
1.4868	54.8
1.4732	54.8333
1.4564	54.8667
1.455	54.9
1.4673	54.9333
1.4918	54.9667
1.4865	55
1.4837	55.0333
1.4547	55.0667
1.4343	55.1
1.4686	55.1333
1.4926	55.1667
1.4972	55.2
1.48	55.2333
1.4604	55.2667
1.447	55.3
1.4704	55.3333
1.4948	55.3667
1.482	55.4
1.4644	55.4333
1.4665	55.4667
1.4728	55.5
1.4762	55.5333
1.454	55.5667
1.4557	55.6
1.4726	55.6333
1.4697	55.6667
1.4836	55.7
1.4791	55.7333
1.4745	55.7667
1.4696	55.8
1.4716	55.8333
1.4763	55.8667
1.4841	55.9
1.48	55.9333
1.4777	55.9667
1.4685	56
1.4673	56.0333
1.4509	56.0667
1.4916	56.1
1.4837	56.1333
1.4859	56.1667
1.4752	56.2
1.4777	56.2333
1.4739	56.2667
1.485	56.3
1.4837	56.3333
1.4823	56.3667
1.473	56.4
1.4781	56.4333
1.4798	56.4667
1.492	56.5
1.471	56.5333
1.4764	56.5667
1.4798	56.6
1.4758	56.6333
1.4793	56.6667
1.4782	56.7
1.4761	56.7333
1.4734	56.7667
1.4727	56.8
1.4738	56.8333
1.4745	56.8667
1.4775	56.9
1.476	56.9333
1.4763	56.9667
1.4733	57
1.4541	57.0333
1.4736	57.0667
1.4808	57.1
1.4792	57.1333
1.4793	57.1667
1.4648	57.2
1.4498	57.2333
1.4541	57.2667
1.4708	57.3
1.4823	57.3333
1.4744	57.3667
1.4635	57.4
1.4471	57.4333
1.4572	57.4667
1.464	57.5
1.4694	57.5333
1.4835	57.5667
1.4632	57.6
1.4547	57.6333
1.4606	57.6667
1.4718	57.7
1.4633	57.7333
1.4609	57.7667
1.4545	57.8
1.4581	57.8333
1.4662	57.8667
1.4739	57.9
1.4685	57.9333
1.463	57.9667
1.4399	58
1.4562	58.0333
1.4803	58.0667
1.4768	58.1
1.4744	58.1333
1.4523	58.1667
1.4426	58.2
1.4584	58.2333
1.4837	58.2667
1.48	58.3
1.4659	58.3333
1.4499	58.3667
1.4477	58.4
1.4767	58.4333
1.4863	58.4667
1.4541	58.5
1.4674	58.5333
1.457	58.5667
1.4718	58.6
1.4953	58.6333
1.4873	58.6667
1.4795	58.7
1.4642	58.7333
1.4704	58.7667
1.4865	58.8
1.5021	58.8333
1.493	58.8667
1.4874	58.9
1.4712	58.9333
1.4504	58.9667
1.4695	59
1.5146	59.0333
1.5023	59.0667
1.5014	59.1
1.4753	59.1333
1.47	59.1667
1.4817	59.2
1.5096	59.2333
1.5175	59.2667
1.5011	59.3
1.4842	59.3333
1.4755	59.3667
1.4998	59.4
1.5074	59.4333
1.481	59.4667
1.4921	59.5
1.494	59.5333
1.4977	59.5667
1.5204	59.6
1.5147	59.6333
1.5085	59.6667
1.4917	59.7
1.4971	59.7333
1.5046	59.7667
1.5252	59.8
1.5196	59.8333
1.5134	59.8667
1.4986	59.9
1.4783	59.9333
1.4859	59.9667
1.53	60
1.5315	60.0333
1.5198	60.0667
1.5016	60.1
1.4958	60.1333
1.5143	60.1667
1.5362	60.2
1.5318	60.2333
1.5252	60.2667
1.5055	60.3
1.5076	60.3333
1.5327	60.3667
1.5367	60.4
1.498	60.4333
1.5106	60.4667
1.5283	60.5
1.5407	60.5333
1.5313	60.5667
1.5152	60.6
1.4951	60.6333
1.4956	60.6667
1.5289	60.7
1.5413	60.7333
1.5221	60.7667
1.5161	60.8
1.5137	60.8333
1.5157	60.8667
1.5031	60.9
1.5067	60.9333
1.5257	60.9667
1.5146	61
1.5121	61.0333
1.5133	61.0667
1.5004	61.1
1.5032	61.1333
1.5016	61.1667
1.5096	61.2
1.5073	61.2333
1.5034	61.2667
1.4971	61.3
1.502	61.3333
1.5098	61.3667
1.4871	61.4
1.4925	61.4333
1.4974	61.4667
1.4979	61.5
1.513	61.5333
1.5038	61.5667
1.5012	61.6
1.4949	61.6333
1.4982	61.6667
1.5012	61.7
1.5054	61.7333
1.5029	61.7667
1.5007	61.8
1.4875	61.8333
1.4953	61.8667
1.4769	61.9
1.4998	61.9333
1.5035	61.9667
1.502	62
1.4886	62.0333
1.4891	62.0667
1.4884	62.1
1.5006	62.1333
1.4974	62.1667
1.4945	62.2
1.4799	62.2333
1.4843	62.2667
1.49	62.3
1.4981	62.3333
1.4875	62.3667
1.4583	62.4
1.4805	62.4333
1.4777	62.4667
1.4971	62.5
1.4964	62.5333
1.4893	62.5667
1.4728	62.6
1.4703	62.6333
1.4803	62.6667
1.5009	62.7
1.4947	62.7333
1.4914	62.7667
1.4727	62.8
1.4675	62.8333
1.4546	62.8667
1.4864	62.9
1.4987	62.9333
1.4883	62.9667
1.4713	63
1.4636	63.0333
1.4761	63.0667
1.4908	63.1
1.4859	63.1333
1.4809	63.1667
1.463	63.2
1.4642	63.2333
1.4743	63.2667
1.4894	63.3
1.4775	63.3333
1.4516	63.3667
1.4536	63.4
1.4635	63.4333
1.4871	63.4667
1.4842	63.5
1.4672	63.5333
1.4487	63.5667
1.441	63.6
1.4579	63.6333
1.4829	63.6667
1.4811	63.7
1.4716	63.7333
1.4547	63.7667
1.4482	63.8
1.4488	63.8333
1.4702	63.8667
1.4763	63.9
1.4671	63.9333
1.4537	63.9667
1.4529	64
1.4688	64.0333
1.4627	64.0667
1.4598	64.1
1.4508	64.1333
1.4545	64.1667
1.455	64.2
1.4643	64.2333
1.462	64.2667
1.4559	64.3
1.4274	64.3333
1.4507	64.3667
1.4661	64.4
1.4622	64.4333
1.4601	64.4667
1.4349	64.5
1.4241	64.5333
1.4402	64.5667
1.4633	64.6
1.4566	64.6333
1.4448	64.6667
1.4293	64.7
1.4362	64.7333
1.4572	64.7667
1.444	64.8
1.4368	64.8333
1.4319	64.8667
1.4313	64.9
1.4508	64.9333
1.465	64.9667
1.4548	65
1.4444	65.0333
1.4248	65.0667
1.428	65.1
1.4368	65.1333
1.4638	65.1667
1.4607	65.2
1.4508	65.2333
1.4358	65.2667
1.4069	65.3
1.4346	65.3333
1.4668	65.3667
1.4529	65.4
1.4381	65.4333
1.4365	65.4667
1.4508	65.5
1.4516	65.5333
1.4444	65.5667
1.4364	65.6
1.4403	65.6333
1.4508	65.6667
1.4486	65.7
1.4412	65.7333
1.4277	65.7667
1.4156	65.8
1.4507	65.8333
1.4553	65.8667
1.452	65.9
1.4373	65.9333
1.4225	65.9667
1.4277	66
1.446	66.0333
1.4607	66.0667
1.4487	66.1
1.4333	66.1333
1.4202	66.1667
1.4297	66.2
1.4563	66.2333
1.4415	66.2667
1.4356	66.3
1.4333	66.3333
1.422	66.3667
1.449	66.4
1.4607	66.4333
1.4491	66.4667
1.4352	66.5
1.444	66.5333
1.4578	66.5667
1.4537	66.6
[truncated: 7,002 more rows]
