# Supplementary material for: Auditory feedback effect on temporal patterns during self-pacing treadmill walking
Source: PLoS One. 2025 Nov 4;20(11):e0335971. doi: 10.1371/journal.pone.0335971 (PMC12585087; doi:10.1371/journal.pone.0335971)
Supplement: S2 File — This file archive contains gait events from the two test conditions (no sound and with sound) for all included participants, as well as the validation data for the accelerometer-based gait event detection algorithm. All data files are in CSV format. A readme file is included with the details of the file format and contents. (ZIP) [file pone.0335971.s003.zip › TreadmillSoundsData/TestConditions/NoSound/BeltSpeed/Subject18_NoSoundBeltspeed.csv]

BeltSpeed	Time
1.0794	0
1.0676	0.0333
1.0503	0.0667
1.0434	0.1
1.0654	0.1333
1.0895	0.1667
1.0878	0.2
1.0694	0.2333
1.0612	0.2667
1.0516	0.3
1.0823	0.3333
1.087	0.3667
1.0899	0.4
1.0707	0.4333
1.0683	0.4667
1.0684	0.5
1.0972	0.5333
1.0909	0.5667
1.0901	0.6
1.0763	0.6333
1.072	0.6667
1.0771	0.7
1.0931	0.7333
1.0991	0.7667
1.094	0.8
1.0911	0.8333
1.0705	0.8667
1.0769	0.9
1.0613	0.9333
1.0909	0.9667
1.0981	1
1.093	1.0333
1.0794	1.0667
1.0683	1.1
1.0746	1.1333
1.0998	1.1667
1.0975	1.2
1.0876	1.2333
1.0713	1.2667
1.0733	1.3
1.0968	1.3333
1.1016	1.3667
1.0927	1.4
1.0757	1.4333
1.0741	1.4667
1.08	1.5
1.1	1.5333
1.09	1.5667
1.0885	1.6
1.0784	1.6333
1.0711	1.6667
1.0801	1.7
1.0904	1.7333
1.1014	1.7667
1.0949	1.8
1.0848	1.8333
1.0684	1.8667
1.0723	1.9
1.0838	1.9333
1.1063	1.9667
1.0987	2
1.0953	2.0333
1.0747	2.0667
1.0678	2.1
1.0848	2.1333
1.0966	2.1667
1.0906	2.2
1.0881	2.2333
1.0752	2.2667
1.0783	2.3
1.1003	2.3333
1.1009	2.3667
1.0888	2.4
1.0748	2.4333
1.0806	2.4667
1.089	2.5
1.1122	2.5333
1.1049	2.5667
1.0959	2.6
1.0771	2.6333
1.0782	2.6667
1.0862	2.7
1.1157	2.7333
1.1042	2.7667
1.0947	2.8
1.1061	2.8333
1.0864	2.8667
1.0818	2.9
1.0928	2.9333
1.114	2.9667
1.1259	3
1.1129	3.0333
1.0972	3.0667
1.0897	3.1
1.1003	3.1333
1.1252	3.1667
1.1298	3.2
1.1185	3.2333
1.1033	3.2667
1.0936	3.3
1.1179	3.3333
1.1272	3.3667
1.1054	3.4
1.114	3.4333
1.1092	3.4667
1.1189	3.5
1.1478	3.5333
1.1339	3.5667
1.1362	3.6
1.1126	3.6333
1.1145	3.6667
1.1186	3.7
1.1398	3.7333
1.148	3.7667
1.1398	3.8
1.1271	3.8333
1.1098	3.8667
1.1104	3.9
1.1326	3.9333
1.1534	3.9667
1.1487	4
1.1319	4.0333
1.1057	4.0667
1.1032	4.1
1.1306	4.1333
1.1541	4.1667
1.1593	4.2
1.1311	4.2333
1.1189	4.2667
1.1004	4.3
1.1239	4.3333
1.1496	4.3667
1.1388	4.4
1.1214	4.4333
1.1231	4.4667
1.126	4.5
1.1245	4.5333
1.1253	4.5667
1.1268	4.6
1.0915	4.6333
1.112	4.6667
1.1185	4.7
1.1303	4.7333
1.1292	4.7667
1.1185	4.8
1.1072	4.8333
1.09	4.8667
1.0969	4.9
1.1118	4.9333
1.1368	4.9667
1.1302	5
1.1228	5.0333
1.1023	5.0667
1.0911	5.1
1.1067	5.1333
1.1366	5.1667
1.1283	5.2
1.1024	5.2333
1.1012	5.2667
1.1097	5.3
1.1322	5.3333
1.1382	5.3667
1.1203	5.4
1.1066	5.4333
1.104	5.4667
1.1208	5.5
1.1405	5.5333
1.1325	5.5667
1.1203	5.6
1.1069	5.6333
1.1119	5.6667
1.1272	5.7
1.1471	5.7333
1.1406	5.7667
1.1071	5.8
1.1031	5.8333
1.1156	5.8667
1.1206	5.9
1.1431	5.9333
1.1509	5.9667
1.1453	6
1.1268	6.0333
1.1112	6.0667
1.1155	6.1
1.1432	6.1333
1.1592	6.1667
1.1504	6.2
1.1327	6.2333
1.121	6.2667
1.1322	6.3
1.161	6.3333
1.1495	6.3667
1.1301	6.4
1.1248	6.4333
1.1355	6.4667
1.1475	6.5
1.1767	6.5333
1.163	6.5667
1.155	6.6
1.1295	6.6333
1.1288	6.6667
1.1513	6.7
1.1765	6.7333
1.1783	6.7667
1.1611	6.8
1.1447	6.8333
1.1351	6.8667
1.1509	6.9
1.1742	6.9333
1.1493	6.9667
1.1701	7
1.1479	7.0333
1.1504	7.0667
1.1561	7.1
1.1625	7.1333
1.1587	7.1667
1.1551	7.2
1.1456	7.2333
1.1496	7.2667
1.1535	7.3
1.1657	7.3333
1.1597	7.3667
1.1563	7.4
1.1445	7.4333
1.1511	7.4667
1.1644	7.5
1.1502	7.5333
1.1566	7.5667
1.1533	7.6
1.145	7.6333
1.1527	7.6667
1.1529	7.7
1.158	7.7333
1.1548	7.7667
1.147	7.8
1.1425	7.8333
1.146	7.8667
1.1493	7.9
1.1576	7.9333
1.1527	7.9667
1.1513	8
1.1382	8.0333
1.1442	8.0667
1.1444	8.1
1.1344	8.1333
1.1462	8.1667
1.141	8.2
1.1357	8.2333
1.1378	8.2667
1.1285	8.3
1.1304	8.3333
1.1305	8.3667
1.1317	8.4
1.1322	8.4333
1.1276	8.4667
1.1192	8.5
1.1231	8.5333
1.1252	8.5667
1.1289	8.6
1.1276	8.6333
1.1196	8.6667
1.0939	8.7
1.1061	8.7333
1.1279	8.7667
1.1289	8.8
1.1281	8.8333
1.0989	8.8667
1.0895	8.9
1.0961	8.9333
1.122	8.9667
1.1317	9
1.1233	9.0333
1.1075	9.0667
1.0909	9.1
1.0971	9.1333
1.1289	9.1667
1.1269	9.2
1.1194	9.2333
1.0765	9.2667
1.0959	9.3
1.1204	9.3333
1.1392	9.3667
1.1349	9.4
1.1138	9.4333
1.0964	9.4667
1.0791	9.5
1.0756	9.5333
1.1085	9.5667
1.1311	9.6
1.1386	9.6333
1.1156	9.6667
1.1027	9.7
1.0898	9.7333
1.1149	9.7667
1.1243	9.8
1.1163	9.8333
1.109	9.8667
1.0855	9.9
1.1	9.9333
1.1207	9.9667
1.1334	10
1.1278	10.0333
1.1193	10.0667
1.0971	10.1
1.0877	10.1333
1.104	10.1667
1.1321	10.2
1.1307	10.2333
1.1166	10.2667
1.1	10.3
1.0976	10.3333
1.1184	10.3667
1.1333	10.4
1.126	10.4333
1.1184	10.4667
1.0988	10.5
1.0816	10.5333
1.106	10.5667
1.1343	10.6
1.1356	10.6333
1.1254	10.6667
1.1115	10.7
1.088	10.7333
1.0848	10.7667
1.1097	10.8
1.1369	10.8333
1.1418	10.8667
1.1277	10.9
1.1096	10.9333
1.0946	10.9667
1.091	11
1.1229	11.0333
1.14	11.0667
1.1351	11.1
1.0949	11.1333
1.0877	11.1667
1.1082	11.2
1.133	11.2333
1.1353	11.2667
1.1325	11.3
1.1154	11.3333
1.0953	11.3667
1.0831	11.4
1.1087	11.4333
1.1328	11.4667
1.1326	11.5
1.118	11.5333
1.1013	11.5667
1.0953	11.6
1.109	11.6333
1.1318	11.6667
1.1275	11.7
1.1213	11.7333
1.0957	11.7667
1.0906	11.8
1.0874	11.8333
1.113	11.8667
1.1294	11.9
1.1183	11.9333
1.1164	11.9667
1.0928	12
1.0836	12.0333
1.0975	12.0667
1.1236	12.1
1.1257	12.1333
1.1053	12.1667
1.0906	12.2
1.0808	12.2333
1.0936	12.2667
1.1205	12.3
1.1147	12.3333
1.0963	12.3667
1.0849	12.4
1.0794	12.4333
1.0876	12.4667
1.0989	12.5
1.1305	12.5333
1.1199	12.5667
1.1062	12.6
1.0821	12.6333
1.0723	12.6667
1.0872	12.7
1.1198	12.7333
1.1256	12.7667
1.1191	12.8
1.1035	12.8333
1.0869	12.8667
1.0746	12.9
1.0982	12.9333
1.1077	12.9667
1.1046	13
1.098	13.0333
1.0849	13.0667
1.0916	13.1
1.1014	13.1333
1.1011	13.1667
1.0976	13.2
1.0816	13.2333
1.0794	13.2667
1.0911	13.3
1.1024	13.3333
1.0968	13.3667
1.0909	13.4
1.0704	13.4333
1.0723	13.4667
1.0951	13.5
1.0981	13.5333
1.0909	13.5667
1.0571	13.6
1.054	13.6333
1.0708	13.6667
1.0983	13.7
1.1078	13.7333
1.0948	13.7667
1.0853	13.8
1.0619	13.8333
1.0505	13.8667
1.0662	13.9
1.0939	13.9333
1.1064	13.9667
1.1001	14
1.0843	14.0333
1.0663	14.0667
1.0575	14.1
1.0819	14.1333
1.106	14.1667
1.0663	14.2
1.0675	14.2333
1.0717	14.2667
1.0921	14.3
1.1048	14.3333
1.0886	14.3667
1.0808	14.4
1.0617	14.4333
1.0718	14.4667
1.0925	14.5
1.1117	14.5333
1.1017	14.5667
1.0859	14.6
1.0694	14.6333
1.0635	14.6667
1.0918	14.7
1.1107	14.7333
1.0972	14.7667
1.0752	14.8
1.0659	14.8333
1.0768	14.8667
1.1045	14.9
1.1157	14.9333
1.1079	14.9667
1.1082	15
1.086	15.0333
1.0682	15.0667
1.0767	15.1
1.1068	15.1333
1.1207	15.1667
1.1018	15.2
1.0863	15.2333
1.0842	15.2667
1.1045	15.3
1.1075	15.3333
1.0761	15.3667
1.0746	15.4
1.0919	15.4333
1.1102	15.4667
1.1188	15.5
1.1052	15.5333
1.0911	15.5667
1.0752	15.6
1.0814	15.6333
1.1121	15.6667
1.1278	15.7
1.12	15.7333
1.1036	15.7667
1.0894	15.8
1.0939	15.8333
1.1122	15.8667
1.1343	15.9
1.1284	15.9333
1.1056	15.9667
1.1	16
1.0916	16.0333
1.1079	16.0667
1.1289	16.1
1.1422	16.1333
1.1247	16.1667
1.108	16.2
1.1021	16.2333
1.1359	16.2667
1.1311	16.3
1.1211	16.3333
1.1146	16.3667
1.1203	16.4
1.1373	16.4333
1.1413	16.4667
1.1397	16.5
1.1045	16.5333
1.0997	16.5667
1.1225	16.6
1.1429	16.6333
1.1554	16.6667
1.1394	16.7
1.1264	16.7333
1.1127	16.7667
1.092	16.8
1.1088	16.8333
1.1384	16.8667
1.1567	16.9
1.1512	16.9333
1.129	16.9667
1.1204	17
1.1349	17.0333
1.1441	17.0667
1.1426	17.1
1.1131	17.1333
1.1168	17.1667
1.1302	17.2
1.1584	17.2333
1.1537	17.2667
1.1362	17.3
1.1161	17.3333
1.1116	17.3667
1.127	17.4
1.1581	17.4333
1.1552	17.4667
1.1335	17.5
1.1204	17.5333
1.1246	17.5667
1.1477	17.6
1.1386	17.6333
1.1315	17.6667
1.1272	17.7
1.1215	17.7333
1.1333	17.7667
1.1404	17.8
1.1329	17.8333
1.1246	17.8667
1.1249	17.9
1.1255	17.9333
1.1394	17.9667
1.1298	18
1.1292	18.0333
1.1169	18.0667
1.1211	18.1
1.1298	18.1333
1.1346	18.1667
1.1289	18.2
1.1194	18.2333
1.1079	18.2667
1.1194	18.3
1.1281	18.3333
1.1156	18.3667
1.1223	18.4
1.1098	18.4333
1.1033	18.4667
1.1169	18.5
1.1123	18.5333
1.1145	18.5667
1.1035	18.6
1.1036	18.6333
1.1077	18.6667
1.1101	18.7
1.1095	18.7333
1.1066	18.7667
1.0904	18.8
1.095	18.8333
1.1008	18.8667
1.1041	18.9
1.1041	18.9333
1.0733	18.9667
1.0756	19
1.0841	19.0333
1.0943	19.0667
1.1088	19.1
1.1033	19.1333
1.0982	19.1667
1.0798	19.2
1.0744	19.2333
1.0922	19.2667
1.1113	19.3
1.1056	19.3333
1.0962	19.3667
1.0767	19.4
1.0645	19.4333
1.0709	19.4667
1.0982	19.5
1.1123	19.5333
1.0832	19.5667
1.0778	19.6
1.0652	19.6333
1.0709	19.6667
1.0884	19.7
1.1085	19.7333
1.0977	19.7667
1.0797	19.8
1.0645	19.8333
1.0805	19.8667
1.1041	19.9
1.0979	19.9333
1.0911	19.9667
1.0712	20
1.0678	20.0333
1.0783	20.0667
1.1044	20.1
1.0897	20.1333
1.0718	20.1667
1.073	20.2
1.0614	20.2333
1.0969	20.2667
1.113	20.3
1.1009	20.3333
1.0907	20.3667
1.07	20.4
1.0725	20.4333
1.0917	20.4667
1.1149	20.5
1.111	20.5333
1.104	20.5667
1.0855	20.6
1.0698	20.6333
1.0745	20.6667
1.1056	20.7
1.1114	20.7333
1.0911	20.7667
1.0945	20.8
1.0867	20.8333
1.0783	20.8667
1.0881	20.9
1.11	20.9333
1.1168	20.9667
1.1097	21
1.1016	21.0333
1.082	21.0667
1.0827	21.1
1.0964	21.1333
1.1188	21.1667
1.113	21.2
1.1056	21.2333
1.0857	21.2667
1.0781	21.3
1.0928	21.3333
1.0976	21.3667
1.1017	21.4
1.1094	21.4333
1.1064	21.4667
1.0891	21.5
1.0761	21.5333
1.0913	21.5667
1.1014	21.6
1.0939	21.6333
1.095	21.6667
1.0791	21.7
1.0849	21.7333
1.0825	21.7667
1.0938	21.8
1.0914	21.8333
1.0916	21.8667
1.0848	21.9
1.0835	21.9333
1.0693	21.9667
1.0724	22
1.0857	22.0333
1.0911	22.0667
1.0919	22.1
1.0853	22.1333
1.0819	22.1667
1.0835	22.2
1.0848	22.2333
1.0875	22.2667
1.0847	22.3
1.085	22.3333
1.0779	22.3667
1.0822	22.4
1.0802	22.4333
1.0814	22.4667
1.0821	22.5
1.0834	22.5333
1.0764	22.5667
1.0631	22.6
1.0748	22.6333
1.0777	22.6667
1.0869	22.7
1.0818	22.7333
1.0814	22.7667
1.0772	22.8
1.0726	22.8333
1.0727	22.8667
1.0751	22.9
1.0833	22.9333
1.0856	22.9667
1.0815	23
1.0795	23.0333
1.0703	23.0667
1.0782	23.1
1.0805	23.1333
1.0743	23.1667
1.0639	23.2
1.0769	23.2333
1.0786	23.2667
1.0814	23.3
1.0772	23.3333
1.0736	23.3667
1.0751	23.4
1.0783	23.4333
1.087	23.4667
1.0846	23.5
1.0835	23.5333
1.0773	23.5667
1.0798	23.6
1.0796	23.6333
1.0888	23.6667
1.0891	23.7
1.0875	23.7333
1.0857	23.7667
1.0564	23.8
1.0768	23.8333
1.0903	23.8667
1.1023	23.9
1.0915	23.9333
1.0888	23.9667
1.0747	24
1.07	24.0333
1.073	24.0667
1.0922	24.1
1.0989	24.1333
1.0938	24.1667
1.0868	24.2
1.0709	24.2333
1.0772	24.2667
1.0807	24.3
1.1083	24.3333
1.1042	24.3667
1.088	24.4
1.0711	24.4333
1.0766	24.4667
1.0851	24.5
1.0954	24.5333
1.1179	24.5667
1.1179	24.6
1.109	24.6333
1.0883	24.6667
1.0804	24.7
1.0905	24.7333
1.111	24.7667
1.1292	24.8
1.1237	24.8333
1.1117	24.8667
1.0967	24.9
1.0887	24.9333
1.0821	24.9667
1.1278	25
1.1304	25.0333
1.1239	25.0667
1.1101	25.1
1.1022	25.1333
1.1274	25.1667
1.1325	25.2
1.1281	25.2333
1.1251	25.2667
1.1266	25.3
1.1305	25.3333
1.1422	25.3667
1.1373	25.4
1.1362	25.4333
1.1289	25.4667
1.1342	25.5
1.1338	25.5333
1.1337	25.5667
1.1308	25.6
1.1426	25.6333
1.1391	25.6667
1.1403	25.7
1.1392	25.7333
1.1422	25.7667
1.141	25.8
1.1511	25.8333
1.1459	25.8667
1.149	25.9
1.1464	25.9333
1.1462	25.9667
1.1495	26
1.1546	26.0333
1.154	26.0667
1.1579	26.1
1.1249	26.1333
1.1406	26.1667
1.1492	26.2
1.1664	26.2333
1.1649	26.2667
1.1526	26.3
1.1354	26.3333
1.1266	26.3667
1.1322	26.4
1.1551	26.4333
1.1762	26.4667
1.1693	26.5
1.159	26.5333
1.1399	26.5667
1.1293	26.6
1.1407	26.6333
1.1684	26.6667
1.186	26.7
1.1573	26.7333
1.1533	26.7667
1.1412	26.8
1.1445	26.8333
1.169	26.8667
1.1843	26.9
1.1866	26.9333
1.1704	26.9667
1.1497	27
1.1521	27.0333
1.1704	27.0667
1.1916	27.1
1.1835	27.1333
1.1682	27.1667
1.1528	27.2
1.1607	27.2333
1.1901	27.2667
1.1928	27.3
1.1531	27.3333
1.1585	27.3667
1.1651	27.4
1.18	27.4333
1.2025	27.4667
1.194	27.5
1.1914	27.5333
1.1732	27.5667
1.1605	27.6
1.1642	27.6333
1.1862	27.6667
1.2069	27.7
1.1988	27.7333
1.1915	27.7667
1.1728	27.8
1.1628	27.8333
1.1739	27.8667
1.1792	27.9
1.2051	27.9333
1.1992	27.9667
1.1942	28
1.1787	28.0333
1.1649	28.0667
1.1929	28.1
1.1963	28.1333
1.1855	28.1667
1.1864	28.2
1.1883	28.2333
1.1957	28.2667
1.1986	28.3
1.1947	28.3333
1.1819	28.3667
1.1839	28.4
1.1859	28.4333
1.2052	28.4667
1.1761	28.5
1.1859	28.5333
1.1801	28.5667
1.1829	28.6
1.1868	28.6333
1.1724	28.6667
1.1744	28.7
1.1718	28.7333
1.1747	28.7667
1.1868	28.8
1.182	28.8333
1.1826	28.8667
1.1717	28.9
1.1684	28.9333
1.1723	28.9667
1.1757	29
1.1778	29.0333
1.1809	29.0667
1.1523	29.1
1.144	29.1333
1.1598	29.1667
1.176	29.2
1.1739	29.2333
1.1746	29.2667
1.1529	29.3
1.1405	29.3333
1.1365	29.3667
1.1552	29.4
1.174	29.4333
1.1646	29.4667
1.1578	29.5
1.1368	29.5333
1.1342	29.5667
1.1444	29.6
1.1706	29.6333
1.1686	29.6667
1.1538	29.7
1.1319	29.7333
1.1295	29.7667
1.1304	29.8
1.1477	29.8333
1.1599	29.8667
1.1617	29.9
1.1513	29.9333
1.1352	29.9667
1.123	30
1.1282	30.0333
1.1533	30.0667
1.1577	30.1
1.1483	30.1333
1.1298	30.1667
1.1211	30.2
1.1458	30.2333
1.1536	30.2667
1.1409	30.3
1.1223	30.3333
1.1211	30.3667
1.1321	30.4
1.1408	30.4333
1.1556	30.4667
1.142	30.5
1.1439	30.5333
1.1193	30.5667
1.1112	30.6
1.116	30.6333
1.1349	30.6667
1.147	30.7
1.1387	30.7333
1.131	30.7667
1.1107	30.8
1.0993	30.8333
1.1111	30.8667
1.1397	30.9
1.1149	30.9333
1.1255	30.9667
1.1071	31
1.1029	31.0333
1.1006	31.0667
1.1122	31.1
1.1095	31.1333
1.1053	31.1667
1.0918	31.2
1.0961	31.2333
1.0971	31.2667
1.101	31.3
1.0994	31.3333
1.0982	31.3667
1.0825	31.4
1.0815	31.4333
1.0848	31.4667
1.0845	31.5
1.073	31.5333
1.0852	31.5667
1.08	31.6
1.0762	31.6333
1.0805	31.6667
1.0676	31.7
1.0641	31.7333
1.0644	31.7667
1.0636	31.8
1.0688	31.8333
1.0662	31.8667
1.0675	31.9
1.0592	31.9333
1.0511	31.9667
1.0554	32
1.0542	32.0333
1.0587	32.0667
1.0477	32.1
1.0356	32.1333
1.038	32.1667
1.0432	32.2
1.0553	32.2333
1.064	32.2667
1.0484	32.3
1.0499	32.3333
1.0269	32.3667
1.0323	32.4
1.0387	32.4333
1.0594	32.4667
1.0532	32.5
1.0503	32.5333
1.0304	32.5667
1.0163	32.6
1.0169	32.6333
1.0355	32.6667
1.0564	32.7
1.0281	32.7333
1.0274	32.7667
1.0141	32.8
1.0111	32.8333
1.0208	32.8667
1.0465	32.9
1.0421	32.9333
1.04	32.9667
1.0178	33
1.0039	33.0333
1.0083	33.0667
1.0365	33.1
1.0378	33.1333
1.0246	33.1667
1.0075	33.2
0.9955	33.2333
1.0155	33.2667
1.035	33.3
1.0334	33.3333
0.9987	33.3667
0.983	33.4
0.9961	33.4333
1.0203	33.4667
1.028	33.5
1.0277	33.5333
1.0139	33.5667
0.9963	33.6
0.9773	33.6333
0.9792	33.6667
1.0095	33.7
1.0235	33.7333
1.0175	33.7667
1.0013	33.8
0.9842	33.8333
0.9847	33.8667
1.0054	33.9
1.0211	33.9333
0.9964	33.9667
0.9964	34
0.9807	34.0333
0.9877	34.0667
1.005	34.1
1.0169	34.1333
1.0137	34.1667
0.9991	34.2
0.9791	34.2333
0.978	34.2667
1.0017	34.3
1.0164	34.3333
1.0098	34.3667
0.9975	34.4
0.9778	34.4333
0.9777	34.4667
0.9874	34.5
1.0154	34.5333
0.9953	34.5667
1.0114	34.6
0.9906	34.6333
0.9788	34.6667
0.9774	34.7
0.9832	34.7333
1.0087	34.7667
0.9974	34.8
0.9997	34.8333
0.9779	34.8667
0.9786	34.9
0.9815	34.9333
0.9976	34.9667
1.0083	35
1.0003	35.0333
0.9965	35.0667
0.9765	35.1
0.9764	35.1333
0.9726	35.1667
1.0045	35.2
1.0066	35.2333
0.9951	35.2667
0.9752	35.3
0.9708	35.3333
0.9776	35.3667
1.0032	35.4
1.0089	35.4333
1.0018	35.4667
0.9852	35.5
0.9708	35.5333
0.9773	35.5667
0.9986	35.6
1.0092	35.6333
1.0046	35.6667
1.0008	35.7
0.9727	35.7333
0.9503	35.7667
0.9742	35.8
1.0071	35.8333
1.0137	35.8667
1.0085	35.9
0.9863	35.9333
0.9728	35.9667
0.9507	36
0.9645	36.0333
0.9965	36.0667
1.0154	36.1
1.0147	36.1333
0.992	36.1667
0.9798	36.2
0.9881	36.2333
0.9933	36.2667
0.9944	36.3
0.9867	36.3333
0.984	36.3667
1.0056	36.4
0.9932	36.4333
0.9984	36.4667
0.9954	36.5
0.9828	36.5333
0.9873	36.5667
0.9848	36.6
1.0016	36.6333
0.9998	36.6667
0.9979	36.7
0.9932	36.7333
0.987	36.7667
0.9922	36.8
0.995	36.8333
1.0083	36.8667
0.9984	36.9
0.9837	36.9333
0.9903	36.9667
0.9961	37
0.9958	37.0333
1.0251	37.0667
1.0105	37.1
1.0115	37.1333
0.9966	37.1667
1.0007	37.2
1.0093	37.2333
1.0287	37.2667
1.0217	37.3
1.0172	37.3333
0.9975	37.3667
0.9998	37.4
1.008	37.4333
1.0336	37.4667
1.0314	37.5
1.0129	37.5333
1.0124	37.5667
1.0005	37.6
1.0061	37.6333
1.0225	37.6667
1.0445	37.7
1.0504	37.7333
1.0353	37.7667
1.0191	37.8
1.0069	37.8333
1.0124	37.8667
1.0387	37.9
1.0588	37.9333
1.0516	37.9667
1.0388	38
1.0209	38.0333
1.0135	38.0667
1.0321	38.1
1.0416	38.1333
1.0611	38.1667
1.0508	38.2
1.0377	38.2333
1.0266	38.2667
1.0379	38.3
1.0553	38.3333
1.0443	38.3667
1.0423	38.4
1.0432	38.4333
1.0422	38.4667
1.0607	38.5
1.064	38.5333
1.06	38.5667
1.0522	38.6
1.0451	38.6333
1.0494	38.6667
1.0587	38.7
1.0526	38.7333
1.0535	38.7667
1.0688	38.8
1.0545	38.8333
1.056	38.8667
1.0553	38.9
1.0579	38.9333
1.0542	38.9667
1.0544	39
1.0581	39.0333
1.0563	39.0667
1.0555	39.1
1.0571	39.1333
1.057	39.1667
1.0581	39.2
1.0608	39.2333
1.0587	39.2667
1.0605	39.3
1.0416	39.3333
1.0556	39.3667
1.0595	39.4
1.0624	39.4333
1.0707	39.4667
1.0588	39.5
1.0625	39.5333
1.0575	39.5667
1.0597	39.6
1.0612	39.6333
1.0729	39.6667
1.0721	39.7
1.0711	39.7333
1.061	39.7667
1.0594	39.8
1.0623	39.8333
1.0652	39.8667
1.0709	39.9
1.0567	39.9333
1.0699	39.9667
1.065	40
1.0703	40.0333
1.0697	40.0667
1.0556	40.1
1.0636	40.1333
1.0587	40.1667
1.066	40.2
1.0804	40.2333
1.0728	40.2667
1.0755	40.3
1.0633	40.3333
1.0672	40.3667
1.0664	40.4
1.0722	40.4333
1.0808	40.4667
1.0571	40.5
1.0731	40.5333
1.0734	40.5667
1.0662	40.6
1.0796	40.6333
1.0717	40.6667
1.0757	40.7
1.0719	40.7333
1.0738	40.7667
1.0735	40.8
1.0726	40.8333
1.0797	40.8667
1.0815	40.9
1.0793	40.9333
1.0765	40.9667
1.0773	41
1.0787	41.0333
1.074	41.0667
1.0729	41.1
1.0782	41.1333
1.0868	41.1667
1.0835	41.2
1.0815	41.2333
1.082	41.2667
1.0801	41.3
1.0787	41.3333
1.0777	41.3667
1.0828	41.4
1.0908	41.4333
1.0866	41.4667
1.0882	41.5
1.0795	41.5333
1.0815	41.5667
1.0829	41.6
1.0929	41.6333
1.0735	41.6667
1.0828	41.7
1.0888	41.7333
1.083	41.7667
1.0935	41.8
1.0825	41.8333
1.0754	41.8667
1.0753	41.9
1.0764	41.9333
1.0963	41.9667
1.0962	42
1.0951	42.0333
1.0848	42.0667
1.0783	42.1
1.0827	42.1333
1.0903	42.1667
1.102	42.2
1.0988	42.2333
1.0665	42.2667
1.0692	42.3
1.083	42.3333
1.1148	42.3667
1.1115	42.4
1.098	42.4333
1.0777	42.4667
1.0662	42.5
1.0732	42.5333
1.1036	42.5667
1.1234	42.6
1.1189	42.6333
1.1002	42.6667
1.0831	42.7
1.0734	42.7333
1.0924	42.7667
1.1196	42.8
1.1268	42.8333
1.0925	42.8667
1.0812	42.9
1.0798	42.9333
1.0943	42.9667
1.1224	43
1.1286	43.0333
1.1197	43.0667
1.1021	43.1
1.0845	43.1333
1.0902	43.1667
1.1206	43.2
1.1364	43.2333
1.1269	43.2667
1.1104	43.3
1.0952	43.3333
1.097	43.3667
1.1306	43.4
1.1375	43.4333
1.1143	43.4667
1.1116	43.5
1.0972	43.5333
1.1125	43.5667
1.1251	43.6
1.1427	43.6333
1.1445	43.6667
1.1317	43.7
1.1131	43.7333
1.1001	43.7667
1.1065	43.8
1.134	43.8333
1.149	43.8667
1.1424	43.9
1.1289	43.9333
1.1132	43.9667
1.111	44
1.103	44.0333
1.1449	44.0667
1.1495	44.1
1.1384	44.1333
1.1259	44.1667
1.1123	44.2
1.1345	44.2333
1.1535	44.2667
1.1406	44.3
1.1295	44.3333
1.1334	44.3667
1.1398	44.4
1.1558	44.4333
1.1496	44.4667
1.1481	44.5
1.1314	44.5333
1.1311	44.5667
1.1392	44.6
1.1394	44.6333
1.1435	44.6667
1.1488	44.7
1.1424	44.7333
1.1289	44.7667
1.1368	44.8
1.1406	44.8333
1.1525	44.8667
1.1418	44.9
1.1403	44.9333
1.1272	44.9667
1.1317	45
1.1357	45.0333
1.1524	45.0667
1.1452	45.1
1.1372	45.1333
1.1226	45.1667
1.1294	45.2
1.1361	45.2333
1.137	45.2667
1.148	45.3
1.1309	45.3333
1.1248	45.3667
1.125	45.4
1.1285	45.4333
1.1331	45.4667
1.1294	45.5
1.1252	45.5333
1.1233	45.5667
1.1254	45.6
1.1305	45.6333
1.1326	45.6667
1.1309	45.7
1.1282	45.7333
1.1165	45.7667
1.1216	45.8
1.1232	45.8333
1.1141	45.8667
1.1177	45.9
1.1243	45.9333
1.1246	45.9667
1.1158	46
1.1197	46.0333
1.1114	46.0667
1.1157	46.1
1.1108	46.1333
1.1122	46.1667
1.1113	46.2
1.1103	46.2333
1.1103	46.2667
1.1106	46.3
1.1093	46.3333
1.1037	46.3667
1.1068	46.4
1.1107	46.4333
1.0888	46.4667
1.0926	46.5
1.1018	46.5333
1.0951	46.5667
1.1074	46.6
1.1011	46.6333
1.0829	46.6667
1.0814	46.7
1.0813	46.7333
1.0879	46.7667
1.1077	46.8
1.101	46.8333
1.1007	46.8667
1.0802	46.9
1.075	46.9333
1.0806	46.9667
1.0989	47
1.1018	47.0333
1.0811	47.0667
1.0714	47.1
1.0538	47.1333
1.0813	47.1667
1.1025	47.2
1.1001	47.2333
1.0912	47.2667
1.0751	47.3
1.0532	47.3333
1.063	47.3667
1.0956	47.4
1.1059	47.4333
1.0938	47.4667
1.0761	47.5
1.062	47.5333
1.0726	47.5667
1.0991	47.6
1.0944	47.6333
1.1009	47.6667
1.0511	47.7
1.0533	47.7333
1.0652	47.7667
1.0962	47.8
1.0985	47.8333
1.0911	47.8667
1.0824	47.9
1.0613	47.9333
1.0461	47.9667
1.0504	48
1.0779	48.0333
1.0969	48.0667
1.0876	48.1
1.0704	48.1333
1.0555	48.1667
1.0532	48.2
1.0848	48.2333
1.0884	48.2667
1.0519	48.3
1.0574	48.3333
1.0688	48.3667
1.0876	48.4
1.0832	48.4333
1.0791	48.4667
1.0685	48.5
1.0531	48.5333
1.0551	48.5667
1.066	48.6
1.0872	48.6333
1.0821	48.6667
1.0788	48.7
1.06	48.7333
1.0502	48.7667
1.0556	48.8
1.0825	48.8333
1.0652	48.8667
1.0796	48.9
1.0778	48.9333
1.0607	48.9667
1.0548	49
1.0547	49.0333
1.0698	49.0667
1.0609	49.1
1.0662	49.1333
1.0637	49.1667
1.0661	49.2
1.066	49.2333
1.0653	49.2667
1.0654	49.3
1.0629	49.3333
1.0693	49.3667
1.0609	49.4
1.0587	49.4333
1.0617	49.4667
1.0625	49.5
1.0764	49.5333
1.0789	49.5667
1.0698	49.6
1.0648	49.6333
1.0615	49.6667
1.0654	49.7
1.0855	49.7333
1.0792	49.7667
1.0784	49.8
1.0644	49.8333
1.0602	49.8667
1.0677	49.9
1.0874	49.9333
1.091	49.9667
1.0661	50
1.0551	50.0333
1.0525	50.0667
1.0675	50.1
1.0975	50.1333
1.0938	50.1667
1.0832	50.2
1.0655	50.2333
1.0494	50.2667
1.0779	50.3
1.102	50.3333
1.1023	50.3667
1.0801	50.4
1.0686	50.4333
1.0787	50.4667
1.1004	50.5
1.094	50.5333
1.089	50.5667
1.0628	50.6
1.0658	50.6333
1.0904	50.6667
1.1095	50.7
1.0981	50.7333
1.0847	50.7667
1.0621	50.8
1.073	50.8333
1.0988	50.8667
1.1118	50.9
1.1015	50.9333
1.0833	50.9667
1.075	51
1.0817	51.0333
1.1039	51.0667
1.1102	51.1
1.1005	51.1333
1.084	51.1667
1.0736	51.2
1.0715	51.2333
1.1125	51.2667
1.1063	51.3
1.1102	51.3333
1.09	51.3667
1.0786	51.4
1.0843	51.4333
1.1046	51.4667
1.1185	51.5
1.1109	51.5333
1.0996	51.5667
1.0816	51.6
1.0842	51.6333
1.0989	51.6667
1.1234	51.7
1.1182	51.7333
1.1112	51.7667
1.0851	51.8
1.0632	51.8333
1.0892	51.8667
1.1127	51.9
1.1301	51.9333
1.1268	51.9667
1.111	52
1.0973	52.0333
1.0777	52.0667
1.0777	52.1
1.1095	52.1333
1.1292	52.1667
1.1274	52.2
1.1059	52.2333
1.0933	52.2667
1.1021	52.3
1.1209	52.3333
1.1151	52.3667
1.0973	52.4
1.1016	52.4333
1.1014	52.4667
1.1005	52.5
1.1188	52.5333
1.1234	52.5667
1.1202	52.6
1.1127	52.6333
1.0987	52.6667
1.1043	52.7
1.1104	52.7333
1.125	52.7667
1.1185	52.8
1.1192	52.8333
1.103	52.8667
1.101	52.9
1.1045	52.9333
1.1087	52.9667
1.1096	53
1.1137	53.0333
1.1115	53.0667
1.0981	53.1
1.1085	53.1333
1.1109	53.1667
1.1117	53.2
1.1091	53.2333
1.0952	53.2667
1.0985	53.3
1.1043	53.3333
1.1126	53.3667
1.1089	53.4
1.1041	53.4333
1.0862	53.4667
1.093	53.5
1.11	53.5333
1.0944	53.5667
1.0953	53.6
1.101	53.6333
1.0776	53.6667
1.0963	53.7
1.0961	53.7333
1.1026	53.7667
1.0954	53.8
1.0841	53.8333
1.0774	53.8667
1.0819	53.9
1.0939	53.9333
1.1056	53.9667
1.098	54
1.0925	54.0333
1.0722	54.0667
1.0747	54.1
1.0931	54.1333
1.0943	54.1667
1.0903	54.2
1.0834	54.2333
1.0679	54.2667
1.0709	54.3
1.0926	54.3333
1.0994	54.3667
1.0952	54.4
1.0827	54.4333
1.0633	54.4667
1.0691	54.5
1.0837	54.5333
1.1041	54.5667
1.0949	54.6
1.0813	54.6333
1.0631	54.6667
1.0596	54.7
1.0817	54.7333
1.1084	54.7667
1.0728	54.8
1.0843	54.8333
1.0653	54.8667
1.0644	54.9
1.065	54.9333
1.0906	54.9667
1.1065	55
1.0953	55.0333
1.0765	55.0667
1.0629	55.1
1.0668	55.1333
1.0974	55.1667
1.0932	55.2
1.083	55.2333
1.0681	55.2667
1.0716	55.3
1.0909	55.3333
1.0978	55.3667
1.0698	55.4
1.0672	55.4333
1.0696	55.4667
1.0857	55.5
1.1074	55.5333
1.0951	55.5667
1.0836	55.6
1.0654	55.6333
1.07	55.6667
1.099	55.7
1.1086	55.7333
1.0973	55.7667
1.0794	55.8
1.0699	55.8333
1.0938	55.8667
1.1053	55.9
1.0992	55.9333
1.0748	55.9667
1.0605	56
1.0941	56.0333
1.1063	56.0667
1.1096	56.1
1.0973	56.1333
1.0752	56.1667
1.0627	56.2
1.0618	56.2333
1.096	56.2667
1.1092	56.3
1.0901	56.3333
1.0757	56.3667
1.0794	56.4
1.0771	56.4333
1.0786	56.4667
1.0787	56.5
1.0798	56.5333
1.0605	56.5667
1.069	56.6
1.0804	56.6333
1.0871	56.6667
1.0789	56.7
1.0699	56.7333
1.0577	56.7667
1.0627	56.8
1.0603	56.8333
1.0864	56.8667
1.0851	56.9
1.0817	56.9333
1.0712	56.9667
1.0612	57
1.0664	57.0333
1.0753	57.0667
1.0881	57.1
1.0865	57.1333
1.0597	57.1667
1.0431	57.2
1.0637	57.2333
1.0716	57.2667
1.0964	57.3
1.0848	57.3333
1.0799	57.3667
1.062	57.4
1.0453	57.4333
1.0508	57.4667
1.0755	57.5
1.0978	57.5333
1.0968	57.5667
1.0837	57.6
1.0663	57.6333
1.0514	57.6667
1.0487	57.7
1.0852	57.7333
1.081	57.7667
1.0768	57.8
1.0689	57.8333
1.0664	57.8667
1.0648	57.9
1.0904	57.9333
1.0925	57.9667
1.0857	58
1.0758	58.0333
1.0646	58.0667
1.0696	58.1
1.0839	58.1333
1.0996	58.1667
1.0919	58.2
1.0904	58.2333
1.068	58.2667
1.0687	58.3
1.0468	58.3333
1.0909	58.3667
1.1005	58.4
1.1044	58.4333
1.0925	58.4667
1.06	58.5
1.064	58.5333
1.0769	58.5667
1.1048	58.6
1.1088	58.6333
1.0985	58.6667
1.0805	58.7
1.0659	58.7333
1.0653	58.7667
1.0906	58.8
1.1141	58.8333
1.1111	58.8667
1.097	58.9
1.0596	58.9333
1.0592	58.9667
1.0872	59
1.1191	59.0333
1.1237	59.0667
1.1034	59.1
1.0864	59.1333
1.0691	59.1667
1.0648	59.2
1.0976	59.2333
1.1189	59.2667
1.1249	59.3
1.1021	59.3333
1.0897	59.3667
1.0951	59.4
1.0987	59.4333
1.1027	59.4667
1.0986	59.5
1.0926	59.5333
1.1064	59.5667
1.1006	59.6
1.1105	59.6333
1.0993	59.6667
1.1004	59.7
1.0996	59.7333
1.103	59.7667
1.1095	59.8
1.1056	59.8333
1.1084	59.8667
1.1065	59.9
1.1087	59.9333
1.1103	59.9667
1.1148	60
1.1122	60.0333
1.1134	60.0667
1.0924	60.1
1.1059	60.1333
1.1198	60.1667
1.1258	60.2
1.1211	60.2333
1.1102	60.2667
1.0944	60.3
1.1055	60.3333
1.1213	60.3667
1.1356	60.4
1.1249	60.4333
1.108	60.4667
1.0965	60.5
1.116	60.5333
1.1386	60.5667
1.1318	60.6
1.1238	60.6333
1.084	60.6667
1.1102	60.7
1.139	60.7333
1.1423	60.7667
1.1452	60.8
1.112	60.8333
1.1097	60.8667
1.1187	60.9
1.1466	60.9333
1.151	60.9667
1.1452	61
1.1318	61.0333
1.1124	61.0667
1.1159	61.1
1.1438	61.1333
1.1616	61.1667
1.1538	61.2
1.1323	61.2333
1.1062	61.2667
1.1252	61.3
1.1531	61.3333
1.1675	61.3667
1.1596	61.4
1.1421	61.4333
1.1251	61.4667
1.113	61.5
1.1247	61.5333
1.155	61.5667
1.1738	61.6
1.1684	61.6333
1.1488	61.6667
1.1354	61.7
1.127	61.7333
1.1549	61.7667
1.1732	61.8
1.1404	61.8333
1.144	61.8667
1.1416	61.9
1.1457	61.9333
1.1614	61.9667
1.1784	62
1.1731	62.0333
1.1618	62.0667
1.1427	62.1
1.1458	62.1333
1.163	62.1667
1.1869	62.2
1.18	62.2333
1.168	62.2667
1.1489	62.3
1.1454	62.3333
1.1635	62.3667
1.187	62.4
1.1688	62.4333
1.1819	62.4667
1.1708	62.5
1.1563	62.5333
1.1572	62.5667
1.1728	62.6
1.1904	62.6333
1.1818	62.6667
1.1726	62.7
1.157	62.7333
1.1622	62.7667
1.1704	62.8
1.1961	62.8333
1.1905	62.8667
1.1885	62.9
1.1713	62.9333
1.1585	62.9667
1.1509	63
1.1659	63.0333
1.1965	63.0667
1.1928	63.1
1.197	63.1333
1.1746	63.1667
1.1537	63.2
1.162	63.2333
1.182	63.2667
1.1967	63.3
1.1848	63.3333
1.168	63.3667
1.1572	63.4
1.1714	63.4333
1.1945	63.4667
1.188	63.5
1.1812	63.5333
1.1674	63.5667
1.1457	63.6
1.177	63.6333
1.199	63.6667
1.1954	63.7
1.1789	63.7333
1.1669	63.7667
1.1697	63.8
1.1795	63.8333
1.1971	63.8667
1.1917	63.9
1.1932	63.9333
1.1835	63.9667
1.1639	64
1.1644	64.0333
1.171	64.0667
1.1917	64.1
1.1877	64.1333
1.1551	64.1667
1.1696	64.2
1.1562	64.2333
1.1665	64.2667
1.197	64.3
1.1877	64.3333
1.1796	64.3667
1.1603	64.4
1.1682	64.4333
1.1818	64.4667
1.1982	64.5
1.1899	64.5333
1.1767	64.5667
1.1603	64.6
1.156	64.6333
1.1853	64.6667
1.1983	64.7
1.1681	64.7333
1.1684	64.7667
1.1592	64.8
1.178	64.8333
1.197	64.8667
1.1871	64.9
1.1822	64.9333
1.1622	64.9667
1.1621	65
1.1681	65.0333
1.1919	65.0667
1.192	65.1
1.1814	65.1333
1.1643	65.1667
1.1494	65.2
1.1683	65.2333
1.1902	65.2667
1.1866	65.3
1.1463	65.3333
1.1451	65.3667
1.157	65.4
1.1909	65.4333
1.1827	65.4667
1.1713	65.5
1.1506	65.5333
1.1361	65.5667
1.1401	65.6
1.1738	65.6333
1.1864	65.6667
1.168	65.7
1.1524	65.7333
1.1456	65.7667
1.1559	65.8
1.1506	65.8333
1.1537	65.8667
1.1517	65.9
1.1363	65.9333
1.1428	65.9667
1.1498	66
1.1518	66.0333
1.1461	66.0667
1.1382	66.1
1.1417	66.1333
1.1459	66.1667
1.144	66.2
1.1412	66.2333
1.1264	66.2667
1.1347	66.3
1.1369	66.3333
1.1374	66.3667
1.1351	66.4
1.1202	66.4333
1.1205	66.4667
1.1111	66.5
1.1165	66.5333
1.1308	66.5667
1.1274	66.6
[truncated: 7,002 more rows]
