# Supplementary material for: Auditory feedback effect on temporal patterns during self-pacing treadmill walking
Source: PLoS One. 2025 Nov 4;20(11):e0335971. doi: 10.1371/journal.pone.0335971 (PMC12585087; doi:10.1371/journal.pone.0335971)
Supplement: S2 File — This file archive contains gait events from the two test conditions (no sound and with sound) for all included participants, as well as the validation data for the accelerometer-based gait event detection algorithm. All data files are in CSV format. A readme file is included with the details of the file format and contents. (ZIP) [file pone.0335971.s003.zip › TreadmillSoundsData/TestConditions/NoSound/BeltSpeed/Subject19_NoSoundBeltspeed.csv]

BeltSpeed	Time
1.3591	0
1.3511	0.0333
1.3418	0.0667
1.3376	0.1
1.3505	0.1333
1.3493	0.1667
1.3438	0.2
1.337	0.2333
1.3376	0.2667
1.3387	0.3
1.344	0.3333
1.3448	0.3667
1.3418	0.4
1.3328	0.4333
1.3306	0.4667
1.3283	0.5
1.3365	0.5333
1.3373	0.5667
1.3275	0.6
1.3219	0.6333
1.328	0.6667
1.3366	0.7
1.3341	0.7333
1.3287	0.7667
1.3147	0.8
1.3192	0.8333
1.3217	0.8667
1.3396	0.9
1.3332	0.9333
1.3326	0.9667
1.314	1
1.3148	1.0333
1.3048	1.0667
1.3424	1.1
1.3352	1.1333
1.3319	1.1667
1.3166	1.2
1.3141	1.2333
1.3173	1.2667
1.3418	1.3
1.3443	1.3333
1.3353	1.3667
1.3186	1.4
1.3173	1.4333
1.3324	1.4667
1.3546	1.5
1.3447	1.5333
1.3299	1.5667
1.3145	1.6
1.3209	1.6333
1.3527	1.6667
1.3428	1.7
1.336	1.7333
1.34	1.7667
1.3401	1.8
1.3507	1.8333
1.3436	1.8667
1.3464	1.9
1.3425	1.9333
1.3449	1.9667
1.3489	2
1.3577	2.0333
1.3535	2.0667
1.3529	2.1
1.351	2.1333
1.3322	2.1667
1.3564	2.2
1.3647	2.2333
1.3703	2.2667
1.3701	2.3
1.35	2.3333
1.3506	2.3667
1.3499	2.4
1.3725	2.4333
1.3811	2.4667
1.3726	2.5
1.3617	2.5333
1.3573	2.5667
1.37	2.6
1.3952	2.6333
1.3966	2.6667
1.3613	2.7
1.37	2.7333
1.3752	2.7667
1.3983	2.8
1.4089	2.8333
1.397	2.8667
1.3767	2.9
1.3684	2.9333
1.3818	2.9667
1.4101	3
1.4244	3.0333
1.4154	3.0667
1.3966	3.1
1.3855	3.1333
1.3991	3.1667
1.4295	3.2
1.412	3.2333
1.418	3.2667
1.403	3.3
1.4068	3.3333
1.4257	3.3667
1.4433	3.4
1.448	3.4333
1.4278	3.4667
1.4111	3.5
1.4158	3.5333
1.4446	3.5667
1.4572	3.6
1.4379	3.6333
1.4279	3.6667
1.4399	3.7
1.46	3.7333
1.4459	3.7667
1.4403	3.8
1.4432	3.8333
1.4413	3.8667
1.4801	3.9
1.4716	3.9333
1.466	3.9667
1.456	4
1.4595	4.0333
1.4653	4.0667
1.4946	4.1
1.4959	4.1333
1.4847	4.1667
1.4678	4.2
1.4678	4.2333
1.4754	4.2667
1.4977	4.3
1.4968	4.3333
1.4962	4.3667
1.4815	4.4
1.4851	4.4333
1.5093	4.4667
1.5122	4.5
1.4994	4.5333
1.4908	4.5667
1.4957	4.6
1.5157	4.6333
1.5297	4.6667
1.5149	4.7
1.5018	4.7333
1.5028	4.7667
1.5227	4.8
1.5374	4.8333
1.5196	4.8667
1.5164	4.9
1.5126	4.9333
1.5265	4.9667
1.5389	5
1.5563	5.0333
1.5448	5.0667
1.5305	5.1
1.5185	5.1333
1.5282	5.1667
1.5539	5.2
1.5648	5.2333
1.5558	5.2667
1.5402	5.3
1.5318	5.3333
1.5156	5.3667
1.5568	5.4
1.5733	5.4333
1.5663	5.4667
1.5566	5.5
1.5411	5.5333
1.5567	5.5667
1.5766	5.6
1.5658	5.6333
1.5664	5.6667
1.57	5.7
1.5714	5.7333
1.5712	5.7667
1.5714	5.8
1.5678	5.8333
1.5758	5.8667
1.5586	5.9
1.5784	5.9333
1.5708	5.9667
1.5808	6
1.5816	6.0333
1.5801	6.0667
1.5793	6.1
1.5742	6.1333
1.5722	6.1667
1.5731	6.2
1.5754	6.2333
1.5846	6.2667
1.5817	6.3
1.5825	6.3333
1.5727	6.3667
1.5738	6.4
1.5549	6.4333
1.5776	6.4667
1.5881	6.5
1.5805	6.5333
1.579	6.5667
1.575	6.6
1.5814	6.6333
1.5764	6.6667
1.5791	6.7
1.5817	6.7333
1.5819	6.7667
1.5804	6.8
1.5784	6.8333
1.5789	6.8667
1.5799	6.9
1.5802	6.9333
1.5645	6.9667
1.578	7
1.5795	7.0333
1.5767	7.0667
1.586	7.1
1.5814	7.1333
1.5794	7.1667
1.5768	7.2
1.5745	7.2333
1.5763	7.2667
1.5766	7.3
1.5798	7.3333
1.5788	7.3667
1.5782	7.4
1.5744	7.4333
1.5719	7.4667
1.5635	7.5
1.5805	7.5333
1.572	7.5667
1.5835	7.6
1.5777	7.6333
1.576	7.6667
1.5768	7.7
1.5733	7.7333
1.5799	7.7667
1.585	7.8
1.5831	7.8333
1.5762	7.8667
1.5701	7.9
1.5741	7.9333
1.5777	7.9667
1.5802	8
1.5667	8.0333
1.5608	8.0667
1.562	8.1
1.5668	8.1333
1.5814	8.1667
1.5799	8.2
1.5754	8.2333
1.5692	8.2667
1.5536	8.3
1.5611	8.3333
1.5613	8.3667
1.5763	8.4
1.5711	8.4333
1.5694	8.4667
1.55	8.5
1.5509	8.5333
1.5592	8.5667
1.5593	8.6
1.5651	8.6333
1.5491	8.6667
1.5532	8.7
1.5518	8.7333
1.5448	8.7667
1.5449	8.8
1.5412	8.8333
1.5411	8.8667
1.5435	8.9
1.5417	8.9333
1.5372	8.9667
1.5366	9
1.5365	9.0333
1.5308	9.0667
1.5281	9.1
1.5261	9.1333
1.5299	9.1667
1.5208	9.2
1.5318	9.2333
1.5264	9.2667
1.5229	9.3
1.5246	9.3333
1.5179	9.3667
1.5098	9.4
1.5133	9.4333
1.5141	9.4667
1.514	9.5
1.5141	9.5333
1.4982	9.5667
1.4996	9.6
1.5043	9.6333
1.4853	9.6667
1.4983	9.7
1.4909	9.7333
1.4822	9.7667
1.4948	9.8
1.476	9.8333
1.4768	9.8667
1.4746	9.9
1.4692	9.9333
1.4714	9.9667
1.4701	10
1.4624	10.0333
1.4658	10.0667
1.4639	10.1
1.4564	10.1333
1.461	10.1667
1.4572	10.2
1.4358	10.2333
1.457	10.2667
1.4417	10.3
1.4471	10.3333
1.4535	10.3667
1.4456	10.4
1.4461	10.4333
1.4451	10.4667
1.4419	10.5
1.4427	10.5333
1.4394	10.5667
1.4295	10.6
1.436	10.6333
1.4308	10.6667
1.4262	10.7
1.4315	10.7333
1.4132	10.7667
1.4168	10.8
1.417	10.8333
1.4214	10.8667
1.4252	10.9
1.4175	10.9333
1.4182	10.9667
1.4067	11
1.4015	11.0333
1.4056	11.0667
1.4047	11.1
1.4052	11.1333
1.4054	11.1667
1.3945	11.2
1.3884	11.2333
1.3929	11.2667
1.3818	11.3
1.3882	11.3333
1.392	11.3667
1.3869	11.4
1.3884	11.4333
1.3863	11.4667
1.3847	11.5
1.3858	11.5333
1.3831	11.5667
1.3793	11.6
1.3776	11.6333
1.3805	11.6667
1.3751	11.7
1.3759	11.7333
1.3757	11.7667
1.3698	11.8
1.3571	11.8333
1.3675	11.8667
1.3591	11.9
1.3714	11.9333
1.3778	11.9667
1.3634	12
1.3491	12.0333
1.3516	12.0667
1.3566	12.1
1.3784	12.1333
1.3709	12.1667
1.3707	12.2
1.3492	12.2333
1.3421	12.2667
1.3479	12.3
1.3689	12.3333
1.3676	12.3667
1.3606	12.4
1.3544	12.4333
1.3379	12.4667
1.3479	12.5
1.3737	12.5333
1.3738	12.5667
1.3606	12.6
1.3419	12.6333
1.3381	12.6667
1.3572	12.7
1.3796	12.7333
1.3725	12.7667
1.3662	12.8
1.3444	12.8333
1.3389	12.8667
1.3493	12.9
1.3679	12.9333
1.375	12.9667
1.3625	13
1.3574	13.0333
1.345	13.0667
1.3582	13.1
1.3757	13.1333
1.3675	13.1667
1.3606	13.2
1.3592	13.2333
1.3609	13.2667
1.3682	13.3
1.3825	13.3333
1.3745	13.3667
1.3713	13.4
1.3542	13.4333
1.3544	13.4667
1.3754	13.5
1.3834	13.5333
1.3859	13.5667
1.3642	13.6
1.3555	13.6333
1.3606	13.6667
1.3842	13.7
1.3896	13.7333
1.3826	13.7667
1.367	13.8
1.3586	13.8333
1.3635	13.8667
1.3831	13.9
1.4046	13.9333
1.3787	13.9667
1.3758	14
1.3585	14.0333
1.364	14.0667
1.3939	14.1
1.4096	14.1333
1.4082	14.1667
1.3879	14.2
1.3712	14.2333
1.3677	14.2667
1.3832	14.3
1.4127	14.3333
1.4155	14.3667
1.4004	14.4
1.3835	14.4333
1.3736	14.4667
1.3974	14.5
1.4076	14.5333
1.4126	14.5667
1.3908	14.6
1.3958	14.6333
1.4066	14.6667
1.4101	14.7
1.4056	14.7333
1.4003	14.7667
1.3935	14.8
1.3979	14.8333
1.4042	14.8667
1.4195	14.9
1.4125	14.9333
1.414	14.9667
1.3974	15
1.4052	15.0333
1.3908	15.0667
1.4246	15.1
1.4148	15.1333
1.4236	15.1667
1.4143	15.2
1.4059	15.2333
1.4081	15.2667
1.4269	15.3
1.4334	15.3333
1.4274	15.3667
1.4134	15.4
1.4125	15.4333
1.4215	15.4667
1.4455	15.5
1.4375	15.5333
1.4234	15.5667
1.4085	15.6
1.4194	15.6333
1.4494	15.6667
1.4331	15.7
1.4396	15.7333
1.4287	15.7667
1.4301	15.8
1.4393	15.8333
1.4557	15.8667
1.4476	15.9
1.4396	15.9333
1.4317	15.9667
1.4361	16
1.4522	16.0333
1.4629	16.0667
1.4561	16.1
1.4494	16.1333
1.4158	16.1667
1.4391	16.2
1.4368	16.2333
1.4744	16.2667
1.4724	16.3
1.4632	16.3333
1.4435	16.3667
1.4248	16.4
1.4334	16.4333
1.4648	16.4667
1.483	16.5
1.4732	16.5333
1.4531	16.5667
1.4431	16.6
1.455	16.6333
1.456	16.6667
1.4452	16.7
1.4584	16.7333
1.4579	16.7667
1.4553	16.8
1.4681	16.8333
1.4591	16.8667
1.4622	16.9
1.4653	16.9333
1.4621	16.9667
1.4681	17
1.4668	17.0333
1.4681	17.0667
1.4613	17.1
1.4616	17.1333
1.4628	17.1667
1.464	17.2
1.4552	17.2333
1.4565	17.2667
1.4559	17.3
1.4563	17.3333
1.472	17.3667
1.4552	17.4
1.4528	17.4333
1.4522	17.4667
1.4544	17.5
1.4553	17.5333
1.4511	17.5667
1.4467	17.6
1.4499	17.6333
1.4524	17.6667
1.4497	17.7
1.4437	17.7333
1.4372	17.7667
1.4362	17.8
1.45	17.8333
1.44	17.8667
1.4526	17.9
1.4319	17.9333
1.4363	17.9667
1.4403	18
1.4367	18.0333
1.4337	18.0667
1.4293	18.1
1.4332	18.1333
1.4329	18.1667
1.4339	18.2
1.4326	18.2333
1.427	18.2667
1.4201	18.3
1.4113	18.3333
1.4179	18.3667
1.4275	18.4
1.4233	18.4333
1.4256	18.4667
1.4235	18.5
1.4245	18.5333
1.4228	18.5667
1.4193	18.6
1.4207	18.6333
1.4212	18.6667
1.4187	18.7
1.4185	18.7333
1.417	18.7667
1.4137	18.8
1.4139	18.8333
1.402	18.8667
1.4124	18.9
1.4124	18.9333
1.4066	18.9667
1.4173	19
1.3997	19.0333
1.3994	19.0667
1.4009	19.1
1.4046	19.1333
1.4025	19.1667
1.4007	19.2
1.3939	19.2333
1.3999	19.2667
1.3974	19.3
1.4049	19.3333
1.4015	19.3667
1.3845	19.4
1.3958	19.4333
1.3928	19.4667
1.4044	19.5
1.4122	19.5333
1.4033	19.5667
1.4035	19.6
1.3893	19.6333
1.3901	19.6667
1.3917	19.7
1.403	19.7333
1.4042	19.7667
1.4025	19.8
1.3962	19.8333
1.3861	19.8667
1.3942	19.9
1.3814	19.9333
1.404	19.9667
1.3981	20
1.3926	20.0333
1.3928	20.0667
1.3904	20.1
1.3967	20.1333
1.4112	20.1667
1.4048	20.2
1.4018	20.2333
1.3877	20.2667
1.3929	20.3
1.3945	20.3333
1.4132	20.3667
1.4085	20.4
1.408	20.4333
1.3909	20.4667
1.3744	20.5
1.3929	20.5333
1.4064	20.5667
1.4244	20.6
1.4119	20.6333
1.3939	20.6667
1.3739	20.7
1.367	20.7333
1.3919	20.7667
1.4185	20.8
1.4204	20.8333
1.4028	20.8667
1.3871	20.9
1.379	20.9333
1.4027	20.9667
1.4198	21
1.4014	21.0333
1.3957	21.0667
1.3846	21.1
1.3839	21.1333
1.4088	21.1667
1.4287	21.2
1.4149	21.2333
1.41	21.2667
1.3857	21.3
1.3869	21.3333
1.3943	21.3667
1.4236	21.4
1.426	21.4333
1.411	21.4667
1.3942	21.5
1.3796	21.5333
1.3898	21.5667
1.4228	21.6
1.4004	21.6333
1.3971	21.6667
1.4144	21.7
1.3962	21.7333
1.399	21.7667
1.3954	21.8
1.3976	21.8333
1.3962	21.8667
1.3988	21.9
1.3999	21.9333
1.3993	21.9667
1.4002	22
1.3938	22.0333
1.396	22.0667
1.3993	22.1
1.3807	22.1333
1.4008	22.1667
1.3957	22.2
1.4001	22.2333
1.4057	22.2667
1.3991	22.3
1.3998	22.3333
1.4009	22.3667
1.3992	22.4
1.404	22.4333
1.4046	22.4667
1.4035	22.5
1.4007	22.5333
1.4	22.5667
1.4043	22.6
1.4058	22.6333
1.3887	22.6667
1.3997	22.7
1.3964	22.7333
1.4078	22.7667
1.4208	22.8
1.4074	22.8333
1.4073	22.8667
1.4049	22.9
1.4073	22.9333
1.4274	22.9667
1.4257	23
1.4132	23.0333
1.406	23.0667
1.4109	23.1
1.4269	23.1333
1.4281	23.1667
1.427	23.2
1.3909	23.2333
1.4076	23.2667
1.4071	23.3
1.4303	23.3333
1.4413	23.3667
1.4281	23.4
1.4096	23.4333
1.4005	23.4667
1.4183	23.5
1.444	23.5333
1.4388	23.5667
1.4195	23.6
1.4104	23.6333
1.4286	23.6667
1.4356	23.7
1.429	23.7333
1.4095	23.7667
1.4209	23.8
1.4373	23.8333
1.4506	23.8667
1.4323	23.9
1.4129	23.9333
1.4116	23.9667
1.4336	24
1.4457	24.0333
1.4376	24.0667
1.4229	24.1
1.4179	24.1333
1.4276	24.1667
1.4473	24.2
1.4443	24.2333
1.4428	24.2667
1.407	24.3
1.4189	24.3333
1.4188	24.3667
1.4466	24.4
1.459	24.4333
1.4387	24.4667
1.4233	24.5
1.4117	24.5333
1.4393	24.5667
1.4584	24.6
1.443	24.6333
1.4301	24.6667
1.4367	24.7
1.4421	24.7333
1.4343	24.7667
1.4396	24.8
1.4227	24.8333
1.4443	24.8667
1.4347	24.9
1.4544	24.9333
1.4411	24.9667
1.435	25
1.4362	25.0333
1.4356	25.0667
1.4373	25.1
1.437	25.1333
1.4326	25.1667
1.4358	25.2
1.4331	25.2333
1.4385	25.2667
1.435	25.3
1.4287	25.3333
1.4319	25.3667
1.4382	25.4
1.4379	25.4333
1.4425	25.4667
1.4367	25.5
1.4411	25.5333
1.4413	25.5667
1.4407	25.6
1.4443	25.6333
1.4425	25.6667
1.4447	25.7
1.4451	25.7333
1.4444	25.7667
1.4445	25.8
1.4435	25.8333
1.4318	25.8667
1.4487	25.9
1.4396	25.9333
1.4562	25.9667
1.4483	26
1.4327	26.0333
1.4367	26.0667
1.4407	26.1
1.4481	26.1333
1.4438	26.1667
1.4373	26.2
1.4305	26.2333
1.4358	26.2667
1.4443	26.3
1.449	26.3333
1.4451	26.3667
1.4171	26.4
1.4411	26.4333
1.4305	26.4667
1.4585	26.5
1.4563	26.5333
1.4411	26.5667
1.424	26.6
1.4309	26.6333
1.4552	26.6667
1.4531	26.7
1.4368	26.7333
1.4363	26.7667
1.4492	26.8
1.4494	26.8333
1.4448	26.8667
1.4334	26.9
1.4307	26.9333
1.437	26.9667
1.453	27
1.4415	27.0333
1.4423	27.0667
1.436	27.1
1.4352	27.1333
1.4498	27.1667
1.4571	27.2
1.4485	27.2333
1.4407	27.2667
1.4375	27.3
1.4422	27.3333
1.4566	27.3667
1.4576	27.4
1.4512	27.4333
1.4386	27.4667
1.4234	27.5
1.4404	27.5333
1.4642	27.5667
1.4477	27.6
1.4422	27.6333
1.4364	27.6667
1.4472	27.7
1.4679	27.7333
1.4527	27.7667
1.439	27.8
1.4411	27.8333
1.4577	27.8667
1.46	27.9
1.453	27.9333
1.4351	27.9667
1.4362	28
1.4509	28.0333
1.4427	28.0667
1.4544	28.1
1.4393	28.1333
1.4359	28.1667
1.4384	28.2
1.4398	28.2333
1.4481	28.2667
1.4399	28.3
1.44	28.3333
1.4338	28.3667
1.4369	28.4
1.4381	28.4333
1.4376	28.4667
1.4373	28.5
1.425	28.5333
1.4291	28.5667
1.4227	28.6
1.4264	28.6333
1.4373	28.6667
1.4097	28.7
1.4202	28.7333
1.4232	28.7667
1.4139	28.8
1.4168	28.8333
1.3999	28.8667
1.3995	28.9
1.4079	28.9333
1.4072	28.9667
1.4067	29
1.3995	29.0333
1.3851	29.0667
1.3936	29.1
1.3992	29.1333
1.4039	29.1667
1.3765	29.2
1.3831	29.2333
1.371	29.2667
1.3794	29.3
1.3998	29.3333
1.4035	29.3667
1.3952	29.4
1.3834	29.4333
1.3621	29.4667
1.3679	29.5
1.3938	29.5333
1.3989	29.5667
1.3871	29.6
1.3711	29.6333
1.3589	29.6667
1.3831	29.7
1.3886	29.7333
1.3591	29.7667
1.3754	29.8
1.3713	29.8333
1.3805	29.8667
1.3788	29.9
1.364	29.9333
1.368	29.9667
1.3645	30
1.3799	30.0333
1.3767	30.0667
1.3773	30.1
1.3665	30.1333
1.361	30.1667
1.3649	30.2
1.3737	30.2333
1.3771	30.2667
1.3574	30.3
1.3544	30.3333
1.3491	30.3667
1.3582	30.4
1.3792	30.4333
1.3812	30.4667
1.3717	30.5
1.355	30.5333
1.3422	30.5667
1.3595	30.6
1.3851	30.6333
1.3827	30.6667
1.362	30.7
1.351	30.7333
1.3644	30.7667
1.3708	30.8
1.3631	30.8333
1.3432	30.8667
1.3672	30.9
1.3631	30.9333
1.3647	30.9667
1.3741	31
1.3478	31.0333
1.3406	31.0667
1.3466	31.1
1.3643	31.1333
1.3592	31.1667
1.3599	31.2
1.3412	31.2333
1.3383	31.2667
1.3426	31.3
1.3562	31.3333
1.3625	31.3667
1.3579	31.4
1.329	31.4333
1.3323	31.4667
1.3368	31.5
1.3692	31.5333
1.3664	31.5667
1.3425	31.6
1.3295	31.6333
1.3385	31.6667
1.3647	31.7
1.3535	31.7333
1.3403	31.7667
1.3399	31.8
1.3539	31.8333
1.3598	31.8667
1.354	31.9
1.3439	31.9333
1.3227	31.9667
1.343	32
1.3625	32.0333
1.3572	32.0667
1.37	32.1
1.348	32.1333
1.3297	32.1667
1.3313	32.2
1.3463	32.2333
1.3652	32.2667
1.3576	32.3
1.3501	32.3333
1.333	32.3667
1.3335	32.4
1.3516	32.4333
1.3716	32.4667
1.3596	32.5
1.3493	32.5333
1.3383	32.5667
1.331	32.6
1.3662	32.6333
1.3832	32.6667
1.3765	32.7
1.3573	32.7333
1.3427	32.7667
1.3551	32.8
1.3855	32.8333
1.3893	32.8667
1.375	32.9
1.3602	32.9333
1.3648	32.9667
1.388	33
1.3828	33.0333
1.3665	33.0667
1.3732	33.1
1.3686	33.1333
1.387	33.1667
1.4093	33.2
1.3925	33.2333
1.391	33.2667
1.376	33.3
1.3833	33.3333
1.38	33.3667
1.3935	33.4
1.4184	33.4333
1.4143	33.4667
1.404	33.5
1.3892	33.5333
1.3847	33.5667
1.4101	33.6
1.4291	33.6333
1.4139	33.6667
1.4125	33.7
1.4031	33.7333
1.4271	33.7667
1.4303	33.8
1.4214	33.8333
1.428	33.8667
1.4271	33.9
1.438	33.9333
1.4333	33.9667
1.432	34
1.4317	34.0333
1.4332	34.0667
1.45	34.1
1.4269	34.1333
1.4404	34.1667
1.4359	34.2
1.4381	34.2333
1.4521	34.2667
1.4602	34.3
1.4545	34.3333
1.4528	34.3667
1.442	34.4
1.445	34.4333
1.4487	34.4667
1.4707	34.5
1.4647	34.5333
1.4543	34.5667
1.4479	34.6
1.4557	34.6333
1.4624	34.6667
1.4753	34.7
1.4597	34.7333
1.474	34.7667
1.471	34.8
1.4763	34.8333
1.4692	34.8667
1.4785	34.9
1.4757	34.9333
1.4852	34.9667
1.4871	35
1.4867	35.0333
1.4884	35.0667
1.488	35.1
1.5021	35.1333
1.4985	35.1667
1.4829	35.2
1.4868	35.2333
1.4997	35.2667
1.5139	35.3
1.5222	35.3333
1.5107	35.3667
1.501	35.4
1.4973	35.4333
1.5065	35.4667
1.5332	35.5
1.5352	35.5333
1.5169	35.5667
1.509	35.6
1.5197	35.6333
1.5428	35.6667
1.5382	35.7
1.5134	35.7333
1.525	35.7667
1.5314	35.8
1.5471	35.8333
1.5684	35.8667
1.5621	35.9
1.548	35.9333
1.5332	35.9667
1.542	36
1.5585	36.0333
1.5861	36.0667
1.5828	36.1
1.5664	36.1333
1.5514	36.1667
1.5484	36.2
1.5633	36.2333
1.5911	36.2667
1.5958	36.3
1.5704	36.3333
1.5754	36.3667
1.58	36.4
1.5994	36.4333
1.5927	36.4667
1.5836	36.5
1.586	36.5333
1.5899	36.5667
1.6157	36.6
1.6155	36.6333
1.6006	36.6667
1.5973	36.7
1.6042	36.7333
1.6138	36.7667
1.6257	36.8
1.6131	36.8333
1.6199	36.8667
1.6187	36.9
1.6244	36.9333
1.6313	36.9667
1.6223	37
1.6355	37.0333
1.6335	37.0667
1.6354	37.1
1.6456	37.1333
1.6435	37.1667
1.6438	37.2
1.648	37.2333
1.645	37.2667
1.6274	37.3
1.6636	37.3333
1.6526	37.3667
1.6595	37.4
1.6655	37.4333
1.6572	37.4667
1.6784	37.5
1.6708	37.5333
1.673	37.5667
1.6733	37.6
1.6741	37.6333
1.6892	37.6667
1.686	37.7
1.6826	37.7333
1.6792	37.7667
1.6698	37.8
1.6879	37.8333
1.6945	37.8667
1.6927	37.9
1.6981	37.9333
1.6874	37.9667
1.69	38
1.7057	38.0333
1.703	38.0667
1.7021	38.1
1.6916	38.1333
1.6964	38.1667
1.7051	38.2
1.7124	38.2333
1.7083	38.2667
1.706	38.3
1.6843	38.3333
1.6762	38.3667
1.7053	38.4
1.7095	38.4333
1.7081	38.4667
1.7001	38.5
1.6735	38.5333
1.6825	38.5667
1.7094	38.6
1.7087	38.6333
1.6899	38.6667
1.6908	38.7
1.696	38.7333
1.6942	38.7667
1.6927	38.8
1.6812	38.8333
1.6842	38.8667
1.6738	38.9
1.6889	38.9333
1.6758	38.9667
1.6892	39
1.6812	39.0333
1.6791	39.0667
1.6807	39.1
1.6762	39.1333
1.6802	39.1667
1.6792	39.2
1.6802	39.2333
1.6789	39.2667
1.6665	39.3
1.6699	39.3333
1.6683	39.3667
1.6549	39.4
1.6645	39.4333
1.6724	39.4667
1.6527	39.5
1.6665	39.5333
1.6508	39.5667
1.6371	39.6
1.6429	39.6333
1.6394	39.6667
1.64	39.7
1.6284	39.7333
1.624	39.7667
1.6261	39.8
1.6234	39.8333
1.6253	39.8667
1.6123	39.9
1.6048	39.9333
1.5918	39.9667
1.6074	40
1.6072	40.0333
1.6105	40.0667
1.5967	40.1
1.5939	40.1333
1.5961	40.1667
1.5907	40.2
1.5937	40.2333
1.5857	40.2667
1.5777	40.3
1.5846	40.3333
1.5755	40.3667
1.5748	40.4
1.5759	40.4333
1.5524	40.4667
1.5659	40.5
1.5622	40.5333
1.5698	40.5667
1.5649	40.6
1.5503	40.6333
1.5449	40.6667
1.5524	40.7
1.5603	40.7333
1.5546	40.7667
1.5384	40.8
1.5355	40.8333
1.541	40.8667
1.5536	40.9
1.5473	40.9333
1.5176	40.9667
1.5279	41
1.5216	41.0333
1.539	41.0667
1.5582	41.1
1.5433	41.1333
1.5351	41.1667
1.5122	41.2
1.5175	41.2333
1.5247	41.2667
1.5498	41.3
1.5489	41.3333
1.544	41.3667
1.5253	41.4
1.5094	41.4333
1.5114	41.4667
1.5314	41.5
1.5453	41.5333
1.5178	41.5667
1.5247	41.6
1.5162	41.6333
1.5095	41.6667
1.5123	41.7
1.5098	41.7333
1.5109	41.7667
1.5035	41.8
1.5024	41.8333
1.505	41.8667
1.5009	41.9
1.5034	41.9333
1.4986	41.9667
1.477	42
1.4954	42.0333
1.4865	42.0667
1.498	42.1
1.5029	42.1333
1.4784	42.1667
1.4716	42.2
1.4725	42.2333
1.4828	42.2667
1.4936	42.3
1.4855	42.3333
1.4778	42.3667
1.4604	42.4
1.4695	42.4333
1.4866	42.4667
1.4856	42.5
1.4592	42.5333
1.4528	42.5667
1.4639	42.6
1.4798	42.6333
1.4806	42.6667
1.4685	42.7
1.4439	42.7333
1.4439	42.7667
1.4737	42.8
1.4708	42.8333
1.4559	42.8667
1.4441	42.9
1.4572	42.9333
1.4631	42.9667
1.4566	43
1.444	43.0333
1.4334	43.0667
1.4441	43.1
1.4531	43.1333
1.4499	43.1667
1.4497	43.2
1.4354	43.2333
1.4402	43.2667
1.449	43.3
1.4438	43.3333
1.4421	43.3667
1.4281	43.4
1.434	43.4333
1.437	43.4667
1.435	43.5
1.434	43.5333
1.4161	43.5667
1.4214	43.6
1.4055	43.6333
1.4237	43.6667
1.4202	43.7
1.4094	43.7333
1.4014	43.7667
1.406	43.8
1.414	43.8333
1.4129	43.8667
1.4064	43.9
1.3881	43.9333
1.3873	43.9667
1.3948	44
1.4065	44.0333
1.4019	44.0667
1.4025	44.1
1.3868	44.1333
1.3595	44.1667
1.3652	44.2
1.3849	44.2333
1.3883	44.2667
1.3993	44.3
1.3809	44.3333
1.3587	44.3667
1.3475	44.4
1.3583	44.4333
1.3853	44.4667
1.3787	44.5
1.3666	44.5333
1.3497	44.5667
1.3439	44.6
1.3704	44.6333
1.3747	44.6667
1.3646	44.7
1.3287	44.7333
1.3446	44.7667
1.361	44.8
1.3612	44.8333
1.3599	44.8667
1.338	44.9
1.3207	44.9333
1.3239	44.9667
1.3536	45
1.3524	45.0333
1.3479	45.0667
1.3323	45.1
1.3165	45.1333
1.3222	45.1667
1.3448	45.2
1.3509	45.2333
1.3242	45.2667
1.3339	45.3
1.3066	45.3333
1.3138	45.3667
1.3502	45.4
1.3426	45.4333
1.3357	45.4667
1.314	45.5
1.3124	45.5333
1.3353	45.5667
1.344	45.6
1.334	45.6333
1.3182	45.6667
1.3046	45.7
1.3273	45.7333
1.3335	45.7667
1.3221	45.8
1.3091	45.8333
1.3052	45.8667
1.3129	45.9
1.3369	45.9333
1.33	45.9667
1.3237	46
1.3047	46.0333
1.2957	46.0667
1.3056	46.1
1.3291	46.1333
1.3281	46.1667
1.3221	46.2
1.3023	46.2333
1.2894	46.2667
1.2985	46.3
1.3087	46.3333
1.3237	46.3667
1.3124	46.4
1.3031	46.4333
1.299	46.4667
1.3019	46.5
1.3156	46.5333
1.3049	46.5667
1.2999	46.6
1.2991	46.6333
1.3055	46.6667
1.3141	46.7
1.3084	46.7333
1.2956	46.7667
1.2891	46.8
1.3002	46.8333
1.3121	46.8667
1.2948	46.9
1.2966	46.9333
1.2778	46.9667
1.2974	47
1.3197	47.0333
1.3074	47.0667
1.2972	47.1
1.2805	47.1333
1.2866	47.1667
1.3017	47.2
1.3218	47.2333
1.3142	47.2667
1.3055	47.3
1.2857	47.3333
1.2784	47.3667
1.3014	47.4
1.3083	47.4333
1.3137	47.4667
1.2951	47.5
1.2907	47.5333
1.2948	47.5667
1.3115	47.6
1.3038	47.6333
1.2889	47.6667
1.2901	47.7
1.2961	47.7333
1.3141	47.7667
1.3084	47.8
1.2942	47.8333
1.2827	47.8667
1.2945	47.9
1.3161	47.9333
1.3113	47.9667
1.2871	48
1.2809	48.0333
1.2897	48.0667
1.3143	48.1
1.3131	48.1333
1.3051	48.1667
1.2861	48.2
1.2804	48.2333
1.2924	48.2667
1.317	48.3
1.3146	48.3333
1.3048	48.3667
1.2863	48.4
1.2825	48.4333
1.3014	48.4667
1.3245	48.5
1.3004	48.5333
1.2939	48.5667
1.2802	48.6
1.3032	48.6333
1.3335	48.6667
1.3111	48.7
1.2967	48.7333
1.2992	48.7667
1.311	48.8
1.306	48.8333
1.2991	48.8667
1.2987	48.9
1.3025	48.9333
1.3144	48.9667
1.3127	49
1.3037	49.0333
1.2924	49.0667
1.2912	49.1
1.3176	49.1333
1.3191	49.1667
1.3201	49.2
1.2984	49.2333
1.297	49.2667
1.314	49.3
1.3301	49.3333
1.3216	49.3667
1.3088	49.4
1.3009	49.4333
1.309	49.4667
1.3351	49.5
1.3356	49.5333
1.3286	49.5667
1.2988	49.6
1.3015	49.6333
1.3163	49.6667
1.3427	49.7
1.3566	49.7333
1.3376	49.7667
1.3186	49.8
1.3004	49.8333
1.31	49.8667
1.3398	49.9
1.3597	49.9333
1.3544	49.9667
1.3339	50
1.3231	50.0333
1.3282	50.0667
1.3545	50.1
1.3611	50.1333
1.3394	50.1667
1.3471	50.2
1.3243	50.2333
1.3507	50.2667
1.3773	50.3
1.3717	50.3333
1.3668	50.3667
1.3477	50.4
1.3426	50.4333
1.3521	50.4667
1.3771	50.5
1.3904	50.5333
1.3788	50.5667
1.3633	50.6
1.3481	50.6333
1.3578	50.6667
1.3832	50.7
1.3871	50.7333
1.3915	50.7667
1.3777	50.8
1.3737	50.8333
1.3731	50.8667
1.3839	50.9
1.3956	50.9333
1.3869	50.9667
1.3847	51
1.3795	51.0333
1.3843	51.0667
1.3851	51.1
1.3995	51.1333
1.3962	51.1667
1.3932	51.2
1.3822	51.2333
1.3885	51.2667
1.3753	51.3
1.4032	51.3333
1.3965	51.3667
1.3955	51.4
1.3905	51.4333
1.3895	51.4667
1.392	51.5
1.4073	51.5333
1.4021	51.5667
1.3988	51.6
1.3861	51.6333
1.3906	51.6667
1.3943	51.7
1.4085	51.7333
1.4024	51.7667
1.4051	51.8
1.3844	51.8333
1.3732	51.8667
1.3839	51.9
1.3917	51.9333
1.4129	51.9667
1.4028	52
1.3862	52.0333
1.3658	52.0667
1.3632	52.1
1.3851	52.1333
1.4098	52.1667
1.4057	52.2
1.3886	52.2333
1.3735	52.2667
1.3682	52.3
1.3935	52.3333
1.4026	52.3667
1.3803	52.4
1.3832	52.4333
1.3653	52.4667
1.3843	52.5
1.4067	52.5333
1.4017	52.5667
1.3906	52.6
1.3713	52.6333
1.3672	52.6667
1.3798	52.7
1.4054	52.7333
1.4032	52.7667
1.3946	52.8
1.3742	52.8333
1.3621	52.8667
1.3801	52.9
1.3877	52.9333
1.4018	52.9667
1.3797	53
1.3716	53.0333
1.3769	53.0667
1.3805	53.1
1.3895	53.1333
1.3819	53.1667
1.3736	53.2
1.365	53.2333
1.3717	53.2667
1.3764	53.3
1.3866	53.3333
1.3827	53.3667
1.374	53.4
1.3563	53.4333
1.3531	53.4667
1.3692	53.5
1.3863	53.5333
1.372	53.5667
1.3754	53.6
1.3499	53.6333
1.3532	53.6667
1.3744	53.7
1.3877	53.7333
1.3804	53.7667
1.369	53.8
1.3498	53.8333
1.3515	53.8667
1.3794	53.9
1.381	53.9333
1.376	53.9667
1.3583	54
1.3334	54.0333
1.3524	54.0667
1.3685	54.1
1.3876	54.1333
1.3793	54.1667
1.3603	54.2
1.3412	54.2333
1.3256	54.2667
1.3419	54.3
1.3722	54.3333
1.3817	54.3667
1.379	54.4
1.3669	54.4333
1.3478	54.4667
1.3359	54.5
1.3574	54.5333
1.3646	54.5667
1.3657	54.6
1.3602	54.6333
1.3371	54.6667
1.3454	54.7
1.3501	54.7333
1.3616	54.7667
1.3551	54.8
1.3506	54.8333
1.3306	54.8667
1.3286	54.9
1.3328	54.9333
1.354	54.9667
1.3545	55
1.3523	55.0333
1.3415	55.0667
1.304	55.1
1.3174	55.1333
1.3372	55.1667
1.3522	55.2
1.3592	55.2333
1.3481	55.2667
1.3247	55.3
1.3179	55.3333
1.3258	55.3667
1.3519	55.4
1.3511	55.4333
1.3445	55.4667
1.3267	55.5
1.3126	55.5333
1.3243	55.5667
1.3506	55.6
1.3442	55.6333
1.3354	55.6667
1.3284	55.7
1.3146	55.7333
1.342	55.7667
1.3578	55.8
1.3497	55.8333
1.3375	55.8667
1.3208	55.9
1.324	55.9333
1.3345	55.9667
1.3609	56
1.3556	56.0333
1.3531	56.0667
1.3319	56.1
1.3215	56.1333
1.3069	56.1667
1.3485	56.2
1.3585	56.2333
1.3548	56.2667
1.354	56.3
1.3256	56.3333
1.3241	56.3667
1.3411	56.4
1.363	56.4333
1.3598	56.4667
1.3503	56.5
1.3327	56.5333
1.3354	56.5667
1.3583	56.6
1.3624	56.6333
1.3549	56.6667
1.327	56.7
1.334	56.7333
1.3435	56.7667
1.3664	56.8
1.3737	56.8333
1.3591	56.8667
1.3419	56.9
1.3241	56.9333
1.3352	56.9667
1.3641	57
1.3809	57.0333
1.3676	57.0667
1.3514	57.1
1.3411	57.1333
1.3527	57.1667
1.3771	57.2
1.3577	57.2333
1.3607	57.2667
1.3514	57.3
1.3497	57.3333
1.3676	57.3667
1.3863	57.4
1.3862	57.4333
1.3767	57.4667
1.3597	57.5
1.3483	57.5333
1.3581	57.5667
1.381	57.6
1.3999	57.6333
1.389	57.6667
1.3712	57.7
1.357	57.7333
1.3642	57.7667
1.3819	57.8
1.4072	57.8333
1.3871	57.8667
1.3833	57.9
1.376	57.9333
1.3755	57.9667
1.3992	58
1.4081	58.0333
1.4018	58.0667
1.3899	58.1
1.3886	58.1333
1.392	58.1667
1.4116	58.2
1.4185	58.2333
1.4126	58.2667
1.4055	58.3
1.3726	58.3333
1.3975	58.3667
1.4037	58.4
1.4391	58.4333
1.4325	58.4667
1.4139	58.5
1.3942	58.5333
1.3808	58.5667
1.4051	58.6
1.4308	58.6333
1.4424	58.6667
1.4216	58.7
1.409	58.7333
1.4091	58.7667
1.4312	58.8
1.4369	58.8333
1.4144	58.8667
1.4222	58.9
1.412	58.9333
1.4222	58.9667
1.4466	59
1.4495	59.0333
1.4414	59.0667
1.4285	59.1
1.4173	59.1333
1.4263	59.1667
1.4481	59.2
1.4635	59.2333
1.4547	59.2667
1.4468	59.3
1.4248	59.3333
1.4227	59.3667
1.4393	59.4
1.4471	59.4333
1.4713	59.4667
1.4529	59.5
1.4409	59.5333
1.4401	59.5667
1.4457	59.6
1.4454	59.6333
1.4413	59.6667
1.4469	59.7
1.4466	59.7333
1.4466	59.7667
1.4481	59.8
1.4488	59.8333
1.4473	59.8667
1.4487	59.9
1.4519	59.9333
1.4336	59.9667
1.4496	60
1.4475	60.0333
1.4496	60.0667
1.4555	60.1
1.4461	60.1333
1.4465	60.1667
1.4456	60.2
1.4525	60.2333
1.4511	60.2667
1.4518	60.3
1.4464	60.3333
1.4472	60.3667
1.4489	60.4
1.4504	60.4333
1.4544	60.4667
1.4386	60.5
1.4404	60.5333
1.4395	60.5667
1.4525	60.6
1.4685	60.6333
1.4563	60.6667
1.4494	60.7
1.4379	60.7333
1.4416	60.7667
1.4511	60.8
1.4739	60.8333
1.4672	60.8667
1.4594	60.9
1.4386	60.9333
1.4375	60.9667
1.4531	61
1.4605	61.0333
1.4701	61.0667
1.472	61.1
1.4561	61.1333
1.442	61.1667
1.4373	61.2
1.4619	61.2333
1.4659	61.2667
1.461	61.3
1.4484	61.3333
1.4456	61.3667
1.4521	61.4
1.4695	61.4333
1.4701	61.4667
1.4653	61.5
1.4462	61.5333
1.4273	61.5667
1.4466	61.6
1.466	61.6333
1.4876	61.6667
1.4704	61.7
1.45	61.7333
1.4307	61.7667
1.4204	61.8
1.4473	61.8333
1.4731	61.8667
1.4823	61.9
1.4626	61.9333
1.4474	61.9667
1.451	62
1.4725	62.0333
1.4671	62.0667
1.4629	62.1
1.4376	62.1333
1.4516	62.1667
1.459	62.2
1.4815	62.2333
1.4836	62.2667
1.4743	62.3
1.4615	62.3333
1.4465	62.3667
1.4537	62.4
1.4712	62.4333
1.4929	62.4667
1.4787	62.5
1.4625	62.5333
1.4491	62.5667
1.4653	62.6
1.4794	62.6333
1.472	62.6667
1.4602	62.7
1.4653	62.7333
1.4968	62.7667
1.4933	62.8
1.4827	62.8333
1.4659	62.8667
1.4692	62.9
1.4789	62.9333
1.5078	62.9667
1.506	63
1.4879	63.0333
1.4732	63.0667
1.4718	63.1
1.4892	63.1333
1.502	63.1667
1.5116	63.2
1.501	63.2333
1.4943	63.2667
1.4831	63.3
1.4916	63.3333
1.514	63.3667
1.5067	63.4
1.502	63.4333
1.4984	63.4667
1.5032	63.5
1.521	63.5333
1.5232	63.5667
1.512	63.6
1.5025	63.6333
1.4941	63.6667
1.5114	63.7
1.5311	63.7333
1.5259	63.7667
1.5311	63.8
1.5093	63.8333
1.5145	63.8667
1.514	63.9
1.5403	63.9333
1.5349	63.9667
1.5302	64
1.5139	64.0333
1.5173	64.0667
1.5293	64.1
1.5497	64.1333
1.5429	64.1667
1.5411	64.2
1.5067	64.2333
1.5216	64.2667
1.517	64.3
1.5428	64.3333
1.5641	64.3667
1.5432	64.4
1.5301	64.4333
1.5115	64.4667
1.5248	64.5
1.5532	64.5333
1.5631	64.5667
1.5508	64.6
1.5338	64.6333
1.5239	64.6667
1.5405	64.7
1.5624	64.7333
1.5354	64.7667
1.5473	64.8
1.5244	64.8333
1.5356	64.8667
1.5529	64.9
1.5668	64.9333
1.564	64.9667
1.5511	65
1.5332	65.0333
1.5201	65.0667
1.5298	65.1
1.5591	65.1333
1.5699	65.1667
1.5618	65.2
1.5457	65.2333
1.528	65.2667
1.5107	65.3
1.5592	65.3333
1.5651	65.3667
1.5685	65.4
1.5521	65.4333
1.528	65.4667
1.5336	65.5
1.5611	65.5333
1.5703	65.5667
1.5602	65.6
1.5443	65.6333
1.5363	65.6667
1.5496	65.7
1.5678	65.7333
1.5654	65.7667
1.5619	65.8
1.5204	65.8333
1.5299	65.8667
1.5421	65.9
1.5761	65.9333
1.5734	65.9667
1.5576	66
1.5356	66.0333
1.5181	66.0667
1.5197	66.1
1.5534	66.1333
1.5725	66.1667
1.5715	66.2
1.5504	66.2333
1.5359	66.2667
1.5244	66.3
1.5524	66.3333
1.5462	66.3667
1.5537	66.4
1.5356	66.4333
1.5422	66.4667
1.541	66.5
1.5402	66.5333
1.5375	66.5667
1.5308	66.6
[truncated: 7,002 more rows]
