# Supplementary material for: Auditory feedback effect on temporal patterns during self-pacing treadmill walking
Source: PLoS One. 2025 Nov 4;20(11):e0335971. doi: 10.1371/journal.pone.0335971 (PMC12585087; doi:10.1371/journal.pone.0335971)
Supplement: S2 File — This file archive contains gait events from the two test conditions (no sound and with sound) for all included participants, as well as the validation data for the accelerometer-based gait event detection algorithm. All data files are in CSV format. A readme file is included with the details of the file format and contents. (ZIP) [file pone.0335971.s003.zip › TreadmillSoundsData/TestConditions/NoSound/BeltSpeed/Subject2_NoSoundBeltspeed.csv]

BeltSpeed	Time
1.2438	0
1.2173	0.0333
1.2048	0.0667
1.223	0.1
1.233	0.1333
1.2141	0.1667
1.221	0.2
1.2076	0.2333
1.2114	0.2667
1.2078	0.3
1.2094	0.3333
1.2074	0.3667
1.1991	0.4
1.1955	0.4333
1.1975	0.4667
1.195	0.5
1.2134	0.5333
1.1906	0.5667
1.1892	0.6
1.1932	0.6333
1.1916	0.6667
1.183	0.7
1.1828	0.7333
1.1888	0.7667
1.1897	0.8
1.183	0.8333
1.1744	0.8667
1.1835	0.9
1.1896	0.9333
1.1672	0.9667
1.1625	1
1.1599	1.0333
1.198	1.0667
1.1808	1.1
1.1629	1.1333
1.1621	1.1667
1.181	1.2
1.1753	1.2333
1.1595	1.2667
1.1641	1.3
1.1651	1.3333
1.1612	1.3667
1.1569	1.4
1.1611	1.4333
1.166	1.4667
1.1455	1.5
1.1475	1.5333
1.1423	1.5667
1.1676	1.6
1.1638	1.6333
1.1484	1.6667
1.1434	1.7
1.1568	1.7333
1.1558	1.7667
1.1414	1.8
1.1473	1.8333
1.1524	1.8667
1.15	1.9
1.141	1.9333
1.135	1.9667
1.1505	2
1.1456	2.0333
1.1236	2.0667
1.133	2.1
1.1291	2.1333
1.1613	2.1667
1.1368	2.2
1.1241	2.2333
1.1322	2.2667
1.143	2.3
1.1293	2.3333
1.1206	2.3667
1.1308	2.4
1.1307	2.4333
1.1228	2.4667
1.1182	2.5
1.1253	2.5333
1.135	2.5667
1.1063	2.6
1.1042	2.6333
1.112	2.6667
1.1368	2.7
1.1227	2.7333
1.1033	2.7667
1.1007	2.8
1.1249	2.8333
1.1164	2.8667
1.1092	2.9
1.1105	2.9333
1.102	2.9667
1.1074	3
1.1032	3.0333
1.1036	3.0667
1.1024	3.1
1.0959	3.1333
1.0908	3.1667
1.0924	3.2
1.0994	3.2333
1.1083	3.2667
1.0795	3.3
1.0885	3.3333
1.0854	3.3667
1.0859	3.4
1.0906	3.4333
1.0853	3.4667
1.0853	3.5
1.0858	3.5333
1.0871	3.5667
1.0853	3.6
1.0776	3.6333
1.0797	3.6667
1.0864	3.7
1.0614	3.7333
1.0691	3.7667
1.0712	3.8
1.0807	3.8333
1.0793	3.8667
1.0571	3.9
1.0621	3.9333
1.0687	3.9667
1.0608	4
1.0623	4.0333
1.0591	4.0667
1.0602	4.1
1.0527	4.1333
1.0538	4.1667
1.0525	4.2
1.0508	4.2333
1.0516	4.2667
1.0315	4.3
1.044	4.3333
1.0387	4.3667
1.0616	4.4
1.0491	4.4333
1.0458	4.4667
1.0389	4.5
1.0491	4.5333
1.061	4.5667
1.0453	4.6
1.0374	4.6333
1.0486	4.6667
1.052	4.7
1.0424	4.7333
1.0381	4.7667
1.0501	4.8
1.0346	4.8333
1.0389	4.8667
1.0266	4.9
1.0412	4.9333
1.0577	4.9667
1.0411	5
1.0349	5.0333
1.0416	5.0667
1.0513	5.1
1.0399	5.1333
1.0334	5.1667
1.0418	5.2
1.048	5.2333
1.0395	5.2667
1.0292	5.3
1.0371	5.3333
1.0471	5.3667
1.0278	5.4
1.0209	5.4333
1.0289	5.4667
1.0299	5.5
1.044	5.5333
1.0189	5.5667
1.0157	5.6
1.0286	5.6333
1.0246	5.6667
1.0278	5.7
1.0197	5.7333
1.0156	5.7667
1.0221	5.8
1.0206	5.8333
1.0139	5.8667
1.01	5.9
1.0211	5.9333
1.0069	5.9667
1.0072	6
0.9992	6.0333
1.0258	6.0667
1.023	6.1
1.0064	6.1333
1.0055	6.1667
1.0261	6.2
1.03	6.2333
1.0138	6.2667
1.0045	6.3
1.025	6.3333
1.0278	6.3667
1.0111	6.4
1.0171	6.4333
1.0277	6.4667
1.0099	6.5
1.011	6.5333
1.0039	6.5667
1.0265	6.6
1.0445	6.6333
1.0203	6.6667
1.0142	6.7
1.0251	6.7333
1.0357	6.7667
1.0194	6.8
1.0191	6.8333
1.0275	6.8667
1.026	6.9
1.0207	6.9333
1.0212	6.9667
1.0312	7
1.0334	7.0333
1.0075	7.0667
1.0231	7.1
1.0249	7.1333
1.0387	7.1667
1.0185	7.2
1.0123	7.2333
1.0339	7.2667
1.0291	7.3
1.0325	7.3333
1.031	7.3667
1.0308	7.4
1.0333	7.4333
1.0368	7.4667
1.0344	7.5
1.036	7.5333
1.036	7.5667
1.0369	7.6
1.0329	7.6333
1.0363	7.6667
1.0397	7.7
1.0622	7.7333
1.0456	7.7667
1.0464	7.8
1.0458	7.8333
1.0657	7.8667
1.0643	7.9
1.0462	7.9333
1.0544	7.9667
1.0613	8
1.0541	8.0333
1.0528	8.0667
1.0542	8.1
1.067	8.1333
1.0625	8.1667
1.0423	8.2
1.0581	8.2333
1.0572	8.2667
1.0637	8.3
1.0482	8.3333
1.0556	8.3667
1.0664	8.4
1.061	8.4333
1.0629	8.4667
1.0637	8.5
1.0674	8.5333
1.0629	8.5667
1.0642	8.6
1.067	8.6333
1.0694	8.6667
1.0682	8.7
1.053	8.7333
1.0634	8.7667
1.0608	8.8
1.072	8.8333
1.0864	8.8667
1.0721	8.9
1.0782	8.9333
1.0741	8.9667
1.0747	9
1.0764	9.0333
1.0766	9.0667
1.0776	9.1
1.079	9.1333
1.08	9.1667
1.0809	9.2
1.0804	9.2333
1.0847	9.2667
1.0777	9.3
1.0789	9.3333
1.0829	9.3667
1.0802	9.4
1.0954	9.4333
1.0895	9.4667
1.0912	9.5
1.0888	9.5333
1.0943	9.5667
1.0921	9.6
1.0975	9.6333
1.0972	9.6667
1.0994	9.7
1.0997	9.7333
1.1006	9.7667
1.1014	9.8
1.1084	9.8333
1.0896	9.8667
1.1074	9.9
1.0891	9.9333
1.1192	9.9667
1.1056	10
1.0992	10.0333
1.1043	10.0667
1.0969	10.1
1.1075	10.1333
1.1125	10.1667
1.1058	10.2
1.1105	10.2333
1.1186	10.2667
1.1174	10.3
1.1114	10.3333
1.115	10.3667
1.1093	10.4
1.1268	10.4333
1.1079	10.4667
1.1248	10.5
1.1247	10.5333
1.1186	10.5667
1.118	10.6
1.1139	10.6333
1.1217	10.6667
1.1308	10.7
1.1227	10.7333
1.1209	10.7667
1.1296	10.8
1.1345	10.8333
1.1258	10.8667
1.1356	10.9
1.1174	10.9333
1.1468	10.9667
1.1178	11
1.1429	11.0333
1.1397	11.0667
1.1349	11.1
1.1333	11.1333
1.1271	11.1667
1.1364	11.2
1.1485	11.2333
1.1389	11.2667
1.1342	11.3
1.144	11.3333
1.1542	11.3667
1.1445	11.4
1.1415	11.4333
1.1431	11.4667
1.15	11.5
1.1453	11.5333
1.1461	11.5667
1.1602	11.6
1.1508	11.6333
1.153	11.6667
1.1481	11.7
1.1582	11.7333
1.1681	11.7667
1.1584	11.8
1.1609	11.8333
1.1691	11.8667
1.174	11.9
1.166	11.9333
1.1694	11.9667
1.1744	12
1.1686	12.0333
1.168	12.0667
1.1789	12.1
1.1928	12.1333
1.1842	12.1667
1.1795	12.2
1.1744	12.2333
1.1885	12.2667
1.2045	12.3
1.1871	12.3333
1.1869	12.3667
1.1987	12.4
1.2042	12.4333
1.1944	12.4667
1.1987	12.5
1.1886	12.5333
1.2033	12.5667
1.1986	12.6
1.2029	12.6333
1.2093	12.6667
1.1945	12.7
1.2053	12.7333
1.2015	12.7667
1.2097	12.8
1.2144	12.8333
1.2099	12.8667
1.2137	12.9
1.2161	12.9333
1.2176	12.9667
1.2134	13
1.2153	13.0333
1.2266	13.0667
1.204	13.1
1.2157	13.1333
1.2046	13.1667
1.2406	13.2
1.2349	13.2333
1.2212	13.2667
1.2229	13.3
1.2383	13.3333
1.2497	13.3667
1.2282	13.4
1.2218	13.4333
1.2363	13.4667
1.2409	13.5
1.2258	13.5333
1.2272	13.5667
1.2356	13.6
1.2248	13.6333
1.2265	13.6667
1.215	13.7
1.2405	13.7333
1.245	13.7667
1.2277	13.8
1.2301	13.8333
1.241	13.8667
1.2394	13.9
1.2249	13.9333
1.2293	13.9667
1.2426	14
1.2381	14.0333
1.2274	14.0667
1.231	14.1
1.2476	14.1333
1.2164	14.1667
1.2176	14.2
1.2309	14.2333
1.2611	14.2667
1.2406	14.3
1.2291	14.3333
1.2211	14.3667
1.2446	14.4
1.266	14.4333
1.2508	14.4667
1.2336	14.5
1.2299	14.5333
1.2335	14.5667
1.2556	14.6
1.2631	14.6333
1.2374	14.6667
1.2192	14.7
1.2414	14.7333
1.2378	14.7667
1.2731	14.8
1.2477	14.8333
1.2363	14.8667
1.2436	14.9
1.2512	14.9333
1.2424	14.9667
1.2451	15
1.2499	15.0333
1.2519	15.0667
1.2449	15.1
1.2438	15.1333
1.252	15.1667
1.249	15.2
1.2363	15.2333
1.2381	15.2667
1.2509	15.3
1.2804	15.3333
1.256	15.3667
1.2468	15.4
1.2481	15.4333
1.2738	15.4667
1.2726	15.5
1.2556	15.5333
1.2511	15.5667
1.2666	15.6
1.2628	15.6333
1.2611	15.6667
1.2634	15.7
1.2587	15.7333
1.2495	15.7667
1.256	15.8
1.2645	15.8333
1.2736	15.8667
1.2643	15.9
1.2638	15.9333
1.2599	15.9667
1.2763	16
1.279	16.0333
1.2656	16.0667
1.2681	16.1
1.2787	16.1333
1.2798	16.1667
1.269	16.2
1.2668	16.2333
1.2784	16.2667
1.2619	16.3
1.2641	16.3333
1.272	16.3667
1.2866	16.4
1.2768	16.4333
1.2705	16.4667
1.2665	16.5
1.2762	16.5333
1.2933	16.5667
1.2824	16.6
1.2693	16.6333
1.2767	16.6667
1.2878	16.7
1.2768	16.7333
1.2811	16.7667
1.2676	16.8
1.2735	16.8333
1.2703	16.8667
1.286	16.9
1.2764	16.9333
1.2659	16.9667
1.2728	17
1.2667	17.0333
1.278	17.0667
1.2763	17.1
1.2727	17.1333
1.2729	17.1667
1.2788	17.2
1.2813	17.2333
1.2738	17.2667
1.2767	17.3
1.2591	17.3333
1.2706	17.3667
1.2633	17.4
1.2902	17.4333
1.2664	17.4667
1.2612	17.5
1.2666	17.5333
1.2633	17.5667
1.2608	17.6
1.2587	17.6333
1.2633	17.6667
1.2624	17.7
1.2577	17.7333
1.2535	17.7667
1.2617	17.8
1.2602	17.8333
1.2395	17.8667
1.2531	17.9
1.2499	17.9333
1.2656	17.9667
1.2457	18
1.2344	18.0333
1.2491	18.0667
1.2446	18.1
1.249	18.1333
1.2461	18.1667
1.2414	18.2
1.2436	18.2333
1.2402	18.2667
1.2413	18.3
1.233	18.3333
1.2353	18.3667
1.2391	18.4
1.2134	18.4333
1.2212	18.4667
1.2202	18.5
1.2411	18.5333
1.2332	18.5667
1.2351	18.6
1.2299	18.6333
1.2262	18.6667
1.2293	18.7
1.2328	18.7333
1.2274	18.7667
1.2197	18.8
1.2259	18.8333
1.2269	18.8667
1.221	18.9
1.2213	18.9333
1.2011	18.9667
1.2102	19
1.2172	19.0333
1.2267	19.0667
1.212	19.1
1.2016	19.1333
1.2083	19.1667
1.2245	19.2
1.2127	19.2333
1.2012	19.2667
1.2082	19.3
1.211	19.3333
1.2057	19.3667
1.2051	19.4
1.2106	19.4333
1.1955	19.4667
1.2009	19.5
1.1902	19.5333
1.2109	19.5667
1.2241	19.6
1.2101	19.6333
1.2021	19.6667
1.2054	19.7
1.2285	19.7333
1.2211	19.7667
1.2037	19.8
1.207	19.8333
1.2149	19.8667
1.208	19.9
1.2107	19.9333
1.2082	19.9667
1.2087	20
1.1968	20.0333
1.1911	20.0667
1.1977	20.1
1.2063	20.1333
1.2067	20.1667
1.1842	20.2
1.1848	20.2333
1.2004	20.2667
1.1975	20.3
1.1839	20.3333
1.1906	20.3667
1.1946	20.4
1.1926	20.4333
1.1842	20.4667
1.1887	20.5
1.2005	20.5333
1.1743	20.5667
1.1765	20.6
1.1842	20.6333
1.2182	20.6667
1.203	20.7
1.1847	20.7333
1.1752	20.7667
1.196	20.8
1.2106	20.8333
1.1872	20.8667
1.1902	20.9
1.1875	20.9333
1.1907	20.9667
1.2004	21
1.1945	21.0333
1.1928	21.0667
1.1783	21.1
1.2007	21.1333
1.1906	21.1667
1.1933	21.2
1.2021	21.2333
1.1946	21.2667
1.1934	21.3
1.1864	21.3333
1.1906	21.3667
1.195	21.4
1.1946	21.4333
1.1845	21.4667
1.1886	21.5
1.1955	21.5333
1.1932	21.5667
1.1873	21.6
1.1747	21.6333
1.186	21.6667
1.1834	21.7
1.1989	21.7333
1.1951	21.7667
1.1853	21.8
1.1898	21.8333
1.1931	21.8667
1.1878	21.9
1.1838	21.9333
1.1893	21.9667
1.1948	22
1.1881	22.0333
1.1819	22.0667
1.1892	22.1
1.2028	22.1333
1.1723	22.1667
1.178	22.2
1.1809	22.2333
1.2037	22.2667
1.1957	22.3
1.1749	22.3333
1.1751	22.3667
1.1947	22.4
1.1882	22.4333
1.176	22.4667
1.1831	22.5
1.1856	22.5333
1.184	22.5667
1.175	22.6
1.1743	22.6333
1.189	22.6667
1.1691	22.7
1.1676	22.7333
1.1623	22.7667
1.195	22.8
1.2041	22.8333
1.1802	22.8667
1.169	22.9
1.1809	22.9333
1.2022	22.9667
1.179	23
1.1786	23.0333
1.1699	23.0667
1.1708	23.1
1.1857	23.1333
1.1812	23.1667
1.1734	23.2
1.1538	23.2333
1.1841	23.2667
1.1727	23.3
1.1751	23.3333
1.1765	23.3667
1.1704	23.4
1.1701	23.4333
1.1688	23.4667
1.1702	23.5
1.1722	23.5333
1.1708	23.5667
1.1658	23.6
1.169	23.6333
1.1704	23.6667
1.1697	23.7
1.1707	23.7333
1.1481	23.7667
1.1674	23.8
1.1601	23.8333
1.1818	23.8667
1.1585	23.9
1.1518	23.9333
1.1597	23.9667
1.1692	24
1.1575	24.0333
1.155	24.0667
1.1634	24.1
1.1615	24.1333
1.1557	24.1667
1.1514	24.2
1.1616	24.2333
1.1657	24.2667
1.1432	24.3
1.1507	24.3333
1.155	24.3667
1.1769	24.4
1.1566	24.4333
1.1441	24.4667
1.1505	24.5
1.1628	24.5333
1.1547	24.5667
1.1434	24.6
1.1515	24.6333
1.1597	24.6667
1.1525	24.7
1.1455	24.7333
1.1529	24.7667
1.1654	24.8
1.1357	24.8333
1.1423	24.8667
1.1401	24.9
1.1741	24.9333
1.1544	24.9667
1.1379	25
1.1431	25.0333
1.1573	25.0667
1.1469	25.1
1.1404	25.1333
1.1479	25.1667
1.1547	25.2
1.1483	25.2333
1.1401	25.2667
1.15	25.3
1.1596	25.3333
1.1282	25.3667
1.1441	25.4
1.1469	25.4333
1.1604	25.4667
1.1472	25.5
1.13	25.5333
1.1353	25.5667
1.1577	25.6
1.1432	25.6333
1.1392	25.6667
1.1475	25.7
1.1522	25.7333
1.1429	25.7667
1.138	25.8
1.1489	25.8333
1.1565	25.8667
1.1246	25.9
1.1392	25.9333
1.1358	25.9667
1.173	26
1.1486	26.0333
1.1374	26.0667
1.1479	26.1
1.1653	26.1333
1.15	26.1667
1.1419	26.2
1.1519	26.2333
1.1612	26.2667
1.1529	26.3
1.1409	26.3333
1.1492	26.3667
1.1684	26.4
1.1381	26.4333
1.1428	26.4667
1.149	26.5
1.1745	26.5333
1.1603	26.5667
1.1411	26.6
1.1447	26.6333
1.1646	26.6667
1.1574	26.7
1.1468	26.7333
1.1537	26.7667
1.1507	26.8
1.153	26.8333
1.1527	26.8667
1.1533	26.9
1.1575	26.9333
1.144	26.9667
1.1553	27
1.1435	27.0333
1.1542	27.0667
1.1625	27.1
1.1439	27.1333
1.1517	27.1667
1.1441	27.2
1.1498	27.2333
1.1584	27.2667
1.1508	27.3
1.1513	27.3333
1.1567	27.3667
1.1613	27.4
1.155	27.4333
1.1507	27.4667
1.1643	27.5
1.1424	27.5333
1.147	27.5667
1.1531	27.6
1.1736	27.6333
1.1721	27.6667
1.1612	27.7
1.1478	27.7333
1.1665	27.7667
1.1818	27.8
1.1625	27.8333
1.1634	27.8667
1.1682	27.9
1.1647	27.9333
1.166	27.9667
1.1677	28
1.1706	28.0333
1.1562	28.0667
1.16	28.1
1.1727	28.1333
1.1931	28.1667
1.1698	28.2
1.1694	28.2333
1.1759	28.2667
1.1923	28.3
1.1755	28.3333
1.1688	28.3667
1.182	28.4
1.1833	28.4333
1.1754	28.4667
1.1709	28.5
1.1827	28.5333
1.1813	28.5667
1.1634	28.6
1.164	28.6333
1.1864	28.6667
1.205	28.7
1.1818	28.7333
1.1681	28.7667
1.18	28.8
1.2018	28.8333
1.1817	28.8667
1.1851	28.9
1.1737	28.9333
1.1765	28.9667
1.1883	29
1.1812	29.0333
1.1785	29.0667
1.1826	29.1
1.1797	29.1333
1.1778	29.1667
1.1743	29.2
1.1903	29.2333
1.1774	29.2667
1.1781	29.3
1.1692	29.3333
1.1776	29.3667
1.1921	29.4
1.179	29.4333
1.1719	29.4667
1.1832	29.5
1.1801	29.5333
1.1752	29.5667
1.176	29.6
1.1904	29.6333
1.1661	29.6667
1.166	29.7
1.1704	29.7333
1.1992	29.7667
1.196	29.8
1.1846	29.8333
1.1669	29.8667
1.1862	29.9
1.2078	29.9333
1.1869	29.9667
1.1856	30
1.181	30.0333
1.1781	30.0667
1.1918	30.1
1.19	30.1333
1.1859	30.1667
1.1657	30.2
1.1859	30.2333
1.1803	30.2667
1.2016	30.3
1.1892	30.3333
1.1898	30.3667
1.1873	30.4
1.2027	30.4333
1.2022	30.4667
1.1883	30.5
1.1914	30.5333
1.1956	30.5667
1.1966	30.6
1.1889	30.6333
1.1889	30.6667
1.1861	30.7
1.1884	30.7333
1.1892	30.7667
1.1893	30.8
1.196	30.8333
1.1881	30.8667
1.1977	30.9
1.1939	30.9333
1.1987	30.9667
1.2002	31
1.199	31.0333
1.2015	31.0667
1.2033	31.1
1.2035	31.1333
1.2019	31.1667
1.2062	31.2
1.1888	31.2333
1.2015	31.2667
1.1916	31.3
1.2163	31.3333
1.1979	31.3667
1.1962	31.4
1.1993	31.4333
1.1943	31.4667
1.2055	31.5
1.2047	31.5333
1.2011	31.5667
1.2034	31.6
1.2084	31.6333
1.2086	31.6667
1.2039	31.7
1.2077	31.7333
1.1935	31.7667
1.2096	31.8
1.1947	31.8333
1.2182	31.8667
1.2027	31.9
1.2032	31.9333
1.1993	31.9667
1.1965	32
1.2022	32.0333
1.2044	32.0667
1.1993	32.1
1.1979	32.1333
1.2045	32.1667
1.2047	32.2
1.201	32.2333
1.2026	32.2667
1.1877	32.3
1.2084	32.3333
1.1901	32.3667
1.1998	32.4
1.206	32.4333
1.1905	32.4667
1.1942	32.5
1.1808	32.5333
1.1876	32.5667
1.1927	32.6
1.1891	32.6333
1.1826	32.6667
1.1882	32.7
1.1931	32.7333
1.1875	32.7667
1.1855	32.8
1.1749	32.8333
1.1817	32.8667
1.1757	32.9
1.198	32.9333
1.1851	32.9667
1.1789	33
1.1842	33.0333
1.1829	33.0667
1.1806	33.1
1.1755	33.1333
1.1799	33.1667
1.1867	33.2
1.1807	33.2333
1.1733	33.2667
1.181	33.3
1.1922	33.3333
1.1639	33.3667
1.1687	33.4
1.1615	33.4333
1.1996	33.4667
1.1919	33.5
1.1705	33.5333
1.1679	33.5667
1.186	33.6
1.1988	33.6333
1.1747	33.6667
1.1698	33.7
1.1799	33.7333
1.1753	33.7667
1.1757	33.8
1.1762	33.8333
1.1833	33.8667
1.1641	33.9
1.1619	33.9333
1.1648	33.9667
1.1845	34
1.1791	34.0333
1.1616	34.0667
1.1612	34.1
1.1814	34.1333
1.1764	34.1667
1.1616	34.2
1.1703	34.2333
1.1662	34.2667
1.1659	34.3
1.1641	34.3333
1.1696	34.3667
1.1715	34.4
1.1462	34.4333
1.1544	34.4667
1.1732	34.5
1.1872	34.5333
1.1673	34.5667
1.1533	34.6
1.1596	34.6333
1.1873	34.6667
1.1777	34.7
1.1605	34.7333
1.1613	34.7667
1.1579	34.8
1.1722	34.8333
1.1794	34.8667
1.1673	34.9
1.1439	34.9333
1.174	34.9667
1.1638	35
1.1854	35.0333
1.176	35.0667
1.1743	35.1
1.1731	35.1333
1.1761	35.1667
1.1756	35.2
1.1702	35.2333
1.1738	35.2667
1.1761	35.3
1.1752	35.3333
1.1699	35.3667
1.1689	35.4
1.1813	35.4333
1.1587	35.4667
1.1639	35.5
1.1537	35.5333
1.1982	35.5667
1.1843	35.6
1.1719	35.6333
1.1666	35.6667
1.1881	35.7
1.1966	35.7333
1.1727	35.7667
1.1735	35.8
1.1844	35.8333
1.1796	35.8667
1.1833	35.9
1.1824	35.9333
1.1866	35.9667
1.1636	36
1.177	36.0333
1.1769	36.0667
1.194	36.1
1.1861	36.1333
1.1819	36.1667
1.1764	36.2
1.1818	36.2333
1.1962	36.2667
1.1857	36.3
1.1765	36.3333
1.1841	36.3667
1.1949	36.4
1.1903	36.4333
1.1767	36.4667
1.1837	36.5
1.1773	36.5333
1.1839	36.5667
1.1698	36.6
1.1993	36.6333
1.1754	36.6667
1.1796	36.7
1.1686	36.7333
1.1696	36.7667
1.1872	36.8
1.1867	36.8333
1.1707	36.8667
1.1755	36.9
1.1863	36.9333
1.1826	36.9667
1.1727	37
1.1732	37.0333
1.1701	37.0667
1.1787	37.1
1.1742	37.1333
1.1857	37.1667
1.1697	37.2
1.173	37.2333
1.1755	37.2667
1.1765	37.3
1.1692	37.3333
1.1714	37.3667
1.1784	37.4
1.1767	37.4333
1.1727	37.4667
1.1681	37.5
1.1791	37.5333
1.1773	37.5667
1.1612	37.6
1.1632	37.6333
1.1787	37.6667
1.1987	37.7
1.1793	37.7333
1.1696	37.7667
1.1754	37.8
1.1946	37.8333
1.1786	37.8667
1.1775	37.9
1.1785	37.9333
1.1764	37.9667
1.178	38
1.1761	38.0333
1.1776	38.0667
1.179	38.1
1.1646	38.1333
1.1705	38.1667
1.1771	38.2
1.1941	38.2333
1.1765	38.2667
1.1697	38.3
1.177	38.3333
1.1949	38.3667
1.1822	38.4
1.1683	38.4333
1.1781	38.4667
1.1864	38.5
1.1754	38.5333
1.1754	38.5667
1.1833	38.6
1.1755	38.6333
1.1661	38.6667
1.1628	38.7
1.188	38.7333
1.2041	38.7667
1.1803	38.8
1.1735	38.8333
1.1813	38.8667
1.2078	38.9
1.1958	38.9333
1.1788	38.9667
1.1875	39
1.1888	39.0333
1.1889	39.0667
1.1906	39.1
1.1915	39.1333
1.1711	39.1667
1.1916	39.2
1.1852	39.2333
1.1966	39.2667
1.1819	39.3
1.1848	39.3333
1.1931	39.3667
1.1921	39.4
1.1949	39.4333
1.193	39.4667
1.1935	39.5
1.1954	39.5333
1.1975	39.5667
1.1956	39.6
1.1948	39.6333
1.1997	39.6667
1.1804	39.7
1.1915	39.7333
1.1861	39.7667
1.2073	39.8
1.1943	39.8333
1.1795	39.8667
1.1875	39.9
1.1955	39.9333
1.1888	39.9667
1.1851	40
1.1907	40.0333
1.1912	40.0667
1.1887	40.1
1.1824	40.1333
1.1888	40.1667
1.1975	40.2
1.1775	40.2333
1.1749	40.2667
1.1798	40.3
1.2052	40.3333
1.2018	40.3667
1.1837	40.4
1.1734	40.4333
1.1971	40.4667
1.2081	40.5
1.1885	40.5333
1.1862	40.5667
1.1958	40.6
1.1913	40.6333
1.1887	40.6667
1.1902	40.7
1.1966	40.7333
1.183	40.7667
1.1817	40.8
1.1776	40.8333
1.2022	40.8667
1.2014	40.9
1.1821	40.9333
1.1799	40.9667
1.1984	41
1.1948	41.0333
1.1814	41.0667
1.1849	41.1
1.1843	41.1333
1.1829	41.1667
1.1821	41.2
1.1822	41.2333
1.1846	41.2667
1.1641	41.3
1.1765	41.3333
1.1691	41.3667
1.1843	41.4
1.1822	41.4333
1.1666	41.4667
1.1718	41.5
1.1754	41.5333
1.1756	41.5667
1.1621	41.6
1.1634	41.6333
1.1702	41.6667
1.1732	41.7
1.1641	41.7333
1.153	41.7667
1.1676	41.8
1.1554	41.8333
1.1625	41.8667
1.1412	41.9
1.1609	41.9333
1.1725	41.9667
1.1608	42
1.1544	42.0333
1.1403	42.0667
1.1661	42.1
1.1737	42.1333
1.155	42.1667
1.1502	42.2
1.1566	42.2333
1.1524	42.2667
1.1539	42.3
1.1556	42.3333
1.1411	42.3667
1.1415	42.4
1.1405	42.4333
1.1533	42.4667
1.1486	42.5
1.1435	42.5333
1.1443	42.5667
1.1407	42.6
1.1517	42.6333
1.1515	42.6667
1.1405	42.7
1.1434	42.7333
1.1505	42.7667
1.1462	42.8
1.1377	42.8333
1.1413	42.8667
1.1415	42.9
1.1391	42.9333
1.1275	42.9667
1.1331	43
1.1609	43.0333
1.1408	43.0667
1.1373	43.1
1.1434	43.1333
1.1623	43.1667
1.152	43.2
1.1372	43.2333
1.1367	43.2667
1.1594	43.3
1.1493	43.3333
1.1359	43.3667
1.1443	43.4
1.1527	43.4333
1.1258	43.4667
1.1232	43.5
1.1355	43.5333
1.1565	43.5667
1.1449	43.6
1.1295	43.6333
1.1126	43.6667
1.1371	43.7
1.1506	43.7333
1.1286	43.7667
1.1309	43.8
1.1146	43.8333
1.1226	43.8667
1.1411	43.9
1.1266	43.9333
1.1307	43.9667
1.1127	44
1.1264	44.0333
1.1097	44.0667
1.1278	44.1
1.1188	44.1333
1.114	44.1667
1.1156	44.2
1.1116	44.2333
1.1289	44.2667
1.1258	44.3
1.1145	44.3333
1.1185	44.3667
1.1289	44.4
1.1246	44.4333
1.1133	44.4667
1.1211	44.5
1.1173	44.5333
1.1196	44.5667
1.1113	44.6
1.11	44.6333
1.1398	44.6667
1.1212	44.7
1.1203	44.7333
1.1196	44.7667
1.1383	44.8
1.1321	44.8333
1.1179	44.8667
1.1234	44.9
1.1347	44.9333
1.1282	44.9667
1.1182	45
1.1231	45.0333
1.1336	45.0667
1.1314	45.1
1.0989	45.1333
1.1184	45.1667
1.1214	45.2
1.1346	45.2333
1.1178	45.2667
1.1073	45.3
1.1277	45.3333
1.1212	45.3667
1.1323	45.4
1.1266	45.4333
1.1175	45.4667
1.1222	45.5
1.128	45.5333
1.1272	45.5667
1.1149	45.6
1.117	45.6333
1.1179	45.6667
1.1185	45.7
1.1101	45.7333
1.1089	45.7667
1.1285	45.8
1.1202	45.8333
1.1201	45.8667
1.1028	45.9
1.1092	45.9333
1.1283	45.9667
1.1222	46
1.1089	46.0333
1.118	46.0667
1.1238	46.1
1.1174	46.1333
1.1124	46.1667
1.1243	46.2
1.108	46.2333
1.1167	46.2667
1.1001	46.3
1.1292	46.3333
1.132	46.3667
1.1217	46.4
1.1093	46.4333
1.1126	46.4667
1.1363	46.5
1.1333	46.5333
1.1161	46.5667
1.1202	46.6
1.1257	46.6333
1.1214	46.6667
1.1165	46.7
1.1225	46.7333
1.1199	46.7667
1.1137	46.8
1.1118	46.8333
1.117	46.8667
1.1451	46.9
1.1271	46.9333
1.1166	46.9667
1.1236	47
1.1429	47.0333
1.131	47.0667
1.1205	47.1
1.1341	47.1333
1.1337	47.1667
1.1272	47.2
1.1278	47.2333
1.1352	47.2667
1.1351	47.3
1.1199	47.3333
1.1204	47.3667
1.1341	47.4
1.1559	47.4333
1.1294	47.4667
1.1255	47.5
1.1368	47.5333
1.1442	47.5667
1.1291	47.6
1.1295	47.6333
1.1395	47.6667
1.1392	47.7
1.133	47.7333
1.131	47.7667
1.1447	47.8
1.1445	47.8333
1.1209	47.8667
1.1341	47.9
1.1442	47.9333
1.1564	47.9667
1.1275	48
1.1308	48.0333
1.1479	48.0667
1.1473	48.1
1.1521	48.1333
1.1485	48.1667
1.1494	48.2
1.155	48.2333
1.1573	48.2667
1.1553	48.3
1.1538	48.3333
1.1617	48.3667
1.1516	48.4
1.1543	48.4333
1.1552	48.4667
1.1715	48.5
1.1853	48.5333
1.1717	48.5667
1.1621	48.6
1.1655	48.6333
1.1904	48.6667
1.1857	48.7
1.1684	48.7333
1.179	48.7667
1.177	48.8
1.1824	48.8333
1.1838	48.8667
1.1885	48.9
1.1702	48.9333
1.185	48.9667
1.1889	49
1.2058	49.0333
1.202	49.0667
1.1905	49.1
1.1891	49.1333
1.205	49.1667
1.213	49.2
1.1936	49.2333
1.1994	49.2667
1.209	49.3
1.2063	49.3333
1.1975	49.3667
1.1985	49.4
1.2174	49.4333
1.1957	49.4667
1.2024	49.5
1.1913	49.5333
1.2185	49.5667
1.2316	49.6
1.2086	49.6333
1.2076	49.6667
1.221	49.7
1.2358	49.7333
1.2196	49.7667
1.2104	49.8
1.2265	49.8333
1.226	49.8667
1.2235	49.9
1.2263	49.9333
1.2312	49.9667
1.2106	50
1.2225	50.0333
1.2253	50.0667
1.2511	50.1
1.2337	50.1333
1.2279	50.1667
1.227	50.2
1.2503	50.2333
1.2563	50.2667
1.2317	50.3
1.235	50.3333
1.2467	50.3667
1.241	50.4
1.2392	50.4333
1.2438	50.4667
1.2527	50.5
1.2275	50.5333
1.2381	50.5667
1.237	50.6
1.2758	50.6333
1.2604	50.6667
1.2484	50.7
1.2438	50.7333
1.2682	50.7667
1.2706	50.8
1.2508	50.8333
1.2566	50.8667
1.2589	50.9
1.2609	50.9333
1.2635	50.9667
1.2607	51
1.2554	51.0333
1.2535	51.0667
1.2586	51.1
1.2589	51.1333
1.2751	51.1667
1.26	51.2
1.2638	51.2333
1.2597	51.2667
1.261	51.3
1.2623	51.3333
1.2618	51.3667
1.2607	51.4
1.2632	51.4333
1.262	51.4667
1.2632	51.5
1.2626	51.5333
1.2532	51.5667
1.253	51.6
1.2541	51.6333
1.2711	51.6667
1.2722	51.7
1.2582	51.7333
1.2626	51.7667
1.2718	51.8
1.2651	51.8333
1.2581	51.8667
1.2691	51.9
1.2681	51.9333
1.2632	51.9667
1.2621	52
1.2729	52.0333
1.272	52.0667
1.2512	52.1
1.2537	52.1333
1.2668	52.1667
1.2819	52.2
1.2666	52.2333
1.267	52.2667
1.2724	52.3
1.2687	52.3333
1.2803	52.3667
1.2759	52.4
1.275	52.4333
1.2783	52.4667
1.282	52.5
1.2822	52.5333
1.2776	52.5667
1.2812	52.6
1.2646	52.6333
1.2776	52.6667
1.2676	52.7
1.2913	52.7333
1.2788	52.7667
1.2652	52.8
1.2733	52.8333
1.2762	52.8667
1.2754	52.9
1.2757	52.9333
1.2748	52.9667
1.2744	53
1.2762	53.0333
1.2767	53.0667
1.2762	53.1
1.2778	53.1333
1.2568	53.1667
1.2746	53.2
1.2787	53.2333
1.2892	53.2667
1.271	53.3
1.2625	53.3333
1.269	53.3667
1.2898	53.4
1.2819	53.4333
1.2658	53.4667
1.2696	53.5
1.2839	53.5333
1.2767	53.5667
1.2705	53.6
1.2779	53.6333
1.2681	53.6667
1.2776	53.7
1.2496	53.7333
1.2791	53.7667
1.2932	53.8
1.2753	53.8333
1.2658	53.8667
1.2692	53.9
1.2983	53.9333
1.292	53.9667
1.2703	54
1.2785	54.0333
1.28	54.0667
1.2853	54.1
1.2866	54.1333
1.2708	54.1667
1.2663	54.2
1.2774	54.2333
1.2859	54.2667
1.2868	54.3
1.278	54.3333
1.2832	54.3667
1.2763	54.4
1.2916	54.4333
1.2911	54.4667
1.2843	54.5
1.2833	54.5333
1.2922	54.5667
1.2921	54.6
1.2838	54.6333
1.2905	54.6667
1.2755	54.7
1.2923	54.7333
1.266	54.7667
1.2953	54.8
1.2817	54.8333
1.2795	54.8667
1.2847	54.9
1.283	54.9333
1.2955	54.9667
1.2861	55
1.2855	55.0333
1.2892	55.0667
1.2961	55.1
1.2867	55.1333
1.2817	55.1667
1.2932	55.2
1.2719	55.2333
1.2835	55.2667
1.2813	55.3
1.3051	55.3333
1.2946	55.3667
1.2871	55.4
1.2802	55.4333
1.2973	55.4667
1.3086	55.5
1.2945	55.5333
1.2837	55.5667
1.2977	55.6
1.3055	55.6333
1.2953	55.6667
1.2923	55.7
1.2881	55.7333
1.2853	55.7667
1.2837	55.8
1.3117	55.8333
1.2947	55.8667
1.2932	55.9
1.2834	55.9333
1.2821	55.9667
1.2986	56
1.2943	56.0333
1.2825	56.0667
1.2904	56.1
1.2936	56.1333
1.2898	56.1667
1.2793	56.2
1.2895	56.2333
1.2715	56.2667
1.2877	56.3
1.2673	56.3333
1.285	56.3667
1.2828	56.4
1.277	56.4333
1.2751	56.4667
1.2725	56.5
1.2847	56.5333
1.2843	56.5667
1.2736	56.6
1.2691	56.6333
1.2793	56.6667
1.2792	56.7
1.2681	56.7333
1.2687	56.7667
1.2659	56.8
1.2607	56.8333
1.2546	56.8667
1.2609	56.9
1.2817	56.9333
1.2684	56.9667
1.2622	57
1.2635	57.0333
1.2809	57.0667
1.2702	57.1
1.2572	57.1333
1.2627	57.1667
1.2714	57.2
1.2616	57.2333
1.2563	57.2667
1.2637	57.3
1.2476	57.3333
1.2499	57.3667
1.239	57.4
1.2698	57.4333
1.2697	57.4667
1.2605	57.5
1.2423	57.5333
1.2411	57.5667
1.2641	57.6
1.2712	57.6333
1.2477	57.6667
1.2448	57.7
1.2469	57.7333
1.2464	57.7667
1.2557	57.8
1.2519	57.8333
1.2197	57.8667
1.2447	57.9
1.2393	57.9333
1.2589	57.9667
1.2372	58
1.2443	58.0333
1.2395	58.0667
1.2462	58.1
1.2561	58.1333
1.2403	58.1667
1.2394	58.2
1.245	58.2333
1.2409	58.2667
1.2378	58.3
1.2376	58.3333
1.2481	58.3667
1.2193	58.4
1.2287	58.4333
1.2233	58.4667
1.2571	58.5
1.2482	58.5333
1.2383	58.5667
1.2239	58.6
1.2418	58.6333
1.2591	58.6667
1.2404	58.7
1.23	58.7333
1.2428	58.7667
1.2384	58.8
1.2464	58.8333
1.2436	58.8667
1.2257	58.9
1.2282	58.9333
1.2359	58.9667
1.2489	59
1.2533	59.0333
1.2432	59.0667
1.2427	59.1
1.2462	59.1333
1.2603	59.1667
1.2475	59.2
1.2404	59.2333
1.2498	59.2667
1.2528	59.3
1.2435	59.3333
1.2393	59.3667
1.2504	59.4
1.2358	59.4333
1.2397	59.4667
1.229	59.5
1.2522	59.5333
1.2625	59.5667
1.2502	59.6
1.2385	59.6333
1.2441	59.6667
1.2684	59.7
1.2541	59.7333
1.2425	59.7667
1.2556	59.8
1.2573	59.8333
1.2485	59.8667
1.2483	59.9
1.2624	59.9333
1.243	59.9667
1.2429	60
1.2388	60.0333
1.2764	60.0667
1.265	60.1
1.2507	60.1333
1.2417	60.1667
1.2651	60.2
1.2762	60.2333
1.2533	60.2667
1.2509	60.3
1.2621	60.3333
1.2558	60.3667
1.2661	60.4
1.2618	60.4333
1.2584	60.4667
1.2455	60.5
1.2537	60.5333
1.2677	60.5667
1.2686	60.6
1.2634	60.6333
1.2571	60.6667
1.2539	60.7
1.2665	60.7333
1.2685	60.7667
1.2573	60.8
1.2609	60.8333
1.2624	60.8667
1.2578	60.9
1.2577	60.9333
1.2606	60.9667
1.2547	61
1.2484	61.0333
1.2391	61.0667
1.2714	61.1
1.2793	61.1333
1.2647	61.1667
1.2512	61.2
1.258	61.2333
1.2863	61.2667
1.2773	61.3
1.2593	61.3333
1.264	61.3667
1.2633	61.4
1.2647	61.4333
1.2662	61.4667
1.2669	61.5
1.2499	61.5333
1.2508	61.5667
1.25	61.6
1.2711	61.6333
1.2615	61.6667
1.2455	61.7
1.2505	61.7333
1.2443	61.7667
1.2615	61.8
1.2581	61.8333
1.2424	61.8667
1.2472	61.9
1.2529	61.9333
1.2466	61.9667
1.2365	62
1.2458	62.0333
1.2463	62.0667
1.2294	62.1
1.2237	62.1333
1.2235	62.1667
1.2668	62.2
1.2457	62.2333
1.2504	62.2667
1.2265	62.3
1.2279	62.3333
1.2458	62.3667
1.2415	62.4
1.2277	62.4333
1.2227	62.4667
1.2348	62.5
1.235	62.5333
1.2314	62.5667
1.2011	62.6
1.2123	62.6333
1.2233	62.6667
1.2258	62.7
1.2314	62.7333
1.2178	62.7667
1.2161	62.8
1.22	62.8333
1.2189	62.8667
1.2058	62.9
1.2089	62.9333
1.2143	62.9667
1.2102	63
1.202	63.0333
1.2001	63.0667
1.2171	63.1
1.1836	63.1333
1.1975	63.1667
1.1854	63.2
1.2234	63.2333
1.2099	63.2667
1.2011	63.3
1.1915	63.3333
1.203	63.3667
1.2223	63.4
1.2054	63.4333
1.192	63.4667
1.1967	63.5
1.196	63.5333
1.2024	63.5667
1.1993	63.6
1.1944	63.6333
1.1714	63.6667
1.1915	63.7
1.1909	63.7333
1.2031	63.7667
1.1919	63.8
1.1913	63.8333
1.1883	63.8667
1.2032	63.9
1.1993	63.9333
1.1871	63.9667
1.1912	64
1.1995	64.0333
1.1947	64.0667
1.1833	64.1
1.1879	64.1333
1.2043	64.1667
1.1728	64.2
1.1766	64.2333
1.1781	64.2667
1.2185	64.3
1.1938	64.3333
1.1821	64.3667
1.1834	64.4
1.2088	64.4333
1.2006	64.4667
1.184	64.5
1.1864	64.5333
1.2017	64.5667
1.1995	64.6
1.1862	64.6333
1.1881	64.6667
1.1967	64.7
1.1808	64.7333
1.1834	64.7667
1.1926	64.8
1.2151	64.8333
1.2	64.8667
1.1873	64.9
1.1902	64.9333
1.2114	64.9667
1.1961	65
1.1911	65.0333
1.199	65.0667
1.1962	65.1
1.1953	65.1333
1.1952	65.1667
1.1999	65.2
1.2007	65.2333
1.1771	65.2667
1.1914	65.3
1.198	65.3333
1.2156	65.3667
1.192	65.4
1.1799	65.4333
1.1895	65.4667
1.2033	65.5
1.1896	65.5333
1.1929	65.5667
1.1942	65.6
1.1949	65.6333
1.1908	65.6667
1.1876	65.7
1.1968	65.7333
1.1864	65.7667
1.1825	65.8
1.1893	65.8333
1.1904	65.8667
1.2074	65.9
1.1891	65.9333
1.1883	65.9667
1.1939	66
1.1914	66.0333
1.1935	66.0667
1.1934	66.1
1.1986	66.1333
1.1966	66.1667
1.1973	66.2
1.1984	66.2333
1.201	66.2667
1.2054	66.3
1.1836	66.3333
1.1986	66.3667
1.1936	66.4
1.2186	66.4333
1.2037	66.4667
1.2048	66.5
1.1966	66.5333
1.1991	66.5667
1.218	66.6
[truncated: 6,583 more rows]
