# Supplementary material for: Auditory feedback effect on temporal patterns during self-pacing treadmill walking
Source: PLoS One. 2025 Nov 4;20(11):e0335971. doi: 10.1371/journal.pone.0335971 (PMC12585087; doi:10.1371/journal.pone.0335971)
Supplement: S2 File — This file archive contains gait events from the two test conditions (no sound and with sound) for all included participants, as well as the validation data for the accelerometer-based gait event detection algorithm. All data files are in CSV format. A readme file is included with the details of the file format and contents. (ZIP) [file pone.0335971.s003.zip › TreadmillSoundsData/TestConditions/NoSound/BeltSpeed/Subject20_NoSoundBeltspeed.csv]

BeltSpeed	Time
1.4967	0
1.5026	0.0333
1.5116	0.0667
1.5097	0.1
1.4875	0.1333
1.4946	0.1667
1.4978	0.2
1.4976	0.2333
1.4925	0.2667
1.4867	0.3
1.4899	0.3333
1.4935	0.3667
1.4981	0.4
1.4951	0.4333
1.4924	0.4667
1.4786	0.5
1.4842	0.5333
1.4844	0.5667
1.4787	0.6
1.4789	0.6333
1.4865	0.6667
1.4731	0.7
1.4741	0.7333
1.475	0.7667
1.4709	0.8
1.4722	0.8333
1.4651	0.8667
1.4591	0.9
1.4636	0.9333
1.4609	0.9667
1.4626	1
1.4617	1.0333
1.4545	1.0667
1.4476	1.1
1.4349	1.1333
1.438	1.1667
1.4559	1.2
1.4548	1.2333
1.4526	1.2667
1.4352	1.3
1.4406	1.3333
1.4458	1.3667
1.4462	1.4
1.4406	1.4333
1.4254	1.4667
1.427	1.5
1.4324	1.5333
1.4394	1.5667
1.4362	1.6
1.4311	1.6333
1.394	1.6667
1.406	1.7
1.4229	1.7333
1.436	1.7667
1.4381	1.8
1.4278	1.8333
1.4085	1.8667
1.3909	1.9
1.3891	1.9333
1.4158	1.9667
1.4353	2
1.4268	2.0333
1.4114	2.0667
1.3957	2.1
1.4008	2.1333
1.4179	2.1667
1.4082	2.2
1.4137	2.2333
1.4084	2.2667
1.398	2.3
1.413	2.3333
1.4039	2.3667
1.4031	2.4
1.3985	2.4333
1.3988	2.4667
1.4006	2.5
1.4072	2.5333
1.4043	2.5667
1.3999	2.6
1.3926	2.6333
1.3956	2.6667
1.3932	2.7
1.3834	2.7333
1.3952	2.7667
1.4022	2.8
1.3946	2.8333
1.3982	2.8667
1.3848	2.9
1.3832	2.9333
1.3826	2.9667
1.393	3
1.395	3.0333
1.3923	3.0667
1.3835	3.1
1.3804	3.1333
1.3817	3.1667
1.3899	3.2
1.3828	3.2333
1.3862	3.2667
1.3701	3.3
1.3808	3.3333
1.3878	3.3667
1.3908	3.4
1.3855	3.4333
1.3823	3.4667
1.3753	3.5
1.3789	3.5333
1.3778	3.5667
1.3893	3.6
1.3871	3.6333
1.3892	3.6667
1.3815	3.7
1.38	3.7333
1.3729	3.7667
1.3715	3.8
1.3848	3.8333
1.3939	3.8667
1.397	3.9
1.3964	3.9333
1.3921	3.9667
1.3909	4
1.3945	4.0333
1.3921	4.0667
1.3942	4.1
1.4021	4.1333
1.4001	4.1667
1.4017	4.2
1.3978	4.2333
1.3994	4.2667
1.3898	4.3
1.4022	4.3333
1.4026	4.3667
1.41	4.4
1.4157	4.4333
1.4133	4.4667
1.4141	4.5
1.4144	4.5333
1.4197	4.5667
1.4259	4.6
1.4217	4.6333
1.4265	4.6667
1.4249	4.7
1.428	4.7333
1.4364	4.7667
1.4339	4.8
1.4226	4.8333
1.4143	4.8667
1.4359	4.9
1.4424	4.9333
1.4566	4.9667
1.457	5
1.4445	5.0333
1.4318	5.0667
1.4336	5.1
1.4411	5.1333
1.4699	5.1667
1.4761	5.2
1.4666	5.2333
1.4496	5.2667
1.4435	5.3
1.4638	5.3333
1.4679	5.3667
1.4741	5.4
1.4686	5.4333
1.4656	5.4667
1.4855	5.5
1.4814	5.5333
1.4807	5.5667
1.4854	5.6
1.4795	5.6333
1.4966	5.6667
1.5054	5.7
1.4985	5.7333
1.4982	5.7667
1.498	5.8
1.4963	5.8333
1.517	5.8667
1.5018	5.9
1.5018	5.9333
1.5163	5.9667
1.5143	6
1.5169	6.0333
1.5329	6.0667
1.5224	6.1
1.5253	6.1333
1.5304	6.1667
1.5277	6.2
1.5316	6.2333
1.5366	6.2667
1.5373	6.3
1.5368	6.3333
1.5374	6.3667
1.5376	6.4
1.5329	6.4333
1.5282	6.4667
1.5544	6.5
1.5517	6.5333
1.5572	6.5667
1.5513	6.6
1.5493	6.6333
1.5489	6.6667
1.5646	6.7
1.5601	6.7333
1.5568	6.7667
1.5609	6.8
1.56	6.8333
1.568	6.8667
1.5767	6.9
1.5665	6.9333
1.5552	6.9667
1.5562	7
1.5758	7.0333
1.5704	7.0667
1.5981	7.1
1.5806	7.1333
1.5802	7.1667
1.5739	7.2
1.575	7.2333
1.5791	7.2667
1.5994	7.3
1.5978	7.3333
1.5855	7.3667
1.5773	7.4
1.5875	7.4333
1.5879	7.4667
1.5888	7.5
1.5891	7.5333
1.5815	7.5667
1.6007	7.6
1.6019	7.6333
1.5909	7.6667
1.5926	7.7
1.5892	7.7333
1.5999	7.7667
1.6113	7.8
1.604	7.8333
1.5943	7.8667
1.5951	7.9
1.6065	7.9333
1.6135	7.9667
1.5869	8
1.5836	8.0333
1.5877	8.0667
1.5972	8.1
1.6152	8.1333
1.6205	8.1667
1.6106	8.2
1.5978	8.2333
1.5812	8.2667
1.5899	8.3
1.6101	8.3333
1.6276	8.3667
1.6174	8.4
1.6026	8.4333
1.583	8.4667
1.5939	8.5
1.6	8.5333
1.6026	8.5667
1.6149	8.6
1.5986	8.6333
1.6013	8.6667
1.6076	8.7
1.6034	8.7333
1.6005	8.7667
1.5967	8.8
1.5971	8.8333
1.5988	8.8667
1.6011	8.9
1.6023	8.9333
1.602	8.9667
1.5912	9
1.5947	9.0333
1.5751	9.0667
1.5825	9.1
1.6006	9.1333
1.6039	9.1667
1.5912	9.2
1.5946	9.2333
1.5898	9.2667
1.5922	9.3
1.5888	9.3333
1.5864	9.3667
1.5889	9.4
1.5877	9.4333
1.5897	9.4667
1.588	9.5
1.5814	9.5333
1.572	9.5667
1.5702	9.6
1.5817	9.6333
1.5929	9.6667
1.5914	9.7
1.5815	9.7333
1.5611	9.7667
1.5624	9.8
1.5693	9.8333
1.5909	9.8667
1.5834	9.9
1.5753	9.9333
1.5576	9.9667
1.5557	10
1.5725	10.0333
1.5917	10.0667
1.5588	10.1
1.5522	10.1333
1.5606	10.1667
1.5601	10.2
1.5742	10.2333
1.5938	10.2667
1.5747	10.3
1.5564	10.3333
1.545	10.3667
1.5589	10.4
1.5863	10.4333
1.5859	10.4667
1.5676	10.5
1.551	10.5333
1.5547	10.5667
1.5728	10.6
1.5573	10.6333
1.5606	10.6667
1.5551	10.7
1.5657	10.7333
1.5705	10.7667
1.5675	10.8
1.5617	10.8333
1.5484	10.8667
1.5478	10.9
1.5551	10.9333
1.5666	10.9667
1.5629	11
1.5641	11.0333
1.5432	11.0667
1.5383	11.1
1.5268	11.1333
1.5493	11.1667
1.5527	11.2
1.5644	11.2333
1.5448	11.2667
1.5313	11.3
1.5419	11.3333
1.5471	11.3667
1.5404	11.4
1.5409	11.4333
1.5419	11.4667
1.5406	11.5
1.5423	11.5333
1.5432	11.5667
1.5342	11.6
1.5357	11.6333
1.5201	11.6667
1.5215	11.7
1.542	11.7333
1.5385	11.7667
1.5383	11.8
1.5318	11.8333
1.5257	11.8667
1.5237	11.9
1.5247	11.9333
1.5326	11.9667
1.5339	12
1.5333	12.0333
1.5239	12.0667
1.5187	12.1
1.5205	12.1333
1.5366	12.1667
1.5054	12.2
1.5204	12.2333
1.5171	12.2667
1.5157	12.3
1.5166	12.3333
1.508	12.3667
1.5072	12.4
1.5102	12.4333
1.5138	12.4667
1.5097	12.5
1.5035	12.5333
1.5057	12.5667
1.5089	12.6
1.5105	12.6333
1.5107	12.6667
1.5082	12.7
1.4767	12.7333
1.4901	12.7667
1.5142	12.8
1.5129	12.8333
1.5138	12.8667
1.4942	12.9
1.4794	12.9333
1.4834	12.9667
1.4966	13
1.5181	13.0333
1.5098	13.0667
1.5043	13.1
1.4859	13.1333
1.4768	13.1667
1.4906	13.2
1.524	13.2333
1.4861	13.2667
1.4875	13.3
1.4905	13.3333
1.4973	13.3667
1.525	13.4
1.5175	13.4333
1.5049	13.4667
1.4865	13.5
1.4823	13.5333
1.5024	13.5667
1.5276	13.6
1.5202	13.6333
1.5047	13.6667
1.4894	13.7
1.5004	13.7333
1.5075	13.7667
1.4949	13.8
1.4867	13.8333
1.5056	13.8667
1.5071	13.9
1.5204	13.9333
1.5126	13.9667
1.5085	14
1.5065	14.0333
1.5046	14.0667
1.5095	14.1
1.5233	14.1333
1.5199	14.1667
1.5194	14.2
1.5024	14.2333
1.5063	14.2667
1.5106	14.3
1.508	14.3333
1.5176	14.3667
1.5117	14.4
1.5077	14.4333
1.5168	14.4667
1.5099	14.5
1.5078	14.5333
1.5058	14.5667
1.5047	14.6
1.5084	14.6333
1.5126	14.6667
1.5113	14.7
1.5104	14.7333
1.5041	14.7667
1.5119	14.8
1.491	14.8333
1.4995	14.8667
1.5146	14.9
1.511	14.9333
1.5159	14.9667
1.517	15
1.5035	15.0333
1.5049	15.0667
1.503	15.1
1.5164	15.1333
1.5195	15.1667
1.517	15.2
1.5099	15.2333
1.5076	15.2667
1.5094	15.3
1.5235	15.3333
1.5074	15.3667
1.5069	15.4
1.4992	15.4333
1.5125	15.4667
1.525	15.5
1.5421	15.5333
1.5298	15.5667
1.5183	15.6
1.5018	15.6333
1.5046	15.6667
1.5229	15.7
1.5476	15.7333
1.5427	15.7667
1.531	15.8
1.5102	15.8333
1.5103	15.8667
1.5182	15.9
1.5311	15.9333
1.5411	15.9667
1.5318	16
1.5288	16.0333
1.5315	16.0667
1.5273	16.1
1.5257	16.1333
1.527	16.1667
1.5294	16.2
1.5289	16.2333
1.5303	16.2667
1.5321	16.3
1.5307	16.3333
1.5325	16.3667
1.5356	16.4
1.5058	16.4333
1.5222	16.4667
1.5419	16.5
1.5437	16.5333
1.543	16.5667
1.5227	16.6
1.515	16.6333
1.5304	16.6667
1.55	16.7
1.5443	16.7333
1.5268	16.7667
1.5254	16.8
1.5446	16.8333
1.5496	16.8667
1.5376	16.9
1.5107	16.9333
1.5188	16.9667
1.5559	17
1.5634	17.0333
1.5561	17.0667
1.5364	17.1
1.5297	17.1333
1.5531	17.1667
1.5678	17.2
1.5512	17.2333
1.5491	17.2667
1.5551	17.3
1.5576	17.3333
1.5558	17.3667
1.5507	17.4
1.5548	17.4333
1.5365	17.4667
1.5497	17.5
1.5623	17.5333
1.5622	17.5667
1.5603	17.6
1.5502	17.6333
1.5453	17.6667
1.561	17.7
1.572	17.7333
1.5635	17.7667
1.5537	17.8
1.5563	17.8333
1.5612	17.8667
1.5796	17.9
1.576	17.9333
1.5568	17.9667
1.5437	18
1.558	18.0333
1.5873	18.0667
1.5955	18.1
1.5815	18.1333
1.5597	18.1667
1.5504	18.2
1.5776	18.2333
1.5983	18.2667
1.5902	18.3
1.5728	18.3333
1.5736	18.3667
1.5933	18.4
1.5903	18.4333
1.5925	18.4667
1.5585	18.5
1.5625	18.5333
1.5838	18.5667
1.6006	18.6
1.6029	18.6333
1.5915	18.6667
1.5717	18.7
1.5542	18.7333
1.5598	18.7667
1.5882	18.8
1.6087	18.8333
1.6011	18.8667
1.5827	18.9
1.5696	18.9333
1.5715	18.9667
1.5998	19
1.5719	19.0333
1.5743	19.0667
1.5882	19.1
1.5927	19.1333
1.6052	19.1667
1.6057	19.2
1.6001	19.2333
1.59	19.2667
1.5823	19.3
1.592	19.3333
1.6109	19.3667
1.6082	19.4
1.5976	19.4333
1.5826	19.4667
1.5849	19.5
1.6127	19.5333
1.584	19.5667
1.5913	19.6
1.5965	19.6333
1.5906	19.6667
1.606	19.7
1.608	19.7333
1.602	19.7667
1.5949	19.8
1.5946	19.8333
1.5965	19.8667
1.61	19.9
1.6081	19.9333
1.6067	19.9667
1.5899	20
1.597	20.0333
1.5825	20.0667
1.6014	20.1
1.6051	20.1333
1.613	20.1667
1.594	20.2
1.5959	20.2333
1.5986	20.2667
1.6075	20.3
1.5998	20.3333
1.5906	20.3667
1.5916	20.4
1.6018	20.4333
1.6091	20.4667
1.607	20.5
1.5895	20.5333
1.5877	20.5667
1.5814	20.6
1.5951	20.6333
1.5985	20.6667
1.606	20.7
1.587	20.7333
1.5871	20.7667
1.5933	20.8
1.5968	20.8333
1.5943	20.8667
1.5827	20.9
1.5833	20.9333
1.5839	20.9667
1.5923	21
1.5937	21.0333
1.5904	21.0667
1.5826	21.1
1.5573	21.1333
1.5712	21.1667
1.5882	21.2
1.5977	21.2333
1.5934	21.2667
1.5847	21.3
1.5595	21.3333
1.5533	21.3667
1.5795	21.4
1.5958	21.4333
1.5789	21.4667
1.5625	21.5
1.5629	21.5333
1.5791	21.5667
1.5771	21.6
1.5759	21.6333
1.5385	21.6667
1.5481	21.7
1.5721	21.7333
1.58	21.7667
1.5804	21.8
1.5718	21.8333
1.5545	21.8667
1.5359	21.9
1.5446	21.9333
1.5699	21.9667
1.5825	22
1.5718	22.0333
1.556	22.0667
1.5412	22.1
1.5596	22.1333
1.5552	22.1667
1.5521	22.2
1.5698	22.2333
1.5496	22.2667
1.5609	22.3
1.5624	22.3333
1.5568	22.3667
1.5557	22.4
1.5533	22.4333
1.5545	22.4667
1.5607	22.5
1.5576	22.5333
1.5539	22.5667
1.5504	22.6
1.5514	22.6333
1.5636	22.6667
1.5394	22.7
1.5414	22.7333
1.5496	22.7667
1.5486	22.8
1.5557	22.8333
1.5465	22.8667
1.5455	22.9
1.5447	22.9333
1.5494	22.9667
1.547	23
1.5452	23.0333
1.5425	23.0667
1.5448	23.1
1.5473	23.1333
1.5457	23.1667
1.5494	23.2
1.5193	23.2333
1.5258	23.2667
1.5494	23.3
1.5474	23.3333
1.551	23.3667
1.546	23.4
1.5286	23.4333
1.5295	23.4667
1.5373	23.5
1.5514	23.5333
1.5479	23.5667
1.538	23.6
1.5266	23.6333
1.5326	23.6667
1.5438	23.7
1.5558	23.7333
1.5228	23.7667
1.5207	23.8
1.5343	23.8333
1.5328	23.8667
1.5532	23.9
1.565	23.9333
1.5525	23.9667
1.5386	24
1.5247	24.0333
1.5309	24.0667
1.5551	24.1
1.5682	24.1333
1.5607	24.1667
1.5423	24.2
1.5301	24.2333
1.5179	24.2667
1.5491	24.3
1.5662	24.3333
1.5609	24.3667
1.5445	24.4
1.5442	24.4333
1.5451	24.4667
1.5404	24.5
1.5594	24.5333
1.5572	24.5667
1.5519	24.6
1.5419	24.6333
1.5476	24.6667
1.5581	24.7
1.5638	24.7333
1.5597	24.7667
1.5399	24.8
1.5207	24.8333
1.5426	24.8667
1.5598	24.9
1.5714	24.9333
1.5665	24.9667
1.5541	25
1.5356	25.0333
1.5207	25.0667
1.5285	25.1
1.5607	25.1333
1.5764	25.1667
1.5682	25.2
1.5462	25.2333
1.5323	25.2667
1.5381	25.3
1.548	25.3333
1.5432	25.3667
1.5507	25.4
1.5522	25.4333
1.5457	25.4667
1.5431	25.5
1.5467	25.5333
1.5543	25.5667
1.5482	25.6
1.5459	25.6333
1.5464	25.6667
1.5504	25.7
1.5583	25.7333
1.5548	25.7667
1.5505	25.8
1.5353	25.8333
1.5288	25.8667
1.549	25.9
1.573	25.9333
1.5626	25.9667
1.5525	26
1.5338	26.0333
1.5382	26.0667
1.5608	26.1
1.5766	26.1333
1.5679	26.1667
1.5546	26.2
1.5384	26.2333
1.5448	26.2667
1.5666	26.3
1.5778	26.3333
1.5539	26.3667
1.5296	26.4
1.56	26.4333
1.584	26.4667
1.577	26.5
1.5636	26.5333
1.5438	26.5667
1.5529	26.6
1.5782	26.6333
1.5897	26.6667
1.5758	26.7
1.5603	26.7333
1.5562	26.7667
1.5739	26.8
1.5821	26.8333
1.5784	26.8667
1.5514	26.9
1.5451	26.9333
1.5699	26.9667
1.579	27
1.594	27.0333
1.5809	27.0667
1.5704	27.1
1.5491	27.1333
1.5427	27.1667
1.5637	27.2
1.5902	27.2333
1.5964	27.2667
1.5791	27.3
1.5605	27.3333
1.5491	27.3667
1.5557	27.4
1.5713	27.4333
1.5743	27.4667
1.5757	27.5
1.5801	27.5333
1.5637	27.5667
1.559	27.6
1.5619	27.6333
1.5753	27.6667
1.5732	27.7
1.5719	27.7333
1.5569	27.7667
1.5577	27.8
1.5636	27.8333
1.5779	27.8667
1.5772	27.9
1.5535	27.9333
1.5395	27.9667
1.5525	28
1.5649	28.0333
1.5851	28.0667
1.5806	28.1
1.5737	28.1333
1.5583	28.1667
1.538	28.2
1.5418	28.2333
1.5709	28.2667
1.5882	28.3
1.5789	28.3333
1.5595	28.3667
1.5475	28.4
1.5449	28.4333
1.5663	28.4667
1.5553	28.5
1.5707	28.5333
1.5724	28.5667
1.5561	28.6
1.5418	28.6333
1.5431	28.6667
1.5617	28.7
1.5678	28.7333
1.562	28.7667
1.5488	28.8
1.5352	28.8333
1.5452	28.8667
1.5623	28.9
1.5643	28.9333
1.5576	28.9667
1.5246	29
1.5168	29.0333
1.5351	29.0667
1.5618	29.1
1.5717	29.1333
1.5574	29.1667
1.5388	29.2
1.5203	29.2333
1.5151	29.2667
1.5454	29.3
1.5651	29.3333
1.551	29.3667
1.5344	29.4
1.5252	29.4333
1.5353	29.4667
1.5221	29.5
1.5291	29.5333
1.5306	29.5667
1.5319	29.6
1.5307	29.6333
1.5338	29.6667
1.5259	29.7
1.5254	29.7333
1.5231	29.7667
1.5239	29.8
1.5217	29.8333
1.5195	29.8667
1.5211	29.9
1.5212	29.9333
1.5185	29.9667
1.5192	30
1.5053	30.0333
1.494	30.0667
1.5118	30.1
1.5227	30.1333
1.5214	30.1667
1.5183	30.2
1.5126	30.2333
1.5007	30.2667
1.5051	30.3
1.5105	30.3333
1.518	30.3667
1.5144	30.4
1.5021	30.4333
1.4939	30.4667
1.5004	30.5
1.5211	30.5333
1.481	30.5667
1.5027	30.6
1.4892	30.6333
1.5026	30.6667
1.5088	30.7
1.5242	30.7333
1.5135	30.7667
1.504	30.8
1.4831	30.8333
1.4845	30.8667
1.5008	30.9
1.5247	30.9333
1.5195	30.9667
1.5051	31
1.486	31.0333
1.4789	31.0667
1.4828	31.1
1.5136	31.1333
1.5072	31.1667
1.5058	31.2
1.4883	31.2333
1.4942	31.2667
1.5145	31.3
1.5106	31.3333
1.501	31.3667
1.4888	31.4
1.5036	31.4333
1.5157	31.4667
1.5097	31.5
1.5035	31.5333
1.4826	31.5667
1.4957	31.6
1.4874	31.6333
1.5016	31.6667
1.5088	31.7
1.4993	31.7333
1.4868	31.7667
1.4847	31.8
1.5022	31.8333
1.4966	31.8667
1.4912	31.9
1.4863	31.9333
1.4892	31.9667
1.4972	32
1.5034	32.0333
1.4998	32.0667
1.4966	32.1
1.4837	32.1333
1.4649	32.1667
1.4791	32.2
1.5011	32.2333
1.504	32.2667
1.4935	32.3
1.4814	32.3333
1.4877	32.3667
1.5019	32.4
1.4951	32.4333
1.4858	32.4667
1.4793	32.5
1.4883	32.5333
1.4999	32.5667
1.4972	32.6
1.487	32.6333
1.48	32.6667
1.4576	32.7
1.4806	32.7333
1.497	32.7667
1.4996	32.8
1.4897	32.8333
1.4751	32.8667
1.4794	32.9
1.4943	32.9333
1.4932	32.9667
1.4881	33
1.4738	33.0333
1.4777	33.0667
1.4851	33.1
1.5009	33.1333
1.4947	33.1667
1.4979	33.2
1.4449	33.2333
1.4623	33.2667
1.4916	33.3
1.5103	33.3333
1.5015	33.3667
1.4799	33.4
1.4602	33.4333
1.46	33.4667
1.4913	33.5
1.5063	33.5333
1.4917	33.5667
1.4776	33.6
1.4806	33.6333
1.4774	33.6667
1.4786	33.7
1.4883	33.7333
1.4562	33.7667
1.4786	33.8
1.4824	33.8333
1.4821	33.8667
1.4887	33.9
1.4738	33.9333
1.4593	33.9667
1.462	34
1.4761	34.0333
1.4917	34.0667
1.4828	34.1
1.4732	34.1333
1.4635	34.1667
1.4694	34.2
1.4892	34.2333
1.4959	34.2667
1.4653	34.3
1.4654	34.3333
1.4743	34.3667
1.496	34.4
1.5114	34.4333
1.5	34.4667
1.4836	34.5
1.4717	34.5333
1.4844	34.5667
1.5116	34.6
1.5145	34.6333
1.4973	34.6667
1.4874	34.7
1.4904	34.7333
1.5101	34.7667
1.5036	34.8
1.5018	34.8333
1.4878	34.8667
1.5016	34.9
1.5086	34.9333
1.5293	34.9667
1.5322	35
1.5179	35.0333
1.5024	35.0667
1.4952	35.1
1.5014	35.1333
1.5243	35.1667
1.5457	35.2
1.5365	35.2333
1.5183	35.2667
1.5056	35.3
1.4983	35.3333
1.5237	35.3667
1.5255	35.4
1.5307	35.4333
1.5345	35.4667
1.5175	35.5
1.5066	35.5333
1.5116	35.5667
1.536	35.6
1.536	35.6333
1.5309	35.6667
1.5168	35.7
1.5177	35.7333
1.5277	35.7667
1.5493	35.8
1.5484	35.8333
1.5236	35.8667
1.5127	35.9
1.5232	35.9333
1.5383	35.9667
1.5645	36
1.5662	36.0333
1.5493	36.0667
1.5314	36.1
1.5157	36.1333
1.5272	36.1667
1.5581	36.2
1.5768	36.2333
1.5702	36.2667
1.5474	36.3
1.5377	36.3333
1.5545	36.3667
1.5564	36.4
1.5491	36.4333
1.5681	36.4667
1.5705	36.5
1.5681	36.5333
1.5654	36.5667
1.5662	36.6
1.5665	36.6333
1.5652	36.6667
1.571	36.7
1.5787	36.7333
1.5754	36.7667
1.5753	36.8
1.5702	36.8333
1.5708	36.8667
1.5666	36.9
1.5777	36.9333
1.5746	36.9667
1.5844	37
1.5827	37.0333
1.5835	37.0667
1.5848	37.1
1.5865	37.1333
1.5821	37.1667
1.5898	37.2
1.588	37.2333
1.5902	37.2667
1.5937	37.3
1.5942	37.3333
1.5943	37.3667
1.5968	37.4
1.5765	37.4333
1.5863	37.4667
1.6053	37.5
1.6056	37.5333
1.6096	37.5667
1.6063	37.6
1.6046	37.6333
1.6019	37.6667
1.6008	37.7
1.6123	37.7333
1.6164	37.7667
1.615	37.8
1.6119	37.8333
1.6056	37.8667
1.6083	37.9
1.6147	37.9333
1.6071	37.9667
1.6083	38
1.6268	38.0333
1.6094	38.0667
1.6228	38.1
1.6165	38.1333
1.6187	38.1667
1.6155	38.2
1.6162	38.2333
1.6202	38.2667
1.6197	38.3
1.6232	38.3333
1.6256	38.3667
1.6215	38.4
1.6274	38.4333
1.6146	38.4667
1.6043	38.5
1.6281	38.5333
1.6403	38.5667
1.6387	38.6
1.6443	38.6333
1.6362	38.6667
1.6379	38.7
1.639	38.7333
1.637	38.7667
1.6412	38.8
1.6448	38.8333
1.6445	38.8667
1.6419	38.9
1.6362	38.9333
1.641	38.9667
1.6267	39
1.6388	39.0333
1.6454	39.0667
1.6494	39.1
1.6421	39.1333
1.6443	39.1667
1.6389	39.2
1.6398	39.2333
1.6364	39.2667
1.6428	39.3
1.6412	39.3333
1.6402	39.3667
1.6389	39.4
1.6406	39.4333
1.6369	39.4667
1.6291	39.5
1.6239	39.5333
1.6247	39.5667
1.6512	39.6
1.6378	39.6333
1.6357	39.6667
1.6335	39.7
1.6325	39.7333
1.6392	39.7667
1.641	39.8
1.6382	39.8333
1.6386	39.8667
1.6277	39.9
1.6354	39.9333
1.6303	39.9667
1.6342	40
1.6155	40.0333
1.6253	40.0667
1.6303	40.1
1.6367	40.1333
1.6349	40.1667
1.6176	40.2
1.6145	40.2333
1.6153	40.2667
1.622	40.3
1.6339	40.3333
1.6271	40.3667
1.6287	40.4
1.6096	40.4333
1.6107	40.4667
1.6171	40.5
1.6188	40.5333
1.5993	40.5667
1.6124	40.6
1.6196	40.6333
1.6055	40.6667
1.6112	40.7
1.5923	40.7333
1.5957	40.7667
1.5936	40.8
1.6027	40.8333
1.5988	40.8667
1.6006	40.9
1.589	40.9333
1.5881	40.9667
1.5906	41
1.5963	41.0333
1.5734	41.0667
1.5823	41.1
1.5848	41.1333
1.5857	41.1667
1.5898	41.2
1.5703	41.2333
1.5696	41.2667
1.5705	41.3
1.581	41.3333
1.5799	41.3667
1.5754	41.4
1.5613	41.4333
1.5668	41.4667
1.5768	41.5
1.5786	41.5333
1.5666	41.5667
1.5336	41.6
1.5528	41.6333
1.5819	41.6667
1.584	41.7
1.5716	41.7333
1.552	41.7667
1.5316	41.8
1.5326	41.8333
1.562	41.8667
1.5825	41.9
1.58	41.9333
1.5589	41.9667
1.5522	42
1.5574	42.0333
1.5552	42.0667
1.5339	42.1
1.5489	42.1333
1.5605	42.1667
1.5645	42.2
1.5585	42.2333
1.557	42.2667
1.5523	42.3
1.5624	42.3333
1.5562	42.3667
1.5546	42.4
1.5551	42.4333
1.5568	42.4667
1.5643	42.5
1.5601	42.5333
1.552	42.5667
1.552	42.6
1.5354	42.6333
1.5497	42.6667
1.5639	42.7
1.5542	42.7333
1.5553	42.7667
1.5551	42.8
1.5483	42.8333
1.5498	42.8667
1.5539	42.9
1.5518	42.9333
1.552	42.9667
1.5496	43
1.5523	43.0333
1.5492	43.0667
1.5568	43.1
1.5393	43.1333
1.5463	43.1667
1.5645	43.2
1.5558	43.2333
1.56	43.2667
1.5471	43.3
1.5437	43.3333
1.5487	43.3667
1.5673	43.4
1.5566	43.4333
1.5496	43.4667
1.5513	43.5
1.5655	43.5333
1.5668	43.5667
1.5566	43.6
1.5502	43.6333
1.533	43.6667
1.5699	43.7
1.5841	43.7333
1.5677	43.7667
1.5596	43.8
1.5638	43.8333
1.5683	43.8667
1.5632	43.9
1.5684	43.9333
1.566	43.9667
1.5689	44
1.5759	44.0333
1.5746	44.0667
1.5739	44.1
1.5744	44.1333
1.554	44.1667
1.5582	44.2
1.5918	44.2333
1.5866	44.2667
1.5857	44.3
1.5651	44.3333
1.5641	44.3667
1.5771	44.4
1.6017	44.4333
1.5948	44.4667
1.5761	44.5
1.5721	44.5333
1.5881	44.5667
1.5993	44.6
1.5899	44.6333
1.5849	44.6667
1.5664	44.7
1.5903	44.7333
1.6125	44.7667
1.6088	44.8
1.5983	44.8333
1.597	44.8667
1.5987	44.9
1.607	44.9333
1.5999	44.9667
1.6065	45
1.6032	45.0333
1.6071	45.0667
1.6122	45.1
1.6117	45.1333
1.6103	45.1667
1.6039	45.2
1.5966	45.2333
1.6018	45.2667
1.6238	45.3
1.6186	45.3333
1.6191	45.3667
1.6026	45.4
1.6058	45.4333
1.6153	45.4667
1.6297	45.5
1.6168	45.5333
1.6073	45.5667
1.6107	45.6
1.6267	45.6333
1.6283	45.6667
1.6246	45.7
1.5984	45.7333
1.5905	45.7667
1.612	45.8
1.6488	45.8333
1.6401	45.8667
1.6382	45.9
1.612	45.9333
1.5931	45.9667
1.5939	46
1.6231	46.0333
1.6461	46.0667
1.6501	46.1
1.6277	46.1333
1.6155	46.1667
1.6085	46.2
1.638	46.2333
1.6016	46.2667
1.6202	46.3
1.6293	46.3333
1.636	46.3667
1.6522	46.4
1.6418	46.4333
1.636	46.4667
1.6245	46.5
1.6307	46.5333
1.6503	46.5667
1.6563	46.6
1.6429	46.6333
1.6291	46.6667
1.6302	46.7
1.6534	46.7333
1.6471	46.7667
1.6226	46.8
1.6185	46.8333
1.6359	46.8667
1.6527	46.9
1.6643	46.9333
1.6557	46.9667
1.638	47
1.6165	47.0333
1.6118	47.0667
1.6319	47.1
1.6594	47.1333
1.6647	47.1667
1.6454	47.2
1.6296	47.2333
1.6191	47.2667
1.6472	47.3
1.6319	47.3333
1.6393	47.3667
1.6422	47.4
1.6385	47.4333
1.6463	47.4667
1.6454	47.5
1.639	47.5333
1.6374	47.5667
1.631	47.6
1.6358	47.6333
1.6353	47.6667
1.6451	47.7
1.6417	47.7333
1.6409	47.7667
1.6342	47.8
1.6085	47.8333
1.622	47.8667
1.6426	47.9
1.6467	47.9333
1.6478	47.9667
1.6335	48
1.6129	48.0333
1.6167	48.0667
1.6205	48.1
1.6468	48.1333
1.644	48.1667
1.6378	48.2
1.6213	48.2333
1.6081	48.2667
1.6192	48.3
1.6384	48.3333
1.6291	48.3667
1.6348	48.4
1.624	48.4333
1.618	48.4667
1.6298	48.5
1.632	48.5333
1.6259	48.5667
1.624	48.6
1.6184	48.6333
1.6222	48.6667
1.624	48.7
1.6282	48.7333
1.6277	48.7667
1.6219	48.8
1.613	48.8333
1.6036	48.8667
1.5969	48.9
1.6249	48.9333
1.6297	48.9667
1.6297	49
1.6203	49.0333
1.6177	49.0667
1.618	49.1
1.6313	49.1333
1.6269	49.1667
1.626	49.2
1.6131	49.2333
1.6157	49.2667
1.6197	49.3
1.6258	49.3333
1.6267	49.3667
1.6024	49.4
1.5918	49.4333
1.6152	49.4667
1.615	49.5
1.6344	49.5333
1.6298	49.5667
1.6227	49.6
1.6076	49.6333
1.597	49.6667
1.6034	49.7
1.614	49.7333
1.6329	49.7667
1.6251	49.8
1.6233	49.8333
1.6007	49.8667
1.5981	49.9
1.5784	49.9333
1.6139	49.9667
1.6369	50
1.6274	50.0333
1.611	50.0667
1.5949	50.1
1.5946	50.1333
1.6183	50.1667
1.6311	50.2
1.623	50.2333
1.6077	50.2667
1.5968	50.3
1.6035	50.3333
1.6221	50.3667
1.6314	50.4
1.6109	50.4333
1.5897	50.4667
1.5913	50.5
1.6117	50.5333
1.6367	50.5667
1.6368	50.6
1.6247	50.6333
1.6071	50.6667
1.5869	50.7
1.5911	50.7333
1.6207	50.7667
1.6427	50.8
1.6378	50.8333
1.6188	50.8667
1.6026	50.9
1.6029	50.9333
1.6045	50.9667
1.6244	51
1.6214	51.0333
1.6155	51.0667
1.6109	51.1
1.6126	51.1333
1.616	51.1667
1.6136	51.2
1.6115	51.2333
1.6053	51.2667
1.6071	51.3
1.6087	51.3333
1.6141	51.3667
1.6101	51.4
1.6027	51.4333
1.6004	51.4667
1.5827	51.5
1.6045	51.5333
1.6118	51.5667
1.599	51.6
1.6027	51.6333
1.6008	51.6667
1.5971	51.7
1.5963	51.7333
1.5949	51.7667
1.5948	51.8
1.5948	51.8333
1.597	51.8667
1.5955	51.9
1.59	51.9333
1.594	51.9667
1.5773	52
1.5742	52.0333
1.5857	52.0667
1.5914	52.1
1.5928	52.1333
1.581	52.1667
1.5637	52.2
1.5652	52.2333
1.583	52.2667
1.5901	52.3
1.581	52.3333
1.5638	52.3667
1.5649	52.4
1.5838	52.4333
1.5852	52.4667
1.574	52.5
1.5411	52.5333
1.563	52.5667
1.5929	52.6
1.5863	52.6333
1.5765	52.6667
1.5531	52.7
1.5658	52.7333
1.5881	52.7667
1.5887	52.8
1.5693	52.8333
1.5668	52.8667
1.5773	52.9
1.5799	52.9333
1.5791	52.9667
1.567	53
1.5478	53.0333
1.5525	53.0667
1.5753	53.1
1.5911	53.1333
1.5782	53.1667
1.5666	53.2
1.5625	53.2333
1.5767	53.2667
1.5785	53.3
1.572	53.3333
1.5658	53.3667
1.5713	53.4
1.5867	53.4333
1.5781	53.4667
1.5745	53.5
1.5594	53.5333
1.5544	53.5667
1.5846	53.6
1.5953	53.6333
1.5817	53.6667
1.5781	53.7
1.5812	53.7333
1.5829	53.7667
1.5803	53.8
1.5825	53.8333
1.582	53.8667
1.5851	53.9
1.588	53.9333
1.5887	53.9667
1.5862	54
1.5882	54.0333
1.5676	54.0667
1.5665	54.1
1.5927	54.1333
1.5982	54.1667
1.6009	54.2
1.6006	54.2333
1.5922	54.2667
1.6032	54.3
1.606	54.3333
1.6016	54.3667
1.6045	54.4
1.6053	54.4333
1.6149	54.4667
1.6136	54.5
1.6113	54.5333
1.6048	54.5667
1.5881	54.6
1.6115	54.6333
1.6277	54.6667
1.6234	54.7
1.6294	54.7333
1.6206	54.7667
1.616	54.8
1.6154	54.8333
1.6177	54.8667
1.6353	54.9
1.628	54.9333
1.6284	54.9667
1.6179	55
1.6216	55.0333
1.6257	55.0667
1.6286	55.1
1.6138	55.1333
1.6228	55.1667
1.6227	55.2
1.6291	55.2333
1.6323	55.2667
1.6294	55.3
1.6233	55.3333
1.6269	55.3667
1.6235	55.4
1.6316	55.4333
1.6333	55.4667
1.6286	55.5
1.6283	55.5333
1.6258	55.5667
1.6362	55.6
1.616	55.6333
1.6158	55.6667
1.6276	55.7
1.639	55.7333
1.6494	55.7667
1.6428	55.8
1.6301	55.8333
1.6157	55.8667
1.6221	55.9
1.6421	55.9333
1.6525	55.9667
1.6445	56
1.632	56.0333
1.6168	56.0667
1.6188	56.1
1.6446	56.1333
1.6359	56.1667
1.6355	56.2
1.638	56.2333
1.6248	56.2667
1.6324	56.3
1.6558	56.3333
1.6437	56.3667
1.6377	56.4
1.6375	56.4333
1.6423	56.4667
1.6549	56.5
1.6477	56.5333
1.6382	56.5667
1.631	56.6
1.6456	56.6333
1.6552	56.6667
1.6242	56.7
1.6303	56.7333
1.6366	56.7667
1.6473	56.8
1.6708	56.8333
1.6591	56.8667
1.6454	56.9
1.6272	56.9333
1.6314	56.9667
1.6527	57
1.6667	57.0333
1.6595	57.0667
1.6491	57.1
1.6308	57.1333
1.6288	57.1667
1.6314	57.2
1.6499	57.2333
1.657	57.2667
1.6548	57.3
1.6383	57.3333
1.6415	57.3667
1.6371	57.4
1.6374	57.4333
1.65	57.4667
1.6439	57.5
1.6376	57.5333
1.6342	57.5667
1.6421	57.6
1.6468	57.6333
1.6402	57.6667
1.6326	57.7
1.6061	57.7333
1.6279	57.7667
1.6308	57.8
1.6461	57.8333
1.6443	57.8667
1.6234	57.9
1.6044	57.9333
1.6051	57.9667
1.6292	58
1.6389	58.0333
1.6312	58.0667
1.6232	58.1
1.6048	58.1333
1.6079	58.1667
1.6262	58.2
1.6353	58.2333
1.6085	58.2667
1.6068	58.3
1.5982	58.3333
1.6137	58.3667
1.6381	58.4
1.6321	58.4333
1.6158	58.4667
1.5979	58.5
1.5888	58.5333
1.6174	58.5667
1.6273	58.6
1.6075	58.6333
1.5984	58.6667
1.5944	58.7
1.5927	58.7333
1.597	58.7667
1.5726	58.8
1.5902	58.8333
1.5906	58.8667
1.59	58.9
1.589	58.9333
1.5844	58.9667
1.5797	59
1.579	59.0333
1.5802	59.0667
1.5801	59.1
1.5803	59.1333
1.5788	59.1667
1.5681	59.2
1.5703	59.2333
1.5694	59.2667
1.5598	59.3
1.5495	59.3333
1.5553	59.3667
1.5611	59.4
1.5598	59.4333
1.5489	59.4667
1.5482	59.5
1.5505	59.5333
1.5505	59.5667
1.5466	59.6
1.5386	59.6333
1.5414	59.6667
1.5431	59.7
1.5435	59.7333
1.5399	59.7667
1.5299	59.8
1.5093	59.8333
1.532	59.8667
1.5394	59.9
1.546	59.9333
1.5304	59.9667
1.5193	60
1.5202	60.0333
1.5297	60.0667
1.537	60.1
1.533	60.1333
1.5218	60.1667
1.5099	60.2
1.5179	60.2333
1.5296	60.2667
1.5358	60.3
1.5154	60.3333
1.4933	60.3667
1.4927	60.4
1.5315	60.4333
1.5395	60.4667
1.5207	60.5
1.5014	60.5333
1.4876	60.5667
1.5114	60.6
1.5301	60.6333
1.5127	60.6667
1.5104	60.7
1.5093	60.7333
1.4991	60.7667
1.5042	60.8
1.5083	60.8333
1.4862	60.8667
1.493	60.9
1.4969	60.9333
1.5066	60.9667
1.5059	61
1.5034	61.0333
1.4972	61.0667
1.5022	61.1
1.5098	61.1333
1.5046	61.1667
1.5033	61.2
1.4997	61.2333
1.5065	61.2667
1.5121	61.3
1.5129	61.3333
1.4963	61.3667
1.4812	61.4
1.498	61.4333
1.5219	61.4667
1.5241	61.5
1.5248	61.5333
1.514	61.5667
1.4938	61.6
1.4869	61.6333
1.496	61.6667
1.523	61.7
1.535	61.7333
1.5238	61.7667
1.506	61.8
1.4927	61.8333
1.5122	61.8667
1.5156	61.9
1.5099	61.9333
1.5387	61.9667
1.5143	62
1.5208	62.0333
1.5262	62.0667
1.5238	62.1
1.5202	62.1333
1.5217	62.1667
1.5221	62.2
1.5212	62.2333
1.5286	62.2667
1.5342	62.3
1.5324	62.3333
1.5337	62.3667
1.5277	62.4
1.5202	62.4333
1.5326	62.4667
1.5508	62.5
1.5501	62.5333
1.5502	62.5667
1.548	62.6
1.544	62.6333
1.545	62.6667
1.5611	62.7
1.5604	62.7333
1.556	62.7667
1.5566	62.8
1.5593	62.8333
1.5652	62.8667
1.5751	62.9
1.5621	62.9333
1.5516	62.9667
1.5615	63
1.5721	63.0333
1.5971	63.0667
1.5941	63.1
1.5853	63.1333
1.5707	63.1667
1.5654	63.2
1.5696	63.2333
1.5841	63.2667
1.6141	63.3
1.6083	63.3333
1.5933	63.3667
1.5767	63.4
1.5892	63.4333
1.5952	63.4667
1.5971	63.5
1.6086	63.5333
1.6154	63.5667
1.615	63.6
1.6129	63.6333
1.6147	63.6667
1.6156	63.7
1.6134	63.7333
1.6274	63.7667
1.6272	63.8
1.6265	63.8333
1.6311	63.8667
1.6265	63.9
1.6329	63.9333
1.6278	63.9667
1.6188	64
1.6511	64.0333
1.6404	64.0667
1.6462	64.1
1.6468	64.1333
1.6264	64.1667
1.6221	64.2
1.6229	64.2333
1.6319	64.2667
1.6612	64.3
1.6567	64.3333
1.6535	64.3667
1.6361	64.4
1.632	64.4333
1.6421	64.4667
1.6455	64.5
1.6603	64.5333
1.67	64.5667
1.6462	64.6
1.6472	64.6333
1.6543	64.6667
1.6589	64.7
1.654	64.7333
1.6576	64.7667
1.6557	64.8
1.6598	64.8333
1.674	64.8667
1.6689	64.9
1.6666	64.9333
1.6639	64.9667
1.6484	65
1.6472	65.0333
1.6907	65.0667
1.6808	65.1
1.6885	65.1333
1.6821	65.1667
1.6776	65.2
1.6829	65.2333
1.7047	65.2667
1.6958	65.3
1.6891	65.3333
1.6851	65.3667
1.6954	65.4
1.7132	65.4333
1.7082	65.4667
1.6959	65.5
1.6632	65.5333
1.6811	65.5667
1.7209	65.6
1.7139	65.6333
1.7074	65.6667
1.6943	65.7
1.6993	65.7333
1.7206	65.7667
1.7203	65.8
1.711	65.8333
1.6993	65.8667
1.7026	65.9
1.7119	65.9333
1.7322	65.9667
1.732	66
1.7025	66.0333
1.6939	66.0667
1.7067	66.1
1.7106	66.1333
1.7406	66.1667
1.7422	66.2
1.7319	66.2333
1.7157	66.2667
1.6972	66.3
1.7039	66.3333
1.7331	66.3667
1.752	66.4
1.7373	66.4333
1.7205	66.4667
1.7107	66.5
1.7368	66.5333
1.7034	66.5667
1.7224	66.6
[truncated: 7,002 more rows]
