# Supplementary material for: Auditory feedback effect on temporal patterns during self-pacing treadmill walking
Source: PLoS One. 2025 Nov 4;20(11):e0335971. doi: 10.1371/journal.pone.0335971 (PMC12585087; doi:10.1371/journal.pone.0335971)
Supplement: S2 File — This file archive contains gait events from the two test conditions (no sound and with sound) for all included participants, as well as the validation data for the accelerometer-based gait event detection algorithm. All data files are in CSV format. A readme file is included with the details of the file format and contents. (ZIP) [file pone.0335971.s003.zip › TreadmillSoundsData/TestConditions/NoSound/BeltSpeed/Subject21_NoSoundBeltspeed.csv]

BeltSpeed	Time
1.1475	0
1.1591	0.0333
1.1624	0.0667
1.157	0.1
1.1706	0.1333
1.1701	0.1667
1.1671	0.2
1.1756	0.2333
1.1704	0.2667
1.1777	0.3
1.1868	0.3333
1.1828	0.3667
1.1815	0.4
1.1811	0.4333
1.185	0.4667
1.1856	0.5
1.1875	0.5333
1.1891	0.5667
1.1812	0.6
1.1977	0.6333
1.195	0.6667
1.1994	0.7
1.1935	0.7333
1.1985	0.7667
1.1989	0.8
1.1975	0.8333
1.2067	0.8667
1.2066	0.9
1.206	0.9333
1.2088	0.9667
1.2088	1
1.209	1.0333
1.2023	1.0667
1.2047	1.1
1.2044	1.1333
1.2226	1.1667
1.2225	1.2
1.2198	1.2333
1.2188	1.2667
1.2168	1.3
1.2164	1.3333
1.2328	1.3667
1.2316	1.4
1.2276	1.4333
1.226	1.4667
1.2258	1.5
1.2332	1.5333
1.2498	1.5667
1.2434	1.6
1.2308	1.6333
1.2206	1.6667
1.2289	1.7
1.2357	1.7333
1.2606	1.7667
1.2635	1.8
1.2556	1.8333
1.2489	1.8667
1.2334	1.9
1.2404	1.9333
1.2457	1.9667
1.2747	2
1.2704	2.0333
1.2665	2.0667
1.2483	2.1
1.243	2.1333
1.2554	2.1667
1.2655	2.2
1.278	2.2333
1.2718	2.2667
1.2683	2.3
1.2507	2.3333
1.2729	2.3667
1.2868	2.4
1.2763	2.4333
1.2774	2.4667
1.2761	2.5
1.2887	2.5333
1.2968	2.5667
1.2908	2.6
1.285	2.6333
1.2864	2.6667
1.2882	2.7
1.3066	2.7333
1.2901	2.7667
1.2962	2.8
1.283	2.8333
1.3021	2.8667
1.306	2.9
1.3148	2.9333
1.3067	2.9667
1.2997	3
1.2888	3.0333
1.2943	3.0667
1.3082	3.1
1.3273	3.1333
1.3177	3.1667
1.3093	3.2
1.294	3.2333
1.2989	3.2667
1.3105	3.3
1.3207	3.3333
1.3164	3.3667
1.3219	3.4
1.3133	3.4333
1.3306	3.4667
1.3217	3.5
1.3303	3.5333
1.3322	3.5667
1.3302	3.6
1.3376	3.6333
1.3369	3.6667
1.3417	3.7
1.3413	3.7333
1.3434	3.7667
1.3438	3.8
1.3478	3.8333
1.3314	3.8667
1.334	3.9
1.3454	3.9333
1.3607	3.9667
1.3563	4
1.3441	4.0333
1.3344	4.0667
1.338	4.1
1.3544	4.1333
1.3708	4.1667
1.3624	4.2
1.352	4.2333
1.3367	4.2667
1.343	4.3
1.3663	4.3333
1.3804	4.3667
1.3509	4.4
1.3358	4.4333
1.3368	4.4667
1.3763	4.5
1.3729	4.5333
1.3612	4.5667
1.3428	4.6
1.3448	4.6333
1.3696	4.6667
1.3837	4.7
1.3642	4.7333
1.3554	4.7667
1.3655	4.8
1.3706	4.8333
1.3672	4.8667
1.3631	4.9
1.3635	4.9333
1.3468	4.9667
1.3666	5
1.3684	5.0333
1.3788	5.0667
1.3671	5.1
1.3661	5.1333
1.3692	5.1667
1.3724	5.2
1.3672	5.2333
1.3674	5.2667
1.3668	5.3
1.3686	5.3333
1.3711	5.3667
1.3706	5.4
1.3683	5.4333
1.3637	5.4667
1.3531	5.5
1.3566	5.5333
1.3605	5.5667
1.3699	5.6
1.3676	5.6333
1.3635	5.6667
1.3588	5.7
1.359	5.7333
1.3594	5.7667
1.3679	5.8
1.3636	5.8333
1.3541	5.8667
1.3563	5.9
1.3599	5.9333
1.3654	5.9667
1.363	6
1.3512	6.0333
1.3339	6.0667
1.3331	6.1
1.3533	6.1333
1.3718	6.1667
1.3658	6.2
1.3493	6.2333
1.3304	6.2667
1.338	6.3
1.3631	6.3333
1.3672	6.3667
1.3533	6.4
1.3366	6.4333
1.3347	6.4667
1.3607	6.5
1.3549	6.5333
1.3426	6.5667
1.3291	6.6
1.3269	6.6333
1.3474	6.6667
1.3514	6.7
1.3431	6.7333
1.3364	6.7667
1.3448	6.8
1.3406	6.8333
1.3387	6.8667
1.3381	6.9
1.3374	6.9333
1.3395	6.9667
1.3382	7
1.3393	7.0333
1.3309	7.0667
1.3341	7.1
1.3335	7.1333
1.3152	7.1667
1.317	7.2
1.3213	7.2333
1.3341	7.2667
1.333	7.3
1.3194	7.3333
1.305	7.3667
1.3125	7.4
1.3314	7.4333
1.3257	7.4667
1.3125	7.5
1.3064	7.5333
1.3168	7.5667
1.3277	7.6
1.3168	7.6333
1.3053	7.6667
1.2938	7.7
1.3066	7.7333
1.3137	7.7667
1.306	7.8
1.2999	7.8333
1.2958	7.8667
1.3033	7.9
1.3175	7.9333
1.3108	7.9667
1.301	8
1.2843	8.0333
1.2891	8.0667
1.3053	8.1
1.3101	8.1333
1.3073	8.1667
1.2961	8.2
1.2767	8.2333
1.2656	8.2667
1.2845	8.3
1.2981	8.3333
1.2922	8.3667
1.2849	8.4
1.2721	8.4333
1.2925	8.4667
1.2871	8.5
1.2803	8.5333
1.282	8.5667
1.2816	8.6
1.2877	8.6333
1.2864	8.6667
1.2778	8.7
1.271	8.7333
1.2759	8.7667
1.2809	8.8
1.2622	8.8333
1.264	8.8667
1.2566	8.9
1.2749	8.9333
1.2798	8.9667
1.2761	9
1.2686	9.0333
1.2474	9.0667
1.2473	9.1
1.2582	9.1333
1.2796	9.1667
1.2713	9.2
1.2636	9.2333
1.2436	9.2667
1.2423	9.3
1.2701	9.3333
1.269	9.3667
1.2513	9.4
1.2444	9.4333
1.2449	9.4667
1.2669	9.5
1.2789	9.5333
1.2694	9.5667
1.2614	9.6
1.2399	9.6333
1.2357	9.6667
1.2536	9.7
1.277	9.7333
1.2711	9.7667
1.2579	9.8
1.2396	9.8333
1.2368	9.8667
1.2569	9.9
1.2602	9.9333
1.2597	9.9667
1.2401	10
1.249	10.0333
1.2387	10.0667
1.2575	10.1
1.2655	10.1333
1.256	10.1667
1.2465	10.2
1.2437	10.2333
1.2458	10.2667
1.2625	10.3
1.2704	10.3333
1.2625	10.3667
1.2498	10.4
1.2395	10.4333
1.2438	10.4667
1.2527	10.5
1.2634	10.5333
1.2666	10.5667
1.259	10.6
1.2461	10.6333
1.2536	10.6667
1.2569	10.7
1.2517	10.7333
1.2531	10.7667
1.2507	10.8
1.2532	10.8333
1.2526	10.8667
1.255	10.9
1.253	10.9333
1.2546	10.9667
1.2509	11
1.2353	11.0333
1.2474	11.0667
1.2513	11.1
1.2609	11.1333
1.2533	11.1667
1.2372	11.2
1.2411	11.2333
1.242	11.2667
1.2643	11.3
1.2599	11.3333
1.2509	11.3667
1.2366	11.4
1.2421	11.4333
1.2635	11.4667
1.2682	11.5
1.2634	11.5333
1.2486	11.5667
1.2246	11.6
1.2399	11.6333
1.267	11.6667
1.2798	11.7
1.2716	11.7333
1.2515	11.7667
1.2329	11.8
1.2324	11.8333
1.2583	11.8667
1.281	11.9
1.279	11.9333
1.2582	11.9667
1.246	12
1.2413	12.0333
1.273	12.0667
1.276	12.1
1.2515	12.1333
1.2451	12.1667
1.248	12.2
1.274	12.2333
1.2885	12.2667
1.2858	12.3
1.2708	12.3333
1.2523	12.3667
1.2498	12.4
1.281	12.4333
1.2958	12.4667
1.2809	12.5
1.2694	12.5333
1.2838	12.5667
1.2864	12.6
1.2836	12.6333
1.2804	12.6667
1.2671	12.7
1.2902	12.7333
1.2927	12.7667
1.3001	12.8
1.2957	12.8333
1.2944	12.8667
1.303	12.9
1.2976	12.9333
1.3077	12.9667
1.3066	13
1.3085	13.0333
1.3104	13.0667
1.3105	13.1
1.3166	13.1333
1.3152	13.1667
1.3199	13.2
1.2972	13.2333
1.3054	13.2667
1.3169	13.3
1.3323	13.3333
1.318	13.3667
1.316	13.4
1.3239	13.4333
1.332	13.4667
1.3234	13.5
1.325	13.5333
1.3234	13.5667
1.3365	13.6
1.3345	13.6333
1.3308	13.6667
1.333	13.7
1.3413	13.7333
1.3266	13.7667
1.3235	13.8
1.3318	13.8333
1.3455	13.8667
1.3563	13.9
1.3538	13.9333
1.3416	13.9667
1.3376	14
1.3394	14.0333
1.3615	14.0667
1.3682	14.1
1.3499	14.1333
1.3407	14.1667
1.3509	14.2
1.3736	14.2333
1.3689	14.2667
1.348	14.3
1.3316	14.3333
1.3516	14.3667
1.3805	14.4
1.3812	14.4333
1.3644	14.4667
1.3496	14.5
1.3607	14.5333
1.3727	14.5667
1.3639	14.6
1.3615	14.6333
1.3591	14.6667
1.3638	14.7
1.379	14.7333
1.3762	14.7667
1.3764	14.8
1.3739	14.8333
1.3398	14.8667
1.3525	14.9
1.3623	14.9333
1.3872	14.9667
1.3873	15
1.3787	15.0333
1.3653	15.0667
1.3545	15.1
1.3592	15.1333
1.3729	15.1667
1.395	15.2
1.3885	15.2333
1.3784	15.2667
1.3617	15.3
1.3598	15.3333
1.3862	15.3667
1.3776	15.4
1.3772	15.4333
1.3719	15.4667
1.3837	15.5
1.3972	15.5333
1.3948	15.5667
1.3858	15.6
1.3709	15.6333
1.3739	15.6667
1.3769	15.7
1.4033	15.7333
1.4029	15.7667
1.3979	15.8
1.3827	15.8333
1.3731	15.8667
1.3844	15.9
1.3845	15.9333
1.3962	15.9667
1.4028	16
1.399	16.0333
1.3834	16.0667
1.3834	16.1
1.4022	16.1333
1.3978	16.1667
1.3936	16.2
1.392	16.2333
1.3928	16.2667
1.3976	16.3
1.408	16.3333
1.4047	16.3667
1.3959	16.4
1.3899	16.4333
1.3827	16.4667
1.4058	16.5
1.4066	16.5333
1.4038	16.5667
1.39	16.6
1.3993	16.6333
1.4076	16.6667
1.4008	16.7
1.395	16.7333
1.3934	16.7667
1.3962	16.8
1.4083	16.8333
1.4068	16.8667
1.4047	16.9
1.3901	16.9333
1.3946	16.9667
1.3789	17
1.4011	17.0333
1.4054	17.0667
1.4078	17.1
1.3903	17.1333
1.3918	17.1667
1.4	17.2
1.3975	17.2333
1.3951	17.2667
1.3879	17.3
1.3881	17.3333
1.3927	17.3667
1.3955	17.4
1.3944	17.4333
1.3857	17.4667
1.3829	17.5
1.3634	17.5333
1.3826	17.5667
1.3872	17.6
1.3971	17.6333
1.3786	17.6667
1.383	17.7
1.3801	17.7333
1.3788	17.7667
1.3773	17.8
1.3735	17.8333
1.3732	17.8667
1.3745	17.9
1.3728	17.9333
1.3739	17.9667
1.3733	18
1.3654	18.0333
1.3602	18.0667
1.3516	18.1
1.3595	18.1333
1.3699	18.1667
1.3755	18.2
1.3717	18.2333
1.3685	18.2667
1.3594	18.3
1.354	18.3333
1.3588	18.3667
1.3677	18.4
1.365	18.4333
1.3568	18.4667
1.3452	18.5
1.3525	18.5333
1.3645	18.5667
1.3479	18.6
1.3442	18.6333
1.3328	18.6667
1.3525	18.7
1.3556	18.7333
1.3687	18.7667
1.3614	18.8
1.3536	18.8333
1.3333	18.8667
1.3337	18.9
1.3478	18.9333
1.3669	18.9667
1.3604	19
1.3509	19.0333
1.3322	19.0667
1.3248	19.1
1.3431	19.1333
1.3486	19.1667
1.3479	19.2
1.3462	19.2333
1.3379	19.2667
1.3361	19.3
1.3482	19.3333
1.3416	19.3667
1.3353	19.4
1.3332	19.4333
1.334	19.4667
1.3431	19.5
1.3425	19.5333
1.3346	19.5667
1.3232	19.6
1.3291	19.6333
1.3272	19.6667
1.3254	19.7
1.3293	19.7333
1.3312	19.7667
1.3216	19.8
1.3251	19.8333
1.3263	19.8667
1.3215	19.9
1.3208	19.9333
1.3193	19.9667
1.3196	20
1.3179	20.0333
1.317	20.0667
1.3177	20.1
1.3169	20.1333
1.3141	20.1667
1.3187	20.2
1.293	20.2333
1.3028	20.2667
1.31	20.3
1.3218	20.3333
1.3194	20.3667
1.3133	20.4
1.3013	20.4333
1.3012	20.4667
1.3041	20.5
1.322	20.5333
1.3187	20.5667
1.3144	20.6
1.2955	20.6333
1.2953	20.6667
1.3061	20.7
1.3272	20.7333
1.3005	20.7667
1.3015	20.8
1.2831	20.8333
1.3032	20.8667
1.3152	20.9
1.3329	20.9333
1.3218	20.9667
1.3115	21
1.2881	21.0333
1.28	21.0667
1.2979	21.1
1.3281	21.1333
1.3298	21.1667
1.3126	21.2
1.2972	21.2333
1.2873	21.2667
1.3134	21.3
1.3054	21.3333
1.3127	21.3667
1.3046	21.4
1.3102	21.4333
1.3181	21.4667
1.3143	21.5
1.3105	21.5333
1.3058	21.5667
1.3041	21.6
1.3066	21.6333
1.3126	21.6667
1.3134	21.7
1.3127	21.7333
1.3063	21.7667
1.3013	21.8
1.3073	21.8333
1.2938	21.8667
1.3076	21.9
1.299	21.9333
1.3046	21.9667
1.3057	22
1.3034	22.0333
1.3114	22.0667
1.3062	22.1
1.3065	22.1333
1.3058	22.1667
1.3068	22.2
1.3052	22.2333
1.3078	22.2667
1.3086	22.3
1.3077	22.3333
1.305	22.3667
1.3068	22.4
1.2875	22.4333
1.295	22.4667
1.3128	22.5
1.316	22.5333
1.3129	22.5667
1.3104	22.6
1.3056	22.6333
1.3044	22.6667
1.3037	22.7
1.31	22.7333
1.3178	22.7667
1.3131	22.8
1.3124	22.8333
1.3022	22.8667
1.3088	22.9
1.3162	22.9333
1.297	22.9667
1.3068	23
1.3056	23.0333
1.3135	23.0667
1.3111	23.1
1.3101	23.1333
1.3069	23.1667
1.3049	23.2
1.308	23.2333
1.3194	23.2667
1.3134	23.3
1.3122	23.3333
1.3073	23.3667
1.3121	23.4
1.3229	23.4333
1.324	23.4667
1.2979	23.5
1.2962	23.5333
1.3084	23.5667
1.3163	23.6
1.3404	23.6333
1.3303	23.6667
1.3274	23.7
1.3111	23.7333
1.3104	23.7667
1.3124	23.8
1.3329	23.8333
1.3397	23.8667
1.3344	23.9
1.3216	23.9333
1.3101	23.9667
1.3168	24
1.3205	24.0333
1.3359	24.0667
1.3333	24.1
1.3393	24.1333
1.3164	24.1667
1.318	24.2
1.3333	24.2333
1.3349	24.2667
1.3278	24.3
1.3226	24.3333
1.3234	24.3667
1.3255	24.4
1.3411	24.4333
1.3426	24.4667
1.336	24.5
1.3252	24.5333
1.3306	24.5667
1.328	24.6
1.3335	24.6333
1.3452	24.6667
1.3403	24.7
1.3358	24.7333
1.343	24.7667
1.3468	24.8
1.3429	24.8333
1.3421	24.8667
1.3406	24.9
1.3401	24.9333
1.3517	24.9667
1.3531	25
1.3516	25.0333
1.3458	25.0667
1.3476	25.1
1.3229	25.1333
1.3511	25.1667
1.3564	25.2
1.3664	25.2333
1.3529	25.2667
1.3562	25.3
1.3635	25.3333
1.3611	25.3667
1.3592	25.4
1.36	25.4333
1.3645	25.4667
1.3732	25.5
1.3676	25.5333
1.3648	25.5667
1.367	25.6
1.3747	25.6333
1.377	25.6667
1.3591	25.7
1.3573	25.7333
1.3737	25.7667
1.3838	25.8
1.4003	25.8333
1.3899	25.8667
1.3867	25.9
1.3738	25.9333
1.3755	25.9667
1.3778	26
1.3976	26.0333
1.4026	26.0667
1.3983	26.1
1.3844	26.1333
1.3742	26.1667
1.372	26.2
1.3824	26.2333
1.4018	26.2667
1.4153	26.3
1.3986	26.3333
1.3811	26.3667
1.39	26.4
1.4123	26.4333
1.4094	26.4667
1.4007	26.5
1.3973	26.5333
1.3999	26.5667
1.4106	26.6
1.4222	26.6333
1.4156	26.6667
1.4073	26.7
1.3949	26.7333
1.3898	26.7667
1.4215	26.8
1.4316	26.8333
1.4352	26.8667
1.4162	26.9
1.4092	26.9333
1.4129	26.9667
1.4334	27
1.4353	27.0333
1.4289	27.0667
1.4133	27.1
1.4123	27.1333
1.4217	27.1667
1.4457	27.2
1.443	27.2333
1.4199	27.2667
1.4093	27.3
1.4023	27.3333
1.4388	27.3667
1.4577	27.4
1.4517	27.4333
1.4302	27.4667
1.4158	27.5
1.4264	27.5333
1.4552	27.5667
1.4476	27.6
1.4321	27.6333
1.4378	27.6667
1.4375	27.7
1.438	27.7333
1.4363	27.7667
1.4166	27.8
1.4242	27.8333
1.4348	27.8667
1.4478	27.9
1.4456	27.9333
1.4231	27.9667
1.4164	28
1.4306	28.0333
1.4503	28.0667
1.4422	28.1
1.4269	28.1333
1.4178	28.1667
1.4307	28.2
1.4502	28.2333
1.4414	28.2667
1.4302	28.3
1.4057	28.3333
1.4138	28.3667
1.4388	28.4
1.4548	28.4333
1.4358	28.4667
1.4273	28.5
1.4373	28.5333
1.4369	28.5667
1.432	28.6
1.4333	28.6333
1.4345	28.6667
1.4386	28.7
1.4372	28.7333
1.4326	28.7667
1.4315	28.8
1.4339	28.8333
1.4172	28.8667
1.4289	28.9
1.4273	28.9333
1.4403	28.9667
1.4421	29
1.4181	29.0333
1.42	29.0667
1.4283	29.1
1.4315	29.1333
1.4265	29.1667
1.417	29.2
1.4199	29.2333
1.4219	29.2667
1.4334	29.3
1.4332	29.3333
1.4303	29.3667
1.3917	29.4
1.4063	29.4333
1.4295	29.4667
1.4498	29.5
1.4326	29.5333
1.4137	29.5667
1.3994	29.6
1.4183	29.6333
1.4394	29.6667
1.4203	29.7
1.4221	29.7333
1.4176	29.7667
1.4156	29.8
1.4183	29.8333
1.4133	29.8667
1.4142	29.9
1.3888	29.9333
1.4048	29.9667
1.4157	30
1.424	30.0333
1.4191	30.0667
1.4003	30.1
1.3895	30.1333
1.3963	30.1667
1.4197	30.2
1.425	30.2333
1.418	30.2667
1.4031	30.3
1.3877	30.3333
1.4051	30.3667
1.4316	30.4
1.4123	30.4333
1.3898	30.4667
1.3867	30.5
1.4213	30.5333
1.4284	30.5667
1.42	30.6
1.4034	30.6333
1.3872	30.6667
1.3929	30.7
1.4161	30.7333
1.4354	30.7667
1.4273	30.8
1.4093	30.8333
1.3963	30.8667
1.4038	30.9
1.4277	30.9333
1.4162	30.9667
1.3956	31
1.3842	31.0333
1.41	31.0667
1.4189	31.1
1.4358	31.1333
1.4236	31.1667
1.4196	31.2
1.3992	31.2333
1.3863	31.2667
1.395	31.3
1.4236	31.3333
1.4378	31.3667
1.4265	31.4
1.4094	31.4333
1.3947	31.4667
1.3943	31.5
1.407	31.5333
1.4165	31.5667
1.4217	31.6
1.4142	31.6333
1.4147	31.6667
1.4045	31.7
1.405	31.7333
1.4041	31.7667
1.4196	31.8
1.4153	31.8333
1.4164	31.8667
1.4055	31.9
1.404	31.9333
1.4078	31.9667
1.4166	32
1.3965	32.0333
1.4007	32.0667
1.403	32.1
1.4141	32.1333
1.4128	32.1667
1.4025	32.2
1.3995	32.2333
1.3982	32.2667
1.4099	32.3
1.4134	32.3333
1.4076	32.3667
1.3975	32.4
1.4028	32.4333
1.4141	32.4667
1.4162	32.5
1.4119	32.5333
1.3744	32.5667
1.3878	32.6
1.4078	32.6333
1.4322	32.6667
1.4153	32.7
1.395	32.7333
1.3768	32.7667
1.3859	32.8
1.4172	32.8333
1.4264	32.8667
1.4051	32.9
1.3985	32.9333
1.387	32.9667
1.3894	33
1.403	33.0333
1.4143	33.0667
1.3875	33.1
1.3758	33.1333
1.3746	33.1667
1.406	33.2
1.4239	33.2333
1.4107	33.2667
1.4022	33.3
1.3785	33.3333
1.3727	33.3667
1.398	33.4
1.4208	33.4333
1.4115	33.4667
1.393	33.5
1.3845	33.5333
1.3977	33.5667
1.401	33.6
1.3745	33.6333
1.3782	33.6667
1.3781	33.7
1.4026	33.7333
1.4062	33.7667
1.4008	33.8
1.3925	33.8333
1.3738	33.8667
1.378	33.9
1.3922	33.9333
1.4063	33.9667
1.3989	34
1.3879	34.0333
1.3703	34.0667
1.3751	34.1
1.4021	34.1333
1.3959	34.1667
1.3776	34.2
1.3644	34.2333
1.3713	34.2667
1.3962	34.3
1.4128	34.3333
1.4033	34.3667
1.3877	34.4
1.3691	34.4333
1.3624	34.4667
1.3919	34.5
1.4086	34.5333
1.3937	34.5667
1.3785	34.6
1.382	34.6333
1.3815	34.6667
1.3827	34.7
1.3573	34.7333
1.3717	34.7667
1.376	34.8
1.3877	34.8333
1.3774	34.8667
1.3561	34.9
1.359	34.9333
1.3818	34.9667
1.3785	35
1.3662	35.0333
1.3634	35.0667
1.368	35.1
1.3791	35.1333
1.3754	35.1667
1.37	35.2
1.3578	35.2333
1.3447	35.2667
1.3598	35.3
1.3711	35.3333
1.3793	35.3667
1.3644	35.4
1.3556	35.4333
1.3687	35.4667
1.3701	35.5
1.3663	35.5333
1.367	35.5667
1.3666	35.6
1.366	35.6333
1.369	35.6667
1.3634	35.7
1.3632	35.7333
1.364	35.7667
1.3426	35.8
1.3503	35.8333
1.3534	35.8667
1.3674	35.9
1.3652	35.9333
1.3491	35.9667
1.337	36
1.3423	36.0333
1.3631	36.0667
1.3649	36.1
1.3554	36.1333
1.3374	36.1667
1.3344	36.2
1.3501	36.2333
1.3661	36.2667
1.358	36.3
1.3445	36.3333
1.3123	36.3667
1.3255	36.4
1.3556	36.4333
1.373	36.4667
1.3599	36.5
1.3387	36.5333
1.32	36.5667
1.3221	36.6
1.3544	36.6333
1.3655	36.6667
1.3472	36.7
1.3337	36.7333
1.3374	36.7667
1.336	36.8
1.3379	36.8333
1.3334	36.8667
1.3235	36.9
1.3253	36.9333
1.3232	36.9667
1.3394	37
1.3247	37.0333
1.3225	37.0667
1.3215	37.1
1.3205	37.1333
1.3203	37.1667
1.3199	37.2
1.3139	37.2333
1.3163	37.2667
1.3139	37.3
1.3134	37.3333
1.3142	37.3667
1.3099	37.4
1.2905	37.4333
1.3015	37.4667
1.2998	37.5
1.3136	37.5333
1.3081	37.5667
1.2878	37.6
1.2924	37.6333
1.2961	37.6667
1.2952	37.7
1.2888	37.7333
1.2815	37.7667
1.2862	37.8
1.2907	37.8333
1.2906	37.8667
1.2851	37.9
1.2718	37.9333
1.261	37.9667
1.2758	38
1.2737	38.0333
1.2819	38.0667
1.2703	38.1
1.2741	38.1333
1.2766	38.1667
1.2797	38.2
1.2742	38.2333
1.2651	38.2667
1.2651	38.3
1.2681	38.3333
1.2785	38.3667
1.2748	38.4
1.2642	38.4333
1.2566	38.4667
1.27	38.5
1.2518	38.5333
1.2615	38.5667
1.2538	38.6
1.2644	38.6333
1.2626	38.6667
1.2563	38.7
1.2518	38.7333
1.2496	38.7667
1.2513	38.8
1.255	38.8333
1.2557	38.8667
1.2473	38.9
1.2452	38.9333
1.2478	38.9667
1.2501	39
1.2489	39.0333
1.2432	39.0667
1.2282	39.1
1.223	39.1333
1.2345	39.1667
1.2477	39.2
1.2509	39.2333
1.2342	39.2667
1.2235	39.3
1.2311	39.3333
1.2457	39.3667
1.2374	39.4
1.224	39.4333
1.223	39.4667
1.2351	39.5
1.2468	39.5333
1.2356	39.5667
1.2202	39.6
1.2201	39.6333
1.2386	39.6667
1.2223	39.7
1.2263	39.7333
1.2167	39.7667
1.2366	39.8
1.2462	39.8333
1.235	39.8667
1.2212	39.9
1.2183	39.9333
1.2261	39.9667
1.2504	40
1.2439	40.0333
1.2256	40.0667
1.2198	40.1
1.2353	40.1333
1.2509	40.1667
1.242	40.2
1.22	40.2333
1.2091	40.2667
1.2177	40.3
1.2598	40.3333
1.2608	40.3667
1.2466	40.4
1.2276	40.4333
1.213	40.4667
1.2355	40.5
1.2619	40.5333
1.2589	40.5667
1.2385	40.6
1.2318	40.6333
1.2335	40.6667
1.2415	40.7
1.2669	40.7333
1.2578	40.7667
1.2216	40.8
1.229	40.8333
1.2521	40.8667
1.2653	40.9
1.2565	40.9333
1.2381	40.9667
1.2438	41
1.267	41.0333
1.2633	41.0667
1.2582	41.1
1.2613	41.1333
1.2643	41.1667
1.2793	41.2
1.2731	41.2333
1.2715	41.2667
1.27	41.3
1.2563	41.3333
1.2776	41.3667
1.276	41.4
1.2969	41.4333
1.283	41.4667
1.2844	41.5
1.2915	41.5333
1.2954	41.5667
1.289	41.6
1.2938	41.6333
1.292	41.6667
1.2945	41.7
1.3064	41.7333
1.305	41.7667
1.3049	41.8
1.3028	41.8333
1.3043	41.8667
1.2906	41.9
1.3118	41.9333
1.312	41.9667
1.3208	42
1.32	42.0333
1.3162	42.0667
1.3221	42.1
1.3306	42.1333
1.3221	42.1667
1.3308	42.2
1.3296	42.2333
1.3295	42.2667
1.3386	42.3
1.3408	42.3333
1.3392	42.3667
1.3385	42.4
1.3233	42.4333
1.333	42.4667
1.3456	42.5
1.3561	42.5333
1.3537	42.5667
1.3454	42.6
1.3466	42.6333
1.3488	42.6667
1.3633	42.7
1.355	42.7333
1.3581	42.7667
1.3576	42.8
1.3578	42.8333
1.3708	42.8667
1.3765	42.9
1.3726	42.9333
1.3702	42.9667
1.3444	43
1.3567	43.0333
1.3782	43.0667
1.3993	43.1
1.3923	43.1333
1.3773	43.1667
1.3552	43.2
1.3557	43.2333
1.3767	43.2667
1.4032	43.3
1.4077	43.3333
1.3862	43.3667
1.3719	43.4
1.3758	43.4333
1.4075	43.4667
1.4069	43.5
1.3646	43.5333
1.3855	43.5667
1.3919	43.6
1.4119	43.6333
1.3983	43.6667
1.3788	43.7
1.3773	43.7333
1.4006	43.7667
1.4119	43.8
1.3983	43.8333
1.3874	43.8667
1.3918	43.9
1.4091	43.9333
1.4173	43.9667
1.4086	44
1.3965	44.0333
1.3859	44.0667
1.3893	44.1
1.4238	44.1333
1.432	44.1667
1.4296	44.2
1.4067	44.2333
1.4074	44.2667
1.4211	44.3
1.4347	44.3333
1.4251	44.3667
1.4142	44.4
1.4153	44.4333
1.4279	44.4667
1.4481	44.5
1.44	44.5333
1.4312	44.5667
1.4104	44.6
1.4083	44.6333
1.4395	44.6667
1.464	44.7
1.4561	44.7333
1.4361	44.7667
1.4233	44.8
1.4265	44.8333
1.4433	44.8667
1.4692	44.9
1.4625	44.9333
1.4503	44.9667
1.4319	45
1.4348	45.0333
1.4611	45.0667
1.4761	45.1
1.4698	45.1333
1.4345	45.1667
1.4269	45.2
1.4454	45.2333
1.4773	45.2667
1.4883	45.3
1.477	45.3333
1.4735	45.3667
1.4521	45.4
1.4354	45.4333
1.4403	45.4667
1.4722	45.5
1.4883	45.5333
1.4729	45.5667
1.4558	45.6
1.4445	45.6333
1.4425	45.6667
1.4319	45.7
1.4601	45.7333
1.4759	45.7667
1.4871	45.8
1.4649	45.8333
1.4503	45.8667
1.4508	45.9
1.4743	45.9333
1.475	45.9667
1.4647	46
1.4586	46.0333
1.4625	46.0667
1.4646	46.1
1.4849	46.1333
1.4801	46.1667
1.4743	46.2
1.4349	46.2333
1.4529	46.2667
1.4766	46.3
1.5018	46.3333
1.4898	46.3667
1.4699	46.4
1.4499	46.4333
1.4378	46.4667
1.4607	46.5
1.4881	46.5333
1.4928	46.5667
1.4706	46.6
1.4594	46.6333
1.4522	46.6667
1.4545	46.7
1.4408	46.7333
1.468	46.7667
1.4732	46.8
1.4863	46.8333
1.4672	46.8667
1.4541	46.9
1.4669	46.9333
1.4814	46.9667
1.4734	47
1.4703	47.0333
1.4598	47.0667
1.466	47.1
1.4723	47.1333
1.4855	47.1667
1.4786	47.2
1.4715	47.2333
1.4477	47.2667
1.445	47.3
1.4711	47.3333
1.4887	47.3667
1.4902	47.4
1.4664	47.4333
1.4454	47.4667
1.4509	47.5
1.4802	47.5333
1.4764	47.5667
1.4723	47.6
1.4785	47.6333
1.4613	47.6667
1.463	47.7
1.4673	47.7333
1.4721	47.7667
1.4455	47.8
1.4566	47.8333
1.4517	47.8667
1.4684	47.9
1.465	47.9333
1.4632	47.9667
1.46	48
1.4545	48.0333
1.4531	48.0667
1.4536	48.1
1.4611	48.1333
1.4632	48.1667
1.4626	48.2
1.4552	48.2333
1.4504	48.2667
1.4473	48.3
1.4388	48.3333
1.459	48.3667
1.4668	48.4
1.4617	48.4333
1.4589	48.4667
1.4563	48.5
1.4534	48.5333
1.461	48.5667
1.4652	48.6
1.4612	48.6333
1.4526	48.6667
1.4554	48.7
1.4594	48.7333
1.4664	48.7667
1.4628	48.8
1.4454	48.8333
1.426	48.8667
1.441	48.9
1.4707	48.9333
1.4726	48.9667
1.4651	49
1.4446	49.0333
1.4235	49.0667
1.4253	49.1
1.4554	49.1333
1.4746	49.1667
1.465	49.2
1.4457	49.2333
1.4354	49.2667
1.4478	49.3
1.4536	49.3333
1.4327	49.3667
1.4194	49.4
1.4346	49.4333
1.46	49.4667
1.4645	49.5
1.4516	49.5333
1.4295	49.5667
1.4167	49.6
1.4395	49.6333
1.463	49.6667
1.462	49.7
1.4444	49.7333
1.4318	49.7667
1.4363	49.8
1.4564	49.8333
1.4481	49.8667
1.4232	49.9
1.4165	49.9333
1.425	49.9667
1.4504	50
1.4618	50.0333
1.4532	50.0667
1.4477	50.1
1.4248	50.1333
1.4149	50.1667
1.4209	50.2
1.4447	50.2333
1.4571	50.2667
1.4456	50.3
1.432	50.3333
1.4159	50.3667
1.4257	50.4
1.4322	50.4333
1.4457	50.4667
1.4335	50.5
1.4396	50.5333
1.4413	50.5667
1.4339	50.6
1.43	50.6333
1.429	50.6667
1.4328	50.7
1.4326	50.7333
1.4311	50.7667
1.4288	50.8
1.4302	50.8333
1.4318	50.8667
1.4312	50.9
1.4283	50.9333
1.4053	50.9667
1.4146	51
1.4308	51.0333
1.44	51.0667
1.4351	51.1
1.4319	51.1333
1.4208	51.1667
1.4132	51.2
1.4158	51.2333
1.4323	51.2667
1.4344	51.3
1.4308	51.3333
1.4165	51.3667
1.4083	51.4
1.422	51.4333
1.4351	51.4667
1.408	51.5
1.4122	51.5333
1.4021	51.5667
1.4183	51.6
1.4387	51.6333
1.4312	51.6667
1.4188	51.7
1.4011	51.7333
1.4024	51.7667
1.4122	51.8
1.4387	51.8333
1.4326	51.8667
1.4263	51.9
1.4075	51.9333
1.3957	51.9667
1.4029	52
1.4089	52.0333
1.4241	52.0667
1.4163	52.1
1.4158	52.1333
1.4017	52.1667
1.4109	52.2
1.4104	52.2333
1.4044	52.2667
1.4066	52.3
1.4048	52.3333
1.4067	52.3667
1.3993	52.4
1.4002	52.4333
1.4017	52.4667
1.397	52.5
1.3976	52.5333
1.3977	52.5667
1.3678	52.6
1.3822	52.6333
1.394	52.6667
1.4002	52.7
1.3956	52.7333
1.392	52.7667
1.3852	52.8
1.3757	52.8333
1.3779	52.8667
1.3807	52.9
1.3887	52.9333
1.3858	52.9667
1.3834	53
1.3646	53.0333
1.3692	53.0667
1.365	53.1
1.3709	53.1333
1.3705	53.1667
1.3709	53.2
1.3565	53.2333
1.3616	53.2667
1.3641	53.3
1.361	53.3333
1.3602	53.3667
1.347	53.4
1.3472	53.4333
1.3515	53.4667
1.3534	53.5
1.3525	53.5333
1.3454	53.5667
1.3317	53.6
1.3358	53.6333
1.3246	53.6667
1.339	53.7
1.3419	53.7333
1.3367	53.7667
1.3296	53.8
1.3295	53.8333
1.3323	53.8667
1.3285	53.9
1.3291	53.9333
1.3194	53.9667
1.3247	54
1.3236	54.0333
1.3252	54.0667
1.3246	54.1
1.3221	54.1333
1.3036	54.1667
1.2962	54.2
1.3072	54.2333
1.3262	54.2667
1.3285	54.3
1.3181	54.3333
1.2982	54.3667
1.2827	54.4
1.2953	54.4333
1.3207	54.4667
1.3313	54.5
1.3184	54.5333
1.3029	54.5667
1.2898	54.6
1.3064	54.6333
1.3272	54.6667
1.3169	54.7
1.2956	54.7333
1.278	54.7667
1.2898	54.8
1.3239	54.8333
1.3365	54.8667
1.3221	54.9
1.3026	54.9333
1.2832	54.9667
1.2756	55
1.3029	55.0333
1.3276	55.0667
1.3344	55.1
1.3131	55.1333
1.2986	55.1667
1.3013	55.2
1.312	55.2333
1.2968	55.2667
1.2933	55.3
1.2943	55.3333
1.3122	55.3667
1.3194	55.4
1.3137	55.4333
1.311	55.4667
1.2947	55.5
1.2952	55.5333
1.3054	55.5667
1.3172	55.6
1.3119	55.6333
1.306	55.6667
1.2903	55.7
1.2956	55.7333
1.3092	55.7667
1.323	55.8
1.2956	55.8333
1.2984	55.8667
1.2851	55.9
1.3047	55.9333
1.3125	55.9667
1.3332	56
1.3223	56.0333
1.3132	56.0667
1.291	56.1
1.2888	56.1333
1.3129	56.1667
1.3364	56.2
1.3321	56.2333
1.3178	56.2667
1.3014	56.3
1.2946	56.3333
1.3139	56.3667
1.3259	56.4
1.3397	56.4333
1.3212	56.4667
1.3254	56.5
1.3328	56.5333
1.3243	56.5667
1.3316	56.6
1.3443	56.6333
1.3362	56.6667
1.3385	56.7
1.3378	56.7333
1.3414	56.7667
1.3516	56.8
1.3538	56.8333
1.3484	56.8667
1.3277	56.9
1.3349	56.9333
1.3498	56.9667
1.3749	57
1.3714	57.0333
1.366	57.0667
1.3461	57.1
1.3387	57.1333
1.3421	57.1667
1.3552	57.2
1.384	57.2333
1.3834	57.2667
1.3702	57.3
1.3547	57.3333
1.353	57.3667
1.3766	57.4
1.3793	57.4333
1.3701	57.4667
1.3755	57.5
1.3947	57.5333
1.3948	57.5667
1.3899	57.6
1.3804	57.6333
1.3776	57.6667
1.3778	57.7
1.3912	57.7333
1.4112	57.7667
1.4029	57.8
1.3955	57.8333
1.3898	57.8667
1.3924	57.9
1.4013	57.9333
1.4064	57.9667
1.4097	58
1.4085	58.0333
1.4132	58.0667
1.412	58.1
1.4227	58.1333
1.4195	58.1667
1.4189	58.2
1.4268	58.2333
1.4255	58.2667
1.4274	58.3
1.4378	58.3333
1.4328	58.3667
1.4406	58.4
1.4401	58.4333
1.4333	58.4667
1.4363	58.5
1.4356	58.5333
1.4642	58.5667
1.4628	58.6
1.4598	58.6333
1.454	58.6667
1.4523	58.7
1.474	58.7333
1.4844	58.7667
1.4671	58.8
1.4679	58.8333
1.4746	58.8667
1.4894	58.9
1.484	58.9333
1.4762	58.9667
1.4629	59
1.4626	59.0333
1.4987	59.0667
1.5088	59.1
1.5026	59.1333
1.4907	59.1667
1.4911	59.2
1.5049	59.2333
1.5142	59.2667
1.5054	59.3
1.5013	59.3333
1.5031	59.3667
1.5193	59.4
1.5287	59.4333
1.5178	59.4667
1.5094	59.5
1.4915	59.5333
1.5169	59.5667
1.5283	59.6
1.5285	59.6333
1.5217	59.6667
1.5241	59.7
1.52	59.7333
1.5183	59.7667
1.5333	59.8
1.5311	59.8333
1.5264	59.8667
1.5259	59.9
1.5285	59.9333
1.5435	59.9667
1.5404	60
1.5339	60.0333
1.5233	60.0667
1.5075	60.1
1.5384	60.1333
1.5569	60.1667
1.5523	60.2
1.5356	60.2333
1.533	60.2667
1.5391	60.3
1.5605	60.3333
1.5523	60.3667
1.539	60.4
1.5335	60.4333
1.5508	60.4667
1.5577	60.5
1.5456	60.5333
1.5354	60.5667
1.5371	60.6
1.5377	60.6333
1.5423	60.6667
1.5494	60.7
1.5402	60.7333
1.5404	60.7667
1.537	60.8
1.5351	60.8333
1.5471	60.8667
1.5416	60.9
1.5364	60.9333
1.5304	60.9667
1.537	61
1.5433	61.0333
1.5431	61.0667
1.5325	61.1
1.5174	61.1333
1.5057	61.1667
1.5222	61.2
1.5467	61.2333
1.5464	61.2667
1.5333	61.3
1.5082	61.3333
1.5047	61.3667
1.5291	61.4
1.5397	61.4333
1.5264	61.4667
1.5097	61.5
1.5078	61.5333
1.522	61.5667
1.5186	61.6
1.5106	61.6333
1.4857	61.6667
1.4908	61.7
1.5017	61.7333
1.515	61.7667
1.5076	61.8
1.4861	61.8333
1.4827	61.8667
1.493	61.9
1.4858	61.9333
1.4811	61.9667
1.475	62
1.4784	62.0333
1.4739	62.0667
1.4763	62.1
1.4754	62.1333
1.4652	62.1667
1.4559	62.2
1.4427	62.2333
1.4395	62.2667
1.4555	62.3
1.4626	62.3333
1.447	62.3667
1.438	62.4
1.4347	62.4333
1.4297	62.4667
1.4287	62.5
1.4149	62.5333
1.4183	62.5667
1.4148	62.6
1.4012	62.6333
1.4078	62.6667
1.3872	62.7
1.3942	62.7333
1.3665	62.7667
1.3691	62.8
1.371	62.8333
1.3689	62.8667
1.3643	62.9
1.3624	62.9333
1.3417	62.9667
1.3392	63
1.3416	63.0333
1.3408	63.0667
1.3398	63.1
1.3367	63.1333
1.3167	63.1667
1.3102	63.2
1.3175	63.2333
1.315	63.2667
1.306	63.3
1.287	63.3333
1.2791	63.3667
1.295	63.4
1.3034	63.4333
1.2952	63.4667
1.2796	63.5
1.258	63.5333
1.2611	63.5667
1.2798	63.6
1.28	63.6333
1.2696	63.6667
1.2514	63.7
1.2407	63.7333
1.2565	63.7667
1.2564	63.8
1.2466	63.8333
1.2077	63.8667
1.2194	63.9
1.2267	63.9333
1.2467	63.9667
1.223	64
1.2074	64.0333
1.2074	64.0667
1.2087	64.1
1.2031	64.1333
1.1986	64.1667
1.1849	64.2
1.1897	64.2333
1.1861	64.2667
1.1831	64.3
1.1871	64.3333
1.178	64.3667
1.1586	64.4
1.1506	64.4333
1.1533	64.4667
1.1612	64.5
1.1661	64.5333
1.1568	64.5667
1.1533	64.6
1.1334	64.6333
1.1399	64.6667
1.1421	64.7
1.1414	64.7333
1.1386	64.7667
1.1197	64.8
1.1169	64.8333
1.1288	64.8667
1.1257	64.9
1.1245	64.9333
1.092	64.9667
1.1074	65
1.1055	65.0333
1.1038	65.0667
1.1189	65.1
1.1092	65.1333
1.0874	65.1667
1.0753	65.2
1.0875	65.2333
1.0983	65.2667
1.0893	65.3
1.0794	65.3333
1.0807	65.3667
1.0869	65.4
1.0897	65.4333
1.0851	65.4667
1.0736	65.5
1.0495	65.5333
1.0722	65.5667
1.0798	65.6
1.0779	65.6333
1.0725	65.6667
1.0707	65.7
1.0782	65.7333
1.0724	65.7667
1.0676	65.8
1.0667	65.8333
1.0709	65.8667
1.0736	65.9
1.073	65.9333
1.0652	65.9667
1.0591	66
1.0642	66.0333
1.0712	66.0667
1.053	66.1
1.0621	66.1333
1.0477	66.1667
1.0507	66.2
1.0618	66.2333
1.0617	66.2667
1.0597	66.3
1.0546	66.3333
1.0437	66.3667
1.0473	66.4
1.053	66.4333
1.0651	66.4667
1.0577	66.5
1.0482	66.5333
1.0417	66.5667
1.0537	66.6
[truncated: 7,002 more rows]
