# Supplementary material for: Auditory feedback effect on temporal patterns during self-pacing treadmill walking
Source: PLoS One. 2025 Nov 4;20(11):e0335971. doi: 10.1371/journal.pone.0335971 (PMC12585087; doi:10.1371/journal.pone.0335971)
Supplement: S2 File — This file archive contains gait events from the two test conditions (no sound and with sound) for all included participants, as well as the validation data for the accelerometer-based gait event detection algorithm. All data files are in CSV format. A readme file is included with the details of the file format and contents. (ZIP) [file pone.0335971.s003.zip › TreadmillSoundsData/TestConditions/NoSound/BeltSpeed/Subject22_NoSoundBeltspeed.csv]

BeltSpeed	Time
1.117	0
1.1043	0.0333
1.0873	0.0667
1.0843	0.1
1.104	0.1333
1.1047	0.1667
1.0916	0.2
1.0846	0.2333
1.0886	0.2667
1.0941	0.3
1.0989	0.3333
1.0814	0.3667
1.0859	0.4
1.0899	0.4333
1.0942	0.4667
1.0869	0.5
1.0771	0.5333
1.0809	0.5667
1.0923	0.6
1.0902	0.6333
1.0821	0.6667
1.0718	0.7
1.0772	0.7333
1.0896	0.7667
1.0919	0.8
1.0793	0.8333
1.0565	0.8667
1.0693	0.9
1.0769	0.9333
1.0948	0.9667
1.0845	1
1.0727	1.0333
1.0549	1.0667
1.0665	1.1
1.0938	1.1333
1.0893	1.1667
1.0693	1.2
1.0664	1.2333
1.0829	1.2667
1.0808	1.3
1.0732	1.3333
1.0669	1.3667
1.0636	1.4
1.0744	1.4333
1.0757	1.4667
1.066	1.5
1.0668	1.5333
1.0688	1.5667
1.0831	1.6
1.0806	1.6333
1.0755	1.6667
1.0641	1.7
1.0665	1.7333
1.0693	1.7667
1.0879	1.8
1.0844	1.8333
1.0803	1.8667
1.0623	1.9
1.0679	1.9333
1.0604	1.9667
1.0894	2
1.0803	2.0333
1.0692	2.0667
1.0625	2.1
1.0724	2.1333
1.0825	2.1667
1.0709	2.2
1.0709	2.2333
1.0703	2.2667
1.0815	2.3
1.086	2.3333
1.0829	2.3667
1.0748	2.4
1.0687	2.4333
1.0745	2.4667
1.0928	2.5
1.0777	2.5333
1.0776	2.5667
1.0674	2.6
1.0661	2.6333
1.0811	2.6667
1.0967	2.7
1.0918	2.7333
1.0856	2.7667
1.0661	2.8
1.0632	2.8333
1.0746	2.8667
1.101	2.9
1.0993	2.9333
1.0886	2.9667
1.0705	3
1.0761	3.0333
1.1113	3.0667
1.0816	3.1
1.0839	3.1333
1.0773	3.1667
1.1013	3.2
1.0987	3.2333
1.0937	3.2667
1.0875	3.3
1.0886	3.3333
1.1086	3.3667
1.1082	3.4
1.1002	3.4333
1.0898	3.4667
1.0939	3.5
1.1018	3.5333
1.1195	3.5667
1.1119	3.6
1.1047	3.6333
1.0748	3.6667
1.0942	3.7
1.1067	3.7333
1.1315	3.7667
1.1221	3.8
1.1079	3.8333
1.0871	3.8667
1.0798	3.9
1.108	3.9333
1.1285	3.9667
1.1186	4
1.1006	4.0333
1.105	4.0667
1.1197	4.1
1.1157	4.1333
1.1106	4.1667
1.104	4.2
1.1072	4.2333
1.1209	4.2667
1.114	4.3
1.1204	4.3333
1.1179	4.3667
1.1319	4.4
1.1274	4.4333
1.122	4.4667
1.1237	4.5
1.1268	4.5333
1.1405	4.5667
1.1343	4.6
1.1263	4.6333
1.1276	4.6667
1.1337	4.7
1.1524	4.7333
1.1271	4.7667
1.1322	4.8
1.1181	4.8333
1.1275	4.8667
1.1494	4.9
1.163	4.9333
1.1535	4.9667
1.135	5
1.121	5.0333
1.1387	5.0667
1.1647	5.1
1.1576	5.1333
1.1388	5.1667
1.139	5.2
1.1521	5.2333
1.1535	5.2667
1.1527	5.3
1.1216	5.3333
1.1397	5.3667
1.1412	5.4
1.1669	5.4333
1.1578	5.4667
1.1504	5.5
1.1308	5.5333
1.1325	5.5667
1.1471	5.6
1.1722	5.6333
1.1662	5.6667
1.1541	5.7
1.137	5.7333
1.1358	5.7667
1.1592	5.8
1.178	5.8333
1.1531	5.8667
1.1411	5.9
1.1402	5.9333
1.1555	5.9667
1.1838	6
1.1712	6.0333
1.1586	6.0667
1.1438	6.1
1.1564	6.1333
1.1831	6.1667
1.1812	6.2
1.1644	6.2333
1.1526	6.2667
1.173	6.3
1.1837	6.3333
1.1686	6.3667
1.1682	6.4
1.1598	6.4333
1.1808	6.4667
1.1748	6.5
1.1749	6.5333
1.1644	6.5667
1.1741	6.6
1.192	6.6333
1.1825	6.6667
1.1742	6.7
1.1734	6.7333
1.1744	6.7667
1.1917	6.8
1.1957	6.8333
1.191	6.8667
1.178	6.9
1.1716	6.9333
1.1787	6.9667
1.1854	7
1.1993	7.0333
1.1809	7.0667
1.179	7.1
1.1845	7.1333
1.1915	7.1667
1.1829	7.2
1.1833	7.2333
1.1818	7.2667
1.1934	7.3
1.1928	7.3333
1.1837	7.3667
1.1828	7.4
1.186	7.4333
1.1993	7.4667
1.1951	7.5
1.1865	7.5333
1.1639	7.5667
1.1873	7.6
1.2005	7.6333
1.201	7.6667
1.1918	7.7
1.1723	7.7333
1.1715	7.7667
1.1837	7.8
1.2057	7.8333
1.1961	7.8667
1.1793	7.9
1.1726	7.9333
1.1803	7.9667
1.2018	8
1.1983	8.0333
1.1873	8.0667
1.1632	8.1
1.1732	8.1333
1.1948	8.1667
1.1879	8.2
1.1889	8.2333
1.1868	8.2667
1.2006	8.3
1.2005	8.3333
1.1887	8.3667
1.189	8.4
1.1915	8.4333
1.2018	8.4667
1.1971	8.5
1.1862	8.5333
1.1877	8.5667
1.1954	8.6
1.204	8.6333
1.182	8.6667
1.1766	8.7
1.1789	8.7333
1.1905	8.7667
1.2108	8.8
1.1997	8.8333
1.1945	8.8667
1.1742	8.9
1.179	8.9333
1.1935	8.9667
1.2124	9
1.2044	9.0333
1.2036	9.0667
1.183	9.1
1.1728	9.1333
1.19	9.1667
1.2169	9.2
1.1888	9.2333
1.1878	9.2667
1.1663	9.3
1.1963	9.3333
1.2084	9.3667
1.1958	9.4
1.1866	9.4333
1.1871	9.4667
1.2083	9.5
1.2127	9.5333
1.2008	9.5667
1.1857	9.6
1.1882	9.6333
1.2079	9.6667
1.2149	9.7
1.2108	9.7333
1.1877	9.7667
1.1711	9.8
1.1874	9.8333
1.2124	9.8667
1.223	9.9
1.2095	9.9333
1.1969	9.9667
1.1755	10
1.1763	10.0333
1.2083	10.0667
1.2241	10.1
1.2092	10.1333
1.1917	10.1667
1.1923	10.2
1.1912	10.2333
1.2008	10.2667
1.2177	10.3
1.1871	10.3333
1.1935	10.3667
1.1837	10.4
1.2169	10.4333
1.213	10.4667
1.2051	10.5
1.1918	10.5333
1.1946	10.5667
1.217	10.6
1.223	10.6333
1.2129	10.6667
1.1965	10.7
1.1979	10.7333
1.2131	10.7667
1.2266	10.8
1.2225	10.8333
1.2004	10.8667
1.187	10.9
1.192	10.9333
1.2202	10.9667
1.2348	11
1.2172	11.0333
1.2018	11.0667
1.1837	11.1
1.2051	11.1333
1.2323	11.1667
1.2261	11.2
1.206	11.2333
1.2036	11.2667
1.2009	11.3
1.2053	11.3333
1.2303	11.3667
1.2007	11.4
1.2018	11.4333
1.1945	11.4667
1.2205	11.5
1.2361	11.5333
1.219	11.5667
1.2072	11.6
1.2028	11.6333
1.2216	11.6667
1.2436	11.7
1.2337	11.7333
1.2168	11.7667
1.2075	11.8
1.2195	11.8333
1.2429	11.8667
1.239	11.9
1.2381	11.9333
1.1997	11.9667
1.2063	12
1.2346	12.0333
1.2489	12.0667
1.2366	12.1
1.2186	12.1333
1.214	12.1667
1.2415	12.2
1.238	12.2333
1.2242	12.2667
1.2266	12.3
1.2338	12.3333
1.2439	12.3667
1.238	12.4
1.2254	12.4333
1.2212	12.4667
1.2266	12.5
1.2356	12.5333
1.2289	12.5667
1.2169	12.6
1.2304	12.6333
1.2269	12.6667
1.2276	12.7
1.2235	12.7333
1.212	12.7667
1.2151	12.8
1.217	12.8333
1.2278	12.8667
1.2242	12.9
1.222	12.9333
1.2074	12.9667
1.2119	13
1.2259	13.0333
1.211	13.0667
1.2072	13.1
1.1961	13.1333
1.2073	13.1667
1.2261	13.2
1.2238	13.2333
1.2177	13.2667
1.1957	13.3
1.1989	13.3333
1.2259	13.3667
1.2219	13.4
1.2106	13.4333
1.1975	13.4667
1.213	13.5
1.2214	13.5333
1.2146	13.5667
1.1929	13.6
1.1936	13.6333
1.2119	13.6667
1.2129	13.7
1.2212	13.7333
1.1948	13.7667
1.194	13.8
1.2017	13.8333
1.2093	13.8667
1.205	13.9
1.1977	13.9333
1.1856	13.9667
1.1934	14
1.2091	14.0333
1.2063	14.0667
1.1953	14.1
1.1876	14.1333
1.1805	14.1667
1.2073	14.2
1.199	14.2333
1.1975	14.2667
1.1879	14.3
1.203	14.3333
1.1998	14.3667
1.195	14.4
1.1959	14.4333
1.1975	14.4667
1.206	14.5
1.2004	14.5333
1.1919	14.5667
1.1948	14.6
1.1982	14.6333
1.2033	14.6667
1.2023	14.7
1.1769	14.7333
1.185	14.7667
1.1848	14.8
1.2076	14.8333
1.2041	14.8667
1.202	14.9
1.1895	14.9333
1.1812	14.9667
1.1897	15
1.2089	15.0333
1.2042	15.0667
1.1896	15.1
1.1776	15.1333
1.196	15.1667
1.2106	15.2
1.2009	15.2333
1.1766	15.2667
1.1724	15.3
1.1974	15.3333
1.2145	15.3667
1.2066	15.4
1.1888	15.4333
1.1739	15.4667
1.1869	15.5
1.2109	15.5333
1.1976	15.5667
1.1871	15.6
1.1919	15.6333
1.1964	15.6667
1.1963	15.7
1.1965	15.7333
1.1865	15.7667
1.19	15.8
1.1711	15.8333
1.1967	15.8667
1.1877	15.9
1.1999	15.9333
1.1926	15.9667
1.1928	16
1.1907	16.0333
1.1868	16.0667
1.1882	16.1
1.192	16.1333
1.1903	16.1667
1.1864	16.2
1.1875	16.2333
1.1902	16.2667
1.1934	16.3
1.1902	16.3333
1.1839	16.3667
1.1687	16.4
1.1913	16.4333
1.1942	16.4667
1.1955	16.5
1.175	16.5333
1.1771	16.5667
1.1934	16.6
1.197	16.6333
1.1904	16.6667
1.1782	16.7
1.1795	16.7333
1.1943	16.7667
1.2051	16.8
1.1982	16.8333
1.1831	16.8667
1.1845	16.9
1.168	16.9333
1.1947	16.9667
1.2036	17
1.204	17.0333
1.1891	17.0667
1.182	17.1
1.1987	17.1333
1.2162	17.1667
1.2065	17.2
1.1997	17.2333
1.1887	17.2667
1.1965	17.3
1.2152	17.3333
1.2227	17.3667
1.2163	17.4
1.2009	17.4333
1.1937	17.4667
1.183	17.5
1.2221	17.5333
1.2236	17.5667
1.2194	17.6
1.2007	17.6333
1.1952	17.6667
1.2088	17.7
1.2309	17.7333
1.2293	17.7667
1.2187	17.8
1.2005	17.8333
1.201	17.8667
1.2226	17.9
1.2364	17.9333
1.2273	17.9667
1.2136	18
1.1982	18.0333
1.2072	18.0667
1.2408	18.1
1.2202	18.1333
1.229	18.1667
1.2259	18.2
1.2359	18.2333
1.2306	18.2667
1.2288	18.3
1.2292	18.3333
1.2351	18.3667
1.2429	18.4
1.2384	18.4333
1.2322	18.4667
1.2304	18.5
1.238	18.5333
1.2518	18.5667
1.2262	18.6
1.2333	18.6333
1.226	18.6667
1.2415	18.7
1.2523	18.7333
1.2533	18.7667
1.2424	18.8
1.2254	18.8333
1.2263	18.8667
1.2354	18.9
1.2601	18.9333
1.2543	18.9667
1.2468	19
1.2275	19.0333
1.2289	19.0667
1.2505	19.1
1.2507	19.1333
1.2461	19.1667
1.2331	19.2
1.2298	19.2333
1.2479	19.2667
1.265	19.3
1.2689	19.3333
1.2553	19.3667
1.2365	19.4
1.2242	19.4333
1.2405	19.4667
1.2696	19.5
1.2687	19.5333
1.2543	19.5667
1.2373	19.6
1.2379	19.6333
1.2677	19.6667
1.2578	19.7
1.2527	19.7333
1.2427	19.7667
1.2383	19.8
1.252	19.8333
1.2742	19.8667
1.2739	19.9
1.2607	19.9333
1.2411	19.9667
1.2303	20
1.2487	20.0333
1.275	20.0667
1.2692	20.1
1.248	20.1333
1.242	20.1667
1.2508	20.2
1.2525	20.2333
1.232	20.2667
1.2505	20.3
1.2367	20.3333
1.2487	20.3667
1.2438	20.4
1.2262	20.4333
1.2297	20.4667
1.2311	20.5
1.2308	20.5333
1.2291	20.5667
1.2174	20.6
1.2216	20.6333
1.2228	20.6667
1.2258	20.7
1.2244	20.7333
1.2198	20.7667
1.1998	20.8
1.2025	20.8333
1.2147	20.8667
1.2171	20.9
1.2222	20.9333
1.2084	20.9667
1.191	21
1.1891	21.0333
1.2124	21.0667
1.2081	21.1
1.1958	21.1333
1.1941	21.1667
1.2024	21.2
1.2088	21.2333
1.2016	21.2667
1.1855	21.3
1.1915	21.3333
1.1866	21.3667
1.1963	21.4
1.1871	21.4333
1.1823	21.4667
1.1885	21.5
1.1836	21.5333
1.1842	21.5667
1.1802	21.6
1.1748	21.6333
1.1763	21.6667
1.1759	21.7
1.1778	21.7333
1.1764	21.7667
1.1751	21.8
1.1639	21.8333
1.1697	21.8667
1.1697	21.9
1.1512	21.9333
1.1673	21.9667
1.1529	22
1.1588	22.0333
1.1615	22.0667
1.1476	22.1
1.1414	22.1333
1.1442	22.1667
1.1508	22.2
1.1465	22.2333
1.143	22.2667
1.1291	22.3
1.1359	22.3333
1.1382	22.3667
1.1428	22.4
1.1404	22.4333
1.1407	22.4667
1.1044	22.5
1.1239	22.5333
1.1235	22.5667
1.141	22.6
1.1373	22.6333
1.1211	22.6667
1.1022	22.7
1.0955	22.7333
1.117	22.7667
1.1375	22.8
1.1314	22.8333
1.1192	22.8667
1.1001	22.9
1.098	22.9333
1.1237	22.9667
1.1352	23
1.1192	23.0333
1.0925	23.0667
1.0942	23.1
1.1157	23.1333
1.1352	23.1667
1.1227	23.2
1.1086	23.2333
1.0889	23.2667
1.0915	23.3
1.1219	23.3333
1.1284	23.3667
1.1097	23.4
1.0992	23.4333
1.1023	23.4667
1.1144	23.5
1.1143	23.5333
1.1168	23.5667
1.087	23.6
1.0893	23.6333
1.0928	23.6667
1.1146	23.7
1.1168	23.7333
1.1105	23.7667
1.0924	23.8
1.0753	23.8333
1.0817	23.8667
1.1059	23.9
1.1207	23.9333
1.1094	23.9667
1.0919	24
1.0785	24.0333
1.0871	24.0667
1.114	24.1
1.0997	24.1333
1.0832	24.1667
1.0883	24.2
1.0881	24.2333
1.0928	24.2667
1.0949	24.3
1.0909	24.3333
1.0908	24.3667
1.0811	24.4
1.0836	24.4333
1.0855	24.4667
1.0873	24.5
1.086	24.5333
1.0805	24.5667
1.074	24.6
1.0791	24.6333
1.0801	24.6667
1.0806	24.7
1.079	24.7333
1.0537	24.7667
1.0647	24.8
1.0601	24.8333
1.0792	24.8667
1.0781	24.9
1.0745	24.9333
1.0615	24.9667
1.0573	25
1.0607	25.0333
1.0777	25.0667
1.0742	25.1
1.0682	25.1333
1.0501	25.1667
1.0511	25.2
1.0683	25.2333
1.0775	25.2667
1.0706	25.3
1.0459	25.3333
1.0394	25.3667
1.0443	25.4
1.0792	25.4333
1.0709	25.4667
1.0632	25.5
1.0428	25.5333
1.0395	25.5667
1.0554	25.6
1.0784	25.6333
1.0735	25.6667
1.0583	25.7
1.0429	25.7333
1.0446	25.7667
1.0709	25.8
1.0788	25.8333
1.0517	25.8667
1.051	25.9
1.0362	25.9333
1.0584	25.9667
1.0835	26
1.0738	26.0333
1.059	26.0667
1.0421	26.1
1.0567	26.1333
1.0813	26.1667
1.0721	26.2
1.0595	26.2333
1.0651	26.2667
1.059	26.3
1.0597	26.3333
1.058	26.3667
1.0655	26.4
1.0409	26.4333
1.0549	26.4667
1.0523	26.5
1.0587	26.5333
1.0601	26.5667
1.0516	26.6
1.0514	26.6333
1.0511	26.6667
1.0617	26.7
1.0589	26.7333
1.0539	26.7667
1.0484	26.8
1.0531	26.8333
1.06	26.8667
1.0614	26.9
1.0579	26.9333
1.0446	26.9667
1.0352	27
1.0546	27.0333
1.0557	27.0667
1.064	27.1
1.0438	27.1333
1.0311	27.1667
1.0499	27.2
1.0586	27.2333
1.0455	27.2667
1.0474	27.3
1.0504	27.3333
1.0583	27.3667
1.0536	27.4
1.0445	27.4333
1.045	27.4667
1.0559	27.5
1.0573	27.5333
1.0427	27.5667
1.0378	27.6
1.0373	27.6333
1.0671	27.6667
1.0693	27.7
1.0587	27.7333
1.0395	27.7667
1.0379	27.8
1.0541	27.8333
1.0768	27.8667
1.0711	27.9
1.0582	27.9333
1.0419	27.9667
1.0397	28
1.0662	28.0333
1.08	28.0667
1.0496	28.1
1.0442	28.1333
1.0441	28.1667
1.0672	28.2
1.0769	28.2333
1.0704	28.2667
1.0545	28.3
1.041	28.3333
1.0497	28.3667
1.0725	28.4
1.0837	28.4333
1.0674	28.4667
1.053	28.5
1.0458	28.5333
1.0643	28.5667
1.0824	28.6
1.0763	28.6333
1.0702	28.6667
1.0358	28.7
1.0522	28.7333
1.0712	28.7667
1.0899	28.8
1.0791	28.8333
1.0666	28.8667
1.0457	28.9
1.0402	28.9333
1.0646	28.9667
1.0874	29
1.0866	29.0333
1.0653	29.0667
1.0533	29.1
1.0595	29.1333
1.0789	29.1667
1.0735	29.2
1.0578	29.2333
1.0552	29.2667
1.0589	29.3
1.0725	29.3333
1.0827	29.3667
1.0789	29.4
1.0599	29.4333
1.0514	29.4667
1.057	29.5
1.0782	29.5333
1.083	29.5667
1.0736	29.6
1.0583	29.6333
1.0489	29.6667
1.0599	29.7
1.086	29.7333
1.0894	29.7667
1.0669	29.8
1.0456	29.8333
1.041	29.8667
1.0585	29.9
1.0932	29.9333
1.088	29.9667
1.0709	30
1.0513	30.0333
1.0456	30.0667
1.0676	30.1
1.0905	30.1333
1.0872	30.1667
1.0711	30.2
1.056	30.2333
1.0571	30.2667
1.0835	30.3
1.0894	30.3333
1.0636	30.3667
1.0642	30.4
1.0582	30.4333
1.0813	30.4667
1.0999	30.5
1.0877	30.5333
1.0803	30.5667
1.0625	30.6
1.0691	30.6333
1.0821	30.6667
1.1059	30.7
1.0977	30.7333
1.0847	30.7667
1.0672	30.8
1.0661	30.8333
1.0968	30.8667
1.1056	30.9
1.087	30.9333
1.0943	30.9667
1.071	31
1.0773	31.0333
1.0903	31.0667
1.1047	31.1
1.0967	31.1333
1.0879	31.1667
1.0686	31.2
1.0721	31.2333
1.0888	31.2667
1.1112	31.3
1.102	31.3333
1.0886	31.3667
1.0696	31.4
1.0725	31.4333
1.0954	31.4667
1.1021	31.5
1.1008	31.5333
1.0881	31.5667
1.086	31.6
1.091	31.6333
1.0992	31.6667
1.1059	31.7
1.0972	31.7333
1.0882	31.7667
1.0864	31.8
1.0901	31.8333
1.1097	31.8667
1.1104	31.9
1.1043	31.9333
1.0879	31.9667
1.086	32
1.0826	32.0333
1.1221	32.0667
1.1032	32.1
1.1032	32.1333
1.0866	32.1667
1.0961	32.2
1.1129	32.2333
1.1052	32.2667
1.1007	32.3
1.0945	32.3333
1.0985	32.3667
1.1118	32.4
1.1161	32.4333
1.1073	32.4667
1.0926	32.5
1.0954	32.5333
1.1042	32.5667
1.1092	32.6
1.111	32.6333
1.097	32.6667
1.0931	32.7
1.1017	32.7333
1.1136	32.7667
1.1131	32.8
1.1073	32.8333
1.0953	32.8667
1.0943	32.9
1.0993	32.9333
1.1202	32.9667
1.1159	33
1.1067	33.0333
1.0894	33.0667
1.1021	33.1
1.1083	33.1333
1.1225	33.1667
1.0974	33.2
1.0984	33.2333
1.1147	33.2667
1.1089	33.3
1.1052	33.3333
1.0996	33.3667
1.1041	33.4
1.1182	33.4333
1.1151	33.4667
1.1076	33.5
1.0992	33.5333
1.1064	33.5667
1.121	33.6
1.123	33.6333
1.1213	33.6667
1.0852	33.7
1.0975	33.7333
1.1035	33.7667
1.1366	33.8
1.1303	33.8333
1.1118	33.8667
1.0958	33.9
1.0902	33.9333
1.1203	33.9667
1.1348	34
1.1191	34.0333
1.1079	34.0667
1.1198	34.1
1.1285	34.1333
1.1212	34.1667
1.1109	34.2
1.1174	34.2333
1.1146	34.2667
1.1303	34.3
1.1151	34.3333
1.1162	34.3667
1.1226	34.4
1.1238	34.4333
1.1207	34.4667
1.1175	34.5
1.1176	34.5333
1.1309	34.5667
1.1285	34.6
1.1217	34.6333
1.123	34.6667
1.1266	34.7
1.1393	34.7333
1.1352	34.7667
1.1179	34.8
1.116	34.8333
1.137	34.8667
1.1428	34.9
1.1481	34.9333
1.1263	34.9667
1.1312	35
1.1464	35.0333
1.1485	35.0667
1.1399	35.1
1.1367	35.1333
1.1418	35.1667
1.1591	35.2
1.1543	35.2333
1.1443	35.2667
1.142	35.3
1.1549	35.3333
1.1691	35.3667
1.1427	35.4
1.143	35.4333
1.1446	35.4667
1.1776	35.5
1.1776	35.5333
1.1684	35.5667
1.1507	35.6
1.1587	35.6333
1.1841	35.6667
1.1926	35.7
1.1727	35.7333
1.1622	35.7667
1.1819	35.8
1.1892	35.8333
1.1825	35.8667
1.1846	35.9
1.1613	35.9333
1.1951	35.9667
1.1971	36
1.2039	36.0333
1.2008	36.0667
1.2008	36.1
1.2177	36.1333
1.2138	36.1667
1.2176	36.2
1.2173	36.2333
1.2261	36.2667
1.227	36.3
1.2269	36.3333
1.2287	36.3667
1.2305	36.4
1.2426	36.4333
1.2398	36.4667
1.2238	36.5
1.2341	36.5333
1.2426	36.5667
1.2562	36.6
1.2427	36.6333
1.2349	36.6667
1.2381	36.7
1.2573	36.7333
1.2646	36.7667
1.2446	36.8
1.2449	36.8333
1.2565	36.8667
1.2639	36.9
1.2576	36.9333
1.2491	36.9667
1.2531	37
1.2578	37.0333
1.2658	37.0667
1.2632	37.1
1.2502	37.1333
1.268	37.1667
1.2669	37.2
1.2694	37.2333
1.2587	37.2667
1.2549	37.3
1.2612	37.3333
1.2773	37.3667
1.2733	37.4
1.2594	37.4333
1.2627	37.4667
1.274	37.5
1.2815	37.5333
1.272	37.5667
1.2593	37.6
1.2511	37.6333
1.281	37.6667
1.2846	37.7
1.2801	37.7333
1.2637	37.7667
1.2705	37.8
1.2866	37.8333
1.2823	37.8667
1.2702	37.9
1.2741	37.9333
1.2786	37.9667
1.2793	38
1.2749	38.0333
1.2679	38.0667
1.2724	38.1
1.2793	38.1333
1.2806	38.1667
1.2513	38.2
1.263	38.2333
1.2623	38.2667
1.285	38.3
1.2792	38.3333
1.2623	38.3667
1.2498	38.4
1.2674	38.4333
1.2799	38.4667
1.2634	38.5
1.2567	38.5333
1.2637	38.5667
1.2693	38.6
1.2647	38.6333
1.2508	38.6667
1.2565	38.7
1.2504	38.7333
1.2548	38.7667
1.251	38.8
1.25	38.8333
1.2531	38.8667
1.2428	38.9
1.2486	38.9333
1.2443	38.9667
1.2448	39
1.2409	39.0333
1.2395	39.0667
1.2411	39.1
1.2401	39.1333
1.2418	39.1667
1.2334	39.2
1.2362	39.2333
1.2389	39.2667
1.2166	39.3
1.2375	39.3333
1.2184	39.3667
1.2389	39.4
1.2283	39.4333
1.2288	39.4667
1.2188	39.5
1.2176	39.5333
1.2251	39.5667
1.2301	39.6
1.224	39.6333
1.2104	39.6667
1.2135	39.7
1.2231	39.7333
1.2238	39.7667
1.2191	39.8
1.2068	39.8333
1.1906	39.8667
1.2194	39.9
1.2067	39.9333
1.2126	39.9667
1.2056	40
1.2127	40.0333
1.2183	40.0667
1.2095	40.1
1.2025	40.1333
1.2032	40.1667
1.2116	40.2
1.2111	40.2333
1.2064	40.2667
1.1918	40.3
1.1998	40.3333
1.2061	40.3667
1.2017	40.4
1.1757	40.4333
1.1914	40.4667
1.1893	40.5
1.2033	40.5333
1.1946	40.5667
1.1728	40.6
1.1726	40.6333
1.1892	40.6667
1.18	40.7
1.1686	40.7333
1.1701	40.7667
1.1727	40.8
1.1714	40.8333
1.1693	40.8667
1.1547	40.9
1.16	40.9333
1.1598	40.9667
1.1488	41
1.1586	41.0333
1.1425	41.0667
1.1491	41.1
1.1381	41.1333
1.1392	41.1667
1.1366	41.2
1.1345	41.2333
1.1346	41.2667
1.1243	41.3
1.1271	41.3333
1.1242	41.3667
1.124	41.4
1.1242	41.4333
1.1122	41.4667
1.119	41.5
1.0992	41.5333
1.1124	41.5667
1.1028	41.6
1.0972	41.6333
1.1125	41.6667
1.094	41.7
1.092	41.7333
1.0931	41.7667
1.0934	41.8
1.0932	41.8333
1.0812	41.8667
1.081	41.9
1.0839	41.9333
1.0855	41.9667
1.0851	42
1.0771	42.0333
1.0699	42.0667
1.0698	42.1
1.0686	42.1333
1.0706	42.1667
1.0648	42.2
1.0635	42.2333
1.0636	42.2667
1.061	42.3
1.0598	42.3333
1.0583	42.3667
1.0584	42.4
1.0552	42.4333
1.0563	42.4667
1.0523	42.5
1.0501	42.5333
1.0505	42.5667
1.044	42.6
1.052	42.6333
1.0343	42.6667
1.0361	42.7
1.0359	42.7333
1.0268	42.7667
1.0434	42.8
1.0295	42.8333
1.0247	42.8667
1.0263	42.9
1.0216	42.9333
1.0232	42.9667
1.0222	43
1.0222	43.0333
1.0203	43.0667
1.0143	43.1
1.0167	43.1333
1.0149	43.1667
1.0161	43.2
1.011	43.2333
0.9931	43.2667
1.0107	43.3
1.0029	43.3333
1.013	43.3667
1.0018	43.4
0.99	43.4333
0.9951	43.4667
1.0013	43.5
0.9996	43.5333
0.9957	43.5667
0.9814	43.6
0.9865	43.6333
0.9926	43.6667
0.999	43.7
0.9946	43.7333
0.9879	43.7667
0.97	43.8
0.9758	43.8333
0.9903	43.8667
0.9914	43.9
0.9934	43.9333
0.983	43.9667
0.9775	44
0.9813	44.0333
0.9916	44.0667
0.9885	44.1
0.9814	44.1333
0.9737	44.1667
0.978	44.2
0.9848	44.2333
0.9913	44.2667
0.9862	44.3
0.9785	44.3333
0.9733	44.3667
0.9612	44.4
0.9877	44.4333
0.984	44.4667
0.9833	44.5
0.9789	44.5333
0.9683	44.5667
0.9762	44.6
0.9891	44.6333
0.9857	44.6667
0.9832	44.7
0.9658	44.7333
0.9694	44.7667
0.9746	44.8
0.9904	44.8333
0.9855	44.8667
0.981	44.9
0.9608	44.9333
0.963	44.9667
0.9754	45
0.9896	45.0333
0.9717	45.0667
0.9618	45.1
0.9623	45.1333
0.9806	45.1667
0.9824	45.2
0.9679	45.2333
0.9607	45.2667
0.9707	45.3
0.98	45.3333
0.9743	45.3667
0.9598	45.4
0.9562	45.4333
0.9726	45.4667
0.972	45.5
0.9696	45.5333
0.9456	45.5667
0.9527	45.6
0.9686	45.6333
0.9618	45.6667
0.9657	45.7
0.9498	45.7333
0.9518	45.7667
0.9628	45.8
0.96	45.8333
0.9592	45.8667
0.9473	45.9
0.9428	45.9333
0.9474	45.9667
0.9568	46
0.9563	46.0333
0.95	46.0667
0.9355	46.1
0.9317	46.1333
0.9502	46.1667
0.9513	46.2
0.9385	46.2333
0.931	46.2667
0.9444	46.3
0.9558	46.3333
0.9479	46.3667
0.94	46.4
0.9295	46.4333
0.936	46.4667
0.9536	46.5
0.9527	46.5333
0.9494	46.5667
0.9311	46.6
0.9242	46.6333
0.9353	46.6667
0.9638	46.7
0.9419	46.7333
0.9442	46.7667
0.9211	46.8
0.9218	46.8333
0.9486	46.8667
0.9666	46.9
0.9578	46.9333
0.9435	46.9667
0.925	47
0.9297	47.0333
0.9602	47.0667
0.9626	47.1
0.9408	47.1333
0.9433	47.1667
0.9442	47.2
0.943	47.2333
0.9579	47.2667
0.9394	47.3
0.9451	47.3333
0.9402	47.3667
0.9435	47.4
0.9609	47.4333
0.9639	47.4667
0.9589	47.5
0.9493	47.5333
0.9419	47.5667
0.9479	47.6
0.9672	47.6333
0.9736	47.6667
0.9659	47.7
0.9516	47.7333
0.9414	47.7667
0.9522	47.8
0.9815	47.8333
0.9763	47.8667
0.9631	47.9
0.9506	47.9333
0.9402	47.9667
0.9658	48
0.9913	48.0333
0.9877	48.0667
0.9666	48.1
0.9523	48.1333
0.9669	48.1667
0.9919	48.2
0.9755	48.2333
0.9681	48.2667
0.9761	48.3
0.9837	48.3333
0.9801	48.3667
0.9693	48.4
0.9736	48.4333
0.9726	48.4667
0.9812	48.5
0.9738	48.5333
0.9725	48.5667
0.9814	48.6
0.9875	48.6333
0.9872	48.6667
0.9819	48.7
0.9752	48.7333
0.9775	48.7667
0.9853	48.8
0.9975	48.8333
0.9915	48.8667
0.9848	48.9
0.9764	48.9333
0.9807	48.9667
1.0045	49
0.991	49.0333
0.9956	49.0667
0.9759	49.1
0.9785	49.1333
0.9972	49.1667
1.0043	49.2
0.9886	49.2333
0.9797	49.2667
0.9852	49.3
1.0073	49.3333
1.0099	49.3667
0.9929	49.4
0.9843	49.4333
0.996	49.4667
1.0095	49.5
1.0005	49.5333
0.9952	49.5667
0.987	49.6
0.9987	49.6333
1.0004	49.6667
1.003	49.7
1.0077	49.7333
1.0042	49.7667
1.0044	49.8
1.0048	49.8333
1.0035	49.8667
1.0103	49.9
1.013	49.9333
1.0103	49.9667
1.0085	50
1.0073	50.0333
1.0112	50.0667
1.018	50.1
1.023	50.1333
0.9946	50.1667
1.0103	50.2
1.0102	50.2333
1.0244	50.2667
1.0231	50.3
1.0196	50.3333
1.0054	50.3667
1.0069	50.4
1.0145	50.4333
1.0351	50.4667
1.0272	50.5
1.0167	50.5333
1.003	50.5667
1.0089	50.6
1.0268	50.6333
1.0388	50.6667
1.0366	50.7
1.0097	50.7333
1	50.7667
1.0053	50.8
1.037	50.8333
1.048	50.8667
1.0367	50.9
1.0175	50.9333
1.0012	50.9667
1.0147	51
1.0441	51.0333
1.0468	51.0667
1.0276	51.1
1.0147	51.1333
1.0266	51.1667
1.0343	51.2
1.026	51.2333
1.0353	51.2667
1.0159	51.3
1.0383	51.3333
1.0313	51.3667
1.0363	51.4
1.0422	51.4333
1.0373	51.4667
1.0395	51.5
1.0359	51.5333
1.0425	51.5667
1.0423	51.6
1.0403	51.6333
1.0383	51.6667
1.0402	51.7
1.0439	51.7333
1.0434	51.7667
1.0432	51.8
1.0356	51.8333
1.0279	51.8667
1.037	51.9
1.038	51.9333
1.043	51.9667
1.0427	52
1.0243	52.0333
1.0304	52.0667
1.0396	52.1
1.0418	52.1333
1.0309	52.1667
1.0296	52.2
1.0348	52.2333
1.0404	52.2667
1.036	52.3
1.0246	52.3333
1.0246	52.3667
1.0424	52.4
1.0266	52.4333
1.0304	52.4667
1.0128	52.5
1.0253	52.5333
1.0398	52.5667
1.0328	52.6
1.0208	52.6333
1.0146	52.6667
1.0177	52.7
1.0203	52.7333
1.0402	52.7667
1.0332	52.8
1.0293	52.8333
1.0118	52.8667
1.0142	52.9
1.0193	52.9333
1.0463	52.9667
1.0253	53
1.0235	53.0333
1.0007	53.0667
1.0077	53.1
1.0441	53.1333
1.0418	53.1667
1.0233	53.2
1.0132	53.2333
1.0247	53.2667
1.0427	53.3
1.0356	53.3333
1.022	53.3667
1.0148	53.4
1.0307	53.4333
1.0396	53.4667
1.029	53.5
1.0226	53.5333
1.0076	53.5667
1.0381	53.6
1.0279	53.6333
1.0327	53.6667
1.0272	53.7
1.0286	53.7333
1.0413	53.7667
1.0348	53.8
1.0312	53.8333
1.0292	53.8667
1.0305	53.9
1.0367	53.9333
1.0393	53.9667
1.0343	54
1.0235	54.0333
1.0288	54.0667
1.0398	54.1
1.0262	54.1333
1.0322	54.1667
1.009	54.2
1.0274	54.2333
1.043	54.2667
1.0345	54.3
1.029	54.3333
1.0097	54.3667
1.0174	54.4
1.0405	54.4333
1.0436	54.4667
1.0261	54.5
1.0155	54.5333
1.0261	54.5667
1.0354	54.6
1.0289	54.6333
1.0206	54.6667
1.0059	54.7
1.0305	54.7333
1.0231	54.7667
1.0269	54.8
1.0182	54.8333
1.0217	54.8667
1.03	54.9
1.0234	54.9333
1.0226	54.9667
1.0214	55
1.0239	55.0333
1.0275	55.0667
1.0264	55.1
1.0201	55.1333
1.0175	55.1667
1.0245	55.2
1.0203	55.2333
1.0166	55.2667
1.0096	55.3
1.0089	55.3333
1.0261	55.3667
1.0296	55.4
1.0208	55.4333
1.0045	55.4667
1.0074	55.5
1.0286	55.5333
1.0319	55.5667
1.0213	55.6
1.0068	55.6333
1.0113	55.6667
1.0328	55.7
1.029	55.7333
1.0205	55.7667
0.9991	55.8
1.0221	55.8333
1.0308	55.8667
1.0245	55.9
1.024	55.9333
1.0189	55.9667
1.0328	56
1.0359	56.0333
1.0282	56.0667
1.0202	56.1
1.0241	56.1333
1.0406	56.1667
1.0386	56.2
1.029	56.2333
1.0175	56.2667
1.0237	56.3
1.0479	56.3333
1.0309	56.3667
1.0254	56.4
1.0146	56.4333
1.0356	56.4667
1.0583	56.5
1.0464	56.5333
1.0292	56.5667
1.0201	56.6
1.0386	56.6333
1.0594	56.6667
1.0491	56.7
1.032	56.7333
1.0291	56.7667
1.0535	56.8
1.0494	56.8333
1.0396	56.8667
1.0342	56.9
1.0256	56.9333
1.0543	56.9667
1.045	57
1.044	57.0333
1.0406	57.0667
1.0484	57.1
1.0613	57.1333
1.0506	57.1667
1.0423	57.2
1.0437	57.2333
1.0537	57.2667
1.0635	57.3
1.0518	57.3333
1.0404	57.3667
1.0438	57.4
1.0616	57.4333
1.0559	57.4667
1.0471	57.5
1.0368	57.5333
1.0407	57.5667
1.0628	57.6
1.0777	57.6333
1.0712	57.6667
1.0596	57.7
1.0387	57.7333
1.0372	57.7667
1.0577	57.8
1.0822	57.8333
1.0772	57.8667
1.0604	57.9
1.0447	57.9333
1.0443	57.9667
1.0792	58
1.073	58.0333
1.0633	58.0667
1.0483	58.1
1.0588	58.1333
1.0867	58.1667
1.0769	58.2
1.0632	58.2333
1.0635	58.2667
1.0708	58.3
1.0885	58.3333
1.0808	58.3667
1.0699	58.4
1.062	58.4333
1.0718	58.4667
1.091	58.5
1.0871	58.5333
1.0868	58.5667
1.0516	58.6
1.0581	58.6333
1.0762	58.6667
1.0951	58.7
1.0934	58.7333
1.0766	58.7667
1.0574	58.8
1.0602	58.8333
1.0872	58.8667
1.0941	58.9
1.0825	58.9333
1.0681	58.9667
1.0726	59
1.0903	59.0333
1.0959	59.0667
1.0862	59.1
1.0725	59.1333
1.0578	59.1667
1.0893	59.2
1.0969	59.2333
1.0945	59.2667
1.08	59.3
1.0827	59.3333
1.0973	59.3667
1.0918	59.4
1.0856	59.4333
1.0842	59.4667
1.0906	59.5
1.1001	59.5333
1.0948	59.5667
1.0836	59.6
1.0834	59.6333
1.1019	59.6667
1.0906	59.7
1.0877	59.7333
1.0759	59.7667
1.0825	59.8
1.1091	59.8333
1.1132	59.8667
1.0982	59.9
1.0814	59.9333
1.08	59.9667
1.1045	60
1.1175	60.0333
1.1025	60.0667
1.088	60.1
1.0882	60.1333
1.1129	60.1667
1.1112	60.2
1.1011	60.2333
1.0785	60.2667
1.1027	60.3
1.1113	60.3333
1.1128	60.3667
1.1053	60.4
1.1032	60.4333
1.1175	60.4667
1.117	60.5
1.1113	60.5333
1.1068	60.5667
1.1089	60.6
1.1224	60.6333
1.1218	60.6667
1.1154	60.7
1.1038	60.7333
1.11	60.7667
1.1316	60.8
1.1091	60.8333
1.1154	60.8667
1.1046	60.9
1.1223	60.9333
1.1391	60.9667
1.133	61
1.1208	61.0333
1.1041	61.0667
1.1201	61.1
1.1448	61.1333
1.1353	61.1667
1.1194	61.2
1.1208	61.2333
1.1374	61.2667
1.1364	61.3
1.1293	61.3333
1.1131	61.3667
1.1126	61.4
1.1396	61.4333
1.1398	61.4667
1.1356	61.5
1.1205	61.5333
1.1346	61.5667
1.1456	61.6
1.1346	61.6333
1.1293	61.6667
1.133	61.7
1.1438	61.7333
1.1472	61.7667
1.1394	61.8
1.1283	61.8333
1.1328	61.8667
1.1545	61.9
1.1384	61.9333
1.1363	61.9667
1.1215	62
1.1416	62.0333
1.1629	62.0667
1.1543	62.1
1.1388	62.1333
1.136	62.1667
1.1447	62.2
1.1608	62.2333
1.1513	62.2667
1.1368	62.3
1.1422	62.3333
1.1569	62.3667
1.154	62.4
1.1467	62.4333
1.1393	62.4667
1.1307	62.5
1.1608	62.5333
1.154	62.5667
1.1533	62.6
1.1442	62.6333
1.157	62.6667
1.1682	62.7
1.1607	62.7333
1.1518	62.7667
1.1533	62.8
1.1594	62.8333
1.1752	62.8667
1.1674	62.9
1.153	62.9333
1.1551	62.9667
1.1753	63
1.167	63.0333
1.1588	63.0667
1.1472	63.1
1.1593	63.1333
1.1914	63.1667
1.1849	63.2
1.1691	63.2333
1.1578	63.2667
1.1727	63.3
1.1938	63.3333
1.1826	63.3667
1.1683	63.4
1.1714	63.4333
1.1835	63.4667
1.182	63.5
1.1757	63.5333
1.1716	63.5667
1.1584	63.6
1.1908	63.6333
1.1776	63.6667
1.1761	63.7
1.1735	63.7333
1.1841	63.7667
1.1954	63.8
1.183	63.8333
1.1776	63.8667
1.18	63.9
1.1984	63.9333
1.2005	63.9667
1.1877	64
1.1774	64.0333
1.1857	64.0667
1.1989	64.1
1.1938	64.1333
1.1688	64.1667
1.1849	64.2
1.1902	64.2333
1.2047	64.2667
1.1959	64.3
1.1745	64.3333
1.1782	64.3667
1.2	64.4
1.1911	64.4333
1.1922	64.4667
1.1927	64.5
1.1992	64.5333
1.2036	64.5667
1.1961	64.6
1.1914	64.6333
1.1947	64.6667
1.205	64.7
1.1946	64.7333
1.1907	64.7667
1.1854	64.8
1.2001	64.8333
1.2053	64.8667
1.2045	64.9
1.1911	64.9333
1.1799	64.9667
1.1867	65
1.2098	65.0333
1.2047	65.0667
1.1935	65.1
1.1814	65.1333
1.194	65.1667
1.2127	65.2
1.2016	65.2333
1.1841	65.2667
1.1756	65.3
1.2015	65.3333
1.2082	65.3667
1.2075	65.4
1.1942	65.4333
1.2007	65.4667
1.2058	65.5
1.1996	65.5333
1.1975	65.5667
1.1983	65.6
1.2033	65.6333
1.2066	65.6667
1.2001	65.7
1.1935	65.7333
1.1958	65.7667
1.2024	65.8
1.208	65.8333
1.1846	65.8667
1.1793	65.9
1.1861	65.9333
1.2049	65.9667
1.2003	66
1.1932	66.0333
1.1751	66.0667
1.1845	66.1
1.207	66.1333
1.197	66.1667
1.1861	66.2
1.1884	66.2333
1.1961	66.2667
1.1954	66.3
1.1919	66.3333
1.1806	66.3667
1.1765	66.4
1.1814	66.4333
1.1885	66.4667
1.1826	66.5
1.1829	66.5333
1.1832	66.5667
1.1859	66.6
[truncated: 6,719 more rows]
