# Supplementary material for: Auditory feedback effect on temporal patterns during self-pacing treadmill walking
Source: PLoS One. 2025 Nov 4;20(11):e0335971. doi: 10.1371/journal.pone.0335971 (PMC12585087; doi:10.1371/journal.pone.0335971)
Supplement: S2 File — This file archive contains gait events from the two test conditions (no sound and with sound) for all included participants, as well as the validation data for the accelerometer-based gait event detection algorithm. All data files are in CSV format. A readme file is included with the details of the file format and contents. (ZIP) [file pone.0335971.s003.zip › TreadmillSoundsData/TestConditions/NoSound/BeltSpeed/Subject23_NoSoundBeltspeed.csv]

BeltSpeed	Time
1.4827	0
1.4652	0.0333
1.4662	0.0667
1.4856	0.1
1.4903	0.1333
1.4815	0.1667
1.4627	0.2
1.4559	0.2333
1.4639	0.2667
1.4977	0.3
1.4871	0.3333
1.4775	0.3667
1.4603	0.4
1.4628	0.4333
1.4874	0.4667
1.497	0.5
1.4817	0.5333
1.4651	0.5667
1.4575	0.6
1.4852	0.6333
1.4898	0.6667
1.4741	0.7
1.4625	0.7333
1.4737	0.7667
1.463	0.8
1.474	0.8333
1.4683	0.8667
1.4588	0.9
1.4625	0.9333
1.4571	0.9667
1.4594	1
1.4593	1.0333
1.4589	1.0667
1.4533	1.1
1.4494	1.1333
1.4515	1.1667
1.4483	1.2
1.4494	1.2333
1.4469	1.2667
1.4372	1.3
1.427	1.3333
1.4324	1.3667
1.439	1.4
1.4413	1.4333
1.4336	1.4667
1.4314	1.5
1.4307	1.5333
1.429	1.5667
1.4268	1.6
1.4192	1.6333
1.4236	1.6667
1.4163	1.7
1.4186	1.7333
1.418	1.7667
1.4064	1.8
1.406	1.8333
1.4066	1.8667
1.3907	1.9
1.4054	1.9333
1.4028	1.9667
1.3922	2
1.3973	2.0333
1.3891	2.0667
1.3876	2.1
1.3878	2.1333
1.3776	2.1667
1.3807	2.2
1.3796	2.2333
1.3726	2.2667
1.3738	2.3
1.3733	2.3333
1.3631	2.3667
1.3721	2.4
1.3449	2.4333
1.3623	2.4667
1.3549	2.5
1.3537	2.5333
1.3501	2.5667
1.3518	2.6
1.3543	2.6333
1.3502	2.6667
1.3383	2.7
1.3393	2.7333
1.3431	2.7667
1.3411	2.8
1.3377	2.8333
1.3195	2.8667
1.3246	2.9
1.3311	2.9333
1.3114	2.9667
1.3253	3
1.3045	3.0333
1.3132	3.0667
1.3208	3.1
1.3182	3.1333
1.316	3.1667
1.3009	3.2
1.2891	3.2333
1.2957	3.2667
1.3076	3.3
1.3059	3.3333
1.304	3.3667
1.2886	3.4
1.2739	3.4333
1.2879	3.4667
1.3006	3.5
1.2747	3.5333
1.2785	3.5667
1.275	3.6
1.2922	3.6333
1.29	3.6667
1.2821	3.7
1.2682	3.7333
1.274	3.7667
1.2856	3.8
1.2822	3.8333
1.2684	3.8667
1.2628	3.9
1.274	3.9333
1.274	3.9667
1.2707	4
1.2647	4.0333
1.2355	4.0667
1.2702	4.1
1.265	4.1333
1.266	4.1667
1.2624	4.2
1.2459	4.2333
1.2534	4.2667
1.2568	4.3
1.2602	4.3333
1.2556	4.3667
1.2413	4.4
1.2412	4.4333
1.2503	4.4667
1.2582	4.5
1.2535	4.5333
1.2398	4.5667
1.2283	4.6
1.231	4.6333
1.2628	4.6667
1.2542	4.7
1.236	4.7333
1.2367	4.7667
1.2455	4.8
1.2578	4.8333
1.25	4.8667
1.2417	4.9
1.2312	4.9333
1.2397	4.9667
1.2581	5
1.2611	5.0333
1.2543	5.0667
1.2373	5.1
1.2194	5.1333
1.2368	5.1667
1.2696	5.2
1.2677	5.2333
1.2609	5.2667
1.2413	5.3
1.2382	5.3333
1.2601	5.3667
1.2805	5.4
1.2725	5.4333
1.2556	5.4667
1.2536	5.5
1.2667	5.5333
1.2843	5.5667
1.274	5.6
1.2592	5.6333
1.2618	5.6667
1.2559	5.7
1.2907	5.7333
1.2869	5.7667
1.2735	5.8
1.2688	5.8333
1.276	5.8667
1.296	5.9
1.2917	5.9333
1.2862	5.9667
1.2769	6
1.2813	6.0333
1.2896	6.0667
1.3129	6.1
1.3057	6.1333
1.2945	6.1667
1.2918	6.2
1.2816	6.2333
1.3134	6.2667
1.326	6.3
1.3226	6.3333
1.3042	6.3667
1.3047	6.4
1.3134	6.4333
1.3383	6.4667
1.3296	6.5
1.3148	6.5333
1.3159	6.5667
1.328	6.6
1.3471	6.6333
1.3382	6.6667
1.3281	6.7
1.3241	6.7333
1.312	6.7667
1.3505	6.8
1.3653	6.8333
1.3513	6.8667
1.3391	6.9
1.3329	6.9333
1.3383	6.9667
1.3656	7
1.3812	7.0333
1.3655	7.0667
1.3495	7.1
1.3486	7.1333
1.3665	7.1667
1.3824	7.2
1.3765	7.2333
1.3619	7.2667
1.3547	7.3
1.3624	7.3333
1.3984	7.3667
1.3907	7.4
1.3864	7.4333
1.3741	7.4667
1.3766	7.5
1.3981	7.5333
1.414	7.5667
1.3931	7.6
1.3884	7.6333
1.3966	7.6667
1.4111	7.7
1.4053	7.7333
1.3985	7.7667
1.3949	7.8
1.3978	7.8333
1.3994	7.8667
1.4164	7.9
1.4244	7.9333
1.4027	7.9667
1.4084	8
1.4107	8.0333
1.4173	8.0667
1.4113	8.1
1.4117	8.1333
1.4118	8.1667
1.4134	8.2
1.4294	8.2333
1.4255	8.2667
1.4233	8.3
1.4176	8.3333
1.42	8.3667
1.4136	8.4
1.4334	8.4333
1.4337	8.4667
1.4386	8.5
1.4341	8.5333
1.4248	8.5667
1.4279	8.6
1.4307	8.6333
1.4453	8.6667
1.4383	8.7
1.4368	8.7333
1.4323	8.7667
1.4353	8.8
1.4408	8.8333
1.4537	8.8667
1.4455	8.9
1.4477	8.9333
1.4163	8.9667
1.4449	9
1.4467	9.0333
1.4655	9.0667
1.4613	9.1
1.4476	9.1333
1.4288	9.1667
1.4291	9.2
1.4496	9.2333
1.4741	9.2667
1.4692	9.3
1.4524	9.3333
1.4373	9.3667
1.4426	9.4
1.4681	9.4333
1.4757	9.4667
1.4499	9.5
1.4524	9.5333
1.4553	9.5667
1.4707	9.6
1.4801	9.6333
1.4712	9.6667
1.4593	9.7
1.4585	9.7333
1.4634	9.7667
1.4887	9.8
1.4878	9.8333
1.4812	9.8667
1.4634	9.9
1.4615	9.9333
1.4747	9.9667
1.4954	10
1.4727	10.0333
1.4709	10.0667
1.4755	10.1
1.4698	10.1333
1.501	10.1667
1.4978	10.2
1.4848	10.2333
1.4783	10.2667
1.4822	10.3
1.4987	10.3333
1.5156	10.3667
1.5049	10.4
1.4939	10.4333
1.4795	10.4667
1.4985	10.5
1.523	10.5333
1.4924	10.5667
1.4992	10.6
1.4896	10.6333
1.5205	10.6667
1.5133	10.7
1.505	10.7333
1.5044	10.7667
1.5141	10.8
1.5267	10.8333
1.5152	10.8667
1.5048	10.9
1.5093	10.9333
1.5226	10.9667
1.5263	11
1.5177	11.0333
1.4988	11.0667
1.5049	11.1
1.5225	11.1333
1.5304	11.1667
1.5318	11.2
1.5154	11.2333
1.5015	11.2667
1.5089	11.3
1.5294	11.3333
1.5431	11.3667
1.5299	11.4
1.5139	11.4333
1.5054	11.4667
1.5296	11.5
1.5409	11.5333
1.5256	11.5667
1.5182	11.6
1.5116	11.6333
1.5289	11.6667
1.5305	11.7
1.5266	11.7333
1.5216	11.7667
1.5292	11.8
1.5294	11.8333
1.5246	11.8667
1.5226	11.9
1.5226	11.9333
1.5291	11.9667
1.5307	12
1.5294	12.0333
1.5228	12.0667
1.5237	12.1
1.5242	12.1333
1.5197	12.1667
1.5193	12.2
1.5316	12.2333
1.5217	12.2667
1.5285	12.3
1.5134	12.3333
1.5132	12.3667
1.5142	12.4
1.5232	12.4333
1.5208	12.4667
1.5158	12.5
1.5073	12.5333
1.5117	12.5667
1.5223	12.6
1.5215	12.6333
1.5087	12.6667
1.4874	12.7
1.5152	12.7333
1.5232	12.7667
1.5186	12.8
1.5078	12.8333
1.4981	12.8667
1.5137	12.9
1.5281	12.9333
1.5182	12.9667
1.5068	13
1.5082	13.0333
1.513	13.0667
1.5317	13.1
1.5261	13.1333
1.5167	13.1667
1.4998	13.2
1.497	13.2333
1.5121	13.2667
1.5335	13.3
1.5295	13.3333
1.5164	13.3667
1.5015	13.4
1.5075	13.4333
1.529	13.4667
1.5327	13.5
1.5137	13.5333
1.5048	13.5667
1.5192	13.6
1.5269	13.6333
1.5172	13.6667
1.5065	13.7
1.5139	13.7333
1.5183	13.7667
1.5119	13.8
1.5028	13.8333
1.5067	13.8667
1.5154	13.9
1.5258	13.9333
1.5176	13.9667
1.5101	14
1.4932	14.0333
1.4981	14.0667
1.5163	14.1
1.5239	14.1333
1.5136	14.1667
1.497	14.2
1.4922	14.2333
1.4989	14.2667
1.5285	14.3
1.502	14.3333
1.5108	14.3667
1.4929	14.4
1.4972	14.4333
1.5191	14.4667
1.5282	14.5
1.509	14.5333
1.4939	14.5667
1.5	14.6
1.5175	14.6333
1.5073	14.6667
1.4971	14.7
1.5014	14.7333
1.5096	14.7667
1.5092	14.8
1.5008	14.8333
1.4765	14.8667
1.4968	14.9
1.5132	14.9333
1.5069	14.9667
1.4962	15
1.4736	15.0333
1.4777	15.0667
1.5062	15.1
1.5107	15.1333
1.5011	15.1667
1.4843	15.2
1.4824	15.2333
1.4959	15.2667
1.5125	15.3
1.504	15.3333
1.4977	15.3667
1.4563	15.4
1.4749	15.4333
1.5111	15.4667
1.5132	15.5
1.505	15.5333
1.4787	15.5667
1.4685	15.6
1.4881	15.6333
1.5135	15.6667
1.5033	15.7
1.4849	15.7333
1.4841	15.7667
1.4835	15.8
1.4862	15.8333
1.5007	15.8667
1.4957	15.9
1.4694	15.9333
1.4773	15.9667
1.4812	16
1.5041	16.0333
1.4975	16.0667
1.4847	16.1
1.4678	16.1333
1.4694	16.1667
1.4854	16.2
1.506	16.2333
1.4932	16.2667
1.4765	16.3
1.4675	16.3333
1.4818	16.3667
1.4986	16.4
1.4886	16.4333
1.4639	16.4667
1.4598	16.5
1.4846	16.5333
1.5018	16.5667
1.4978	16.6
1.4729	16.6333
1.4565	16.6667
1.4697	16.7
1.4983	16.7333
1.4882	16.7667
1.4769	16.8
1.4762	16.8333
1.4685	16.8667
1.4765	16.9
1.4873	16.9333
1.4856	16.9667
1.4568	17
1.4632	17.0333
1.4744	17.0667
1.4939	17.1
1.4931	17.1333
1.478	17.1667
1.4579	17.2
1.4593	17.2333
1.471	17.2667
1.5004	17.3
1.4932	17.3333
1.4778	17.3667
1.464	17.4
1.4632	17.4333
1.4933	17.4667
1.4942	17.5
1.4668	17.5333
1.4488	17.5667
1.4963	17.6
1.4857	17.6333
1.4834	17.6667
1.4755	17.7
1.4744	17.7333
1.4994	17.7667
1.5085	17.8
1.4922	17.8333
1.4828	17.8667
1.4938	17.9
1.5054	17.9333
1.4979	17.9667
1.4922	18
1.4915	18.0333
1.4944	18.0667
1.4965	18.1
1.5049	18.1333
1.509	18.1667
1.4979	18.2
1.5001	18.2333
1.5007	18.2667
1.518	18.3
1.5077	18.3333
1.5067	18.3667
1.5038	18.4
1.5068	18.4333
1.5231	18.4667
1.5266	18.5
1.518	18.5333
1.5042	18.5667
1.5172	18.6
1.5156	18.6333
1.5268	18.6667
1.518	18.7
1.5163	18.7333
1.5267	18.7667
1.5249	18.8
1.5239	18.8333
1.5273	18.8667
1.5237	18.9
1.5385	18.9333
1.5317	18.9667
1.5343	19
1.5345	19.0333
1.5342	19.0667
1.5446	19.1
1.5415	19.1333
1.5237	19.1667
1.5356	19.2
1.5462	19.2333
1.5467	19.2667
1.555	19.3
1.5489	19.3333
1.5494	19.3667
1.5479	19.4
1.5484	19.4333
1.5484	19.4667
1.5632	19.5
1.5613	19.5333
1.5608	19.5667
1.5538	19.6
1.5532	19.6333
1.5651	19.6667
1.5469	19.7
1.5654	19.7333
1.5636	19.7667
1.5718	19.8
1.5718	19.8333
1.5641	19.8667
1.5727	19.9
1.572	19.9333
1.5745	19.9667
1.5812	20
1.577	20.0333
1.5814	20.0667
1.5773	20.1
1.5803	20.1333
1.5873	20.1667
1.5669	20.2
1.5833	20.2333
1.5769	20.2667
1.5874	20.3
1.588	20.3333
1.5801	20.3667
1.5815	20.4
1.5813	20.4333
1.5944	20.4667
1.5888	20.5
1.5843	20.5333
1.5853	20.5667
1.5962	20.6
1.6015	20.6333
1.5907	20.6667
1.5786	20.7
1.5781	20.7333
1.6088	20.7667
1.608	20.8
1.5954	20.8333
1.596	20.8667
1.6006	20.9
1.6195	20.9333
1.6083	20.9667
1.6003	21
1.5987	21.0333
1.6049	21.0667
1.6272	21.1
1.6234	21.1333
1.6136	21.1667
1.5984	21.2
1.5951	21.2333
1.6032	21.2667
1.6396	21.3
1.6332	21.3333
1.6163	21.3667
1.6053	21.4
1.6023	21.4333
1.63	21.4667
1.64	21.5
1.6231	21.5333
1.6132	21.5667
1.6246	21.6
1.6289	21.6333
1.6244	21.6667
1.6177	21.7
1.6172	21.7333
1.6097	21.7667
1.6281	21.8
1.6307	21.8333
1.6195	21.8667
1.6313	21.9
1.6095	21.9333
1.6079	21.9667
1.6109	22
1.6205	22.0333
1.6157	22.0667
1.6091	22.1
1.6022	22.1333
1.605	22.1667
1.6149	22.2
1.6185	22.2333
1.6128	22.2667
1.5952	22.3
1.5945	22.3333
1.6014	22.3667
1.6231	22.4
1.6192	22.4333
1.606	22.4667
1.5913	22.5
1.6004	22.5333
1.6232	22.5667
1.6164	22.6
1.6043	22.6333
1.5896	22.6667
1.6042	22.7
1.6221	22.7333
1.602	22.7667
1.5836	22.8
1.5923	22.8333
1.6193	22.8667
1.6203	22.9
1.6164	22.9333
1.5952	22.9667
1.5756	23
1.5835	23.0333
1.6139	23.0667
1.6183	23.1
1.5973	23.1333
1.5902	23.1667
1.5839	23.2
1.5799	23.2333
1.5884	23.2667
1.5988	23.3
1.5749	23.3333
1.5894	23.3667
1.5693	23.4
1.5773	23.4333
1.5856	23.4667
1.5798	23.5
1.5734	23.5333
1.5561	23.5667
1.5647	23.6
1.5803	23.6333
1.5752	23.6667
1.5635	23.7
1.5524	23.7333
1.5663	23.7667
1.5683	23.8
1.5557	23.8333
1.5513	23.8667
1.5646	23.9
1.5697	23.9333
1.5783	23.9667
1.5623	24
1.5439	24.0333
1.5482	24.0667
1.5694	24.1
1.5681	24.1333
1.5513	24.1667
1.547	24.2
1.5563	24.2333
1.5627	24.2667
1.5545	24.3
1.547	24.3333
1.5322	24.3667
1.5325	24.4
1.5609	24.4333
1.5555	24.4667
1.552	24.5
1.5346	24.5333
1.54	24.5667
1.5606	24.6
1.5509	24.6333
1.5432	24.6667
1.5479	24.7
1.5467	24.7333
1.5491	24.7667
1.5424	24.8
1.5357	24.8333
1.5331	24.8667
1.5297	24.9
1.5415	24.9333
1.5366	24.9667
1.5425	25
1.5391	25.0333
1.5371	25.0667
1.5386	25.1
1.5396	25.1333
1.5384	25.1667
1.5387	25.2
1.5387	25.2333
1.54	25.2667
1.5435	25.3
1.5411	25.3333
1.5368	25.3667
1.5331	25.4
1.5296	25.4333
1.5544	25.4667
1.5447	25.5
1.548	25.5333
1.5358	25.5667
1.5372	25.6
1.5492	25.6333
1.5619	25.6667
1.5517	25.7
1.5388	25.7333
1.5383	25.7667
1.5472	25.8
1.5687	25.8333
1.562	25.8667
1.5521	25.9
1.512	25.9333
1.5451	25.9667
1.5635	26
1.5764	26.0333
1.5714	26.0667
1.5491	26.1
1.5316	26.1333
1.525	26.1667
1.5543	26.2
1.5755	26.2333
1.5691	26.2667
1.551	26.3
1.554	26.3333
1.5622	26.3667
1.5583	26.4
1.5594	26.4333
1.5414	26.4667
1.5511	26.5
1.5715	26.5333
1.568	26.5667
1.5683	26.6
1.5476	26.6333
1.547	26.6667
1.5498	26.7
1.5736	26.7333
1.582	26.7667
1.5714	26.8
1.5558	26.8333
1.5444	26.8667
1.5666	26.9
1.5877	26.9333
1.5821	26.9667
1.5506	27
1.5521	27.0333
1.5708	27.0667
1.5847	27.1
1.5975	27.1333
1.5822	27.1667
1.5675	27.2
1.5484	27.2333
1.5563	27.2667
1.5867	27.3
1.6006	27.3333
1.5878	27.3667
1.5692	27.4
1.5595	27.4333
1.5702	27.4667
1.5977	27.5
1.5802	27.5333
1.5609	27.5667
1.5715	27.6
1.5891	27.6333
1.5899	27.6667
1.5758	27.7
1.5687	27.7333
1.5755	27.7667
1.5989	27.8
1.5958	27.8333
1.5814	27.8667
1.5728	27.9
1.5809	27.9333
1.6017	27.9667
1.5955	28
1.5905	28.0333
1.5443	28.0667
1.5879	28.1
1.6084	28.1333
1.6104	28.1667
1.605	28.2
1.5778	28.2333
1.567	28.2667
1.575	28.3
1.605	28.3333
1.6162	28.3667
1.5972	28.4
1.5845	28.4333
1.58	28.4667
1.6071	28.5
1.6107	28.5333
1.5768	28.5667
1.5833	28.6
1.5988	28.6333
1.6232	28.6667
1.6195	28.7
1.6084	28.7333
1.5854	28.7667
1.5759	28.8
1.5912	28.8333
1.6202	28.8667
1.6356	28.9
1.6176	28.9333
1.6024	28.9667
1.59	29
1.607	29.0333
1.6276	29.0667
1.5883	29.1
1.6157	29.1333
1.6159	29.1667
1.6232	29.2
1.6316	29.2333
1.6216	29.2667
1.6241	29.3
1.62	29.3333
1.6217	29.3667
1.6368	29.4
1.6384	29.4333
1.6317	29.4667
1.6244	29.5
1.626	29.5333
1.6372	29.5667
1.6474	29.6
1.6257	29.6333
1.6288	29.6667
1.6313	29.7
1.6314	29.7333
1.6579	29.7667
1.6524	29.8
1.6489	29.8333
1.6312	29.8667
1.6285	29.9
1.6337	29.9333
1.6543	29.9667
1.6668	30
1.6581	30.0333
1.6429	30.0667
1.621	30.1
1.6239	30.1333
1.6609	30.1667
1.6663	30.2
1.6656	30.2333
1.6457	30.2667
1.6404	30.3
1.6525	30.3333
1.673	30.3667
1.6637	30.4
1.6584	30.4333
1.6392	30.4667
1.6507	30.5
1.6713	30.5333
1.6685	30.5667
1.6563	30.6
1.6428	30.6333
1.6388	30.6667
1.6729	30.7
1.6648	30.7333
1.6495	30.7667
1.6511	30.8
1.6607	30.8333
1.6648	30.8667
1.6589	30.9
1.6451	30.9333
1.6449	30.9667
1.6547	31
1.6663	31.0333
1.6609	31.0667
1.6544	31.1
1.6285	31.1333
1.628	31.1667
1.6538	31.2
1.6712	31.2333
1.6533	31.2667
1.6448	31.3
1.6231	31.3333
1.6346	31.3667
1.6618	31.4
1.6754	31.4333
1.6618	31.4667
1.642	31.5
1.6329	31.5333
1.6552	31.5667
1.6594	31.6
1.6434	31.6333
1.6431	31.6667
1.6164	31.7
1.6402	31.7333
1.6465	31.7667
1.6401	31.8
1.6424	31.8333
1.6191	31.8667
1.6159	31.9
1.6266	31.9333
1.6371	31.9667
1.6289	32
1.618	32.0333
1.6089	32.0667
1.6143	32.1
1.6308	32.1333
1.6303	32.1667
1.6102	32.2
1.597	32.2333
1.6084	32.2667
1.6174	32.3
1.643	32.3333
1.628	32.3667
1.6151	32.4
1.5941	32.4333
1.5966	32.4667
1.6301	32.5
1.635	32.5333
1.6132	32.5667
1.6013	32.6
1.6095	32.6333
1.6225	32.6667
1.6139	32.7
1.5859	32.7333
1.6011	32.7667
1.6135	32.8
1.6148	32.8333
1.6089	32.8667
1.5955	32.9
1.5968	32.9333
1.607	32.9667
1.6113	33
1.6049	33.0333
1.5931	33.0667
1.5881	33.1
1.5954	33.1333
1.6109	33.1667
1.6057	33.2
1.5994	33.2333
1.5599	33.2667
1.5735	33.3
1.608	33.3333
1.6091	33.3667
1.6137	33.4
1.5865	33.4333
1.5725	33.4667
1.5598	33.5
1.5881	33.5333
1.6059	33.5667
1.5887	33.6
1.5774	33.6333
1.5727	33.6667
1.5729	33.7
1.5759	33.7333
1.5709	33.7667
1.5807	33.8
1.573	33.8333
1.5701	33.8667
1.58	33.9
1.5835	33.9333
1.5786	33.9667
1.5745	34
1.5681	34.0333
1.5726	34.0667
1.5794	34.1
1.5845	34.1333
1.5815	34.1667
1.5674	34.2
1.5679	34.2333
1.5693	34.2667
1.5587	34.3
1.5953	34.3333
1.6003	34.3667
1.5626	34.4
1.5743	34.4333
1.5668	34.4667
1.5844	34.5
1.5755	34.5333
1.5695	34.5667
1.5713	34.6
1.5797	34.6333
1.589	34.6667
1.5802	34.7
1.5718	34.7333
1.5778	34.7667
1.5719	34.8
1.58	34.8333
1.5927	34.8667
1.5801	34.9
1.589	34.9333
1.585	34.9667
1.5831	35
1.5884	35.0333
1.5932	35.0667
1.589	35.1
1.589	35.1333
1.5885	35.1667
1.5929	35.2
1.6032	35.2333
1.5928	35.2667
1.583	35.3
1.5833	35.3333
1.6	35.3667
1.6059	35.4
1.62	35.4333
1.6077	35.4667
1.5987	35.5
1.6005	35.5333
1.6122	35.5667
1.6322	35.6
1.6207	35.6333
1.608	35.6667
1.6082	35.7
1.622	35.7333
1.6364	35.7667
1.6274	35.8
1.6072	35.8333
1.617	35.8667
1.6337	35.9
1.6513	35.9333
1.6471	35.9667
1.6339	36
1.6164	36.0333
1.6202	36.0667
1.6378	36.1
1.6636	36.1333
1.6595	36.1667
1.644	36.2
1.6305	36.2333
1.6313	36.2667
1.6585	36.3
1.6463	36.3333
1.6576	36.3667
1.66	36.4
1.6512	36.4333
1.6695	36.4667
1.6781	36.5
1.6706	36.5333
1.6715	36.5667
1.6722	36.6
1.6831	36.6333
1.6903	36.6667
1.6849	36.7
1.6847	36.7333
1.6833	36.7667
1.6924	36.8
1.6864	36.8333
1.6913	36.8667
1.7098	36.9
1.6976	36.9333
1.7028	36.9667
1.705	37
1.6985	37.0333
1.7035	37.0667
1.7149	37.1
1.7107	37.1333
1.7126	37.1667
1.7115	37.2
1.7148	37.2333
1.7245	37.2667
1.7293	37.3
1.7203	37.3333
1.7	37.3667
1.7403	37.4
1.7259	37.4333
1.7472	37.4667
1.7466	37.5
1.7423	37.5333
1.7548	37.5667
1.7461	37.6
1.7683	37.6333
1.7647	37.6667
1.7669	37.7
1.7693	37.7333
1.7689	37.7667
1.7742	37.8
1.7839	37.8333
1.7754	37.8667
1.7768	37.9
1.7937	37.9333
1.7894	37.9667
1.8064	38
1.7988	38.0333
1.8009	38.0667
1.8	38.1
1.7989	38.1333
1.8077	38.1667
1.823	38.2
1.8168	38.2333
1.8146	38.2667
1.8073	38.3
1.808	38.3333
1.7963	38.3667
1.8417	38.4
1.8387	38.4333
1.8184	38.4667
1.8262	38.5
1.831	38.5333
1.8324	38.5667
1.8251	38.6
1.8298	38.6333
1.8284	38.6667
1.8429	38.7
1.8451	38.7333
1.837	38.7667
1.8326	38.8
1.8365	38.8333
1.8261	38.8667
1.8526	38.9
1.8569	38.9333
1.8493	38.9667
1.8449	39
1.8431	39.0333
1.8579	39.0667
1.8517	39.1
1.8512	39.1333
1.85	39.1667
1.8506	39.2
1.8612	39.2333
1.8642	39.2667
1.8598	39.3
1.8465	39.3333
1.8354	39.3667
1.8523	39.4
1.8829	39.4333
1.8731	39.4667
1.8638	39.5
1.8447	39.5333
1.8526	39.5667
1.8771	39.6
1.8888	39.6333
1.866	39.6667
1.8559	39.7
1.8639	39.7333
1.8756	39.7667
1.8709	39.8
1.8585	39.8333
1.8379	39.8667
1.8603	39.9
1.885	39.9333
1.8802	39.9667
1.8763	40
1.8555	40.0333
1.8475	40.0667
1.8588	40.1
1.8842	40.1333
1.8871	40.1667
1.8717	40.2
1.8575	40.2333
1.851	40.2667
1.8713	40.3
1.8788	40.3333
1.8525	40.3667
1.8779	40.4
1.8639	40.4333
1.8735	40.4667
1.8935	40.5
1.8796	40.5333
1.8715	40.5667
1.8733	40.6
1.8779	40.6333
1.8968	40.6667
1.8909	40.7
1.8848	40.7333
1.8696	40.7667
1.8749	40.8
1.8958	40.8333
1.863	40.8667
1.9048	40.9
1.879	40.9333
1.8749	40.9667
1.8862	41
1.8866	41.0333
1.885	41.0667
1.8747	41.1
1.8716	41.1333
1.8714	41.1667
1.8842	41.2
1.8906	41.2333
1.889	41.2667
1.8892	41.3
1.8679	41.3333
1.8626	41.3667
1.862	41.4
1.8971	41.4333
1.883	41.4667
1.8899	41.5
1.8688	41.5333
1.8677	41.5667
1.8847	41.6
1.8928	41.6333
1.884	41.6667
1.8685	41.7
1.869	41.7333
1.8845	41.7667
1.8927	41.8
1.8873	41.8333
1.8785	41.8667
1.8338	41.9
1.8734	41.9333
1.8873	41.9667
1.9015	42
1.8931	42.0333
1.8747	42.0667
1.8561	42.1
1.8428	42.1333
1.8617	42.1667
1.8893	42.2
1.8937	42.2333
1.8722	42.2667
1.8602	42.3
1.8684	42.3333
1.8696	42.3667
1.8441	42.4
1.8673	42.4333
1.8691	42.4667
1.8676	42.5
1.8712	42.5333
1.8625	42.5667
1.8663	42.6
1.8636	42.6333
1.8626	42.6667
1.8632	42.7
1.8615	42.7333
1.8553	42.7667
1.8581	42.8
1.8543	42.8333
1.8499	42.8667
1.8334	42.9
1.8488	42.9333
1.8456	42.9667
1.8489	43
1.8391	43.0333
1.832	43.0667
1.8337	43.1
1.8326	43.1333
1.8325	43.1667
1.8314	43.2
1.8197	43.2333
1.8191	43.2667
1.8218	43.3
1.8152	43.3333
1.8161	43.3667
1.7937	43.4
1.8061	43.4333
1.8113	43.4667
1.802	43.5
1.8048	43.5333
1.7952	43.5667
1.7905	43.6
1.7923	43.6333
1.7872	43.6667
1.7894	43.7
1.7821	43.7333
1.772	43.7667
1.7763	43.8
1.7703	43.8333
1.7715	43.8667
1.7496	43.9
1.7528	43.9333
1.7617	43.9667
1.7546	44
1.7578	44.0333
1.7537	44.0667
1.7384	44.1
1.736	44.1333
1.7389	44.1667
1.7409	44.2
1.7416	44.2333
1.7385	44.2667
1.7224	44.3
1.7163	44.3333
1.7193	44.3667
1.7132	44.4
1.703	44.4333
1.725	44.4667
1.7012	44.5
1.7047	44.5333
1.695	44.5667
1.6966	44.6
1.7024	44.6333
1.6976	44.6667
1.6973	44.7
1.6796	44.7333
1.6906	44.7667
1.6861	44.8
1.6879	44.8333
1.6875	44.8667
1.67	44.9
1.6397	44.9333
1.675	44.9667
1.6767	45
1.6735	45.0333
1.6732	45.0667
1.6465	45.1
1.6498	45.1333
1.6588	45.1667
1.6601	45.2
1.6579	45.2333
1.6463	45.2667
1.6328	45.3
1.6398	45.3333
1.6496	45.3667
1.6483	45.4
1.6202	45.4333
1.627	45.4667
1.6324	45.5
1.6419	45.5333
1.6593	45.5667
1.6357	45.6
1.623	45.6333
1.617	45.6667
1.6337	45.7
1.6555	45.7333
1.6462	45.7667
1.637	45.8
1.6189	45.8333
1.621	45.8667
1.6487	45.9
1.6323	45.9333
1.6357	45.9667
1.6395	46
1.6247	46.0333
1.6507	46.0667
1.662	46.1
1.6514	46.1333
1.642	46.1667
1.6377	46.2
1.6452	46.2333
1.6677	46.2667
1.6626	46.3
1.6582	46.3333
1.6376	46.3667
1.6404	46.4
1.6519	46.4333
1.6599	46.4667
1.6667	46.5
1.6496	46.5333
1.647	46.5667
1.6622	46.6
1.6524	46.6333
1.6617	46.6667
1.6588	46.7
1.6644	46.7333
1.6643	46.7667
1.6634	46.8
1.6655	46.8333
1.6656	46.8667
1.6686	46.9
1.6695	46.9333
1.6467	46.9667
1.6601	47
1.6707	47.0333
1.6755	47.0667
1.6756	47.1
1.6673	47.1333
1.6583	47.1667
1.6607	47.2
1.6686	47.2333
1.6834	47.2667
1.6761	47.3
1.6687	47.3333
1.6571	47.3667
1.6636	47.4
1.6781	47.4333
1.6829	47.4667
1.6551	47.5
1.6601	47.5333
1.6745	47.5667
1.6881	47.6
1.679	47.6333
1.6661	47.6667
1.6574	47.7
1.6617	47.7333
1.6845	47.7667
1.6954	47.8
1.6835	47.8333
1.6702	47.8667
1.6549	47.9
1.6667	47.9333
1.6904	47.9667
1.6819	48
1.6738	48.0333
1.6785	48.0667
1.6656	48.1
1.681	48.1333
1.7011	48.1667
1.6946	48.2
1.6825	48.2333
1.6787	48.2667
1.6852	48.3
1.7024	48.3333
1.6997	48.3667
1.6949	48.4
1.6779	48.4333
1.6787	48.4667
1.6939	48.5
1.6853	48.5333
1.7085	48.5667
1.6854	48.6
1.6814	48.6333
1.6871	48.6667
1.679	48.7
1.6794	48.7333
1.6846	48.7667
1.6823	48.8
1.6812	48.8333
1.6787	48.8667
1.6818	48.9
1.6836	48.9333
1.6819	48.9667
1.6832	49
1.6573	49.0333
1.6678	49.0667
1.6876	49.1
1.6858	49.1333
1.6848	49.1667
1.6732	49.2
1.653	49.2333
1.6569	49.2667
1.6658	49.3
1.6867	49.3333
1.6793	49.3667
1.6712	49.4
1.6541	49.4333
1.6544	49.4667
1.6788	49.5
1.6744	49.5333
1.665	49.5667
1.6665	49.6
1.6622	49.6333
1.6897	49.6667
1.679	49.7
1.6669	49.7333
1.6719	49.7667
1.6753	49.8
1.6788	49.8333
1.6704	49.8667
1.6641	49.9
1.6716	49.9333
1.6801	49.9667
1.6763	50
1.6653	50.0333
1.6427	50.0667
1.6647	50.1
1.6852	50.1333
1.6787	50.1667
1.6724	50.2
1.6478	50.2333
1.6583	50.2667
1.6804	50.3
1.6849	50.3333
1.6752	50.3667
1.6598	50.4
1.6602	50.4333
1.6769	50.4667
1.6808	50.5
1.6686	50.5333
1.6499	50.5667
1.6421	50.6
1.6891	50.6333
1.6863	50.6667
1.6741	50.7
1.6596	50.7333
1.6607	50.7667
1.6773	50.8
1.6929	50.8333
1.6848	50.8667
1.6789	50.9
1.6598	50.9333
1.6611	50.9667
1.6781	51
1.6937	51.0333
1.6857	51.0667
1.6662	51.1
1.6557	51.1333
1.6655	51.1667
1.6868	51.2
1.7016	51.2333
1.6876	51.2667
1.6737	51.3
1.656	51.3333
1.6589	51.3667
1.6705	51.4
1.7007	51.4333
1.7016	51.4667
1.6868	51.5
1.6707	51.5333
1.6522	51.5667
1.6579	51.6
1.6866	51.6333
1.6847	51.6667
1.6805	51.7
1.6823	51.7333
1.6655	51.7667
1.6577	51.8
1.6655	51.8333
1.6824	51.8667
1.6786	51.9
1.6685	51.9333
1.6581	51.9667
1.6657	52
1.6786	52.0333
1.6774	52.0667
1.669	52.1
1.6463	52.1333
1.651	52.1667
1.6736	52.2
1.6856	52.2333
1.6836	52.2667
1.6707	52.3
1.6492	52.3333
1.646	52.3667
1.6739	52.4
1.6886	52.4333
1.6762	52.4667
1.6608	52.5
1.6546	52.5333
1.6788	52.5667
1.6819	52.6
1.6493	52.6333
1.6546	52.6667
1.6809	52.7
1.6767	52.7333
1.6783	52.7667
1.6542	52.8
1.6404	52.8333
1.6595	52.8667
1.6817	52.9
1.6709	52.9333
1.6521	52.9667
1.6568	53
1.6674	53.0333
1.6603	53.0667
1.6525	53.1
1.6417	53.1333
1.6536	53.1667
1.6688	53.2
1.6666	53.2333
1.6661	53.2667
1.6533	53.3
1.6542	53.3333
1.6562	53.3667
1.6735	53.4
1.6693	53.4333
1.6654	53.4667
1.65	53.5
1.6544	53.5333
1.6716	53.5667
1.6737	53.6
1.6602	53.6333
1.6295	53.6667
1.6542	53.7
1.6733	53.7333
1.6817	53.7667
1.6789	53.8
1.6568	53.8333
1.639	53.8667
1.6288	53.9
1.649	53.9333
1.6791	53.9667
1.683	54
1.6694	54.0333
1.6507	54.0667
1.6396	54.1
1.6643	54.1333
1.6625	54.1667
1.666	54.2
1.662	54.2333
1.6623	54.2667
1.6749	54.3
1.6819	54.3333
1.673	54.3667
1.668	54.4
1.6601	54.4333
1.6672	54.4667
1.6858	54.5
1.6837	54.5333
1.6768	54.5667
1.6581	54.6
1.6649	54.6333
1.6847	54.6667
1.6656	54.7
1.6852	54.7333
1.674	54.7667
1.6728	54.8
1.6887	54.8333
1.6865	54.8667
1.6812	54.9
1.678	54.9333
1.6807	54.9667
1.6867	55
1.6969	55.0333
1.6931	55.0667
1.6883	55.1
1.6759	55.1333
1.6845	55.1667
1.6722	55.2
1.6974	55.2333
1.695	55.2667
1.6955	55.3
1.6785	55.3333
1.6822	55.3667
1.702	55.4
1.6983	55.4333
1.6927	55.4667
1.6827	55.5
1.6873	55.5333
1.7044	55.5667
1.7082	55.6
1.6977	55.6333
1.6798	55.6667
1.6793	55.7
1.6953	55.7333
1.7104	55.7667
1.7047	55.8
1.6864	55.8333
1.6883	55.8667
1.7095	55.9
1.7105	55.9333
1.7028	55.9667
1.691	56
1.6935	56.0333
1.6995	56.0667
1.7205	56.1
1.7129	56.1333
1.7102	56.1667
1.6875	56.2
1.6805	56.2333
1.6933	56.2667
1.7355	56.3
1.7203	56.3333
1.7099	56.3667
1.6933	56.4
1.6893	56.4333
1.7181	56.4667
1.7334	56.5
1.7185	56.5333
1.7029	56.5667
1.7089	56.6
1.7251	56.6333
1.7231	56.6667
1.7154	56.7
1.6969	56.7333
1.6955	56.7667
1.7093	56.8
1.7354	56.8333
1.7235	56.8667
1.707	56.9
1.6936	56.9333
1.6994	56.9667
1.7235	57
1.7319	57.0333
1.7203	57.0667
1.7049	57.1
1.6902	57.1333
1.7072	57.1667
1.7304	57.2
1.7204	57.2333
1.7082	57.2667
1.6841	57.3
1.6999	57.3333
1.7246	57.3667
1.7247	57.4
1.7211	57.4333
1.7018	57.4667
1.6828	57.5
1.6826	57.5333
1.7126	57.5667
1.7219	57.6
1.7	57.6333
1.6941	57.6667
1.681	57.7
1.6806	57.7333
1.6896	57.7667
1.6807	57.8
1.6906	57.8333
1.6737	57.8667
1.6853	57.9
1.6952	57.9333
1.6847	57.9667
1.6726	58
1.6737	58.0333
1.6822	58.0667
1.6908	58.1
1.6855	58.1333
1.6725	58.1667
1.6621	58.2
1.6754	58.2333
1.6791	58.2667
1.6723	58.3
1.6619	58.3333
1.6578	58.3667
1.6637	58.4
1.67	58.4333
1.6765	58.4667
1.6668	58.5
1.6517	58.5333
1.6462	58.5667
1.666	58.6
1.6728	58.6333
1.661	58.6667
1.6463	58.7
1.645	58.7333
1.6626	58.7667
1.6621	58.8
1.6444	58.8333
1.6162	58.8667
1.6626	58.9
1.6598	58.9333
1.6658	58.9667
1.6468	59
1.625	59.0333
1.6151	59.0667
1.6396	59.1
1.656	59.1333
1.6371	59.1667
1.6296	59.2
1.6259	59.2333
1.6236	59.2667
1.6292	59.3
1.6292	59.3333
1.6034	59.3667
1.6168	59.4
1.6281	59.4333
1.6161	59.4667
1.6238	59.5
1.6121	59.5333
1.6157	59.5667
1.6202	59.6
1.6178	59.6333
1.6122	59.6667
1.612	59.7
1.6159	59.7333
1.6208	59.7667
1.6187	59.8
1.6098	59.8333
1.6034	59.8667
1.595	59.9
1.6297	59.9333
1.6185	59.9667
1.6146	60
1.6163	60.0333
1.6103	60.0667
1.6099	60.1
1.6097	60.1333
1.6138	60.1667
1.6136	60.2
1.6138	60.2333
1.6133	60.2667
1.6138	60.3
1.6163	60.3333
1.6176	60.3667
1.599	60.4
1.599	60.4333
1.6295	60.4667
1.6175	60.5
1.6313	60.5333
1.6197	60.5667
1.6117	60.6
1.6141	60.6333
1.6197	60.6667
1.637	60.7
1.6269	60.7333
1.6187	60.7667
1.615	60.8
1.6251	60.8333
1.6421	60.8667
1.6309	60.9
1.6056	60.9333
1.6155	60.9667
1.635	61
1.6486	61.0333
1.6511	61.0667
1.6388	61.1
1.6216	61.1333
1.6123	61.1667
1.6345	61.2
1.6604	61.2333
1.6589	61.2667
1.6417	61.3
1.6289	61.3333
1.6307	61.3667
1.6577	61.4
1.6472	61.4333
1.6447	61.4667
1.649	61.5
1.6508	61.5333
1.6736	61.5667
1.665	61.6
1.6528	61.6333
1.6498	61.6667
1.6618	61.7
1.6824	61.7333
1.6748	61.7667
1.6622	61.8
1.6564	61.8333
1.663	61.8667
1.685	61.9
1.6802	61.9333
1.6474	61.9667
1.6626	62
1.6741	62.0333
1.6895	62.0667
1.7014	62.1
1.6871	62.1333
1.6727	62.1667
1.6581	62.2
1.6707	62.2333
1.697	62.2667
1.7089	62.3
1.6975	62.3333
1.6804	62.3667
1.666	62.4
1.6733	62.4333
1.705	62.4667
1.6893	62.5
1.6808	62.5333
1.6817	62.5667
1.6958	62.6
1.6969	62.6333
1.6824	62.6667
1.6807	62.7
1.6848	62.7333
1.6989	62.7667
1.693	62.8
1.6792	62.8333
1.679	62.8667
1.6877	62.9
1.7015	62.9333
1.6847	62.9667
1.6602	63
1.6667	63.0333
1.682	63.0667
1.6886	63.1
1.7065	63.1333
1.6983	63.1667
1.694	63.2
1.6772	63.2333
1.6764	63.2667
1.6851	63.3
1.7065	63.3333
1.7019	63.3667
1.6952	63.4
1.6763	63.4333
1.668	63.4667
1.6819	63.5
1.6974	63.5333
1.6954	63.5667
1.6838	63.6
1.6737	63.6333
1.6875	63.6667
1.6775	63.7
1.6873	63.7333
1.6836	63.7667
1.6822	63.8
1.6842	63.8333
1.6827	63.8667
1.6818	63.9
1.6838	63.9333
1.6784	63.9667
1.6751	64
1.665	64.0333
1.656	64.0667
1.6868	64.1
1.6687	64.1333
1.6797	64.1667
1.6572	64.2
1.6394	64.2333
1.6513	64.2667
1.6732	64.3
1.6638	64.3333
1.6527	64.3667
1.6442	64.4
1.6549	64.4333
1.663	64.4667
1.6601	64.5
1.6489	64.5333
1.6179	64.5667
1.6408	64.6
1.6629	64.6333
1.6517	64.6667
1.6402	64.7
1.6252	64.7333
1.6428	64.7667
1.6522	64.8
1.6425	64.8333
1.6274	64.8667
1.6294	64.9
1.6437	64.9333
1.6448	64.9667
1.634	65
1.6161	65.0333
1.6179	65.0667
1.619	65.1
1.6423	65.1333
1.6181	65.1667
1.6257	65.2
1.6058	65.2333
1.5954	65.2667
1.6034	65.3
1.6139	65.3333
1.6113	65.3667
1.6031	65.4
1.5859	65.4333
1.5938	65.4667
1.6067	65.5
1.6073	65.5333
1.5946	65.5667
1.5577	65.6
1.5897	65.6333
1.6114	65.6667
1.5941	65.7
1.5934	65.7333
1.5652	65.7667
1.5684	65.8
1.5989	65.8333
1.6084	65.8667
1.5867	65.9
1.5866	65.9333
1.5751	65.9667
1.573	66
1.5812	66.0333
1.5864	66.0667
1.5857	66.1
1.5472	66.1333
1.5603	66.1667
1.5702	66.2
1.5875	66.2333
1.5858	66.2667
1.5749	66.3
1.5556	66.3333
1.5428	66.3667
1.5544	66.4
1.581	66.4333
1.5888	66.4667
1.5675	66.5
1.5553	66.5333
1.556	66.5667
1.5706	66.6
[truncated: 7,002 more rows]
