# Supplementary material for: Auditory feedback effect on temporal patterns during self-pacing treadmill walking
Source: PLoS One. 2025 Nov 4;20(11):e0335971. doi: 10.1371/journal.pone.0335971 (PMC12585087; doi:10.1371/journal.pone.0335971)
Supplement: S2 File — This file archive contains gait events from the two test conditions (no sound and with sound) for all included participants, as well as the validation data for the accelerometer-based gait event detection algorithm. All data files are in CSV format. A readme file is included with the details of the file format and contents. (ZIP) [file pone.0335971.s003.zip › TreadmillSoundsData/TestConditions/NoSound/BeltSpeed/Subject24_NoSoundBeltspeed.csv]

BeltSpeed	Time
0.7838	0
0.7876	0.0333
0.8003	0.0667
0.8137	0.1
0.8059	0.1333
0.7897	0.1667
0.7823	0.2
0.7929	0.2333
0.8161	0.2667
0.8102	0.3
0.7966	0.3333
0.7805	0.3667
0.7851	0.4
0.8069	0.4333
0.82	0.4667
0.8115	0.5
0.7974	0.5333
0.7809	0.5667
0.7911	0.6
0.8108	0.6333
0.8152	0.6667
0.7955	0.7
0.7818	0.7333
0.7881	0.7667
0.8125	0.8
0.81	0.8333
0.7945	0.8667
0.7874	0.9
0.797	0.9333
0.8182	0.9667
0.8143	1
0.7994	1.0333
0.7879	1.0667
0.8	1.1
0.8196	1.1333
0.8123	1.1667
0.8001	1.2
0.7935	1.2333
0.8042	1.2667
0.8232	1.3
0.8115	1.3333
0.8112	1.3667
0.7872	1.4
0.7908	1.4333
0.8033	1.4667
0.8317	1.5
0.8255	1.5333
0.811	1.5667
0.7923	1.6
0.7897	1.6333
0.8124	1.6667
0.8354	1.7
0.8312	1.7333
0.8158	1.7667
0.8009	1.8
0.8136	1.8333
0.8359	1.8667
0.823	1.9
0.8117	1.9333
0.8166	1.9667
0.8224	2
0.8144	2.0333
0.8157	2.0667
0.8042	2.1
0.8143	2.1333
0.8148	2.1667
0.8206	2.2
0.8175	2.2333
0.8104	2.2667
0.8084	2.3
0.8101	2.3333
0.8178	2.3667
0.8261	2.4
0.8206	2.4333
0.8104	2.4667
0.8081	2.5
0.8122	2.5333
0.8254	2.5667
0.827	2.6
0.8235	2.6333
0.81	2.6667
0.8059	2.7
0.8028	2.7333
0.8206	2.7667
0.8284	2.8
0.8198	2.8333
0.805	2.8667
0.8049	2.9
0.8293	2.9333
0.8214	2.9667
0.8139	3
0.814	3.0333
0.8172	3.0667
0.8335	3.1
0.8312	3.1333
0.8263	3.1667
0.8127	3.2
0.8151	3.2333
0.82	3.2667
0.8387	3.3
0.8339	3.3333
0.8269	3.3667
0.7998	3.4
0.8111	3.4333
0.8278	3.4667
0.838	3.5
0.8296	3.5333
0.8153	3.5667
0.8061	3.6
0.8161	3.6333
0.8384	3.6667
0.8352	3.7
0.8251	3.7333
0.8097	3.7667
0.8166	3.8
0.8403	3.8333
0.8407	3.8667
0.8244	3.9
0.8132	3.9333
0.8257	3.9667
0.8418	4
0.8343	4.0333
0.823	4.0667
0.8121	4.1
0.8157	4.1333
0.8349	4.1667
0.8404	4.2
0.8335	4.2333
0.8206	4.2667
0.8134	4.3
0.8224	4.3333
0.8402	4.3667
0.8404	4.4
0.8339	4.4333
0.8143	4.4667
0.8098	4.5
0.8222	4.5333
0.8436	4.5667
0.838	4.6
0.8303	4.6333
0.8109	4.6667
0.8066	4.7
0.8276	4.7333
0.8408	4.7667
0.8307	4.8
0.8171	4.8333
0.7991	4.8667
0.8242	4.9
0.8167	4.9333
0.8172	4.9667
0.8157	5
0.817	5.0333
0.8212	5.0667
0.8198	5.1
0.8162	5.1333
0.8082	5.1667
0.811	5.2
0.8114	5.2333
0.8133	5.2667
0.8131	5.3
0.8077	5.3333
0.7959	5.3667
0.8017	5.4
0.802	5.4333
0.8045	5.4667
0.801	5.5
0.7887	5.5333
0.7826	5.5667
0.7829	5.6
0.7884	5.6333
0.7933	5.6667
0.7918	5.7
0.7762	5.7333
0.7752	5.7667
0.7838	5.8
0.7811	5.8333
0.7785	5.8667
0.7658	5.9
0.7663	5.9333
0.7713	5.9667
0.7728	6
0.7719	6.0333
0.7586	6.0667
0.7464	6.1
0.7547	6.1333
0.7608	6.1667
0.7582	6.2
0.7567	6.2333
0.7382	6.2667
0.7314	6.3
0.7382	6.3333
0.7466	6.3667
0.7409	6.4
0.7404	6.4333
0.7216	6.4667
0.7238	6.5
0.7354	6.5333
0.7363	6.5667
0.732	6.6
0.7203	6.6333
0.7119	6.6667
0.7183	6.7
0.734	6.7333
0.7278	6.7667
0.7215	6.8
0.7035	6.8333
0.7048	6.8667
0.7264	6.9
0.7261	6.9333
0.7231	6.9667
0.6939	7
0.694	7.0333
0.7117	7.0667
0.7296	7.1
0.7286	7.1333
0.7127	7.1667
0.6959	7.2
0.6983	7.2333
0.7272	7.2667
0.7322	7.3
0.7214	7.3333
0.7052	7.3667
0.7082	7.4
0.7185	7.4333
0.7404	7.4667
0.7342	7.5
0.7262	7.5333
0.7056	7.5667
0.7063	7.6
0.7304	7.6333
0.7388	7.6667
0.7298	7.7
0.7099	7.7333
0.7129	7.7667
0.7297	7.8
0.7465	7.8333
0.7308	7.8667
0.7205	7.9
0.7201	7.9333
0.7419	7.9667
0.7522	8
0.7377	8.0333
0.7281	8.0667
0.7333	8.1
0.7473	8.1333
0.7532	8.1667
0.7461	8.2
0.735	8.2333
0.7382	8.2667
0.748	8.3
0.7671	8.3333
0.7617	8.3667
0.7431	8.4
0.7375	8.4333
0.7366	8.4667
0.7688	8.5
0.7763	8.5333
0.7673	8.5667
0.7517	8.6
0.746	8.6333
0.7536	8.6667
0.7816	8.7
0.7908	8.7333
0.7723	8.7667
0.7574	8.8
0.7613	8.8333
0.7893	8.8667
0.7913	8.9
0.7735	8.9333
0.7758	8.9667
0.7832	9
0.7947	9.0333
0.7817	9.0667
0.7756	9.1
0.7752	9.1333
0.7904	9.1667
0.807	9.2
0.7991	9.2333
0.788	9.2667
0.7889	9.3
0.7947	9.3333
0.8156	9.3667
0.8224	9.4
0.8152	9.4333
0.8015	9.4667
0.7992	9.5
0.817	9.5333
0.8407	9.5667
0.8347	9.6
0.8251	9.6333
0.8089	9.6667
0.8137	9.7
0.8356	9.7333
0.8484	9.7667
0.8268	9.8
0.8207	9.8333
0.8337	9.8667
0.8573	9.9
0.8514	9.9333
0.8372	9.9667
0.8319	10
0.8406	10.0333
0.8644	10.0667
0.8602	10.1
0.8468	10.1333
0.8404	10.1667
0.8519	10.2
0.8748	10.2333
0.8705	10.2667
0.8717	10.3
0.8685	10.3333
0.8482	10.3667
0.8499	10.4
0.8477	10.4333
0.8502	10.4667
0.8775	10.5
0.8756	10.5333
0.8768	10.5667
0.8608	10.6
0.867	10.6333
0.8679	10.6667
0.893	10.7
0.8896	10.7333
0.8833	10.7667
0.871	10.8
0.8759	10.8333
0.8951	10.8667
0.9135	10.9
0.8928	10.9333
0.8831	10.9667
0.8866	11
0.8869	11.0333
0.9102	11.0667
0.8995	11.1
0.9016	11.1333
0.8937	11.1667
0.9041	11.2
0.9144	11.2333
0.9261	11.2667
0.9137	11.3
0.9086	11.3333
0.9097	11.3667
0.9219	11.4
0.9437	11.4333
0.936	11.4667
0.9251	11.5
0.9209	11.5333
0.9292	11.5667
0.9547	11.6
0.9561	11.6333
0.9505	11.6667
0.9248	11.7
0.9277	11.7333
0.9433	11.7667
0.9728	11.8
0.9696	11.8333
0.9496	11.8667
0.94	11.9
0.956	11.9333
0.9827	11.9667
0.973	12
0.9659	12.0333
0.9736	12.0667
0.9754	12.1
0.9748	12.1333
0.9761	12.1667
0.9754	12.2
0.9867	12.2333
0.9868	12.2667
0.9851	12.3
0.9899	12.3333
0.9797	12.3667
0.9939	12.4
0.9957	12.4333
1.0013	12.4667
1.0054	12.5
1.0014	12.5333
1.0114	12.5667
1.0091	12.6
1.0113	12.6333
1.0216	12.6667
1.0173	12.7
1.0201	12.7333
1.0217	12.7667
1.0198	12.8
1.0259	12.8333
1.0295	12.8667
1.0272	12.9
1.031	12.9333
1.0291	12.9667
1.0324	13
1.0348	13.0333
1.0338	13.0667
1.0398	13.1
1.0394	13.1333
1.0493	13.1667
1.0496	13.2
1.0469	13.2333
1.0515	13.2667
1.0493	13.3
1.053	13.3333
1.0639	13.3667
1.0586	13.4
1.058	13.4333
1.0551	13.4667
1.0565	13.5
1.061	13.5333
1.0687	13.5667
1.0637	13.6
1.0486	13.6333
1.0523	13.6667
1.06	13.7
1.0832	13.7333
1.0736	13.7667
1.0667	13.8
1.0516	13.8333
1.0622	13.8667
1.0885	13.9
1.0866	13.9333
1.0661	13.9667
1.0657	14
1.0806	14.0333
1.0873	14.0667
1.0766	14.1
1.0627	14.1333
1.0708	14.1667
1.0893	14.2
1.0734	14.2333
1.0638	14.2667
1.0578	14.3
1.0739	14.3333
1.0941	14.3667
1.0868	14.4
1.0748	14.4333
1.0626	14.4667
1.0675	14.5
1.0863	14.5333
1.1024	14.5667
1.092	14.6
1.0779	14.6333
1.0628	14.6667
1.0765	14.7
1.1042	14.7333
1.0974	14.7667
1.0867	14.8
1.0731	14.8333
1.0739	14.8667
1.0979	14.9
1.0892	14.9333
1.0807	14.9667
1.0824	15
1.0952	15.0333
1.0916	15.0667
1.0789	15.1
1.0836	15.1333
1.0916	15.1667
1.0953	15.2
1.0904	15.2333
1.0754	15.2667
1.0783	15.3
1.0943	15.3333
1.0922	15.3667
1.0883	15.4
1.0697	15.4333
1.0673	15.4667
1.0696	15.5
1.0901	15.5333
1.0845	15.5667
1.0824	15.6
1.0643	15.6333
1.0715	15.6667
1.086	15.7
1.0876	15.7333
1.0804	15.7667
1.0644	15.8
1.0679	15.8333
1.0844	15.8667
1.0875	15.9
1.0761	15.9333
1.0607	15.9667
1.0703	16
1.0814	16.0333
1.0729	16.0667
1.0588	16.1
1.0487	16.1333
1.069	16.1667
1.0709	16.2
1.0715	16.2333
1.0513	16.2667
1.0559	16.3
1.0648	16.3333
1.0633	16.3667
1.0619	16.4
1.0473	16.4333
1.0482	16.4667
1.0551	16.5
1.058	16.5333
1.0568	16.5667
1.0444	16.6
1.0329	16.6333
1.0389	16.6667
1.0535	16.7
1.0381	16.7333
1.0415	16.7667
1.0226	16.8
1.0248	16.8333
1.04	16.8667
1.0384	16.9
1.0296	16.9333
1.0136	16.9667
1.0251	17
1.0394	17.0333
1.0301	17.0667
1.0172	17.1
1.0114	17.1333
1.03	17.1667
1.0298	17.2
1.0172	17.2333
1.0056	17.2667
1.0144	17.3
1.0187	17.3333
1.0121	17.3667
1.0122	17.4
1.0009	17.4333
1.0086	17.4667
1.0111	17.5
1.0114	17.5333
1.008	17.5667
0.997	17.6
0.9977	17.6333
1.0004	17.6667
1.01	17.7
1.0073	17.7333
1.0031	17.7667
0.9895	17.8
0.9925	17.8333
1.0063	17.8667
1.0063	17.9
0.9893	17.9333
0.9754	17.9667
0.9839	18
1.0087	18.0333
1.0012	18.0667
0.9854	18.1
0.9867	18.1333
1.0034	18.1667
1.0017	18.2
0.9894	18.2333
0.9893	18.2667
0.9954	18.3
1.0014	18.3333
0.9979	18.3667
0.9892	18.4
0.9866	18.4333
0.9909	18.4667
1.0016	18.5
1.0001	18.5333
0.9901	18.5667
0.9765	18.6
0.9743	18.6333
0.9947	18.6667
1.0085	18.7
0.9981	18.7333
0.9873	18.7667
0.9736	18.8
0.983	18.8333
1.0065	18.8667
1.0117	18.9
0.9867	18.9333
0.9816	18.9667
0.9971	19
0.9935	19.0333
0.9909	19.0667
0.9924	19.1
0.9985	19.1333
1.001	19.1667
0.9832	19.2
0.9875	19.2333
0.9807	19.2667
1.0096	19.3
1.0026	19.3333
0.9952	19.3667
0.9916	19.4
0.9939	19.4333
1.0156	19.4667
1.0142	19.5
1.0091	19.5333
0.9946	19.5667
0.9967	19.6
1.0055	19.6333
1.0285	19.6667
1.021	19.7
1.014	19.7333
0.9966	19.7667
0.9985	19.8
1.0274	19.8333
1.0195	19.8667
1.0155	19.9
1.0133	19.9333
1.0237	19.9667
1.0226	20
1.0216	20.0333
1.0213	20.0667
1.023	20.1
1.0345	20.1333
1.0272	20.1667
1.027	20.2
1.0286	20.2333
1.0353	20.2667
1.0354	20.3
1.0316	20.3333
1.0283	20.3667
1.0291	20.4
1.0289	20.4333
1.037	20.4667
1.0355	20.5
1.0352	20.5333
1.0354	20.5667
1.0373	20.6
1.0449	20.6333
1.0397	20.6667
1.0418	20.7
1.0401	20.7333
1.0407	20.7667
1.0453	20.8
1.0449	20.8333
1.0415	20.8667
1.0398	20.9
1.0427	20.9333
1.0475	20.9667
1.0457	21
1.0438	21.0333
1.0258	21.0667
1.0344	21.1
1.0447	21.1333
1.0506	21.1667
1.047	21.2
1.0259	21.2333
1.0293	21.2667
1.0394	21.3
1.049	21.3333
1.0406	21.3667
1.026	21.4
1.0239	21.4333
1.0325	21.4667
1.0503	21.5
1.046	21.5333
1.0396	21.5667
1.0199	21.6
1.0208	21.6333
1.0367	21.6667
1.0432	21.7
1.0392	21.7333
1.0271	21.7667
1.0183	21.8
1.0294	21.8333
1.0461	21.8667
1.0325	21.9
1.0247	21.9333
1.0288	21.9667
1.0403	22
1.0386	22.0333
1.028	22.0667
1.0193	22.1
1.0318	22.1333
1.0387	22.1667
1.0345	22.2
1.0215	22.2333
1.0144	22.2667
1.0189	22.3
1.028	22.3333
1.0276	22.3667
1.0218	22.4
1.0135	22.4333
1.0098	22.4667
1.0242	22.5
1.0309	22.5333
1.025	22.5667
1.0143	22.6
1.0064	22.6333
1.0132	22.6667
1.0295	22.7
1.0285	22.7333
1.0195	22.7667
1.0017	22.8
1.0028	22.8333
1.0247	22.8667
1.0321	22.9
1.0029	22.9333
0.9939	22.9667
1.0039	23
1.0304	23.0333
1.0201	23.0667
1.0049	23.1
0.997	23.1333
1.0089	23.1667
1.0256	23.2
1.0162	23.2333
1.0033	23.2667
0.9967	23.3
1.009	23.3333
1.0241	23.3667
1.0183	23.4
1.0117	23.4333
0.9921	23.4667
0.9955	23.5
1.0203	23.5333
1.0098	23.5667
1.0077	23.6
0.9915	23.6333
0.9931	23.6667
1.004	23.7
1.0202	23.7333
1.0119	23.7667
0.9979	23.8
0.9848	23.8333
1.0037	23.8667
1.0229	23.9
1.0071	23.9333
0.9935	23.9667
0.9988	24
1.0152	24.0333
1.0087	24.0667
1.0006	24.1
0.9932	24.1333
0.9907	24.1667
1.0031	24.2
1.0059	24.2333
1.002	24.2667
0.9927	24.3
0.9917	24.3333
1.0056	24.3667
1.0049	24.4
1.0003	24.4333
0.9884	24.4667
0.9917	24.5
0.9956	24.5333
1.0085	24.5667
1.0033	24.6
0.9986	24.6333
0.9822	24.6667
0.9861	24.7
0.9975	24.7333
1.01	24.7667
0.9923	24.8
0.9792	24.8333
0.9665	24.8667
0.9872	24.9
1.0132	24.9333
1.0032	24.9667
0.9954	25
0.9735	25.0333
0.9746	25.0667
0.9939	25.1
1.0158	25.1333
1.0087	25.1667
0.9947	25.2
0.9779	25.2333
0.9772	25.2667
1.0048	25.3
1.0085	25.3333
0.994	25.3667
0.9807	25.4
0.9828	25.4333
0.9975	25.4667
1.0003	25.5
1.0025	25.5333
0.9855	25.5667
0.9786	25.6
0.9837	25.6333
1.0025	25.6667
1.0032	25.7
0.9957	25.7333
0.9777	25.7667
0.9757	25.8
0.9959	25.8333
1.0108	25.8667
1.0017	25.9
0.9858	25.9333
0.9726	25.9667
0.9836	26
1.0092	26.0333
0.995	26.0667
0.9814	26.1
0.9753	26.1333
0.9892	26.1667
1.0065	26.2
1.0131	26.2333
1.0034	26.2667
0.9881	26.3
0.9721	26.3333
0.9831	26.3667
1.0109	26.4
1.0165	26.4333
1.0055	26.4667
0.9882	26.5
0.9792	26.5333
0.9955	26.5667
1.0181	26.6
1.016	26.6333
0.9917	26.6667
0.9809	26.7
0.9834	26.7333
1.0126	26.7667
1.0194	26.8
1.0079	26.8333
0.9887	26.8667
0.9809	26.9
0.999	26.9333
1.0199	26.9667
1.0081	27
0.9917	27.0333
0.9853	27.0667
0.9939	27.1
1.0153	27.1333
1.0104	27.1667
1.0022	27.2
0.9839	27.2333
0.987	27.2667
0.9987	27.3
1.0108	27.3333
1.0048	27.3667
0.9935	27.4
0.9812	27.4333
0.9889	27.4667
1.01	27.5
1.0027	27.5333
0.9971	27.5667
0.9796	27.6
0.9817	27.6333
0.992	27.6667
1.0133	27.7
1.0054	27.7333
0.9937	27.7667
0.9778	27.8
0.978	27.8333
1.0068	27.8667
1.0139	27.9
0.9826	27.9333
0.9723	27.9667
0.9757	28
1.0117	28.0333
1.0083	28.0667
0.9999	28.1
0.9794	28.1333
0.9745	28.1667
0.9993	28.2
1.0173	28.2333
1.0099	28.2667
0.9946	28.3
0.9786	28.3333
0.989	28.3667
1.014	28.4
1.0093	28.4333
0.9979	28.4667
0.9837	28.5
0.9867	28.5333
1.0008	28.5667
1.0063	28.6
1.0006	28.6333
0.9888	28.6667
0.9833	28.7
1.0003	28.7333
1.0119	28.7667
1.0061	28.8
0.9913	28.8333
0.9862	28.8667
1.0011	28.9
1.0155	28.9333
1.0084	28.9667
1.0004	29
0.9828	29.0333
0.9909	29.0667
1.0102	29.1
1.0155	29.1333
0.9964	29.1667
0.9884	29.2
0.9818	29.2333
0.9981	29.2667
1.0189	29.3
1.0268	29.3333
1.0048	29.3667
0.9903	29.4
0.986	29.4333
1.0126	29.4667
1.0243	29.5
1.016	29.5333
1.0028	29.5667
0.9925	29.6
1.0023	29.6333
1.0241	29.6667
1.0241	29.7
1.0197	29.7333
0.9881	29.7667
0.9884	29.8
1.0172	29.8333
1.0333	29.8667
1.029	29.9
1.0086	29.9333
0.9931	29.9667
1.0069	30
1.0335	30.0333
1.0249	30.0667
1.0098	30.1
1.0019	30.1333
1.0102	30.1667
1.0295	30.2
1.0239	30.2333
1.0153	30.2667
0.9977	30.3
1.0075	30.3333
1.012	30.3667
1.027	30.4
1.0187	30.4333
1.0099	30.4667
0.997	30.5
1.0052	30.5333
1.0283	30.5667
1.0297	30.6
1.0196	30.6333
1.0017	30.6667
0.9985	30.7
1.0124	30.7333
1.0369	30.7667
1.0291	30.8
1.0096	30.8333
1	30.8667
1.0206	30.9
1.0271	30.9333
1.0157	30.9667
0.9993	31
1.016	31.0333
1.0313	31.0667
1.0288	31.1
1.0147	31.1333
1.0036	31.1667
1.0188	31.2
1.038	31.2333
1.0276	31.2667
1.015	31.3
1.0141	31.3333
1.0355	31.3667
1.038	31.4
1.0305	31.4333
1.0158	31.4667
1.0145	31.5
1.0325	31.5333
1.0434	31.5667
1.0294	31.6
1.0277	31.6333
1.0113	31.6667
1.021	31.7
1.0393	31.7333
1.0473	31.7667
1.0296	31.8
1.0165	31.8333
1.0288	31.8667
1.0512	31.9
1.0427	31.9333
1.0278	31.9667
1.0261	32
1.0418	32.0333
1.0524	32.0667
1.0418	32.1
1.0258	32.1333
1.0321	32.1667
1.0473	32.2
1.0441	32.2333
1.0355	32.2667
1.0262	32.3
1.0411	32.3333
1.0565	32.3667
1.0484	32.4
1.0377	32.4333
1.0336	32.4667
1.0381	32.5
1.0591	32.5333
1.0626	32.5667
1.0537	32.6
1.0384	32.6333
1.034	32.6667
1.0451	32.7
1.0693	32.7333
1.0673	32.7667
1.0428	32.8
1.0284	32.8333
1.039	32.8667
1.0639	32.9
1.0744	32.9333
1.0562	32.9667
1.0407	33
1.0308	33.0333
1.0551	33.0667
1.0788	33.1
1.0719	33.1333
1.0535	33.1667
1.0487	33.2
1.0582	33.2333
1.0741	33.2667
1.0662	33.3
1.0571	33.3333
1.0457	33.3667
1.0536	33.4
1.0533	33.4333
1.0719	33.4667
1.0686	33.5
1.0647	33.5333
1.0473	33.5667
1.0527	33.6
1.0748	33.6333
1.0743	33.6667
1.0633	33.7
1.0558	33.7333
1.0617	33.7667
1.0798	33.8
1.0794	33.8333
1.0694	33.8667
1.0544	33.9
1.0593	33.9333
1.0849	33.9667
1.0801	34
1.0638	34.0333
1.0545	34.0667
1.0648	34.1
1.0978	34.1333
1.088	34.1667
1.0751	34.2
1.0597	34.2333
1.064	34.2667
1.0768	34.3
1.1033	34.3333
1.096	34.3667
1.0823	34.4
1.0657	34.4333
1.0628	34.4667
1.0849	34.5
1.1058	34.5333
1.0971	34.5667
1.0859	34.6
1.0568	34.6333
1.0639	34.6667
1.0926	34.7
1.1116	34.7333
1.0999	34.7667
1.0816	34.8
1.0645	34.8333
1.0794	34.8667
1.1084	34.9
1.1106	34.9333
1.0914	34.9667
1.0824	35
1.0949	35.0333
1.105	35.0667
1.0987	35.1
1.0874	35.1333
1.0859	35.1667
1.0828	35.2
1.0971	35.2333
1.1008	35.2667
1.0943	35.3
1.0862	35.3333
1.084	35.3667
1.096	35.4
1.1058	35.4333
1.0985	35.4667
1.0874	35.5
1.0855	35.5333
1.0884	35.5667
1.1063	35.6
1.1062	35.6333
1.0962	35.6667
1.082	35.7
1.0844	35.7333
1.0974	35.7667
1.1153	35.8
1.0953	35.8333
1.0883	35.8667
1.0637	35.9
1.092	35.9333
1.1207	35.9667
1.1141	36
1.1046	36.0333
1.0837	36.0667
1.0767	36.1
1.0951	36.1333
1.1196	36.1667
1.1184	36.2
1.0957	36.2333
1.0879	36.2667
1.0956	36.3
1.1112	36.3333
1.1036	36.3667
1.0956	36.4
1.0742	36.4333
1.0892	36.4667
1.1025	36.5
1.1175	36.5333
1.1079	36.5667
1.0976	36.6
1.0734	36.6333
1.0729	36.6667
1.0977	36.7
1.12	36.7333
1.114	36.7667
1.0931	36.8
1.083	36.8333
1.099	36.8667
1.1118	36.9
1.0912	36.9333
1.0978	36.9667
1.1019	37
1.0863	37.0333
1.0906	37.0667
1.088	37.1
1.0997	37.1333
1.0962	37.1667
1.0933	37.2
1.0895	37.2333
1.0875	37.2667
1.0935	37.3
1.0965	37.3333
1.0926	37.3667
1.0848	37.4
1.0868	37.4333
1.0937	37.4667
1.0941	37.5
1.0887	37.5333
1.0768	37.5667
1.0863	37.6
1.0828	37.6333
1.0876	37.6667
1.0842	37.7
1.0761	37.7333
1.0774	37.7667
1.085	37.8
1.0881	37.8333
1.0793	37.8667
1.0721	37.9
1.0751	37.9333
1.0856	37.9667
1.0894	38
1.083	38.0333
1.0686	38.0667
1.0667	38.1
1.0747	38.1333
1.0886	38.1667
1.086	38.2
1.068	38.2333
1.0523	38.2667
1.0511	38.3
1.0816	38.3333
1.091	38.3667
1.0799	38.4
1.0665	38.4333
1.0476	38.4667
1.0555	38.5
1.0821	38.5333
1.091	38.5667
1.0808	38.6
1.0628	38.6333
1.0493	38.6667
1.0617	38.7
1.085	38.7333
1.076	38.7667
1.0714	38.8
1.0434	38.8333
1.0496	38.8667
1.0741	38.9
1.0773	38.9333
1.0726	38.9667
1.0533	39
1.0577	39.0333
1.0672	39.0667
1.0779	39.1
1.0698	39.1333
1.0603	39.1667
1.0464	39.2
1.0548	39.2333
1.0711	39.2667
1.0767	39.3
1.0696	39.3333
1.0558	39.3667
1.0387	39.4
1.048	39.4333
1.0569	39.4667
1.0691	39.5
1.0637	39.5333
1.0591	39.5667
1.0375	39.6
1.0518	39.6333
1.0696	39.6667
1.061	39.7
1.0563	39.7333
1.0439	39.7667
1.0496	39.8
1.063	39.8333
1.069	39.8667
1.0652	39.9
1.0571	39.9333
1.0374	39.9667
1.0463	40
1.0472	40.0333
1.0639	40.0667
1.0591	40.1
1.0529	40.1333
1.0366	40.1667
1.0404	40.2
1.0618	40.2333
1.0622	40.2667
1.0558	40.3
1.0399	40.3333
1.0415	40.3667
1.0491	40.4
1.0711	40.4333
1.0636	40.4667
1.0566	40.5
1.037	40.5333
1.0354	40.5667
1.0579	40.6
1.0641	40.6333
1.0572	40.6667
1.0434	40.7
1.033	40.7333
1.0494	40.7667
1.0704	40.8
1.0736	40.8333
1.0549	40.8667
1.0389	40.9
1.0384	40.9333
1.0693	40.9667
1.0688	41
1.0468	41.0333
1.0486	41.0667
1.0553	41.1
1.0531	41.1333
1.0483	41.1667
1.0467	41.2
1.0454	41.2333
1.0444	41.2667
1.0523	41.3
1.0491	41.3333
1.0505	41.3667
1.0483	41.4
1.0498	41.4333
1.0471	41.4667
1.0493	41.5
1.0554	41.5333
1.0522	41.5667
1.0513	41.6
1.0505	41.6333
1.0508	41.6667
1.0537	41.7
1.0539	41.7333
1.0537	41.7667
1.05	41.8
1.0471	41.8333
1.0455	41.8667
1.0492	41.9
1.0541	41.9333
1.059	41.9667
1.0537	42
1.0562	42.0333
1.0535	42.0667
1.0533	42.1
1.0617	42.1333
1.0581	42.1667
1.0569	42.2
1.0552	42.2333
1.0565	42.2667
1.0612	42.3
1.0617	42.3333
1.0611	42.3667
1.0577	42.4
1.0501	42.4333
1.0517	42.4667
1.0553	42.5
1.0596	42.5333
1.0661	42.5667
1.0564	42.6
1.0584	42.6333
1.0567	42.6667
1.0652	42.7
1.062	42.7333
1.0607	42.7667
1.0614	42.8
1.0619	42.8333
1.0699	42.8667
1.0684	42.9
1.0689	42.9333
1.0594	42.9667
1.0624	43
1.0682	43.0333
1.0614	43.0667
1.064	43.1
1.058	43.1333
1.0594	43.1667
1.0698	43.2
1.066	43.2333
1.0681	43.2667
1.0643	43.3
1.0706	43.3333
1.0681	43.3667
1.0692	43.4
1.0714	43.4333
1.0695	43.4667
1.07	43.5
1.0721	43.5333
1.0702	43.5667
1.0709	43.6
1.0746	43.6333
1.0625	43.6667
1.0686	43.7
1.0663	43.7333
1.0731	43.7667
1.0797	43.8
1.0753	43.8333
1.0733	43.8667
1.0711	43.9
1.078	43.9333
1.0878	43.9667
1.0801	44
1.0741	44.0333
1.0761	44.0667
1.0836	44.1
1.0927	44.1333
1.0843	44.1667
1.0707	44.2
1.0776	44.2333
1.0804	44.2667
1.0893	44.3
1.0857	44.3333
1.0796	44.3667
1.0764	44.4
1.0755	44.4333
1.0914	44.4667
1.0913	44.5
1.0857	44.5333
1.0783	44.5667
1.0792	44.6
1.0835	44.6333
1.1003	44.6667
1.0961	44.7
1.0935	44.7333
1.0761	44.7667
1.0805	44.8
1.1025	44.8333
1.0922	44.8667
1.0818	44.9
1.0756	44.9333
1.0912	44.9667
1.1091	45
1.0967	45.0333
1.0833	45.0667
1.0846	45.1
1.0978	45.1333
1.1093	45.1667
1.0996	45.2
1.0873	45.2333
1.0858	45.2667
1.0914	45.3
1.1133	45.3333
1.1094	45.3667
1.1042	45.4
1.0844	45.4333
1.0839	45.4667
1.0919	45.5
1.1083	45.5333
1.098	45.5667
1.097	45.6
1.0889	45.6333
1.0923	45.6667
1.1167	45.7
1.1035	45.7333
1.1017	45.7667
1.0996	45.8
1.106	45.8333
1.1224	45.8667
1.115	45.9
1.1116	45.9333
1.0977	45.9667
1.1038	46
1.1202	46.0333
1.1257	46.0667
1.1003	46.1
1.0905	46.1333
1.0969	46.1667
1.1298	46.2
1.1266	46.2333
1.1065	46.2667
1.0938	46.3
1.1103	46.3333
1.1276	46.3667
1.1143	46.4
1.1049	46.4333
1.1122	46.4667
1.1185	46.5
1.115	46.5333
1.1067	46.5667
1.1062	46.6
1.1103	46.6333
1.122	46.6667
1.1069	46.7
1.1048	46.7333
1.0934	46.7667
1.1089	46.8
1.1228	46.8333
1.1267	46.8667
1.1155	46.9
1.0958	46.9333
1.0953	46.9667
1.118	47
1.1303	47.0333
1.1123	47.0667
1.1019	47.1
1.1106	47.1333
1.1218	47.1667
1.1128	47.2
1.1024	47.2333
1.1095	47.2667
1.0991	47.3
1.117	47.3333
1.1124	47.3667
1.1161	47.4
1.1023	47.4333
1.1074	47.4667
1.118	47.5
1.1173	47.5333
1.1107	47.5667
1.0998	47.6
1.1033	47.6333
1.1162	47.6667
1.1218	47.7
1.1169	47.7333
1.1025	47.7667
1.0946	47.8
1.1168	47.8333
1.1159	47.8667
1.1046	47.9
1.0895	47.9333
1.1003	47.9667
1.1265	48
1.1322	48.0333
1.1208	48.0667
1.1014	48.1
1.0896	48.1333
1.1128	48.1667
1.1346	48.2
1.1276	48.2333
1.1113	48.2667
1.0995	48.3
1.1173	48.3333
1.1343	48.3667
1.1237	48.4
1.1198	48.4333
1.0873	48.4667
1.1152	48.5
1.1315	48.5333
1.1395	48.5667
1.1255	48.6
1.1055	48.6333
1.0884	48.6667
1.0932	48.7
1.1262	48.7333
1.1387	48.7667
1.1215	48.8
1.1046	48.8333
1.1066	48.8667
1.124	48.9
1.115	48.9333
1.1147	48.9667
1.1157	49
1.1109	49.0333
1.0984	49.0667
1.1053	49.1
1.0993	49.1333
1.1094	49.1667
1.1098	49.2
1.0905	49.2333
1.0956	49.2667
1.0977	49.3
1.0972	49.3333
1.0967	49.3667
1.085	49.4
1.0834	49.4333
1.0853	49.4667
1.0892	49.5
1.0891	49.5333
1.0817	49.5667
1.0674	49.6
1.0787	49.6333
1.0692	49.6667
1.0729	49.7
1.0711	49.7333
1.0727	49.7667
1.0622	49.8
1.071	49.8333
1.0692	49.8667
1.0663	49.9
1.0679	49.9333
1.0663	49.9667
1.0678	50
1.0679	50.0333
1.062	50.0667
1.0604	50.1
1.0622	50.1333
1.0592	50.1667
1.0614	50.2
1.0568	50.2333
1.0383	50.2667
1.0494	50.3
1.0443	50.3333
1.0581	50.3667
1.0565	50.4
1.037	50.4333
1.037	50.4667
1.0412	50.5
1.0547	50.5333
1.049	50.5667
1.0466	50.6
1.0285	50.6333
1.0347	50.6667
1.0446	50.7
1.0528	50.7333
1.0478	50.7667
1.0357	50.8
1.0186	50.8333
1.0227	50.8667
1.0468	50.9
1.0459	50.9333
1.0376	50.9667
1.0346	51
1.0483	51.0333
1.0404	51.0667
1.0415	51.1
1.0412	51.1333
1.0433	51.1667
1.0524	51.2
1.0478	51.2333
1.0422	51.2667
1.0436	51.3
1.0462	51.3333
1.0552	51.3667
1.0523	51.4
1.0415	51.4333
1.0321	51.4667
1.0404	51.5
1.0534	51.5333
1.0661	51.5667
1.0531	51.6
1.0432	51.6333
1.0345	51.6667
1.0397	51.7
1.0621	51.7333
1.0742	51.7667
1.0595	51.8
1.0426	51.8333
1.0443	51.8667
1.0741	51.9
1.0653	51.9333
1.0512	51.9667
1.0591	52
1.0606	52.0333
1.064	52.0667
1.0496	52.1
1.0489	52.1333
1.0662	52.1667
1.0682	52.2
1.0634	52.2333
1.0519	52.2667
1.0439	52.3
1.0505	52.3333
1.0729	52.3667
1.075	52.4
1.0677	52.4333
1.0518	52.4667
1.0472	52.5
1.0605	52.5333
1.0848	52.5667
1.0851	52.6
1.0608	52.6333
1.0439	52.6667
1.0457	52.7
1.0779	52.7333
1.0976	52.7667
1.0869	52.8
1.066	52.8333
1.0518	52.8667
1.0627	52.9
1.093	52.9333
1.0988	52.9667
1.0768	53
1.0689	53.0333
1.07	53.0667
1.0697	53.1
1.0889	53.1333
1.1022	53.1667
1.0803	53.2
1.0676	53.2333
1.0759	53.2667
1.0895	53.3
1.1082	53.3333
1.0972	53.3667
1.0822	53.4
1.0712	53.4333
1.0813	53.4667
1.1079	53.5
1.1168	53.5333
1.0973	53.5667
1.0842	53.6
1.0885	53.6333
1.1129	53.6667
1.1162	53.7
1.1029	53.7333
1.0921	53.7667
1.0999	53.8
1.11	53.8333
1.1124	53.8667
1.1009	53.9
1.1034	53.9333
1.1055	53.9667
1.1098	54
1.1161	54.0333
1.1102	54.0667
1.1125	54.1
1.1101	54.1333
1.1189	54.1667
1.1239	54.2
1.1194	54.2333
1.1169	54.2667
1.113	54.3
1.1171	54.3333
1.1272	54.3667
1.1249	54.4
1.1121	54.4333
1.1071	54.4667
1.1137	54.5
1.1313	54.5333
1.138	54.5667
1.1321	54.6
1.1147	54.6333
1.108	54.6667
1.1141	54.7
1.1353	54.7333
1.1457	54.7667
1.125	54.8
1.1123	54.8333
1.1089	54.8667
1.1392	54.9
1.1388	54.9333
1.1211	54.9667
1.1194	55
1.115	55.0333
1.1209	55.0667
1.1162	55.1
1.116	55.1333
1.1244	55.1667
1.1175	55.2
1.1189	55.2333
1.1162	55.2667
1.1162	55.3
1.1165	55.3333
1.1159	55.3667
1.1171	55.4
1.116	55.4333
1.1129	55.4667
1.1137	55.5
1.1135	55.5333
1.1112	55.5667
1.1147	55.6
1.1007	55.6333
1.1005	55.6667
1.0994	55.7
1.1184	55.7333
1.1161	55.7667
1.1131	55.8
1.1058	55.8333
1.0984	55.8667
1.1028	55.9
1.1148	55.9333
1.1124	55.9667
1.104	56
1.0932	56.0333
1.1014	56.0667
1.1159	56.1
1.1111	56.1333
1.1023	56.1667
1.0934	56.2
1.0834	56.2333
1.1065	56.2667
1.1047	56.3
1.1079	56.3333
1.1	56.3667
1.0897	56.4
1.0962	56.4333
1.1077	56.4667
1.1047	56.5
1.0968	56.5333
1.0873	56.5667
1.0933	56.6
1.1056	56.6333
1.1067	56.6667
1.1048	56.7
1.0926	56.7333
1.0792	56.7667
1.0954	56.8
1.0965	56.8333
1.0928	56.8667
1.0772	56.9
1.0848	56.9333
1.1023	56.9667
1.1066	57
1.1019	57.0333
1.0895	57.0667
1.0705	57.1
1.0737	57.1333
1.0975	57.1667
1.1098	57.2
1.0974	57.2333
1.0814	57.2667
1.0708	57.3
1.0846	57.3333
1.1077	57.3667
1.1031	57.4
1.0756	57.4333
1.0676	57.4667
1.0781	57.5
1.1049	57.5333
1.1063	57.5667
1.099	57.6
1.079	57.6333
1.0664	57.6667
1.0817	57.7
1.1084	57.7333
1.1095	57.7667
1.0892	57.8
1.0755	57.8333
1.0817	57.8667
1.1046	57.9
1.0954	57.9333
1.0838	57.9667
1.0805	58
1.0756	58.0333
1.1004	58.0667
1.1041	58.1
1.0993	58.1333
1.0839	58.1667
1.0879	58.2
1.0989	58.2333
1.1108	58.2667
1.102	58.3
1.0869	58.3333
1.081	58.3667
1.0915	58.4
1.1122	58.4333
1.1087	58.4667
1.0999	58.5
1.0799	58.5333
1.0746	58.5667
1.0951	58.6
1.0982	58.6333
1.1012	58.6667
1.0954	58.7
1.0804	58.7333
1.0871	58.7667
1.1017	58.8
1.0921	58.8333
1.0867	58.8667
1.0873	58.9
1.0881	58.9333
1.1005	58.9667
1.0973	59
1.0929	59.0333
1.0786	59.0667
1.0817	59.1
1.0857	59.1333
1.1023	59.1667
1.0851	59.2
1.0781	59.2333
1.0651	59.2667
1.0702	59.3
1.0949	59.3333
1.1004	59.3667
1.0943	59.4
1.0814	59.4333
1.0628	59.4667
1.0652	59.5
1.0944	59.5333
1.0987	59.5667
1.0902	59.6
1.0728	59.6333
1.0609	59.6667
1.0744	59.7
1.0975	59.7333
1.0893	59.7667
1.0852	59.8
1.0519	59.8333
1.0602	59.8667
1.0863	59.9
1.0903	59.9333
1.0691	59.9667
1.0626	60
1.0687	60.0333
1.0714	60.0667
1.0688	60.1
1.0568	60.1333
1.05	60.1667
1.0569	60.2
1.0618	60.2333
1.0601	60.2667
1.0543	60.3
1.0349	60.3333
1.0408	60.3667
1.0495	60.4
1.0374	60.4333
1.0388	60.4667
1.023	60.5
1.0364	60.5333
1.032	60.5667
1.0319	60.6
1.0284	60.6333
1.0125	60.6667
1.0134	60.7
1.0183	60.7333
1.0227	60.7667
1.0188	60.8
1.0026	60.8333
0.9961	60.8667
1.0095	60.9
1.0105	60.9333
1.0048	60.9667
0.9946	61
0.9716	61.0333
0.9965	61.0667
0.9965	61.1
0.9984	61.1333
0.9894	61.1667
0.9838	61.2
0.9908	61.2333
0.9907	61.2667
0.9888	61.3
0.9789	61.3333
0.9789	61.3667
0.9818	61.4
0.9821	61.4333
0.9825	61.4667
0.9762	61.5
0.9644	61.5333
0.9692	61.5667
0.9774	61.6
0.9597	61.6333
0.9655	61.6667
0.9608	61.7
0.9587	61.7333
0.9628	61.7667
0.9585	61.8
0.9574	61.8333
0.9517	61.8667
0.9513	61.9
0.9555	61.9333
0.9566	61.9667
0.9537	62
0.9451	62.0333
0.9492	62.0667
0.9547	62.1
0.9511	62.1333
0.9434	62.1667
0.9444	62.2
0.939	62.2333
0.9485	62.2667
0.9433	62.3
0.9372	62.3333
0.9436	62.3667
0.9526	62.4
0.9518	62.4333
0.9423	62.4667
0.9396	62.5
0.9462	62.5333
0.9614	62.5667
0.9539	62.6
0.944	62.6333
0.9392	62.6667
0.9446	62.7
0.963	62.7333
0.9622	62.7667
0.9549	62.8
0.9222	62.8333
0.9403	62.8667
0.9672	62.9
0.9728	62.9333
0.9523	62.9667
0.9371	63
0.9549	63.0333
0.971	63.0667
0.9577	63.1
0.956	63.1333
0.9631	63.1667
0.9687	63.2
0.965	63.2333
0.958	63.2667
0.9583	63.3
0.9716	63.3333
0.9725	63.3667
0.9692	63.4
0.9509	63.4333
0.9647	63.4667
0.9738	63.5
0.9765	63.5333
0.9683	63.5667
0.9649	63.6
0.9716	63.6333
0.9856	63.6667
0.9786	63.7
0.9734	63.7333
0.9733	63.7667
0.9816	63.8
0.9973	63.8333
0.9895	63.8667
0.9849	63.9
0.9752	63.9333
0.9816	63.9667
1.0033	64
0.995	64.0333
0.9875	64.0667
0.9759	64.1
0.9809	64.1333
1.0039	64.1667
1.0226	64.2
1.0167	64.2333
0.9989	64.2667
0.9851	64.3
0.9893	64.3333
1.0155	64.3667
1.0317	64.4
1.0133	64.4333
0.9998	64.4667
1.0028	64.5
1.0226	64.5333
1.0291	64.5667
1.025	64.6
0.9972	64.6333
1.0058	64.6667
1.0073	64.7
1.0375	64.7333
1.0447	64.7667
1.0261	64.8
1.0087	64.8333
1.0092	64.8667
1.0389	64.9
1.0464	64.9333
1.0277	64.9667
1.0342	65
1.0427	65.0333
1.0394	65.0667
1.0412	65.1
1.0411	65.1333
1.0503	65.1667
1.0563	65.2
1.036	65.2333
1.0533	65.2667
1.0539	65.3
1.0731	65.3333
1.0647	65.3667
1.0635	65.4
1.0623	65.4333
1.0731	65.4667
1.09	65.5
1.077	65.5333
1.075	65.5667
1.0769	65.6
1.0944	65.6333
1.1035	65.6667
1.0963	65.7
1.0856	65.7333
1.084	65.7667
1.0862	65.8
1.1072	65.8333
1.1098	65.8667
1.0939	65.9
1.1025	65.9333
1.1102	65.9667
1.1061	66
1.1048	66.0333
1.1049	66.0667
1.1104	66.1
1.1263	66.1333
1.1159	66.1667
1.1135	66.2
1.1178	66.2333
1.1311	66.2667
1.1318	66.3
1.1215	66.3333
1.1134	66.3667
1.1258	66.4
1.1333	66.4333
1.1325	66.4667
1.1352	66.5
1.1338	66.5333
1.1423	66.5667
1.1451	66.6
[truncated: 7,002 more rows]
