# Supplementary material for: Auditory feedback effect on temporal patterns during self-pacing treadmill walking
Source: PLoS One. 2025 Nov 4;20(11):e0335971. doi: 10.1371/journal.pone.0335971 (PMC12585087; doi:10.1371/journal.pone.0335971)
Supplement: S2 File — This file archive contains gait events from the two test conditions (no sound and with sound) for all included participants, as well as the validation data for the accelerometer-based gait event detection algorithm. All data files are in CSV format. A readme file is included with the details of the file format and contents. (ZIP) [file pone.0335971.s003.zip › TreadmillSoundsData/TestConditions/NoSound/BeltSpeed/Subject25_NoSoundBeltspeed.csv]

BeltSpeed	Time
0.853	0
0.8455	0.0333
0.8346	0.0667
0.8156	0.1
0.8198	0.1333
0.8498	0.1667
0.8281	0.2
0.8309	0.2333
0.8183	0.2667
0.8278	0.3
0.8505	0.3333
0.8456	0.3667
0.8243	0.4
0.823	0.4333
0.8347	0.4667
0.8412	0.5
0.8325	0.5333
0.8173	0.5667
0.82	0.6
0.8398	0.6333
0.8371	0.6667
0.8293	0.7
0.8141	0.7333
0.8185	0.7667
0.8339	0.8
0.8258	0.8333
0.8311	0.8667
0.8243	0.9
0.8055	0.9333
0.8115	0.9667
0.8334	1
0.8314	1.0333
0.8218	1.0667
0.8049	1.1
0.8062	1.1333
0.815	1.1667
0.838	1.2
0.8324	1.2333
0.8253	1.2667
0.8057	1.3
0.8011	1.3333
0.8279	1.3667
0.836	1.4
0.8342	1.4333
0.8059	1.4667
0.8043	1.5
0.8138	1.5333
0.8356	1.5667
0.8338	1.6
0.8315	1.6333
0.8192	1.6667
0.7963	1.7
0.8106	1.7333
0.8368	1.7667
0.8404	1.8
0.8329	1.8333
0.8143	1.8667
0.8071	1.9
0.8182	1.9333
0.843	1.9667
0.8411	2
0.833	2.0333
0.8153	2.0667
0.8062	2.1
0.8066	2.1333
0.8455	2.1667
0.8426	2.2
0.8298	2.2333
0.8166	2.2667
0.8193	2.3
0.8312	2.3333
0.8514	2.3667
0.8419	2.4
0.8302	2.4333
0.8139	2.4667
0.8204	2.5
0.845	2.5333
0.851	2.5667
0.8454	2.6
0.8314	2.6333
0.8142	2.6667
0.819	2.7
0.8388	2.7333
0.8464	2.7667
0.8445	2.8
0.8398	2.8333
0.8231	2.8667
0.8119	2.9
0.8429	2.9333
0.8499	2.9667
0.8428	3
0.8326	3.0333
0.8211	3.0667
0.8304	3.1
0.8486	3.1333
0.8536	3.1667
0.8475	3.2
0.8325	3.2333
0.8206	3.2667
0.8339	3.3
0.8582	3.3333
0.838	3.3667
0.8466	3.4
0.8373	3.4333
0.8186	3.4667
0.8463	3.5
0.8686	3.5333
0.8588	3.5667
0.8458	3.6
0.8325	3.6333
0.8385	3.6667
0.8524	3.7
0.8754	3.7333
0.8654	3.7667
0.8515	3.8
0.8357	3.8333
0.8353	3.8667
0.8648	3.9
0.8749	3.9333
0.8452	3.9667
0.8479	4
0.8498	4.0333
0.8702	4.0667
0.8666	4.1
0.8674	4.1333
0.8507	4.1667
0.8475	4.2
0.8672	4.2333
0.8776	4.2667
0.8695	4.3
0.8568	4.3333
0.8474	4.3667
0.8555	4.4
0.8755	4.4333
0.8783	4.4667
0.8715	4.5
0.8537	4.5333
0.8475	4.5667
0.8399	4.6
0.884	4.6333
0.8795	4.6667
0.8656	4.7
0.851	4.7333
0.8413	4.7667
0.8616	4.8
0.8839	4.8333
0.8867	4.8667
0.8693	4.9
0.852	4.9333
0.8465	4.9667
0.8749	5
0.8806	5.0333
0.8713	5.0667
0.857	5.1
0.8562	5.1333
0.8689	5.1667
0.88	5.2
0.8665	5.2333
0.8618	5.2667
0.846	5.3
0.8546	5.3333
0.8853	5.3667
0.8899	5.4
0.8731	5.4333
0.8566	5.4667
0.8447	5.5
0.859	5.5333
0.8845	5.5667
0.8842	5.6
0.8711	5.6333
0.8544	5.6667
0.857	5.7
0.8752	5.7333
0.8764	5.7667
0.8717	5.8
0.8573	5.8333
0.8416	5.8667
0.865	5.9
0.8674	5.9333
0.8787	5.9667
0.8727	6
0.8676	6.0333
0.8448	6.0667
0.8366	6.1
0.8604	6.1333
0.8816	6.1667
0.8719	6.2
0.8545	6.2333
0.8511	6.2667
0.8607	6.3
0.8752	6.3333
0.8695	6.3667
0.8665	6.4
0.845	6.4333
0.8502	6.4667
0.8478	6.5
0.8763	6.5333
0.8667	6.5667
0.8651	6.6
0.839	6.6333
0.8469	6.6667
0.857	6.7
0.8804	6.7333
0.8762	6.7667
0.8669	6.8
0.8493	6.8333
0.8359	6.8667
0.8447	6.9
0.8725	6.9333
0.8852	6.9667
0.8758	7
0.8592	7.0333
0.8425	7.0667
0.839	7.1
0.8702	7.1333
0.8893	7.1667
0.8682	7.2
0.8592	7.2333
0.8606	7.2667
0.8702	7.3
0.8804	7.3333
0.8722	7.3667
0.872	7.4
0.8535	7.4333
0.8603	7.4667
0.8605	7.5
0.8795	7.5333
0.8766	7.5667
0.873	7.6
0.8556	7.6333
0.8553	7.6667
0.8551	7.7
0.8734	7.7333
0.8801	7.7667
0.8695	7.8
0.8511	7.8333
0.8521	7.8667
0.8711	7.9
0.8791	7.9333
0.8737	7.9667
0.8653	8
0.8482	8.0333
0.8521	8.0667
0.874	8.1
0.8799	8.1333
0.8723	8.1667
0.8565	8.2
0.8446	8.2333
0.8552	8.2667
0.8788	8.3
0.8763	8.3333
0.8597	8.3667
0.8519	8.4
0.8403	8.4333
0.8521	8.4667
0.8859	8.5
0.8811	8.5333
0.87	8.5667
0.8517	8.6
0.8504	8.6333
0.863	8.6667
0.8904	8.7
0.8878	8.7333
0.8739	8.7667
0.8566	8.8
0.8476	8.8333
0.8736	8.8667
0.891	8.9
0.8861	8.9333
0.8547	8.9667
0.8508	9
0.8572	9.0333
0.8823	9.0667
0.8899	9.1
0.8855	9.1333
0.8653	9.1667
0.8469	9.2
0.859	9.2333
0.8885	9.2667
0.8905	9.3
0.8776	9.3333
0.8639	9.3667
0.8694	9.4
0.8827	9.4333
0.8923	9.4667
0.884	9.5
0.871	9.5333
0.8638	9.5667
0.8593	9.6
0.8968	9.6333
0.8956	9.6667
0.8864	9.7
0.8857	9.7333
0.8685	9.7667
0.874	9.8
0.8945	9.8333
0.9119	9.8667
0.9013	9.9
0.8848	9.9333
0.8808	9.9667
0.8876	10
0.9098	10.0333
0.908	10.0667
0.8988	10.1
0.8813	10.1333
0.8854	10.1667
0.8861	10.2
0.9136	10.2333
0.9079	10.2667
0.8978	10.3
0.8767	10.3333
0.8871	10.3667
0.9108	10.4
0.9162	10.4333
0.9089	10.4667
0.8912	10.5
0.8877	10.5333
0.9026	10.5667
0.9233	10.6
0.9165	10.6333
0.9085	10.6667
0.8912	10.7
0.8952	10.7333
0.9075	10.7667
0.9311	10.8
0.905	10.8333
0.9037	10.8667
0.8903	10.9
0.8887	10.9333
0.9267	10.9667
0.9355	11
0.9246	11.0333
0.907	11.0667
0.9004	11.1
0.9157	11.1333
0.9372	11.1667
0.9337	11.2
0.9245	11.2333
0.9066	11.2667
0.9109	11.3
0.9343	11.3333
0.9357	11.3667
0.9292	11.4
0.8999	11.4333
0.9136	11.4667
0.9271	11.5
0.9342	11.5333
0.9406	11.5667
0.9356	11.6
0.9089	11.6333
0.9008	11.6667
0.9175	11.7
0.9386	11.7333
0.9296	11.7667
0.9237	11.8
0.9048	11.8333
0.9085	11.8667
0.9271	11.9
0.9395	11.9333
0.9324	11.9667
0.9248	12
0.9051	12.0333
0.8939	12.0667
0.9277	12.1
0.9332	12.1333
0.9244	12.1667
0.9126	12.2
0.9142	12.2333
0.9303	12.2667
0.9327	12.3
0.9249	12.3333
0.9109	12.3667
0.9099	12.4
0.9181	12.4333
0.9383	12.4667
0.933	12.5
0.9262	12.5333
0.9054	12.5667
0.9058	12.6
0.9073	12.6333
0.9353	12.6667
0.9332	12.7
0.9234	12.7333
0.9028	12.7667
0.9011	12.8
0.9252	12.8333
0.9352	12.8667
0.9289	12.9
0.9137	12.9333
0.904	12.9667
0.9123	13
0.9303	13.0333
0.9261	13.0667
0.9164	13.1
0.9004	13.1333
0.9014	13.1667
0.9268	13.2
0.9103	13.2333
0.9227	13.2667
0.893	13.3
0.8992	13.3333
0.9191	13.3667
0.9335	13.4
0.9216	13.4333
0.9109	13.4667
0.8905	13.5
0.8917	13.5333
0.9182	13.5667
0.9316	13.6
0.9229	13.6333
0.9076	13.6667
0.8907	13.7
0.8944	13.7333
0.9268	13.7667
0.9092	13.8
0.92	13.8333
0.8962	13.8667
0.8891	13.9
0.911	13.9333
0.9246	13.9667
0.9209	14
0.9116	14.0333
0.8909	14.0667
0.8842	14.1
0.9082	14.1333
0.9229	14.1667
0.9086	14.2
0.8928	14.2333
0.8921	14.2667
0.9083	14.3
0.9022	14.3333
0.8874	14.3667
0.8816	14.4
0.9044	14.4333
0.8964	14.4667
0.894	14.5
0.8879	14.5333
0.8744	14.5667
0.8839	14.6
0.8982	14.6333
0.8813	14.6667
0.8869	14.7
0.8843	14.7333
0.891	14.7667
0.8914	14.8
0.889	14.8333
0.8795	14.8667
0.8795	14.9
0.8803	14.9333
0.8898	14.9667
0.8721	15
0.8852	15.0333
0.866	15.0667
0.8724	15.1
0.8699	15.1333
0.871	15.1667
0.8631	15.2
0.8606	15.2333
0.8624	15.2667
0.8668	15.3
0.8649	15.3333
0.8554	15.3667
0.8539	15.4
0.8588	15.4333
0.8614	15.4667
0.8599	15.5
0.85	15.5333
0.8424	15.5667
0.8538	15.6
0.8428	15.6333
0.8485	15.6667
0.8466	15.7
0.8277	15.7333
0.8364	15.7667
0.8456	15.8
0.8403	15.8333
0.8402	15.8667
0.824	15.9
0.8243	15.9333
0.8255	15.9667
0.8354	16
0.8347	16.0333
0.8311	16.0667
0.8147	16.1
0.8156	16.1333
0.8296	16.1667
0.8312	16.2
0.8273	16.2333
0.788	16.2667
0.8137	16.3
0.8239	16.3333
0.8258	16.3667
0.8162	16.4
0.7972	16.4333
0.79	16.4667
0.8071	16.5
0.823	16.5333
0.802	16.5667
0.7984	16.6
0.7975	16.6333
0.7936	16.6667
0.7953	16.7
0.7863	16.7333
0.7891	16.7667
0.7831	16.8
0.7806	16.8333
0.7825	16.8667
0.7759	16.9
0.7721	16.9333
0.7672	16.9667
0.7657	17
0.7688	17.0333
0.7683	17.0667
0.7582	17.1
0.7653	17.1333
0.7568	17.1667
0.7532	17.2
0.7509	17.2333
0.7461	17.2667
0.7481	17.3
0.739	17.3333
0.7431	17.3667
0.7349	17.4
0.7337	17.4333
0.7312	17.4667
0.7254	17.5
0.7279	17.5333
0.7177	17.5667
0.7176	17.6
0.7063	17.6333
0.7087	17.6667
0.71	17.7
0.7095	17.7333
0.7104	17.7667
0.7076	17.8
0.7027	17.8333
0.697	17.8667
0.7014	17.9
0.7022	17.9333
0.7011	17.9667
0.6968	18
0.6848	18.0333
0.6899	18.0667
0.6891	18.1
0.6895	18.1333
0.6844	18.1667
0.6692	18.2
0.6746	18.2333
0.673	18.2667
0.6785	18.3
0.6697	18.3333
0.6629	18.3667
0.651	18.4
0.6635	18.4333
0.6693	18.4667
0.6656	18.5
0.6631	18.5333
0.6527	18.5667
0.6489	18.6
0.6664	18.6333
0.6581	18.6667
0.6492	18.7
0.649	18.7333
0.6495	18.7667
0.66	18.8
0.6581	18.8333
0.6563	18.8667
0.6402	18.9
0.6381	18.9333
0.645	18.9667
0.6478	19
0.6447	19.0333
0.6518	19.0667
0.6308	19.1
0.6298	19.1333
0.6432	19.1667
0.6433	19.2
0.6326	19.2333
0.6301	19.2667
0.6331	19.3
0.6469	19.3333
0.646	19.3667
0.6366	19.4
0.6246	19.4333
0.6296	19.4667
0.6467	19.5
0.6479	19.5333
0.6384	19.5667
0.6261	19.6
0.6258	19.6333
0.643	19.6667
0.6458	19.7
0.6428	19.7333
0.6295	19.7667
0.6294	19.8
0.6494	19.8333
0.6516	19.8667
0.6468	19.9
0.6363	19.9333
0.6305	19.9667
0.6359	20
0.6534	20.0333
0.6627	20.0667
0.6511	20.1
0.6353	20.1333
0.6312	20.1667
0.6489	20.2
0.6701	20.2333
0.6607	20.2667
0.6299	20.3
0.6437	20.3333
0.6627	20.3667
0.6722	20.4
0.6578	20.4333
0.6446	20.4667
0.6388	20.5
0.6607	20.5333
0.6798	20.5667
0.6642	20.6
0.653	20.6333
0.6594	20.6667
0.6762	20.7
0.673	20.7333
0.6694	20.7667
0.6616	20.8
0.6646	20.8333
0.6707	20.8667
0.6934	20.9
0.6704	20.9333
0.6725	20.9667
0.6742	21
0.6648	21.0333
0.6894	21.0667
0.7118	21.1
0.7033	21.1333
0.6864	21.1667
0.6921	21.2
0.7096	21.2333
0.7101	21.2667
0.6991	21.3
0.7007	21.3333
0.7048	21.3667
0.7267	21.4
0.7213	21.4333
0.7088	21.4667
0.7081	21.5
0.7188	21.5333
0.7217	21.5667
0.7366	21.6
0.7201	21.6333
0.7167	21.6667
0.7192	21.7
0.7306	21.7333
0.7295	21.7667
0.7253	21.8
0.7274	21.8333
0.7255	21.8667
0.74	21.9
0.7462	21.9333
0.7404	21.9667
0.7373	22
0.7376	22.0333
0.7454	22.0667
0.7623	22.1
0.7524	22.1333
0.7478	22.1667
0.7304	22.2
0.7667	22.2333
0.777	22.2667
0.764	22.3
0.7557	22.3333
0.7619	22.3667
0.777	22.4
0.795	22.4333
0.7828	22.4667
0.766	22.5
0.7663	22.5333
0.7914	22.5667
0.7933	22.6
0.7828	22.6333
0.7803	22.6667
0.784	22.7
0.8027	22.7333
0.8057	22.7667
0.7854	22.8
0.7765	22.8333
0.7973	22.8667
0.8039	22.9
0.8176	22.9333
0.8109	22.9667
0.8067	23
0.785	23.0333
0.7959	23.0667
0.8212	23.1
0.8315	23.1333
0.8135	23.1667
0.7995	23.2
0.8053	23.2333
0.8297	23.2667
0.825	23.3
0.8126	23.3333
0.8102	23.3667
0.8188	23.4
0.843	23.4333
0.8193	23.4667
0.8193	23.5
0.8181	23.5333
0.8175	23.5667
0.8471	23.6
0.8459	23.6333
0.8316	23.6667
0.8297	23.7
0.8394	23.7333
0.8474	23.7667
0.8422	23.8
0.8352	23.8333
0.8363	23.8667
0.837	23.9
0.8509	23.9333
0.8579	23.9667
0.8515	24
0.8494	24.0333
0.8214	24.0667
0.8514	24.1
0.8723	24.1333
0.8583	24.1667
0.8577	24.2
0.8601	24.2333
0.8637	24.2667
0.8875	24.3
0.8763	24.3333
0.8653	24.3667
0.8655	24.4
0.8803	24.4333
0.8914	24.4667
0.8828	24.5
0.8703	24.5333
0.8717	24.5667
0.8863	24.6
0.905	24.6333
0.876	24.6667
0.8708	24.7
0.8765	24.7333
0.8937	24.7667
0.9046	24.8
0.8992	24.8333
0.8878	24.8667
0.8768	24.9
0.8852	24.9333
0.906	24.9667
0.9161	25
0.904	25.0333
0.8885	25.0667
0.8837	25.1
0.9069	25.1333
0.9254	25.1667
0.9067	25.2
0.9016	25.2333
0.8856	25.2667
0.9057	25.3
0.9107	25.3333
0.9095	25.3667
0.9097	25.4
0.9157	25.4333
0.912	25.4667
0.9148	25.5
0.9217	25.5333
0.916	25.5667
0.9255	25.6
0.9247	25.6333
0.9254	25.6667
0.9298	25.7
0.9281	25.7333
0.9305	25.7667
0.931	25.8
0.9299	25.8333
0.9358	25.8667
0.9205	25.9
0.9358	25.9333
0.936	25.9667
0.9287	26
0.9371	26.0333
0.9335	26.0667
0.9294	26.1
0.9329	26.1333
0.9374	26.1667
0.9345	26.2
0.9357	26.2333
0.9351	26.2667
0.935	26.3
0.9377	26.3333
0.9432	26.3667
0.9396	26.4
0.9371	26.4333
0.9344	26.4667
0.9303	26.5
0.9465	26.5333
0.9468	26.5667
0.9467	26.6
0.9483	26.6333
0.9276	26.6667
0.9296	26.7
0.9322	26.7333
0.9548	26.7667
0.9514	26.8
0.9465	26.8333
0.9291	26.8667
0.9306	26.9
0.9398	26.9333
0.9639	26.9667
0.9582	27
0.9502	27.0333
0.935	27.0667
0.918	27.1
0.9539	27.1333
0.9657	27.1667
0.9526	27.2
0.9431	27.2333
0.951	27.2667
0.9541	27.3
0.9658	27.3333
0.9584	27.3667
0.9537	27.4
0.9439	27.4333
0.9484	27.4667
0.9528	27.5
0.9727	27.5333
0.9647	27.5667
0.9619	27.6
0.941	27.6333
0.9401	27.6667
0.9491	27.7
0.9778	27.7333
0.9626	27.7667
0.9763	27.8
0.9559	27.8333
0.945	27.8667
0.9532	27.9
0.9703	27.9333
0.9728	27.9667
0.9645	28
0.9478	28.0333
0.9442	28.0667
0.9661	28.1
0.9762	28.1333
0.9657	28.1667
0.9499	28.2
0.9544	28.2333
0.961	28.2667
0.9796	28.3
0.9611	28.3333
0.9511	28.3667
0.9581	28.4
0.9783	28.4333
0.973	28.4667
0.9663	28.5
0.9487	28.5333
0.9513	28.5667
0.9606	28.6
0.984	28.6333
0.9783	28.6667
0.9723	28.7
0.9525	28.7333
0.9461	28.7667
0.9648	28.8
0.9881	28.8333
0.9672	28.8667
0.9754	28.9
0.9474	28.9333
0.957	28.9667
0.9844	29
0.9954	29.0333
0.9885	29.0667
0.9694	29.1
0.9526	29.1333
0.9562	29.1667
0.9877	29.2
0.9913	29.2333
0.9712	29.2667
0.9715	29.3
0.9642	29.3333
0.9642	29.3667
0.9648	29.4
0.968	29.4333
0.9584	29.4667
0.973	29.5
0.9547	29.5333
0.9616	29.5667
0.967	29.6
0.9592	29.6333
0.9606	29.6667
0.9583	29.7
0.9602	29.7333
0.9587	29.7667
0.9593	29.8
0.9615	29.8333
0.9606	29.8667
0.9603	29.9
0.9596	29.9333
0.9605	29.9667
0.9605	30
0.9579	30.0333
0.9503	30.0667
0.9627	30.1
0.9569	30.1333
0.9626	30.1667
0.9689	30.2
0.9682	30.2333
0.9642	30.2667
0.9643	30.3
0.9667	30.3333
0.9667	30.3667
0.9643	30.4
0.9635	30.4333
0.9643	30.4667
0.966	30.5
0.9683	30.5333
0.9666	30.5667
0.9629	30.6
0.9642	30.6333
0.952	30.6667
0.9634	30.7
0.9722	30.7333
0.9586	30.7667
0.969	30.8
0.9724	30.8333
0.969	30.8667
0.9793	30.9
0.9773	30.9333
0.9763	30.9667
0.9733	31
0.9735	31.0333
0.9746	31.0667
0.9771	31.1
0.9766	31.1333
0.9776	31.1667
0.9702	31.2
0.9769	31.2333
0.9614	31.2667
0.9806	31.3
0.9753	31.3333
0.9746	31.3667
0.987	31.4
0.9797	31.4333
0.9809	31.4667
0.9769	31.5
0.9761	31.5333
0.9771	31.5667
0.9825	31.6
0.981	31.6333
0.9818	31.6667
0.9763	31.7
0.9782	31.7333
0.9792	31.7667
0.9886	31.8
0.9669	31.8333
0.978	31.8667
0.9769	31.9
0.9747	31.9333
0.9972	31.9667
0.9904	32
0.9897	32.0333
0.9782	32.0667
0.9782	32.1
0.9835	32.1333
0.9988	32.1667
0.993	32.2
0.9805	32.2333
0.9763	32.2667
0.9925	32.3
0.9994	32.3333
0.9946	32.3667
0.9639	32.4
0.9836	32.4333
0.9962	32.4667
0.9952	32.5
0.9939	32.5333
0.9764	32.5667
0.97	32.6
0.9963	32.6333
1.0021	32.6667
0.9878	32.7
0.9865	32.7333
0.9881	32.7667
1.0006	32.8
1.0013	32.8333
0.9988	32.8667
0.9847	32.9
0.984	32.9333
0.9935	32.9667
0.9922	33
1.0011	33.0333
0.9972	33.0667
0.9746	33.1
0.9838	33.1333
1.001	33.1667
0.9928	33.2
0.9892	33.2333
0.9717	33.2667
0.9774	33.3
0.9911	33.3333
1.0034	33.3667
0.9953	33.4
0.9878	33.4333
0.9722	33.4667
0.9793	33.5
0.9963	33.5333
1.0088	33.5667
0.9805	33.6
0.9799	33.6333
0.9717	33.6667
0.9709	33.7
1.0021	33.7333
1.0129	33.7667
0.9998	33.8
0.9835	33.8333
0.9728	33.8667
0.9835	33.9
1.0104	33.9333
1.0135	33.9667
1.002	34
0.9851	34.0333
0.9727	34.0667
0.9919	34.1
1.0128	34.1333
1.0013	34.1667
0.9878	34.2
0.9675	34.2333
1.0017	34.2667
0.9981	34.3
1.001	34.3333
1.0035	34.3667
0.9821	34.4
0.9662	34.4333
0.9713	34.4667
0.9997	34.5
0.9963	34.5333
0.989	34.5667
0.9718	34.6
0.9687	34.6333
0.9856	34.6667
1.0037	34.7
0.9958	34.7333
0.992	34.7667
0.9612	34.8
0.9554	34.8333
0.986	34.8667
1.0025	34.9
0.995	34.9333
0.9996	34.9667
0.9691	35
0.9569	35.0333
0.9597	35.0667
0.9901	35.1
1.0002	35.1333
0.9792	35.1667
0.9677	35.2
0.9773	35.2333
0.9762	35.2667
0.9744	35.3
0.9758	35.3333
0.9779	35.3667
0.9613	35.4
0.9648	35.4333
0.9746	35.4667
0.9725	35.5
0.9715	35.5333
0.9777	35.5667
0.9612	35.6
0.9679	35.6333
0.9676	35.6667
0.9731	35.7
0.9696	35.7333
0.9634	35.7667
0.9616	35.8
0.9653	35.8333
0.9707	35.8667
0.9751	35.9
0.9711	35.9333
0.9681	35.9667
0.9429	36
0.9615	36.0333
0.977	36.0667
0.9711	36.1
0.9767	36.1333
0.9566	36.1667
0.9603	36.2
0.9798	36.2333
0.9751	36.2667
0.9667	36.3
0.9673	36.3333
0.9697	36.3667
0.9836	36.4
0.9806	36.4333
0.975	36.4667
0.9624	36.5
0.9667	36.5333
0.9728	36.5667
0.9759	36.6
0.9865	36.6333
0.9566	36.6667
0.9562	36.7
0.9724	36.7333
0.9715	36.7667
0.9702	36.8
0.9609	36.8333
0.9464	36.8667
0.9529	36.9
0.9584	36.9333
0.9747	36.9667
0.9674	37
0.9573	37.0333
0.942	37.0667
0.9548	37.1
0.9792	37.1333
0.9575	37.1667
0.9549	37.2
0.9442	37.2333
0.9617	37.2667
0.988	37.3
0.9697	37.3333
0.9582	37.3667
0.9504	37.4
0.9566	37.4333
0.9807	37.4667
0.9855	37.5
0.9743	37.5333
0.9576	37.5667
0.9494	37.6
0.9641	37.6333
0.9901	37.6667
0.9879	37.7
0.9625	37.7333
0.9524	37.7667
0.9545	37.8
0.9717	37.8333
0.9861	37.8667
0.99	37.9
0.9721	37.9333
0.9537	37.9667
0.9561	38
0.9836	38.0333
0.9864	38.0667
0.9718	38.1
0.9606	38.1333
0.9687	38.1667
0.9893	38.2
0.9843	38.2333
0.9683	38.2667
0.9638	38.3
0.9654	38.3333
0.9872	38.3667
0.9791	38.4
0.9686	38.4333
0.9662	38.4667
0.9784	38.5
0.9717	38.5333
0.9721	38.5667
0.9703	38.6
0.9688	38.6333
0.9718	38.6667
0.9803	38.7
0.9776	38.7333
0.9761	38.7667
0.9661	38.8
0.9712	38.8333
0.9713	38.8667
0.9853	38.9
0.9685	38.9333
0.9723	38.9667
0.9697	39
0.9613	39.0333
0.9717	39.0667
0.9837	39.1
0.9767	39.1333
0.9687	39.1667
0.964	39.2
0.9668	39.2333
0.986	39.2667
0.9877	39.3
0.9716	39.3333
0.9654	39.3667
0.9737	39.4
0.9901	39.4333
0.9873	39.4667
0.9652	39.5
0.9586	39.5333
0.9731	39.5667
0.9869	39.6
1.0022	39.6333
0.9928	39.6667
0.9722	39.7
0.9581	39.7333
0.9685	39.7667
0.9975	39.8
0.9959	39.8333
0.9854	39.8667
0.9761	39.9
0.9814	39.9333
0.9966	39.9667
1.0012	40
0.9975	40.0333
0.9629	40.0667
0.9822	40.1
0.9833	40.1333
0.9901	40.1667
1.0139	40.2
1.0057	40.2333
0.9866	40.2667
0.9855	40.3
0.9974	40.3333
1.0213	40.3667
1.0115	40.4
0.995	40.4333
0.9922	40.4667
1.0068	40.5
1.0191	40.5333
1.0097	40.5667
1.0039	40.6
0.9816	40.6333
1.0067	40.6667
1.0182	40.7
1.0239	40.7333
1.025	40.7667
0.9973	40.8
0.995	40.8333
0.9948	40.8667
1.0126	40.9
1.0321	40.9333
1.0227	40.9667
1.0108	41
0.9984	41.0333
1.0077	41.0667
1.0312	41.1
1.0412	41.1333
1.0175	41.1667
0.9934	41.2
1.0141	41.2333
1.0314	41.2667
1.0199	41.3
1.0251	41.3333
1.027	41.3667
1.0301	41.4
1.0494	41.4333
1.0337	41.4667
1.0353	41.5
1.0364	41.5333
1.0467	41.5667
1.0579	41.6
1.0505	41.6333
1.0448	41.6667
1.044	41.7
1.0456	41.7333
1.0673	41.7667
1.0531	41.8
1.0587	41.8333
1.0475	41.8667
1.0562	41.9
1.0745	41.9333
1.0825	41.9667
1.0734	42
1.0589	42.0333
1.0562	42.0667
1.0653	42.1
1.0924	42.1333
1.094	42.1667
1.0759	42.2
1.0636	42.2333
1.0714	42.2667
1.098	42.3
1.0951	42.3333
1.0644	42.3667
1.0837	42.4
1.0753	42.4333
1.1142	42.4667
1.1108	42.5
1.0923	42.5333
1.0796	42.5667
1.0826	42.6
1.1102	42.6333
1.1095	42.6667
1.105	42.7
1.0966	42.7333
1.0987	42.7667
1.1001	42.8
1.1194	42.8333
1.1254	42.8667
1.1112	42.9
1.1019	42.9333
1.1004	42.9667
1.1023	43
1.1286	43.0333
1.1465	43.0667
1.1274	43.1
1.1149	43.1333
1.108	43.1667
1.1273	43.2
1.1524	43.2333
1.15	43.2667
1.1288	43.3
1.1245	43.3333
1.1452	43.3667
1.1503	43.4
1.1417	43.4333
1.1368	43.4667
1.1194	43.5
1.1567	43.5333
1.1524	43.5667
1.149	43.6
1.1514	43.6333
1.1443	43.6667
1.1538	43.7
1.174	43.7333
1.1654	43.7667
1.1594	43.8
1.1492	43.8333
1.154	43.8667
1.1634	43.9
1.1833	43.9333
1.1768	43.9667
1.1689	44
1.1515	44.0333
1.14	44.0667
1.1792	44.1
1.1846	44.1333
1.1802	44.1667
1.171	44.2
1.1592	44.2333
1.1883	44.2667
1.1864	44.3
1.1794	44.3333
1.1822	44.3667
1.1849	44.4
1.1926	44.4333
1.1872	44.4667
1.1789	44.5
1.1813	44.5333
1.1844	44.5667
1.1986	44.6
1.1746	44.6333
1.1921	44.6667
1.1702	44.7
1.1686	44.7333
1.2006	44.7667
1.2041	44.8
1.2016	44.8333
1.1911	44.8667
1.1695	44.9
1.1617	44.9333
1.176	44.9667
1.2044	45
1.2006	45.0333
1.1848	45.0667
1.1699	45.1
1.1734	45.1333
1.1951	45.1667
1.1744	45.2
1.1812	45.2333
1.1788	45.2667
1.206	45.3
1.1949	45.3333
1.1873	45.3667
1.1813	45.4
1.1839	45.4333
1.2053	45.4667
1.2001	45.5
1.1849	45.5333
1.1851	45.5667
1.1923	45.6
1.2037	45.6333
1.1976	45.6667
1.195	45.7
1.1688	45.7333
1.1726	45.7667
1.197	45.8
1.1944	45.8333
1.2065	45.8667
1.1961	45.9
1.1718	45.9333
1.1654	45.9667
1.1853	46
1.2003	46.0333
1.1838	46.0667
1.1785	46.1
1.1841	46.1333
1.1947	46.1667
1.1902	46.2
1.1794	46.2333
1.1794	46.2667
1.1748	46.3
1.1855	46.3333
1.1862	46.3667
1.1681	46.4
1.1897	46.4333
1.1804	46.4667
1.1808	46.5
1.176	46.5333
1.1639	46.5667
1.1681	46.6
1.1747	46.6333
1.1777	46.6667
1.1733	46.7
1.1627	46.7333
1.1616	46.7667
1.1655	46.8
1.1762	46.8333
1.1773	46.8667
1.1623	46.9
1.16	46.9333
1.144	46.9667
1.1555	47
1.1861	47.0333
1.1817	47.0667
1.1704	47.1
1.1493	47.1333
1.1442	47.1667
1.1715	47.2
1.1884	47.2333
1.1735	47.2667
1.1567	47.3
1.1532	47.3333
1.1778	47.3667
1.1731	47.4
1.1663	47.4333
1.1396	47.4667
1.1615	47.5
1.169	47.5333
1.1806	47.5667
1.174	47.6
1.1473	47.6333
1.141	47.6667
1.1579	47.7
1.1703	47.7333
1.162	47.7667
1.1508	47.8
1.1459	47.8333
1.1548	47.8667
1.1691	47.9
1.1667	47.9333
1.1616	47.9667
1.1371	48
1.1261	48.0333
1.157	48.0667
1.1618	48.1
1.1674	48.1333
1.1602	48.1667
1.1351	48.2
1.1255	48.2333
1.1416	48.2667
1.1642	48.3
1.1461	48.3333
1.1359	48.3667
1.1401	48.4
1.1372	48.4333
1.1386	48.4667
1.133	48.5
1.1353	48.5333
1.1207	48.5667
1.1247	48.6
1.1275	48.6333
1.1173	48.6667
1.1391	48.7
1.1333	48.7333
1.1214	48.7667
1.1231	48.8
1.1211	48.8333
1.1292	48.8667
1.1243	48.9
1.119	48.9333
1.1177	48.9667
1.1201	49
1.1244	49.0333
1.1254	49.0667
1.1244	49.1
1.1183	49.1333
1.0938	49.1667
1.1171	49.2
1.1172	49.2333
1.1192	49.2667
1.1281	49.3
1.0981	49.3333
1.1004	49.3667
1.1043	49.4
1.1132	49.4333
1.1071	49.4667
1.1009	49.5
1.0882	49.5333
1.095	49.5667
1.1031	49.6
1.1115	49.6333
1.104	49.6667
1.0954	49.7
1.0684	49.7333
1.0901	49.7667
1.0903	49.8
1.1076	49.8333
1.1156	49.8667
1.0966	49.9
1.0793	49.9333
1.0669	49.9667
1.0916	50
1.1048	50.0333
1.0951	50.0667
1.0818	50.1
1.0728	50.1333
1.0843	50.1667
1.1023	50.2
1.0954	50.2333
1.0931	50.2667
1.076	50.3
1.0512	50.3333
1.0761	50.3667
1.0942	50.4
1.0882	50.4333
1.0949	50.4667
1.066	50.5
1.0654	50.5333
1.0816	50.5667
1.0939	50.6
1.0849	50.6333
1.0739	50.6667
1.0597	50.7
1.0671	50.7333
1.0905	50.7667
1.0889	50.8
1.0833	50.8333
1.0639	50.8667
1.0481	50.9
1.0661	50.9333
1.0797	50.9667
1.1016	51
1.086	51.0333
1.0697	51.0667
1.0516	51.1
1.0377	51.1333
1.0611	51.1667
1.0851	51.2
1.0794	51.2333
1.0599	51.2667
1.0628	51.3
1.0661	51.3333
1.0675	51.3667
1.0663	51.4
1.0608	51.4333
1.0374	51.4667
1.0603	51.5
1.0474	51.5333
1.0631	51.5667
1.0711	51.6
1.0633	51.6333
1.053	51.6667
1.0519	51.7
1.0525	51.7333
1.0722	51.7667
1.0683	51.8
1.0692	51.8333
1.0543	51.8667
1.048	51.9
1.0521	51.9333
1.0606	51.9667
1.0585	52
1.0577	52.0333
1.0595	52.0667
1.0292	52.1
1.0591	52.1333
1.0545	52.1667
1.0718	52.2
1.0622	52.2333
1.0545	52.2667
1.0333	52.3
1.0305	52.3333
1.0429	52.3667
1.0696	52.4
1.0703	52.4333
1.0549	52.4667
1.0374	52.5
1.0271	52.5333
1.0523	52.5667
1.0565	52.6
1.0595	52.6333
1.0414	52.6667
1.038	52.7
1.0564	52.7333
1.0552	52.7667
1.0527	52.8
1.0447	52.8333
1.0342	52.8667
1.0396	52.9
1.044	52.9333
1.0616	52.9667
1.0536	53
1.0443	53.0333
1.0306	53.0667
1.0379	53.1
1.0571	53.1333
1.0523	53.1667
1.0477	53.2
1.0379	53.2333
1.0296	53.2667
1.0423	53.3
1.0704	53.3333
1.0745	53.3667
1.063	53.4
1.0447	53.4333
1.0306	53.4667
1.0416	53.5
1.0705	53.5333
1.0795	53.5667
1.064	53.6
1.0483	53.6333
1.0439	53.6667
1.0661	53.7
1.0818	53.7333
1.0545	53.7667
1.0557	53.8
1.0464	53.8333
1.0458	53.8667
1.0804	53.9
1.0852	53.9333
1.075	53.9667
1.0598	54
1.0493	54.0333
1.0577	54.0667
1.0775	54.1
1.0978	54.1333
1.0889	54.1667
1.0775	54.2
1.0596	54.2333
1.0491	54.2667
1.0803	54.3
1.0793	54.3333
1.0947	54.3667
1.0831	54.4
1.0626	54.4333
1.0824	54.4667
1.0829	54.5
1.0871	54.5333
1.0816	54.5667
1.0687	54.6
1.0628	54.6333
1.0671	54.6667
1.0768	54.7
1.0951	54.7333
1.0862	54.7667
1.077	54.8
1.0617	54.8333
1.0702	54.8667
1.0591	54.9
1.1054	54.9333
1.0895	54.9667
1.0815	55
1.0712	55.0333
1.0632	55.0667
1.089	55.1
1.1089	55.1333
1.1083	55.1667
1.0867	55.2
1.0749	55.2333
1.0783	55.2667
1.1027	55.3
1.1005	55.3333
1.0964	55.3667
1.0781	55.4
1.0835	55.4333
1.0734	55.4667
1.1084	55.5
1.0987	55.5333
1.0916	55.5667
1.0867	55.6
1.0794	55.6333
1.0831	55.6667
1.1097	55.7
1.1157	55.7333
1.1026	55.7667
1.0853	55.8
1.0799	55.8333
1.09	55.8667
1.1134	55.9
1.1149	55.9333
1.1064	55.9667
1.0848	56
1.0629	56.0333
1.0905	56.0667
1.1196	56.1
1.1096	56.1333
1.1153	56.1667
1.0853	56.2
1.0891	56.2333
1.1031	56.2667
1.1241	56.3
1.1168	56.3333
1.1032	56.3667
1.0868	56.4
1.0897	56.4333
1.1159	56.4667
1.1179	56.5
1.1107	56.5333
1.0954	56.5667
1.0739	56.6
1.0999	56.6333
1.1132	56.6667
1.1176	56.7
1.118	56.7333
1.0946	56.7667
1.0801	56.8
1.0948	56.8333
1.1162	56.8667
1.1058	56.9
1.0984	56.9333
1.1012	56.9667
1.1027	57
1.1145	57.0333
1.11	57.0667
1.1077	57.1
1.0941	57.1333
1.0852	57.1667
1.0914	57.2
1.1176	57.2333
1.0983	57.2667
1.1094	57.3
1.0941	57.3333
1.0958	57.3667
1.1073	57.4
1.1184	57.4333
1.1089	57.4667
1.0946	57.5
1.0948	57.5333
1.0989	57.5667
1.1201	57.6
1.1154	57.6333
1.1138	57.6667
1.1006	57.7
1.0664	57.7333
1.0969	57.7667
1.11	57.8
1.1111	57.8333
1.1258	57.8667
1.0963	57.9
1.086	57.9333
1.0882	57.9667
1.1084	58
1.104	58.0333
1.0984	58.0667
1.0821	58.1
1.085	58.1333
1.0951	58.1667
1.1086	58.2
1.1025	58.2333
1.0965	58.2667
1.0648	58.3
1.0631	58.3333
1.0962	58.3667
1.0986	58.4
1.103	58.4333
1.0984	58.4667
1.0716	58.5
1.0658	58.5333
1.0806	58.5667
1.0989	58.6
1.0905	58.6333
1.0798	58.6667
1.0644	58.7
1.074	58.7333
1.0925	58.7667
1.0945	58.8
1.0921	58.8333
1.0515	58.8667
1.0607	58.9
1.0663	58.9333
1.0921	58.9667
1.1034	59
1.082	59.0333
1.0681	59.0667
1.0469	59.1
1.0572	59.1333
1.0863	59.1667
1.0834	59.2
1.0661	59.2333
1.0671	59.2667
1.0685	59.3
1.0751	59.3333
1.0722	59.3667
1.0707	59.4
1.0383	59.4333
1.0624	59.4667
1.0621	59.5
1.066	59.5333
1.0745	59.5667
1.0639	59.6
1.043	59.6333
1.0415	59.6667
1.057	59.7
1.0647	59.7333
1.0568	59.7667
1.043	59.8
1.0377	59.8333
1.0461	59.8667
1.0577	59.9
1.061	59.9333
1.0489	59.9667
1.0412	60
1.0319	60.0333
1.0275	60.0667
1.0604	60.1
1.0651	60.1333
1.0485	60.1667
1.035	60.2
1.0344	60.2333
1.057	60.2667
1.0666	60.3
1.0526	60.3333
1.0376	60.3667
1.0396	60.4
1.0516	60.4333
1.0651	60.4667
1.058	60.5
1.055	60.5333
1.0174	60.5667
1.0441	60.6
1.0487	60.6333
1.0677	60.6667
1.0686	60.7
1.0486	60.7333
1.0328	60.7667
1.0162	60.8
1.0417	60.8333
1.0643	60.8667
1.0575	60.9
1.044	60.9333
1.0435	60.9667
1.0523	61
1.0679	61.0333
1.0595	61.0667
1.035	61.1
1.0324	61.1333
1.0521	61.1667
1.0665	61.2
1.0773	61.2333
1.0522	61.2667
1.0369	61.3
1.034	61.3333
1.062	61.3667
1.0603	61.4
1.051	61.4333
1.0576	61.4667
1.0548	61.5
1.0561	61.5333
1.0554	61.5667
1.0516	61.6
1.0553	61.6333
1.0454	61.6667
1.0461	61.7
1.0558	61.7333
1.0446	61.7667
1.0607	61.8
1.0505	61.8333
1.044	61.8667
1.0477	61.9
1.0488	61.9333
1.0476	61.9667
1.0467	62
1.0458	62.0333
1.0437	62.0667
1.047	62.1
1.0492	62.1333
1.0493	62.1667
1.0514	62.2
1.0282	62.2333
1.046	62.2667
1.049	62.3
1.0531	62.3333
1.0578	62.3667
1.0471	62.4
1.0349	62.4333
1.0444	62.4667
1.0581	62.5
1.056	62.5333
1.0515	62.5667
1.0359	62.6
1.0403	62.6333
1.05	62.6667
1.0679	62.7
1.0603	62.7333
1.0483	62.7667
1.0304	62.8
1.0185	62.8333
1.0679	62.8667
1.0652	62.9
1.0663	62.9333
1.0575	62.9667
1.0406	63
1.0523	63.0333
1.0711	63.0667
1.0799	63.1
1.0614	63.1333
1.0486	63.1667
1.0568	63.2
1.0788	63.2333
1.0715	63.2667
1.0562	63.3
1.0591	63.3333
1.0531	63.3667
1.08	63.4
1.0716	63.4333
1.0601	63.4667
1.069	63.5
1.0641	63.5333
1.0837	63.5667
1.0847	63.6
1.0726	63.6333
1.0667	63.6667
1.0695	63.7
1.0781	63.7333
1.0989	63.7667
1.092	63.8
1.0826	63.8333
1.0664	63.8667
1.0743	63.9
1.0712	63.9333
1.105	63.9667
1.1003	64
1.0835	64.0333
1.0864	64.0667
1.0721	64.1
1.0911	64.1333
1.1126	64.1667
1.1015	64.2
1.0878	64.2333
1.0931	64.2667
1.1051	64.3
1.1129	64.3333
1.1071	64.3667
1.0933	64.4
1.0874	64.4333
1.0947	64.4667
1.1113	64.5
1.1258	64.5333
1.107	64.5667
1.1005	64.6
1.1003	64.6333
1.1152	64.6667
1.1303	64.7
1.122	64.7333
1.1116	64.7667
1.1054	64.8
1.111	64.8333
1.1308	64.8667
1.1401	64.9
1.1332	64.9333
1.119	64.9667
1.1058	65
1.1138	65.0333
1.121	65.0667
1.1506	65.1
1.1238	65.1333
1.1288	65.1667
1.1215	65.2
1.14	65.2333
1.1298	65.2667
1.1324	65.3
1.129	65.3333
1.1388	65.3667
1.1489	65.4
1.1387	65.4333
1.1398	65.4667
1.1411	65.5
1.1482	65.5333
1.1529	65.5667
1.1363	65.6
1.1525	65.6333
1.137	65.6667
1.1586	65.7
1.178	65.7333
1.1667	65.7667
1.1623	65.8
1.1585	65.8333
1.1594	65.8667
1.1737	65.9
1.1903	65.9333
1.1804	65.9667
1.1718	66
1.1621	66.0333
1.1687	66.0667
1.1882	66.1
1.1981	66.1333
1.1786	66.1667
1.1696	66.2
1.1623	66.2333
1.1732	66.2667
1.2121	66.3
1.205	66.3333
1.1869	66.3667
1.1777	66.4
1.1821	66.4333
1.2068	66.4667
1.2209	66.5
1.211	66.5333
1.1957	66.5667
1.1854	66.6
[truncated: 6,618 more rows]
