# Supplementary material for: Auditory feedback effect on temporal patterns during self-pacing treadmill walking
Source: PLoS One. 2025 Nov 4;20(11):e0335971. doi: 10.1371/journal.pone.0335971 (PMC12585087; doi:10.1371/journal.pone.0335971)
Supplement: S2 File — This file archive contains gait events from the two test conditions (no sound and with sound) for all included participants, as well as the validation data for the accelerometer-based gait event detection algorithm. All data files are in CSV format. A readme file is included with the details of the file format and contents. (ZIP) [file pone.0335971.s003.zip › TreadmillSoundsData/TestConditions/NoSound/BeltSpeed/Subject26_NoSoundBeltspeed.csv]

BeltSpeed	Time
1.3843	0
1.4006	0.0333
1.3983	0.0667
1.3888	0.1
1.3689	0.1333
1.3666	0.1667
1.3812	0.2
1.3982	0.2333
1.392	0.2667
1.3842	0.3
1.3642	0.3333
1.3578	0.3667
1.374	0.4
1.3796	0.4333
1.383	0.4667
1.3767	0.5
1.363	0.5333
1.3536	0.5667
1.372	0.6
1.3731	0.6333
1.3686	0.6667
1.3556	0.7
1.3533	0.7333
1.3658	0.7667
1.3687	0.8
1.3648	0.8333
1.3499	0.8667
1.3411	0.9
1.3608	0.9333
1.3441	0.9667
1.3437	1
1.3438	1.0333
1.352	1.0667
1.3582	1.1
1.3524	1.1333
1.3405	1.1667
1.3313	1.2
1.3364	1.2333
1.3492	1.2667
1.3532	1.3
1.3476	1.3333
1.331	1.3667
1.3225	1.4
1.3357	1.4333
1.3392	1.4667
1.3418	1.5
1.3362	1.5333
1.3264	1.5667
1.3197	1.6
1.3363	1.6333
1.3345	1.6667
1.3293	1.7
1.321	1.7333
1.3226	1.7667
1.3337	1.8
1.3329	1.8333
1.3315	1.8667
1.3182	1.9
1.3132	1.9333
1.3228	1.9667
1.3288	2
1.3109	2.0333
1.3145	2.0667
1.3063	2.1
1.3167	2.1333
1.3205	2.1667
1.3183	2.2
1.3152	2.2333
1.3001	2.2667
1.2984	2.3
1.3073	2.3333
1.3165	2.3667
1.312	2.4
1.3017	2.4333
1.2857	2.4667
1.2949	2.5
1.3143	2.5333
1.2939	2.5667
1.3027	2.6
1.2842	2.6333
1.2798	2.6667
1.2926	2.7
1.2991	2.7333
1.2918	2.7667
1.2834	2.8
1.27	2.8333
1.278	2.8667
1.2928	2.9
1.2921	2.9333
1.2889	2.9667
1.272	3
1.2612	3.0333
1.276	3.0667
1.2775	3.1
1.2812	3.1333
1.2807	3.1667
1.2645	3.2
1.2572	3.2333
1.275	3.2667
1.2733	3.3
1.27	3.3333
1.2613	3.3667
1.2601	3.4
1.2642	3.4333
1.2704	3.4667
1.2693	3.5
1.2669	3.5333
1.2522	3.5667
1.256	3.6
1.2483	3.6333
1.2611	3.6667
1.2543	3.7
1.2539	3.7333
1.2442	3.7667
1.2586	3.8
1.2527	3.8333
1.2488	3.8667
1.2493	3.9
1.25	3.9333
1.2568	3.9667
1.2534	4
1.2453	4.0333
1.2407	4.0667
1.2497	4.1
1.2503	4.1333
1.248	4.1667
1.2249	4.2
1.23	4.2333
1.2404	4.2667
1.2538	4.3
1.245	4.3333
1.243	4.3667
1.2197	4.4
1.222	4.4333
1.2343	4.4667
1.2537	4.5
1.2436	4.5333
1.2306	4.5667
1.2137	4.6
1.219	4.6333
1.2481	4.6667
1.2534	4.7
1.2171	4.7333
1.2181	4.7667
1.2295	4.8
1.2422	4.8333
1.233	4.8667
1.2165	4.9
1.2138	4.9333
1.2293	4.9667
1.2431	5
1.2336	5.0333
1.2193	5.0667
1.2184	5.1
1.2338	5.1333
1.2432	5.1667
1.2371	5.2
1.2317	5.2333
1.1989	5.2667
1.2129	5.3
1.2436	5.3333
1.2406	5.3667
1.2332	5.4
1.2226	5.4333
1.2265	5.4667
1.2432	5.5
1.245	5.5333
1.2402	5.5667
1.2272	5.6
1.2194	5.6333
1.2328	5.6667
1.2512	5.7
1.2448	5.7333
1.2352	5.7667
1.2109	5.8
1.2134	5.8333
1.2411	5.8667
1.2497	5.9
1.2474	5.9333
1.2278	5.9667
1.2233	6
1.233	6.0333
1.2505	6.0667
1.2426	6.1
1.2341	6.1333
1.2181	6.1667
1.2242	6.2
1.2448	6.2333
1.2491	6.2667
1.2439	6.3
1.2314	6.3333
1.2018	6.3667
1.2264	6.4
1.249	6.4333
1.248	6.4667
1.2375	6.5
1.2235	6.5333
1.2289	6.5667
1.242	6.6
1.2445	6.6333
1.2354	6.6667
1.2198	6.7
1.2222	6.7333
1.2418	6.7667
1.2387	6.8
1.2288	6.8333
1.2216	6.8667
1.2173	6.9
1.2318	6.9333
1.2317	6.9667
1.2146	7
1.2223	7.0333
1.2241	7.0667
1.2249	7.1
1.2208	7.1333
1.2099	7.1667
1.2094	7.2
1.2139	7.2333
1.2217	7.2667
1.2179	7.3
1.2086	7.3333
1.1974	7.3667
1.2043	7.4
1.2188	7.4333
1.198	7.4667
1.2092	7.5
1.1948	7.5333
1.1921	7.5667
1.1989	7.6
1.1997	7.6333
1.1962	7.6667
1.1847	7.7
1.1855	7.7333
1.1925	7.7667
1.1948	7.8
1.1926	7.8333
1.1807	7.8667
1.1752	7.9
1.1839	7.9333
1.1956	7.9667
1.1767	8
1.1829	8.0333
1.1587	8.0667
1.1673	8.1
1.1908	8.1333
1.1866	8.1667
1.1855	8.2
1.1671	8.2333
1.1523	8.2667
1.1601	8.3
1.1837	8.3333
1.1862	8.3667
1.175	8.4
1.1587	8.4333
1.15	8.4667
1.1667	8.5
1.1883	8.5333
1.1676	8.5667
1.1731	8.6
1.146	8.6333
1.1575	8.6667
1.1754	8.7
1.1904	8.7333
1.1764	8.7667
1.1575	8.8
1.1456	8.8333
1.1669	8.8667
1.1797	8.9
1.1631	8.9333
1.1587	8.9667
1.1626	9
1.1612	9.0333
1.167	9.0667
1.1494	9.1
1.1449	9.1333
1.1547	9.1667
1.159	9.2
1.1687	9.2333
1.1608	9.2667
1.1502	9.3
1.1487	9.3333
1.1511	9.3667
1.1702	9.4
1.1666	9.4333
1.1634	9.4667
1.146	9.5
1.1422	9.5333
1.1571	9.5667
1.1714	9.6
1.161	9.6333
1.1404	9.6667
1.1383	9.7
1.1505	9.7333
1.1788	9.7667
1.1619	9.8
1.1464	9.8333
1.1368	9.8667
1.1593	9.9
1.1652	9.9333
1.1566	9.9667
1.1452	10
1.1487	10.0333
1.1575	10.0667
1.1667	10.1
1.1633	10.1333
1.1647	10.1667
1.1273	10.2
1.1399	10.2333
1.1512	10.2667
1.1674	10.3
1.1625	10.3333
1.1453	10.3667
1.1293	10.4
1.134	10.4333
1.1618	10.4667
1.1578	10.5
1.1501	10.5333
1.1354	10.5667
1.1405	10.6
1.1528	10.6333
1.1647	10.6667
1.1602	10.7
1.1329	10.7333
1.1235	10.7667
1.1524	10.8
1.1598	10.8333
1.1548	10.8667
1.141	10.9
1.1515	10.9333
1.1542	10.9667
1.1507	11
1.1425	11.0333
1.1399	11.0667
1.1504	11.1
1.1539	11.1333
1.1517	11.1667
1.1443	11.2
1.1367	11.2333
1.1311	11.2667
1.1397	11.3
1.1568	11.3333
1.1444	11.3667
1.142	11.4
1.1321	11.4333
1.1381	11.4667
1.1568	11.5
1.16	11.5333
1.153	11.5667
1.1397	11.6
1.1282	11.6333
1.142	11.6667
1.1652	11.7
1.1612	11.7333
1.1476	11.7667
1.1346	11.8
1.1351	11.8333
1.1681	11.8667
1.1503	11.9
1.1442	11.9333
1.1442	11.9667
1.1567	12
1.1503	12.0333
1.1448	12.0667
1.1441	12.1
1.1434	12.1333
1.1576	12.1667
1.1567	12.2
1.1543	12.2333
1.1432	12.2667
1.1443	12.3
1.1506	12.3333
1.1554	12.3667
1.1526	12.4
1.1554	12.4333
1.1362	12.4667
1.148	12.5
1.1531	12.5333
1.1561	12.5667
1.1496	12.6
1.1387	12.6333
1.1382	12.6667
1.1463	12.7
1.1627	12.7333
1.154	12.7667
1.1409	12.8
1.1343	12.8333
1.1473	12.8667
1.1717	12.9
1.1429	12.9333
1.1408	12.9667
1.1334	13
1.1589	13.0333
1.1727	13.0667
1.1607	13.1
1.1466	13.1333
1.1406	13.1667
1.151	13.2
1.1769	13.2333
1.1776	13.2667
1.1677	13.3
1.1497	13.3333
1.1409	13.3667
1.1544	13.4
1.1839	13.4333
1.1691	13.4667
1.1607	13.5
1.15	13.5333
1.143	13.5667
1.1798	13.6
1.1909	13.6333
1.1781	13.6667
1.1609	13.7
1.159	13.7333
1.1852	13.7667
1.1892	13.8
1.1731	13.8333
1.1671	13.8667
1.1819	13.9
1.188	13.9333
1.1817	13.9667
1.1736	14
1.1625	14.0333
1.1849	14.0667
1.1838	14.1
1.1883	14.1333
1.181	14.1667
1.1821	14.2
1.1873	14.2333
1.1972	14.2667
1.1892	14.3
1.1865	14.3333
1.1872	14.3667
1.1869	14.4
1.2027	14.4333
1.204	14.4667
1.1967	14.5
1.188	14.5333
1.1796	14.5667
1.2053	14.6
1.2065	14.6333
1.2125	14.6667
1.1993	14.7
1.2057	14.7333
1.2193	14.7667
1.2151	14.8
1.2091	14.8333
1.212	14.8667
1.2193	14.9
1.2284	14.9333
1.2205	14.9667
1.2123	15
1.2182	15.0333
1.2369	15.0667
1.2187	15.1
1.2251	15.1333
1.2112	15.1667
1.231	15.2
1.2501	15.2333
1.2418	15.2667
1.2279	15.3
1.2275	15.3333
1.2338	15.3667
1.2583	15.4
1.2481	15.4333
1.2315	15.4667
1.2337	15.5
1.2476	15.5333
1.2426	15.5667
1.2418	15.6
1.226	15.6333
1.2445	15.6667
1.2505	15.7
1.2525	15.7333
1.2422	15.7667
1.2288	15.8
1.2356	15.8333
1.2569	15.8667
1.2542	15.9
1.2373	15.9333
1.234	15.9667
1.2454	16
1.2632	16.0333
1.2534	16.0667
1.238	16.1
1.2414	16.1333
1.2534	16.1667
1.247	16.2
1.2478	16.2333
1.2404	16.2667
1.256	16.3
1.2592	16.3333
1.2538	16.3667
1.2439	16.4
1.2455	16.4333
1.2599	16.4667
1.2645	16.5
1.2576	16.5333
1.2451	16.5667
1.2482	16.6
1.2592	16.6333
1.2714	16.6667
1.2543	16.7
1.2357	16.7333
1.2449	16.7667
1.2539	16.8
1.2785	16.8333
1.2659	16.8667
1.2537	16.9
1.2355	16.9333
1.2475	16.9667
1.2745	17
1.2828	17.0333
1.2748	17.0667
1.2589	17.1
1.2454	17.1333
1.2559	17.1667
1.2838	17.2
1.2853	17.2333
1.262	17.2667
1.2496	17.3
1.2554	17.3333
1.276	17.3667
1.2943	17.4
1.2857	17.4333
1.2695	17.4667
1.2519	17.5
1.2556	17.5333
1.2827	17.5667
1.2992	17.6
1.2908	17.6333
1.273	17.6667
1.2623	17.7
1.283	17.7333
1.302	17.7667
1.2665	17.8
1.2772	17.8333
1.279	17.8667
1.297	17.9
1.2912	17.9333
1.2849	17.9667
1.272	18
1.2764	18.0333
1.2964	18.0667
1.3056	18.1
1.296	18.1333
1.2805	18.1667
1.2765	18.2
1.297	18.2333
1.3164	18.2667
1.3117	18.3
1.2863	18.3333
1.2744	18.3667
1.2834	18.4
1.3174	18.4333
1.3286	18.4667
1.3203	18.5
1.3013	18.5333
1.2842	18.5667
1.2822	18.6
1.3149	18.6333
1.3327	18.6667
1.3234	18.7
1.3041	18.7333
1.3042	18.7667
1.3196	18.8
1.3172	18.8333
1.3068	18.8667
1.3181	18.9
1.3248	18.9333
1.3283	18.9667
1.3315	19
1.3288	19.0333
1.3331	19.0667
1.3308	19.1
1.3311	19.1333
1.3439	19.1667
1.3406	19.2
1.3411	19.2333
1.3403	19.2667
1.3409	19.3
1.3437	19.3333
1.355	19.3667
1.3358	19.4
1.342	19.4333
1.3438	19.4667
1.3546	19.5
1.357	19.5333
1.3723	19.5667
1.3617	19.6
1.3582	19.6333
1.354	19.6667
1.3575	19.7
1.3623	19.7333
1.3851	19.7667
1.3753	19.8
1.3675	19.8333
1.3604	19.8667
1.366	19.9
1.3671	19.9333
1.3982	19.9667
1.3824	20
1.3989	20.0333
1.3747	20.0667
1.3704	20.1
1.3716	20.1333
1.3885	20.1667
1.4012	20.2
1.3948	20.2333
1.3892	20.2667
1.3746	20.3
1.3817	20.3333
1.3899	20.3667
1.416	20.4
1.4107	20.4333
1.3903	20.4667
1.3713	20.5
1.3859	20.5333
1.4015	20.5667
1.4256	20.6
1.4272	20.6333
1.4092	20.6667
1.3927	20.7
1.3794	20.7333
1.3873	20.7667
1.4154	20.8
1.4345	20.8333
1.4269	20.8667
1.4095	20.9
1.3975	20.9333
1.412	20.9667
1.4192	21
1.4318	21.0333
1.4236	21.0667
1.4167	21.1
1.4146	21.1333
1.4247	21.1667
1.4339	21.2
1.4261	21.2333
1.4239	21.2667
1.4241	21.3
1.4247	21.3333
1.4408	21.3667
1.4416	21.4
1.4385	21.4333
1.4273	21.4667
1.4304	21.5
1.4233	21.5333
1.4459	21.5667
1.443	21.6
1.4494	21.6333
1.4335	21.6667
1.4307	21.7
1.4456	21.7333
1.4553	21.7667
1.4476	21.8
1.4358	21.8333
1.4359	21.8667
1.4391	21.9
1.4589	21.9333
1.4562	21.9667
1.45	22
1.4344	22.0333
1.4214	22.0667
1.4414	22.1
1.4628	22.1333
1.4674	22.1667
1.4535	22.2
1.4351	22.2333
1.4377	22.2667
1.4554	22.3
1.4627	22.3333
1.4552	22.3667
1.441	22.4
1.4363	22.4333
1.4468	22.4667
1.4686	22.5
1.4635	22.5333
1.4578	22.5667
1.4203	22.6
1.4314	22.6333
1.4646	22.6667
1.4768	22.7
1.4685	22.7333
1.4537	22.7667
1.4324	22.8
1.4274	22.8333
1.4548	22.8667
1.4769	22.9
1.4607	22.9333
1.4457	22.9667
1.4472	23
1.446	23.0333
1.4462	23.0667
1.4514	23.1
1.4348	23.1333
1.4454	23.1667
1.4531	23.2
1.4481	23.2333
1.4423	23.2667
1.4382	23.3
1.4363	23.3333
1.4467	23.3667
1.4565	23.4
1.4506	23.4333
1.4419	23.4667
1.4358	23.5
1.4437	23.5333
1.4595	23.5667
1.4605	23.6
1.4356	23.6333
1.428	23.6667
1.4404	23.7
1.462	23.7333
1.4689	23.7667
1.4569	23.8
1.4374	23.8333
1.4294	23.8667
1.4519	23.9
1.4738	23.9333
1.4588	23.9667
1.444	24
1.4491	24.0333
1.4642	24.0667
1.4568	24.1
1.4382	24.1333
1.4387	24.1667
1.4503	24.2
1.4654	24.2333
1.4705	24.2667
1.4644	24.3
1.4492	24.3333
1.4385	24.3667
1.4435	24.4
1.4591	24.4333
1.4785	24.4667
1.4679	24.5
1.454	24.5333
1.4402	24.5667
1.4453	24.6
1.4772	24.6333
1.4635	24.6667
1.4633	24.7
1.4581	24.7333
1.4519	24.7667
1.4635	24.8
1.4862	24.8333
1.4732	24.8667
1.4602	24.9
1.4575	24.9333
1.4679	24.9667
1.4872	25
1.4819	25.0333
1.4768	25.0667
1.4573	25.1
1.4606	25.1333
1.4616	25.1667
1.4789	25.2
1.4778	25.2333
1.4834	25.2667
1.457	25.3
1.4654	25.3333
1.4785	25.3667
1.4772	25.4
1.4727	25.4333
1.4585	25.4667
1.4579	25.5
1.4631	25.5333
1.4823	25.5667
1.4813	25.6
1.4723	25.6333
1.4567	25.6667
1.4419	25.7
1.4621	25.7333
1.4903	25.7667
1.4736	25.8
1.4601	25.8333
1.4596	25.8667
1.4527	25.9
1.4575	25.9333
1.472	25.9667
1.4639	26
1.4537	26.0333
1.4503	26.0667
1.4616	26.1
1.4731	26.1333
1.4661	26.1667
1.4507	26.2
1.4307	26.2333
1.4601	26.2667
1.476	26.3
1.4684	26.3333
1.4547	26.3667
1.4416	26.4
1.4492	26.4333
1.4716	26.4667
1.4721	26.5
1.4638	26.5333
1.4471	26.5667
1.441	26.6
1.4652	26.6333
1.4784	26.6667
1.4684	26.7
1.45	26.7333
1.4336	26.7667
1.4773	26.8
1.473	26.8333
1.463	26.8667
1.4682	26.9
1.4712	26.9333
1.4767	26.9667
1.469	27
1.463	27.0333
1.4663	27.0667
1.4722	27.1
1.4778	27.1333
1.4739	27.1667
1.4627	27.2
1.4622	27.2333
1.446	27.2667
1.4694	27.3
1.4858	27.3333
1.476	27.3667
1.4613	27.4
1.4633	27.4333
1.4718	27.4667
1.4875	27.5
1.476	27.5333
1.4658	27.5667
1.4581	27.6
1.4665	27.6333
1.4844	27.6667
1.4839	27.7
1.4727	27.7333
1.4541	27.7667
1.4352	27.8
1.4694	27.8333
1.4968	27.8667
1.4851	27.9
1.4669	27.9333
1.453	27.9667
1.4595	28
1.4885	28.0333
1.4933	28.0667
1.48	28.1
1.4629	28.1333
1.4606	28.1667
1.4771	28.2
1.4945	28.2333
1.4894	28.2667
1.4559	28.3
1.4544	28.3333
1.4686	28.3667
1.4873	28.4
1.5018	28.4333
1.4898	28.4667
1.4734	28.5
1.4547	28.5333
1.4544	28.5667
1.4862	28.6
1.5018	28.6333
1.4882	28.6667
1.472	28.7
1.4639	28.7333
1.4878	28.7667
1.4834	28.8
1.4682	28.8333
1.4686	28.8667
1.4757	28.9
1.4938	28.9333
1.5043	28.9667
1.4929	29
1.4778	29.0333
1.4648	29.0667
1.4729	29.1
1.4978	29.1333
1.5075	29.1667
1.499	29.2
1.4829	29.2333
1.4676	29.2667
1.4759	29.3
1.4838	29.3333
1.499	29.3667
1.5037	29.4
1.4822	29.4333
1.4809	29.4667
1.4924	29.5
1.4859	29.5333
1.4851	29.5667
1.4825	29.6
1.4829	29.6333
1.4844	29.6667
1.4906	29.7
1.4871	29.7333
1.4863	29.7667
1.4828	29.8
1.4792	29.8333
1.4703	29.8667
1.496	29.9
1.4908	29.9333
1.4867	29.9667
1.489	30
1.4856	30.0333
1.4898	30.0667
1.4873	30.1
1.4882	30.1333
1.4893	30.1667
1.4889	30.2
1.4887	30.2333
1.4887	30.2667
1.4882	30.3
1.4935	30.3333
1.4759	30.3667
1.4863	30.4
1.4874	30.4333
1.4923	30.4667
1.493	30.5
1.4927	30.5333
1.4901	30.5667
1.4883	30.6
1.4886	30.6333
1.4919	30.6667
1.4915	30.7
1.4919	30.7333
1.4873	30.7667
1.4893	30.8
1.4912	30.8333
1.4889	30.8667
1.4717	30.9
1.4816	30.9333
1.4921	30.9667
1.4881	31
1.4923	31.0333
1.4879	31.0667
1.4903	31.1
1.4924	31.1333
1.489	31.1667
1.4897	31.2
1.4864	31.2333
1.4897	31.2667
1.4879	31.3
1.4892	31.3333
1.4914	31.3667
1.4689	31.4
1.4703	31.4333
1.4903	31.4667
1.4933	31.5
1.4894	31.5333
1.4861	31.5667
1.464	31.6
1.4592	31.6333
1.4702	31.6667
1.4942	31.7
1.4865	31.7333
1.4683	31.7667
1.4576	31.8
1.4742	31.8333
1.487	31.8667
1.4739	31.9
1.4453	31.9333
1.4624	31.9667
1.488	32
1.4879	32.0333
1.4729	32.0667
1.4537	32.1
1.4507	32.1333
1.4827	32.1667
1.4817	32.2
1.4635	32.2333
1.4672	32.2667
1.4723	32.3
1.4696	32.3333
1.465	32.3667
1.4664	32.4
1.4564	32.4333
1.4555	32.4667
1.4678	32.5
1.4696	32.5333
1.4619	32.5667
1.4653	32.6
1.4543	32.6333
1.4578	32.6667
1.4592	32.7
1.4606	32.7333
1.4553	32.7667
1.453	32.8
1.4565	32.8333
1.4618	32.8667
1.4596	32.9
1.451	32.9333
1.4331	32.9667
1.4508	33
1.471	33.0333
1.4635	33.0667
1.4572	33.1
1.4343	33.1333
1.4318	33.1667
1.4444	33.2
1.4711	33.2333
1.4727	33.2667
1.4568	33.3
1.4419	33.3333
1.4323	33.3667
1.4598	33.4
1.4743	33.4333
1.4428	33.4667
1.44	33.5
1.4575	33.5333
1.4584	33.5667
1.4798	33.6
1.4769	33.6333
1.4646	33.6667
1.4485	33.7
1.4498	33.7333
1.4627	33.7667
1.4883	33.8
1.4837	33.8333
1.4716	33.8667
1.455	33.9
1.4522	33.9333
1.4832	33.9667
1.4625	34
1.4743	34.0333
1.4673	34.0667
1.464	34.1
1.4801	34.1333
1.4854	34.1667
1.4779	34.2
1.4707	34.2333
1.4692	34.2667
1.4739	34.3
1.4935	34.3333
1.4917	34.3667
1.4871	34.4
1.4704	34.4333
1.4698	34.4667
1.4703	34.5
1.4973	34.5333
1.5087	34.5667
1.4836	34.6
1.4749	34.6333
1.4812	34.6667
1.5028	34.7
1.4989	34.7333
1.4899	34.7667
1.4776	34.8
1.4842	34.8333
1.5029	34.8667
1.5082	34.9
1.4992	34.9333
1.4826	34.9667
1.4707	35
1.4747	35.0333
1.5157	35.0667
1.5171	35.1
1.5081	35.1333
1.4873	35.1667
1.4853	35.2
1.5018	35.2333
1.524	35.2667
1.5174	35.3
1.504	35.3333
1.4899	35.3667
1.4987	35.4
1.5188	35.4333
1.5295	35.4667
1.5208	35.5
1.4844	35.5333
1.4931	35.5667
1.5153	35.6
1.5342	35.6333
1.5441	35.6667
1.5199	35.7
1.5043	35.7333
1.5036	35.7667
1.5339	35.8
1.5371	35.8333
1.5255	35.8667
1.5326	35.9
1.527	35.9333
1.5267	35.9667
1.5316	36
1.5123	36.0333
1.5312	36.0667
1.5379	36.1
1.5322	36.1333
1.5285	36.1667
1.5253	36.2
1.529	36.2333
1.5498	36.2667
1.5421	36.3
1.5294	36.3333
1.5325	36.3667
1.5427	36.4
1.5556	36.4333
1.5471	36.4667
1.5349	36.5
1.5188	36.5333
1.5412	36.5667
1.569	36.6
1.5554	36.6333
1.547	36.6667
1.5458	36.7
1.5537	36.7333
1.5778	36.7667
1.5642	36.8
1.5496	36.8333
1.5572	36.8667
1.5723	36.9
1.5688	36.9333
1.5583	36.9667
1.5576	37
1.5639	37.0333
1.5597	37.0667
1.5735	37.1
1.5633	37.1333
1.5669	37.1667
1.5677	37.2
1.5624	37.2333
1.5697	37.2667
1.5688	37.3
1.5695	37.3333
1.5712	37.3667
1.5721	37.4
1.5744	37.4333
1.5738	37.4667
1.5733	37.5
1.5726	37.5333
1.56	37.5667
1.57	37.6
1.5794	37.6333
1.5777	37.6667
1.5814	37.7
1.5786	37.7333
1.5736	37.7667
1.5751	37.8
1.5802	37.8333
1.5793	37.8667
1.5738	37.9
1.5743	37.9333
1.5774	37.9667
1.5803	38
1.5798	38.0333
1.5496	38.0667
1.5662	38.1
1.58	38.1333
1.5825	38.1667
1.5816	38.2
1.5624	38.2333
1.5452	38.2667
1.5539	38.3
1.579	38.3333
1.5747	38.3667
1.5577	38.4
1.545	38.4333
1.5604	38.4667
1.5762	38.5
1.5621	38.5333
1.5373	38.5667
1.546	38.6
1.567	38.6333
1.5668	38.6667
1.5592	38.7
1.5395	38.7333
1.5411	38.7667
1.5597	38.8
1.5663	38.8333
1.5494	38.8667
1.5349	38.9
1.5411	38.9333
1.5549	38.9667
1.5488	39
1.5374	39.0333
1.5234	39.0667
1.5343	39.1
1.5547	39.1333
1.5442	39.1667
1.5311	39.2
1.5362	39.2333
1.5425	39.2667
1.5407	39.3
1.5328	39.3333
1.5242	39.3667
1.5313	39.4
1.5351	39.4333
1.5351	39.4667
1.5265	39.5
1.5113	39.5333
1.5167	39.5667
1.5091	39.6
1.5177	39.6333
1.5187	39.6667
1.5026	39.7
1.5061	39.7333
1.5019	39.7667
1.502	39.8
1.5065	39.8333
1.503	39.8667
1.4948	39.9
1.4928	39.9333
1.4963	39.9667
1.4947	40
1.4946	40.0333
1.4794	40.0667
1.4776	40.1
1.4657	40.1333
1.4837	40.1667
1.4817	40.2
1.467	40.2333
1.4715	40.2667
1.4538	40.3
1.4569	40.3333
1.459	40.3667
1.4573	40.4
1.4487	40.4333
1.4479	40.4667
1.4477	40.5
1.4472	40.5333
1.4465	40.5667
1.4361	40.6
1.4191	40.6333
1.4302	40.6667
1.4334	40.7
1.4346	40.7333
1.4285	40.7667
1.4296	40.8
1.4214	40.8333
1.4228	40.8667
1.4174	40.9
1.4191	40.9333
1.4161	40.9667
1.408	41
1.4131	41.0333
1.4077	41.0667
1.4049	41.1
1.4088	41.1333
1.3799	41.1667
1.3987	41.2
1.4004	41.2333
1.3977	41.2667
1.398	41.3
1.3949	41.3333
1.3863	41.3667
1.3894	41.4
1.3865	41.4333
1.3875	41.4667
1.387	41.5
1.3807	41.5333
1.3776	41.5667
1.3804	41.6
1.3759	41.6333
1.3755	41.6667
1.3599	41.7
1.3592	41.7333
1.3686	41.7667
1.3748	41.8
1.3734	41.8333
1.3732	41.8667
1.3588	41.9
1.3484	41.9333
1.3526	41.9667
1.3629	42
1.3669	42.0333
1.363	42.0667
1.3502	42.1
1.3359	42.1333
1.3475	42.1667
1.3507	42.2
1.3489	42.2333
1.3488	42.2667
1.344	42.3
1.3316	42.3333
1.3408	42.3667
1.3413	42.4
1.3378	42.4333
1.3322	42.4667
1.3314	42.5
1.3324	42.5333
1.3308	42.5667
1.3326	42.6
1.3303	42.6333
1.3197	42.6667
1.3288	42.7
1.3107	42.7333
1.314	42.7667
1.3202	42.8
1.3172	42.8333
1.3161	42.8667
1.3126	42.9
1.3014	42.9333
1.304	42.9667
1.3058	43
1.3107	43.0333
1.308	43.0667
1.3015	43.1
1.2931	43.1333
1.2984	43.1667
1.3044	43.2
1.3086	43.2333
1.2877	43.2667
1.2899	43.3
1.2716	43.3333
1.2968	43.3667
1.3103	43.4
1.3036	43.4333
1.2989	43.4667
1.2797	43.5
1.2655	43.5333
1.273	43.5667
1.3	43.6
1.301	43.6333
1.2899	43.6667
1.272	43.7
1.2696	43.7333
1.3025	43.7667
1.283	43.8
1.2832	43.8333
1.268	43.8667
1.2853	43.9
1.305	43.9333
1.2954	43.9667
1.2804	44
1.2733	44.0333
1.2865	44.0667
1.3049	44.1
1.2932	44.1333
1.2757	44.1667
1.2725	44.2
1.297	44.2333
1.2941	44.2667
1.2842	44.3
1.2602	44.3333
1.2725	44.3667
1.2962	44.4
1.289	44.4333
1.2857	44.4667
1.2785	44.5
1.2942	44.5333
1.2923	44.5667
1.2873	44.6
1.2787	44.6333
1.2826	44.6667
1.2887	44.7
1.2922	44.7333
1.2855	44.7667
1.2697	44.8
1.275	44.8333
1.2854	44.8667
1.2713	44.9
1.2734	44.9333
1.2532	44.9667
1.2734	45
1.2778	45.0333
1.2738	45.0667
1.2648	45.1
1.2478	45.1333
1.2561	45.1667
1.272	45.2
1.2714	45.2333
1.2626	45.2667
1.2456	45.3
1.2457	45.3333
1.2611	45.3667
1.2744	45.4
1.2471	45.4333
1.2516	45.4667
1.228	45.5
1.2478	45.5333
1.2697	45.5667
1.2693	45.6
1.2627	45.6333
1.2457	45.6667
1.2287	45.7
1.2438	45.7333
1.2702	45.7667
1.2539	45.8
1.2387	45.8333
1.2384	45.8667
1.2411	45.9
1.245	45.9333
1.2265	45.9667
1.2291	46
1.2249	46.0333
1.2388	46.0667
1.2417	46.1
1.2372	46.1333
1.2279	46.1667
1.2224	46.2
1.2269	46.2333
1.2372	46.2667
1.2344	46.3
1.2326	46.3333
1.2156	46.3667
1.2161	46.4
1.2266	46.4333
1.2345	46.4667
1.2238	46.5
1.2096	46.5333
1.2002	46.5667
1.2053	46.6
1.2377	46.6333
1.2325	46.6667
1.2272	46.7
1.2076	46.7333
1.2083	46.7667
1.2393	46.8
1.2367	46.8333
1.2193	46.8667
1.2162	46.9
1.2282	46.9333
1.2378	46.9667
1.2298	47
1.2191	47.0333
1.2023	47.0667
1.233	47.1
1.2252	47.1333
1.234	47.1667
1.2279	47.2
1.23	47.2333
1.2405	47.2667
1.2343	47.3
1.2314	47.3333
1.2294	47.3667
1.2305	47.4
1.241	47.4333
1.2392	47.4667
1.2345	47.5
1.2244	47.5333
1.2353	47.5667
1.2234	47.6
1.2407	47.6333
1.235	47.6667
1.2217	47.7
1.2311	47.7333
1.2348	47.7667
1.2421	47.8
1.234	47.8333
1.2228	47.8667
1.2285	47.9
1.2412	47.9333
1.236	47.9667
1.225	48
1.2228	48.0333
1.2297	48.0667
1.2445	48.1
1.2271	48.1333
1.2254	48.1667
1.2187	48.2
1.2145	48.2333
1.2454	48.2667
1.2522	48.3
1.2456	48.3333
1.2309	48.3667
1.2173	48.4
1.2237	48.4333
1.2444	48.4667
1.2565	48.5
1.2469	48.5333
1.2339	48.5667
1.2171	48.6
1.2212	48.6333
1.2443	48.6667
1.2438	48.7
1.2423	48.7333
1.2237	48.7667
1.2294	48.8
1.2469	48.8333
1.2424	48.8667
1.2304	48.9
1.2315	48.9333
1.2351	48.9667
1.2469	49
1.2404	49.0333
1.2285	49.0667
1.229	49.1
1.2365	49.1333
1.2486	49.1667
1.2462	49.2
1.2211	49.2333
1.2173	49.2667
1.2231	49.3
1.2461	49.3333
1.2543	49.3667
1.2476	49.4
1.233	49.4333
1.2152	49.4667
1.2204	49.5
1.2402	49.5333
1.2607	49.5667
1.2516	49.6
1.2392	49.6333
1.2204	49.6667
1.2281	49.7
1.2551	49.7333
1.2329	49.7667
1.2383	49.8
1.231	49.8333
1.245	49.8667
1.2412	49.9
1.2383	49.9333
1.2388	49.9667
1.2435	50
1.2476	50.0333
1.2425	50.0667
1.2375	50.1
1.2399	50.1333
1.2455	50.1667
1.2511	50.2
1.2462	50.2333
1.2412	50.2667
1.2241	50.3
1.2418	50.3333
1.2503	50.3667
1.2423	50.4
1.2418	50.4333
1.2394	50.4667
1.2507	50.5
1.2547	50.5333
1.2476	50.5667
1.2397	50.6
1.2411	50.6333
1.2499	50.6667
1.2584	50.7
1.2484	50.7333
1.2354	50.7667
1.2419	50.8
1.2531	50.8333
1.2397	50.8667
1.2398	50.9
1.2289	50.9333
1.2525	50.9667
1.2618	51
1.2562	51.0333
1.2447	51.0667
1.2262	51.1
1.2285	51.1333
1.2494	51.1667
1.2652	51.2
1.2556	51.2333
1.2405	51.2667
1.2252	51.3
1.2321	51.3333
1.2596	51.3667
1.2519	51.4
1.2541	51.4333
1.2316	51.4667
1.2381	51.5
1.2482	51.5333
1.2643	51.5667
1.259	51.6
1.2493	51.6333
1.2297	51.6667
1.229	51.7
1.2486	51.7333
1.2691	51.7667
1.2601	51.8
1.245	51.8333
1.2289	51.8667
1.239	51.9
1.2469	51.9333
1.2677	51.9667
1.2536	52
1.2459	52.0333
1.2384	52.0667
1.2509	52.1
1.2623	52.1333
1.2541	52.1667
1.2477	52.2
1.2437	52.2333
1.2468	52.2667
1.2619	52.3
1.2651	52.3333
1.2587	52.3667
1.2447	52.4
1.246	52.4333
1.237	52.4667
1.2655	52.5
1.2602	52.5333
1.2618	52.5667
1.2521	52.6
1.2376	52.6333
1.2497	52.6667
1.2714	52.7
1.2709	52.7333
1.2515	52.7667
1.2386	52.8
1.2445	52.8333
1.2696	52.8667
1.2731	52.9
1.2595	52.9333
1.2457	52.9667
1.2335	53
1.2508	53.0333
1.2687	53.0667
1.2719	53.1
1.2612	53.1333
1.2451	53.1667
1.2544	53.2
1.2726	53.2333
1.2744	53.2667
1.2672	53.3
1.2516	53.3333
1.2473	53.3667
1.2592	53.4
1.2833	53.4333
1.2795	53.4667
1.2754	53.5
1.2417	53.5333
1.2521	53.5667
1.2716	53.6
1.2875	53.6333
1.2879	53.6667
1.2626	53.7
1.2542	53.7333
1.2695	53.7667
1.2897	53.8
1.2672	53.8333
1.2687	53.8667
1.2721	53.9
1.2737	53.9333
1.2727	53.9667
1.2656	54
1.2667	54.0333
1.2753	54.0667
1.2615	54.1
1.2664	54.1333
1.2661	54.1667
1.2761	54.2
1.2786	54.2333
1.2754	54.2667
1.2671	54.3
1.2672	54.3333
1.2711	54.3667
1.2856	54.4
1.2812	54.4333
1.2717	54.4667
1.2682	54.5
1.2734	54.5333
1.2913	54.5667
1.2834	54.6
1.2727	54.6333
1.27	54.6667
1.2639	54.7
1.2872	54.7333
1.3042	54.7667
1.2932	54.8
1.2737	54.8333
1.2759	54.8667
1.2949	54.9
1.3041	54.9333
1.2936	54.9667
1.2771	55
1.281	55.0333
1.2993	55.0667
1.3048	55.1
1.2852	55.1333
1.2739	55.1667
1.2845	55.2
1.2911	55.2333
1.3155	55.2667
1.303	55.3
1.298	55.3333
1.2747	55.3667
1.2797	55.4
1.2977	55.4333
1.3214	55.4667
1.3129	55.5
1.2975	55.5333
1.2823	55.5667
1.2857	55.6
1.3149	55.6333
1.3118	55.6667
1.2965	55.7
1.2912	55.7333
1.2958	55.7667
1.3323	55.8
1.3179	55.8333
1.3041	55.8667
1.3012	55.9
1.3073	55.9333
1.3337	55.9667
1.3351	56
1.3217	56.0333
1.3046	56.0667
1.3048	56.1
1.3235	56.1333
1.3386	56.1667
1.3333	56.2
1.3044	56.2333
1.3045	56.2667
1.3027	56.3
1.3396	56.3333
1.3459	56.3667
1.3308	56.4
1.3119	56.4333
1.3053	56.4667
1.3124	56.5
1.3398	56.5333
1.3545	56.5667
1.3429	56.6
1.3252	56.6333
1.3104	56.6667
1.3199	56.7
1.3478	56.7333
1.3243	56.7667
1.3279	56.8
1.3311	56.8333
1.3366	56.8667
1.3359	56.9
1.3323	56.9333
1.3312	56.9667
1.3421	57
1.3433	57.0333
1.3374	57.0667
1.3392	57.1
1.3453	57.1333
1.3518	57.1667
1.3447	57.2
1.3409	57.2333
1.3443	57.2667
1.3374	57.3
1.3568	57.3333
1.3475	57.3667
1.3519	57.4
1.3473	57.4333
1.3499	57.4667
1.3659	57.5
1.3615	57.5333
1.3568	57.5667
1.3517	57.6
1.3554	57.6333
1.3704	57.6667
1.373	57.7
1.3669	57.7333
1.3543	57.7667
1.3619	57.8
1.3629	57.8333
1.3769	57.8667
1.3555	57.9
1.3688	57.9333
1.3697	57.9667
1.3718	58
1.3656	58.0333
1.3613	58.0667
1.3624	58.1
1.3788	58.1333
1.3766	58.1667
1.3657	58.2
1.3658	58.2333
1.3721	58.2667
1.3884	58.3
1.3846	58.3333
1.3553	58.3667
1.3589	58.4
1.3764	58.4333
1.4011	58.4667
1.3929	58.5
1.3878	58.5333
1.3632	58.5667
1.352	58.6
1.3666	58.6333
1.3962	58.6667
1.4047	58.7
1.386	58.7333
1.37	58.7667
1.3792	58.8
1.3887	58.8333
1.3935	58.8667
1.3823	58.9
1.3786	58.9333
1.3882	58.9667
1.3976	59
1.4046	59.0333
1.4043	59.0667
1.393	59.1
1.391	59.1333
1.3958	59.1667
1.4148	59.2
1.407	59.2333
1.3942	59.2667
1.3958	59.3
1.4085	59.3333
1.4156	59.3667
1.4056	59.4
1.3886	59.4333
1.3849	59.4667
1.4122	59.5
1.4263	59.5333
1.4176	59.5667
1.4034	59.6
1.3986	59.6333
1.4142	59.6667
1.4361	59.7
1.4225	59.7333
1.4067	59.7667
1.4186	59.8
1.4312	59.8333
1.4244	59.8667
1.4176	59.9
1.4218	59.9333
1.4106	59.9667
1.4339	60
1.4298	60.0333
1.4254	60.0667
1.4255	60.1
1.4372	60.1333
1.433	60.1667
1.4311	60.2
1.431	60.2333
1.4321	60.2667
1.4436	60.3
1.4423	60.3333
1.4397	60.3667
1.4326	60.4
1.4352	60.4333
1.4463	60.4667
1.4363	60.5
1.4375	60.5333
1.4416	60.5667
1.4324	60.6
1.444	60.6333
1.4477	60.6667
1.4441	60.7
1.4365	60.7333
1.4372	60.7667
1.4424	60.8
1.4545	60.8333
1.445	60.8667
1.4368	60.9
1.4393	60.9333
1.4561	60.9667
1.4622	61
1.4335	61.0333
1.428	61.0667
1.4456	61.1
1.4698	61.1333
1.464	61.1667
1.4499	61.2
1.4323	61.2333
1.4471	61.2667
1.4739	61.3
1.4672	61.3333
1.4483	61.3667
1.4526	61.4
1.4643	61.4333
1.4599	61.4667
1.457	61.5
1.4531	61.5333
1.4379	61.5667
1.4626	61.6
1.4712	61.6333
1.4665	61.6667
1.4599	61.7
1.462	61.7333
1.4722	61.7667
1.4726	61.8
1.4631	61.8333
1.4674	61.8667
1.4701	61.9
1.4793	61.9333
1.4715	61.9667
1.4656	62
1.4693	62.0333
1.4841	62.0667
1.4625	62.1
1.4665	62.1333
1.47	62.1667
1.4749	62.2
1.492	62.2333
1.4832	62.2667
1.4744	62.3
1.4698	62.3333
1.4765	62.3667
1.4985	62.4
1.4983	62.4333
1.4933	62.4667
1.4764	62.5
1.4741	62.5333
1.4845	62.5667
1.5033	62.6
1.4866	62.6333
1.5	62.6667
1.4832	62.7
1.4806	62.7333
1.5089	62.7667
1.5051	62.8
1.4981	62.8333
1.5013	62.8667
1.5018	62.9
1.5176	62.9333
1.5115	62.9667
1.5058	63
1.5058	63.0333
1.5179	63.0667
1.5231	63.1
1.499	63.1333
1.5086	63.1667
1.5159	63.2
1.5264	63.2333
1.5385	63.2667
1.527	63.3
1.5148	63.3333
1.5179	63.3667
1.5361	63.4
1.5456	63.4333
1.5369	63.4667
1.5257	63.5
1.5219	63.5333
1.5365	63.5667
1.5538	63.6
1.5382	63.6333
1.5157	63.6667
1.529	63.7
1.5322	63.7333
1.5436	63.7667
1.567	63.8
1.5562	63.8333
1.5413	63.8667
1.5354	63.9
1.5488	63.9333
1.5738	63.9667
1.5664	64
1.5462	64.0333
1.5498	64.0667
1.5693	64.1
1.558	64.1333
1.5393	64.1667
1.5575	64.2
1.5736	64.2333
1.5773	64.2667
1.5733	64.3
1.5514	64.3333
1.547	64.3667
1.5654	64.4
1.5825	64.4333
1.575	64.4667
1.5654	64.5
1.555	64.5333
1.5615	64.5667
1.5799	64.6
1.586	64.6333
1.5598	64.6667
1.5417	64.7
1.5609	64.7333
1.59	64.7667
1.5858	64.8
1.5664	64.8333
1.5503	64.8667
1.5482	64.9
1.5794	64.9333
1.5758	64.9667
1.5587	65
1.5639	65.0333
1.5596	65.0667
1.5617	65.1
1.5568	65.1333
1.5563	65.1667
1.5403	65.2
1.5414	65.2333
1.5574	65.2667
1.5496	65.3
1.556	65.3333
1.5429	65.3667
1.5343	65.4
1.5385	65.4333
1.5462	65.4667
1.5451	65.5
1.5416	65.5333
1.5256	65.5667
1.5304	65.6
1.5327	65.6333
1.5444	65.6667
1.5348	65.7
1.5026	65.7333
1.5222	65.7667
1.538	65.8
1.5406	65.8333
1.5336	65.8667
1.5152	65.9
1.4979	65.9333
1.5114	65.9667
1.5392	66
1.5272	66.0333
1.515	66.0667
1.5162	66.1
1.4993	66.1333
1.5081	66.1667
1.5116	66.2
1.494	66.2333
1.49	66.2667
1.4967	66.3
1.508	66.3333
1.5102	66.3667
1.5064	66.4
1.4909	66.4333
1.4843	66.4667
1.4914	66.5
1.5067	66.5333
1.5023	66.5667
1.4992	66.6
[truncated: 6,484 more rows]
