# Supplementary material for: Auditory feedback effect on temporal patterns during self-pacing treadmill walking
Source: PLoS One. 2025 Nov 4;20(11):e0335971. doi: 10.1371/journal.pone.0335971 (PMC12585087; doi:10.1371/journal.pone.0335971)
Supplement: S2 File — This file archive contains gait events from the two test conditions (no sound and with sound) for all included participants, as well as the validation data for the accelerometer-based gait event detection algorithm. All data files are in CSV format. A readme file is included with the details of the file format and contents. (ZIP) [file pone.0335971.s003.zip › TreadmillSoundsData/TestConditions/NoSound/BeltSpeed/Subject27_NoSoundBeltspeed.csv]

BeltSpeed	Time
1.3634	0
1.3533	0.0333
1.3763	0.0667
1.3917	0.1
1.3928	0.1333
1.3789	0.1667
1.3613	0.2
1.3464	0.2333
1.3493	0.2667
1.3813	0.3
1.3943	0.3333
1.3798	0.3667
1.3626	0.4
1.3633	0.4333
1.3547	0.4667
1.3846	0.5
1.3752	0.5333
1.3861	0.5667
1.357	0.6
1.3584	0.6333
1.3771	0.6667
1.3824	0.7
1.3696	0.7333
1.3588	0.7667
1.3626	0.8
1.3785	0.8333
1.3793	0.8667
1.3726	0.9
1.3624	0.9333
1.3381	0.9667
1.3713	1
1.36	1.0333
1.3748	1.0667
1.3602	1.1
1.3686	1.1333
1.3678	1.1667
1.3634	1.2
1.3685	1.2333
1.3654	1.2667
1.3688	1.3
1.3669	1.3333
1.368	1.3667
1.3602	1.4
1.3636	1.4333
1.3552	1.4667
1.343	1.5
1.3602	1.5333
1.3546	1.5667
1.3637	1.6
1.3557	1.6333
1.3388	1.6667
1.3355	1.7
1.3432	1.7333
1.3602	1.7667
1.3526	1.8
1.3371	1.8333
1.3259	1.8667
1.335	1.9
1.3563	1.9333
1.3488	1.9667
1.3173	2
1.3247	2.0333
1.3448	2.0667
1.3561	2.1
1.3414	2.1333
1.3211	2.1667
1.3065	2.2
1.3294	2.2333
1.352	2.2667
1.3387	2.3
1.3211	2.3333
1.3217	2.3667
1.331	2.4
1.3266	2.4333
1.324	2.4667
1.302	2.5
1.3213	2.5333
1.3153	2.5667
1.3319	2.6
1.3235	2.6333
1.3098	2.6667
1.3011	2.7
1.3079	2.7333
1.3281	2.7667
1.3253	2.8
1.3084	2.8333
1.2967	2.8667
1.3075	2.9
1.3228	2.9333
1.3201	2.9667
1.2833	3
1.2914	3.0333
1.303	3.0667
1.3343	3.1
1.3174	3.1333
1.3026	3.1667
1.2788	3.2
1.2834	3.2333
1.316	3.2667
1.3206	3.3
1.2994	3.3333
1.298	3.3667
1.2852	3.4
1.2854	3.4333
1.2991	3.4667
1.2984	3.5
1.2842	3.5333
1.2985	3.5667
1.2766	3.6
1.2939	3.6333
1.2949	3.6667
1.2976	3.7
1.2894	3.7333
1.2754	3.7667
1.2717	3.8
1.2903	3.8333
1.2974	3.8667
1.2892	3.9
1.2706	3.9333
1.2688	3.9667
1.2972	4
1.2721	4.0333
1.2848	4.0667
1.2683	4.1
1.2874	4.1333
1.2963	4.1667
1.29	4.2
1.2752	4.2333
1.2651	4.2667
1.2766	4.3
1.2937	4.3333
1.285	4.3667
1.269	4.4
1.264	4.4333
1.2779	4.4667
1.2866	4.5
1.2867	4.5333
1.2559	4.5667
1.2582	4.6
1.2545	4.6333
1.2767	4.6667
1.2829	4.7
1.2705	4.7333
1.2578	4.7667
1.2534	4.8
1.2692	4.8333
1.285	4.8667
1.2715	4.9
1.257	4.9333
1.2472	4.9667
1.2692	5
1.2806	5.0333
1.2481	5.0667
1.252	5.1
1.25	5.1333
1.2642	5.1667
1.282	5.2
1.2674	5.2333
1.2601	5.2667
1.2457	5.3
1.2546	5.3333
1.2766	5.3667
1.274	5.4
1.2607	5.4333
1.2461	5.4667
1.2473	5.5
1.2702	5.5333
1.2575	5.5667
1.2529	5.6
1.2501	5.6333
1.2358	5.6667
1.2644	5.7
1.2663	5.7333
1.2627	5.7667
1.246	5.8
1.2274	5.8333
1.2382	5.8667
1.2655	5.9
1.2564	5.9333
1.2433	5.9667
1.2416	6
1.2535	6.0333
1.26	6.0667
1.2337	6.1
1.2228	6.1333
1.233	6.1667
1.2624	6.2
1.2628	6.2333
1.2512	6.2667
1.2289	6.3
1.215	6.3333
1.2367	6.3667
1.2638	6.4
1.2611	6.4333
1.2393	6.4667
1.2347	6.5
1.2382	6.5333
1.238	6.5667
1.2539	6.6
1.2287	6.6333
1.2413	6.6667
1.2311	6.7
1.2383	6.7333
1.2392	6.7667
1.2265	6.8
1.2309	6.8333
1.2272	6.8667
1.227	6.9
1.2241	6.9333
1.225	6.9667
1.2256	7
1.2263	7.0333
1.2243	7.0667
1.2222	7.1
1.2291	7.1333
1.206	7.1667
1.22	7.2
1.2078	7.2333
1.2232	7.2667
1.2289	7.3
1.2013	7.3333
1.2036	7.3667
1.205	7.4
1.204	7.4333
1.2071	7.4667
1.2079	7.5
1.2058	7.5333
1.2028	7.5667
1.2024	7.6
1.2055	7.6333
1.2154	7.6667
1.1871	7.7
1.2042	7.7333
1.1946	7.7667
1.2097	7.8
1.2213	7.8333
1.215	7.8667
1.2053	7.9
1.1941	7.9333
1.2039	7.9667
1.2237	8
1.22	8.0333
1.2043	8.0667
1.1982	8.1
1.208	8.1333
1.2237	8.1667
1.2022	8.2
1.1907	8.2333
1.2066	8.2667
1.2105	8.3
1.2342	8.3333
1.2154	8.3667
1.2058	8.4
1.1949	8.4333
1.2042	8.4667
1.2277	8.5
1.2386	8.5333
1.2268	8.5667
1.2107	8.6
1.1978	8.6333
1.2142	8.6667
1.2441	8.7
1.2035	8.7333
1.2132	8.7667
1.2157	8.8
1.2311	8.8333
1.2237	8.8667
1.2139	8.9
1.2089	8.9333
1.2117	8.9667
1.2335	9
1.2367	9.0333
1.2236	9.0667
1.2115	9.1
1.2201	9.1333
1.2411	9.1667
1.2313	9.2
1.2165	9.2333
1.2075	9.2667
1.2338	9.3
1.231	9.3333
1.2441	9.3667
1.2234	9.4
1.2286	9.4333
1.233	9.4667
1.2344	9.5
1.2311	9.5333
1.2258	9.5667
1.2279	9.6
1.2316	9.6333
1.2437	9.6667
1.2393	9.7
1.2361	9.7333
1.2113	9.7667
1.2296	9.8
1.2492	9.8333
1.2481	9.8667
1.2523	9.9
1.2482	9.9333
1.2512	9.9667
1.2588	10
1.2532	10.0333
1.2584	10.0667
1.2565	10.1
1.2677	10.1333
1.2666	10.1667
1.2655	10.2
1.2669	10.2333
1.2739	10.2667
1.2572	10.3
1.2715	10.3333
1.266	10.3667
1.2884	10.4
1.2785	10.4333
1.2788	10.4667
1.2763	10.5
1.2746	10.5333
1.2934	10.5667
1.3002	10.6
1.2901	10.6333
1.2838	10.6667
1.2871	10.7
1.2991	10.7333
1.3201	10.7667
1.2877	10.8
1.2846	10.8333
1.2898	10.8667
1.2962	10.9
1.3276	10.9333
1.3331	10.9667
1.321	11
1.3046	11.0333
1.2987	11.0667
1.3077	11.1
1.3331	11.1333
1.3501	11.1667
1.339	11.2
1.3225	11.2333
1.3099	11.2667
1.3303	11.3
1.33	11.3333
1.355	11.3667
1.3393	11.4
1.3466	11.4333
1.3379	11.4667
1.3397	11.5
1.3368	11.5333
1.3365	11.5667
1.3533	11.6
1.36	11.6333
1.3531	11.6667
1.3477	11.7
1.3504	11.7333
1.3606	11.7667
1.3824	11.8
1.3445	11.8333
1.3442	11.8667
1.3599	11.9
1.3851	11.9333
1.3929	11.9667
1.3792	12
1.357	12.0333
1.3502	12.0667
1.3707	12.1
1.3984	12.1333
1.4082	12.1667
1.3889	12.2
1.3759	12.2333
1.3788	12.2667
1.4039	12.3
1.3984	12.3333
1.3764	12.3667
1.3983	12.4
1.4104	12.4333
1.4218	12.4667
1.4096	12.5
1.4072	12.5333
1.3945	12.5667
1.4016	12.6
1.4038	12.6333
1.4246	12.6667
1.4175	12.7
1.4106	12.7333
1.4033	12.7667
1.4135	12.8
1.4387	12.8333
1.4143	12.8667
1.4085	12.9
1.4102	12.9333
1.4365	12.9667
1.4551	13
1.4465	13.0333
1.4271	13.0667
1.4146	13.1
1.43	13.1333
1.458	13.1667
1.4614	13.2
1.4454	13.2333
1.4326	13.2667
1.441	13.3
1.4727	13.3333
1.4352	13.3667
1.4483	13.4
1.4363	13.4333
1.4601	13.4667
1.4607	13.5
1.4839	13.5333
1.4696	13.5667
1.4581	13.6
1.4382	13.6333
1.4409	13.6667
1.4627	13.7
1.4881	13.7333
1.485	13.7667
1.4629	13.8
1.4566	13.8333
1.4489	13.8667
1.4725	13.9
1.465	13.9333
1.474	13.9667
1.4738	14
1.4522	14.0333
1.4613	14.0667
1.4709	14.1
1.4644	14.1333
1.4681	14.1667
1.4687	14.2
1.4685	14.2333
1.4736	14.2667
1.4727	14.3
1.4716	14.3333
1.4648	14.3667
1.4521	14.4
1.4708	14.4333
1.4887	14.4667
1.4814	14.5
1.4745	14.5333
1.4474	14.5667
1.4482	14.6
1.4542	14.6333
1.4831	14.6667
1.4925	14.7
1.4791	14.7333
1.4641	14.7667
1.4511	14.8
1.4748	14.8333
1.4787	14.8667
1.482	14.9
1.4684	14.9333
1.4891	14.9667
1.4909	15
1.4806	15.0333
1.4768	15.0667
1.4782	15.1
1.4837	15.1333
1.5049	15.1667
1.497	15.2
1.4938	15.2333
1.4798	15.2667
1.4842	15.3
1.4849	15.3333
1.4995	15.3667
1.4967	15.4
1.509	15.4333
1.4909	15.4667
1.4912	15.5
1.5031	15.5333
1.5121	15.5667
1.5022	15.6
1.4999	15.6333
1.5006	15.6667
1.5026	15.7
1.5244	15.7333
1.5205	15.7667
1.5193	15.8
1.4841	15.8333
1.5069	15.8667
1.5342	15.9
1.539	15.9333
1.5269	15.9667
1.5046	16
1.5041	16.0333
1.5115	16.0667
1.5385	16.1
1.5415	16.1333
1.5292	16.1667
1.5142	16.2
1.5131	16.2333
1.527	16.2667
1.553	16.3
1.5152	16.3333
1.5281	16.3667
1.5341	16.4
1.5238	16.4333
1.54	16.4667
1.5514	16.5
1.5424	16.5333
1.5392	16.5667
1.5418	16.6
1.543	16.6333
1.5615	16.6667
1.5559	16.7
1.5457	16.7333
1.5451	16.7667
1.5375	16.8
1.5566	16.8333
1.5622	16.8667
1.5637	16.9
1.5564	16.9333
1.5611	16.9667
1.5586	17
1.5593	17.0333
1.5662	17.0667
1.5631	17.1
1.5674	17.1333
1.5672	17.1667
1.5686	17.2
1.5698	17.2333
1.575	17.2667
1.5478	17.3
1.5576	17.3333
1.5772	17.3667
1.584	17.4
1.579	17.4333
1.5738	17.4667
1.5619	17.5
1.5618	17.5333
1.5629	17.5667
1.5831	17.6
1.5828	17.6333
1.5801	17.6667
1.5663	17.7
1.565	17.7333
1.5651	17.7667
1.5766	17.8
1.5854	17.8333
1.5847	17.8667
1.5657	17.9
1.5747	17.9333
1.5825	17.9667
1.5778	18
1.5851	18.0333
1.5835	18.0667
1.5831	18.1
1.5854	18.1333
1.5863	18.1667
1.5876	18.2
1.5937	18.2333
1.5643	18.2667
1.576	18.3
1.5802	18.3333
1.6023	18.3667
1.5903	18.4
1.5904	18.4333
1.5785	18.4667
1.568	18.5
1.5731	18.5333
1.5771	18.5667
1.5935	18.6
1.5861	18.6333
1.5822	18.6667
1.565	18.7
1.5708	18.7333
1.5678	18.7667
1.5849	18.8
1.5789	18.8333
1.5692	18.8667
1.5714	18.9
1.5578	18.9333
1.5592	18.9667
1.5638	19
1.5683	19.0333
1.5648	19.0667
1.5497	19.1
1.5557	19.1333
1.5638	19.1667
1.5689	19.2
1.5492	19.2333
1.5404	19.2667
1.5401	19.3
1.5604	19.3333
1.5683	19.3667
1.5696	19.4
1.5607	19.4333
1.5532	19.4667
1.5314	19.5
1.5318	19.5333
1.5524	19.5667
1.5701	19.6
1.566	19.6333
1.5558	19.6667
1.5421	19.7
1.5034	19.7333
1.545	19.7667
1.5782	19.8
1.5569	19.8333
1.5477	19.8667
1.5369	19.9
1.5305	19.9333
1.5354	19.9667
1.5491	20
1.5496	20.0333
1.537	20.0667
1.5252	20.1
1.5305	20.1333
1.5489	20.1667
1.538	20.2
1.5201	20.2333
1.5142	20.2667
1.5427	20.3
1.5491	20.3333
1.5531	20.3667
1.5389	20.4
1.5203	20.4333
1.5087	20.4667
1.515	20.5
1.5428	20.5333
1.5494	20.5667
1.5451	20.6
1.5303	20.6333
1.5121	20.6667
1.4948	20.7
1.5336	20.7333
1.5483	20.7667
1.535	20.8
1.5265	20.8333
1.5146	20.8667
1.508	20.9
1.5201	20.9333
1.5358	20.9667
1.5282	21
1.5205	21.0333
1.504	21.0667
1.5105	21.1
1.5345	21.1333
1.5369	21.1667
1.4995	21.2
1.4985	21.2333
1.5265	21.2667
1.5371	21.3
1.5457	21.3333
1.5303	21.3667
1.518	21.4
1.498	21.4333
1.4952	21.4667
1.5229	21.5
1.5439	21.5333
1.5435	21.5667
1.5319	21.6
1.5116	21.6333
1.494	21.6667
1.4999	21.7
1.5425	21.7333
1.5458	21.7667
1.5296	21.8
1.5136	21.8333
1.5175	21.8667
1.5319	21.9
1.5233	21.9333
1.5212	21.9667
1.5215	22
1.5255	22.0333
1.5334	22.0667
1.5297	22.1
1.5331	22.1333
1.4969	22.1667
1.5033	22.2
1.5252	22.2333
1.5412	22.2667
1.5318	22.3
1.5242	22.3333
1.498	22.3667
1.4876	22.4
1.4943	22.4333
1.5263	22.4667
1.534	22.5
1.519	22.5333
1.5044	22.5667
1.4929	22.6
1.5117	22.6333
1.5056	22.6667
1.5138	22.7
1.5149	22.7333
1.5063	22.7667
1.5068	22.8
1.5057	22.8333
1.5008	22.8667
1.5052	22.9
1.5044	22.9333
1.5051	22.9667
1.5	23
1.5017	23.0333
1.5013	23.0667
1.5023	23.1
1.5077	23.1333
1.4719	23.1667
1.4848	23.2
1.5047	23.2333
1.5065	23.2667
1.5061	23.3
1.4994	23.3333
1.492	23.3667
1.488	23.4
1.4902	23.4333
1.4956	23.4667
1.5044	23.5
1.5012	23.5333
1.4957	23.5667
1.4834	23.6
1.4856	23.6333
1.4817	23.6667
1.4937	23.7
1.498	23.7333
1.4927	23.7667
1.4896	23.8
1.4951	23.8333
1.4909	23.8667
1.4947	23.9
1.4947	23.9333
1.4914	23.9667
1.4918	24
1.4944	24.0333
1.4941	24.0667
1.4937	24.1
1.4796	24.1333
1.4709	24.1667
1.4814	24.2
1.5037	24.2333
1.4992	24.2667
1.4763	24.3
1.4639	24.3333
1.4859	24.3667
1.4932	24.4
1.485	24.4333
1.4736	24.4667
1.475	24.5
1.4866	24.5333
1.4972	24.5667
1.498	24.6
1.459	24.6333
1.4604	24.6667
1.4768	24.7
1.4982	24.7333
1.5068	24.7667
1.493	24.8
1.4805	24.8333
1.4598	24.8667
1.4573	24.9
1.4852	24.9333
1.5068	24.9667
1.5002	25
1.4805	25.0333
1.4713	25.0667
1.4802	25.1
1.4659	25.1333
1.4683	25.1667
1.4941	25.2
1.4909	25.2333
1.4829	25.2667
1.4631	25.3
1.4624	25.3333
1.4685	25.3667
1.4921	25.4
1.5012	25.4333
1.4902	25.4667
1.4756	25.5
1.4594	25.5333
1.4783	25.5667
1.4793	25.6
1.4905	25.6333
1.4895	25.6667
1.4851	25.7
1.4909	25.7333
1.4896	25.7667
1.4824	25.8
1.4908	25.8333
1.4904	25.8667
1.489	25.9
1.4903	25.9333
1.492	25.9667
1.4951	26
1.4962	26.0333
1.5028	26.0667
1.466	26.1
1.4815	26.1333
1.4987	26.1667
1.5108	26.2
1.5	26.2333
1.4832	26.2667
1.4695	26.3
1.477	26.3333
1.4901	26.3667
1.5186	26.4
1.5114	26.4333
1.5008	26.4667
1.4828	26.5
1.4728	26.5333
1.496	26.5667
1.4925	26.6
1.5101	26.6333
1.515	26.6667
1.4995	26.7
1.4981	26.7333
1.496	26.7667
1.4967	26.8
1.5223	26.8333
1.516	26.8667
1.5106	26.9
1.5022	26.9333
1.5086	26.9667
1.5078	27
1.5293	27.0333
1.5253	27.0667
1.5055	27.1
1.5148	27.1333
1.5248	27.1667
1.5199	27.2
1.5284	27.2333
1.5204	27.2667
1.5218	27.3
1.5308	27.3333
1.5299	27.3667
1.5274	27.4
1.5263	27.4333
1.5296	27.4667
1.5297	27.5
1.5445	27.5333
1.5101	27.5667
1.5309	27.6
1.5241	27.6333
1.5407	27.6667
1.5426	27.7
1.5359	27.7333
1.531	27.7667
1.5274	27.8
1.53	27.8333
1.5432	27.8667
1.5414	27.9
1.5338	27.9333
1.5318	27.9667
1.5337	28
1.552	28.0333
1.5235	28.0667
1.5319	28.1
1.5334	28.1333
1.5469	28.1667
1.5554	28.2
1.566	28.2333
1.5516	28.2667
1.5382	28.3
1.5294	28.3333
1.5395	28.3667
1.5645	28.4
1.5748	28.4333
1.568	28.4667
1.55	28.5
1.5253	28.5333
1.5201	28.5667
1.5661	28.6
1.5861	28.6333
1.5698	28.6667
1.5515	28.7
1.5523	28.7333
1.5712	28.7667
1.5685	28.8
1.5559	28.8333
1.5579	28.8667
1.5679	28.9
1.5732	28.9333
1.5687	28.9667
1.559	29
1.5409	29.0333
1.5595	29.0667
1.5731	29.1
1.5804	29.1333
1.5611	29.1667
1.5699	29.2
1.5724	29.2333
1.5689	29.2667
1.5686	29.3
1.5702	29.3333
1.5721	29.3667
1.5737	29.4
1.5713	29.4333
1.57	29.4667
1.5738	29.5
1.548	29.5333
1.5569	29.5667
1.584	29.6
1.5752	29.6333
1.5815	29.6667
1.5732	29.7
1.5589	29.7333
1.5609	29.7667
1.5695	29.8
1.5839	29.8333
1.5737	29.8667
1.5609	29.9
1.5592	29.9333
1.5832	29.9667
1.5886	30
1.5456	30.0333
1.5508	30.0667
1.5724	30.1
1.5938	30.1333
1.5889	30.1667
1.5721	30.2
1.5505	30.2333
1.5451	30.2667
1.5734	30.3
1.5908	30.3333
1.5703	30.3667
1.5683	30.4
1.5543	30.4333
1.5495	30.4667
1.5664	30.5
1.5513	30.5333
1.5583	30.5667
1.5755	30.6
1.5528	30.6333
1.5539	30.6667
1.5542	30.7
1.5506	30.7333
1.5518	30.7667
1.5501	30.8
1.5512	30.8333
1.5496	30.8667
1.5538	30.9
1.547	30.9333
1.5487	30.9667
1.5413	31
1.5271	31.0333
1.5376	31.0667
1.5564	31.1
1.5502	31.1333
1.5447	31.1667
1.5197	31.2
1.5201	31.2333
1.5382	31.2667
1.5565	31.3
1.5455	31.3333
1.5294	31.3667
1.5181	31.4
1.5357	31.4333
1.5535	31.4667
1.5077	31.5
1.5266	31.5333
1.5336	31.5667
1.5374	31.6
1.5339	31.6333
1.5129	31.6667
1.5001	31.7
1.5147	31.7333
1.5354	31.7667
1.529	31.8
1.5103	31.8333
1.5074	31.8667
1.5179	31.9
1.5143	31.9333
1.5154	31.9667
1.4915	32
1.5049	32.0333
1.5231	32.0667
1.5199	32.1
1.503	32.1333
1.489	32.1667
1.4944	32.2
1.5108	32.2333
1.5158	32.2667
1.5126	32.3
1.4984	32.3333
1.4853	32.3667
1.4908	32.4
1.5125	32.4333
1.4913	32.4667
1.5034	32.5
1.5013	32.5333
1.4927	32.5667
1.4972	32.6
1.5119	32.6333
1.5045	32.6667
1.4992	32.7
1.4896	32.7333
1.4938	32.7667
1.5016	32.8
1.5118	32.8333
1.5055	32.8667
1.4905	32.9
1.4955	32.9333
1.4742	32.9667
1.4978	33
1.5084	33.0333
1.4957	33.0667
1.4936	33.1
1.478	33.1333
1.4727	33.1667
1.4752	33.2
1.4922	33.2333
1.5005	33.2667
1.495	33.3
1.486	33.3333
1.468	33.3667
1.474	33.4
1.4767	33.4333
1.486	33.4667
1.4965	33.5
1.4872	33.5333
1.4755	33.5667
1.4789	33.6
1.4765	33.6333
1.4742	33.6667
1.481	33.7
1.4793	33.7333
1.4797	33.7667
1.4805	33.8
1.4798	33.8333
1.4823	33.8667
1.4814	33.9
1.4638	33.9333
1.4674	33.9667
1.4767	34
1.4981	34.0333
1.4862	34.0667
1.4832	34.1
1.4677	34.1333
1.4744	34.1667
1.4827	34.2
1.4999	34.2333
1.4914	34.2667
1.4866	34.3
1.4683	34.3333
1.4751	34.3667
1.491	34.4
1.4817	34.4333
1.4962	34.4667
1.4954	34.5
1.4833	34.5333
1.4819	34.5667
1.4887	34.6
1.4826	34.6333
1.486	34.6667
1.4962	34.7
1.4923	34.7333
1.4932	34.7667
1.4939	34.8
1.4959	34.8333
1.5064	34.8667
1.5054	34.9
1.4765	34.9333
1.4913	34.9667
1.5127	35
1.5226	35.0333
1.5129	35.0667
1.4945	35.1
1.4846	35.1333
1.5041	35.1667
1.5303	35.2
1.527	35.2333
1.5042	35.2667
1.5053	35.3
1.5203	35.3333
1.5166	35.3667
1.4943	35.4
1.5091	35.4333
1.5269	35.4667
1.5373	35.5
1.5347	35.5333
1.53	35.5667
1.5181	35.6
1.5199	35.6333
1.5224	35.6667
1.5464	35.7
1.5407	35.7333
1.5287	35.7667
1.5278	35.8
1.54	35.8333
1.5707	35.8667
1.5257	35.9
1.526	35.9333
1.5379	35.9667
1.5686	36
1.5862	36.0333
1.5744	36.0667
1.5453	36.1
1.5409	36.1333
1.5631	36.1667
1.5824	36.2
1.5747	36.2333
1.5798	36.2667
1.5644	36.3
1.5542	36.3333
1.5595	36.3667
1.5663	36.4
1.5769	36.4333
1.5882	36.4667
1.5721	36.5
1.567	36.5333
1.5706	36.5667
1.5893	36.6
1.5794	36.6333
1.5802	36.6667
1.5791	36.7
1.5854	36.7333
1.6014	36.7667
1.5956	36.8
1.5875	36.8333
1.571	36.8667
1.5773	36.9
1.6127	36.9333
1.6186	36.9667
1.5958	37
1.6006	37.0333
1.5937	37.0667
1.615	37.1
1.6139	37.1333
1.5987	37.1667
1.6028	37.2
1.6097	37.2333
1.6227	37.2667
1.6148	37.3
1.5994	37.3333
1.5895	37.3667
1.5954	37.4
1.6202	37.4333
1.6238	37.4667
1.6102	37.5
1.6031	37.5333
1.6023	37.5667
1.6117	37.6
1.6234	37.6333
1.6159	37.6667
1.6068	37.7
1.5997	37.7333
1.6121	37.7667
1.6285	37.8
1.6301	37.8333
1.575	37.8667
1.5857	37.9
1.6249	37.9333
1.6401	37.9667
1.623	38
1.5975	38.0333
1.5786	38.0667
1.5833	38.1
1.6165	38.1333
1.6296	38.1667
1.6113	38.2
1.5959	38.2333
1.5884	38.2667
1.5921	38.3
1.5939	38.3333
1.6028	38.3667
1.5992	38.4
1.6033	38.4333
1.5923	38.4667
1.5942	38.5
1.5963	38.5333
1.5912	38.5667
1.5949	38.6
1.5947	38.6333
1.5942	38.6667
1.5899	38.7
1.5849	38.7333
1.5895	38.7667
1.59	38.8
1.5708	38.8333
1.5657	38.8667
1.5711	38.9
1.5944	38.9333
1.5898	38.9667
1.5854	39
1.5623	39.0333
1.5659	39.0667
1.5703	39.1
1.5898	39.1333
1.5831	39.1667
1.5719	39.2
1.5571	39.2333
1.5609	39.2667
1.5864	39.3
1.5619	39.3333
1.5501	39.3667
1.5578	39.4
1.5721	39.4333
1.5814	39.4667
1.578	39.5
1.5658	39.5333
1.5486	39.5667
1.5437	39.6
1.5506	39.6333
1.5735	39.6667
1.5789	39.7
1.5686	39.7333
1.5521	39.7667
1.5429	39.8
1.5193	39.8333
1.5661	39.8667
1.5644	39.9
1.5609	39.9333
1.5537	39.9667
1.5327	40
1.5146	40.0333
1.5339	40.0667
1.5593	40.1
1.5562	40.1333
1.5362	40.1667
1.526	40.2
1.5391	40.2333
1.5546	40.2667
1.5486	40.3
1.5089	40.3333
1.5128	40.3667
1.5447	40.4
1.5605	40.4333
1.5498	40.4667
1.5382	40.5
1.5138	40.5333
1.5021	40.5667
1.5172	40.6
1.5489	40.6333
1.5553	40.6667
1.5415	40.7
1.5254	40.7333
1.5112	40.7667
1.5305	40.8
1.5236	40.8333
1.5124	40.8667
1.5292	40.9
1.5363	40.9333
1.5268	40.9667
1.5248	41
1.5047	41.0333
1.5	41.0667
1.512	41.1
1.5212	41.1333
1.5143	41.1667
1.5028	41.2
1.4944	41.2333
1.502	41.2667
1.5106	41.3
1.4977	41.3333
1.4997	41.3667
1.4972	41.4
1.5024	41.4333
1.4966	41.4667
1.4921	41.5
1.4903	41.5333
1.4876	41.5667
1.4902	41.6
1.4889	41.6333
1.4881	41.6667
1.4885	41.7
1.4808	41.7333
1.4846	41.7667
1.4682	41.8
1.4669	41.8333
1.4781	41.8667
1.4894	41.9
1.4857	41.9333
1.4836	41.9667
1.4666	42
1.4689	42.0333
1.4753	42.0667
1.4856	42.1
1.4777	42.1333
1.4651	42.1667
1.4658	42.2
1.4792	42.2333
1.4895	42.2667
1.4529	42.3
1.4528	42.3333
1.4718	42.3667
1.4789	42.4
1.4877	42.4333
1.4963	42.4667
1.4834	42.5
1.4705	42.5333
1.4615	42.5667
1.4692	42.6
1.4853	42.6333
1.5043	42.6667
1.4922	42.7
1.4772	42.7333
1.4683	42.7667
1.4559	42.8
1.498	42.8333
1.4896	42.8667
1.4932	42.9
1.4865	42.9333
1.4949	42.9667
1.4958	43
1.4896	43.0333
1.4926	43.0667
1.4924	43.1
1.5005	43.1333
1.5024	43.1667
1.4946	43.2
1.4944	43.2333
1.484	43.2667
1.4941	43.3
1.5077	43.3333
1.51	43.3667
1.5033	43.4
1.5015	43.4333
1.5036	43.4667
1.508	43.5
1.5043	43.5333
1.51	43.5667
1.5061	43.6
1.5115	43.6333
1.5178	43.6667
1.5161	43.7
1.5178	43.7333
1.4844	43.7667
1.5112	43.8
1.5366	43.8333
1.5347	43.8667
1.518	43.9
1.4957	43.9333
1.4998	43.9667
1.5296	44
1.5482	44.0333
1.5314	44.0667
1.5138	44.1
1.5184	44.1333
1.5329	44.1667
1.5289	44.2
1.5361	44.2333
1.5074	44.2667
1.5241	44.3
1.5332	44.3333
1.55	44.3667
1.5527	44.4
1.5411	44.4333
1.5355	44.4667
1.5254	44.5
1.5324	44.5333
1.5487	44.5667
1.5636	44.6
1.555	44.6333
1.5453	44.6667
1.5298	44.7
1.5379	44.7333
1.5466	44.7667
1.5612	44.8
1.5653	44.8333
1.5459	44.8667
1.5383	44.9
1.5308	44.9333
1.534	44.9667
1.5576	45
1.5739	45.0333
1.5563	45.0667
1.5407	45.1
1.5435	45.1333
1.5664	45.1667
1.5629	45.2
1.5464	45.2333
1.5299	45.2667
1.5529	45.3
1.5841	45.3333
1.5797	45.3667
1.5715	45.4
1.5443	45.4333
1.5303	45.4667
1.5335	45.5
1.5636	45.5333
1.5854	45.5667
1.5863	45.6
1.567	45.6333
1.5545	45.6667
1.5512	45.7
1.5494	45.7333
1.5692	45.7667
1.5585	45.8
1.5823	45.8333
1.5639	45.8667
1.5661	45.9
1.5565	45.9333
1.5564	45.9667
1.5571	46
1.5657	46.0333
1.5651	46.0667
1.563	46.1
1.5585	46.1333
1.5613	46.1667
1.5723	46.2
1.5441	46.2333
1.5549	46.2667
1.5643	46.3
1.5715	46.3333
1.5662	46.3667
1.5523	46.4
1.5455	46.4333
1.552	46.4667
1.5717	46.5
1.5732	46.5333
1.5709	46.5667
1.5564	46.6
1.5451	46.6333
1.5543	46.6667
1.5865	46.7
1.5552	46.7333
1.5546	46.7667
1.5577	46.8
1.5677	46.8333
1.5875	46.8667
1.5912	46.9
1.5693	46.9333
1.5556	46.9667
1.545	47
1.5747	47.0333
1.5828	47.0667
1.5767	47.1
1.5664	47.1333
1.5678	47.1667
1.5644	47.2
1.5728	47.2333
1.5863	47.2667
1.5821	47.3
1.5758	47.3333
1.5745	47.3667
1.5688	47.4
1.5696	47.4333
1.5693	47.4667
1.5788	47.5
1.5747	47.5333
1.5745	47.5667
1.568	47.6
1.5736	47.6333
1.58	47.6667
1.5556	47.7
1.5614	47.7333
1.5779	47.7667
1.5835	47.8
1.5736	47.8333
1.5565	47.8667
1.5571	47.9
1.5775	47.9333
1.5873	47.9667
1.5772	48
1.5606	48.0333
1.5594	48.0667
1.5814	48.1
1.5855	48.1333
1.5674	48.1667
1.5455	48.2
1.5686	48.2333
1.5949	48.2667
1.5964	48.3
1.5863	48.3333
1.5637	48.3667
1.5481	48.4
1.5568	48.4333
1.5881	48.4667
1.6027	48.5
1.5882	48.5333
1.5731	48.5667
1.5754	48.6
1.5838	48.6333
1.5448	48.6667
1.5704	48.7
1.5926	48.7333
1.6006	48.7667
1.5915	48.8
1.59	48.8333
1.5825	48.8667
1.5898	48.9
1.6089	48.9333
1.6032	48.9667
1.5932	49
1.5906	49.0333
1.6011	49.0667
1.617	49.1
1.6063	49.1333
1.5693	49.1667
1.5913	49.2
1.6066	49.2333
1.6238	49.2667
1.6206	49.3
1.5982	49.3333
1.5809	49.3667
1.5803	49.4
1.6071	49.4333
1.6305	49.4667
1.6234	49.5
1.6067	49.5333
1.595	49.5667
1.599	49.6
1.5934	49.6333
1.6017	49.6667
1.6224	49.7
1.6186	49.7333
1.6034	49.7667
1.6107	49.8
1.6038	49.8333
1.6076	49.8667
1.6033	49.9
1.6083	49.9333
1.6084	49.9667
1.6102	50
1.6149	50.0333
1.6122	50.0667
1.6168	50.1
1.5823	50.1333
1.6065	50.1667
1.628	50.2
1.6285	50.2333
1.6238	50.2667
1.6133	50.3
1.5935	50.3333
1.5853	50.3667
1.5947	50.4
1.6175	50.4333
1.6316	50.4667
1.6221	50.5
1.6074	50.5333
1.5934	50.5667
1.5896	50.6
1.6095	50.6333
1.6164	50.6667
1.6272	50.7
1.6054	50.7333
1.6089	50.7667
1.6079	50.8
1.6196	50.8333
1.6126	50.8667
1.6065	50.9
1.6044	50.9333
1.6095	50.9667
1.6211	51
1.6207	51.0333
1.621	51.0667
1.5764	51.1
1.5967	51.1333
1.6172	51.1667
1.6404	51.2
1.627	51.2333
1.6185	51.2667
1.5927	51.3
1.5819	51.3333
1.5892	51.3667
1.62	51.4
1.6392	51.4333
1.6302	51.4667
1.6087	51.5
1.5975	51.5333
1.5996	51.5667
1.5948	51.6
1.6152	51.6333
1.6233	51.6667
1.6151	51.7
1.6146	51.7333
1.59	51.7667
1.5921	51.8
1.5992	51.8333
1.6235	51.8667
1.6208	51.9
1.6013	51.9333
1.5916	51.9667
1.6012	52
1.6273	52.0333
1.6058	52.0667
1.5894	52.1
1.602	52.1333
1.6179	52.1667
1.6294	52.2
1.6343	52.2333
1.6189	52.2667
1.6057	52.3
1.5898	52.3333
1.5962	52.3667
1.6158	52.4
1.6425	52.4333
1.6383	52.4667
1.6267	52.5
1.6079	52.5333
1.5694	52.5667
1.6129	52.6
1.6647	52.6333
1.6414	52.6667
1.627	52.7
1.6245	52.7333
1.6309	52.7667
1.6354	52.8
1.6324	52.8333
1.6297	52.8667
1.6319	52.9
1.6361	52.9333
1.6442	52.9667
1.6436	53
1.6089	53.0333
1.6203	53.0667
1.6516	53.1
1.6406	53.1333
1.6584	53.1667
1.643	53.2
1.6464	53.2333
1.656	53.2667
1.6513	53.3
1.657	53.3333
1.6604	53.3667
1.6593	53.4
1.6614	53.4333
1.6625	53.4667
1.6291	53.5
1.6511	53.5333
1.6716	53.5667
1.6736	53.6
1.6688	53.6333
1.6478	53.6667
1.6458	53.7
1.6505	53.7333
1.6749	53.7667
1.679	53.8
1.6679	53.8333
1.6524	53.8667
1.6517	53.9
1.6708	53.9333
1.6838	53.9667
1.6489	54
1.6695	54.0333
1.6659	54.0667
1.6666	54.1
1.6873	54.1333
1.6765	54.1667
1.6759	54.2
1.6706	54.2333
1.6722	54.2667
1.6791	54.3
1.6867	54.3333
1.6835	54.3667
1.6725	54.4
1.6777	54.4333
1.6478	54.4667
1.6781	54.5
1.687	54.5333
1.6902	54.5667
1.6736	54.6
1.6713	54.6333
1.6726	54.6667
1.6829	54.7
1.6763	54.7333
1.6726	54.7667
1.6684	54.8
1.6732	54.8333
1.6795	54.8667
1.6804	54.9
1.6646	54.9333
1.6404	54.9667
1.6663	55
1.6798	55.0333
1.6847	55.0667
1.6832	55.1
1.6738	55.1333
1.663	55.1667
1.6572	55.2
1.6647	55.2333
1.6797	55.2667
1.6824	55.3
1.6763	55.3333
1.6627	55.3667
1.6523	55.4
1.6373	55.4333
1.6734	55.4667
1.6885	55.5
1.68	55.5333
1.6586	55.5667
1.6517	55.6
1.6608	55.6333
1.6686	55.6667
1.6644	55.7
1.6592	55.7333
1.6429	55.7667
1.6535	55.8
1.6572	55.8333
1.661	55.8667
1.6303	55.9
1.6351	55.9333
1.6397	55.9667
1.6436	56
1.6604	56.0333
1.6482	56.0667
1.6451	56.1
1.6282	56.1333
1.6274	56.1667
1.6331	56.2
1.6454	56.2333
1.6433	56.2667
1.642	56.3
1.6238	56.3333
1.5852	56.3667
1.6099	56.4
1.6551	56.4333
1.6455	56.4667
1.6401	56.5
1.6138	56.5333
1.6002	56.5667
1.6169	56.6
1.6436	56.6333
1.6485	56.6667
1.6403	56.7
1.6231	56.7333
1.6108	56.7667
1.6202	56.8
1.6382	56.8333
1.6113	56.8667
1.6238	56.9
1.6213	56.9333
1.6207	56.9667
1.6344	57
1.6372	57.0333
1.631	57.0667
1.6157	57.1
1.6121	57.1333
1.6158	57.1667
1.6303	57.2
1.6327	57.2333
1.6307	57.2667
1.6211	57.3
1.5703	57.3333
1.6004	57.3667
1.6361	57.4
1.636	57.4333
1.6314	57.4667
1.6086	57.5
1.5864	57.5333
1.5814	57.5667
1.6066	57.6
1.6332	57.6333
1.6327	57.6667
1.6114	57.7
1.5999	57.7333
1.5952	57.7667
1.5969	57.8
1.5898	57.8333
1.6132	57.8667
1.6108	57.9
1.6098	57.9333
1.5988	57.9667
1.5772	58
1.5829	58.0333
1.5872	58.0667
1.608	58.1
1.6013	58.1333
1.5977	58.1667
1.5768	58.2
1.574	58.2333
1.582	58.2667
1.5858	58.3
1.5917	58.3333
1.6125	58.3667
1.5857	58.4
1.5728	58.4333
1.5771	58.4667
1.595	58.5
1.5849	58.5333
1.5802	58.5667
1.5808	58.6
1.5833	58.6333
1.5937	58.6667
1.5939	58.7
1.5945	58.7333
1.5574	58.7667
1.5637	58.8
1.5891	58.8333
1.592	58.8667
1.601	58.9
1.5862	58.9333
1.5793	58.9667
1.5643	59
1.5712	59.0333
1.5759	59.0667
1.6003	59.1
1.595	59.1333
1.5926	59.1667
1.5742	59.2
1.5481	59.2333
1.5591	59.2667
1.5913	59.3
1.6116	59.3333
1.6034	59.3667
1.5834	59.4
1.5658	59.4333
1.573	59.4667
1.5983	59.5
1.6079	59.5333
1.5987	59.5667
1.5821	59.6
1.5697	59.6333
1.5787	59.6667
1.6125	59.7
1.5731	59.7333
1.5705	59.7667
1.5864	59.8
1.5923	59.8333
1.6095	59.8667
1.6036	59.9
1.5976	59.9333
1.5864	59.9667
1.5743	60
1.5838	60.0333
1.6024	60.0667
1.615	60.1
1.6061	60.1333
1.5919	60.1667
1.5733	60.2
1.5563	60.2333
1.6019	60.2667
1.6213	60.3
1.6066	60.3333
1.5863	60.3667
1.5852	60.4
1.592	60.4333
1.6064	60.4667
1.596	60.5
1.5913	60.5333
1.5806	60.5667
1.5902	60.6
1.5984	60.6333
1.6083	60.6667
1.5807	60.7
1.5736	60.7333
1.5803	60.7667
1.5946	60.8
1.6095	60.8333
1.6127	60.8667
1.5981	60.9
1.5847	60.9333
1.5682	60.9667
1.5768	61
1.6022	61.0333
1.6183	61.0667
1.6078	61.1
1.5926	61.1333
1.5825	61.1667
1.5561	61.2
1.6017	61.2333
1.6039	61.2667
1.6062	61.3
1.5964	61.3333
1.594	61.3667
1.5844	61.4
1.5886	61.4333
1.5873	61.4667
1.5972	61.5
1.5935	61.5333
1.5959	61.5667
1.5862	61.6
1.5879	61.6333
1.5916	61.6667
1.5625	61.7
1.5883	61.7333
1.6028	61.7667
1.5884	61.8
1.5919	61.8333
1.5772	61.8667
1.5771	61.9
1.5749	61.9333
1.587	61.9667
1.5876	62
1.5873	62.0333
1.5781	62.0667
1.576	62.1
1.5833	62.1333
1.5623	62.1667
1.5765	62.2
1.5769	62.2333
1.5799	62.2667
1.5793	62.3
1.5713	62.3333
1.562	62.3667
1.5642	62.4
1.5723	62.4333
1.5799	62.4667
1.5762	62.5
1.5715	62.5333
1.5614	62.5667
1.566	62.6
1.5785	62.6333
1.5536	62.6667
1.5635	62.7
1.5871	62.7333
1.5651	62.7667
1.5705	62.8
1.5487	62.8333
1.5515	62.8667
1.5532	62.9
1.5696	62.9333
1.5683	62.9667
1.5646	63
1.5504	63.0333
1.5461	63.0667
1.5538	63.1
1.5741	63.1333
1.5519	63.1667
1.5551	63.2
1.56	63.2333
1.5494	63.2667
1.5637	63.3
1.5697	63.3333
1.5606	63.3667
1.5586	63.4
1.556	63.4333
1.5592	63.4667
1.5649	63.5
1.5714	63.5333
1.567	63.5667
1.5618	63.6
1.5386	63.6333
1.5421	63.6667
1.57	63.7
1.578	63.7333
1.5748	63.7667
1.5615	63.8
1.5348	63.8333
1.5334	63.8667
1.5504	63.9
1.578	63.9333
1.575	63.9667
1.5623	64
1.5461	64.0333
1.5381	64.0667
1.5594	64.1
1.5571	64.1333
1.5606	64.1667
1.5572	64.2
1.5591	64.2333
1.5566	64.2667
1.5574	64.3
1.552	64.3333
1.5567	64.3667
1.5626	64.4
1.5602	64.4333
1.5574	64.4667
1.5564	64.5
1.5585	64.5333
1.5608	64.5667
1.5522	64.6
1.5407	64.6333
1.554	64.6667
1.5737	64.7
1.5675	64.7333
1.5545	64.7667
1.5297	64.8
1.5351	64.8333
1.5461	64.8667
1.5756	64.9
1.5727	64.9333
1.5609	64.9667
1.5425	65
1.5316	65.0333
1.5615	65.0667
1.5476	65.1
1.5577	65.1333
1.5549	65.1667
1.5614	65.2
1.5578	65.2333
1.5526	65.2667
1.5463	65.3
1.5461	65.3333
1.5534	65.3667
1.5601	65.4
1.5575	65.4333
1.5531	65.4667
1.5449	65.5
1.5501	65.5333
1.565	65.5667
1.5351	65.6
1.5506	65.6333
1.5603	65.6667
1.5513	65.7
1.5549	65.7333
1.5363	65.7667
1.537	65.8
1.5374	65.8333
1.5521	65.8667
1.5509	65.9
1.5499	65.9333
1.5368	65.9667
1.5349	66
1.5437	66.0333
1.5503	66.0667
1.544	66.1
1.5309	66.1333
1.5393	66.1667
1.5465	66.2
1.5462	66.2333
1.5505	66.2667
1.5416	66.3
1.5471	66.3333
1.5463	66.3667
1.5473	66.4
1.5493	66.4333
1.5503	66.4667
1.551	66.5
1.5494	66.5333
1.5266	66.5667
1.5373	66.6
[truncated: 7,002 more rows]
