# Supplementary material for: Auditory feedback effect on temporal patterns during self-pacing treadmill walking
Source: PLoS One. 2025 Nov 4;20(11):e0335971. doi: 10.1371/journal.pone.0335971 (PMC12585087; doi:10.1371/journal.pone.0335971)
Supplement: S2 File — This file archive contains gait events from the two test conditions (no sound and with sound) for all included participants, as well as the validation data for the accelerometer-based gait event detection algorithm. All data files are in CSV format. A readme file is included with the details of the file format and contents. (ZIP) [file pone.0335971.s003.zip › TreadmillSoundsData/TestConditions/NoSound/BeltSpeed/Subject28_NoSoundBeltspeed.csv]

BeltSpeed	Time
1.0634	0
1.0904	0.0333
1.0874	0.0667
1.0743	0.1
1.0576	0.1333
1.0517	0.1667
1.0701	0.2
1.0797	0.2333
1.082	0.2667
1.0546	0.3
1.0429	0.3333
1.0462	0.3667
1.075	0.4
1.0679	0.4333
1.0631	0.4667
1.0412	0.5
1.0381	0.5333
1.0573	0.5667
1.068	0.6
1.0609	0.6333
1.0486	0.6667
1.0286	0.7
1.0307	0.7333
1.0567	0.7667
1.0561	0.8
1.0506	0.8333
1.0324	0.8667
1.0243	0.9
1.0315	0.9333
1.0426	0.9667
1.0415	1
1.0347	1.0333
1.0192	1.0667
1.0199	1.1
1.0368	1.1333
1.0309	1.1667
1.0259	1.2
1.0096	1.2333
1.0124	1.2667
1.0246	1.3
1.0243	1.3333
1.0208	1.3667
1.0016	1.4
0.9935	1.4333
1.0114	1.4667
1.0119	1.5
1.0009	1.5333
0.9957	1.5667
0.9784	1.6
1.0002	1.6333
1.0151	1.6667
1.0053	1.7
0.9996	1.7333
0.9773	1.7667
0.9793	1.8
0.9997	1.8333
1.0034	1.8667
0.9954	1.9
0.9797	1.9333
0.9652	1.9667
0.9798	2
0.9975	2.0333
0.9874	2.0667
0.9845	2.1
0.9577	2.1333
0.9638	2.1667
0.987	2.2
0.9814	2.2333
0.9808	2.2667
0.9671	2.3
0.9712	2.3333
0.9766	2.3667
0.9712	2.4
0.9627	2.4333
0.9528	2.4667
0.961	2.5
0.9631	2.5333
0.9619	2.5667
0.9558	2.6
0.9388	2.6333
0.9434	2.6667
0.9586	2.7
0.9353	2.7333
0.9414	2.7667
0.9223	2.8
0.926	2.8333
0.9379	2.8667
0.9386	2.9
0.9339	2.9333
0.9184	2.9667
0.9133	3
0.9212	3.0333
0.9311	3.0667
0.9266	3.1
0.9187	3.1333
0.8994	3.1667
0.9013	3.2
0.9189	3.2333
0.919	3.2667
0.92	3.3
0.8891	3.3333
0.8776	3.3667
0.9082	3.4
0.9133	3.4333
0.9024	3.4667
0.8902	3.5
0.882	3.5333
0.908	3.5667
0.9021	3.6
0.8889	3.6333
0.8892	3.6667
0.8938	3.7
0.9006	3.7333
0.8976	3.7667
0.8888	3.8
0.8756	3.8333
0.8803	3.8667
0.9012	3.9
0.88	3.9333
0.8839	3.9667
0.8635	4
0.8683	4.0333
0.8848	4.0667
0.8872	4.1
0.8811	4.1333
0.8663	4.1667
0.8528	4.2
0.8644	4.2333
0.886	4.2667
0.8827	4.3
0.873	4.3333
0.8549	4.3667
0.8639	4.4
0.885	4.4333
0.8736	4.4667
0.8579	4.5
0.8658	4.5333
0.8668	4.5667
0.8641	4.6
0.8532	4.6333
0.8522	4.6667
0.8638	4.7
0.8618	4.7333
0.8578	4.7667
0.8474	4.8
0.8541	4.8333
0.8633	4.8667
0.8588	4.9
0.8454	4.9333
0.8452	4.9667
0.8562	5
0.8598	5.0333
0.8546	5.0667
0.8392	5.1
0.8361	5.1333
0.8582	5.1667
0.8446	5.2
0.8528	5.2333
0.8342	5.2667
0.8277	5.3
0.8499	5.3333
0.8464	5.3667
0.8418	5.4
0.8321	5.4333
0.8362	5.4667
0.8495	5.5
0.8475	5.5333
0.8347	5.5667
0.8276	5.6
0.8466	5.6333
0.8453	5.6667
0.8356	5.7
0.8301	5.7333
0.8358	5.7667
0.8559	5.8
0.8353	5.8333
0.8283	5.8667
0.8249	5.9
0.8429	5.9333
0.8582	5.9667
0.8559	6
0.8563	6.0333
0.8405	6.0667
0.8264	6.1
0.8341	6.1333
0.8527	6.1667
0.8598	6.2
0.8522	6.2333
0.8373	6.2667
0.83	6.3
0.8489	6.3333
0.8642	6.3667
0.8694	6.4
0.8306	6.4333
0.8419	6.4667
0.8445	6.5
0.8655	6.5333
0.8678	6.5667
0.852	6.6
0.8353	6.6333
0.8364	6.6667
0.857	6.7
0.8764	6.7333
0.8662	6.7667
0.8506	6.8
0.8431	6.8333
0.8569	6.8667
0.8792	6.9
0.8721	6.9333
0.8597	6.9667
0.8496	7
0.8624	7.0333
0.865	7.0667
0.8861	7.1
0.8765	7.1333
0.8648	7.1667
0.8532	7.2
0.8714	7.2333
0.8917	7.2667
0.8854	7.3
0.8696	7.3333
0.8707	7.3667
0.8784	7.4
0.899	7.4333
0.8924	7.4667
0.8842	7.5
0.8722	7.5333
0.8771	7.5667
0.8864	7.6
0.9171	7.6333
0.8869	7.6667
0.8961	7.7
0.8757	7.7333
0.8831	7.7667
0.9074	7.8
0.9284	7.8333
0.9184	7.8667
0.8985	7.9
0.8884	7.9333
0.9072	7.9667
0.9323	8
0.925	8.0333
0.9115	8.0667
0.9086	8.1
0.9173	8.1333
0.9392	8.1667
0.9347	8.2
0.9328	8.2333
0.8977	8.2667
0.9206	8.3
0.9404	8.3333
0.9464	8.3667
0.9294	8.4
0.9209	8.4333
0.9333	8.4667
0.9498	8.5
0.939	8.5333
0.9352	8.5667
0.9391	8.6
0.955	8.6333
0.9532	8.6667
0.9394	8.7
0.9436	8.7333
0.9506	8.7667
0.9596	8.8
0.9541	8.8333
0.9306	8.8667
0.9492	8.9
0.9525	8.9333
0.9715	8.9667
0.966	9
0.9514	9.0333
0.9427	9.0667
0.9492	9.1
0.9707	9.1333
0.9809	9.1667
0.9698	9.2
0.954	9.2333
0.9519	9.2667
0.9724	9.3
0.9914	9.3333
0.9831	9.3667
0.9732	9.4
0.9525	9.4333
0.9627	9.4667
0.9965	9.5
0.997	9.5333
0.9909	9.5667
0.9819	9.6
0.9819	9.6333
0.9977	9.6667
1.0139	9.7
1.0044	9.7333
0.9915	9.7667
0.9944	9.8
0.9986	9.8333
1.0226	9.8667
1.0188	9.9
1.0038	9.9333
1.0066	9.9667
0.9902	10
1.0172	10.0333
1.0362	10.0667
1.0215	10.1
1.0186	10.1333
1.0193	10.1667
1.02	10.2
1.0477	10.2333
1.0502	10.2667
1.0363	10.3
1.0305	10.3333
1.0362	10.3667
1.0607	10.4
1.0689	10.4333
1.049	10.4667
1.0429	10.5
1.0576	10.5333
1.0765	10.5667
1.0491	10.6
1.0449	10.6333
1.0604	10.6667
1.0791	10.7
1.0834	10.7333
1.0631	10.7667
1.0555	10.8
1.0707	10.8333
1.0935	10.8667
1.0829	10.9
1.0704	10.9333
1.0742	10.9667
1.0871	11
1.1066	11.0333
1.0947	11.0667
1.0813	11.1
1.088	11.1333
1.0833	11.1667
1.1203	11.2
1.1029	11.2333
1.1012	11.2667
1.1011	11.3
1.1127	11.3333
1.1388	11.3667
1.1254	11.4
1.1122	11.4333
1.1218	11.4667
1.1383	11.5
1.1363	11.5333
1.1247	11.5667
1.1271	11.6
1.1397	11.6333
1.1526	11.6667
1.1393	11.7
1.1233	11.7333
1.1393	11.7667
1.1564	11.8
1.1637	11.8333
1.1541	11.8667
1.1361	11.9
1.1401	11.9333
1.1589	11.9667
1.1767	12
1.1596	12.0333
1.1489	12.0667
1.1545	12.1
1.1755	12.1333
1.1789	12.1667
1.1679	12.2
1.1654	12.2333
1.1482	12.2667
1.185	12.3
1.1938	12.3333
1.1889	12.3667
1.1878	12.4
1.1962	12.4333
1.2044	12.4667
1.1985	12.5
1.2011	12.5333
1.2026	12.5667
1.2163	12.6
1.2102	12.6333
1.212	12.6667
1.2117	12.7
1.2211	12.7333
1.2297	12.7667
1.2154	12.8
1.2122	12.8333
1.2229	12.8667
1.2371	12.9
1.2407	12.9333
1.2317	12.9667
1.2204	13
1.2269	13.0333
1.2482	13.0667
1.2514	13.1
1.2375	13.1333
1.2309	13.1667
1.2365	13.2
1.2538	13.2333
1.2661	13.2667
1.2542	13.3
1.2322	13.3333
1.233	13.3667
1.2654	13.4
1.2749	13.4333
1.2609	13.4667
1.2602	13.5
1.2704	13.5333
1.2747	13.5667
1.2665	13.6
1.269	13.6333
1.2698	13.6667
1.2859	13.7
1.2825	13.7333
1.2756	13.7667
1.2769	13.8
1.2826	13.8333
1.3017	13.8667
1.2832	13.9
1.2716	13.9333
1.2801	13.9667
1.2957	14
1.3197	14.0333
1.3103	14.0667
1.3023	14.1
1.2795	14.1333
1.2799	14.1667
1.2944	14.2
1.3233	14.2333
1.3292	14.2667
1.3104	14.3
1.2946	14.3333
1.2857	14.3667
1.322	14.4
1.3137	14.4333
1.3002	14.4667
1.312	14.5
1.2991	14.5333
1.3082	14.5667
1.3052	14.6
1.3042	14.6333
1.3062	14.6667
1.3063	14.7
1.307	14.7333
1.3095	14.7667
1.309	14.8
1.3128	14.8333
1.3119	14.8667
1.3144	14.9
1.312	14.9333
1.3145	14.9667
1.3007	15
1.3108	15.0333
1.3248	15.0667
1.3286	15.1
1.3212	15.1333
1.3098	15.1667
1.3101	15.2
1.3207	15.2333
1.3397	15.2667
1.3289	15.3
1.3166	15.3333
1.315	15.3667
1.3366	15.4
1.3422	15.4333
1.3315	15.4667
1.3143	15.5
1.3146	15.5333
1.3421	15.5667
1.3401	15.6
1.3396	15.6333
1.3388	15.6667
1.3432	15.7
1.3401	15.7333
1.3429	15.7667
1.3451	15.8
1.3464	15.8333
1.3475	15.8667
1.3466	15.9
1.3476	15.9333
1.3469	15.9667
1.3508	16
1.3521	16.0333
1.3397	16.0667
1.3359	16.1
1.3446	16.1333
1.3582	16.1667
1.3651	16.2
1.3583	16.2333
1.3478	16.2667
1.341	16.3
1.3473	16.3333
1.3677	16.3667
1.3671	16.4
1.349	16.4333
1.3428	16.4667
1.3584	16.5
1.3697	16.5333
1.3616	16.5667
1.3424	16.6
1.3487	16.6333
1.3631	16.6667
1.3565	16.7
1.3727	16.7333
1.3647	16.7667
1.3659	16.8
1.3631	16.8333
1.3699	16.8667
1.3683	16.9
1.3654	16.9333
1.3645	16.9667
1.3664	17
1.3712	17.0333
1.3694	17.0667
1.3668	17.1
1.3582	17.1333
1.3629	17.1667
1.3535	17.2
1.3627	17.2333
1.3645	17.2667
1.3663	17.3
1.3645	17.3333
1.3647	17.3667
1.3592	17.4
1.3652	17.4333
1.3658	17.4667
1.3615	17.5
1.3609	17.5333
1.3638	17.5667
1.3642	17.6
1.3612	17.6333
1.3525	17.6667
1.3649	17.7
1.3509	17.7333
1.3554	17.7667
1.35	17.8
1.3597	17.8333
1.3544	17.8667
1.3519	17.9
1.3502	17.9333
1.3489	17.9667
1.3497	18
1.3501	18.0333
1.3516	18.0667
1.352	18.1
1.3478	18.1333
1.3477	18.1667
1.3483	18.2
1.3486	18.2333
1.3514	18.2667
1.3396	18.3
1.3303	18.3333
1.3422	18.3667
1.3555	18.4
1.3546	18.4333
1.3503	18.4667
1.3318	18.5
1.3332	18.5333
1.3488	18.5667
1.3588	18.6
1.3444	18.6333
1.3318	18.6667
1.3375	18.7
1.3548	18.7333
1.3442	18.7667
1.3448	18.8
1.3127	18.8333
1.3375	18.8667
1.3558	18.9
1.3551	18.9333
1.3457	18.9667
1.326	19
1.3305	19.0333
1.3451	19.0667
1.3567	19.1
1.3451	19.1333
1.3296	19.1667
1.3209	19.2
1.3336	19.2333
1.3539	19.2667
1.3517	19.3
1.3369	19.3333
1.3196	19.3667
1.3263	19.4
1.3433	19.4333
1.3334	19.4667
1.3211	19.5
1.3278	19.5333
1.3451	19.5667
1.3381	19.6
1.3314	19.6333
1.313	19.6667
1.3177	19.7
1.3393	19.7333
1.341	19.7667
1.3251	19.8
1.3116	19.8333
1.3203	19.8667
1.3346	19.9
1.3293	19.9333
1.3211	19.9667
1.2958	20
1.3101	20.0333
1.3311	20.0667
1.334	20.1
1.3238	20.1333
1.3028	20.1667
1.2942	20.2
1.3189	20.2333
1.3316	20.2667
1.3202	20.3
1.306	20.3333
1.3112	20.3667
1.3277	20.4
1.319	20.4333
1.3086	20.4667
1.3091	20.5
1.3194	20.5333
1.313	20.5667
1.3062	20.6
1.3012	20.6333
1.3197	20.6667
1.3243	20.7
1.3158	20.7333
1.3043	20.7667
1.3057	20.8
1.3241	20.8333
1.326	20.8667
1.3143	20.9
1.3023	20.9333
1.3078	20.9667
1.3258	21
1.3305	21.0333
1.3212	21.0667
1.2971	21.1
1.2975	21.1333
1.3154	21.1667
1.3394	21.2
1.3268	21.2333
1.3149	21.2667
1.2951	21.3
1.3068	21.3333
1.3343	21.3667
1.3407	21.4
1.3188	21.4333
1.3118	21.4667
1.328	21.5
1.3269	21.5333
1.32	21.5667
1.3181	21.6
1.3176	21.6333
1.3199	21.6667
1.3248	21.7
1.3186	21.7333
1.3269	21.7667
1.3278	21.8
1.3265	21.8333
1.3217	21.8667
1.3221	21.9
1.3205	21.9333
1.3287	21.9667
1.3318	22
1.3271	22.0333
1.3234	22.0667
1.3242	22.1
1.3354	22.1333
1.3281	22.1667
1.3215	22.2
1.3182	22.2333
1.3268	22.2667
1.3348	22.3
1.3404	22.3333
1.3344	22.3667
1.3245	22.4
1.3174	22.4333
1.3226	22.4667
1.3397	22.5
1.3475	22.5333
1.3403	22.5667
1.3271	22.6
1.3158	22.6333
1.3257	22.6667
1.348	22.7
1.3485	22.7333
1.3334	22.7667
1.3274	22.8
1.3162	22.8333
1.3333	22.8667
1.3579	22.9
1.3667	22.9333
1.3496	22.9667
1.3321	23
1.3222	23.0333
1.3346	23.0667
1.3633	23.1
1.3645	23.1333
1.3473	23.1667
1.3328	23.2
1.3381	23.2333
1.3441	23.2667
1.3537	23.3
1.351	23.3333
1.3406	23.3667
1.3463	23.4
1.3571	23.4333
1.3488	23.4667
1.3491	23.5
1.3489	23.5333
1.3535	23.5667
1.3651	23.6
1.3577	23.6333
1.3529	23.6667
1.3553	23.7
1.3655	23.7333
1.3636	23.7667
1.3602	23.8
1.3391	23.8333
1.3513	23.8667
1.3707	23.9
1.3775	23.9333
1.3641	23.9667
1.3463	24
1.3499	24.0333
1.3729	24.0667
1.3696	24.1
1.3612	24.1333
1.3622	24.1667
1.3653	24.2
1.3746	24.2333
1.3704	24.2667
1.3583	24.3
1.3605	24.3333
1.3566	24.3667
1.3726	24.4
1.3726	24.4333
1.3705	24.4667
1.3688	24.5
1.3744	24.5333
1.3681	24.5667
1.3707	24.6
1.3699	24.6333
1.3701	24.6667
1.3709	24.7
1.3693	24.7333
1.3675	24.7667
1.3699	24.8
1.3646	24.8333
1.365	24.8667
1.3687	24.9
1.3502	24.9333
1.3566	24.9667
1.3531	25
1.3625	25.0333
1.3643	25.0667
1.3467	25.1
1.3495	25.1333
1.35	25.1667
1.3504	25.2
1.3492	25.2333
1.3386	25.2667
1.3396	25.3
1.3419	25.3333
1.3433	25.3667
1.3421	25.4
1.344	25.4333
1.3118	25.4667
1.3264	25.5
1.3354	25.5333
1.3424	25.5667
1.3387	25.6
1.3194	25.6333
1.3145	25.6667
1.3241	25.7
1.3367	25.7333
1.3298	25.7667
1.3251	25.8
1.3066	25.8333
1.3141	25.8667
1.3279	25.9
1.3309	25.9333
1.3267	25.9667
1.3182	26
1.2871	26.0333
1.2949	26.0667
1.3226	26.1
1.3292	26.1333
1.327	26.1667
1.3059	26.2
1.2957	26.2333
1.3099	26.2667
1.3271	26.3
1.3168	26.3333
1.3042	26.3667
1.2938	26.4
1.3062	26.4333
1.3226	26.4667
1.3165	26.5
1.3139	26.5333
1.2804	26.5667
1.2867	26.6
1.3055	26.6333
1.3195	26.6667
1.3144	26.7
1.2937	26.7333
1.2885	26.7667
1.3031	26.8
1.308	26.8333
1.3033	26.8667
1.2928	26.9
1.2853	26.9333
1.292	26.9667
1.3035	27
1.3008	27.0333
1.2955	27.0667
1.2856	27.1
1.2628	27.1333
1.2786	27.1667
1.2991	27.2
1.3039	27.2333
1.2954	27.2667
1.272	27.3
1.2685	27.3333
1.2922	27.3667
1.2957	27.4
1.2839	27.4333
1.2734	27.4667
1.2789	27.5
1.2856	27.5333
1.2925	27.5667
1.2866	27.6
1.2826	27.6333
1.2513	27.6667
1.2631	27.7
1.281	27.7333
1.2906	27.7667
1.2866	27.8
1.272	27.8333
1.2549	27.8667
1.2577	27.9
1.2639	27.9333
1.2881	27.9667
1.2827	28
1.2807	28.0333
1.2627	28.0667
1.2492	28.1
1.2572	28.1333
1.2823	28.1667
1.2817	28.2
1.2748	28.2333
1.2488	28.2667
1.2417	28.3
1.2618	28.3333
1.2831	28.3667
1.2795	28.4
1.262	28.4333
1.2477	28.4667
1.2491	28.5
1.2623	28.5333
1.2807	28.5667
1.2724	28.6
1.2642	28.6333
1.2457	28.6667
1.2447	28.7
1.2596	28.7333
1.2851	28.7667
1.2648	28.8
1.2578	28.8333
1.2445	28.8667
1.2473	28.9
1.2747	28.9333
1.2874	28.9667
1.2791	29
1.2625	29.0333
1.2496	29.0667
1.2588	29.1
1.2834	29.1333
1.2869	29.1667
1.2786	29.2
1.2602	29.2333
1.2547	29.2667
1.2758	29.3
1.2942	29.3333
1.2674	29.3667
1.2548	29.4
1.2543	29.4333
1.2835	29.4667
1.296	29.5
1.2832	29.5333
1.268	29.5667
1.2526	29.6
1.2689	29.6333
1.2937	29.6667
1.2983	29.7
1.286	29.7333
1.2699	29.7667
1.2595	29.8
1.2752	29.8333
1.3107	29.8667
1.2743	29.9
1.2783	29.9333
1.2604	29.9667
1.2806	30
1.3019	30.0333
1.3042	30.0667
1.2922	30.1
1.2723	30.1333
1.2704	30.1667
1.2826	30.2
1.3075	30.2333
1.2987	30.2667
1.2831	30.3
1.2679	30.3333
1.2786	30.3667
1.3058	30.4
1.2872	30.4333
1.2725	30.4667
1.2717	30.5
1.2947	30.5333
1.2978	30.5667
1.2907	30.6
1.2728	30.6333
1.2698	30.6667
1.2882	30.7
1.3017	30.7333
1.2924	30.7667
1.2799	30.8
1.2659	30.8333
1.2819	30.8667
1.3003	30.9
1.2945	30.9333
1.2866	30.9667
1.2583	31
1.2717	31.0333
1.2968	31.0667
1.3021	31.1
1.2864	31.1333
1.2679	31.1667
1.2588	31.2
1.285	31.2333
1.2938	31.2667
1.2831	31.3
1.2686	31.3333
1.2711	31.3667
1.2862	31.4
1.2877	31.4333
1.2804	31.4667
1.2668	31.5
1.2626	31.5333
1.2677	31.5667
1.2842	31.6
1.282	31.6333
1.2858	31.6667
1.2635	31.7
1.2691	31.7333
1.2793	31.7667
1.2796	31.8
1.2756	31.8333
1.2591	31.8667
1.2623	31.9
1.2655	31.9333
1.2794	31.9667
1.274	32
1.2695	32.0333
1.2461	32.0667
1.2425	32.1
1.2656	32.1333
1.2773	32.1667
1.2764	32.2
1.2615	32.2333
1.2452	32.2667
1.2521	32.3
1.2748	32.3333
1.2665	32.3667
1.2528	32.4
1.249	32.4333
1.2565	32.4667
1.2695	32.5
1.2619	32.5333
1.2488	32.5667
1.2445	32.6
1.2486	32.6333
1.2556	32.6667
1.2525	32.7
1.2431	32.7333
1.2493	32.7667
1.2584	32.8
1.2566	32.8333
1.2451	32.8667
1.2387	32.9
1.2463	32.9333
1.2587	32.9667
1.254	33
1.24	33.0333
1.2346	33.0667
1.2527	33.1
1.2585	33.1333
1.2473	33.1667
1.229	33.2
1.2317	33.2333
1.2429	33.2667
1.2636	33.3
1.253	33.3333
1.2389	33.3667
1.2275	33.4
1.2445	33.4333
1.2661	33.4667
1.2526	33.5
1.2364	33.5333
1.2448	33.5667
1.2547	33.6
1.2471	33.6333
1.2385	33.6667
1.24	33.7
1.2528	33.7333
1.2387	33.7667
1.2378	33.8
1.2325	33.8333
1.2517	33.8667
1.2525	33.9
1.2469	33.9333
1.2327	33.9667
1.2306	34
1.2415	34.0333
1.258	34.0667
1.2507	34.1
1.2408	34.1333
1.225	34.1667
1.2347	34.2
1.2568	34.2333
1.2504	34.2667
1.2277	34.3
1.2265	34.3333
1.2368	34.3667
1.2665	34.4
1.2545	34.4333
1.2396	34.4667
1.2266	34.5
1.2423	34.5333
1.2677	34.5667
1.2573	34.6
1.24	34.6333
1.2418	34.6667
1.2553	34.7
1.2495	34.7333
1.2432	34.7667
1.25	34.8
1.2379	34.8333
1.2491	34.8667
1.2508	34.9
1.2501	34.9333
1.2527	34.9667
1.2532	35
1.25	35.0333
1.2515	35.0667
1.2529	35.1
1.2522	35.1333
1.2589	35.1667
1.2566	35.2
1.2577	35.2333
1.2567	35.2667
1.2552	35.3
1.2718	35.3333
1.2454	35.3667
1.2597	35.4
1.2592	35.4333
1.2723	35.4667
1.2726	35.5
1.2686	35.5333
1.2671	35.5667
1.2656	35.6
1.2777	35.6333
1.2831	35.6667
1.2742	35.7
1.2751	35.7333
1.2767	35.7667
1.2916	35.8
1.2891	35.8333
1.2785	35.8667
1.2742	35.9
1.2823	35.9333
1.2954	35.9667
1.2936	36
1.2962	36.0333
1.2957	36.0667
1.3049	36.1
1.2976	36.1333
1.3019	36.1667
1.3087	36.2
1.3042	36.2333
1.3145	36.2667
1.3137	36.3
1.316	36.3333
1.3147	36.3667
1.3279	36.4
1.3099	36.4333
1.3232	36.4667
1.3242	36.5
1.3342	36.5333
1.3274	36.5667
1.3229	36.6
1.322	36.6333
1.3354	36.6667
1.3454	36.7
1.3345	36.7333
1.3339	36.7667
1.3359	36.8
1.3526	36.8333
1.349	36.8667
1.3438	36.9
1.3458	36.9333
1.3375	36.9667
1.354	37
1.3614	37.0333
1.3572	37.0667
1.3537	37.1
1.3545	37.1333
1.3701	37.1667
1.3676	37.2
1.3629	37.2333
1.3621	37.2667
1.3624	37.3
1.3739	37.3333
1.3853	37.3667
1.377	37.4
1.364	37.4333
1.3767	37.4667
1.3686	37.5
1.3924	37.5333
1.3789	37.5667
1.3781	37.6
1.3744	37.6333
1.3941	37.6667
1.389	37.7
1.3842	37.7333
1.3844	37.7667
1.3862	37.8
1.4044	37.8333
1.4001	37.8667
1.3881	37.9
1.3871	37.9333
1.3973	37.9667
1.4129	38
1.3906	38.0333
1.3718	38.0667
1.3891	38.1
1.4124	38.1333
1.4113	38.1667
1.4041	38.2
1.3812	38.2333
1.3739	38.2667
1.3973	38.3
1.4197	38.3333
1.4095	38.3667
1.3922	38.4
1.3953	38.4333
1.4044	38.4667
1.3965	38.5
1.4134	38.5333
1.3894	38.5667
1.4028	38.6
1.4043	38.6333
1.4165	38.6667
1.419	38.7
1.4111	38.7333
1.4009	38.7667
1.4061	38.8
1.4217	38.8333
1.419	38.8667
1.406	38.9
1.4004	38.9333
1.4117	38.9667
1.4238	39
1.4138	39.0333
1.4075	39.0667
1.3954	39.1
1.4096	39.1333
1.4155	39.1667
1.4173	39.2
1.4076	39.2333
1.4085	39.2667
1.4159	39.3
1.4134	39.3333
1.4073	39.3667
1.4082	39.4
1.4138	39.4333
1.4141	39.4667
1.4119	39.5
1.4005	39.5333
1.4041	39.5667
1.4194	39.6
1.3977	39.6333
1.3952	39.6667
1.3872	39.7
1.4045	39.7333
1.4249	39.7667
1.4192	39.8
1.4047	39.8333
1.385	39.8667
1.3982	39.9
1.424	39.9333
1.4113	39.9667
1.3981	40
1.4029	40.0333
1.3965	40.0667
1.3989	40.1
1.398	40.1333
1.3919	40.1667
1.3866	40.2
1.3844	40.2333
1.3946	40.2667
1.404	40.3
1.4008	40.3333
1.3974	40.3667
1.3874	40.4
1.3893	40.4333
1.4032	40.4667
1.4028	40.5
1.3919	40.5333
1.3866	40.5667
1.3986	40.6
1.406	40.6333
1.3967	40.6667
1.3875	40.7
1.3712	40.7333
1.3903	40.7667
1.4013	40.8
1.3999	40.8333
1.3979	40.8667
1.3959	40.9
1.3923	40.9333
1.399	40.9667
1.4001	41
1.3953	41.0333
1.3931	41.0667
1.3963	41.1
1.4003	41.1333
1.4	41.1667
1.3967	41.2
1.3905	41.2333
1.383	41.2667
1.3853	41.3
1.3927	41.3333
1.398	41.3667
1.3973	41.4
1.3926	41.4333
1.3882	41.4667
1.3861	41.5
1.3983	41.5333
1.3994	41.5667
1.3898	41.6
1.3856	41.6333
1.3899	41.6667
1.3998	41.7
1.3932	41.7333
1.3959	41.7667
1.3663	41.8
1.3845	41.8333
1.395	41.8667
1.4037	41.9
1.3859	41.9333
1.3731	41.9667
1.3843	42
1.3985	42.0333
1.3903	42.0667
1.3811	42.1
1.3765	42.1333
1.3856	42.1667
1.4016	42.2
1.3962	42.2333
1.3921	42.2667
1.3746	42.3
1.3653	42.3333
1.3822	42.3667
1.4022	42.4
1.3996	42.4333
1.391	42.4667
1.3769	42.5
1.3895	42.5333
1.4019	42.5667
1.3961	42.6
1.3878	42.6333
1.3835	42.6667
1.3885	42.7
1.4014	42.7333
1.401	42.7667
1.3954	42.8
1.3901	42.8333
1.3716	42.8667
1.3867	42.9
1.4033	42.9333
1.4084	42.9667
1.3961	43
1.3944	43.0333
1.3978	43.0667
1.4076	43.1
1.4024	43.1333
1.3998	43.1667
1.3897	43.2
1.3946	43.2333
1.4067	43.2667
1.4079	43.3
1.4007	43.3333
1.3938	43.3667
1.3811	43.4
1.3872	43.4333
1.413	43.4667
1.4175	43.5
1.4029	43.5333
1.3938	43.5667
1.3983	43.6
1.4164	43.6333
1.4137	43.6667
1.4034	43.7
1.3922	43.7333
1.3975	43.7667
1.4156	43.8
1.4217	43.8333
1.4157	43.8667
1.3895	43.9
1.3847	43.9333
1.4014	43.9667
1.4299	44
1.4259	44.0333
1.4086	44.0667
1.3903	44.1
1.3935	44.1333
1.4199	44.1667
1.4202	44.2
1.4116	44.2333
1.4044	44.2667
1.4089	44.3
1.4181	44.3333
1.4291	44.3667
1.419	44.4
1.4067	44.4333
1.3897	44.4667
1.4114	44.5
1.4332	44.5333
1.434	44.5667
1.4161	44.6
1.4117	44.6333
1.4142	44.6667
1.4361	44.7
1.4297	44.7333
1.4198	44.7667
1.407	44.8
1.4144	44.8333
1.4302	44.8667
1.4347	44.9
1.4301	44.9333
1.4011	44.9667
1.4055	45
1.4214	45.0333
1.4375	45.0667
1.4359	45.1
1.4193	45.1333
1.4041	45.1667
1.4087	45.2
1.4342	45.2333
1.4355	45.2667
1.4233	45.3
1.406	45.3333
1.4143	45.3667
1.4375	45.4
1.4277	45.4333
1.4139	45.4667
1.4168	45.5
1.4169	45.5333
1.416	45.5667
1.4158	45.6
1.4123	45.6333
1.4205	45.6667
1.4209	45.7
1.4179	45.7333
1.4142	45.7667
1.4082	45.8
1.4108	45.8333
1.414	45.8667
1.4184	45.9
1.4149	45.9333
1.4159	45.9667
1.4001	46
1.4088	46.0333
1.4026	46.0667
1.3986	46.1
1.4037	46.1333
1.4025	46.1667
1.3977	46.2
1.3986	46.2333
1.3955	46.2667
1.3931	46.3
1.3896	46.3333
1.3896	46.3667
1.3898	46.4
1.3845	46.4333
1.3857	46.4667
1.3807	46.5
1.3779	46.5333
1.3787	46.5667
1.3728	46.6
1.3653	46.6333
1.358	46.6667
1.3619	46.7
1.362	46.7333
1.3683	46.7667
1.3661	46.8
1.3524	46.8333
1.3478	46.8667
1.3568	46.9
1.3559	46.9333
1.3562	46.9667
1.3476	47
1.3332	47.0333
1.3394	47.0667
1.3422	47.1
1.3397	47.1333
1.3441	47.1667
1.3063	47.2
1.3169	47.2333
1.3191	47.2667
1.3299	47.3
1.3285	47.3333
1.3039	47.3667
1.2937	47.4
1.3116	47.4333
1.3106	47.4667
1.2972	47.5
1.2992	47.5333
1.2973	47.5667
1.2976	47.6
1.2948	47.6333
1.2787	47.6667
1.2835	47.7
1.2822	47.7333
1.2799	47.7667
1.2642	47.8
1.2544	47.8333
1.2701	47.8667
1.2742	47.9
1.2758	47.9333
1.2556	47.9667
1.2468	48
1.2628	48.0333
1.2616	48.0667
1.2535	48.1
1.2439	48.1333
1.253	48.1667
1.2592	48.2
1.2523	48.2333
1.247	48.2667
1.2399	48.3
1.2372	48.3333
1.2446	48.3667
1.2374	48.4
1.2373	48.4333
1.2399	48.4667
1.2404	48.5
1.2343	48.5333
1.2339	48.5667
1.2328	48.6
1.2391	48.6333
1.2353	48.6667
1.2335	48.7
1.2298	48.7333
1.2309	48.7667
1.2347	48.8
1.2364	48.8333
1.2379	48.8667
1.2164	48.9
1.2143	48.9333
1.225	48.9667
1.2375	49
1.2435	49.0333
1.2352	49.0667
1.2152	49.1
1.2137	49.1333
1.2253	49.1667
1.2472	49.2
1.2404	49.2333
1.2278	49.2667
1.2148	49.3
1.22	49.3333
1.2408	49.3667
1.2492	49.4
1.2385	49.4333
1.2098	49.4667
1.2141	49.5
1.2398	49.5333
1.2617	49.5667
1.2486	49.6
1.2367	49.6333
1.2139	49.6667
1.2143	49.7
1.2146	49.7333
1.2196	49.7667
1.2487	49.8
1.2691	49.8333
1.2667	49.8667
1.2584	49.9
1.2391	49.9333
1.2241	49.9667
1.2221	50
1.2454	50.0333
1.2644	50.0667
1.2678	50.1
1.2545	50.1333
1.2443	50.1667
1.2446	50.2
1.2668	50.2333
1.2564	50.2667
1.2583	50.3
1.2546	50.3333
1.2573	50.3667
1.2694	50.4
1.2702	50.4333
1.2646	50.4667
1.2542	50.5
1.2592	50.5333
1.273	50.5667
1.2675	50.6
1.2673	50.6333
1.2567	50.6667
1.2599	50.7
1.2652	50.7333
1.2742	50.7667
1.274	50.8
1.2675	50.8333
1.2627	50.8667
1.2656	50.9
1.2687	50.9333
1.2888	50.9667
1.28	51
1.2744	51.0333
1.2661	51.0667
1.2695	51.1
1.2799	51.1333
1.2822	51.1667
1.2874	51.2
1.2848	51.2333
1.2772	51.2667
1.2846	51.3
1.2967	51.3333
1.2886	51.3667
1.2861	51.4
1.2866	51.4333
1.2886	51.4667
1.3084	51.5
1.3044	51.5333
1.297	51.5667
1.2916	51.6
1.3069	51.6333
1.3137	51.6667
1.3048	51.7
1.3013	51.7333
1.299	51.7667
1.3176	51.8
1.3322	51.8333
1.3222	51.8667
1.3063	51.9
1.3033	51.9333
1.3123	51.9667
1.3379	52
1.3408	52.0333
1.3298	52.0667
1.3135	52.1
1.3094	52.1333
1.3226	52.1667
1.3555	52.2
1.3407	52.2333
1.3271	52.2667
1.3187	52.3
1.3272	52.3333
1.3532	52.3667
1.3727	52.4
1.3576	52.4333
1.3365	52.4667
1.3323	52.5
1.3497	52.5333
1.3718	52.5667
1.3666	52.6
1.3533	52.6333
1.3439	52.6667
1.3484	52.7
1.3749	52.7333
1.3713	52.7667
1.3677	52.8
1.357	52.8333
1.3588	52.8667
1.3716	52.9
1.391	52.9333
1.3794	52.9667
1.3668	53
1.3661	53.0333
1.3747	53.0667
1.4003	53.1
1.3978	53.1333
1.3851	53.1667
1.3711	53.2
1.3825	53.2333
1.414	53.2667
1.3912	53.3
1.3819	53.3333
1.3813	53.3667
1.3953	53.4
1.4246	53.4333
1.4288	53.4667
1.4143	53.5
1.3952	53.5333
1.3922	53.5667
1.4144	53.6
1.4394	53.6333
1.4361	53.6667
1.415	53.7
1.4074	53.7333
1.4181	53.7667
1.4445	53.8
1.4112	53.8333
1.4219	53.8667
1.4244	53.9
1.4337	53.9333
1.4599	53.9667
1.4637	54
1.4458	54.0333
1.4308	54.0667
1.4277	54.1
1.4479	54.1333
1.4739	54.1667
1.4747	54.2
1.4569	54.2333
1.4409	54.2667
1.4447	54.3
1.4741	54.3333
1.455	54.3667
1.4554	54.4
1.4595	54.4333
1.4719	54.4667
1.4867	54.5
1.4858	54.5333
1.4756	54.5667
1.4622	54.6
1.4613	54.6333
1.4728	54.6667
1.4992	54.7
1.4937	54.7333
1.4793	54.7667
1.4639	54.8
1.4757	54.8333
1.4815	54.8667
1.4926	54.9
1.483	54.9333
1.4835	54.9667
1.4736	55
1.4805	55.0333
1.4997	55.0667
1.4922	55.1
1.4842	55.1333
1.4781	55.1667
1.4837	55.2
1.4973	55.2333
1.5085	55.2667
1.4975	55.3
1.4856	55.3333
1.4811	55.3667
1.4859	55.4
1.5034	55.4333
1.499	55.4667
1.4947	55.5
1.4979	55.5333
1.4986	55.5667
1.5117	55.6
1.5029	55.6333
1.4985	55.6667
1.4974	55.7
1.4992	55.7333
1.5125	55.7667
1.5158	55.8
1.5086	55.8333
1.4961	55.8667
1.5048	55.9
1.4932	55.9333
1.5134	55.9667
1.5185	56
1.5162	56.0333
1.4974	56.0667
1.4988	56.1
1.5108	56.1333
1.5163	56.1667
1.5074	56.2
1.4973	56.2333
1.5017	56.2667
1.5138	56.3
1.5199	56.3333
1.5114	56.3667
1.5001	56.4
1.4845	56.4333
1.503	56.4667
1.5243	56.5
1.5239	56.5333
1.5088	56.5667
1.5081	56.6
1.5196	56.6333
1.521	56.6667
1.5171	56.7
1.5089	56.7333
1.5113	56.7667
1.5198	56.8
1.5261	56.8333
1.5219	56.8667
1.511	56.9
1.5117	56.9333
1.5029	56.9667
1.5213	57
1.5262	57.0333
1.5285	57.0667
1.5092	57.1
1.5168	57.1333
1.5233	57.1667
1.5195	57.2
1.5156	57.2333
1.5071	57.2667
1.5134	57.3
1.5248	57.3333
1.5234	57.3667
1.5123	57.4
1.5072	57.4333
1.5218	57.4667
1.5124	57.5
1.4999	57.5333
1.5133	57.5667
1.5229	57.6
1.5419	57.6333
1.5294	57.6667
1.5087	57.7
1.5079	57.7333
1.5273	57.7667
1.5468	57.8
1.5277	57.8333
1.5139	57.8667
1.5185	57.9
1.5277	57.9333
1.5244	57.9667
1.5289	58
1.5139	58.0333
1.5154	58.0667
1.5293	58.1
1.5393	58.1333
1.5396	58.1667
1.535	58.2
1.5205	58.2333
1.5175	58.2667
1.5262	58.3
1.5448	58.3333
1.5383	58.3667
1.5229	58.4
1.5162	58.4333
1.5393	58.4667
1.5432	58.5
1.5188	58.5333
1.5111	58.5667
1.5283	58.6
1.5573	58.6333
1.5522	58.6667
1.5348	58.7
1.5166	58.7333
1.525	58.7667
1.5538	58.8
1.5402	58.8333
1.5352	58.8667
1.54	58.9
1.5321	58.9333
1.5375	58.9667
1.5314	59
1.5374	59.0333
1.5207	59.0667
1.5266	59.1
1.5342	59.1333
1.5422	59.1667
1.5377	59.2
1.5272	59.2333
1.5221	59.2667
1.5273	59.3
1.5452	59.3333
1.5381	59.3667
1.5263	59.4
1.5232	59.4333
1.5405	59.4667
1.545	59.5
1.5371	59.5333
1.522	59.5667
1.5119	59.6
1.5161	59.6333
1.5506	59.6667
1.5449	59.7
1.5476	59.7333
1.5244	59.7667
1.5253	59.8
1.534	59.8333
1.5524	59.8667
1.5442	59.9
1.5346	59.9333
1.5218	59.9667
1.5293	60
1.5476	60.0333
1.5515	60.0667
1.5504	60.1
1.5122	60.1333
1.506	60.1667
1.5347	60.2
1.5637	60.2333
1.5549	60.2667
1.5413	60.3
1.5177	60.3333
1.5111	60.3667
1.5407	60.4
1.556	60.4333
1.5365	60.4667
1.5325	60.5
1.5233	60.5333
1.5153	60.5667
1.5295	60.6
1.5321	60.6333
1.5179	60.6667
1.5008	60.7
1.518	60.7333
1.5328	60.7667
1.5349	60.8
1.5167	60.8333
1.4991	60.8667
1.5144	60.9
1.53	60.9333
1.5191	60.9667
1.5058	61
1.5092	61.0333
1.5176	61.0667
1.5143	61.1
1.509	61.1333
1.5047	61.1667
1.4828	61.2
1.4987	61.2333
1.5026	61.2667
1.5107	61.3
1.4965	61.3333
1.4995	61.3667
1.4896	61.4
1.4907	61.4333
1.4884	61.4667
1.4882	61.5
1.4835	61.5333
1.4784	61.5667
1.4808	61.6
1.4753	61.6333
1.4727	61.6667
1.4712	61.7
1.4529	61.7333
1.4548	61.7667
1.4618	61.8
1.4696	61.8333
1.4645	61.8667
1.4647	61.9
1.451	61.9333
1.4488	61.9667
1.4516	62
1.4553	62.0333
1.455	62.0667
1.4501	62.1
1.4338	62.1333
1.439	62.1667
1.4482	62.2
1.4376	62.2333
1.4339	62.2667
1.4213	62.3
1.4277	62.3333
1.4438	62.3667
1.4524	62.4
1.4384	62.4333
1.4191	62.4667
1.4096	62.5
1.4326	62.5333
1.4419	62.5667
1.4243	62.6
1.4167	62.6333
1.4264	62.6667
1.4257	62.7
1.4237	62.7333
1.4016	62.7667
1.4013	62.8
1.4191	62.8333
1.4327	62.8667
1.4289	62.9
1.4086	62.9333
1.397	62.9667
1.4029	63
1.4267	63.0333
1.4245	63.0667
1.4133	63.1
1.3966	63.1333
1.4022	63.1667
1.4248	63.2
1.4209	63.2333
1.4183	63.2667
1.3816	63.3
1.3974	63.3333
1.4302	63.3667
1.4298	63.4
1.4129	63.4333
1.3956	63.4667
1.4038	63.5
1.4317	63.5333
1.419	63.5667
1.4085	63.6
1.4171	63.6333
1.4201	63.6667
1.4178	63.7
1.4091	63.7333
1.4057	63.7667
1.4205	63.8
1.4084	63.8333
1.4098	63.8667
1.4068	63.9
1.4172	63.9333
1.4211	63.9667
1.42	64
1.4139	64.0333
1.4074	64.0667
1.4099	64.1
1.4157	64.1333
1.427	64.1667
1.4212	64.2
1.4112	64.2333
1.4088	64.2667
1.4146	64.3
1.4289	64.3333
1.4135	64.3667
1.409	64.4
1.4115	64.4333
1.4266	64.4667
1.4432	64.5
1.4303	64.5333
1.4126	64.5667
1.4092	64.6
1.4271	64.6333
1.4468	64.6667
1.4317	64.7
1.4175	64.7333
1.421	64.7667
1.4346	64.8
1.4282	64.8333
1.4167	64.8667
1.4118	64.9
1.4349	64.9333
1.4513	64.9667
1.4422	65
1.4238	65.0333
1.4232	65.0667
1.4417	65.1
1.4585	65.1333
1.4387	65.1667
1.4306	65.2
1.4409	65.2333
1.454	65.2667
1.4465	65.3
1.4345	65.3333
1.4363	65.3667
1.4317	65.4
1.4609	65.4333
1.4552	65.4667
1.4464	65.5
1.4458	65.5333
1.4604	65.5667
1.4547	65.6
1.4539	65.6333
1.455	65.6667
1.4587	65.7
1.4712	65.7333
1.464	65.7667
1.4596	65.8
1.462	65.8333
1.4692	65.8667
1.4664	65.9
1.4494	65.9333
1.4601	65.9667
1.4749	66
1.4864	66.0333
1.4747	66.0667
1.4575	66.1
1.4576	66.1333
1.4704	66.1667
1.4933	66.2
1.4819	66.2333
1.4672	66.2667
1.4655	66.3
1.4859	66.3333
1.4934	66.3667
1.4831	66.4
1.4633	66.4333
1.4609	66.4667
1.4938	66.5
1.5025	66.5333
1.4928	66.5667
1.4946	66.6
[truncated: 6,609 more rows]
