# Supplementary material for: Auditory feedback effect on temporal patterns during self-pacing treadmill walking
Source: PLoS One. 2025 Nov 4;20(11):e0335971. doi: 10.1371/journal.pone.0335971 (PMC12585087; doi:10.1371/journal.pone.0335971)
Supplement: S2 File — This file archive contains gait events from the two test conditions (no sound and with sound) for all included participants, as well as the validation data for the accelerometer-based gait event detection algorithm. All data files are in CSV format. A readme file is included with the details of the file format and contents. (ZIP) [file pone.0335971.s003.zip › TreadmillSoundsData/TestConditions/NoSound/BeltSpeed/Subject29_NoSoundBeltspeed.csv]

BeltSpeed	Time
1.1932	0
1.1649	0.0333
1.1827	0.0667
1.1823	0.1
1.1787	0.1333
1.1756	0.1667
1.1706	0.2
1.1731	0.2333
1.1861	0.2667
1.1876	0.3
1.1784	0.3333
1.1774	0.3667
1.1789	0.4
1.1919	0.4333
1.1937	0.4667
1.1891	0.5
1.1814	0.5333
1.1813	0.5667
1.1789	0.6
1.1991	0.6333
1.1936	0.6667
1.1833	0.7
1.1909	0.7333
1.2022	0.7667
1.2073	0.8
1.1978	0.8333
1.1917	0.8667
1.1959	0.9
1.2157	0.9333
1.2144	0.9667
1.2003	1
1.2004	1.0333
1.2101	1.0667
1.2237	1.1
1.2142	1.1333
1.2038	1.1667
1.1999	1.2
1.2231	1.2333
1.2257	1.2667
1.223	1.3
1.2153	1.3333
1.2151	1.3667
1.2276	1.4
1.2394	1.4333
1.2311	1.4667
1.2251	1.5
1.2267	1.5333
1.2299	1.5667
1.2516	1.6
1.245	1.6333
1.2309	1.6667
1.2304	1.7
1.2419	1.7333
1.2538	1.7667
1.2367	1.8
1.2258	1.8333
1.241	1.8667
1.2527	1.9
1.2557	1.9333
1.2415	1.9667
1.24	2
1.2543	2.0333
1.2574	2.0667
1.2516	2.1
1.2546	2.1333
1.2544	2.1667
1.2705	2.2
1.266	2.2333
1.2598	2.2667
1.2596	2.3
1.263	2.3333
1.2744	2.3667
1.2685	2.4
1.2614	2.4333
1.2601	2.4667
1.2702	2.5
1.2866	2.5333
1.2809	2.5667
1.2734	2.6
1.2641	2.6333
1.2703	2.6667
1.2928	2.7
1.2946	2.7333
1.2755	2.7667
1.2719	2.8
1.2896	2.8333
1.2987	2.8667
1.2903	2.9
1.2787	2.9333
1.2774	2.9667
1.284	3
1.2989	3.0333
1.293	3.0667
1.2789	3.1
1.291	3.1333
1.293	3.1667
1.2893	3.2
1.2866	3.2333
1.2832	3.2667
1.2861	3.3
1.2992	3.3333
1.2975	3.3667
1.2914	3.4
1.2852	3.4333
1.2889	3.4667
1.3031	3.5
1.3067	3.5333
1.2988	3.5667
1.2805	3.6
1.2801	3.6333
1.2922	3.6667
1.3139	3.7
1.3133	3.7333
1.2977	3.7667
1.2789	3.8
1.2878	3.8333
1.3156	3.8667
1.3152	3.9
1.2985	3.9333
1.2946	3.9667
1.311	4
1.3149	4.0333
1.3033	4.0667
1.2963	4.1
1.3011	4.1333
1.3126	4.1667
1.3113	4.2
1.2981	4.2333
1.2929	4.2667
1.2948	4.3
1.318	4.3333
1.3169	4.3667
1.3108	4.4
1.2977	4.4333
1.2961	4.4667
1.3062	4.5
1.3285	4.5333
1.3213	4.5667
1.3163	4.6
1.2978	4.6333
1.3035	4.6667
1.327	4.7
1.3296	4.7333
1.3169	4.7667
1.2929	4.8
1.3099	4.8333
1.326	4.8667
1.333	4.9
1.3173	4.9333
1.3041	4.9667
1.3222	5
1.3288	5.0333
1.3214	5.0667
1.3255	5.1
1.3239	5.1333
1.3328	5.1667
1.3303	5.2
1.3314	5.2333
1.3267	5.2667
1.3285	5.3
1.3339	5.3333
1.3332	5.3667
1.3196	5.4
1.3266	5.4333
1.3232	5.4667
1.3371	5.5
1.3422	5.5333
1.3358	5.5667
1.3309	5.6
1.325	5.6333
1.3317	5.6667
1.3474	5.7
1.3425	5.7333
1.3345	5.7667
1.3261	5.8
1.3348	5.8333
1.3512	5.8667
1.3464	5.9
1.3357	5.9333
1.3154	5.9667
1.3299	6
1.3442	6.0333
1.3529	6.0667
1.349	6.1
1.33	6.1333
1.3304	6.1667
1.3388	6.2
1.3532	6.2333
1.3465	6.2667
1.334	6.3
1.3282	6.3333
1.3349	6.3667
1.3549	6.4
1.3523	6.4333
1.3446	6.4667
1.3272	6.5
1.3243	6.5333
1.3304	6.5667
1.3584	6.6
1.3456	6.6333
1.3344	6.6667
1.3318	6.7
1.3421	6.7333
1.3422	6.7667
1.3364	6.8
1.333	6.8333
1.3338	6.8667
1.342	6.9
1.3452	6.9333
1.3424	6.9667
1.3305	7
1.3347	7.0333
1.3411	7.0667
1.3465	7.1
1.3438	7.1333
1.3254	7.1667
1.3188	7.2
1.3278	7.2333
1.3408	7.2667
1.3514	7.3
1.3398	7.3333
1.3234	7.3667
1.3165	7.4
1.3202	7.4333
1.3443	7.4667
1.3549	7.5
1.3475	7.5333
1.3321	7.5667
1.3166	7.6
1.3315	7.6333
1.3595	7.6667
1.3471	7.7
1.3284	7.7333
1.32	7.7667
1.3391	7.8
1.3442	7.8333
1.3465	7.8667
1.3341	7.9
1.3252	7.9333
1.3322	7.9667
1.3474	8
1.3449	8.0333
1.3356	8.0667
1.3229	8.1
1.3272	8.1333
1.3373	8.1667
1.3554	8.2
1.3487	8.2333
1.3403	8.2667
1.3192	8.3
1.3124	8.3333
1.3317	8.3667
1.3568	8.4
1.356	8.4333
1.3457	8.4667
1.3227	8.5
1.3167	8.5333
1.3409	8.5667
1.358	8.6
1.3484	8.6333
1.3298	8.6667
1.3248	8.7
1.3488	8.7333
1.3525	8.7667
1.3371	8.8
1.3336	8.8333
1.3374	8.8667
1.336	8.9
1.3316	8.9333
1.3343	8.9667
1.3291	9
1.3411	9.0333
1.3355	9.0667
1.3336	9.1
1.3326	9.1333
1.3282	9.1667
1.3299	9.2
1.3314	9.2333
1.3362	9.2667
1.3344	9.3
1.3326	9.3333
1.3273	9.3667
1.331	9.4
1.3349	9.4333
1.3385	9.4667
1.3248	9.5
1.3263	9.5333
1.3248	9.5667
1.3352	9.6
1.3462	9.6333
1.3393	9.6667
1.329	9.7
1.3228	9.7333
1.3315	9.7667
1.3519	9.8
1.3455	9.8333
1.331	9.8667
1.3255	9.9
1.3403	9.9333
1.3484	9.9667
1.3384	10
1.329	10.0333
1.3204	10.0667
1.344	10.1
1.3477	10.1333
1.3438	10.1667
1.3401	10.2
1.329	10.2333
1.3391	10.2667
1.36	10.3
1.357	10.3333
1.3505	10.3667
1.3331	10.4
1.3343	10.4333
1.344	10.4667
1.3675	10.5
1.3657	10.5333
1.3635	10.5667
1.3464	10.6
1.3251	10.6333
1.3293	10.6667
1.3587	10.7
1.3729	10.7333
1.3598	10.7667
1.344	10.8
1.3431	10.8333
1.3671	10.8667
1.3564	10.9
1.3603	10.9333
1.3587	10.9667
1.359	11
1.3612	11.0333
1.3619	11.0667
1.3642	11.1
1.3629	11.1333
1.3607	11.1667
1.3589	11.2
1.348	11.2333
1.3658	11.2667
1.3608	11.3
1.3677	11.3333
1.3593	11.3667
1.3592	11.4
1.3609	11.4333
1.3684	11.4667
1.3651	11.5
1.3637	11.5333
1.3612	11.5667
1.3631	11.6
1.3691	11.6333
1.3694	11.6667
1.3674	11.7
1.36	11.7333
1.3648	11.7667
1.3619	11.8
1.3657	11.8333
1.3637	11.8667
1.3634	11.9
1.3691	11.9333
1.366	11.9667
1.3637	12
1.3633	12.0333
1.3624	12.0667
1.3634	12.1
1.3638	12.1333
1.3666	12.1667
1.365	12.2
1.363	12.2333
1.3634	12.2667
1.3632	12.3
1.3638	12.3333
1.3552	12.3667
1.3616	12.4
1.3585	12.4333
1.3581	12.4667
1.3659	12.5
1.3558	12.5333
1.3596	12.5667
1.3568	12.6
1.3562	12.6333
1.3553	12.6667
1.3569	12.7
1.3615	12.7333
1.3597	12.7667
1.3574	12.8
1.3558	12.8333
1.3574	12.8667
1.3566	12.9
1.3513	12.9333
1.3585	12.9667
1.3539	13
1.3614	13.0333
1.3634	13.0667
1.3564	13.1
1.3581	13.1333
1.3536	13.1667
1.3651	13.2
1.3685	13.2333
1.3663	13.2667
1.3612	13.3
1.363	13.3333
1.3616	13.3667
1.3694	13.4
1.3728	13.4333
1.3667	13.4667
1.3537	13.5
1.364	13.5333
1.3642	13.5667
1.3823	13.6
1.3806	13.6333
1.3704	13.6667
1.3694	13.7
1.3678	13.7333
1.3871	13.7667
1.3926	13.8
1.3756	13.8333
1.3746	13.8667
1.3822	13.9
1.3929	13.9333
1.3874	13.9667
1.3749	14
1.377	14.0333
1.384	14.0667
1.3823	14.1
1.3862	14.1333
1.3708	14.1667
1.3808	14.2
1.3824	14.2333
1.3858	14.2667
1.3834	14.3
1.3763	14.3333
1.3729	14.3667
1.3752	14.4
1.3814	14.4333
1.3934	14.4667
1.3878	14.5
1.3848	14.5333
1.3709	14.5667
1.3766	14.6
1.3829	14.6333
1.3844	14.6667
1.3735	14.7
1.3676	14.7333
1.3633	14.7667
1.3901	14.8
1.3946	14.8333
1.3819	14.8667
1.371	14.9
1.3707	14.9333
1.3884	14.9667
1.4033	15
1.3886	15.0333
1.3729	15.0667
1.3743	15.1
1.3924	15.1333
1.3989	15.1667
1.3904	15.2
1.3758	15.2333
1.3635	15.2667
1.378	15.3
1.3952	15.3333
1.4012	15.3667
1.3948	15.4
1.3712	15.4333
1.37	15.4667
1.3876	15.5
1.3987	15.5333
1.3917	15.5667
1.3804	15.6
1.3673	15.6333
1.388	15.6667
1.4024	15.7
1.3927	15.7333
1.383	15.7667
1.3703	15.8
1.3821	15.8333
1.3999	15.8667
1.3918	15.9
1.3763	15.9333
1.3892	15.9667
1.3928	16
1.3873	16.0333
1.3833	16.0667
1.3802	16.1
1.3833	16.1333
1.3941	16.1667
1.3925	16.2
1.3916	16.2333
1.3778	16.2667
1.3792	16.3
1.3808	16.3333
1.3949	16.3667
1.3939	16.4
1.3759	16.4333
1.3698	16.4667
1.3673	16.5
1.3836	16.5333
1.3991	16.5667
1.3905	16.6
1.3849	16.6333
1.3632	16.6667
1.3646	16.7
1.3936	16.7333
1.3947	16.7667
1.3789	16.8
1.3708	16.8333
1.3844	16.8667
1.3838	16.9
1.3778	16.9333
1.3632	16.9667
1.3623	17
1.3753	17.0333
1.3777	17.0667
1.3749	17.1
1.3652	17.1333
1.3617	17.1667
1.3771	17.2
1.3775	17.2333
1.3731	17.2667
1.3642	17.3
1.3633	17.3333
1.3653	17.3667
1.3776	17.4
1.3761	17.4333
1.374	17.4667
1.3589	17.5
1.3555	17.5333
1.3665	17.5667
1.3635	17.6
1.3698	17.6333
1.3572	17.6667
1.3499	17.7
1.3614	17.7333
1.3621	17.7667
1.3559	17.8
1.3502	17.8333
1.3516	17.8667
1.3606	17.9
1.3629	17.9333
1.3557	17.9667
1.3448	18
1.3506	18.0333
1.358	18.0667
1.3582	18.1
1.3451	18.1333
1.3266	18.1667
1.3468	18.2
1.3526	18.2333
1.3539	18.2667
1.3394	18.3
1.3294	18.3333
1.3449	18.3667
1.3543	18.4
1.3458	18.4333
1.3306	18.4667
1.3327	18.5
1.3422	18.5333
1.3546	18.5667
1.3455	18.6
1.3335	18.6333
1.3218	18.6667
1.3436	18.7
1.3466	18.7333
1.3274	18.7667
1.321	18.8
1.3284	18.8333
1.3524	18.8667
1.3442	18.9
1.3285	18.9333
1.3201	18.9667
1.3335	19
1.3491	19.0333
1.335	19.0667
1.3221	19.1
1.3264	19.1333
1.346	19.1667
1.3414	19.2
1.3277	19.2333
1.3188	19.2667
1.3217	19.3
1.3393	19.3333
1.3381	19.3667
1.3243	19.4
1.3212	19.4333
1.333	19.4667
1.3378	19.5
1.3315	19.5333
1.3209	19.5667
1.3208	19.6
1.3259	19.6333
1.342	19.6667
1.3364	19.7
1.3204	19.7333
1.3186	19.7667
1.3358	19.8
1.3408	19.8333
1.3188	19.8667
1.3159	19.9
1.3222	19.9333
1.3468	19.9667
1.3423	20
1.3255	20.0333
1.3108	20.0667
1.3333	20.1
1.3488	20.1333
1.3326	20.1667
1.3306	20.2
1.3369	20.2333
1.3443	20.2667
1.3406	20.3
1.328	20.3333
1.3302	20.3667
1.3401	20.4
1.3388	20.4333
1.3373	20.4667
1.3268	20.5
1.3259	20.5333
1.3445	20.5667
1.3473	20.6
1.3366	20.6333
1.3246	20.6667
1.3284	20.7
1.3505	20.7333
1.3505	20.7667
1.3322	20.8
1.3265	20.8333
1.3426	20.8667
1.3367	20.9
1.3351	20.9333
1.3349	20.9667
1.3435	21
1.3302	21.0333
1.335	21.0667
1.3307	21.1
1.3397	21.1333
1.3376	21.1667
1.3342	21.2
1.3346	21.2333
1.3323	21.2667
1.3359	21.3
1.3389	21.3333
1.3361	21.3667
1.3352	21.4
1.3389	21.4333
1.3402	21.4667
1.3393	21.5
1.3396	21.5333
1.3325	21.5667
1.3275	21.6
1.337	21.6333
1.3367	21.6667
1.3443	21.7
1.332	21.7333
1.3274	21.7667
1.3336	21.8
1.3414	21.8333
1.3378	21.8667
1.3291	21.9
1.3304	21.9333
1.3389	21.9667
1.347	22
1.3404	22.0333
1.3292	22.0667
1.3307	22.1
1.3372	22.1333
1.3471	22.1667
1.3427	22.2
1.3318	22.2333
1.3357	22.2667
1.3483	22.3
1.353	22.3333
1.3427	22.3667
1.3347	22.4
1.3374	22.4333
1.3509	22.4667
1.3643	22.5
1.3554	22.5333
1.3442	22.5667
1.3375	22.6
1.3532	22.6333
1.3729	22.6667
1.3517	22.7
1.3387	22.7333
1.3495	22.7667
1.3661	22.8
1.3756	22.8333
1.358	22.8667
1.3456	22.9
1.3535	22.9333
1.3776	22.9667
1.3771	23
1.3607	23.0333
1.3614	23.0667
1.3778	23.1
1.38	23.1333
1.3718	23.1667
1.366	23.2
1.3697	23.2333
1.3743	23.2667
1.3905	23.3
1.367	23.3333
1.3788	23.3667
1.3871	23.4
1.3885	23.4333
1.3826	23.4667
1.3778	23.5
1.3772	23.5333
1.3851	23.5667
1.4037	23.6
1.3949	23.6333
1.3858	23.6667
1.3891	23.7
1.4061	23.7333
1.4096	23.7667
1.394	23.8
1.3829	23.8333
1.3962	23.8667
1.4158	23.9
1.4113	23.9333
1.4065	23.9667
1.4043	24
1.4167	24.0333
1.4175	24.0667
1.4146	24.1
1.4187	24.1333
1.4178	24.1667
1.4363	24.2
1.4312	24.2333
1.4284	24.2667
1.4307	24.3
1.4307	24.3333
1.4468	24.3667
1.4337	24.4
1.4344	24.4333
1.4374	24.4667
1.4437	24.5
1.4579	24.5333
1.4573	24.5667
1.451	24.6
1.4481	24.6333
1.4477	24.6667
1.4589	24.7
1.4764	24.7333
1.4621	24.7667
1.4551	24.8
1.4612	24.8333
1.4778	24.8667
1.48	24.9
1.4633	24.9333
1.4503	24.9667
1.4749	25
1.4854	25.0333
1.4905	25.0667
1.4736	25.1
1.4565	25.1333
1.47	25.1667
1.4938	25.2
1.4884	25.2333
1.4722	25.2667
1.48	25.3
1.4888	25.3333
1.4844	25.3667
1.4868	25.4
1.4863	25.4333
1.4885	25.4667
1.484	25.5
1.4893	25.5333
1.4875	25.5667
1.4974	25.6
1.4967	25.6333
1.4928	25.6667
1.493	25.7
1.4977	25.7333
1.4992	25.7667
1.4974	25.8
1.499	25.8333
1.5034	25.8667
1.51	25.9
1.5041	25.9333
1.5012	25.9667
1.5018	26
1.5123	26.0333
1.5015	26.0667
1.5027	26.1
1.4998	26.1333
1.5108	26.1667
1.5238	26.2
1.516	26.2333
1.5094	26.2667
1.5025	26.3
1.5096	26.3333
1.5302	26.3667
1.5274	26.4
1.5161	26.4333
1.5037	26.4667
1.5141	26.5
1.5335	26.5333
1.5337	26.5667
1.5144	26.6
1.5038	26.6333
1.5061	26.6667
1.5367	26.7
1.5534	26.7333
1.5337	26.7667
1.5148	26.8
1.5116	26.8333
1.5394	26.8667
1.5383	26.9
1.5262	26.9333
1.5269	26.9667
1.5351	27
1.5356	27.0333
1.5313	27.0667
1.5258	27.1
1.5206	27.1333
1.5307	27.1667
1.5379	27.2
1.5275	27.2333
1.5331	27.2667
1.5327	27.3
1.5433	27.3333
1.5375	27.3667
1.5278	27.4
1.5324	27.4333
1.5339	27.4667
1.5406	27.5
1.5392	27.5333
1.5314	27.5667
1.5317	27.6
1.5377	27.6333
1.542	27.6667
1.5236	27.7
1.5308	27.7333
1.5277	27.7667
1.5381	27.8
1.549	27.8333
1.5422	27.8667
1.5391	27.9
1.5244	27.9333
1.5305	27.9667
1.5384	28
1.5548	28.0333
1.5459	28.0667
1.5347	28.1
1.5203	28.1333
1.5301	28.1667
1.5471	28.2
1.5419	28.2333
1.5513	28.2667
1.5286	28.3
1.5298	28.3333
1.5361	28.3667
1.5516	28.4
1.5467	28.4333
1.5334	28.4667
1.5257	28.5
1.5314	28.5333
1.5456	28.5667
1.5608	28.6
1.5502	28.6333
1.5359	28.6667
1.524	28.7
1.5421	28.7333
1.5515	28.7667
1.5523	28.8
1.5323	28.8333
1.5449	28.8667
1.5582	28.9
1.5511	28.9333
1.5403	28.9667
1.5325	29
1.541	29.0333
1.5612	29.0667
1.5581	29.1
1.5464	29.1333
1.5329	29.1667
1.5382	29.2
1.5628	29.2333
1.5586	29.2667
1.5424	29.3
1.5321	29.3333
1.5336	29.3667
1.5606	29.4
1.5705	29.4333
1.5576	29.4667
1.5395	29.5
1.5263	29.5333
1.5391	29.5667
1.568	29.6
1.5696	29.6333
1.5497	29.6667
1.5363	29.7
1.5438	29.7333
1.5608	29.7667
1.5472	29.8
1.5509	29.8333
1.5306	29.8667
1.537	29.9
1.5415	29.9333
1.5499	29.9667
1.5503	30
1.5318	30.0333
1.5288	30.0667
1.5379	30.1
1.5459	30.1333
1.5392	30.1667
1.527	30.2
1.5268	30.2333
1.5368	30.2667
1.5442	30.3
1.5406	30.3333
1.5236	30.3667
1.5057	30.4
1.5177	30.4333
1.5376	30.4667
1.5367	30.5
1.5454	30.5333
1.519	30.5667
1.5088	30.6
1.5211	30.6333
1.5367	30.6667
1.5296	30.7
1.5154	30.7333
1.5104	30.7667
1.5199	30.8
1.5357	30.8333
1.5309	30.8667
1.5221	30.9
1.5006	30.9333
1.5003	30.9667
1.5238	31
1.5288	31.0333
1.5393	31.0667
1.5228	31.1
1.5007	31.1333
1.4978	31.1667
1.5212	31.2
1.5351	31.2333
1.5203	31.2667
1.5101	31.3
1.5105	31.3333
1.5182	31.3667
1.5316	31.4
1.5248	31.4333
1.5114	31.4667
1.4895	31.5
1.5097	31.5333
1.514	31.5667
1.5418	31.6
1.5292	31.6333
1.5123	31.6667
1.4939	31.7
1.4996	31.7333
1.528	31.7667
1.5362	31.8
1.5198	31.8333
1.5113	31.8667
1.5171	31.9
1.5221	31.9333
1.5211	31.9667
1.5171	32
1.4952	32.0333
1.5037	32.0667
1.5207	32.1
1.5237	32.1333
1.5273	32.1667
1.5089	32.2
1.491	32.2333
1.4963	32.2667
1.5118	32.3
1.5302	32.3333
1.5197	32.3667
1.5125	32.4
1.4935	32.4333
1.4925	32.4667
1.4974	32.5
1.5271	32.5333
1.5313	32.5667
1.5027	32.6
1.5057	32.6333
1.4866	32.6667
1.5099	32.7
1.5364	32.7333
1.5207	32.7667
1.5039	32.8
1.5092	32.8333
1.5232	32.8667
1.5164	32.9
1.5151	32.9333
1.5195	32.9667
1.517	33
1.5179	33.0333
1.5153	33.0667
1.5102	33.1
1.5042	33.1333
1.5137	33.1667
1.5176	33.2
1.5201	33.2333
1.5141	33.2667
1.5139	33.3
1.5173	33.3333
1.514	33.3667
1.5142	33.4
1.5154	33.4333
1.5147	33.4667
1.5192	33.5
1.5165	33.5333
1.5164	33.5667
1.5137	33.6
1.5144	33.6333
1.4983	33.6667
1.5131	33.7
1.5103	33.7333
1.5155	33.7667
1.5198	33.8
1.5139	33.8333
1.5157	33.8667
1.514	33.9
1.5218	33.9333
1.5163	33.9667
1.5129	34
1.5157	34.0333
1.5163	34.0667
1.5253	34.1
1.5204	34.1333
1.5079	34.1667
1.5031	34.2
1.5136	34.2333
1.5148	34.2667
1.5254	34.3
1.5166	34.3333
1.5116	34.3667
1.5155	34.4
1.5188	34.4333
1.5154	34.4667
1.5111	34.5
1.5091	34.5333
1.5135	34.5667
1.5213	34.6
1.5193	34.6333
1.5115	34.6667
1.503	34.7
1.5075	34.7333
1.511	34.7667
1.5185	34.8
1.5044	34.8333
1.5112	34.8667
1.5119	34.9
1.5089	34.9333
1.505	34.9667
1.505	35
1.5039	35.0333
1.5106	35.0667
1.5114	35.1
1.5093	35.1333
1.5046	35.1667
1.5072	35.2
1.5098	35.2333
1.5095	35.2667
1.4989	35.3
1.5	35.3333
1.506	35.3667
1.5152	35.4
1.5158	35.4333
1.5099	35.4667
1.5054	35.5
1.4954	35.5333
1.4995	35.5667
1.5111	35.6
1.5155	35.6333
1.5033	35.6667
1.4939	35.7
1.5035	35.7333
1.5182	35.7667
1.5109	35.8
1.4849	35.8333
1.4913	35.8667
1.5054	35.9
1.5195	35.9333
1.5248	35.9667
1.5032	36
1.4862	36.0333
1.4763	36.0667
1.5036	36.1
1.5207	36.1333
1.5124	36.1667
1.497	36.2
1.496	36.2333
1.5037	36.2667
1.5125	36.3
1.5079	36.3333
1.4912	36.3667
1.4868	36.4
1.4953	36.4333
1.5086	36.4667
1.5196	36.5
1.5111	36.5333
1.5026	36.5667
1.495	36.6
1.5007	36.6333
1.5211	36.6667
1.5222	36.7
1.5103	36.7333
1.4989	36.7667
1.5134	36.8
1.5287	36.8333
1.5177	36.8667
1.4966	36.9
1.5005	36.9333
1.5189	36.9667
1.5317	37
1.5302	37.0333
1.5119	37.0667
1.4952	37.1
1.5031	37.1333
1.5322	37.1667
1.533	37.2
1.514	37.2333
1.5081	37.2667
1.516	37.3
1.5323	37.3333
1.5246	37.3667
1.5155	37.4
1.5078	37.4333
1.5066	37.4667
1.5298	37.5
1.5299	37.5333
1.5293	37.5667
1.5127	37.6
1.5157	37.6333
1.5349	37.6667
1.5322	37.7
1.5191	37.7333
1.5228	37.7667
1.5301	37.8
1.5434	37.8333
1.5364	37.8667
1.5242	37.9
1.5193	37.9333
1.5242	37.9667
1.5269	38
1.5455	38.0333
1.5344	38.0667
1.5316	38.1
1.5218	38.1333
1.524	38.1667
1.5479	38.2
1.5439	38.2333
1.5385	38.2667
1.5264	38.3
1.5299	38.3333
1.5341	38.3667
1.5567	38.4
1.5541	38.4333
1.5448	38.4667
1.5275	38.5
1.5176	38.5333
1.539	38.5667
1.5632	38.6
1.5623	38.6333
1.5465	38.6667
1.5292	38.7
1.5505	38.7333
1.5617	38.7667
1.55	38.8
1.549	38.8333
1.551	38.8667
1.5636	38.9
1.5688	38.9333
1.5602	38.9667
1.5496	39
1.5498	39.0333
1.5477	39.0667
1.5708	39.1
1.5667	39.1333
1.5593	39.1667
1.5559	39.2
1.5593	39.2333
1.5789	39.2667
1.5675	39.3
1.5632	39.3333
1.5599	39.3667
1.5674	39.4
1.5851	39.4333
1.5807	39.4667
1.5749	39.5
1.5587	39.5333
1.5634	39.5667
1.5693	39.6
1.5813	39.6333
1.5777	39.6667
1.5658	39.7
1.5755	39.7333
1.5767	39.7667
1.574	39.8
1.579	39.8333
1.5753	39.8667
1.5838	39.9
1.5827	39.9333
1.5834	39.9667
1.5778	40
1.58	40.0333
1.5835	40.0667
1.5881	40.1
1.5692	40.1333
1.5749	40.1667
1.5724	40.2
1.581	40.2333
1.6	40.2667
1.5839	40.3
1.576	40.3333
1.5741	40.3667
1.5776	40.4
1.5979	40.4333
1.5983	40.4667
1.5888	40.5
1.5732	40.5333
1.5779	40.5667
1.5994	40.6
1.5994	40.6333
1.5716	40.6667
1.5706	40.7
1.5947	40.7333
1.5981	40.7667
1.5962	40.8
1.5714	40.8333
1.577	40.8667
1.5976	40.9
1.5934	40.9333
1.5877	40.9667
1.5815	41
1.5863	41.0333
1.5994	41.0667
1.5981	41.1
1.5932	41.1333
1.5777	41.1667
1.5768	41.2
1.5782	41.2333
1.5961	41.2667
1.5909	41.3
1.5824	41.3333
1.5753	41.3667
1.5837	41.4
1.5962	41.4333
1.5874	41.4667
1.5772	41.5
1.5771	41.5333
1.5843	41.5667
1.5941	41.6
1.5898	41.6333
1.5804	41.6667
1.5678	41.7
1.5786	41.7333
1.5756	41.7667
1.5791	41.8
1.5732	41.8333
1.5821	41.8667
1.5819	41.9
1.5764	41.9333
1.5745	41.9667
1.5677	42
1.5691	42.0333
1.5711	42.0667
1.5724	42.1
1.5717	42.1333
1.5606	42.1667
1.5627	42.2
1.5644	42.2333
1.5598	42.2667
1.5517	42.3
1.5506	42.3333
1.5462	42.3667
1.5605	42.4
1.5575	42.4333
1.5553	42.4667
1.5486	42.5
1.5354	42.5333
1.5421	42.5667
1.5507	42.6
1.5503	42.6333
1.5431	42.6667
1.5291	42.7
1.5352	42.7333
1.5498	42.7667
1.54	42.8
1.5194	42.8333
1.5291	42.8667
1.5393	42.9
1.5554	42.9333
1.5463	42.9667
1.5364	43
1.5161	43.0333
1.518	43.0667
1.5349	43.1
1.5556	43.1333
1.5446	43.1667
1.5304	43.2
1.5141	43.2333
1.5214	43.2667
1.5417	43.3
1.5294	43.3333
1.5217	43.3667
1.5188	43.4
1.5172	43.4333
1.5275	43.4667
1.5334	43.5
1.5278	43.5333
1.5265	43.5667
1.5067	43.6
1.5086	43.6333
1.5196	43.6667
1.5272	43.7
1.5213	43.7333
1.5043	43.7667
1.4964	43.8
1.5111	43.8333
1.5264	43.8667
1.499	43.9
1.4973	43.9333
1.4869	43.9667
1.5059	44
1.5234	44.0333
1.5183	44.0667
1.5161	44.1
1.4998	44.1333
1.4804	44.1667
1.4796	44.2
1.5018	44.2333
1.5164	44.2667
1.5092	44.3
1.4958	44.3333
1.478	44.3667
1.4809	44.4
1.4925	44.4333
1.503	44.4667
1.5038	44.5
1.4884	44.5333
1.4851	44.5667
1.4905	44.6
1.4969	44.6333
1.49	44.6667
1.4801	44.7
1.4845	44.7333
1.493	44.7667
1.4927	44.8
1.4872	44.8333
1.4741	44.8667
1.4767	44.9
1.4834	44.9333
1.4811	44.9667
1.4808	45
1.4661	45.0333
1.4692	45.0667
1.4846	45.1
1.4881	45.1333
1.482	45.1667
1.4672	45.2
1.4559	45.2333
1.4623	45.2667
1.4808	45.3
1.4895	45.3333
1.4814	45.3667
1.4655	45.4
1.451	45.4333
1.4594	45.4667
1.4769	45.5
1.482	45.5333
1.4782	45.5667
1.4637	45.6
1.4641	45.6333
1.4764	45.6667
1.4783	45.7
1.4694	45.7333
1.4674	45.7667
1.4683	45.8
1.4815	45.8333
1.4801	45.8667
1.4764	45.9
1.4659	45.9333
1.4703	45.9667
1.4759	46
1.4792	46.0333
1.4702	46.0667
1.4697	46.1
1.4598	46.1333
1.4729	46.1667
1.4771	46.2
1.477	46.2333
1.4725	46.2667
1.459	46.3
1.4594	46.3333
1.4621	46.3667
1.4795	46.4
1.4779	46.4333
1.4773	46.4667
1.4578	46.5
1.4524	46.5333
1.4676	46.5667
1.4649	46.6
1.4733	46.6333
1.4625	46.6667
1.4538	46.7
1.4639	46.7333
1.4697	46.7667
1.4618	46.8
1.4574	46.8333
1.4587	46.8667
1.4629	46.9
1.474	46.9333
1.4665	46.9667
1.4574	47
1.4602	47.0333
1.4685	47.0667
1.4766	47.1
1.4596	47.1333
1.455	47.1667
1.4527	47.2
1.4656	47.2333
1.483	47.2667
1.4766	47.3
1.4672	47.3333
1.4456	47.3667
1.4483	47.4
1.4637	47.4333
1.4875	47.4667
1.482	47.5
1.4716	47.5333
1.45	47.5667
1.4595	47.6
1.4913	47.6333
1.4659	47.6667
1.4657	47.7
1.4571	47.7333
1.4739	47.7667
1.4997	47.8
1.4871	47.8333
1.4737	47.8667
1.4659	47.9
1.4791	47.9333
1.5	47.9667
1.4916	48
1.4781	48.0333
1.4719	48.0667
1.486	48.1
1.5021	48.1333
1.4953	48.1667
1.4824	48.2
1.4565	48.2333
1.4689	48.2667
1.4943	48.3
1.5101	48.3333
1.5002	48.3667
1.4836	48.4
1.463	48.4333
1.4592	48.4667
1.4896	48.5
1.5087	48.5333
1.5013	48.5667
1.4825	48.6
1.4728	48.6333
1.4888	48.6667
1.4962	48.7
1.4882	48.7333
1.4662	48.7667
1.4728	48.8
1.4898	48.8333
1.5003	48.8667
1.5009	48.9
1.4904	48.9333
1.4686	48.9667
1.458	49
1.4761	49.0333
1.5011	49.0667
1.4945	49.1
1.4798	49.1333
1.4733	49.1667
1.4817	49.2
1.5002	49.2333
1.493	49.2667
1.4826	49.3
1.4585	49.3333
1.4721	49.3667
1.4961	49.4
1.5056	49.4333
1.4942	49.4667
1.4733	49.5
1.4602	49.5333
1.4704	49.5667
1.499	49.6
1.4975	49.6333
1.4752	49.6667
1.4755	49.7
1.4821	49.7333
1.4766	49.7667
1.4858	49.8
1.4819	49.8333
1.4688	49.8667
1.4685	49.9
1.4823	49.9333
1.4799	49.9667
1.4846	50
1.4672	50.0333
1.4717	50.0667
1.4844	50.1
1.4777	50.1333
1.4682	50.1667
1.4679	50.2
1.4736	50.2333
1.4863	50.2667
1.4825	50.3
1.4774	50.3333
1.4604	50.3667
1.4543	50.4
1.471	50.4333
1.4816	50.4667
1.4851	50.5
1.4831	50.5333
1.457	50.5667
1.4618	50.6
1.4743	50.6333
1.4843	50.6667
1.4705	50.7
1.4589	50.7333
1.4651	50.7667
1.4852	50.8
1.4823	50.8333
1.4719	50.8667
1.4574	50.9
1.4601	50.9333
1.4682	50.9667
1.4837	51
1.4709	51.0333
1.4649	51.0667
1.4621	51.1
1.4741	51.1333
1.4829	51.1667
1.4749	51.2
1.4672	51.2333
1.4619	51.2667
1.4659	51.3
1.4767	51.3333
1.484	51.3667
1.4795	51.4
1.463	51.4333
1.4579	51.4667
1.4552	51.5
1.4788	51.5333
1.4701	51.5667
1.4727	51.6
1.4574	51.6333
1.4544	51.6667
1.4759	51.7
1.4828	51.7333
1.4744	51.7667
1.462	51.8
1.4573	51.8333
1.4705	51.8667
1.4873	51.9
1.4792	51.9333
1.4749	51.9667
1.4552	52
1.4523	52.0333
1.4595	52.0667
1.4843	52.1
1.4743	52.1333
1.4696	52.1667
1.4549	52.2
1.4593	52.2333
1.4826	52.2667
1.4826	52.3
1.4754	52.3333
1.4606	52.3667
1.4556	52.4
1.4664	52.4333
1.487	52.4667
1.482	52.5
1.4763	52.5333
1.455	52.5667
1.4389	52.6
1.472	52.6333
1.4784	52.6667
1.4835	52.7
1.4643	52.7333
1.4575	52.7667
1.4767	52.8
1.4769	52.8333
1.4665	52.8667
1.4627	52.9
1.4714	52.9333
1.4782	52.9667
1.4733	53
1.4586	53.0333
1.459	53.0667
1.4673	53.1
1.4708	53.1333
1.4552	53.1667
1.4559	53.2
1.4466	53.2333
1.4617	53.2667
1.4749	53.3
1.4683	53.3333
1.4651	53.3667
1.4453	53.4
1.442	53.4333
1.4546	53.4667
1.4758	53.5
1.4698	53.5333
1.464	53.5667
1.444	53.6
1.4372	53.6333
1.4624	53.6667
1.4634	53.7
1.4586	53.7333
1.4435	53.7667
1.4555	53.8
1.4621	53.8333
1.4676	53.8667
1.4624	53.9
1.4524	53.9333
1.436	53.9667
1.4428	54
1.4559	54.0333
1.4692	54.0667
1.4635	54.1
1.4462	54.1333
1.4305	54.1667
1.4384	54.2
1.4562	54.2333
1.4544	54.2667
1.4584	54.3
1.4384	54.3333
1.4356	54.3667
1.4427	54.4
1.4559	54.4333
1.4472	54.4667
1.4391	54.5
1.4336	54.5333
1.4378	54.5667
1.4452	54.6
1.4583	54.6333
1.4515	54.6667
1.4427	54.7
1.4278	54.7333
1.436	54.7667
1.4389	54.8
1.4528	54.8333
1.4435	54.8667
1.4349	54.9
1.4288	54.9333
1.4408	54.9667
1.4505	55
1.4419	55.0333
1.436	55.0667
1.4276	55.1
1.4339	55.1333
1.4491	55.1667
1.4547	55.2
1.4444	55.2333
1.428	55.2667
1.428	55.3
1.4381	55.3333
1.4445	55.3667
1.4523	55.4
1.4321	55.4333
1.434	55.4667
1.441	55.5
1.4459	55.5333
1.4392	55.5667
1.4317	55.6
1.4345	55.6333
1.4418	55.6667
1.4539	55.7
1.4443	55.7333
1.4323	55.7667
1.4375	55.8
1.4523	55.8333
1.4588	55.8667
1.4304	55.9
1.4303	55.9333
1.428	55.9667
1.4627	56
1.4649	56.0333
1.4443	56.0667
1.4337	56.1
1.4379	56.1333
1.4609	56.1667
1.4745	56.2
1.4528	56.2333
1.4434	56.2667
1.4602	56.3
1.4582	56.3333
1.4558	56.3667
1.4629	56.4
1.4557	56.4333
1.4521	56.4667
1.4602	56.5
1.4608	56.5333
1.4758	56.5667
1.4697	56.6
1.4693	56.6333
1.4652	56.6667
1.4641	56.7
1.4717	56.7333
1.4831	56.7667
1.4749	56.8
1.4694	56.8333
1.4729	56.8667
1.4781	56.9
1.4938	56.9333
1.486	56.9667
1.462	57
1.4676	57.0333
1.4774	57.0667
1.5012	57.1
1.5052	57.1333
1.4961	57.1667
1.4815	57.2
1.4672	57.2333
1.4736	57.2667
1.4921	57.3
1.5173	57.3333
1.5116	57.3667
1.4975	57.4
1.4779	57.4333
1.4728	57.4667
1.5061	57.5
1.5082	57.5333
1.5056	57.5667
1.4931	57.6
1.4923	57.6333
1.5187	57.6667
1.5177	57.7
1.5037	57.7333
1.5045	57.7667
1.5127	57.8
1.5262	57.8333
1.5193	57.8667
1.5073	57.9
1.5059	57.9333
1.5182	57.9667
1.5308	58
1.5213	58.0333
1.5073	58.0667
1.4993	58.1
1.523	58.1333
1.5227	58.1667
1.5167	58.2
1.5173	58.2333
1.5186	58.2667
1.5257	58.3
1.5195	58.3333
1.519	58.3667
1.5172	58.4
1.5196	58.4333
1.5282	58.4667
1.5262	58.5
1.5229	58.5333
1.5132	58.5667
1.5203	58.6
1.5069	58.6333
1.5271	58.6667
1.5204	58.7
1.519	58.7333
1.5215	58.7667
1.5256	58.8
1.5277	58.8333
1.5204	58.8667
1.5213	58.9
1.5217	58.9333
1.5322	58.9667
1.5312	59
1.5233	59.0333
1.5197	59.0667
1.5246	59.1
1.5346	59.1333
1.5185	59.1667
1.5194	59.2
1.5177	59.2333
1.5249	59.2667
1.5443	59.3
1.5377	59.3333
1.5309	59.3667
1.5133	59.4
1.5166	59.4333
1.5253	59.4667
1.5478	59.5
1.5431	59.5333
1.5312	59.5667
1.5106	59.6
1.5153	59.6333
1.5462	59.6667
1.5294	59.7
1.5193	59.7333
1.5192	59.7667
1.535	59.8
1.5465	59.8333
1.527	59.8667
1.5168	59.9
1.5271	59.9333
1.5423	59.9667
1.5318	60
1.5189	60.0333
1.5226	60.0667
1.5364	60.1
1.5316	60.1333
1.5219	60.1667
1.5145	60.2
1.5202	60.2333
1.5206	60.2667
1.5274	60.3
1.5213	60.3333
1.5136	60.3667
1.5142	60.4
1.5203	60.4333
1.5169	60.4667
1.5126	60.5
1.5082	60.5333
1.5119	60.5667
1.5137	60.6
1.5178	60.6333
1.5111	60.6667
1.5009	60.7
1.5068	60.7333
1.5088	60.7667
1.4923	60.8
1.4984	60.8333
1.494	60.8667
1.505	60.9
1.5111	60.9333
1.495	60.9667
1.495	61
1.4947	61.0333
1.5092	61.0667
1.5065	61.1
1.5	61.1333
1.4853	61.1667
1.4929	61.2
1.5082	61.2333
1.5048	61.2667
1.4936	61.3
1.4709	61.3333
1.4792	61.3667
1.4956	61.4
1.506	61.4333
1.5032	61.4667
1.4787	61.5
1.4687	61.5333
1.4904	61.5667
1.5012	61.6
1.491	61.6333
1.4758	61.6667
1.4755	61.7
1.4881	61.7333
1.5007	61.7667
1.4944	61.8
1.4857	61.8333
1.4607	61.8667
1.4589	61.9
1.4989	61.9333
1.4925	61.9667
1.4977	62
1.4749	62.0333
1.47	62.0667
1.4779	62.1
1.4977	62.1333
1.4939	62.1667
1.4858	62.2
1.4692	62.2333
1.4689	62.2667
1.4833	62.3
1.4992	62.3333
1.4913	62.3667
1.4829	62.4
1.4455	62.4333
1.4577	62.4667
1.4814	62.5
1.5017	62.5333
1.4975	62.5667
1.4831	62.6
1.4618	62.6333
1.4489	62.6667
1.4703	62.7
1.497	62.7333
1.4938	62.7667
1.4738	62.8
1.4651	62.8333
1.4616	62.8667
1.4653	62.9
1.482	62.9333
1.4763	62.9667
1.4632	63
1.4543	63.0333
1.4567	63.0667
1.493	63.1
1.4821	63.1333
1.4679	63.1667
1.4601	63.2
1.4629	63.2333
1.4894	63.2667
1.4919	63.3
1.4793	63.3333
1.4624	63.3667
1.4581	63.4
1.4809	63.4333
1.4899	63.4667
1.4751	63.5
1.4524	63.5333
1.46	63.5667
1.4791	63.6
1.4892	63.6333
1.4707	63.6667
1.4535	63.7
1.461	63.7333
1.4822	63.7667
1.4654	63.8
1.4709	63.8333
1.4679	63.8667
1.462	63.9
1.4654	63.9333
1.4616	63.9667
1.4636	64
1.4575	64.0333
1.4431	64.0667
1.4593	64.1
1.4525	64.1333
1.465	64.1667
1.4548	64.2
1.4376	64.2333
1.4434	64.2667
1.4547	64.3
1.4599	64.3333
1.4442	64.3667
1.4356	64.4
1.4407	64.4333
1.4569	64.4667
1.4568	64.5
1.454	64.5333
1.4375	64.5667
1.433	64.6
1.4269	64.6333
1.4531	64.6667
1.4512	64.7
1.447	64.7333
1.4292	64.7667
1.434	64.8
1.4536	64.8333
1.4499	64.8667
1.4456	64.9
1.432	64.9333
1.4349	64.9667
1.4411	65
1.4595	65.0333
1.4521	65.0667
1.4414	65.1
1.4208	65.1333
1.4167	65.1667
1.4296	65.2
1.4547	65.2333
1.4712	65.2667
1.4564	65.3
1.4462	65.3333
1.4225	65.3667
1.4101	65.4
1.4186	65.4333
1.4508	65.4667
1.4709	65.5
1.4726	65.5333
1.4492	65.5667
1.4375	65.6
1.4503	65.6333
1.4519	65.6667
1.4429	65.7
1.45	65.7333
1.455	65.7667
1.4536	65.8
1.4496	65.8333
1.4497	65.8667
1.4581	65.9
1.4509	65.9333
1.4523	65.9667
1.4521	66
1.4577	66.0333
1.4601	66.0667
1.4581	66.1
1.45	66.1333
1.4542	66.1667
1.4587	66.2
1.4484	66.2333
1.4575	66.2667
1.4415	66.3
1.4564	66.3333
1.4551	66.3667
1.454	66.4
1.4518	66.4333
1.4463	66.4667
1.4433	66.5
1.4447	66.5333
1.451	66.5667
1.4597	66.6
[truncated: 7,002 more rows]
