# Supplementary material for: Auditory feedback effect on temporal patterns during self-pacing treadmill walking
Source: PLoS One. 2025 Nov 4;20(11):e0335971. doi: 10.1371/journal.pone.0335971 (PMC12585087; doi:10.1371/journal.pone.0335971)
Supplement: S2 File — This file archive contains gait events from the two test conditions (no sound and with sound) for all included participants, as well as the validation data for the accelerometer-based gait event detection algorithm. All data files are in CSV format. A readme file is included with the details of the file format and contents. (ZIP) [file pone.0335971.s003.zip › TreadmillSoundsData/TestConditions/NoSound/BeltSpeed/Subject3_NoSoundBeltspeed.csv]

BeltSpeed	Time
1.1131	0
1.1187	0.0333
1.1267	0.0667
1.1389	0.1
1.1319	0.1333
1.1197	0.1667
1.1211	0.2
1.1394	0.2333
1.1426	0.2667
1.1234	0.3
1.1229	0.3333
1.1401	0.3667
1.1354	0.4
1.1254	0.4333
1.1301	0.4667
1.1355	0.5
1.1392	0.5333
1.1121	0.5667
1.1296	0.6
1.1315	0.6333
1.1348	0.6667
1.1233	0.7
1.122	0.7333
1.1453	0.7667
1.1379	0.8
1.1393	0.8333
1.1373	0.8667
1.1342	0.9
1.1393	0.9333
1.1403	0.9667
1.1366	1
1.1372	1.0333
1.1396	1.0667
1.1423	1.1
1.1418	1.1333
1.1242	1.1667
1.1381	1.2
1.134	1.2333
1.1376	1.2667
1.1476	1.3
1.1527	1.3333
1.1465	1.3667
1.1464	1.4
1.1453	1.4333
1.1458	1.4667
1.151	1.5
1.1484	1.5333
1.1457	1.5667
1.1478	1.6
1.1503	1.6333
1.1489	1.6667
1.1456	1.7
1.1459	1.7333
1.1505	1.7667
1.1462	1.8
1.1362	1.8333
1.1396	1.8667
1.1478	1.9
1.1542	1.9333
1.1464	1.9667
1.141	2
1.1515	2.0333
1.1488	2.0667
1.1509	2.1
1.1479	2.1333
1.1429	2.1667
1.1475	2.2
1.1511	2.2333
1.1459	2.2667
1.1389	2.3
1.1446	2.3333
1.1493	2.3667
1.1452	2.4
1.1348	2.4333
1.1347	2.4667
1.1429	2.5
1.1372	2.5333
1.1431	2.5667
1.1486	2.6
1.1478	2.6333
1.1387	2.6667
1.1365	2.7
1.1466	2.7333
1.1508	2.7667
1.1384	2.8
1.1384	2.8333
1.1436	2.8667
1.1405	2.9
1.1353	2.9333
1.14	2.9667
1.1407	3
1.1353	3.0333
1.1391	3.0667
1.1253	3.1
1.1376	3.1333
1.119	3.1667
1.1268	3.2
1.1321	3.2333
1.1273	3.2667
1.1233	3.3
1.1219	3.3333
1.137	3.3667
1.1328	3.4
1.1214	3.4333
1.1302	3.4667
1.1345	3.5
1.1254	3.5333
1.1271	3.5667
1.1334	3.6
1.1357	3.6333
1.1269	3.6667
1.1233	3.7
1.1237	3.7333
1.134	3.7667
1.1155	3.8
1.1319	3.8333
1.1374	3.8667
1.1321	3.9
1.1195	3.9333
1.1228	3.9667
1.1421	4
1.1395	4.0333
1.1238	4.0667
1.1333	4.1
1.1382	4.1333
1.1328	4.1667
1.1314	4.2
1.1357	4.2333
1.1355	4.2667
1.1319	4.3
1.1349	4.3333
1.1256	4.3667
1.1339	4.4
1.1235	4.4333
1.1376	4.4667
1.133	4.5
1.1348	4.5333
1.1316	4.5667
1.1303	4.6
1.1445	4.6333
1.1406	4.6667
1.1355	4.7
1.1419	4.7333
1.1479	4.7667
1.1425	4.8
1.1372	4.8333
1.1484	4.8667
1.149	4.9
1.144	4.9333
1.1348	4.9667
1.1536	5
1.1473	5.0333
1.1466	5.0667
1.1555	5.1
1.1684	5.1333
1.1567	5.1667
1.1491	5.2
1.1541	5.2333
1.1743	5.2667
1.1635	5.3
1.151	5.3333
1.1677	5.3667
1.1672	5.4
1.1603	5.4333
1.1628	5.4667
1.1712	5.5
1.1746	5.5333
1.1544	5.5667
1.1593	5.6
1.1686	5.6333
1.162	5.6667
1.1742	5.7
1.1793	5.7333
1.178	5.7667
1.1703	5.8
1.1706	5.8333
1.1808	5.8667
1.1862	5.9
1.1711	5.9333
1.1737	5.9667
1.1862	6
1.1832	6.0333
1.1742	6.0667
1.1792	6.1
1.1907	6.1333
1.1792	6.1667
1.165	6.2
1.1805	6.2333
1.1823	6.2667
1.1811	6.3
1.1688	6.3333
1.1793	6.3667
1.1943	6.4
1.1819	6.4333
1.1858	6.4667
1.1818	6.5
1.1825	6.5333
1.1877	6.5667
1.1846	6.6
1.1839	6.6333
1.1846	6.6667
1.1889	6.7
1.1861	6.7333
1.1851	6.7667
1.1794	6.8
1.1819	6.8333
1.1761	6.8667
1.1758	6.9
1.1845	6.9333
1.1811	6.9667
1.183	7
1.1809	7.0333
1.1876	7.0667
1.1862	7.1
1.1832	7.1333
1.1843	7.1667
1.1822	7.2
1.1833	7.2333
1.1839	7.2667
1.1839	7.3
1.184	7.3333
1.1836	7.3667
1.1887	7.4
1.1709	7.4333
1.1845	7.4667
1.1722	7.5
1.1773	7.5333
1.1776	7.5667
1.1822	7.6
1.1842	7.6333
1.1821	7.6667
1.1836	7.7
1.1863	7.7333
1.1871	7.7667
1.1855	7.8
1.1872	7.8333
1.1888	7.8667
1.1882	7.9
1.1843	7.9333
1.1895	7.9667
1.1899	8
1.1867	8.0333
1.1758	8.0667
1.1854	8.1
1.1822	8.1333
1.1896	8.1667
1.1922	8.2
1.1939	8.2333
1.1922	8.2667
1.1931	8.3
1.1918	8.3333
1.2007	8.3667
1.1948	8.4
1.1974	8.4333
1.199	8.4667
1.1991	8.5
1.1968	8.5333
1.1956	8.5667
1.202	8.6
1.2043	8.6333
1.1809	8.6667
1.1968	8.7
1.1938	8.7333
1.2035	8.7667
1.1915	8.8
1.194	8.8333
1.1992	8.8667
1.2047	8.9
1.1941	8.9333
1.1915	8.9667
1.2026	9
1.2063	9.0333
1.1938	9.0667
1.198	9.1
1.2073	9.1333
1.2007	9.1667
1.1994	9.2
1.2051	9.2333
1.2099	9.2667
1.1872	9.3
1.1943	9.3333
1.2012	9.3667
1.2182	9.4
1.2009	9.4333
1.1998	9.4667
1.211	9.5
1.2093	9.5333
1.208	9.5667
1.2104	9.6
1.2108	9.6333
1.2122	9.6667
1.2121	9.7
1.2134	9.7333
1.2142	9.7667
1.214	9.8
1.2168	9.8333
1.2167	9.8667
1.2083	9.9
1.2108	9.9333
1.208	9.9667
1.2099	10
1.2181	10.0333
1.2107	10.0667
1.2157	10.1
1.2116	10.1333
1.2179	10.1667
1.222	10.2
1.2156	10.2333
1.2188	10.2667
1.2203	10.3
1.2189	10.3333
1.2154	10.3667
1.2177	10.4
1.2216	10.4333
1.2174	10.4667
1.2182	10.5
1.2069	10.5333
1.2195	10.5667
1.2099	10.6
1.2166	10.6333
1.2228	10.6667
1.2214	10.7
1.2119	10.7333
1.2099	10.7667
1.2208	10.8
1.2236	10.8333
1.2089	10.8667
1.2129	10.9
1.2229	10.9333
1.2141	10.9667
1.2118	11
1.215	11.0333
1.2211	11.0667
1.2184	11.1
1.1927	11.1333
1.2175	11.1667
1.2031	11.2
1.2135	11.2333
1.2252	11.2667
1.2231	11.3
1.2194	11.3333
1.2182	11.3667
1.218	11.4
1.2245	11.4333
1.2196	11.4667
1.2163	11.5
1.2217	11.5333
1.2197	11.5667
1.2177	11.6
1.216	11.6333
1.2203	11.6667
1.2238	11.7
1.2028	11.7333
1.2146	11.7667
1.2121	11.8
1.2274	11.8333
1.2207	11.8667
1.2057	11.9
1.2182	11.9333
1.2176	11.9667
1.2211	12
1.2222	12.0333
1.2167	12.0667
1.2192	12.1
1.2192	12.1333
1.2203	12.1667
1.215	12.2
1.2169	12.2333
1.2163	12.2667
1.2145	12.3
1.2108	12.3333
1.2035	12.3667
1.2113	12.4
1.2096	12.4333
1.224	12.4667
1.2207	12.5
1.2097	12.5333
1.2136	12.5667
1.2107	12.6
1.2127	12.6333
1.2173	12.6667
1.2114	12.7
1.2082	12.7333
1.2122	12.7667
1.2118	12.8
1.2098	12.8333
1.2005	12.8667
1.2065	12.9
1.2129	12.9333
1.1897	12.9667
1.1949	13
1.1903	13.0333
1.2059	13.0667
1.2033	13.1
1.1888	13.1333
1.1928	13.1667
1.1944	13.2
1.1892	13.2333
1.1888	13.2667
1.1908	13.3
1.1914	13.3333
1.1891	13.3667
1.1823	13.4
1.1856	13.4333
1.1872	13.4667
1.1841	13.5
1.1811	13.5333
1.1713	13.5667
1.1816	13.6
1.1742	13.6333
1.1612	13.6667
1.1815	13.7
1.1676	13.7333
1.1701	13.7667
1.1571	13.8
1.1648	13.8333
1.1762	13.8667
1.1643	13.9
1.163	13.9333
1.1647	13.9667
1.1642	14
1.1592	14.0333
1.1593	14.0667
1.1619	14.1
1.1608	14.1333
1.1627	14.1667
1.1427	14.2
1.1582	14.2333
1.1484	14.2667
1.159	14.3
1.1688	14.3333
1.1608	14.3667
1.1603	14.4
1.159	14.4333
1.1563	14.4667
1.1635	14.5
1.161	14.5333
1.1587	14.5667
1.1597	14.6
1.1641	14.6333
1.1645	14.6667
1.1588	14.7
1.1607	14.7333
1.1709	14.7667
1.1505	14.8
1.1603	14.8333
1.1532	14.8667
1.1682	14.9
1.1774	14.9333
1.1675	14.9667
1.1662	15
1.1745	15.0333
1.1704	15.0667
1.1754	15.1
1.1733	15.1333
1.1741	15.1667
1.1737	15.2
1.1736	15.2333
1.1747	15.2667
1.176	15.3
1.1735	15.3333
1.172	15.3667
1.1821	15.4
1.1616	15.4333
1.1672	15.4667
1.1652	15.5
1.1813	15.5333
1.1801	15.5667
1.1742	15.6
1.1719	15.6333
1.1727	15.6667
1.1877	15.7
1.181	15.7333
1.1742	15.7667
1.1817	15.8
1.1859	15.8333
1.1806	15.8667
1.175	15.9
1.1842	15.9333
1.1897	15.9667
1.1717	16
1.175	16.0333
1.1821	16.0667
1.1768	16.1
1.1806	16.1333
1.1853	16.1667
1.1943	16.2
1.1898	16.2333
1.1847	16.2667
1.1847	16.3
1.1963	16.3333
1.199	16.3667
1.1875	16.4
1.1889	16.4333
1.2023	16.4667
1.1998	16.5
1.1887	16.5333
1.1927	16.5667
1.209	16.6
1.1901	16.6333
1.1885	16.6667
1.1849	16.7
1.2121	16.7333
1.2217	16.7667
1.2017	16.8
1.1942	16.8333
1.2157	16.8667
1.2103	16.9
1.2147	16.9333
1.2132	16.9667
1.2117	17
1.2139	17.0333
1.211	17.0667
1.2112	17.1
1.2091	17.1333
1.2128	17.1667
1.2184	17.2
1.1963	17.2333
1.2126	17.2667
1.2079	17.3
1.2074	17.3333
1.2132	17.3667
1.203	17.4
1.2102	17.4333
1.2131	17.4667
1.2104	17.5
1.2112	17.5333
1.2124	17.5667
1.2153	17.6
1.2117	17.6333
1.2092	17.6667
1.2133	17.7
1.2122	17.7333
1.2075	17.7667
1.2094	17.8
1.2151	17.8333
1.1976	17.8667
1.2026	17.9
1.2037	17.9333
1.2179	17.9667
1.2157	18
1.2057	18.0333
1.2076	18.0667
1.2119	18.1
1.2058	18.1333
1.2057	18.1667
1.2066	18.2
1.2061	18.2333
1.2027	18.2667
1.2	18.3
1.2049	18.3333
1.2013	18.3667
1.1995	18.4
1.1976	18.4333
1.1854	18.4667
1.1958	18.5
1.1866	18.5333
1.1828	18.5667
1.1996	18.6
1.1879	18.6333
1.186	18.6667
1.1765	18.7
1.1822	18.7333
1.1927	18.7667
1.1844	18.8
1.1722	18.8333
1.1827	18.8667
1.1856	18.9
1.177	18.9333
1.1679	18.9667
1.1764	19
1.1807	19.0333
1.1726	19.0667
1.1499	19.1
1.1717	19.1333
1.1619	19.1667
1.1715	19.2
1.1727	19.2333
1.1745	19.2667
1.1652	19.3
1.1679	19.3333
1.1678	19.3667
1.1675	19.4
1.1693	19.4333
1.1611	19.4667
1.1609	19.5
1.1612	19.5333
1.159	19.5667
1.1543	19.6
1.1514	19.6333
1.1556	19.6667
1.1425	19.7
1.1475	19.7333
1.1359	19.7667
1.1489	19.8
1.1569	19.8333
1.1483	19.8667
1.1489	19.9
1.1433	19.9333
1.1432	19.9667
1.1444	20
1.1437	20.0333
1.1387	20.0667
1.1385	20.1
1.1404	20.1333
1.1391	20.1667
1.1327	20.2
1.1323	20.2333
1.1413	20.2667
1.1191	20.3
1.1241	20.3333
1.1244	20.3667
1.1356	20.4
1.1447	20.4333
1.1261	20.4667
1.1216	20.5
1.1335	20.5333
1.131	20.5667
1.1228	20.6
1.122	20.6333
1.131	20.6667
1.131	20.7
1.1196	20.7333
1.1193	20.7667
1.1281	20.8
1.1243	20.8333
1.1205	20.8667
1.1054	20.9
1.1202	20.9333
1.1085	20.9667
1.1108	21
1.1215	21.0333
1.1127	21.0667
1.114	21.1
1.1079	21.1333
1.1107	21.1667
1.114	21.2
1.1102	21.2333
1.1058	21.2667
1.1101	21.3
1.1122	21.3333
1.1081	21.3667
1.101	21.4
1.1071	21.4333
1.1088	21.4667
1.1115	21.5
1.0829	21.5333
1.1029	21.5667
1.0947	21.6
1.0999	21.6333
1.096	21.6667
1.0997	21.7
1.1077	21.7333
1.0998	21.7667
1.1031	21.8
1.1012	21.8333
1.1039	21.8667
1.0997	21.9
1.1003	21.9333
1.1022	21.9667
1.1016	22
1.0989	22.0333
1.0982	22.0667
1.1093	22.1
1.0884	22.1333
1.0972	22.1667
1.0921	22.2
1.1093	22.2333
1.1207	22.2667
1.1055	22.3
1.1047	22.3333
1.1181	22.3667
1.1201	22.4
1.1084	22.4333
1.1132	22.4667
1.1248	22.5
1.1226	22.5333
1.1147	22.5667
1.116	22.6
1.132	22.6333
1.1271	22.6667
1.122	22.7
1.1171	22.7333
1.1195	22.7667
1.1166	22.8
1.1272	22.8333
1.1289	22.8667
1.125	22.9
1.1285	22.9333
1.1272	22.9667
1.1312	23
1.1323	23.0333
1.1339	23.0667
1.1354	23.1
1.1379	23.1333
1.1409	23.1667
1.141	23.2
1.141	23.2333
1.1442	23.2667
1.1429	23.3
1.1456	23.3333
1.1376	23.3667
1.1467	23.4
1.1446	23.4333
1.1446	23.4667
1.1455	23.5
1.1558	23.5333
1.1576	23.5667
1.15	23.6
1.1526	23.6333
1.1609	23.6667
1.1648	23.7
1.1539	23.7333
1.1569	23.7667
1.1678	23.8
1.162	23.8333
1.1569	23.8667
1.163	23.9
1.1737	23.9333
1.1502	23.9667
1.1601	24
1.1656	24.0333
1.1775	24.0667
1.1766	24.1
1.1571	24.1333
1.1712	24.1667
1.1752	24.2
1.1726	24.2333
1.1762	24.2667
1.1728	24.3
1.175	24.3333
1.1764	24.3667
1.1764	24.4
1.1742	24.4333
1.1754	24.4667
1.1788	24.5
1.1692	24.5333
1.1647	24.5667
1.1733	24.6
1.1741	24.6333
1.1834	24.6667
1.1676	24.7
1.1662	24.7333
1.1836	24.7667
1.1787	24.8
1.18	24.8333
1.1823	24.8667
1.1808	24.9
1.1814	24.9333
1.1791	24.9667
1.1821	25
1.1848	25.0333
1.1812	25.0667
1.181	25.1
1.1864	25.1333
1.1729	25.1667
1.1767	25.2
1.1742	25.2333
1.1823	25.2667
1.1834	25.3
1.1824	25.3333
1.1792	25.3667
1.185	25.4
1.1899	25.4333
1.1816	25.4667
1.1851	25.5
1.1878	25.5333
1.1917	25.5667
1.1848	25.6
1.1818	25.6333
1.1883	25.6667
1.1912	25.7
1.1872	25.7333
1.1708	25.7667
1.1936	25.8
1.1777	25.8333
1.1794	25.8667
1.1963	25.9
1.1964	25.9333
1.1977	25.9667
1.178	26
1.1843	26.0333
1.2044	26.0667
1.1939	26.1
1.1841	26.1333
1.1951	26.1667
1.198	26.2
1.1902	26.2333
1.1942	26.2667
1.1973	26.3
1.2006	26.3333
1.1806	26.3667
1.1852	26.4
1.1949	26.4333
1.1897	26.4667
1.1948	26.5
1.1899	26.5333
1.204	26.5667
1.2013	26.6
1.1982	26.6333
1.2009	26.6667
1.2083	26.7
1.2051	26.7333
1.1987	26.7667
1.204	26.8
1.2097	26.8333
1.2026	26.8667
1.2013	26.9
1.2156	26.9333
1.1937	26.9667
1.2041	27
1.1947	27.0333
1.2086	27.0667
1.228	27.1
1.2126	27.1333
1.2045	27.1667
1.2149	27.2
1.2114	27.2333
1.2132	27.2667
1.213	27.3
1.2166	27.3333
1.2162	27.3667
1.2138	27.4
1.2158	27.4333
1.2163	27.4667
1.2162	27.5
1.2161	27.5333
1.2055	27.5667
1.2147	27.6
1.2055	27.6333
1.2042	27.6667
1.2224	27.7
1.2182	27.7333
1.2169	27.7667
1.2072	27.8
1.2113	27.8333
1.2232	27.8667
1.2183	27.9
1.2094	27.9333
1.2174	27.9667
1.2224	28
1.2175	28.0333
1.2133	28.0667
1.217	28.1
1.2345	28.1333
1.2014	28.1667
1.2106	28.2
1.219	28.2333
1.2277	28.2667
1.2247	28.3
1.2086	28.3333
1.2199	28.3667
1.2296	28.4
1.2248	28.4333
1.2263	28.4667
1.2285	28.5
1.2308	28.5333
1.2299	28.5667
1.2308	28.6
1.2322	28.6333
1.2356	28.6667
1.2385	28.7
1.2228	28.7333
1.2347	28.7667
1.2327	28.8
1.2331	28.8333
1.256	28.8667
1.245	28.9
1.2449	28.9333
1.2457	28.9667
1.2429	29
1.2477	29.0333
1.2514	29.0667
1.2507	29.1
1.252	29.1333
1.2541	29.1667
1.2553	29.2
1.256	29.2333
1.2574	29.2667
1.2637	29.3
1.2427	29.3333
1.2574	29.3667
1.2555	29.4
1.279	29.4333
1.2782	29.4667
1.2697	29.5
1.2715	29.5333
1.2859	29.5667
1.283	29.6
1.2759	29.6333
1.2824	29.6667
1.2923	29.7
1.2875	29.7333
1.2832	29.7667
1.2886	29.8
1.3001	29.8333
1.2924	29.8667
1.2842	29.9
1.289	29.9333
1.2943	29.9667
1.2941	30
1.3131	30.0333
1.3091	30.0667
1.3086	30.1
1.3043	30.1333
1.3041	30.1667
1.3142	30.2
1.3211	30.2333
1.3094	30.2667
1.3164	30.3
1.3227	30.3333
1.3205	30.3667
1.3194	30.4
1.321	30.4333
1.3373	30.4667
1.3138	30.5
1.3239	30.5333
1.3173	30.5667
1.3438	30.6
1.3467	30.6333
1.3346	30.6667
1.3364	30.7
1.3382	30.7333
1.3562	30.7667
1.3422	30.8
1.3453	30.8333
1.348	30.8667
1.3493	30.9
1.3487	30.9333
1.3488	30.9667
1.353	31
1.3577	31.0333
1.3592	31.0667
1.3361	31.1
1.3608	31.1333
1.3475	31.1667
1.3698	31.2
1.3759	31.2333
1.374	31.2667
1.3717	31.3
1.3758	31.3333
1.3841	31.3667
1.378	31.4
1.3807	31.4333
1.3835	31.4667
1.3834	31.5
1.3831	31.5333
1.3835	31.5667
1.3882	31.6
1.3888	31.6333
1.3798	31.6667
1.3807	31.7
1.3858	31.7333
1.3845	31.7667
1.3907	31.8
1.392	31.8333
1.3991	31.8667
1.3965	31.9
1.3976	31.9333
1.3957	31.9667
1.4027	32
1.4002	32.0333
1.4014	32.0667
1.4019	32.1
1.4058	32.1333
1.4022	32.1667
1.4002	32.2
1.4091	32.2333
1.3881	32.2667
1.3982	32.3
1.3906	32.3333
1.406	32.3667
1.3978	32.4
1.3992	32.4333
1.3964	32.4667
1.3986	32.5
1.4077	32.5333
1.3983	32.5667
1.3987	32.6
1.4034	32.6333
1.4068	32.6667
1.3991	32.7
1.3929	32.7333
1.4028	32.7667
1.4062	32.8
1.3919	32.8333
1.3812	32.8667
1.3956	32.9
1.3866	32.9333
1.3968	32.9667
1.3904	33
1.4026	33.0333
1.3955	33.0667
1.3961	33.1
1.3959	33.1333
1.3971	33.1667
1.3978	33.2
1.3911	33.2333
1.3926	33.2667
1.393	33.3
1.3927	33.3333
1.3862	33.3667
1.3874	33.4
1.3903	33.4333
1.3727	33.4667
1.3754	33.5
1.3683	33.5333
1.3999	33.5667
1.3925	33.6
1.3786	33.6333
1.381	33.6667
1.3947	33.7
1.3879	33.7333
1.3752	33.7667
1.3852	33.8
1.3845	33.8333
1.3815	33.8667
1.372	33.9
1.3776	33.9333
1.3827	33.9667
1.3759	34
1.3579	34.0333
1.3752	34.0667
1.364	34.1
1.3762	34.1333
1.3667	34.1667
1.3769	34.2
1.3764	34.2333
1.3721	34.2667
1.3722	34.3
1.3713	34.3333
1.3712	34.3667
1.3672	34.4
1.37	34.4333
1.3669	34.4667
1.3669	34.5
1.3607	34.5333
1.3696	34.5667
1.3463	34.6
1.3595	34.6333
1.3579	34.6667
1.361	34.7
1.3543	34.7333
1.3585	34.7667
1.3631	34.8
1.3573	34.8333
1.359	34.8667
1.3604	34.9
1.3604	34.9333
1.355	34.9667
1.3547	35
1.3607	35.0333
1.3583	35.0667
1.3534	35.1
1.3509	35.1333
1.3507	35.1667
1.3522	35.2
1.3435	35.2333
1.3589	35.2667
1.3491	35.3
1.3487	35.3333
1.3427	35.3667
1.3435	35.4
1.3539	35.4333
1.3503	35.4667
1.3404	35.5
1.3467	35.5333
1.3488	35.5667
1.3436	35.6
1.3416	35.6333
1.3459	35.6667
1.3501	35.7
1.3357	35.7333
1.3265	35.7667
1.3418	35.8
1.3431	35.8333
1.3451	35.8667
1.3341	35.9
1.3462	35.9333
1.3434	35.9667
1.3496	36
1.3419	36.0333
1.3355	36.0667
1.3433	36.1
1.3457	36.1333
1.338	36.1667
1.3316	36.2
1.3393	36.2333
1.3414	36.2667
1.3381	36.3
1.3134	36.3333
1.3389	36.3667
1.326	36.4
1.3231	36.4333
1.3354	36.4667
1.3428	36.5
1.3399	36.5333
1.3251	36.5667
1.3161	36.6
1.3323	36.6333
1.3408	36.6667
1.3239	36.7
1.3201	36.7333
1.3337	36.7667
1.3293	36.8
1.3195	36.8333
1.3198	36.8667
1.3329	36.9
1.3109	36.9333
1.307	36.9667
1.3078	37
1.342	37.0333
1.3356	37.0667
1.314	37.1
1.3092	37.1333
1.3242	37.1667
1.3191	37.2
1.3139	37.2333
1.3172	37.2667
1.3127	37.3
1.312	37.3333
1.3057	37.3667
1.3104	37.4
1.3083	37.4333
1.3098	37.4667
1.283	37.5
1.3079	37.5333
1.291	37.5667
1.2967	37.6
1.3078	37.6333
1.3093	37.6667
1.3087	37.7
1.2947	37.7333
1.2919	37.7667
1.3089	37.8
1.3034	37.8333
1.2918	37.8667
1.2977	37.9
1.3005	37.9333
1.2964	37.9667
1.2874	38
1.2943	38.0333
1.3024	38.0667
1.2757	38.1
1.287	38.1333
1.2824	38.1667
1.3072	38.2
1.2969	38.2333
1.2791	38.2667
1.2858	38.3
1.2835	38.3333
1.2926	38.3667
1.2969	38.4
1.2816	38.4333
1.2842	38.4667
1.2908	38.5
1.291	38.5333
1.2817	38.5667
1.2757	38.6
1.2973	38.6333
1.2692	38.6667
1.2759	38.7
1.2768	38.7333
1.2926	38.7667
1.3126	38.8
1.2821	38.8333
1.2789	38.8667
1.2851	38.9
1.28	38.9333
1.2898	38.9667
1.2847	39
1.2848	39.0333
1.2857	39.0667
1.2852	39.1
1.2844	39.1333
1.279	39.1667
1.2819	39.2
1.2852	39.2333
1.2661	39.2667
1.2692	39.3
1.2655	39.3333
1.2755	39.3667
1.282	39.4
1.2651	39.4333
1.2662	39.4667
1.2695	39.5
1.2659	39.5333
1.2718	39.5667
1.2659	39.6
1.2653	39.6333
1.2672	39.6667
1.2661	39.7
1.265	39.7333
1.2564	39.7667
1.2612	39.8
1.2646	39.8333
1.2452	39.8667
1.2507	39.9
1.2456	39.9333
1.2636	39.9667
1.2599	40
1.2522	40.0333
1.2542	40.0667
1.2513	40.1
1.25	40.1333
1.2501	40.1667
1.2475	40.2
1.2468	40.2333
1.2471	40.2667
1.2439	40.3
1.2429	40.3333
1.2382	40.3667
1.2376	40.4
1.2408	40.4333
1.2234	40.4667
1.2264	40.5
1.2258	40.5333
1.2361	40.5667
1.2405	40.6
1.2247	40.6333
1.2263	40.6667
1.2281	40.7
1.2246	40.7333
1.2245	40.7667
1.2199	40.8
1.2212	40.8333
1.2171	40.8667
1.2171	40.9
1.2118	40.9333
1.2105	40.9667
1.2106	41
1.2021	41.0333
1.1943	41.0667
1.1993	41.1
1.1916	41.1333
1.2023	41.1667
1.1983	41.2
1.1784	41.2333
1.1923	41.2667
1.181	41.3
1.1937	41.3333
1.1939	41.3667
1.1819	41.4
1.1843	41.4333
1.18	41.4667
1.18	41.5
1.171	41.5333
1.1725	41.5667
1.167	41.6
1.1675	41.6333
1.1629	41.6667
1.1488	41.7
1.1539	41.7333
1.144	41.7667
1.1389	41.8
1.16	41.8333
1.1446	41.8667
1.1465	41.9
1.1296	41.9333
1.1269	41.9667
1.1405	42
1.1351	42.0333
1.1222	42.0667
1.1237	42.1
1.1323	42.1333
1.1284	42.1667
1.1158	42.2
1.1178	42.2333
1.1336	42.2667
1.1014	42.3
1.1129	42.3333
1.1066	42.3667
1.1247	42.4
1.1297	42.4333
1.1084	42.4667
1.1066	42.5
1.1109	42.5333
1.1118	42.5667
1.1209	42.6
1.111	42.6333
1.1072	42.6667
1.1135	42.7
1.1126	42.7333
1.1059	42.7667
1.1025	42.8
1.1086	42.8333
1.1173	42.8667
1.0911	42.9
1.0902	42.9333
1.1042	42.9667
1.1017	43
1.104	43.0333
1.0986	43.0667
1.1092	43.1
1.1053	43.1333
1.1041	43.1667
1.1067	43.2
1.1085	43.2333
1.1071	43.2667
1.0999	43.3
1.1024	43.3333
1.1075	43.3667
1.1026	43.4
1.0966	43.4333
1.1046	43.4667
1.1001	43.5
1.0969	43.5333
1.0928	43.5667
1.0911	43.6
1.1051	43.6333
1.1096	43.6667
1.0998	43.7
1.1047	43.7333
1.0988	43.7667
1.1063	43.8
1.1028	43.8333
1.1015	43.8667
1.1028	43.9
1.1031	43.9333
1.1033	43.9667
1.0969	44
1.0995	44.0333
1.1011	44.0667
1.1049	44.1
1.0812	44.1333
1.0914	44.1667
1.0976	44.2
1.0935	44.2333
1.0959	44.2667
1.0939	44.3
1.1021	44.3333
1.0978	44.3667
1.0941	44.4
1.0965	44.4333
1.102	44.4667
1.1001	44.5
1.0928	44.5333
1.0964	44.5667
1.1002	44.6
1.0977	44.6333
1.0895	44.6667
1.0984	44.7
1.091	44.7333
1.0954	44.7667
1.0841	44.8
1.0857	44.8333
1.0944	44.8667
1.1002	44.9
1.0969	44.9333
1.0938	44.9667
1.0898	45
1.0937	45.0333
1.1004	45.0667
1.0932	45.1
1.0904	45.1333
1.0965	45.1667
1.0999	45.2
1.0945	45.2333
1.0885	45.2667
1.0955	45.3
1.108	45.3333
1.0813	45.3667
1.084	45.4
1.0871	45.4333
1.0933	45.4667
1.1007	45.5
1.0806	45.5333
1.0864	45.5667
1.1021	45.6
1.0925	45.6333
1.0963	45.6667
1.0949	45.7
1.0959	45.7333
1.0957	45.7667
1.095	45.8
1.0969	45.8333
1.0958	45.8667
1.0958	45.9
1.1044	45.9333
1.0843	45.9667
1.1026	46
1.093	46.0333
1.0926	46.0667
1.0877	46.1
1.091	46.1333
1.1022	46.1667
1.0995	46.2
1.0944	46.2333
1.0936	46.2667
1.1037	46.3
1.1095	46.3333
1.0967	46.3667
1.0991	46.4
1.108	46.4333
1.1122	46.4667
1.1017	46.5
1.0974	46.5333
1.1146	46.5667
1.1021	46.6
1.1054	46.6333
1.0944	46.6667
1.1057	46.7
1.1233	46.7333
1.1106	46.7667
1.1117	46.8
1.117	46.8333
1.1174	46.8667
1.1144	46.9
1.1162	46.9333
1.121	46.9667
1.1205	47
1.1163	47.0333
1.1191	47.0667
1.123	47.1
1.1204	47.1333
1.1245	47.1667
1.1053	47.2
1.1262	47.2333
1.1194	47.2667
1.1137	47.3
1.1208	47.3333
1.1323	47.3667
1.1266	47.4
1.1208	47.4333
1.1207	47.4667
1.1385	47.5
1.1374	47.5333
1.1221	47.5667
1.1293	47.6
1.1422	47.6333
1.1395	47.6667
1.1258	47.7
1.1292	47.7333
1.1449	47.7667
1.1476	47.8
1.1159	47.8333
1.139	47.8667
1.1438	47.9
1.1365	47.9333
1.1364	47.9667
1.1454	48
1.1562	48.0333
1.1431	48.0667
1.1448	48.1
1.1504	48.1333
1.1559	48.1667
1.1455	48.2
1.1436	48.2333
1.1535	48.2667
1.1602	48.3
1.1499	48.3333
1.1396	48.3667
1.1519	48.4
1.1512	48.4333
1.1498	48.4667
1.1366	48.5
1.1413	48.5333
1.1535	48.5667
1.1515	48.6
1.1489	48.6333
1.1502	48.6667
1.149	48.7
1.1521	48.7333
1.1537	48.7667
1.153	48.8
1.1549	48.8333
1.1552	48.8667
1.1557	48.9
1.1551	48.9333
1.1544	48.9667
1.1669	49
1.1396	49.0333
1.1542	49.0667
1.1567	49.1
1.1577	49.1333
1.1771	49.1667
1.1594	49.2
1.1615	49.2333
1.167	49.2667
1.1651	49.3
1.1644	49.3333
1.1645	49.3667
1.1716	49.4
1.1697	49.4333
1.1669	49.4667
1.169	49.5
1.1734	49.5333
1.1735	49.5667
1.1662	49.6
1.1598	49.6333
1.1742	49.6667
1.1688	49.7
1.1715	49.7333
1.1858	49.7667
1.1835	49.8
1.1809	49.8333
1.171	49.8667
1.1724	49.9
1.1875	49.9333
1.1869	49.9667
1.1737	50
1.181	50.0333
1.1874	50.0667
1.1879	50.1
1.1769	50.1333
1.1738	50.1667
1.196	50.2
1.1738	50.2333
1.1727	50.2667
1.1714	50.3
1.1879	50.3333
1.2033	50.3667
1.186	50.4
1.177	50.4333
1.1909	50.4667
1.1984	50.5
1.1873	50.5333
1.1928	50.5667
1.1919	50.6
1.1916	50.6333
1.19	50.6667
1.1876	50.7
1.1933	50.7333
1.1909	50.7667
1.1968	50.8
1.1765	50.8333
1.1939	50.8667
1.1863	50.9
1.1894	50.9333
1.2055	50.9667
1.1991	51
1.1978	51.0333
1.1897	51.0667
1.1927	51.1
1.2067	51.1333
1.2	51.1667
1.1899	51.2
1.1965	51.2333
1.2026	51.2667
1.1958	51.3
1.1888	51.3333
1.1985	51.3667
1.2013	51.4
1.1984	51.4333
1.1807	51.4667
1.1988	51.5
1.1967	51.5333
1.2007	51.5667
1.1874	51.6
1.196	51.6333
1.2079	51.6667
1.1986	51.7
1.2026	51.7333
1.1981	51.7667
1.1982	51.8
1.1965	51.8333
1.1959	51.8667
1.1964	51.9
1.1945	51.9333
1.1941	51.9667
1.1934	52
1.1978	52.0333
1.1782	52.0667
1.1887	52.1
1.1795	52.1333
1.1891	52.1667
1.1943	52.2
1.1909	52.2333
1.1884	52.2667
1.1818	52.3
1.1872	52.3333
1.1909	52.3667
1.1847	52.4
1.1847	52.4333
1.1895	52.4667
1.1901	52.5
1.1843	52.5333
1.181	52.5667
1.1888	52.6
1.1959	52.6333
1.1656	52.6667
1.1721	52.7
1.1815	52.7333
1.1863	52.7667
1.1885	52.8
1.1677	52.8333
1.1811	52.8667
1.189	52.9
1.1893	52.9333
1.1888	52.9667
1.1758	53
1.1829	53.0333
1.1882	53.0667
1.1869	53.1
1.1755	53.1333
1.1776	53.1667
1.1897	53.2
1.1911	53.2333
1.1593	53.2667
1.1844	53.3
1.1817	53.3333
1.1703	53.3667
1.181	53.4
1.1924	53.4333
1.1944	53.4667
1.1849	53.5
1.1677	53.5333
1.1793	53.5667
1.2	53.6
1.1833	53.6333
1.1798	53.6667
1.1792	53.7
1.1758	53.7333
1.1793	53.7667
1.1786	53.8
1.1772	53.8333
1.178	53.8667
1.1639	53.9
1.1699	53.9333
1.1688	53.9667
1.1714	54
1.1651	54.0333
1.1677	54.0667
1.1736	54.1
1.1678	54.1333
1.1671	54.1667
1.1679	54.2
1.1663	54.2333
1.164	54.2667
1.1612	54.3
1.1652	54.3333
1.1627	54.3667
1.1565	54.4
1.1564	54.4333
1.162	54.4667
1.1513	54.5
1.1523	54.5333
1.1428	54.5667
1.1528	54.6
1.1653	54.6333
1.1528	54.6667
1.1483	54.7
1.1524	54.7333
1.1497	54.7667
1.1505	54.8
1.1505	54.8333
1.1485	54.8667
1.1491	54.9
1.1467	54.9333
1.1467	54.9667
1.1442	55
1.1424	55.0333
1.1485	55.0667
1.1276	55.1
1.1392	55.1333
1.1363	55.1667
1.1479	55.2
1.1549	55.2333
1.1393	55.2667
1.1397	55.3
1.1487	55.3333
1.1437	55.3667
1.1426	55.4
1.1444	55.4333
1.1461	55.4667
1.1453	55.5
1.1393	55.5333
1.1436	55.5667
1.1443	55.6
1.1429	55.6333
1.1432	55.6667
1.1203	55.7
1.1464	55.7333
1.1324	55.7667
1.1407	55.8
1.1511	55.8333
1.1525	55.8667
1.148	55.9
1.1384	55.9333
1.1352	55.9667
1.1501	56
1.1544	56.0333
1.1399	56.0667
1.1358	56.1
1.1489	56.1333
1.1537	56.1667
1.1452	56.2
1.1329	56.2333
1.1401	56.2667
1.1619	56.3
1.1288	56.3333
1.1338	56.3667
1.1396	56.4
1.1489	56.4333
1.1445	56.4667
1.1304	56.5
1.1416	56.5333
1.146	56.5667
1.1436	56.6
1.1459	56.6333
1.142	56.6667
1.1446	56.7
1.1427	56.7333
1.1428	56.7667
1.1406	56.8
1.1409	56.8333
1.1424	56.8667
1.1451	56.9
1.1272	56.9333
1.1431	56.9667
1.1322	57
1.1322	57.0333
1.1347	57.0667
1.1397	57.1
1.1375	57.1333
1.1351	57.1667
1.138	57.2
1.1363	57.2333
1.1459	57.2667
1.139	57.3
1.14	57.3333
1.1428	57.3667
1.1424	57.4
1.1387	57.4333
1.1368	57.4667
1.1457	57.5
1.1379	57.5333
1.1311	57.5667
1.1378	57.6
1.1386	57.6333
1.1599	57.6667
1.1478	57.7
1.1364	57.7333
1.1469	57.7667
1.1454	57.8
1.1462	57.8333
1.1486	57.8667
1.1493	57.9
1.1532	57.9333
1.1473	57.9667
1.1506	58
1.1532	58.0333
1.153	58.0667
1.1512	58.1
1.1384	58.1333
1.151	58.1667
1.148	58.2
1.1479	58.2333
1.1602	58.2667
1.1643	58.3
1.163	58.3333
1.1544	58.3667
1.153	58.4
1.161	58.4333
1.1718	58.4667
1.1572	58.5
1.1546	58.5333
1.1667	58.5667
1.1659	58.6
1.1586	58.6333
1.1623	58.6667
1.1658	58.7
1.1709	58.7333
1.1484	58.7667
1.1562	58.8
1.1624	58.8333
1.1626	58.8667
1.1532	58.9
1.1543	58.9333
1.1775	58.9667
1.166	59
1.1625	59.0333
1.166	59.0667
1.1798	59.1
1.1751	59.1333
1.1635	59.1667
1.1722	59.2
1.1826	59.2333
1.1732	59.2667
1.1726	59.3
1.1793	59.3333
1.1806	59.3667
1.1718	59.4
1.1673	59.4333
1.175	59.4667
1.2003	59.5
1.1858	59.5333
1.1813	59.5667
1.1909	59.6
1.1911	59.6333
1.1885	59.6667
1.1906	59.7
1.1973	59.7333
1.1988	59.7667
1.1914	59.8
1.1956	59.8333
1.201	59.8667
1.1986	59.9
1.1939	59.9333
1.1994	59.9667
1.1899	60
1.2035	60.0333
1.192	60.0667
1.2042	60.1
1.1986	60.1333
1.1996	60.1667
1.2019	60.2
1.2015	60.2333
1.2083	60.2667
1.2062	60.3
1.2065	60.3333
1.2066	60.3667
1.2124	60.4
1.2104	60.4333
1.2102	60.4667
1.2119	60.5
1.2148	60.5333
1.2193	60.5667
1.1955	60.6
1.2165	60.6333
1.2099	60.6667
1.205	60.7
1.2021	60.7333
1.2031	60.7667
1.2213	60.8
1.2132	60.8333
1.2078	60.8667
1.2138	60.9
1.2232	60.9333
1.2144	60.9667
1.2098	61
1.2189	61.0333
1.2206	61.0667
1.2133	61.1
1.2113	61.1333
1.2192	61.1667
1.222	61.2
1.2009	61.2333
1.2116	61.2667
1.2128	61.3
1.2415	61.3333
1.2256	61.3667
1.207	61.4
1.2135	61.4333
1.2276	61.4667
1.2194	61.5
1.2206	61.5333
1.2189	61.5667
1.2194	61.6
1.2219	61.6333
1.2212	61.6667
1.2214	61.7
1.2212	61.7333
1.2294	61.7667
1.2136	61.8
1.2256	61.8333
1.217	61.8667
1.2228	61.9
1.2421	61.9333
1.2282	61.9667
1.2332	62
1.2225	62.0333
1.2273	62.0667
1.2414	62.1
1.2354	62.1333
1.2341	62.1667
1.2375	62.2
1.2432	62.2333
1.2394	62.2667
1.2372	62.3
1.2417	62.3333
1.2454	62.3667
1.2511	62.4
1.2207	62.4333
1.2415	62.4667
1.2429	62.5
1.2528	62.5333
1.2401	62.5667
1.2435	62.6
1.2595	62.6333
1.2543	62.6667
1.2589	62.7
1.2543	62.7333
1.2555	62.7667
1.2599	62.8
1.2639	62.8333
1.2574	62.8667
1.261	62.9
1.266	62.9333
1.2722	62.9667
1.2473	63
1.2621	63.0333
1.2641	63.0667
1.2709	63.1
1.2695	63.1333
1.2606	63.1667
1.2765	63.2
1.2768	63.2333
1.2819	63.2667
1.2803	63.3
1.2827	63.3333
1.283	63.3667
1.2907	63.4
1.2897	63.4333
1.2873	63.4667
1.291	63.5
1.2936	63.5333
1.2975	63.5667
1.2792	63.6
1.2864	63.6333
1.2934	63.6667
1.2976	63.7
1.3087	63.7333
1.3074	63.7667
1.3048	63.8
1.3075	63.8333
1.3184	63.8667
1.3098	63.9
1.3122	63.9333
1.3159	63.9667
1.321	64
1.3157	64.0333
1.3152	64.0667
1.3216	64.1
1.3233	64.1333
1.3174	64.1667
1.3112	64.2
1.3235	64.2333
1.3198	64.2667
1.3302	64.3
1.3316	64.3333
1.3343	64.3667
1.3331	64.4
1.3372	64.4333
1.34	64.4667
1.3407	64.5
1.3428	64.5333
1.3453	64.5667
1.3453	64.6
1.3466	64.6333
1.3463	64.6667
1.3521	64.7
1.3514	64.7333
1.343	64.7667
1.3432	64.8
1.35	64.8333
1.3545	64.8667
1.3685	64.9
1.3634	64.9333
1.3616	64.9667
1.3643	65
1.3718	65.0333
1.365	65.0667
1.3682	65.1
1.3707	65.1333
1.3744	65.1667
1.3692	65.2
1.3701	65.2333
1.3741	65.2667
1.3759	65.3
1.3772	65.3333
1.3577	65.3667
1.3739	65.4
1.3731	65.4333
1.3811	65.4667
1.3855	65.5
1.3836	65.5333
1.381	65.5667
1.3843	65.6
1.3909	65.6333
1.3845	65.6667
1.3877	65.7
1.3897	65.7333
1.3917	65.7667
1.3886	65.8
1.3892	65.8333
1.3928	65.8667
1.3954	65.9
1.3799	65.9333
1.3812	65.9667
1.3862	66
1.3944	66.0333
1.3987	66.0667
1.3985	66.1
1.3976	66.1333
1.3931	66.1667
1.4066	66.2
1.4058	66.2333
1.4003	66.2667
1.4041	66.3
1.4097	66.3333
1.4073	66.3667
1.4011	66.4
1.4051	66.4333
1.4136	66.4667
1.41	66.5
1.3912	66.5333
1.4071	66.5667
1.4004	66.6
[truncated: 7,002 more rows]
