# Supplementary material for: Auditory feedback effect on temporal patterns during self-pacing treadmill walking
Source: PLoS One. 2025 Nov 4;20(11):e0335971. doi: 10.1371/journal.pone.0335971 (PMC12585087; doi:10.1371/journal.pone.0335971)
Supplement: S2 File — This file archive contains gait events from the two test conditions (no sound and with sound) for all included participants, as well as the validation data for the accelerometer-based gait event detection algorithm. All data files are in CSV format. A readme file is included with the details of the file format and contents. (ZIP) [file pone.0335971.s003.zip › TreadmillSoundsData/TestConditions/NoSound/BeltSpeed/Subject30_NoSoundBeltspeed.csv]

BeltSpeed	Time
1.1343	0
1.1404	0.0333
1.1473	0.0667
1.145	0.1
1.1432	0.1333
1.1098	0.1667
1.1327	0.2
1.1626	0.2333
1.1424	0.2667
1.1302	0.3
1.1235	0.3333
1.1373	0.3667
1.1566	0.4
1.1461	0.4333
1.1338	0.4667
1.1241	0.5
1.147	0.5333
1.1544	0.5667
1.1399	0.6
1.1323	0.6333
1.1256	0.6667
1.1399	0.7
1.1497	0.7333
1.1374	0.7667
1.1247	0.8
1.1354	0.8333
1.1353	0.8667
1.1327	0.9
1.1223	0.9333
1.1248	0.9667
1.1322	1
1.1308	1.0333
1.1219	1.0667
1.1142	1.1
1.125	1.1333
1.1263	1.1667
1.102	1.2
1.111	1.2333
1.1207	1.2667
1.1197	1.3
1.1211	1.3333
1.1051	1.3667
1.0924	1.4
1.1059	1.4333
1.1165	1.4667
1.1058	1.5
1.0916	1.5333
1.0913	1.5667
1.1077	1.6
1.1048	1.6333
1.0937	1.6667
1.0782	1.7
1.092	1.7333
1.1011	1.7667
1.0964	1.8
1.0806	1.8333
1.0804	1.8667
1.0874	1.9
1.0925	1.9333
1.0868	1.9667
1.0696	2
1.0685	2.0333
1.081	2.0667
1.0806	2.1
1.0734	2.1333
1.0559	2.1667
1.059	2.2
1.0608	2.2333
1.0732	2.2667
1.0671	2.3
1.0418	2.3333
1.0545	2.3667
1.0523	2.4
1.0505	2.4333
1.0481	2.4667
1.0498	2.5
1.0436	2.5333
1.0412	2.5667
1.0428	2.6
1.0335	2.6333
1.04	2.6667
1.0187	2.7
1.0209	2.7333
1.0369	2.7667
1.0187	2.8
1.0266	2.8333
1.0071	2.8667
0.9949	2.9
1.0113	2.9333
1.0103	2.9667
1.0051	3
0.9937	3.0333
0.9975	3.0667
1.006	3.1
1.0033	3.1333
0.9953	3.1667
0.9801	3.2
0.9716	3.2333
0.9989	3.2667
1.0007	3.3
0.9875	3.3333
0.9777	3.3667
0.9822	3.4
0.9934	3.4333
0.9873	3.4667
0.9766	3.5
0.9705	3.5333
0.979	3.5667
0.9855	3.6
0.9796	3.6333
0.9647	3.6667
0.9649	3.7
0.9572	3.7333
0.978	3.7667
0.9716	3.8
0.9531	3.8333
0.9565	3.8667
0.9562	3.9
0.9552	3.9333
0.95	3.9667
0.9442	4
0.9462	4.0333
0.9453	4.0667
0.9465	4.1
0.9337	4.1333
0.9322	4.1667
0.9372	4.2
0.9209	4.2333
0.9248	4.2667
0.9338	4.3
0.9171	4.3333
0.9238	4.3667
0.9183	4.4
0.921	4.4333
0.9205	4.4667
0.9204	4.5
0.9129	4.5333
0.9109	4.5667
0.9141	4.6
0.9108	4.6333
0.9121	4.6667
0.902	4.7
0.8911	4.7333
0.8941	4.7667
0.9039	4.8
0.899	4.8333
0.895	4.8667
0.8925	4.9
0.8979	4.9333
0.8972	4.9667
0.8948	5
0.8815	5.0333
0.886	5.0667
0.8874	5.1
0.8903	5.1333
0.8863	5.1667
0.8686	5.2
0.874	5.2333
0.869	5.2667
0.869	5.3
0.8807	5.3333
0.8591	5.3667
0.8616	5.4
0.8564	5.4333
0.8547	5.4667
0.8582	5.5
0.8564	5.5333
0.8544	5.5667
0.8436	5.6
0.849	5.6333
0.8482	5.6667
0.8495	5.7
0.8461	5.7333
0.8372	5.7667
0.8185	5.8
0.8466	5.8333
0.8398	5.8667
0.8402	5.9
0.8245	5.9333
0.8301	5.9667
0.8328	6
0.835	6.0333
0.83	6.0667
0.8132	6.1
0.8179	6.1333
0.8258	6.1667
0.824	6.2
0.8198	6.2333
0.8067	6.2667
0.7954	6.3
0.8138	6.3333
0.819	6.3667
0.8052	6.4
0.7995	6.4333
0.8053	6.4667
0.8121	6.5
0.8066	6.5333
0.7956	6.5667
0.7856	6.6
0.7986	6.6333
0.805	6.6667
0.7994	6.7
0.7863	6.7333
0.7762	6.7667
0.7839	6.8
0.7967	6.8333
0.7823	6.8667
0.7971	6.9
0.7705	6.9333
0.7618	6.9667
0.7785	7
0.7784	7.0333
0.7713	7.0667
0.7569	7.1
0.7556	7.1333
0.7677	7.1667
0.7694	7.2
0.761	7.2333
0.7439	7.2667
0.7454	7.3
0.7656	7.3333
0.7465	7.3667
0.7559	7.4
0.735	7.4333
0.7361	7.4667
0.7567	7.5
0.7487	7.5333
0.7387	7.5667
0.7242	7.6
0.7386	7.6333
0.7478	7.6667
0.7427	7.7
0.734	7.7333
0.7176	7.7667
0.7247	7.8
0.7408	7.8333
0.7184	7.8667
0.7283	7.9
0.7003	7.9333
0.7116	7.9667
0.7323	8
0.726	8.0333
0.7118	8.0667
0.6982	8.1
0.7145	8.1333
0.7258	8.1667
0.7185	8.2
0.7048	8.2333
0.6906	8.2667
0.7175	8.3
0.7052	8.3333
0.711	8.3667
0.6977	8.4
0.7015	8.4333
0.7202	8.4667
0.7116	8.5
0.7046	8.5333
0.6928	8.5667
0.7027	8.6
0.7174	8.6333
0.7109	8.6667
0.7037	8.7
0.6886	8.7333
0.6959	8.7667
0.7188	8.8
0.6933	8.8333
0.7145	8.8667
0.6899	8.9
0.679	8.9333
0.704	8.9667
0.7129	9
0.7059	9.0333
0.6917	9.0667
0.6904	9.1
0.7043	9.1333
0.7081	9.1667
0.6978	9.2
0.6873	9.2333
0.6936	9.2667
0.7143	9.3
0.6854	9.3333
0.7013	9.3667
0.6909	9.4
0.6963	9.4333
0.7191	9.4667
0.7152	9.5
0.7096	9.5333
0.708	9.5667
0.7162	9.6
0.7293	9.6333
0.7221	9.6667
0.7144	9.7
0.714	9.7333
0.7196	9.7667
0.7364	9.8
0.7237	9.8333
0.7094	9.8667
0.7255	9.9
0.7158	9.9333
0.7471	9.9667
0.7458	10
0.7364	10.0333
0.723	10.0667
0.7264	10.1
0.7382	10.1333
0.7634	10.1667
0.7613	10.2
0.7488	10.2333
0.7304	10.2667
0.7314	10.3
0.7473	10.3333
0.7636	10.3667
0.764	10.4
0.7738	10.4333
0.7398	10.4667
0.7428	10.5
0.7621	10.5333
0.7753	10.5667
0.7701	10.6
0.7611	10.6333
0.7581	10.6667
0.7606	10.7
0.7849	10.7333
0.7867	10.7667
0.7796	10.8
0.7711	10.8333
0.7528	10.8667
0.7771	10.9
0.7959	10.9333
0.8014	10.9667
0.7929	11
0.7731	11.0333
0.7747	11.0667
0.7989	11.1
0.8114	11.1333
0.7949	11.1667
0.7913	11.2
0.7958	11.2333
0.8135	11.2667
0.8183	11.3
0.8055	11.3333
0.7937	11.3667
0.7956	11.4
0.8304	11.4333
0.8191	11.4667
0.815	11.5
0.8062	11.5333
0.8105	11.5667
0.8327	11.6
0.8428	11.6333
0.8253	11.6667
0.8155	11.7
0.8241	11.7333
0.8402	11.7667
0.8337	11.8
0.8227	11.8333
0.8233	11.8667
0.8251	11.9
0.8436	11.9333
0.838	11.9667
0.8248	12
0.8229	12.0333
0.826	12.0667
0.8433	12.1
0.8399	12.1333
0.8265	12.1667
0.8259	12.2
0.8337	12.2333
0.8424	12.2667
0.8358	12.3
0.8256	12.3333
0.8069	12.3667
0.8457	12.4
0.8466	12.4333
0.8424	12.4667
0.8291	12.5
0.8311	12.5333
0.8478	12.5667
0.8605	12.6
0.8485	12.6333
0.8346	12.6667
0.8367	12.7
0.8546	12.7333
0.865	12.7667
0.8573	12.8
0.8364	12.8333
0.8356	12.8667
0.8595	12.9
0.8761	12.9333
0.8672	12.9667
0.8498	13
0.8329	13.0333
0.8536	13.0667
0.8812	13.1
0.8693	13.1333
0.8541	13.1667
0.8635	13.2
0.8621	13.2333
0.8624	13.2667
0.8701	13.3
0.8546	13.3333
0.8718	13.3667
0.8754	13.4
0.8766	13.4333
0.8854	13.4667
0.878	13.5
0.8927	13.5333
0.8884	13.5667
0.8955	13.6
0.8996	13.6333
0.8983	13.6667
0.9077	13.7
0.9029	13.7333
0.9115	13.7667
0.9111	13.8
0.9062	13.8333
0.9115	13.8667
0.9177	13.9
0.9164	13.9333
0.9258	13.9667
0.9117	14
0.912	14.0333
0.9183	14.0667
0.9295	14.1
0.9226	14.1333
0.9153	14.1667
0.9171	14.2
0.9276	14.2333
0.9383	14.2667
0.939	14.3
0.9074	14.3333
0.9223	14.3667
0.9304	14.4
0.9466	14.4333
0.9413	14.4667
0.9221	14.5
0.9113	14.5333
0.9282	14.5667
0.9489	14.6
0.9389	14.6333
0.9266	14.6667
0.9297	14.7
0.9449	14.7333
0.9515	14.7667
0.945	14.8
0.9263	14.8333
0.9186	14.8667
0.9521	14.9
0.9547	14.9333
0.9419	14.9667
0.9484	15
0.9479	15.0333
0.9655	15.0667
0.9601	15.1
0.9501	15.1333
0.9486	15.1667
0.9629	15.2
0.9691	15.2333
0.9618	15.2667
0.9505	15.3
0.9452	15.3333
0.9607	15.3667
0.9832	15.4
0.9691	15.4333
0.958	15.4667
0.9576	15.5
0.9763	15.5333
0.981	15.5667
0.9701	15.6
0.9651	15.6333
0.9717	15.6667
0.9885	15.7
0.9817	15.7333
0.9706	15.7667
0.9683	15.8
0.9832	15.8333
0.9822	15.8667
0.9809	15.9
0.9802	15.9333
0.9673	15.9667
0.9849	16
0.9885	16.0333
0.9816	16.0667
0.982	16.1
0.9827	16.1333
0.9924	16.1667
0.9963	16.2
0.988	16.2333
0.9796	16.2667
0.9835	16.3
0.9988	16.3333
0.991	16.3667
0.9825	16.4
0.9809	16.4333
0.9797	16.4667
1.0017	16.5
1.0104	16.5333
0.991	16.5667
0.9786	16.6
0.9865	16.6333
1.0036	16.6667
0.9973	16.7
0.9898	16.7333
0.9824	16.7667
0.9894	16.8
1.0082	16.8333
0.9917	16.8667
0.9911	16.9
0.9822	16.9333
0.9848	16.9667
1.0032	17
1.013	17.0333
0.9986	17.0667
0.9844	17.1
0.9899	17.1333
1.0039	17.1667
1.0001	17.2
0.9912	17.2333
0.9834	17.2667
0.9884	17.3
1.0017	17.3333
1.0032	17.3667
0.9748	17.4
0.9805	17.4333
0.9952	17.4667
1.0022	17.5
1.0036	17.5333
0.9877	17.5667
0.9699	17.6
0.9791	17.6333
1.0061	17.6667
0.9992	17.7
0.9863	17.7333
0.9804	17.7667
0.9906	17.8
1.0051	17.8333
0.9993	17.8667
0.9716	17.9
0.9868	17.9333
1.0059	17.9667
1.0053	18
0.9953	18.0333
0.9766	18.0667
0.9747	18.1
1.0046	18.1333
1.0107	18.1667
0.9988	18.2
0.9812	18.2333
0.99	18.2667
1.0044	18.3
0.9934	18.3333
0.9995	18.3667
0.9857	18.4
0.9918	18.4333
0.9991	18.4667
0.9987	18.5
0.9988	18.5333
0.9959	18.5667
0.9926	18.6
0.9944	18.6333
1.0014	18.6667
0.9983	18.7
0.9955	18.7333
0.9923	18.7667
0.9946	18.8
0.9996	18.8333
1.0008	18.8667
0.9854	18.9
0.9764	18.9333
0.9958	18.9667
1.0029	19
0.9978	19.0333
0.9882	19.0667
0.9673	19.1
0.9804	19.1333
1.0051	19.1667
0.9997	19.2
0.9853	19.2333
0.9743	19.2667
0.9859	19.3
1.0007	19.3333
0.9967	19.3667
0.9719	19.4
0.967	19.4333
0.9942	19.4667
1.0028	19.5
0.9965	19.5333
0.9767	19.5667
0.9696	19.6
0.9918	19.6333
1.0018	19.6667
0.9921	19.7
0.9788	19.7333
0.9819	19.7667
0.9968	19.8
0.9986	19.8333
0.99	19.8667
0.9761	19.9
0.9669	19.9333
0.9954	19.9667
0.9976	20
0.9865	20.0333
0.98	20.0667
0.9892	20.1
0.9971	20.1333
0.9898	20.1667
0.9781	20.2
0.9806	20.2333
0.9919	20.2667
0.9941	20.3
0.9873	20.3333
0.9714	20.3667
0.9817	20.4
0.9788	20.4333
0.9883	20.4667
0.9825	20.5
0.97	20.5333
0.9782	20.5667
0.9769	20.6
0.9742	20.6333
0.9695	20.6667
0.9695	20.7
0.9732	20.7333
0.9754	20.7667
0.9738	20.8
0.9646	20.8333
0.9623	20.8667
0.9666	20.9
0.9612	20.9333
0.9714	20.9667
0.9667	21
0.9591	21.0333
0.9619	21.0667
0.9636	21.1
0.9674	21.1333
0.9643	21.1667
0.9597	21.2
0.9575	21.2333
0.9596	21.2667
0.9653	21.3
0.9645	21.3333
0.963	21.3667
0.9559	21.4
0.9422	21.4333
0.9488	21.4667
0.9626	21.5
0.9695	21.5333
0.9559	21.5667
0.9479	21.6
0.9494	21.6333
0.9515	21.6667
0.9735	21.7
0.9677	21.7333
0.964	21.7667
0.9461	21.8
0.9469	21.8333
0.948	21.8667
0.9686	21.9
0.9627	21.9333
0.9632	21.9667
0.9556	22
0.9374	22.0333
0.9557	22.0667
0.9733	22.1
0.9669	22.1333
0.9545	22.1667
0.9437	22.2
0.956	22.2333
0.9723	22.2667
0.9604	22.3
0.9487	22.3333
0.9516	22.3667
0.961	22.4
0.9617	22.4333
0.9459	22.4667
0.9424	22.5
0.9501	22.5333
0.9583	22.5667
0.9716	22.6
0.961	22.6333
0.952	22.6667
0.936	22.7
0.9419	22.7333
0.9598	22.7667
0.9738	22.8
0.9594	22.8333
0.9429	22.8667
0.9333	22.9
0.9591	22.9333
0.9607	22.9667
0.9463	23
0.945	23.0333
0.939	23.0667
0.9664	23.1
0.9574	23.1333
0.9499	23.1667
0.9427	23.2
0.9513	23.2333
0.9644	23.2667
0.959	23.3
0.9471	23.3333
0.9373	23.3667
0.949	23.4
0.9591	23.4333
0.9569	23.4667
0.9316	23.5
0.9259	23.5333
0.9488	23.5667
0.9566	23.6
0.9557	23.6333
0.9476	23.6667
0.929	23.7
0.916	23.7333
0.9232	23.7667
0.9517	23.8
0.9575	23.8333
0.944	23.8667
0.9262	23.9
0.9206	23.9333
0.9479	23.9667
0.9337	24
0.9393	24.0333
0.9246	24.0667
0.9436	24.1
0.9501	24.1333
0.9446	24.1667
0.9333	24.2
0.9362	24.2333
0.9486	24.2667
0.9511	24.3
0.9438	24.3333
0.929	24.3667
0.932	24.4
0.9448	24.4333
0.9549	24.4667
0.9338	24.5
0.9262	24.5333
0.9269	24.5667
0.9321	24.6
0.9581	24.6333
0.9515	24.6667
0.9477	24.7
0.9279	24.7333
0.9235	24.7667
0.9373	24.8
0.9602	24.8333
0.9553	24.8667
0.9474	24.9
0.9279	24.9333
0.9228	24.9667
0.9539	25
0.9448	25.0333
0.94	25.0667
0.93	25.1
0.941	25.1333
0.9552	25.1667
0.9436	25.2
0.936	25.2333
0.934	25.2667
0.9496	25.3
0.9551	25.3333
0.9443	25.3667
0.9296	25.4
0.9314	25.4333
0.9452	25.4667
0.9524	25.5
0.9388	25.5333
0.9207	25.5667
0.9251	25.6
0.9323	25.6333
0.9517	25.6667
0.9478	25.7
0.9415	25.7333
0.9274	25.7667
0.9122	25.8
0.9265	25.8333
0.9498	25.8667
0.9486	25.9
0.9327	25.9333
0.9175	25.9667
0.9159	26
0.9433	26.0333
0.9328	26.0667
0.9301	26.1
0.9218	26.1333
0.9339	26.1667
0.9319	26.2
0.9267	26.2333
0.9232	26.2667
0.9272	26.3
0.931	26.3333
0.928	26.3667
0.9185	26.4
0.9152	26.4333
0.9179	26.4667
0.9232	26.5
0.9236	26.5333
0.9114	26.5667
0.8911	26.6
0.9102	26.6333
0.9152	26.6667
0.9161	26.7
0.9148	26.7333
0.902	26.7667
0.8829	26.8
0.8856	26.8333
0.9066	26.8667
0.9107	26.9
0.8993	26.9333
0.8844	26.9667
0.8823	27
0.9059	27.0333
0.8938	27.0667
0.8711	27.1
0.8917	27.1333
0.8947	27.1667
0.8998	27.2
0.8921	27.2333
0.8776	27.2667
0.8625	27.3
0.8858	27.3333
0.897	27.3667
0.8848	27.4
0.8706	27.4333
0.8691	27.4667
0.8865	27.5
0.8901	27.5333
0.8913	27.5667
0.8501	27.6
0.8694	27.6333
0.8748	27.6667
0.8839	27.7
0.8841	27.7333
0.878	27.7667
0.8585	27.8
0.8464	27.8333
0.8488	27.8667
0.8734	27.9
0.8835	27.9333
0.8622	27.9667
0.8488	28
0.8438	28.0333
0.8663	28.0667
0.8567	28.1
0.847	28.1333
0.845	28.1667
0.8394	28.2
0.8481	28.2333
0.8425	28.2667
0.8408	28.3
0.8401	28.3333
0.8271	28.3667
0.8321	28.4
0.8321	28.4333
0.8323	28.4667
0.8315	28.5
0.8187	28.5333
0.8185	28.5667
0.8269	28.6
0.809	28.6333
0.8186	28.6667
0.8245	28.7
0.8065	28.7333
0.8153	28.7667
0.8068	28.8
0.8047	28.8333
0.8049	28.8667
0.8074	28.9
0.809	28.9333
0.8069	28.9667
0.7968	29
0.8016	29.0333
0.803	29.0667
0.8016	29.1
0.7938	29.1333
0.7882	29.1667
0.794	29.2
0.7889	29.2333
0.7923	29.2667
0.7863	29.3
0.7806	29.3333
0.7883	29.3667
0.7855	29.4
0.783	29.4333
0.7725	29.4667
0.7758	29.5
0.7809	29.5333
0.7869	29.5667
0.782	29.6
0.7726	29.6333
0.767	29.6667
0.775	29.7
0.7659	29.7333
0.7821	29.7667
0.7832	29.8
0.7761	29.8333
0.7643	29.8667
0.7702	29.9
0.7841	29.9333
0.7818	29.9667
0.7743	30
0.7624	30.0333
0.7707	30.0667
0.7874	30.1
0.7825	30.1333
0.7688	30.1667
0.7612	30.2
0.7777	30.2333
0.7764	30.2667
0.7814	30.3
0.7684	30.3333
0.7639	30.3667
0.7833	30.4
0.7788	30.4333
0.7751	30.4667
0.7691	30.5
0.7735	30.5333
0.7751	30.5667
0.7873	30.6
0.7835	30.6333
0.7816	30.6667
0.7648	30.7
0.7695	30.7333
0.7819	30.7667
0.7795	30.8
0.7867	30.8333
0.7707	30.8667
0.7604	30.9
0.7713	30.9333
0.7803	30.9667
0.7802	31
0.7646	31.0333
0.7558	31.0667
0.7714	31.1
0.784	31.1333
0.7737	31.1667
0.7583	31.2
0.7669	31.2333
0.7827	31.2667
0.7736	31.3
0.7588	31.3333
0.7722	31.3667
0.7659	31.4
0.792	31.4333
0.7817	31.4667
0.7715	31.5
0.7645	31.5333
0.7698	31.5667
0.7841	31.6
0.7968	31.6333
0.7897	31.6667
0.7769	31.7
0.7606	31.7333
0.7664	31.7667
0.7863	31.8
0.7964	31.8333
0.7821	31.8667
0.7837	31.9
0.7629	31.9333
0.7727	31.9667
0.8013	32
0.7996	32.0333
0.7802	32.0667
0.7829	32.1
0.7991	32.1333
0.8012	32.1667
0.7945	32.2
0.7806	32.2333
0.7846	32.2667
0.8036	32.3
0.8089	32.3333
0.7908	32.3667
0.7752	32.4
0.7905	32.4333
0.7988	32.4667
0.8169	32.5
0.8062	32.5333
0.7911	32.5667
0.7767	32.6
0.7835	32.6333
0.8068	32.6667
0.8194	32.7
0.815	32.7333
0.8091	32.7667
0.7867	32.8
0.7806	32.8333
0.7948	32.8667
0.8013	32.9
0.8269	32.9333
0.8061	32.9667
0.7917	33
0.7865	33.0333
0.8069	33.0667
0.8128	33.1
0.7978	33.1333
0.7929	33.1667
0.7991	33.2
0.8124	33.2333
0.8067	33.2667
0.7976	33.3
0.7892	33.3333
0.8017	33.3667
0.8046	33.4
0.8018	33.4333
0.8134	33.4667
0.787	33.5
0.7885	33.5333
0.7955	33.5667
0.8064	33.6
0.8022	33.6333
0.794	33.6667
0.7787	33.7
0.7839	33.7333
0.7958	33.7667
0.8118	33.8
0.8044	33.8333
0.7917	33.8667
0.7786	33.9
0.7778	33.9333
0.8125	33.9667
0.8084	34
0.7791	34.0333
0.7866	34.0667
0.79	34.1
0.7892	34.1333
0.7896	34.1667
0.7797	34.2
0.7772	34.2333
0.7802	34.2667
0.7896	34.3
0.7899	34.3333
0.7877	34.3667
0.7741	34.4
0.7753	34.4333
0.7707	34.4667
0.7968	34.5
0.7904	34.5333
0.7866	34.5667
0.7753	34.6
0.7811	34.6333
0.7873	34.6667
0.8071	34.7
0.8	34.7333
0.7934	34.7667
0.7792	34.8
0.7856	34.8333
0.7997	34.8667
0.8172	34.9
0.8089	34.9333
0.7816	34.9667
0.7747	35
0.8134	35.0333
0.8197	35.0667
0.8069	35.1
0.7984	35.1333
0.8068	35.1667
0.8258	35.2
0.8236	35.2333
0.8096	35.2667
0.8056	35.3
0.8135	35.3333
0.8336	35.3667
0.8311	35.4
0.816	35.4333
0.814	35.4667
0.8079	35.5
0.8368	35.5333
0.8421	35.5667
0.8114	35.6
0.8195	35.6333
0.8181	35.6667
0.8331	35.7
0.8532	35.7333
0.84	35.7667
0.8267	35.8
0.8221	35.8333
0.827	35.8667
0.851	35.9
0.8636	35.9333
0.8407	35.9667
0.8303	36
0.8138	36.0333
0.8649	36.0667
0.8669	36.1
0.859	36.1333
0.8405	36.1667
0.8467	36.2
0.8735	36.2333
0.8747	36.2667
0.8609	36.3
0.8581	36.3333
0.8633	36.3667
0.8797	36.4
0.877	36.4333
0.8746	36.4667
0.863	36.5
0.8514	36.5333
0.8777	36.5667
0.8808	36.6
0.8889	36.6333
0.8766	36.6667
0.858	36.7
0.8638	36.7333
0.8757	36.7667
0.8966	36.8
0.8878	36.8333
0.8802	36.8667
0.8631	36.9
0.8731	36.9333
0.8971	36.9667
0.9046	37
0.8731	37.0333
0.8749	37.0667
0.879	37.1
0.9019	37.1333
0.9109	37.1667
0.8974	37.2
0.8801	37.2333
0.8752	37.2667
0.8863	37.3
0.9145	37.3333
0.9209	37.3667
0.9043	37.4
0.8883	37.4333
0.8837	37.4667
0.9083	37.5
0.9151	37.5333
0.9236	37.5667
0.9075	37.6
0.8914	37.6333
0.9041	37.6667
0.9212	37.7
0.9318	37.7333
0.9234	37.7667
0.9075	37.8
0.893	37.8333
0.906	37.8667
0.9347	37.9
0.9387	37.9333
0.9227	37.9667
0.9078	38
0.9006	38.0333
0.9289	38.0667
0.9453	38.1
0.9204	38.1333
0.9224	38.1667
0.9224	38.2
0.9215	38.2333
0.9231	38.2667
0.9243	38.3
0.9237	38.3333
0.9235	38.3667
0.9238	38.4
0.925	38.4333
0.9262	38.4667
0.9262	38.5
0.9241	38.5333
0.9127	38.5667
0.929	38.6
0.9257	38.6333
0.9268	38.6667
0.9219	38.7
0.9142	38.7333
0.9178	38.7667
0.9231	38.8
0.9258	38.8333
0.9218	38.8667
0.9144	38.9
0.9161	38.9333
0.9187	38.9667
0.9287	39
0.9293	39.0333
0.9065	39.0667
0.9108	39.1
0.922	39.1333
0.9294	39.1667
0.9319	39.2
0.9195	39.2333
0.9027	39.2667
0.9066	39.3
0.9316	39.3333
0.9301	39.3667
0.9228	39.4
0.9088	39.4333
0.9123	39.4667
0.9236	39.5
0.9385	39.5333
0.9313	39.5667
0.9108	39.6
0.9065	39.6333
0.9081	39.6667
0.9277	39.7
0.946	39.7333
0.9343	39.7667
0.9235	39.8
0.9066	39.8333
0.9133	39.8667
0.9378	39.9
0.9509	39.9333
0.9344	39.9667
0.9184	40
0.9158	40.0333
0.9303	40.0667
0.9264	40.1
0.9268	40.1333
0.9297	40.1667
0.9283	40.2
0.9348	40.2333
0.9309	40.2667
0.9342	40.3
0.9324	40.3333
0.9334	40.3667
0.9371	40.4
0.9356	40.4333
0.9359	40.4667
0.9327	40.5
0.9328	40.5333
0.9355	40.5667
0.9254	40.6
0.9406	40.6333
0.9319	40.6667
0.937	40.7
0.9345	40.7333
0.9345	40.7667
0.9401	40.8
0.9402	40.8333
0.9381	40.8667
0.9334	40.9
0.9378	40.9333
0.9406	40.9667
0.9418	41
0.9388	41.0333
0.9342	41.0667
0.9207	41.1
0.9389	41.1333
0.9446	41.1667
0.9409	41.2
0.9409	41.2333
0.923	41.2667
0.9289	41.3
0.9357	41.3333
0.9469	41.3667
0.943	41.4
0.9334	41.4333
0.9185	41.4667
0.9266	41.5
0.929	41.5333
0.9546	41.5667
0.9308	41.6
0.9413	41.6333
0.9198	41.6667
0.9219	41.7
0.9334	41.7333
0.9541	41.7667
0.9523	41.8
0.947	41.8333
0.9257	41.8667
0.9182	41.9
0.9469	41.9333
0.9567	41.9667
0.938	42
0.9269	42.0333
0.9357	42.0667
0.9441	42.1
0.9455	42.1333
0.9356	42.1667
0.9347	42.2
0.9419	42.2333
0.938	42.2667
0.9373	42.3
0.934	42.3333
0.937	42.3667
0.9407	42.4
0.9408	42.4333
0.9392	42.4667
0.9311	42.5
0.933	42.5333
0.9419	42.5667
0.9304	42.6
0.9354	42.6333
0.9279	42.6667
0.9278	42.7
0.9328	42.7333
0.9399	42.7667
0.9361	42.8
0.9306	42.8333
0.9186	42.8667
0.9245	42.9
0.9333	42.9333
0.9389	42.9667
0.933	43
0.9156	43.0333
0.9164	43.0667
0.9273	43.1
0.929	43.1333
0.926	43.1667
0.9179	43.2
0.919	43.2333
0.9282	43.2667
0.9255	43.3
0.9211	43.3333
0.9126	43.3667
0.9181	43.4
0.9226	43.4333
0.9251	43.4667
0.9195	43.5
0.906	43.5333
0.9117	43.5667
0.9097	43.6
0.9156	43.6333
0.9239	43.6667
0.9115	43.7
0.9011	43.7333
0.9047	43.7667
0.9168	43.8
0.916	43.8333
0.9153	43.8667
0.904	43.9
0.8965	43.9333
0.9087	43.9667
0.9207	44
0.9117	44.0333
0.9033	44.0667
0.8891	44.1
0.9015	44.1333
0.9258	44.1667
0.92	44.2
0.919	44.2333
0.8993	44.2667
0.9054	44.3
0.9115	44.3333
0.9292	44.3667
0.9214	44.4
0.9144	44.4333
0.8968	44.4667
0.9022	44.5
0.9191	44.5333
0.9316	44.5667
0.9279	44.6
0.8999	44.6333
0.8919	44.6667
0.9112	44.7
0.9253	44.7333
0.9392	44.7667
0.928	44.8
0.9149	44.8333
0.8947	44.8667
0.8919	44.9
0.9199	44.9333
0.9393	44.9667
0.93	45
0.9107	45.0333
0.9139	45.0667
0.9147	45.1
0.9182	45.1333
0.9147	45.1667
0.9205	45.2
0.9281	45.2333
0.9149	45.2667
0.9201	45.3
0.9173	45.3333
0.9182	45.3667
0.9146	45.4
0.9165	45.4333
0.9165	45.4667
0.9171	45.5
0.9166	45.5333
0.9118	45.5667
0.9132	45.6
0.917	45.6333
0.9106	45.6667
0.9032	45.7
0.913	45.7333
0.9035	45.7667
0.911	45.8
0.9082	45.8333
0.9058	45.8667
0.9014	45.9
0.9019	45.9333
0.9042	45.9667
0.905	46
0.9048	46.0333
0.8992	46.0667
0.8967	46.1
0.8996	46.1333
0.9051	46.1667
0.8879	46.2
0.8955	46.2333
0.8923	46.2667
0.8993	46.3
0.9061	46.3333
0.8974	46.3667
0.8918	46.4
0.8921	46.4333
0.8987	46.4667
0.9061	46.5
0.9001	46.5333
0.8871	46.5667
0.887	46.6
0.897	46.6333
0.9016	46.6667
0.9011	46.7
0.8765	46.7333
0.881	46.7667
0.8806	46.8
0.8988	46.8333
0.8982	46.8667
0.8895	46.9
0.8738	46.9333
0.8724	46.9667
0.8877	47
0.9016	47.0333
0.8908	47.0667
0.873	47.1
0.8707	47.1333
0.8895	47.1667
0.8888	47.2
0.8649	47.2333
0.8679	47.2667
0.8769	47.3
0.8865	47.3333
0.8838	47.3667
0.8654	47.4
0.8529	47.4333
0.8622	47.4667
0.8831	47.5
0.8755	47.5333
0.858	47.5667
0.8495	47.6
0.8661	47.6333
0.8707	47.6667
0.8648	47.7
0.8534	47.7333
0.835	47.7667
0.851	47.8
0.8627	47.8333
0.86	47.8667
0.8522	47.9
0.8327	47.9333
0.8431	47.9667
0.8535	48
0.8499	48.0333
0.8433	48.0667
0.8245	48.1
0.8356	48.1333
0.8461	48.1667
0.8388	48.2
0.8359	48.2333
0.809	48.2667
0.8297	48.3
0.8421	48.3333
0.8301	48.3667
0.8282	48.4
0.8225	48.4333
0.8301	48.4667
0.837	48.5
0.83	48.5333
0.8164	48.5667
0.8189	48.6
0.8255	48.6333
0.8259	48.6667
0.824	48.7
0.8059	48.7333
0.8059	48.7667
0.8018	48.8
0.8146	48.8333
0.8155	48.8667
0.8008	48.9
0.79	48.9333
0.7966	48.9667
0.8099	49
0.8072	49.0333
0.7946	49.0667
0.7789	49.1
0.7919	49.1333
0.804	49.1667
0.7979	49.2
0.7848	49.2333
0.7757	49.2667
0.7905	49.3
0.7848	49.3333
0.7847	49.3667
0.7799	49.4
0.7726	49.4333
0.7864	49.4667
0.7839	49.5
0.7776	49.5333
0.7715	49.5667
0.7757	49.6
0.7803	49.6333
0.7796	49.6667
0.7795	49.7
0.7664	49.7333
0.7623	49.7667
0.7665	49.8
0.7731	49.8333
0.7625	49.8667
0.7701	49.9
0.7438	49.9333
0.7549	49.9667
0.7627	50
0.7576	50.0333
0.7529	50.0667
0.7395	50.1
0.7473	50.1333
0.7589	50.1667
0.7569	50.2
0.7464	50.2333
0.7342	50.2667
0.7411	50.3
0.7623	50.3333
0.743	50.3667
0.741	50.4
0.7399	50.4333
0.7441	50.4667
0.7595	50.5
0.7649	50.5333
0.7574	50.5667
0.7478	50.6
0.7356	50.6333
0.7437	50.6667
0.7642	50.7
0.7676	50.7333
0.761	50.7667
0.7467	50.8
0.7392	50.8333
0.7357	50.8667
0.7696	50.9
0.7784	50.9333
0.7502	50.9667
0.7423	51
0.7534	51.0333
0.7717	51.0667
0.7656	51.1
0.7514	51.1333
0.7438	51.1667
0.7627	51.2
0.7762	51.2333
0.7628	51.2667
0.7549	51.3
0.7597	51.3333
0.7732	51.3667
0.7679	51.4
0.7584	51.4333
0.7656	51.4667
0.7543	51.5
0.7668	51.5333
0.787	51.5667
0.7793	51.6
0.7749	51.6333
0.7603	51.6667
0.764	51.7
0.7726	51.7333
0.7962	51.7667
0.7913	51.8
0.779	51.8333
0.7623	51.8667
0.774	51.9
0.7811	51.9333
0.8009	51.9667
0.7975	52
0.7697	52.0333
0.7764	52.0667
0.7952	52.1
0.7837	52.1333
0.7858	52.1667
0.7858	52.2
0.7973	52.2333
0.8022	52.2667
0.7955	52.3
0.7891	52.3333
0.7908	52.3667
0.796	52.4
0.8121	52.4333
0.7985	52.4667
0.7902	52.5
0.7919	52.5333
0.7863	52.5667
0.8061	52.6
0.8238	52.6333
0.812	52.6667
0.8052	52.7
0.7936	52.7333
0.7995	52.7667
0.8154	52.8
0.8332	52.8333
0.8222	52.8667
0.8066	52.9
0.7932	52.9333
0.8045	52.9667
0.8285	53
0.8233	53.0333
0.8195	53.0667
0.7998	53.1
0.8146	53.1333
0.8366	53.1667
0.823	53.2
0.8175	53.2333
0.8198	53.2667
0.8318	53.3
0.8349	53.3333
0.8305	53.3667
0.8202	53.4
0.8231	53.4333
0.8245	53.4667
0.8451	53.5
0.8404	53.5333
0.822	53.5667
0.823	53.6
0.827	53.6333
0.8423	53.6667
0.86	53.7
0.85	53.7333
0.8395	53.7667
0.8242	53.8
0.8342	53.8333
0.8524	53.8667
0.8702	53.9
0.8566	53.9333
0.84	53.9667
0.8304	54
0.8584	54.0333
0.8655	54.0667
0.8484	54.1
0.8488	54.1333
0.8469	54.1667
0.8693	54.2
0.8688	54.2333
0.8591	54.2667
0.8483	54.3
0.855	54.3333
0.8723	54.3667
0.8733	54.4
0.869	54.4333
0.8544	54.4667
0.8534	54.5
0.8601	54.5333
0.8812	54.5667
0.8785	54.6
0.8627	54.6333
0.8699	54.6667
0.8601	54.7
0.8529	54.7333
0.8592	54.7667
0.8728	54.8
0.8747	54.8333
0.8698	54.8667
0.8545	54.9
0.8537	54.9333
0.8622	54.9667
0.8844	55
0.8784	55.0333
0.8608	55.0667
0.8561	55.1
0.871	55.1333
0.8764	55.1667
0.8652	55.2
0.8622	55.2333
0.8709	55.2667
0.8757	55.3
0.8731	55.3333
0.8659	55.3667
0.8605	55.4
0.8639	55.4333
0.874	55.4667
0.8784	55.5
0.8738	55.5333
0.8655	55.5667
0.8578	55.6
0.8635	55.6333
0.8698	55.6667
0.8778	55.7
0.8762	55.7333
0.8597	55.7667
0.8591	55.8
0.8629	55.8333
0.8751	55.8667
0.8805	55.9
0.8717	55.9333
0.8579	55.9667
0.8598	56
0.8818	56.0333
0.8806	56.0667
0.8694	56.1
0.8595	56.1333
0.8674	56.1667
0.8926	56.2
0.8662	56.2333
0.8695	56.2667
0.8596	56.3
0.877	56.3333
0.8952	56.3667
0.8845	56.4
0.8757	56.4333
0.8665	56.4667
0.8726	56.5
0.887	56.5333
0.9004	56.5667
0.889	56.6
0.8733	56.6333
0.8634	56.6667
0.8719	56.7
0.8956	56.7333
0.8888	56.7667
0.8889	56.8
0.8758	56.8333
0.8632	56.8667
0.8861	56.9
0.8975	56.9333
0.8837	56.9667
0.8849	57
0.8889	57.0333
0.891	57.0667
0.8888	57.1
0.8773	57.1333
0.8784	57.1667
0.884	57.2
0.8939	57.2333
0.8748	57.2667
0.8693	57.3
0.8751	57.3333
0.875	57.3667
0.8943	57.4
0.8832	57.4333
0.8823	57.4667
0.8643	57.5
0.8722	57.5333
0.8802	57.5667
0.8947	57.6
0.8886	57.6333
0.8792	57.6667
0.8584	57.7
0.8639	57.7333
0.8871	57.7667
0.8835	57.8
0.8872	57.8333
0.8775	57.8667
0.8563	57.9
0.8656	57.9333
0.8872	57.9667
0.8766	58
0.8716	58.0333
0.8758	58.0667
0.8723	58.1
0.8744	58.1333
0.8749	58.1667
0.8671	58.2
0.869	58.2333
0.8686	58.2667
0.8715	58.3
0.8583	58.3333
0.8646	58.3667
0.863	58.4
0.8635	58.4333
0.8607	58.4667
0.8537	58.5
0.8563	58.5333
0.8556	58.5667
0.8585	58.6
0.857	58.6333
0.8519	58.6667
0.8479	58.7
0.851	58.7333
0.8507	58.7667
0.8521	58.8
0.8505	58.8333
0.8335	58.8667
0.8475	58.9
0.8408	58.9333
0.8478	58.9667
0.8461	59
0.841	59.0333
0.836	59.0667
0.8403	59.1
0.8452	59.1333
0.8433	59.1667
0.8374	59.2
0.8256	59.2333
0.8326	59.2667
0.8417	59.3
0.8387	59.3333
0.8312	59.3667
0.8012	59.4
0.83	59.4333
0.8356	59.4667
0.8397	59.5
0.829	59.5333
0.8084	59.5667
0.7952	59.6
0.8102	59.6333
0.8384	59.6667
0.835	59.7
0.8202	59.7333
0.8045	59.7667
0.8033	59.8
0.8194	59.8333
0.8428	59.8667
0.8196	59.9
0.8112	59.9333
0.7994	59.9667
0.8155	60
0.837	60.0333
0.8184	60.0667
0.8097	60.1
0.8131	60.1333
0.8273	60.1667
0.8381	60.2
0.8256	60.2333
0.8092	60.2667
0.8099	60.3
0.8255	60.3333
0.841	60.3667
0.8318	60.4
0.8017	60.4333
0.8137	60.4667
0.8102	60.5
0.8438	60.5333
0.8439	60.5667
0.835	60.6
0.8209	60.6333
0.8075	60.6667
0.8295	60.7
0.8542	60.7333
0.8559	60.7667
0.84	60.8
0.8231	60.8333
0.8219	60.8667
0.8452	60.9
0.8625	60.9333
0.8331	60.9667
0.8281	61
0.8358	61.0333
0.8338	61.0667
0.8622	61.1
0.8551	61.1333
0.8508	61.1667
0.8377	61.2
0.8402	61.2333
0.8467	61.2667
0.8722	61.3
0.8703	61.3333
0.8637	61.3667
0.8444	61.4
0.8386	61.4333
0.8491	61.4667
0.871	61.5
0.8868	61.5333
0.8653	61.5667
0.8494	61.6
0.8444	61.6333
0.862	61.6667
0.8707	61.7
0.8629	61.7333
0.8533	61.7667
0.8544	61.8
0.8552	61.8333
0.8706	61.8667
0.8776	61.9
0.8659	61.9333
0.8553	61.9667
0.8505	62
0.8827	62.0333
0.8828	62.0667
0.8689	62.1
0.8624	62.1333
0.8595	62.1667
0.8819	62.2
0.8966	62.2333
0.882	62.2667
0.8672	62.3
0.8722	62.3333
0.8924	62.3667
0.8944	62.4
0.8867	62.4333
0.8729	62.4667
0.8731	62.5
0.8904	62.5333
0.9103	62.5667
0.892	62.6
0.8774	62.6333
0.8857	62.6667
0.9035	62.7
0.8996	62.7333
0.8878	62.7667
0.887	62.8
0.8912	62.8333
0.9121	62.8667
0.9082	62.9
0.8935	62.9333
0.8914	62.9667
0.913	63
0.9033	63.0333
0.902	63.0667
0.9066	63.1
0.9021	63.1333
0.9195	63.1667
0.9228	63.2
0.9159	63.2333
0.9176	63.2667
0.9173	63.3
0.9281	63.3333
0.9394	63.3667
0.9327	63.4
0.9276	63.4333
0.9261	63.4667
0.9278	63.5
0.9395	63.5333
0.9421	63.5667
0.9457	63.6
0.9305	63.6333
0.9338	63.6667
0.9406	63.7
0.9492	63.7333
0.944	63.7667
0.9403	63.8
0.9348	63.8333
0.9366	63.8667
0.9529	63.9
0.9593	63.9333
0.9498	63.9667
0.9381	64
0.9458	64.0333
0.9433	64.0667
0.9682	64.1
0.9716	64.1333
0.9555	64.1667
0.943	64.2
0.9506	64.2333
0.9686	64.2667
0.9684	64.3
0.9637	64.3333
0.9482	64.3667
0.9524	64.4
0.9571	64.4333
0.9825	64.4667
0.9795	64.5
0.9737	64.5333
0.9482	64.5667
0.9473	64.6
0.959	64.6333
0.9783	64.6667
0.9959	64.7
0.9849	64.7333
0.973	64.7667
0.954	64.8
0.9486	64.8333
0.9687	64.8667
0.9953	64.9
1.0021	64.9333
0.98	64.9667
0.9665	65
0.9674	65.0333
0.992	65.0667
0.9768	65.1
0.98	65.1333
0.987	65.1667
0.9773	65.2
0.9811	65.2333
0.9781	65.2667
0.979	65.3
0.9859	65.3333
0.9851	65.3667
0.9833	65.4
0.9848	65.4333
0.9834	65.4667
0.9918	65.5
0.9935	65.5333
0.9951	65.5667
0.9786	65.6
0.9852	65.6333
0.9908	65.6667
1.0027	65.7
0.998	65.7333
0.9978	65.7667
0.9866	65.8
0.9893	65.8333
0.9944	65.8667
1.012	65.9
1.0038	65.9333
0.9946	65.9667
0.9908	66
1.0028	66.0333
1.0211	66.0667
0.995	66.1
0.9834	66.1333
1.0084	66.1667
1.0178	66.2
1.0235	66.2333
1.0086	66.2667
0.9909	66.3
0.9962	66.3333
1.022	66.3667
1.0291	66.4
1.0085	66.4333
0.9997	66.4667
1.0093	66.5
1.0141	66.5333
1.0112	66.5667
1.0037	66.6
[truncated: 7,002 more rows]
