# Supplementary material for: Auditory feedback effect on temporal patterns during self-pacing treadmill walking
Source: PLoS One. 2025 Nov 4;20(11):e0335971. doi: 10.1371/journal.pone.0335971 (PMC12585087; doi:10.1371/journal.pone.0335971)
Supplement: S2 File — This file archive contains gait events from the two test conditions (no sound and with sound) for all included participants, as well as the validation data for the accelerometer-based gait event detection algorithm. All data files are in CSV format. A readme file is included with the details of the file format and contents. (ZIP) [file pone.0335971.s003.zip › TreadmillSoundsData/TestConditions/NoSound/BeltSpeed/Subject31_NoSoundBeltspeed.csv]

BeltSpeed	Time
1.3268	0
1.346	0.0333
1.3627	0.0667
1.3558	0.1
1.3367	0.1333
1.3369	0.1667
1.336	0.2
1.3706	0.2333
1.3687	0.2667
1.3596	0.3
1.347	0.3333
1.3518	0.3667
1.3709	0.4
1.3709	0.4333
1.3635	0.4667
1.3619	0.5
1.3638	0.5333
1.3777	0.5667
1.3858	0.6
1.3775	0.6333
1.3672	0.6667
1.3655	0.7
1.367	0.7333
1.3816	0.7667
1.3948	0.8
1.3799	0.8333
1.3703	0.8667
1.3702	0.9
1.3921	0.9333
1.3935	0.9667
1.3767	1
1.3774	1.0333
1.3871	1.0667
1.3958	1.1
1.3845	1.1333
1.3742	1.1667
1.3811	1.2
1.3911	1.2333
1.3825	1.2667
1.3638	1.3
1.3677	1.3333
1.3847	1.3667
1.391	1.4
1.3862	1.4333
1.3592	1.4667
1.3604	1.5
1.381	1.5333
1.3844	1.5667
1.3785	1.6
1.3646	1.6333
1.3674	1.6667
1.3761	1.7
1.3861	1.7333
1.3791	1.7667
1.3687	1.8
1.3519	1.8333
1.3496	1.8667
1.3516	1.9
1.3715	1.9333
1.3833	1.9667
1.3802	2
1.3684	2.0333
1.3472	2.0667
1.3426	2.1
1.3689	2.1333
1.378	2.1667
1.3617	2.2
1.3466	2.2333
1.3534	2.2667
1.3623	2.3
1.3542	2.3333
1.3436	2.3667
1.3415	2.4
1.3449	2.4333
1.352	2.4667
1.3402	2.5
1.337	2.5333
1.3412	2.5667
1.3424	2.6
1.3415	2.6333
1.3335	2.6667
1.3234	2.7
1.3285	2.7333
1.3328	2.7667
1.3351	2.8
1.3304	2.8333
1.3125	2.8667
1.3127	2.9
1.3222	2.9333
1.3198	2.9667
1.305	3
1.2999	3.0333
1.3008	3.0667
1.3221	3.1
1.3085	3.1333
1.2989	3.1667
1.2904	3.2
1.3032	3.2333
1.3151	3.2667
1.3005	3.3
1.2866	3.3333
1.2826	3.3667
1.2955	3.4
1.3059	3.4333
1.2963	3.4667
1.2816	3.5
1.267	3.5333
1.2756	3.5667
1.2958	3.6
1.2835	3.6333
1.2825	3.6667
1.2627	3.7
1.2629	3.7333
1.287	3.7667
1.2835	3.8
1.2798	3.8333
1.2616	3.8667
1.2639	3.9
1.2776	3.9333
1.2765	3.9667
1.2678	4
1.2499	4.0333
1.2559	4.0667
1.2654	4.1
1.2529	4.1333
1.2484	4.1667
1.2445	4.2
1.2619	4.2333
1.2604	4.2667
1.258	4.3
1.2464	4.3333
1.2273	4.3667
1.2301	4.4
1.2462	4.4333
1.252	4.4667
1.2462	4.5
1.2353	4.5333
1.2183	4.5667
1.2247	4.6
1.2435	4.6333
1.2306	4.6667
1.226	4.7
1.2151	4.7333
1.2135	4.7667
1.2327	4.8
1.238	4.8333
1.2324	4.8667
1.2239	4.9
1.2027	4.9333
1.203	4.9667
1.2221	5
1.2309	5.0333
1.2243	5.0667
1.2114	5.1
1.1923	5.1333
1.1984	5.1667
1.224	5.2
1.211	5.2333
1.2085	5.2667
1.198	5.3
1.1976	5.3333
1.2176	5.3667
1.2183	5.4
1.2109	5.4333
1.1927	5.4667
1.1919	5.5
1.1988	5.5333
1.217	5.5667
1.2123	5.6
1.2085	5.6333
1.1888	5.6667
1.1785	5.7
1.1975	5.7333
1.2135	5.7667
1.2062	5.8
1.1862	5.8333
1.1744	5.8667
1.1876	5.9
1.2108	5.9333
1.2095	5.9667
1.1997	6
1.1803	6.0333
1.1672	6.0667
1.1867	6.1
1.2109	6.1333
1.2043	6.1667
1.1926	6.2
1.1741	6.2333
1.176	6.2667
1.1973	6.3
1.2019	6.3333
1.1973	6.3667
1.1654	6.4
1.1611	6.4333
1.1732	6.4667
1.2064	6.5
1.2006	6.5333
1.1918	6.5667
1.1735	6.6
1.1539	6.6333
1.1614	6.6667
1.1915	6.7
1.2093	6.7333
1.1992	6.7667
1.1806	6.8
1.1677	6.8333
1.1826	6.8667
1.1942	6.9
1.181	6.9333
1.1764	6.9667
1.1711	7
1.1893	7.0333
1.1884	7.0667
1.1808	7.1
1.1752	7.1333
1.1748	7.1667
1.1888	7.2
1.1866	7.2333
1.1785	7.2667
1.1707	7.3
1.1741	7.3333
1.1856	7.3667
1.1888	7.4
1.1829	7.4333
1.1687	7.4667
1.1639	7.5
1.1789	7.5333
1.1774	7.5667
1.1763	7.6
1.1793	7.6333
1.1552	7.6667
1.1674	7.7
1.1779	7.7333
1.1761	7.7667
1.1693	7.8
1.1545	7.8333
1.1607	7.8667
1.1718	7.9
1.1768	7.9333
1.1665	7.9667
1.1516	8
1.1522	8.0333
1.175	8.0667
1.1716	8.1
1.154	8.1333
1.1433	8.1667
1.1614	8.2
1.1739	8.2333
1.1688	8.2667
1.1617	8.3
1.1385	8.3333
1.1439	8.3667
1.1597	8.4
1.1751	8.4333
1.1627	8.4667
1.1476	8.5
1.1361	8.5333
1.1504	8.5667
1.1703	8.6
1.1645	8.6333
1.1492	8.6667
1.1398	8.7
1.1391	8.7333
1.1583	8.7667
1.154	8.8
1.1511	8.8333
1.1437	8.8667
1.1454	8.9
1.1589	8.9333
1.157	8.9667
1.1474	9
1.1455	9.0333
1.1526	9.0667
1.1618	9.1
1.1556	9.1333
1.1429	9.1667
1.1465	9.2
1.1593	9.2333
1.1583	9.2667
1.1431	9.3
1.1358	9.3333
1.1527	9.3667
1.164	9.4
1.1644	9.4333
1.1479	9.4667
1.1438	9.5
1.1496	9.5333
1.1697	9.5667
1.1652	9.6
1.1531	9.6333
1.1477	9.6667
1.1526	9.7
1.1696	9.7333
1.1788	9.7667
1.1693	9.8
1.1516	9.8333
1.1465	9.8667
1.1538	9.9
1.1833	9.9333
1.1769	9.9667
1.1686	10
1.1508	10.0333
1.1744	10.0667
1.1884	10.1
1.1742	10.1333
1.1799	10.1667
1.1828	10.2
1.1885	10.2333
1.1818	10.2667
1.1794	10.3
1.1822	10.3333
1.192	10.3667
1.1921	10.4
1.1837	10.4333
1.1729	10.4667
1.1841	10.5
1.1966	10.5333
1.1943	10.5667
1.1919	10.6
1.1816	10.6333
1.1871	10.6667
1.2043	10.7
1.2025	10.7333
1.1942	10.7667
1.1869	10.8
1.1916	10.8333
1.2079	10.8667
1.2141	10.9
1.2043	10.9333
1.1902	10.9667
1.1919	11
1.1999	11.0333
1.2198	11.0667
1.2111	11.1
1.1954	11.1333
1.1989	11.1667
1.2177	11.2
1.2129	11.2333
1.2091	11.2667
1.209	11.3
1.2089	11.3333
1.2212	11.3667
1.2266	11.4
1.2205	11.4333
1.2134	11.4667
1.2148	11.5
1.2185	11.5333
1.2343	11.5667
1.2239	11.6
1.2167	11.6333
1.2126	11.6667
1.2213	11.7
1.2403	11.7333
1.2477	11.7667
1.239	11.8
1.223	11.8333
1.2231	11.8667
1.2289	11.9
1.2551	11.9333
1.2587	11.9667
1.242	12
1.2292	12.0333
1.2369	12.0667
1.2649	12.1
1.2577	12.1333
1.2328	12.1667
1.2372	12.2
1.2586	12.2333
1.2602	12.2667
1.2556	12.3
1.2421	12.3333
1.2532	12.3667
1.2694	12.4
1.2654	12.4333
1.2575	12.4667
1.2564	12.5
1.2591	12.5333
1.2795	12.5667
1.2807	12.6
1.2761	12.6333
1.2616	12.6667
1.2628	12.7
1.2672	12.7333
1.2918	12.7667
1.2856	12.8
1.2744	12.8333
1.2687	12.8667
1.2752	12.9
1.2977	12.9333
1.2984	12.9667
1.281	13
1.2748	13.0333
1.293	13.0667
1.3088	13.1
1.2975	13.1333
1.2834	13.1667
1.2873	13.2
1.3025	13.2333
1.3002	13.2667
1.2935	13.3
1.2839	13.3333
1.2919	13.3667
1.3036	13.4
1.3173	13.4333
1.3074	13.4667
1.2976	13.5
1.286	13.5333
1.2948	13.5667
1.3164	13.6
1.3277	13.6333
1.3138	13.6667
1.2994	13.7
1.2881	13.7333
1.3131	13.7667
1.3335	13.8
1.3238	13.8333
1.3082	13.8667
1.2957	13.9
1.301	13.9333
1.3286	13.9667
1.3455	14
1.3228	14.0333
1.3075	14.0667
1.3107	14.1
1.334	14.1333
1.3225	14.1667
1.3194	14.2
1.322	14.2333
1.327	14.2667
1.3351	14.3
1.3293	14.3333
1.3216	14.3667
1.3186	14.4
1.3197	14.4333
1.3318	14.4667
1.3375	14.5
1.3279	14.5333
1.3215	14.5667
1.3182	14.6
1.3269	14.6333
1.3447	14.6667
1.3363	14.7
1.3312	14.7333
1.3184	14.7667
1.3257	14.8
1.3436	14.8333
1.3455	14.8667
1.3413	14.9
1.3267	14.9333
1.3148	14.9667
1.32	15
1.3443	15.0333
1.3451	15.0667
1.3419	15.1
1.3235	15.1333
1.321	15.1667
1.3443	15.2
1.3557	15.2333
1.3474	15.2667
1.331	15.3
1.3304	15.3333
1.3382	15.3667
1.3598	15.4
1.3539	15.4333
1.3501	15.4667
1.3303	15.5
1.3235	15.5333
1.3328	15.5667
1.3641	15.6
1.349	15.6333
1.3547	15.6667
1.3295	15.7
1.3269	15.7333
1.3491	15.7667
1.3644	15.8
1.358	15.8333
1.3473	15.8667
1.3328	15.9
1.3398	15.9333
1.3624	15.9667
1.3625	16
1.3508	16.0333
1.3357	16.0667
1.338	16.1
1.3518	16.1333
1.3495	16.1667
1.3358	16.2
1.3474	16.2333
1.351	16.2667
1.3454	16.3
1.3419	16.3333
1.3271	16.3667
1.3335	16.4
1.347	16.4333
1.3456	16.4667
1.3432	16.5
1.3243	16.5333
1.3235	16.5667
1.3304	16.6
1.347	16.6333
1.3392	16.6667
1.3252	16.7
1.315	16.7333
1.3104	16.7667
1.3324	16.8
1.3455	16.8333
1.3353	16.8667
1.3213	16.9
1.3055	16.9333
1.3185	16.9667
1.3428	17
1.3304	17.0333
1.3123	17.0667
1.3093	17.1
1.3156	17.1333
1.3117	17.1667
1.3044	17.2
1.3046	17.2333
1.2995	17.2667
1.2921	17.3
1.2991	17.3333
1.2843	17.3667
1.2934	17.4
1.2929	17.4333
1.2742	17.4667
1.2788	17.5
1.2749	17.5333
1.2757	17.5667
1.2763	17.6
1.2674	17.6333
1.2575	17.6667
1.2622	17.7
1.2582	17.7333
1.2609	17.7667
1.2586	17.8
1.2414	17.8333
1.2284	17.8667
1.2419	17.9
1.2417	17.9333
1.2375	17.9667
1.2287	18
1.2146	18.0333
1.2278	18.0667
1.2289	18.1
1.2251	18.1333
1.2184	18.1667
1.2008	18.2
1.2094	18.2333
1.2165	18.2667
1.2168	18.3
1.2149	18.3333
1.2005	18.3667
1.1833	18.4
1.1801	18.4333
1.2019	18.4667
1.1948	18.5
1.2058	18.5333
1.1794	18.5667
1.1765	18.6
1.1852	18.6333
1.1951	18.6667
1.1902	18.7
1.1812	18.7333
1.1631	18.7667
1.1687	18.8
1.1848	18.8333
1.1826	18.8667
1.1787	18.9
1.1627	18.9333
1.156	18.9667
1.1692	19
1.1672	19.0333
1.1625	19.0667
1.158	19.1
1.1635	19.1333
1.1597	19.1667
1.159	19.2
1.1484	19.2333
1.1536	19.2667
1.1544	19.3
1.1517	19.3333
1.1443	19.3667
1.1376	19.4
1.1439	19.4333
1.1433	19.4667
1.1444	19.5
1.1372	19.5333
1.1149	19.5667
1.1211	19.6
1.1337	19.6333
1.1312	19.6667
1.1364	19.7
1.1121	19.7333
1.1098	19.7667
1.1224	19.8
1.1326	19.8333
1.1266	19.8667
1.1202	19.9
1.1035	19.9333
1.1129	19.9667
1.1305	20
1.1247	20.0333
1.1107	20.0667
1.1036	20.1
1.113	20.1333
1.116	20.1667
1.1142	20.2
1.0998	20.2333
1.1065	20.2667
1.1127	20.3
1.1091	20.3333
1.1041	20.3667
1.0944	20.4
1.0997	20.4333
1.1047	20.4667
1.1144	20.5
1.1072	20.5333
1.0985	20.5667
1.0891	20.6
1.0946	20.6333
1.1122	20.6667
1.1117	20.7
1.097	20.7333
1.0835	20.7667
1.0831	20.8
1.1002	20.8333
1.1238	20.8667
1.1102	20.9
1.0942	20.9333
1.0833	20.9667
1.1069	21
1.1245	21.0333
1.1113	21.0667
1.0985	21.1
1.1014	21.1333
1.1119	21.1667
1.1112	21.2
1.1073	21.2333
1.0976	21.2667
1.1039	21.3
1.1022	21.3333
1.1101	21.3667
1.1081	21.4
1.0989	21.4333
1.1029	21.4667
1.1106	21.5
1.1159	21.5333
1.1073	21.5667
1.1017	21.6
1.1048	21.6333
1.1121	21.6667
1.1251	21.7
1.1154	21.7333
1.1075	21.7667
1.105	21.8
1.1115	21.8333
1.1309	21.8667
1.1228	21.9
1.1126	21.9333
1.0991	21.9667
1.117	22
1.1443	22.0333
1.1279	22.0667
1.1134	22.1
1.1188	22.1333
1.1427	22.1667
1.1389	22.2
1.1228	22.2333
1.126	22.2667
1.1398	22.3
1.1356	22.3333
1.1305	22.3667
1.1277	22.4
1.1346	22.4333
1.1478	22.4667
1.1302	22.5
1.1285	22.5333
1.1287	22.5667
1.1336	22.6
1.1563	22.6333
1.1484	22.6667
1.1452	22.7
1.1303	22.7333
1.1342	22.7667
1.1401	22.8
1.1645	22.8333
1.1601	22.8667
1.1481	22.9
1.1333	22.9333
1.141	22.9667
1.1666	23
1.1685	23.0333
1.1416	23.0667
1.1397	23.1
1.155	23.1333
1.1527	23.1667
1.1575	23.2
1.1544	23.2333
1.1556	23.2667
1.166	23.3
1.1606	23.3333
1.1632	23.3667
1.1617	23.4
1.163	23.4333
1.1739	23.4667
1.1714	23.5
1.1696	23.5333
1.1672	23.5667
1.1669	23.6
1.1772	23.6333
1.1732	23.6667
1.1763	23.7
1.1711	23.7333
1.1744	23.7667
1.1815	23.8
1.1811	23.8333
1.1787	23.8667
1.1789	23.9
1.1781	23.9333
1.1874	23.9667
1.1927	24
1.1867	24.0333
1.1841	24.0667
1.1842	24.1
1.19	24.1333
1.2025	24.1667
1.197	24.2
1.1796	24.2333
1.1857	24.2667
1.1904	24.3
1.2071	24.3333
1.2162	24.3667
1.2021	24.4
1.1897	24.4333
1.1894	24.4667
1.2013	24.5
1.2288	24.5333
1.2239	24.5667
1.2058	24.6
1.1962	24.6333
1.2132	24.6667
1.2329	24.7
1.2268	24.7333
1.2159	24.7667
1.1963	24.8
1.2105	24.8333
1.2343	24.8667
1.2424	24.9
1.2285	24.9333
1.2132	24.9667
1.2162	25
1.2397	25.0333
1.2418	25.0667
1.2292	25.1
1.2231	25.1333
1.2292	25.1667
1.2483	25.2
1.2468	25.2333
1.2401	25.2667
1.227	25.3
1.2321	25.3333
1.2448	25.3667
1.2564	25.4
1.2418	25.4333
1.2347	25.4667
1.2432	25.5
1.2543	25.5333
1.2653	25.5667
1.2511	25.6
1.2417	25.6333
1.2449	25.6667
1.2635	25.7
1.2741	25.7333
1.2613	25.7667
1.2505	25.8
1.2526	25.8333
1.2672	25.8667
1.2851	25.9
1.2662	25.9333
1.2586	25.9667
1.2479	26
1.287	26.0333
1.2906	26.0667
1.2811	26.1
1.2712	26.1333
1.2745	26.1667
1.294	26.2
1.3072	26.2333
1.2949	26.2667
1.2822	26.3
1.2819	26.3333
1.2961	26.3667
1.3157	26.4
1.3063	26.4333
1.2905	26.4667
1.2722	26.5
1.3018	26.5333
1.3186	26.5667
1.3159	26.6
1.3086	26.6333
1.2896	26.6667
1.2977	26.7
1.3173	26.7333
1.3335	26.7667
1.324	26.8
1.3086	26.8333
1.2999	26.8667
1.3238	26.9
1.3379	26.9333
1.3269	26.9667
1.3133	27
1.3167	27.0333
1.3304	27.0667
1.335	27.1
1.3217	27.1333
1.3222	27.1667
1.3358	27.2
1.3388	27.2333
1.3297	27.2667
1.3248	27.3
1.3283	27.3333
1.3465	27.3667
1.3472	27.4
1.3389	27.4333
1.3288	27.4667
1.3331	27.5
1.3507	27.5333
1.3572	27.5667
1.343	27.6
1.3214	27.6333
1.3351	27.6667
1.3487	27.7
1.3746	27.7333
1.3592	27.7667
1.3431	27.8
1.3274	27.8333
1.3359	27.8667
1.3624	27.9
1.3736	27.9333
1.3534	27.9667
1.3418	28
1.3518	28.0333
1.3696	28.0667
1.358	28.1
1.3558	28.1333
1.3571	28.1667
1.3571	28.2
1.3766	28.2333
1.36	28.2667
1.3662	28.3
1.3695	28.3333
1.3701	28.3667
1.367	28.4
1.3674	28.4333
1.3682	28.4667
1.3742	28.5
1.3797	28.5333
1.3756	28.5667
1.373	28.6
1.3746	28.6333
1.3756	28.6667
1.3841	28.7
1.3751	28.7333
1.3752	28.7667
1.3796	28.8
1.3821	28.8333
1.3953	28.8667
1.3935	28.9
1.3855	28.9333
1.3843	28.9667
1.3853	29
1.4037	29.0333
1.4052	29.0667
1.3931	29.1
1.3894	29.1333
1.405	29.1667
1.4109	29.2
1.4011	29.2333
1.3921	29.2667
1.3862	29.3
1.4136	29.3333
1.4117	29.3667
1.4002	29.4
1.4019	29.4333
1.404	29.4667
1.4249	29.5
1.4157	29.5333
1.4088	29.5667
1.4078	29.6
1.4122	29.6333
1.4326	29.6667
1.4282	29.7
1.4205	29.7333
1.4067	29.7667
1.4099	29.8
1.4167	29.8333
1.4345	29.8667
1.4397	29.9
1.4257	29.9333
1.4144	29.9667
1.4262	30
1.4343	30.0333
1.4281	30.0667
1.4294	30.1
1.4303	30.1333
1.4406	30.1667
1.4403	30.2
1.4322	30.2333
1.434	30.2667
1.438	30.3
1.4452	30.3333
1.4391	30.3667
1.4187	30.4
1.4248	30.4333
1.4396	30.4667
1.4525	30.5
1.449	30.5333
1.4329	30.5667
1.4177	30.6
1.4229	30.6333
1.4472	30.6667
1.4559	30.7
1.4435	30.7333
1.4268	30.7667
1.4252	30.8
1.4421	30.8333
1.4565	30.8667
1.4473	30.9
1.4294	30.9333
1.419	30.9667
1.4389	31
1.451	31.0333
1.4549	31.0667
1.4344	31.1
1.4303	31.1333
1.45	31.1667
1.4506	31.2
1.4404	31.2333
1.4382	31.2667
1.4445	31.3
1.448	31.3333
1.4416	31.3667
1.4333	31.4
1.4387	31.4333
1.4397	31.4667
1.4402	31.5
1.435	31.5333
1.4308	31.5667
1.4232	31.6
1.4422	31.6333
1.4419	31.6667
1.4392	31.7
1.4285	31.7333
1.4202	31.7667
1.425	31.8
1.4391	31.8333
1.4366	31.8667
1.4305	31.9
1.4125	31.9333
1.4161	31.9667
1.4372	32
1.4268	32.0333
1.4052	32.0667
1.4041	32.1
1.4209	32.1333
1.4367	32.1667
1.4319	32.2
1.4148	32.2333
1.3973	32.2667
1.4077	32.3
1.4288	32.3333
1.4122	32.3667
1.4052	32.4
1.4082	32.4333
1.4018	32.4667
1.4044	32.5
1.3975	32.5333
1.3944	32.5667
1.3891	32.6
1.38	32.6333
1.401	32.6667
1.3918	32.7
1.3931	32.7333
1.388	32.7667
1.3908	32.8
1.3882	32.8333
1.3876	32.8667
1.3857	32.9
1.3846	32.9333
1.3872	32.9667
1.3777	33
1.3812	33.0333
1.3766	33.0667
1.3754	33.1
1.367	33.1333
1.3606	33.1667
1.3736	33.2
1.3677	33.2333
1.375	33.2667
1.3672	33.3
1.3504	33.3333
1.358	33.3667
1.3624	33.4
1.3628	33.4333
1.3575	33.4667
1.3432	33.5
1.3478	33.5333
1.3576	33.5667
1.3563	33.6
1.3565	33.6333
1.3342	33.6667
1.3284	33.7
1.3422	33.7333
1.3523	33.7667
1.353	33.8
1.3462	33.8333
1.3245	33.8667
1.3308	33.9
1.3459	33.9333
1.3459	33.9667
1.3372	34
1.3228	34.0333
1.3299	34.0667
1.3433	34.1
1.3378	34.1333
1.3283	34.1667
1.3195	34.2
1.3294	34.2333
1.3217	34.2667
1.3326	34.3
1.3211	34.3333
1.3176	34.3667
1.3314	34.4
1.3206	34.4333
1.3242	34.4667
1.3141	34.5
1.3193	34.5333
1.319	34.5667
1.3231	34.6
1.3201	34.6333
1.3074	34.6667
1.3064	34.7
1.3135	34.7333
1.3162	34.7667
1.3136	34.8
1.297	34.8333
1.2869	34.8667
1.3039	34.9
1.3094	34.9333
1.3098	34.9667
1.2977	35
1.2775	35.0333
1.2839	35.0667
1.3064	35.1
1.3015	35.1333
1.2857	35.1667
1.2812	35.2
1.294	35.2333
1.2975	35.2667
1.2897	35.3
1.2741	35.3333
1.2787	35.3667
1.286	35.4
1.2791	35.4333
1.2776	35.4667
1.2622	35.5
1.2857	35.5333
1.28	35.5667
1.2755	35.6
1.2729	35.6333
1.2584	35.6667
1.2658	35.7
1.272	35.7333
1.274	35.7667
1.2671	35.8
1.251	35.8333
1.2521	35.8667
1.26	35.9
1.2709	35.9333
1.2624	35.9667
1.2409	36
1.2371	36.0333
1.2489	36.0667
1.2686	36.1
1.2602	36.1333
1.2403	36.1667
1.2337	36.2
1.2557	36.2333
1.2576	36.2667
1.2431	36.3
1.2349	36.3333
1.2476	36.3667
1.2523	36.4
1.2497	36.4333
1.2432	36.4667
1.2271	36.5
1.2237	36.5333
1.2433	36.5667
1.2436	36.6
1.2405	36.6333
1.2309	36.6667
1.2268	36.7
1.2333	36.7333
1.2498	36.7667
1.2409	36.8
1.2333	36.8333
1.2261	36.8667
1.2331	36.9
1.2505	36.9333
1.2499	36.9667
1.2428	37
1.2248	37.0333
1.2253	37.0667
1.2479	37.1
1.2444	37.1333
1.2378	37.1667
1.2256	37.2
1.2467	37.2333
1.2514	37.2667
1.239	37.3
1.2359	37.3333
1.2382	37.3667
1.2554	37.4
1.2576	37.4333
1.2481	37.4667
1.2349	37.5
1.2386	37.5333
1.2504	37.5667
1.2673	37.6
1.2597	37.6333
1.2418	37.6667
1.2327	37.7
1.2321	37.7333
1.2679	37.7667
1.2792	37.8
1.2668	37.8333
1.2552	37.8667
1.2366	37.9
1.245	37.9333
1.2699	37.9667
1.2905	38
1.273	38.0333
1.2564	38.0667
1.2486	38.1
1.2735	38.1333
1.2695	38.1667
1.2686	38.2
1.2572	38.2333
1.2667	38.2667
1.2815	38.3
1.2749	38.3333
1.2726	38.3667
1.2724	38.4
1.2721	38.4333
1.288	38.4667
1.2829	38.5
1.2795	38.5333
1.278	38.5667
1.2789	38.6
1.2874	38.6333
1.2942	38.6667
1.2884	38.7
1.2821	38.7333
1.2768	38.7667
1.2679	38.8
1.2916	38.8333
1.301	38.8667
1.2931	38.9
1.2826	38.9333
1.2775	38.9667
1.2869	39
1.3078	39.0333
1.2951	39.0667
1.2838	39.1
1.2895	39.1333
1.2942	39.1667
1.2907	39.2
1.2862	39.2333
1.287	39.2667
1.2903	39.3
1.2982	39.3333
1.2821	39.3667
1.2874	39.4
1.2877	39.4333
1.29	39.4667
1.2969	39.5
1.2971	39.5333
1.2927	39.5667
1.289	39.6
1.2893	39.6333
1.2966	39.6667
1.3016	39.7
1.2985	39.7333
1.2925	39.7667
1.2868	39.8
1.2919	39.8333
1.2984	39.8667
1.2978	39.9
1.2885	39.9333
1.2813	39.9667
1.2817	40
1.3056	40.0333
1.3016	40.0667
1.2946	40.1
1.2784	40.1333
1.2833	40.1667
1.2982	40.2
1.3164	40.2333
1.3029	40.2667
1.2869	40.3
1.2792	40.3333
1.2911	40.3667
1.3147	40.4
1.3081	40.4333
1.2873	40.4667
1.2767	40.5
1.2819	40.5333
1.3098	40.5667
1.3243	40.6
1.3085	40.6333
1.292	40.6667
1.2803	40.7
1.3035	40.7333
1.3235	40.7667
1.313	40.8
1.3013	40.8333
1.2943	40.8667
1.3049	40.9
1.3255	40.9333
1.3189	40.9667
1.299	41
1.2861	41.0333
1.3107	41.0667
1.3279	41.1
1.3254	41.1333
1.3043	41.1667
1.2978	41.2
1.3025	41.2333
1.3256	41.2667
1.334	41.3
1.3253	41.3333
1.3102	41.3667
1.2979	41.4
1.3075	41.4333
1.336	41.4667
1.3405	41.5
1.3303	41.5333
1.3019	41.5667
1.3062	41.6
1.3195	41.6333
1.3501	41.6667
1.3412	41.7
1.3293	41.7333
1.3092	41.7667
1.3061	41.8
1.3293	41.8333
1.3515	41.8667
1.3505	41.9
1.3344	41.9333
1.3176	41.9667
1.3186	42
1.3503	42.0333
1.3468	42.0667
1.3233	42.1
1.3246	42.1333
1.3333	42.1667
1.3249	42.2
1.3435	42.2333
1.3302	42.2667
1.3346	42.3
1.329	42.3333
1.3299	42.3667
1.3292	42.4
1.3357	42.4333
1.3331	42.4667
1.3315	42.5
1.3293	42.5333
1.3307	42.5667
1.3373	42.6
1.3364	42.6333
1.3232	42.6667
1.3234	42.7
1.3309	42.7333
1.3295	42.7667
1.3455	42.8
1.3377	42.8333
1.3328	42.8667
1.3276	42.9
1.333	42.9333
1.3512	42.9667
1.3468	43
1.3385	43.0333
1.3253	43.0667
1.332	43.1
1.3494	43.1333
1.3545	43.1667
1.3464	43.2
1.3229	43.2333
1.3216	43.2667
1.335	43.3
1.3643	43.3333
1.3613	43.3667
1.3418	43.4
1.3258	43.4333
1.3188	43.4667
1.3459	43.5
1.3606	43.5333
1.3505	43.5667
1.3352	43.6
1.3295	43.6333
1.3489	43.6667
1.3625	43.7
1.3481	43.7333
1.333	43.7667
1.3279	43.8
1.3418	43.8333
1.3665	43.8667
1.3677	43.9
1.3498	43.9333
1.3349	43.9667
1.3293	44
1.3616	44.0333
1.3769	44.0667
1.3615	44.1
1.3441	44.1333
1.3464	44.1667
1.367	44.2
1.3584	44.2333
1.3517	44.2667
1.3474	44.3
1.3555	44.3333
1.3717	44.3667
1.3573	44.4
1.357	44.4333
1.3536	44.4667
1.367	44.5
1.3774	44.5333
1.3653	44.5667
1.3583	44.6
1.361	44.6333
1.3682	44.6667
1.3823	44.7
1.3755	44.7333
1.3659	44.7667
1.3554	44.8
1.3637	44.8333
1.3694	44.8667
1.3777	44.9
1.369	44.9333
1.3506	44.9667
1.3664	45
1.3743	45.0333
1.3744	45.0667
1.3623	45.1
1.3491	45.1333
1.36	45.1667
1.3774	45.2
1.3709	45.2333
1.3607	45.2667
1.3492	45.3
1.3678	45.3333
1.3748	45.3667
1.3628	45.4
1.3493	45.4333
1.3596	45.4667
1.3665	45.5
1.3746	45.5333
1.3748	45.5667
1.3711	45.6
1.359	45.6333
1.3465	45.6667
1.3527	45.7
1.3528	45.7333
1.3792	45.7667
1.374	45.8
1.3731	45.8333
1.3567	45.8667
1.3455	45.9
1.3598	45.9333
1.3588	45.9667
1.3716	46
1.3611	46.0333
1.3459	46.0667
1.3508	46.1
1.3597	46.1333
1.355	46.1667
1.3457	46.2
1.348	46.2333
1.3506	46.2667
1.3573	46.3
1.3532	46.3333
1.3408	46.3667
1.342	46.4
1.3524	46.4333
1.3526	46.4667
1.3476	46.5
1.3324	46.5333
1.3344	46.5667
1.3381	46.6
1.3568	46.6333
1.3495	46.6667
1.3398	46.7
1.3248	46.7333
1.3298	46.7667
1.3463	46.8
1.3564	46.8333
1.3506	46.8667
1.3395	46.9
1.3233	46.9333
1.3356	46.9667
1.3573	47
1.3449	47.0333
1.3184	47.0667
1.3306	47.1
1.3435	47.1333
1.345	47.1667
1.3444	47.2
1.3211	47.2333
1.3157	47.2667
1.3394	47.3
1.343	47.3333
1.3283	47.3667
1.334	47.4
1.3291	47.4333
1.3295	47.4667
1.3289	47.5
1.3197	47.5333
1.3234	47.5667
1.3155	47.6
1.3151	47.6333
1.3232	47.6667
1.3145	47.7
1.3209	47.7333
1.3162	47.7667
1.31	47.8
1.3122	47.8333
1.3127	47.8667
1.3168	47.9
1.3149	47.9333
1.3056	47.9667
1.3065	48
1.3097	48.0333
1.311	48.0667
1.3094	48.1
1.2991	48.1333
1.2868	48.1667
1.3002	48.2
1.305	48.2333
1.3044	48.2667
1.291	48.3
1.2918	48.3333
1.3025	48.3667
1.3039	48.4
1.2945	48.4333
1.2891	48.4667
1.2955	48.5
1.301	48.5333
1.2993	48.5667
1.2887	48.6
1.281	48.6333
1.2857	48.6667
1.2935	48.7
1.2862	48.7333
1.2916	48.7667
1.2715	48.8
1.2761	48.8333
1.2806	48.8667
1.2878	48.9
1.286	48.9333
1.2827	48.9667
1.2662	49
1.2637	49.0333
1.2713	49.0667
1.2892	49.1
1.2846	49.1333
1.2798	49.1667
1.261	49.2
1.2555	49.2333
1.2643	49.2667
1.2826	49.3
1.2823	49.3333
1.2685	49.3667
1.2601	49.4
1.2571	49.4333
1.2778	49.4667
1.2759	49.5
1.2697	49.5333
1.261	49.5667
1.264	49.6
1.2711	49.6333
1.2824	49.6667
1.277	49.7
1.2688	49.7333
1.2538	49.7667
1.2604	49.8
1.2673	49.8333
1.2767	49.8667
1.2755	49.9
1.257	49.9333
1.255	49.9667
1.2625	50
1.279	50.0333
1.2655	50.0667
1.2531	50.1
1.2536	50.1333
1.2717	50.1667
1.27	50.2
1.258	50.2333
1.2493	50.2667
1.2616	50.3
1.2683	50.3333
1.263	50.3667
1.2353	50.4
1.247	50.4333
1.2625	50.4667
1.2626	50.5
1.2585	50.5333
1.2355	50.5667
1.2478	50.6
1.2653	50.6333
1.2553	50.6667
1.2477	50.7
1.2497	50.7333
1.2521	50.7667
1.2641	50.8
1.2589	50.8333
1.2515	50.8667
1.2409	50.9
1.2477	50.9333
1.2498	50.9667
1.2558	51
1.2441	51.0333
1.2378	51.0667
1.2504	51.1
1.2516	51.1333
1.246	51.1667
1.2401	51.2
1.2404	51.2333
1.2455	51.2667
1.2533	51.3
1.2503	51.3333
1.2458	51.3667
1.2331	51.4
1.2413	51.4333
1.25	51.4667
1.248	51.5
1.2341	51.5333
1.2235	51.5667
1.2321	51.6
1.2411	51.6333
1.2549	51.6667
1.2456	51.7
1.2384	51.7333
1.218	51.7667
1.2263	51.8
1.2514	51.8333
1.2571	51.8667
1.2486	51.9
1.2315	51.9333
1.2198	51.9667
1.2434	52
1.2569	52.0333
1.2391	52.0667
1.2236	52.1
1.2332	52.1333
1.2417	52.1667
1.237	52.2
1.2368	52.2333
1.2289	52.2667
1.2313	52.3
1.2403	52.3333
1.2376	52.3667
1.2351	52.4
1.2266	52.4333
1.2298	52.4667
1.2333	52.5
1.239	52.5333
1.2353	52.5667
1.227	52.6
1.2186	52.6333
1.2156	52.6667
1.2285	52.7
1.235	52.7333
1.2308	52.7667
1.217	52.8
1.2162	52.8333
1.2233	52.8667
1.2367	52.9
1.2294	52.9333
1.2175	52.9667
1.2119	53
1.2237	53.0333
1.2373	53.0667
1.2302	53.1
1.2187	53.1333
1.2081	53.1667
1.2139	53.2
1.2258	53.2333
1.2242	53.2667
1.2213	53.3
1.2098	53.3333
1.217	53.3667
1.2208	53.4
1.2309	53.4333
1.2227	53.4667
1.2119	53.5
1.2081	53.5333
1.2135	53.5667
1.23	53.6
1.2305	53.6333
1.2229	53.6667
1.2085	53.7
1.201	53.7333
1.2104	53.7667
1.2227	53.8
1.2232	53.8333
1.2197	53.8667
1.2031	53.9
1.2109	53.9333
1.2239	53.9667
1.2228	54
1.2113	54.0333
1.2012	54.0667
1.2081	54.1
1.226	54.1333
1.2262	54.1667
1.2199	54.2
1.2032	54.2333
1.1998	54.2667
1.2164	54.3
1.2316	54.3333
1.2132	54.3667
1.2077	54.4
1.1955	54.4333
1.2091	54.4667
1.2344	54.5
1.2272	54.5333
1.2228	54.5667
1.2018	54.6
1.2052	54.6333
1.2251	54.6667
1.2391	54.7
1.2282	54.7333
1.2132	54.7667
1.2031	54.8
1.2099	54.8333
1.2351	54.8667
1.238	54.9
1.2121	54.9333
1.2025	54.9667
1.2023	55
1.2312	55.0333
1.2437	55.0667
1.226	55.1
1.2092	55.1333
1.2077	55.1667
1.2291	55.2
1.2333	55.2333
1.2249	55.2667
1.212	55.3
1.2138	55.3333
1.2213	55.3667
1.2394	55.4
1.2318	55.4333
1.2289	55.4667
1.1988	55.5
1.2052	55.5333
1.2089	55.5667
1.2372	55.6
1.2415	55.6333
1.2378	55.6667
1.2314	55.7
1.2091	55.7333
1.1962	55.7667
1.1984	55.8
1.2292	55.8333
1.244	55.8667
1.2383	55.9
1.2207	55.9333
1.2068	55.9667
1.217	56
1.2455	56.0333
1.2229	56.0667
1.2156	56.1
1.22	56.1333
1.2349	56.1667
1.2376	56.2
1.2299	56.2333
1.2198	56.2667
1.2195	56.3
1.2242	56.3333
1.2475	56.3667
1.2436	56.4
1.2399	56.4333
1.2217	56.4667
1.2224	56.5
1.2321	56.5333
1.2555	56.5667
1.2506	56.6
1.23	56.6333
1.2208	56.6667
1.2261	56.7
1.2467	56.7333
1.2687	56.7667
1.2555	56.8
1.2406	56.8333
1.2294	56.8667
1.2384	56.9
1.2627	56.9333
1.2767	56.9667
1.2589	57
1.2423	57.0333
1.2487	57.0667
1.266	57.1
1.261	57.1333
1.2475	57.1667
1.2567	57.2
1.2534	57.2333
1.274	57.2667
1.2806	57.3
1.2696	57.3333
1.2644	57.3667
1.263	57.4
1.2648	57.4333
1.2824	57.4667
1.2982	57.5
1.2872	57.5333
1.2761	57.5667
1.2688	57.6
1.2809	57.6333
1.3052	57.6667
1.304	57.7
1.285	57.7333
1.2774	57.7667
1.2699	57.8
1.2986	57.8333
1.3209	57.8667
1.3163	57.9
1.2943	57.9333
1.2898	57.9667
1.3135	58
1.3308	58.0333
1.3184	58.0667
1.3036	58.1
1.3055	58.1333
1.3255	58.1667
1.3395	58.2
1.3288	58.2333
1.3065	58.2667
1.3075	58.3
1.3282	58.3333
1.3473	58.3667
1.3469	58.4
1.3287	58.4333
1.3182	58.4667
1.3249	58.5
1.347	58.5333
1.3553	58.5667
1.3423	58.6
1.3288	58.6333
1.3266	58.6667
1.3406	58.7
1.3653	58.7333
1.3608	58.7667
1.3489	58.8
1.3209	58.8333
1.333	58.8667
1.3572	58.9
1.3685	58.9333
1.3618	58.9667
1.3401	59
1.3428	59.0333
1.3721	59.0667
1.3693	59.1
1.3602	59.1333
1.3584	59.1667
1.3615	59.2
1.3809	59.2333
1.3832	59.2667
1.3788	59.3
1.3652	59.3333
1.362	59.3667
1.3591	59.4
1.3935	59.4333
1.3888	59.4667
1.3921	59.5
1.3706	59.5333
1.3632	59.5667
1.3813	59.6
1.4054	59.6333
1.4063	59.6667
1.3897	59.7
1.3726	59.7333
1.3762	59.7667
1.4077	59.8
1.4048	59.8333
1.3928	59.8667
1.3839	59.9
1.381	59.9333
1.4085	59.9667
1.4176	60
1.3988	60.0333
1.3973	60.0667
1.4018	60.1
1.4154	60.1333
1.4083	60.1667
1.403	60.2
1.4013	60.2333
1.4066	60.2667
1.4233	60.3
1.4204	60.3333
1.4164	60.3667
1.4013	60.4
1.4058	60.4333
1.4122	60.4667
1.4193	60.5
1.4213	60.5333
1.4127	60.5667
1.4008	60.6
1.4096	60.6333
1.4196	60.6667
1.4248	60.7
1.418	60.7333
1.4052	60.7667
1.3999	60.8
1.4098	60.8333
1.43	60.8667
1.4263	60.9
1.4142	60.9333
1.3968	60.9667
1.4077	61
1.4277	61.0333
1.4121	61.0667
1.4158	61.1
1.4054	61.1333
1.419	61.1667
1.4346	61.2
1.4225	61.2333
1.4192	61.2667
1.4108	61.3
1.4162	61.3333
1.433	61.3667
1.434	61.4
1.4296	61.4333
1.4149	61.4667
1.4069	61.5
1.425	61.5333
1.4388	61.5667
1.4269	61.6
1.4144	61.6333
1.4094	61.6667
1.4042	61.7
1.4391	61.7333
1.4385	61.7667
1.4293	61.8
1.4149	61.8333
1.4064	61.8667
1.4262	61.9
1.4454	61.9333
1.4394	61.9667
1.4269	62
1.4085	62.0333
1.4135	62.0667
1.439	62.1
1.4212	62.1333
1.4064	62.1667
1.4173	62.2
1.4139	62.2333
1.4121	62.2667
1.4201	62.3
1.3988	62.3333
1.4052	62.3667
1.3989	62.4
1.4004	62.4333
1.4009	62.4667
1.3952	62.5
1.3942	62.5333
1.3943	62.5667
1.3917	62.6
1.3926	62.6333
1.3931	62.6667
1.3838	62.7
1.3821	62.7333
1.373	62.7667
1.3793	62.8
1.3795	62.8333
1.3783	62.8667
1.3765	62.9
1.3727	62.9333
1.3736	62.9667
1.3701	63
1.3673	63.0333
1.3671	63.0667
1.3661	63.1
1.3605	63.1333
1.3626	63.1667
1.3593	63.2
1.3514	63.2333
1.355	63.2667
1.348	63.3
1.339	63.3333
1.3473	63.3667
1.3396	63.4
1.3436	63.4333
1.3459	63.4667
1.3325	63.5
1.333	63.5333
1.3319	63.5667
1.3331	63.6
1.3322	63.6333
1.3319	63.6667
1.3188	63.7
1.3223	63.7333
1.3206	63.7667
1.3198	63.8
1.3188	63.8333
1.3024	63.8667
1.2936	63.9
1.3104	63.9333
1.309	63.9667
1.3111	64
1.2933	64.0333
1.2775	64.0667
1.2918	64.1
1.2999	64.1333
1.289	64.1667
1.2739	64.2
1.2786	64.2333
1.2907	64.2667
1.2859	64.3
1.282	64.3333
1.2641	64.3667
1.2695	64.4
1.2652	64.4333
1.2742	64.4667
1.2747	64.5
1.2577	64.5333
1.2558	64.5667
1.259	64.6
1.2652	64.6333
1.26	64.6667
1.2559	64.7
1.2422	64.7333
1.2482	64.7667
1.252	64.8
1.2541	64.8333
1.2524	64.8667
1.2404	64.9
1.2267	64.9333
1.2428	64.9667
1.2331	65
1.2358	65.0333
1.2247	65.0667
1.228	65.1
1.235	65.1333
1.228	65.1667
1.2251	65.2
1.2143	65.2333
1.2204	65.2667
1.2251	65.3
1.2231	65.3333
1.2204	65.3667
1.2025	65.4
1.2077	65.4333
1.2149	65.4667
1.2165	65.5
1.2144	65.5333
1.1922	65.5667
1.1882	65.6
1.1954	65.6333
1.2113	65.6667
1.2179	65.7
1.2034	65.7333
1.1881	65.7667
1.1813	65.8
1.1957	65.8333
1.2182	65.8667
1.2161	65.9
1.1985	65.9333
1.1844	65.9667
1.1841	66
1.2117	66.0333
1.2115	66.0667
1.1971	66.1
1.1741	66.1333
1.1926	66.1667
1.1999	66.2
1.1986	66.2333
1.1987	66.2667
1.1819	66.3
1.1865	66.3333
1.1965	66.3667
1.2009	66.4
1.1953	66.4333
1.1811	66.4667
1.1816	66.5
1.1894	66.5333
1.2062	66.5667
1.2002	66.6
[truncated: 6,974 more rows]
