# Supplementary material for: Auditory feedback effect on temporal patterns during self-pacing treadmill walking
Source: PLoS One. 2025 Nov 4;20(11):e0335971. doi: 10.1371/journal.pone.0335971 (PMC12585087; doi:10.1371/journal.pone.0335971)
Supplement: S2 File — This file archive contains gait events from the two test conditions (no sound and with sound) for all included participants, as well as the validation data for the accelerometer-based gait event detection algorithm. All data files are in CSV format. A readme file is included with the details of the file format and contents. (ZIP) [file pone.0335971.s003.zip › TreadmillSoundsData/TestConditions/NoSound/BeltSpeed/Subject32_NoSoundBeltspeed.csv]

BeltSpeed	Time
1.518	0
1.5166	0.0333
1.5234	0.0667
1.5152	0.1
1.5	0.1333
1.5012	0.1667
1.5125	0.2
1.5337	0.2333
1.5262	0.2667
1.5187	0.3
1.5019	0.3333
1.5031	0.3667
1.5213	0.4
1.5315	0.4333
1.5111	0.4667
1.5212	0.5
1.5218	0.5333
1.5067	0.5667
1.5365	0.6
1.5415	0.6333
1.5309	0.6667
1.5329	0.7
1.5312	0.7333
1.5439	0.7667
1.5478	0.8
1.5462	0.8333
1.5419	0.8667
1.5331	0.9
1.5405	0.9333
1.5168	0.9667
1.5497	1
1.548	1.0333
1.5578	1.0667
1.5372	1.1
1.5387	1.1333
1.5379	1.1667
1.5506	1.2
1.5499	1.2333
1.5469	1.2667
1.5338	1.3
1.5366	1.3333
1.5425	1.3667
1.56	1.4
1.5519	1.4333
1.5494	1.4667
1.5095	1.5
1.5204	1.5333
1.5524	1.5667
1.5604	1.6
1.5643	1.6333
1.5562	1.6667
1.5423	1.7
1.5214	1.7333
1.5091	1.7667
1.5213	1.8
1.5522	1.8333
1.5699	1.8667
1.5634	1.9
1.5443	1.9333
1.5317	1.9667
1.5009	2
1.5333	2.0333
1.5769	2.0667
1.5621	2.1
1.5373	2.1333
1.5387	2.1667
1.5375	2.2
1.5549	2.2333
1.5795	2.2667
1.5724	2.3
1.5637	2.3333
1.5451	2.3667
1.5366	2.4
1.5456	2.4333
1.5724	2.4667
1.5851	2.5
1.5433	2.5333
1.5574	2.5667
1.562	2.6
1.5429	2.6333
1.561	2.6667
1.5832	2.7
1.5911	2.7333
1.5791	2.7667
1.5632	2.8
1.5636	2.8333
1.5674	2.8667
1.5913	2.9
1.593	2.9333
1.5898	2.9667
1.5842	3
1.5409	3.0333
1.5514	3.0667
1.5839	3.1
1.6063	3.1333
1.5901	3.1667
1.5821	3.2
1.56	3.2333
1.5453	3.2667
1.54	3.3
1.571	3.3333
1.5942	3.3667
1.5956	3.4
1.5739	3.4333
1.559	3.4667
1.5655	3.5
1.5512	3.5333
1.5565	3.5667
1.5957	3.6
1.5865	3.6333
1.5771	3.6667
1.5746	3.7
1.5503	3.7333
1.5462	3.7667
1.5499	3.8
1.5719	3.8333
1.5891	3.8667
1.5802	3.9
1.573	3.9333
1.5518	3.9667
1.5493	4
1.5573	4.0333
1.5703	4.0667
1.5937	4.1
1.5971	4.1333
1.5634	4.1667
1.5535	4.2
1.5658	4.2333
1.5625	4.2667
1.5708	4.3
1.5993	4.3333
1.5927	4.3667
1.5864	4.4
1.571	4.4333
1.5717	4.4667
1.5822	4.5
1.6081	4.5333
1.5765	4.5667
1.5877	4.6
1.599	4.6333
1.5701	4.6667
1.5788	4.7
1.5948	4.7333
1.6128	4.7667
1.6054	4.8
1.5913	4.8333
1.5828	4.8667
1.5882	4.9
1.6004	4.9333
1.6232	4.9667
1.6139	5
1.6111	5.0333
1.5883	5.0667
1.5523	5.1
1.5953	5.1333
1.6369	5.1667
1.6259	5.2
1.6118	5.2333
1.5924	5.2667
1.5804	5.3
1.6092	5.3333
1.6316	5.3667
1.6283	5.4
1.6078	5.4333
1.6055	5.4667
1.623	5.5
1.6198	5.5333
1.6108	5.5667
1.5856	5.6
1.6097	5.6333
1.6302	5.6667
1.6301	5.7
1.6278	5.7333
1.6232	5.7667
1.6052	5.8
1.5908	5.8333
1.5941	5.8667
1.6107	5.9
1.6381	5.9333
1.6354	5.9667
1.6248	6
1.6044	6.0333
1.5857	6.0667
1.5901	6.1
1.642	6.1333
1.661	6.1667
1.6338	6.2
1.6189	6.2333
1.6076	6.2667
1.6168	6.3
1.6432	6.3333
1.662	6.3667
1.6541	6.4
1.6384	6.4333
1.623	6.4667
1.6225	6.5
1.648	6.5333
1.6649	6.5667
1.6321	6.6
1.6571	6.6333
1.6572	6.6667
1.6302	6.7
1.6412	6.7333
1.6593	6.7667
1.6689	6.8
1.6617	6.8333
1.6542	6.8667
1.6428	6.9
1.6504	6.9333
1.6541	6.9667
1.6796	7
1.6731	7.0333
1.6701	7.0667
1.6183	7.1
1.6412	7.1333
1.6775	7.1667
1.6889	7.2
1.6869	7.2333
1.6691	7.2667
1.6492	7.3
1.6353	7.3333
1.6537	7.3667
1.6828	7.4
1.6918	7.4333
1.6746	7.4667
1.6631	7.5
1.6644	7.5333
1.6779	7.5667
1.6384	7.6
1.6496	7.6333
1.6938	7.6667
1.6674	7.7
1.6737	7.7333
1.6631	7.7667
1.6382	7.8
1.6404	7.8333
1.6455	7.8667
1.6697	7.9
1.6703	7.9333
1.6691	7.9667
1.6564	8
1.6406	8.0333
1.6472	8.0667
1.6399	8.1
1.6626	8.1333
1.6884	8.1667
1.6733	8.2
1.6442	8.2333
1.6494	8.2667
1.6501	8.3
1.6475	8.3333
1.6515	8.3667
1.6589	8.4
1.6556	8.4333
1.657	8.4667
1.6514	8.5
1.6535	8.5333
1.6545	8.5667
1.6347	8.6
1.6382	8.6333
1.6932	8.6667
1.6636	8.7
1.6663	8.7333
1.6617	8.7667
1.6568	8.8
1.6591	8.8333
1.6567	8.8667
1.6573	8.9
1.6768	8.9333
1.6792	8.9667
1.6787	9
1.6652	9.0333
1.666	9.0667
1.6369	9.1
1.68	9.1333
1.7059	9.1667
1.6859	9.2
1.6809	9.2333
1.6699	9.2667
1.6722	9.3
1.6748	9.3333
1.7038	9.3667
1.7156	9.4
1.7089	9.4333
1.6961	9.4667
1.6818	9.5
1.6794	9.5333
1.694	9.5667
1.686	9.6
1.7231	9.6333
1.7406	9.6667
1.7044	9.7
1.6958	9.7333
1.6909	9.7667
1.7095	9.8
1.7039	9.8333
1.7051	9.8667
1.7037	9.9
1.7059	9.9333
1.709	9.9667
1.715	10
1.7145	10.0333
1.715	10.0667
1.6857	10.1
1.7047	10.1333
1.7317	10.1667
1.722	10.2
1.7231	10.2333
1.7166	10.2667
1.7081	10.3
1.7115	10.3333
1.725	10.3667
1.7324	10.4
1.7241	10.4333
1.7124	10.4667
1.7154	10.5
1.7264	10.5333
1.7416	10.5667
1.7065	10.6
1.7263	10.6333
1.7343	10.6667
1.7208	10.7
1.7303	10.7333
1.7474	10.7667
1.7419	10.8
1.7392	10.8333
1.737	10.8667
1.7363	10.9
1.7398	10.9333
1.7568	10.9667
1.7528	11
1.7547	11.0333
1.7397	11.0667
1.7207	11.1
1.7167	11.1333
1.7729	11.1667
1.7615	11.2
1.7548	11.2333
1.7394	11.2667
1.7271	11.3
1.7321	11.3333
1.7464	11.3667
1.7744	11.4
1.7704	11.4333
1.753	11.4667
1.7402	11.5
1.7272	11.5333
1.7524	11.5667
1.7418	11.6
1.7563	11.6333
1.7675	11.6667
1.7508	11.7
1.755	11.7333
1.7622	11.7667
1.7559	11.8
1.7569	11.8333
1.763	11.8667
1.759	11.9
1.7641	11.9333
1.7624	11.9667
1.7649	12
1.7628	12.0333
1.76	12.0667
1.7256	12.1
1.7591	12.1333
1.7823	12.1667
1.7696	12.2
1.7696	12.2333
1.7654	12.2667
1.7582	12.3
1.7572	12.3333
1.7587	12.3667
1.759	12.4
1.7726	12.4333
1.7728	12.4667
1.7714	12.5
1.7645	12.5333
1.7324	12.5667
1.7461	12.6
1.7851	12.6333
1.7865	12.6667
1.7822	12.7
1.7781	12.7333
1.7677	12.7667
1.7461	12.8
1.7385	12.8333
1.7437	12.8667
1.768	12.9
1.7947	12.9333
1.7904	12.9667
1.779	13
1.7563	13.0333
1.7176	13.0667
1.7431	13.1
1.8172	13.1333
1.805	13.1667
1.7929	13.2
1.7716	13.2333
1.7543	13.2667
1.7736	13.3
1.8021	13.3333
1.8173	13.3667
1.8003	13.4
1.787	13.4333
1.795	13.4667
1.7898	13.5
1.7845	13.5333
1.7709	13.5667
1.8136	13.6
1.8226	13.6333
1.8064	13.6667
1.8009	13.7
1.797	13.7333
1.7951	13.7667
1.8146	13.8
1.8336	13.8333
1.8243	13.8667
1.8194	13.9
1.8057	13.9333
1.8088	13.9667
1.8136	14
1.8288	14.0333
1.8106	14.0667
1.8453	14.1
1.8284	14.1333
1.8177	14.1667
1.8229	14.2
1.8264	14.2333
1.8189	14.2667
1.8299	14.3
1.8327	14.3333
1.828	14.3667
1.8304	14.4
1.8313	14.4333
1.8262	14.4667
1.8243	14.5
1.8066	14.5333
1.8503	14.5667
1.8528	14.6
1.8435	14.6333
1.841	14.6667
1.8325	14.7
1.8438	14.7333
1.8537	14.7667
1.8449	14.8
1.8495	14.8333
1.8509	14.8667
1.8543	14.9
1.8566	14.9333
1.8572	14.9667
1.8421	15
1.8333	15.0333
1.8816	15.0667
1.8611	15.1
1.8636	15.1333
1.8596	15.1667
1.8528	15.2
1.8672	15.2333
1.892	15.2667
1.8859	15.3
1.8709	15.3333
1.8625	15.3667
1.8747	15.4
1.8927	15.4333
1.8875	15.4667
1.819	15.5
1.8794	15.5333
1.9125	15.5667
1.8965	15.6
1.9041	15.6333
1.8752	15.6667
1.8592	15.7
1.8419	15.7333
1.8459	15.7667
1.8807	15.8
1.9041	15.8333
1.8927	15.8667
1.8728	15.9
1.8707	15.9333
1.8593	15.9667
1.8667	16
1.9073	16.0333
1.8913	16.0667
1.8729	16.1
1.8762	16.1333
1.8838	16.1667
1.9079	16.2
1.9027	16.2333
1.8944	16.2667
1.8772	16.3
1.8828	16.3333
1.909	16.3667
1.9134	16.4
1.9008	16.4333
1.8471	16.4667
1.91	16.5
1.9049	16.5333
1.9181	16.5667
1.9274	16.6
1.9108	16.6333
1.8983	16.6667
1.8769	16.7
1.8658	16.7333
1.8894	16.7667
1.921	16.8
1.94	16.8333
1.9356	16.8667
1.9083	16.9
1.8628	16.9333
1.888	16.9667
1.9134	17
1.9282	17.0333
1.9334	17.0667
1.9092	17.1
1.8931	17.1333
1.8881	17.1667
1.9161	17.2
1.9298	17.2333
1.9168	17.2667
1.908	17.3
1.9057	17.3333
1.9181	17.3667
1.8877	17.4
1.9303	17.4333
1.9419	17.4667
1.9085	17.5
1.9278	17.5333
1.9139	17.5667
1.9155	17.6
1.9162	17.6333
1.9181	17.6667
1.9183	17.7
1.9226	17.7333
1.9201	17.7667
1.9212	17.8
1.9157	17.8333
1.8877	17.8667
1.9154	17.9
1.9421	17.9333
1.9278	17.9667
1.9241	18
1.9238	18.0333
1.9204	18.0667
1.9381	18.1
1.9323	18.1333
1.9298	18.1667
1.9276	18.2
1.9325	18.2333
1.9401	18.2667
1.9436	18.3
1.8951	18.3333
1.9177	18.3667
1.9732	18.4
1.9434	18.4333
1.9623	18.4667
1.9431	18.5
1.9322	18.5333
1.9351	18.5667
1.9339	18.6
1.9603	18.6333
1.9726	18.6667
1.9646	18.7
1.9504	18.7333
1.9318	18.7667
1.9177	18.8
1.9452	18.8333
2.0033	18.8667
1.9833	18.9
1.9727	18.9333
1.9482	18.9667
1.9325	19
1.9445	19.0333
1.9733	19.0667
1.9941	19.1
2.0095	19.1333
1.9891	19.1667
1.9739	19.2
1.9752	19.2333
1.942	19.2667
1.9921	19.3
2.0259	19.3333
2.0088	19.3667
2.0011	19.4
1.9732	19.4333
1.9851	19.4667
2.009	19.5
2.0303	19.5333
2.0195	19.5667
2.0042	19.6
2.0018	19.6333
2.0215	19.6667
2.0134	19.7
1.9949	19.7333
1.9875	19.7667
2.0432	19.8
2.0297	19.8333
2.0333	19.8667
2.0251	19.9
2.0195	19.9333
2.0172	19.9667
2.0186	20
2.02	20.0333
2.038	20.0667
2.0375	20.1
2.0347	20.1333
2.0184	20.1667
1.9898	20.2
2.0174	20.2333
2.0679	20.2667
2.0599	20.3
2.0347	20.3333
2.0165	20.3667
2.0264	20.4
2.0511	20.4333
2.0705	20.4667
2.0547	20.5
2.0435	20.5333
2.0367	20.5667
2.0543	20.6
2.0522	20.6333
2.0217	20.6667
2.0361	20.7
2.0628	20.7333
2.0654	20.7667
2.0581	20.8
2.0641	20.8333
2.058	20.8667
2.064	20.9
2.0653	20.9333
2.0652	20.9667
2.0651	21
2.0685	21.0333
2.0685	21.0667
2.0619	21.1
2.0223	21.1333
2.071	21.1667
2.0867	21.2
2.0873	21.2333
2.0734	21.2667
2.0617	21.3
2.0401	21.3333
2.0253	21.3667
2.029	21.4
2.0582	21.4333
2.0839	21.4667
2.088	21.5
2.0623	21.5333
2.043	21.5667
2.0105	21.6
2.0466	21.6333
2.0961	21.6667
2.0587	21.7
2.0548	21.7333
2.0539	21.7667
2.0536	21.8
2.0589	21.8333
2.054	21.8667
2.0525	21.9
2.05	21.9333
2.0558	21.9667
2.0508	22
2.0485	22.0333
2.0028	22.0667
2.0568	22.1
2.0612	22.1333
2.0586	22.1667
2.0492	22.2
2.0236	22.2333
2.0071	22.2667
2.0007	22.3
2.0296	22.3333
2.0481	22.3667
2.0415	22.4
2.025	22.4333
2.0092	22.4667
2.0178	22.5
1.9858	22.5333
2.0249	22.5667
2.041	22.6
2.0226	22.6333
2.0158	22.6667
2.0095	22.7
2.0112	22.7333
2.0327	22.7667
2.0257	22.8
2.0242	22.8333
2.0099	22.8667
2.0024	22.9
2.0204	22.9333
2.015	22.9667
1.9699	23
2.0309	23.0333
2.016	23.0667
2.0167	23.1
2.024	23.1333
2.0118	23.1667
2.023	23.2
2.0196	23.2333
2.0132	23.2667
2.014	23.3
2.0212	23.3333
2.0158	23.3667
2.0106	23.4
1.9903	23.4333
1.9851	23.4667
2.0197	23.5
2.0194	23.5333
2.0016	23.5667
2.0021	23.6
1.991	23.6333
1.9782	23.6667
1.9853	23.7
1.9874	23.7333
1.9911	23.7667
1.9934	23.8
1.9849	23.8333
1.9665	23.8667
1.9198	23.9
1.9805	23.9333
1.9982	23.9667
1.999	24
1.9927	24.0333
1.9577	24.0667
1.9463	24.1
1.944	24.1333
1.9715	24.1667
1.9823	24.2
1.9744	24.2333
1.9607	24.2667
1.9437	24.3
1.9486	24.3333
1.937	24.3667
1.9668	24.4
1.9683	24.4333
1.9434	24.4667
1.9532	24.5
1.9328	24.5333
1.93	24.5667
1.9348	24.6
1.9336	24.6333
1.9332	24.6667
1.9379	24.7
1.9254	24.7333
1.9175	24.7667
1.9052	24.8
1.891	24.8333
1.9453	24.8667
1.9414	24.9
1.9285	24.9333
1.914	24.9667
1.9106	25
1.9102	25.0333
1.9286	25.0667
1.9431	25.1
1.9393	25.1333
1.9263	25.1667
1.9101	25.2
1.9132	25.2333
1.9281	25.2667
1.8981	25.3
1.9478	25.3333
1.9286	25.3667
1.9237	25.4
1.9246	25.4333
1.919	25.4667
1.9189	25.5
1.9215	25.5333
1.9199	25.5667
1.9239	25.6
1.9229	25.6333
1.9158	25.6667
1.9154	25.7
1.8805	25.7333
1.9109	25.7667
1.9404	25.8
1.9287	25.8333
1.922	25.8667
1.9155	25.9
1.9115	25.9333
1.928	25.9667
1.9307	26
1.9277	26.0333
1.9266	26.0667
1.9196	26.1
1.9234	26.1333
1.9243	26.1667
1.8954	26.2
1.9361	26.2333
1.9451	26.2667
1.922	26.3
1.9245	26.3333
1.9138	26.3667
1.8929	26.4
1.8971	26.4333
1.8993	26.4667
1.9245	26.5
1.9248	26.5333
1.9231	26.5667
1.9026	26.6
1.8861	26.6333
1.8473	26.6667
1.9338	26.7
1.9726	26.7333
1.9222	26.7667
1.9286	26.8
1.891	26.8333
1.8944	26.8667
1.9017	26.9
1.9287	26.9333
1.9582	26.9667
1.9814	27
1.9706	27.0333
1.9498	27.0667
1.9351	27.1
1.9115	27.1333
1.9602	27.1667
1.9714	27.2
1.9773	27.2333
1.9638	27.2667
1.957	27.3
1.9307	27.3333
1.9326	27.3667
1.95	27.4
1.9746	27.4333
1.9808	27.4667
1.9652	27.5
1.9509	27.5333
1.9366	27.5667
1.9413	27.6
1.9471	27.6333
1.9956	27.6667
1.9817	27.7
1.9645	27.7333
1.9624	27.7667
1.9491	27.8
1.9463	27.8333
1.9468	27.8667
1.9496	27.9
1.976	27.9333
1.972	27.9667
1.9711	28
1.9489	28.0333
1.9232	28.0667
1.9466	28.1
1.9928	28.1333
1.9924	28.1667
1.9714	28.2
1.9513	28.2333
1.939	28.2667
1.964	28.3
1.9888	28.3333
2.0026	28.3667
1.9884	28.4
1.9742	28.4333
1.9561	28.4667
1.9727	28.5
1.9623	28.5333
1.964	28.5667
1.9993	28.6
1.9911	28.6333
1.9896	28.6667
1.9852	28.7
1.9813	28.7333
1.9848	28.7667
1.9936	28.8
1.9888	28.8333
1.992	28.8667
1.9847	28.9
1.9906	28.9333
1.9878	28.9667
1.9833	29
1.9552	29.0333
2.0077	29.0667
2.0026	29.1
1.9906	29.1333
1.9813	29.1667
1.9565	29.2
1.957	29.2333
1.982	29.2667
2.0034	29.3
1.9961	29.3333
1.9782	29.3667
1.9642	29.4
1.9723	29.4333
1.9871	29.4667
1.9589	29.5
2.0043	29.5333
1.9873	29.5667
1.9875	29.6
1.9846	29.6333
1.9795	29.6667
1.9793	29.7
1.9892	29.7333
1.9883	29.7667
1.9892	29.8
1.9834	29.8333
1.9834	29.8667
1.9804	29.9
1.9797	29.9333
1.9432	29.9667
1.9929	30
1.9939	30.0333
1.9953	30.0667
1.9953	30.1
1.9739	30.1333
1.9573	30.1667
1.9375	30.2
1.9475	30.2333
1.9785	30.2667
1.9989	30.3
1.9991	30.3333
1.9747	30.3667
1.962	30.4
1.939	30.4333
1.9491	30.4667
1.9843	30.5
1.9822	30.5333
1.9798	30.5667
1.9721	30.6
1.9647	30.6333
1.9496	30.6667
1.9543	30.7
1.9527	30.7333
1.9742	30.7667
1.9782	30.8
1.9743	30.8333
1.9614	30.8667
1.9341	30.9
1.8995	30.9333
1.9739	30.9667
1.9903	31
1.9761	31.0333
1.9709	31.0667
1.9471	31.1
1.9296	31.1333
1.9235	31.1667
1.9508	31.2
1.9765	31.2333
1.9856	31.2667
1.9598	31.3
1.948	31.3333
1.9246	31.3667
1.9063	31.4
1.9623	31.4333
1.9677	31.4667
1.9855	31.5
1.9663	31.5333
1.9471	31.5667
1.9267	31.6
1.9117	31.6333
1.9089	31.6667
1.9468	31.7
1.9691	31.7333
1.9905	31.7667
1.9608	31.8
1.9305	31.8333
1.9338	31.8667
1.9672	31.9
1.9852	31.9333
1.9537	31.9667
1.9474	32
1.9373	32.0333
1.9403	32.0667
1.9584	32.1
1.9893	32.1333
1.9994	32.1667
1.9791	32.2
1.9598	32.2333
1.9408	32.2667
1.9238	32.3
2.0086	32.3333
1.9909	32.3667
1.9966	32.4
1.9855	32.4333
1.9746	32.4667
1.9753	32.5
1.9704	32.5333
1.973	32.5667
1.9809	32.6
2.0112	32.6333
2.0115	32.6667
2.007	32.7
1.9819	32.7333
1.9412	32.7667
1.9973	32.8
2.0066	32.8333
2.0258	32.8667
2.0288	32.9
2.0172	32.9333
1.9972	32.9667
1.9823	33
1.9683	33.0333
1.9735	33.0667
2.0065	33.1
2.0249	33.1333
2.015	33.1667
1.9917	33.2
1.941	33.2333
2.016	33.2667
2.0088	33.3
2.0129	33.3333
2.006	33.3667
2.0085	33.4
2.0039	33.4333
2.0083	33.4667
2.0155	33.5
2.0135	33.5333
2.0208	33.5667
2.0178	33.6
2.0156	33.6333
2.0074	33.6667
1.9751	33.7
2.0326	33.7333
2.0333	33.7667
2.0266	33.8
2.0232	33.8333
2.0197	33.8667
2.0275	33.9
2.04	33.9333
2.034	33.9667
2.0366	34
2.0277	34.0333
2.0312	34.0667
2.0283	34.1
2.0319	34.1333
2.0011	34.1667
2.0621	34.2
2.0515	34.2333
2.0446	34.2667
2.0349	34.3
2.0116	34.3333
1.9981	34.3667
1.9984	34.4
2.0181	34.4333
2.0468	34.4667
2.0521	34.5
2.045	34.5333
2.0168	34.5667
1.9909	34.6
1.9914	34.6333
2.0561	34.6667
2.0691	34.7
2.0508	34.7333
2.033	34.7667
2.0151	34.8
2.0059	34.8333
2.0229	34.8667
2.0482	34.9
2.0725	34.9333
2.0811	34.9667
2.0549	35
2.0387	35.0333
1.9696	35.0667
2.0462	35.1
2.1039	35.1333
2.0523	35.1667
2.0542	35.2
2.0492	35.2333
2.0585	35.2667
2.0835	35.3
2.0735	35.3333
2.0704	35.3667
2.0584	35.4
2.0625	35.4333
2.0712	35.4667
2.088	35.5
2.039	35.5333
2.0985	35.5667
2.0871	35.6
2.063	35.6333
2.0634	35.6667
2.0626	35.7
2.0603	35.7333
2.063	35.7667
2.0647	35.8
2.0672	35.8333
2.0685	35.8667
2.0663	35.9
2.0609	35.9333
2.032	35.9667
2.0521	36
2.0891	36.0333
2.0846	36.0667
2.0751	36.1
2.0548	36.1333
2.062	36.1667
2.0788	36.2
2.0927	36.2333
2.0796	36.2667
2.0716	36.3
2.0647	36.3333
2.0807	36.3667
2.0879	36.4
2.0419	36.4333
2.0881	36.4667
2.0853	36.5
2.0898	36.5333
2.0812	36.5667
2.0957	36.6
2.0843	36.6333
2.0852	36.6667
2.0824	36.7
2.0894	36.7333
2.0987	36.7667
2.1004	36.8
2.0962	36.8333
2.0678	36.8667
2.0591	36.9
2.125	36.9333
2.097	36.9667
2.1111	37
2.1031	37.0333
2.093	37.0667
2.1119	37.1
2.1261	37.1333
2.1212	37.1667
2.1113	37.2
2.112	37.2333
2.1145	37.2667
2.1206	37.3
2.0807	37.3333
2.1402	37.3667
2.1243	37.4
2.1136	37.4333
2.1068	37.4667
2.0913	37.5
2.0944	37.5333
2.0957	37.5667
2.113	37.6
2.1191	37.6333
2.1177	37.6667
2.1101	37.7
2.0854	37.7333
2.0468	37.7667
2.1145	37.8
2.1409	37.8333
2.137	37.8667
2.1205	37.9
2.1063	37.9333
2.085	37.9667
2.0697	38
2.0607	38.0333
2.0949	38.0667
2.1212	38.1
2.1352	38.1333
2.1112	38.1667
2.0712	38.2
2.079	38.2333
2.1479	38.2667
2.121	38.3
2.1137	38.3333
2.1153	38.3667
2.1074	38.4
2.1191	38.4333
2.1503	38.4667
2.1552	38.5
2.1483	38.5333
2.1304	38.5667
2.1167	38.6
2.1129	38.6333
2.1155	38.6667
2.1774	38.7
2.1732	38.7333
2.166	38.7667
2.126	38.8
2.1233	38.8333
2.1429	38.8667
2.169	38.9
2.1798	38.9333
2.1713	38.9667
2.1604	39
2.143	39.0333
2.1281	39.0667
2.1353	39.1
2.1474	39.1333
2.2066	39.1667
2.1615	39.2
2.166	39.2333
2.1446	39.2667
2.1178	39.3
2.1283	39.3333
2.1539	39.3667
2.1646	39.4
2.151	39.4333
2.1363	39.4667
2.1264	39.5
2.1259	39.5333
2.1516	39.5667
2.1699	39.6
2.1535	39.6333
2.1476	39.6667
2.1272	39.7
2.117	39.7333
2.127	39.7667
2.1467	39.8
2.1566	39.8333
2.1506	39.8667
2.1353	39.9
2.1176	39.9333
2.1168	39.9667
2.1122	40
2.1614	40.0333
2.167	40.0667
2.1356	40.1
2.1359	40.1333
2.1122	40.1667
2.105	40.2
2.1205	40.2333
2.1443	40.2667
2.1445	40.3
2.1282	40.3333
2.1094	40.3667
2.1021	40.4
2.0871	40.4333
2.1515	40.4667
2.1579	40.5
2.1389	40.5333
2.1138	40.5667
2.1126	40.6
2.1258	40.6333
2.1478	40.6667
2.1385	40.7
2.1406	40.7333
2.1227	40.7667
2.1191	40.8
2.1185	40.8333
2.1125	40.8667
2.1184	40.9
2.1751	40.9333
2.1548	40.9667
2.1149	41
2.1241	41.0333
2.1168	41.0667
2.1235	41.1
2.1193	41.1333
2.1206	41.1667
2.1196	41.2
2.1244	41.2333
2.121	41.2667
2.1178	41.3
2.0701	41.3333
2.1371	41.3667
2.1375	41.4
2.1452	41.4333
2.1254	41.4667
2.1213	41.5
2.1147	41.5333
2.1176	41.5667
2.1141	41.6
2.1331	41.6333
2.146	41.6667
2.1392	41.7
2.1306	41.7333
2.091	41.7667
2.1056	41.8
2.144	41.8333
2.1567	41.8667
2.1429	41.9
2.1396	41.9333
2.1169	41.9667
2.0986	42
2.0885	42.0333
2.097	42.0667
2.1296	42.1
2.1495	42.1333
2.1365	42.1667
2.1161	42.2
2.0519	42.2333
2.1127	42.2667
2.1537	42.3
2.1216	42.3333
2.1226	42.3667
2.1073	42.4
2.108	42.4333
2.1112	42.4667
2.1322	42.5
2.1302	42.5333
2.1363	42.5667
2.124	42.6
2.1038	42.6333
2.0958	42.6667
2.0822	42.7
2.1415	42.7333
2.1494	42.7667
2.1206	42.8
2.1066	42.8333
2.0977	42.8667
2.1045	42.9
2.131	42.9333
2.1263	42.9667
2.1277	43
2.1153	43.0333
2.095	43.0667
2.1004	43.1
2.1008	43.1333
2.112	43.1667
2.1274	43.2
2.114	43.2333
2.1054	43.2667
2.0916	43.3
2.0915	43.3333
2.1007	43.3667
2.109	43.4
2.1014	43.4333
2.0911	43.4667
2.0844	43.5
2.0983	43.5333
2.0871	43.5667
2.0541	43.6
2.0995	43.6333
2.0943	43.6667
2.0789	43.7
2.0857	43.7333
2.0778	43.7667
2.0791	43.8
2.0915	43.8333
2.0859	43.8667
2.0888	43.9
2.0854	43.9333
2.0694	43.9667
2.0691	44
2.0171	44.0333
2.0878	44.0667
2.106	44.1
2.0829	44.1333
2.068	44.1667
2.062	44.2
2.0702	44.2333
2.0977	44.2667
2.0947	44.3
2.0823	44.3333
2.0721	44.3667
2.066	44.4
2.085	44.4333
2.0525	44.4667
2.0504	44.5
2.0896	44.5333
2.0887	44.5667
2.0811	44.6
2.0775	44.6333
2.0812	44.6667
2.0826	44.7
2.083	44.7333
2.0756	44.7667
2.0768	44.8
2.0797	44.8333
2.0783	44.8667
2.0651	44.9
2.0342	44.9333
2.0881	44.9667
2.0845	45
2.0965	45.0333
2.0708	45.0667
2.0654	45.1
2.0683	45.1333
2.0792	45.1667
2.0813	45.2
2.079	45.2333
2.0679	45.2667
2.0667	45.3
2.0688	45.3333
2.0588	45.3667
2.0724	45.4
2.089	45.4333
2.0735	45.4667
2.0675	45.5
2.0667	45.5333
2.0621	45.5667
2.0653	45.6
2.0782	45.6333
2.074	45.6667
2.0782	45.7
2.0742	45.7333
2.0587	45.7667
2.0567	45.8
2.0103	45.8333
2.0948	45.8667
2.0877	45.9
2.0958	45.9333
2.0694	45.9667
2.0516	46
2.0606	46.0333
2.0627	46.0667
2.094	46.1
2.0888	46.1333
2.0838	46.1667
2.0681	46.2
2.0545	46.2333
2.071	46.2667
2.0634	46.3
2.1081	46.3333
2.093	46.3667
2.0794	46.4
2.0826	46.4333
2.0603	46.4667
2.0643	46.5
2.0652	46.5333
2.0707	46.5667
2.0794	46.6
2.0794	46.6333
2.0782	46.6667
2.0603	46.7
2.0319	46.7333
2.0501	46.7667
2.1086	46.8
2.0844	46.8333
2.0861	46.8667
2.0762	46.9
2.055	46.9333
2.0387	46.9667
2.0192	47
2.0192	47.0333
2.0599	47.0667
2.0808	47.1
2.0837	47.1333
2.0547	47.1667
2.0164	47.2
2.0361	47.2333
2.0815	47.2667
2.074	47.3
2.059	47.3333
2.0448	47.3667
2.0416	47.4
2.0419	47.4333
2.0581	47.4667
2.0831	47.5
2.0776	47.5333
2.0738	47.5667
2.0512	47.6
2.0311	47.6333
2.0013	47.6667
2.0787	47.7
2.1	47.7333
2.0937	47.7667
2.0743	47.8
2.0512	47.8333
2.0381	47.8667
2.0438	47.9
2.0684	47.9333
2.0949	47.9667
2.1048	48
2.0838	48.0333
2.0648	48.0667
2.0352	48.1
2.0272	48.1333
2.1074	48.1667
2.0994	48.2
2.072	48.2333
2.0622	48.2667
2.0728	48.3
2.0922	48.3333
2.0886	48.3667
2.0754	48.4
2.0612	48.4333
2.067	48.4667
2.0885	48.5
2.0869	48.5333
2.0538	48.5667
2.0307	48.6
2.0888	48.6333
2.0899	48.6667
2.0985	48.7
2.0844	48.7333
2.0629	48.7667
2.0453	48.8
2.0333	48.8333
2.0548	48.8667
2.0868	48.9
2.0962	48.9333
2.0728	48.9667
2.0566	49
2.0283	49.0333
2.0354	49.0667
2.0779	49.1
2.0907	49.1333
2.0684	49.1667
2.0581	49.2
2.0351	49.2333
2.0204	49.2667
2.0339	49.3
2.0637	49.3333
2.0873	49.3667
2.0865	49.4
2.0601	49.4333
2.043	49.4667
1.9969	49.5
2.0681	49.5333
2.0654	49.5667
2.0756	49.6
2.0683	49.6333
2.0595	49.6667
2.0638	49.7
2.0635	49.7333
2.0628	49.7667
2.066	49.8
2.0674	49.8333
2.0671	49.8667
2.0642	49.9
2.0404	49.9333
2.039	49.9667
2.0802	50
2.0783	50.0333
2.0688	50.0667
2.0673	50.1
2.0522	50.1333
2.0426	50.1667
2.0497	50.2
2.0577	50.2333
2.0728	50.2667
2.0671	50.3
2.0608	50.3333
2.0372	50.3667
1.9927	50.4
2.0505	50.4333
2.0957	50.4667
2.0829	50.5
2.0823	50.5333
2.0468	50.5667
2.032	50.6
2.0279	50.6333
2.0423	50.6667
2.0741	50.7
2.0916	50.7333
2.0856	50.7667
2.063	50.8
2.037	50.8333
1.9918	50.8667
2.076	50.9
2.0984	50.9333
2.0888	50.9667
2.0751	51
2.0538	51.0333
2.035	51.0667
2.0376	51.1
2.0649	51.1333
2.0909	51.1667
2.1004	51.2
2.077	51.2333
2.0601	51.2667
2.0329	51.3
2.0722	51.3333
2.0881	51.3667
2.0957	51.4
2.0996	51.4333
2.0686	51.4667
2.0558	51.5
2.0438	51.5333
2.0519	51.5667
2.0819	51.6
2.1073	51.6333
2.1111	51.6667
2.0874	51.7
2.0634	51.7333
2.0081	51.7667
2.0853	51.8
2.1179	51.8333
2.1072	51.8667
2.0875	51.9
2.0711	51.9333
2.072	51.9667
2.0774	52
2.1029	52.0333
2.1222	52.0667
2.113	52.1
2.0965	52.1333
2.0774	52.1667
2.0665	52.2
2.0613	52.2333
2.1394	52.2667
2.1119	52.3
2.1059	52.3333
2.0959	52.3667
2.0619	52.4
2.0513	52.4333
2.0647	52.4667
2.0943	52.5
2.1116	52.5333
2.0923	52.5667
2.0801	52.6
2.0719	52.6333
2.0761	52.6667
2.0456	52.7
2.1075	52.7333
2.0909	52.7667
2.0861	52.8
2.0835	52.8333
2.0675	52.8667
2.0483	52.9
2.0346	52.9333
2.0372	52.9667
2.0691	53
2.087	53.0333
2.0787	53.0667
2.0614	53.1
2.0117	53.1333
2.0233	53.1667
2.105	53.2
2.0945	53.2333
2.0795	53.2667
2.0562	53.3
2.0438	53.3333
2.0694	53.3667
2.0935	53.4
2.0994	53.4333
2.0865	53.4667
2.0752	53.5
2.0601	53.5333
2.0638	53.5667
2.0554	53.6
2.0744	53.6333
2.0946	53.6667
2.0707	53.7
2.0739	53.7333
2.0608	53.7667
2.0559	53.8
2.0596	53.8333
2.0593	53.8667
2.0595	53.9
2.0628	53.9333
2.0645	53.9667
2.0463	54
2.0427	54.0333
1.9961	54.0667
2.0704	54.1
2.0743	54.1333
2.0473	54.1667
2.0408	54.2
2.0317	54.2333
2.0501	54.2667
2.0747	54.3
2.0727	54.3333
2.0583	54.3667
2.0473	54.4
2.0452	54.4333
2.0568	54.4667
2.0319	54.5
2.0177	54.5333
2.0717	54.5667
2.0561	54.6
2.0502	54.6333
2.0459	54.6667
2.0319	54.7
2.0261	54.7333
2.0323	54.7667
2.0381	54.8
2.045	54.8333
2.0455	54.8667
2.0399	54.9
2.0168	54.9333
1.9707	54.9667
2.015	55
2.0517	55.0333
2.0535	55.0667
2.0456	55.1
2.029	55.1333
2.0067	55.1667
1.992	55.2
1.9889	55.2333
2.0256	55.2667
2.0497	55.3
2.0407	55.3333
2.018	55.3667
1.9981	55.4
1.9739	55.4333
2.0275	55.4667
2.0463	55.5
2.0307	55.5333
2.0282	55.5667
2.0071	55.6
1.988	55.6333
1.9822	55.6667
2.0076	55.7
2.0321	55.7333
2.0309	55.7667
2.0079	55.8
1.9878	55.8333
1.9452	55.8667
2.0033	55.9
2.0451	55.9333
2.0075	55.9667
2.0156	56
1.9845	56.0333
1.9815	56.0667
1.9844	56.1
2.0004	56.1333
2.0257	56.1667
2.021	56.2
2.0087	56.2333
1.9869	56.2667
1.9732	56.3
1.9721	56.3333
2.0388	56.3667
2.0381	56.4
2.0017	56.4333
2.0044	56.4667
1.986	56.5
1.9667	56.5333
1.9701	56.5667
1.9967	56.6
2.007	56.6333
1.9935	56.6667
1.9779	56.7
1.9709	56.7333
1.9432	56.7667
2.0028	56.8
2.0139	56.8333
2.003	56.8667
1.9908	56.9
1.976	56.9333
1.9913	56.9667
2.0117	57
2.0045	57.0333
1.9963	57.0667
1.9962	57.1
2.0037	57.1333
2.0213	57.1667
2.0116	57.2
1.9763	57.2333
1.9886	57.2667
2.0246	57.3
2.03	57.3333
2.0305	57.3667
2.0157	57.4
1.9934	57.4333
1.9784	57.4667
1.999	57.5
2.029	57.5333
2.0324	57.5667
2.0129	57.6
2.0016	57.6333
1.9996	57.6667
1.9592	57.7
2.0044	57.7333
2.047	57.7667
2.0347	57.8
2.0316	57.8333
2.0006	57.8667
1.9874	57.9
1.9916	57.9333
2.0063	57.9667
2.0365	58
2.0486	58.0333
2.0355	58.0667
2.0186	58.1
1.9962	58.1333
1.9632	58.1667
2.0374	58.2
2.0736	58.2333
2.0206	58.2667
2.0224	58.3
2.0133	58.3333
1.993	58.3667
2.0018	58.4
2.014	58.4333
2.0182	58.4667
2.0141	58.5
2.0007	58.5333
1.9925	58.5667
1.9996	58.6
1.9666	58.6333
2.0343	58.6667
2.0275	58.7
2.0166	58.7333
1.9972	58.7667
1.9862	58.8
1.9868	58.8333
1.9833	58.8667
1.9913	58.9
2.0232	58.9333
2.0207	58.9667
2.0199	59
1.9997	59.0333
1.9822	59.0667
1.9473	59.1
2.0311	59.1333
2.0472	59.1667
2.0257	59.2
1.9996	59.2333
1.9863	59.2667
2.0056	59.3
2.0347	59.3333
2.042	59.3667
2.0209	59.4
2.0181	59.4333
2.0106	59.4667
2.0119	59.5
1.9923	59.5333
2.0008	59.5667
2.0681	59.6
2.04	59.6333
2.0252	59.6667
2.0188	59.7
1.9926	59.7333
1.9926	59.7667
1.9934	59.8
2.0099	59.8333
2.0392	59.8667
2.036	59.9
2.0297	59.9333
2.004	59.9667
1.9847	60
1.9604	60.0333
2.0606	60.0667
2.0687	60.1
2.036	60.1333
2.0302	60.1667
2.0001	60.2
2.0217	60.2333
2.0481	60.2667
2.0637	60.3
2.0508	60.3333
2.0416	60.3667
2.044	60.4
2.039	60.4333
2.0218	60.4667
2.0358	60.5
2.082	60.5333
2.0594	60.5667
2.0742	60.6
2.0519	60.6333
2.0507	60.6667
2.0527	60.7
2.0532	60.7333
2.0796	60.7667
2.0771	60.8
2.08	60.8333
2.068	60.8667
2.0662	60.9
2.05	60.9333
2.043	60.9667
2.1131	61
2.0996	61.0333
2.0769	61.0667
2.0731	61.1
2.072	61.1333
2.0965	61.1667
2.1202	61.2
2.1146	61.2333
2.0973	61.2667
2.0849	61.3
2.0903	61.3333
2.1163	61.3667
2.0873	61.4
2.0784	61.4333
2.1191	61.4667
2.1174	61.5
2.1266	61.5333
2.1105	61.5667
2.1005	61.6
2.101	61.6333
2.1094	61.6667
2.1307	61.7
2.1248	61.7333
2.1258	61.7667
2.1052	61.8
2.0998	61.8333
2.082	61.8667
2.1259	61.9
2.1436	61.9333
2.157	61.9667
2.1164	62
2.0963	62.0333
2.098	62.0667
2.1111	62.1
2.1416	62.1333
2.1449	62.1667
2.1304	62.2
2.1182	62.2333
2.0991	62.2667
2.1141	62.3
2.0799	62.3333
2.1407	62.3667
2.1458	62.4
2.1245	62.4333
2.1223	62.4667
2.1122	62.5
2.112	62.5333
2.1372	62.5667
2.1434	62.6
2.1321	62.6333
2.1199	62.6667
2.1143	62.7
2.1351	62.7333
2.1294	62.7667
2.0974	62.8
2.1346	62.8333
2.1324	62.8667
2.1186	62.9
2.1307	62.9333
2.1294	62.9667
2.1258	63
2.1278	63.0333
2.1216	63.0667
2.1269	63.1
2.1248	63.1333
2.1217	63.1667
2.1166	63.2
2.062	63.2333
2.1259	63.2667
2.1346	63.3
2.1307	63.3333
2.1178	63.3667
2.0978	63.4
2.0805	63.4333
2.0705	63.4667
2.093	63.5
2.1222	63.5333
2.1266	63.5667
2.0987	63.6
2.0856	63.6333
2.0669	63.6667
2.0338	63.7
2.1046	63.7333
2.1208	63.7667
2.1238	63.8
2.0982	63.8333
2.0872	63.8667
2.0646	63.9
2.0512	63.9333
2.0496	63.9667
2.0817	64
2.1078	64.0333
2.1222	64.0667
2.1005	64.1
2.0468	64.1333
2.0591	64.1667
2.1139	64.2
2.0921	64.2333
2.1176	64.2667
2.0999	64.3
2.0919	64.3333
2.0933	64.3667
2.0922	64.4
2.1129	64.4333
2.1212	64.4667
2.1108	64.5
2.0943	64.5333
2.0871	64.5667
2.0661	64.6
2.1226	64.6333
2.1293	64.6667
2.1003	64.7
2.0895	64.7333
2.0923	64.7667
2.0902	64.8
2.0906	64.8333
2.0911	64.8667
2.0826	64.9
2.0873	64.9333
2.0876	64.9667
2.0825	65
2.0776	65.0333
2.0227	65.0667
2.1033	65.1
2.1031	65.1333
2.0894	65.1667
2.0779	65.2
2.0692	65.2333
2.0763	65.2667
2.1028	65.3
2.0952	65.3333
2.0827	65.3667
2.0765	65.4
2.0854	65.4333
2.0998	65.4667
2.0731	65.5
2.0706	65.5333
2.09	65.5667
2.0953	65.6
2.0872	65.6333
2.0947	65.6667
2.0869	65.7
2.085	65.7333
2.0849	65.7667
2.0873	65.8
2.0892	65.8333
2.0919	65.8667
2.0883	65.9
2.0793	65.9333
2.0292	65.9667
2.0763	66
2.1118	66.0333
2.0902	66.0667
2.0997	66.1
2.0794	66.1333
2.0582	66.1667
2.0433	66.2
2.0498	66.2333
2.0813	66.2667
2.0976	66.3
2.0777	66.3333
2.0644	66.3667
2.047	66.4
2.0171	66.4333
2.0631	66.4667
2.1019	66.5
2.0734	66.5333
2.0712	66.5667
2.0441	66.6
[truncated: 7,002 more rows]
