# Supplementary material for: Auditory feedback effect on temporal patterns during self-pacing treadmill walking
Source: PLoS One. 2025 Nov 4;20(11):e0335971. doi: 10.1371/journal.pone.0335971 (PMC12585087; doi:10.1371/journal.pone.0335971)
Supplement: S2 File — This file archive contains gait events from the two test conditions (no sound and with sound) for all included participants, as well as the validation data for the accelerometer-based gait event detection algorithm. All data files are in CSV format. A readme file is included with the details of the file format and contents. (ZIP) [file pone.0335971.s003.zip › TreadmillSoundsData/TestConditions/NoSound/BeltSpeed/Subject33_NoSoundBeltspeed.csv]

BeltSpeed	Time
1.1467	0
1.141	0.0333
1.1304	0.0667
1.1178	0.1
1.1277	0.1333
1.1461	0.1667
1.1213	0.2
1.1251	0.2333
1.108	0.2667
1.124	0.3
1.144	0.3333
1.1382	0.3667
1.127	0.4
1.1067	0.4333
1.1122	0.4667
1.1407	0.5
1.134	0.5333
1.1164	0.5667
1.1102	0.6
1.1241	0.6333
1.1188	0.6667
1.1134	0.7
1.1076	0.7333
1.1181	0.7667
1.1052	0.8
1.1088	0.8333
1.0954	0.8667
1.1075	0.9
1.1122	0.9333
1.107	0.9667
1.0955	1
1.0945	1.0333
1.106	1.0667
1.1113	1.1
1.0985	1.1333
1.0888	1.1667
1.0942	1.2
1.1046	1.2333
1.1053	1.2667
1.0982	1.3
1.0831	1.3333
1.087	1.3667
1.0974	1.4
1.0937	1.4333
1.0931	1.4667
1.0875	1.5
1.0836	1.5333
1.0935	1.5667
1.0929	1.6
1.0897	1.6333
1.081	1.6667
1.0829	1.7
1.0899	1.7333
1.0911	1.7667
1.0859	1.8
1.0742	1.8333
1.0825	1.8667
1.0901	1.9
1.0844	1.9333
1.0774	1.9667
1.0672	2
1.0793	2.0333
1.0842	2.0667
1.0766	2.1
1.075	2.1333
1.0765	2.1667
1.0768	2.2
1.0769	2.2333
1.074	2.2667
1.0712	2.3
1.0723	2.3333
1.0725	2.3667
1.0736	2.4
1.07	2.4333
1.0632	2.4667
1.0674	2.5
1.0666	2.5333
1.068	2.5667
1.0618	2.6
1.0523	2.6333
1.0522	2.6667
1.056	2.7
1.0577	2.7333
1.0546	2.7667
1.0554	2.8
1.0574	2.8333
1.0552	2.8667
1.053	2.9
1.0482	2.9333
1.0505	2.9667
1.0499	3
1.0495	3.0333
1.0431	3.0667
1.0431	3.1
1.0446	3.1333
1.0429	3.1667
1.0443	3.2
1.0384	3.2333
1.0254	3.2667
1.0385	3.3
1.0325	3.3333
1.0403	3.3667
1.0268	3.4
1.0204	3.4333
1.032	3.4667
1.0324	3.5
1.0242	3.5333
1.0232	3.5667
1.0285	3.6
1.0339	3.6333
1.028	3.6667
1.0184	3.7
1.0224	3.7333
1.0334	3.7667
1.0301	3.8
1.0204	3.8333
1.0141	3.8667
1.0211	3.9
1.0306	3.9333
1.0211	3.9667
1.0179	4
1.0208	4.0333
1.0399	4.0667
1.0306	4.1
1.0184	4.1333
1.0188	4.1667
1.028	4.2
1.043	4.2333
1.0357	4.2667
1.028	4.3
1.0137	4.3333
1.0307	4.3667
1.0441	4.4
1.026	4.4333
1.0271	4.4667
1.0367	4.5
1.0211	4.5333
1.036	4.5667
1.0116	4.6
1.023	4.6333
1.0239	4.6667
1.0221	4.7
1.015	4.7333
1.0143	4.7667
1.0201	4.8
1.0275	4.8333
1.0215	4.8667
1.0112	4.9
1.013	4.9333
1.0266	4.9667
1.0292	5
1.0121	5.0333
1.0082	5.0667
1.0168	5.1
1.0264	5.1333
1.0068	5.1667
1.0015	5.2
1.0034	5.2333
1.0188	5.2667
1.0288	5.3
1.022	5.3333
1.0046	5.3667
0.998	5.4
1.0177	5.4333
1.0344	5.4667
1.0156	5.5
1.0023	5.5333
1.0083	5.5667
1.0233	5.6
1.0104	5.6333
1.0055	5.6667
1.0093	5.7
1.0185	5.7333
1.0168	5.7667
0.9989	5.8
1.0006	5.8333
1.0052	5.8667
1.0255	5.9
1.0167	5.9333
1.0025	5.9667
1.0026	6
1.0209	6.0333
1.0169	6.0667
1.0064	6.1
1.002	6.1333
1.0175	6.1667
1.0235	6.2
1.0144	6.2333
1.0032	6.2667
1.0097	6.3
1.022	6.3333
1.0172	6.3667
1.0048	6.4
0.9999	6.4333
1.0077	6.4667
1.0189	6.5
1.0065	6.5333
1.0056	6.5667
1.0125	6.6
1.0161	6.6333
1.0093	6.6667
1.0011	6.7
1.0025	6.7333
1.0174	6.7667
1.0139	6.8
1.0042	6.8333
0.9964	6.8667
1.0042	6.9
1.0142	6.9333
1.0099	6.9667
1.0029	7
0.9905	7.0333
0.9956	7.0667
1.0044	7.1
1.0094	7.1333
0.9993	7.1667
0.9901	7.2
0.9839	7.2333
0.9997	7.2667
1.0159	7.3
1.011	7.3333
0.9977	7.3667
0.9856	7.4
1.0005	7.4333
1.0181	7.4667
1.0097	7.5
0.9972	7.5333
0.9912	7.5667
1.0005	7.6
1.015	7.6333
1.0093	7.6667
1.0022	7.7
0.9746	7.7333
0.9923	7.7667
1.0086	7.8
1.0169	7.8333
1.0079	7.8667
0.9892	7.9
0.9793	7.9333
0.994	7.9667
1.0174	8
1.0129	8.0333
0.9969	8.0667
0.9845	8.1
0.9938	8.1333
1.0182	8.1667
1.0131	8.2
1.0054	8.2333
0.9868	8.2667
0.9865	8.3
1.0126	8.3333
1.0114	8.3667
1.0132	8.4
0.9987	8.4333
0.9811	8.4667
0.9929	8.5
1.0168	8.5333
1.0196	8.5667
1.007	8.6
0.9912	8.6333
0.9911	8.6667
1.0035	8.7
1.027	8.7333
1.0185	8.7667
1.0084	8.8
0.9898	8.8333
0.9956	8.8667
1.0202	8.9
1.0279	8.9333
1.0177	8.9667
1.0074	9
0.9773	9.0333
1.0003	9.0667
1.0241	9.1
1.0266	9.1333
1.0181	9.1667
1.0006	9.2
0.9936	9.2333
1.0177	9.2667
1.03	9.3
1.0183	9.3333
1.0047	9.3667
1.0028	9.4
1.0122	9.4333
1.0335	9.4667
1.0246	9.5
1.0166	9.5333
0.9988	9.5667
1.0079	9.6
1.0243	9.6333
1.0243	9.6667
1.0224	9.7
1.0019	9.7333
1.0065	9.7667
1.0168	9.8
1.0294	9.8333
1.0207	9.8667
1.0087	9.9
0.9984	9.9333
1.0062	9.9667
1.0261	10
1.0304	10.0333
1.0173	10.0667
1.0023	10.1
1.0021	10.1333
1.0194	10.1667
1.031	10.2
1.0219	10.2333
1.0145	10.2667
0.9907	10.3
1.0075	10.3333
1.0272	10.3667
1.0305	10.4
1.0183	10.4333
1.0027	10.4667
1.0132	10.5
1.0297	10.5333
1.0201	10.5667
1.0088	10.6
1.0132	10.6333
1.0213	10.6667
1.032	10.7
1.026	10.7333
1.0136	10.7667
1.0031	10.8
1.0091	10.8333
1.0263	10.8667
1.0308	10.9
1.0165	10.9333
1.0091	10.9667
0.9939	11
1.0043	11.0333
1.0334	11.0667
1.0305	11.1
1.022	11.1333
1.0019	11.1667
0.9979	11.2
1.0157	11.2333
1.0375	11.2667
1.0291	11.3
1.0119	11.3333
1.0019	11.3667
1.0212	11.4
1.0347	11.4333
1.0228	11.4667
1.009	11.5
1.0061	11.5333
1.0285	11.5667
1.02	11.6
1.0192	11.6333
1.0064	11.6667
1.011	11.7
1.0262	11.7333
1.0345	11.7667
1.0262	11.8
1.0106	11.8333
1.0062	11.8667
1.0125	11.9
1.0344	11.9333
1.0349	11.9667
1.0265	12
1.0102	12.0333
1.0031	12.0667
1.0198	12.1
1.0403	12.1333
1.034	12.1667
1.0257	12.2
1.0027	12.2333
0.9926	12.2667
1.0233	12.3
1.0396	12.3333
1.0265	12.3667
1.0124	12.4
1.0154	12.4333
1.0306	12.4667
1.0237	12.5
1.0144	12.5333
1.0171	12.5667
1.0254	12.6
1.0244	12.6333
1.0209	12.6667
1.0113	12.7
1.0152	12.7333
1.0264	12.7667
1.0238	12.8
1.0137	12.8333
1.0102	12.8667
1.0067	12.9
1.027	12.9333
1.0177	12.9667
1.01	13
1.0064	13.0333
1.0158	13.0667
1.0248	13.1
1.0201	13.1333
1.0102	13.1667
1.0049	13.2
1.0101	13.2333
1.0198	13.2667
1.0247	13.3
1.0195	13.3333
1.0017	13.3667
0.9993	13.4
1.014	13.4333
1.0225	13.4667
1.0141	13.5
0.9937	13.5333
0.9964	13.5667
1.0208	13.6
1.0056	13.6333
1.0071	13.6667
0.9965	13.7
1.0108	13.7333
1.0231	13.7667
1.015	13.8
1.0051	13.8333
1.0052	13.8667
1.019	13.9
1.0238	13.9333
1.0168	13.9667
1.0029	14
1.0049	14.0333
1.0151	14.0667
1.026	14.1
1.0183	14.1333
1.0094	14.1667
0.9859	14.2
1.0034	14.2333
1.0206	14.2667
1.0244	14.3
1.0166	14.3333
0.9975	14.3667
1.007	14.4
1.0284	14.4333
1.0143	14.4667
1.0072	14.5
1.0134	14.5333
1.019	14.5667
1.0162	14.6
1.0072	14.6333
1.0067	14.6667
1.0142	14.7
1.0198	14.7333
1.0113	14.7667
1.0055	14.8
1.0024	14.8333
1.0157	14.8667
1.0147	14.9
1.0015	14.9333
1.0061	14.9667
1.0131	15
1.0164	15.0333
1.0128	15.0667
1.0044	15.1
1.0028	15.1333
1.0066	15.1667
1.0204	15.2
1.0175	15.2333
1.0128	15.2667
0.9979	15.3
1.0042	15.3333
1.0213	15.3667
1.0237	15.4
1.0109	15.4333
0.9953	15.4667
1.0074	15.5
1.0178	15.5333
1.011	15.5667
1.0015	15.6
1.0089	15.6333
1.0192	15.6667
1.0203	15.7
1.0109	15.7333
1.0004	15.7667
1.0054	15.8
1.0245	15.8333
1.0209	15.8667
1.0088	15.9
1.0003	15.9333
1.0175	15.9667
1.0284	16
1.0207	16.0333
1.0082	16.0667
1.0034	16.1
1.017	16.1333
1.0211	16.1667
1.0259	16.2
1.0175	16.2333
1.0013	16.2667
1.0042	16.3
1.019	16.3333
1.0242	16.3667
1.0136	16.4
0.9993	16.4333
1.0059	16.4667
1.0248	16.5
1.0246	16.5333
1.0098	16.5667
1.0059	16.6
1.0174	16.6333
1.0232	16.6667
1.016	16.7
1.0025	16.7333
1.0065	16.7667
1.0227	16.8
1.0171	16.8333
1.0147	16.8667
0.9918	16.9
1.0019	16.9333
1.0309	16.9667
1.0242	17
1.0197	17.0333
0.9973	17.0667
0.9974	17.1
1.0169	17.1333
1.0359	17.1667
1.0271	17.2
1.0127	17.2333
0.998	17.2667
1.0062	17.3
1.0308	17.3333
1.0287	17.3667
1.0134	17.4
0.9997	17.4333
1.0061	17.4667
1.0316	17.5
1.0195	17.5333
1.0008	17.5667
1.017	17.6
1.0101	17.6333
1.0142	17.6667
0.9996	17.7
0.9986	17.7333
1.0052	17.7667
1.0147	17.8
1.0095	17.8333
0.9978	17.8667
0.9974	17.9
1.0096	17.9333
1.0166	17.9667
1.0086	18
0.9945	18.0333
0.9971	18.0667
1.0123	18.1
1.0196	18.1333
1.004	18.1667
0.9988	18.2
0.9882	18.2333
1.004	18.2667
1.0216	18.3
1.0303	18.3333
1.0132	18.3667
0.9965	18.4
0.9887	18.4333
1.0187	18.4667
1.03	18.5
1.0115	18.5333
1.0048	18.5667
1.0172	18.6
1.0154	18.6333
1.0109	18.6667
1.0109	18.7
1.0167	18.7333
1.0171	18.7667
1.0103	18.8
1.0102	18.8333
1.008	18.8667
1.0287	18.9
1.0242	18.9333
1.0211	18.9667
1.0126	19
1.0164	19.0333
1.027	19.0667
1.0403	19.1
1.0325	19.1333
1.0221	19.1667
1.0149	19.2
1.0214	19.2333
1.0392	19.2667
1.0492	19.3
1.0382	19.3333
1.0231	19.3667
1.0163	19.4
1.0197	19.4333
1.0527	19.4667
1.0392	19.5
1.0284	19.5333
1.034	19.5667
1.0321	19.6
1.0322	19.6333
1.0333	19.6667
1.0329	19.7
1.0321	19.7333
1.0385	19.7667
1.0352	19.8
1.0383	19.8333
1.038	19.8667
1.04	19.9
1.0419	19.9333
1.0391	19.9667
1.0412	20
1.0408	20.0333
1.0406	20.0667
1.0371	20.1
1.0397	20.1333
1.044	20.1667
1.0469	20.2
1.0448	20.2333
1.0425	20.2667
1.0434	20.3
1.047	20.3333
1.0536	20.3667
1.0477	20.4
1.0469	20.4333
1.049	20.4667
1.0587	20.5
1.0599	20.5333
1.0517	20.5667
1.0499	20.6
1.0533	20.6333
1.0635	20.6667
1.0653	20.7
1.0448	20.7333
1.049	20.7667
1.0543	20.8
1.0686	20.8333
1.0651	20.8667
1.0481	20.9
1.0477	20.9333
1.0694	20.9667
1.0724	21
1.0605	21.0333
1.0531	21.0667
1.0571	21.1
1.0686	21.1333
1.0803	21.1667
1.0708	21.2
1.0568	21.2333
1.0543	21.2667
1.0629	21.3
1.0869	21.3333
1.0689	21.3667
1.0608	21.4
1.0449	21.4333
1.067	21.4667
1.0941	21.5
1.0858	21.5333
1.065	21.5667
1.0648	21.6
1.0856	21.6333
1.0908	21.6667
1.0805	21.7
1.0679	21.7333
1.0752	21.7667
1.0984	21.8
1.094	21.8333
1.0875	21.8667
1.0705	21.9
1.074	21.9333
1.0993	21.9667
1.0943	22
1.0924	22.0333
1.0785	22.0667
1.0769	22.1
1.0866	22.1333
1.11	22.1667
1.1083	22.2
1.0963	22.2333
1.0779	22.2667
1.0793	22.3
1.0969	22.3333
1.1199	22.3667
1.1095	22.4
1.0906	22.4333
1.0832	22.4667
1.1048	22.5
1.1087	22.5333
1.0922	22.5667
1.0968	22.6
1.0891	22.6333
1.1118	22.6667
1.1012	22.7
1.0981	22.7333
1.0984	22.7667
1.1092	22.8
1.1103	22.8333
1.1039	22.8667
1.1026	22.9
1.1018	22.9333
1.1107	22.9667
1.1211	23
1.1141	23.0333
1.1084	23.0667
1.1042	23.1
1.1076	23.1333
1.1213	23.1667
1.1232	23.2
1.1183	23.2333
1.0974	23.2667
1.0959	23.3
1.1033	23.3333
1.125	23.3667
1.1374	23.4
1.1235	23.4333
1.1076	23.4667
1.089	23.5
1.1071	23.5333
1.1357	23.5667
1.1421	23.6
1.1204	23.6333
1.1135	23.6667
1.1228	23.7
1.1188	23.7333
1.1364	23.7667
1.1359	23.8
1.1316	23.8333
1.1194	23.8667
1.1131	23.9
1.1357	23.9333
1.1392	23.9667
1.14	24
1.1231	24.0333
1.128	24.0667
1.1282	24.1
1.145	24.1333
1.1395	24.1667
1.1328	24.2
1.1257	24.2333
1.1301	24.2667
1.1384	24.3
1.1531	24.3333
1.1397	24.3667
1.1257	24.4
1.1266	24.4333
1.1445	24.4667
1.15	24.5
1.128	24.5333
1.1225	24.5667
1.1393	24.6
1.1583	24.6333
1.1501	24.6667
1.1345	24.7
1.131	24.7333
1.1473	24.7667
1.1653	24.8
1.1533	24.8333
1.1389	24.8667
1.1347	24.9
1.1482	24.9333
1.1705	24.9667
1.1637	25
1.1585	25.0333
1.14	25.0667
1.1282	25.1
1.1595	25.1333
1.1684	25.1667
1.1665	25.2
1.1504	25.2333
1.1434	25.2667
1.1545	25.3
1.1783	25.3333
1.1749	25.3667
1.1567	25.4
1.1485	25.4333
1.1706	25.4667
1.1803	25.5
1.1693	25.5333
1.1569	25.5667
1.1616	25.6
1.184	25.6333
1.1826	25.6667
1.1739	25.7
1.1446	25.7333
1.1651	25.7667
1.193	25.8
1.1913	25.8333
1.1826	25.8667
1.1647	25.9
1.1698	25.9333
1.1912	25.9667
1.2031	26
1.1935	26.0333
1.1773	26.0667
1.1692	26.1
1.1822	26.1333
1.2063	26.1667
1.2031	26.2
1.1952	26.2333
1.1751	26.2667
1.1801	26.3
1.1918	26.3333
1.2104	26.3667
1.1907	26.4
1.1823	26.4333
1.1846	26.4667
1.2016	26.5
1.1937	26.5333
1.1894	26.5667
1.1896	26.6
1.1963	26.6333
1.2105	26.6667
1.2035	26.7
1.1938	26.7333
1.1948	26.7667
1.2044	26.8
1.217	26.8333
1.2088	26.8667
1.1986	26.9
1.1864	26.9333
1.1977	26.9667
1.2191	27
1.2216	27.0333
1.2122	27.0667
1.2011	27.1
1.2033	27.1333
1.2207	27.1667
1.2259	27.2
1.2187	27.2333
1.2053	27.2667
1.2046	27.3
1.2161	27.3333
1.2347	27.3667
1.2247	27.4
1.2077	27.4333
1.202	27.4667
1.2253	27.5
1.2204	27.5333
1.2167	27.5667
1.2016	27.6
1.2175	27.6333
1.2346	27.6667
1.232	27.7
1.2146	27.7333
1.2107	27.7667
1.2232	27.8
1.2407	27.8333
1.2325	27.8667
1.2231	27.9
1.2093	27.9333
1.2182	27.9667
1.2419	28
1.2408	28.0333
1.2349	28.0667
1.2187	28.1
1.201	28.1333
1.2205	28.1667
1.244	28.2
1.2487	28.2333
1.2342	28.2667
1.2188	28.3
1.2256	28.3333
1.2466	28.3667
1.2421	28.4
1.2276	28.4333
1.2272	28.4667
1.2377	28.5
1.252	28.5333
1.2425	28.5667
1.2294	28.6
1.225	28.6333
1.2453	28.6667
1.25	28.7
1.2277	28.7333
1.2236	28.7667
1.2292	28.8
1.2559	28.8333
1.2528	28.8667
1.2467	28.9
1.2259	28.9333
1.2215	28.9667
1.2339	29
1.2596	29.0333
1.262	29.0667
1.2434	29.1
1.2288	29.1333
1.224	29.1667
1.2443	29.2
1.2635	29.2333
1.2545	29.2667
1.2472	29.3
1.2148	29.3333
1.2318	29.3667
1.2615	29.4
1.2666	29.4333
1.2466	29.4667
1.2516	29.5
1.2486	29.5333
1.2469	29.5667
1.2494	29.6
1.2504	29.6333
1.2493	29.6667
1.2469	29.7
1.2489	29.7333
1.2525	29.7667
1.2508	29.8
1.2501	29.8333
1.2463	29.8667
1.2517	29.9
1.2402	29.9333
1.2462	29.9667
1.2496	30
1.2475	30.0333
1.2512	30.0667
1.2499	30.1
1.2472	30.1333
1.2472	30.1667
1.2496	30.2
1.2536	30.2333
1.2508	30.2667
1.2493	30.3
1.2499	30.3333
1.2513	30.3667
1.2558	30.4
1.2522	30.4333
1.2484	30.4667
1.2515	30.5
1.2476	30.5333
1.2466	30.5667
1.2523	30.6
1.2534	30.6333
1.2517	30.6667
1.2507	30.7
1.2474	30.7333
1.252	30.7667
1.2587	30.8
1.2534	30.8333
1.2508	30.8667
1.2503	30.9
1.254	30.9333
1.2602	30.9667
1.2564	31
1.2559	31.0333
1.2479	31.0667
1.2519	31.1
1.2511	31.1333
1.2525	31.1667
1.2564	31.2
1.2518	31.2333
1.2505	31.2667
1.2534	31.3
1.2563	31.3333
1.2559	31.3667
1.2513	31.4
1.2484	31.4333
1.2504	31.4667
1.2574	31.5
1.259	31.5333
1.2503	31.5667
1.2462	31.6
1.251	31.6333
1.26	31.6667
1.2565	31.7
1.2452	31.7333
1.2283	31.7667
1.2458	31.8
1.2641	31.8333
1.2568	31.8667
1.2489	31.9
1.225	31.9333
1.2313	31.9667
1.2604	32
1.2625	32.0333
1.2425	32.0667
1.2476	32.1
1.245	32.1333
1.2436	32.1667
1.2445	32.2
1.2388	32.2333
1.242	32.2667
1.2395	32.3
1.2242	32.3333
1.2351	32.3667
1.2373	32.4
1.2398	32.4333
1.2349	32.4667
1.2305	32.5
1.2321	32.5333
1.2391	32.5667
1.2348	32.6
1.2276	32.6333
1.2289	32.6667
1.2349	32.7
1.24	32.7333
1.234	32.7667
1.2228	32.8
1.222	32.8333
1.2331	32.8667
1.2388	32.9
1.2153	32.9333
1.2106	32.9667
1.2169	33
1.2454	33.0333
1.2329	33.0667
1.2219	33.1
1.2087	33.1333
1.2178	33.1667
1.2409	33.2
1.2426	33.2333
1.2301	33.2667
1.214	33.3
1.2131	33.3333
1.2396	33.3667
1.2382	33.4
1.2272	33.4333
1.2116	33.4667
1.2162	33.5
1.2255	33.5333
1.2241	33.5667
1.2144	33.6
1.2226	33.6333
1.2156	33.6667
1.2138	33.7
1.212	33.7333
1.2108	33.7667
1.2113	33.8
1.2096	33.8333
1.2083	33.8667
1.2062	33.9
1.2085	33.9333
1.2053	33.9667
1.206	34
1.2007	34.0333
1.1998	34.0667
1.1989	34.1
1.1856	34.1333
1.1941	34.1667
1.1954	34.2
1.195	34.2333
1.198	34.2667
1.1891	34.3
1.19	34.3333
1.1894	34.3667
1.1935	34.4
1.1897	34.4333
1.1805	34.4667
1.1851	34.5
1.1865	34.5333
1.1874	34.5667
1.1798	34.6
1.1722	34.6333
1.1821	34.6667
1.178	34.7
1.1688	34.7333
1.1635	34.7667
1.1705	34.8
1.1815	34.8333
1.1794	34.8667
1.1666	34.9
1.1579	34.9333
1.1674	34.9667
1.1805	35
1.1762	35.0333
1.166	35.0667
1.1528	35.1
1.1584	35.1333
1.1708	35.1667
1.1778	35.2
1.1716	35.2333
1.1573	35.2667
1.1432	35.3
1.1459	35.3333
1.1749	35.3667
1.1663	35.4
1.1593	35.4333
1.1518	35.4667
1.1681	35.5
1.1688	35.5333
1.1573	35.5667
1.1536	35.6
1.1599	35.6333
1.1668	35.6667
1.1609	35.7
1.147	35.7333
1.1486	35.7667
1.1594	35.8
1.1599	35.8333
1.1469	35.8667
1.1423	35.9
1.1392	35.9333
1.1542	35.9667
1.1486	36
1.1523	36.0333
1.1392	36.0667
1.1436	36.1
1.1534	36.1333
1.151	36.1667
1.149	36.2
1.1358	36.2333
1.1353	36.2667
1.142	36.3
1.1547	36.3333
1.1491	36.3667
1.1402	36.4
1.1253	36.4333
1.1314	36.4667
1.1562	36.5
1.1341	36.5333
1.1417	36.5667
1.1279	36.6
1.1325	36.6333
1.1397	36.6667
1.1553	36.7
1.1481	36.7333
1.1348	36.7667
1.123	36.8
1.1322	36.8333
1.1542	36.8667
1.152	36.9
1.1397	36.9333
1.1236	36.9667
1.1243	37
1.1428	37.0333
1.1568	37.0667
1.1524	37.1
1.1186	37.1333
1.1182	37.1667
1.1223	37.2
1.1539	37.2333
1.1612	37.2667
1.1443	37.3
1.1267	37.3333
1.1135	37.3667
1.1373	37.4
1.1608	37.4333
1.1537	37.4667
1.1346	37.5
1.131	37.5333
1.1449	37.5667
1.1547	37.6
1.1473	37.6333
1.134	37.6667
1.1329	37.7
1.1302	37.7333
1.1554	37.7667
1.1433	37.8
1.1402	37.8333
1.132	37.8667
1.1391	37.9
1.1572	37.9333
1.1571	37.9667
1.1484	38
1.1315	38.0333
1.1313	38.0667
1.1383	38.1
1.1638	38.1333
1.1605	38.1667
1.1511	38.2
1.132	38.2333
1.1261	38.2667
1.152	38.3
1.1516	38.3333
1.1584	38.3667
1.1397	38.4
1.1344	38.4333
1.1387	38.4667
1.1546	38.5
1.1475	38.5333
1.1397	38.5667
1.1337	38.6
1.1374	38.6333
1.1525	38.6667
1.1586	38.7
1.1501	38.7333
1.1371	38.7667
1.1278	38.8
1.142	38.8333
1.1609	38.8667
1.1576	38.9
1.1375	38.9333
1.1257	38.9667
1.1252	39
1.1597	39.0333
1.1603	39.0667
1.1543	39.1
1.1352	39.1333
1.1221	39.1667
1.1344	39.2
1.1607	39.2333
1.1668	39.2667
1.1516	39.3
1.1346	39.3333
1.1281	39.3667
1.1519	39.4
1.1608	39.4333
1.1395	39.4667
1.1365	39.5
1.1315	39.5333
1.136	39.5667
1.1372	39.6
1.1322	39.6333
1.1373	39.6667
1.129	39.7
1.1284	39.7333
1.1298	39.7667
1.1308	39.8
1.1303	39.8333
1.1249	39.8667
1.1231	39.9
1.1269	39.9333
1.1271	39.9667
1.1276	40
1.1265	40.0333
1.1143	40.0667
1.1185	40.1
1.1229	40.1333
1.112	40.1667
1.1184	40.2
1.1119	40.2333
1.1098	40.2667
1.115	40.3
1.11	40.3333
1.1098	40.3667
1.1062	40.4
1.1059	40.4333
1.1065	40.4667
1.1076	40.5
1.1041	40.5333
1.1001	40.5667
1.1033	40.6
1.1009	40.6333
1.1025	40.6667
1.0967	40.7
1.0908	40.7333
1.0892	40.7667
1.0983	40.8
1.0872	40.8333
1.0938	40.8667
1.0916	40.9
1.0888	40.9333
1.0886	40.9667
1.0806	41
1.0838	41.0333
1.0832	41.0667
1.0827	41.1
1.0817	41.1333
1.0718	41.1667
1.0756	41.2
1.0745	41.2333
1.0757	41.2667
1.0756	41.3
1.0703	41.3333
1.0561	41.3667
1.0675	41.4
1.0643	41.4333
1.0643	41.4667
1.0611	41.5
1.0622	41.5333
1.0685	41.5667
1.0607	41.6
1.0619	41.6333
1.0577	41.6667
1.0617	41.7
1.0634	41.7333
1.0594	41.7667
1.0511	41.8
1.0551	41.8333
1.0583	41.8667
1.0588	41.9
1.0522	41.9333
1.0457	41.9667
1.0369	42
1.0536	42.0333
1.0496	42.0667
1.0514	42.1
1.0428	42.1333
1.0455	42.1667
1.0515	42.2
1.0496	42.2333
1.0463	42.2667
1.0371	42.3
1.0421	42.3333
1.0496	42.3667
1.0496	42.4
1.0485	42.4333
1.0319	42.4667
1.0348	42.5
1.0468	42.5333
1.0479	42.5667
1.0303	42.6
1.0257	42.6333
1.0337	42.6667
1.0538	42.7
1.0437	42.7333
1.0316	42.7667
1.0319	42.8
1.046	42.8333
1.0574	42.8667
1.0443	42.9
1.0314	42.9333
1.0356	42.9667
1.0523	43
1.0551	43.0333
1.0464	43.0667
1.0303	43.1
1.0332	43.1333
1.0486	43.1667
1.058	43.2
1.0414	43.2333
1.0401	43.2667
1.0226	43.3
1.0368	43.3333
1.0603	43.3667
1.0632	43.4
1.0475	43.4333
1.0302	43.4667
1.0377	43.5
1.0671	43.5333
1.0634	43.5667
1.0445	43.6
1.0461	43.6333
1.0592	43.6667
1.0664	43.7
1.0542	43.7333
1.047	43.7667
1.0573	43.8
1.0601	43.8333
1.0557	43.8667
1.0487	43.9
1.0549	43.9333
1.0722	43.9667
1.0745	44
1.0663	44.0333
1.0532	44.0667
1.0549	44.1
1.069	44.1333
1.086	44.1667
1.0778	44.2
1.0673	44.2333
1.0539	44.2667
1.0644	44.3
1.0855	44.3333
1.0884	44.3667
1.069	44.4
1.0598	44.4333
1.0587	44.4667
1.0931	44.5
1.0731	44.5333
1.0706	44.5667
1.0735	44.6
1.0883	44.6333
1.0841	44.6667
1.0752	44.7
1.0738	44.7333
1.085	44.7667
1.0971	44.8
1.0857	44.8333
1.0742	44.8667
1.08	44.9
1.0988	44.9333
1.0957	44.9667
1.0808	45
1.0772	45.0333
1.0803	45.0667
1.0925	45.1
1.0968	45.1333
1.0985	45.1667
1.0986	45.2
1.0759	45.2333
1.0805	45.2667
1.0843	45.3
1.1005	45.3333
1.0925	45.3667
1.0824	45.4
1.0758	45.4333
1.0876	45.4667
1.1064	45.5
1.0964	45.5333
1.0783	45.5667
1.0794	45.6
1.1021	45.6333
1.0936	45.6667
1.0756	45.7
1.0863	45.7333
1.092	45.7667
1.0981	45.8
1.0884	45.8333
1.0731	45.8667
1.0792	45.9
1.0951	45.9333
1.097	45.9667
1.0834	46
1.0722	46.0333
1.0799	46.0667
1.1002	46.1
1.0959	46.1333
1.0903	46.1667
1.0721	46.2
1.0733	46.2333
1.0883	46.2667
1.0937	46.3
1.1018	46.3333
1.082	46.3667
1.0727	46.4
1.088	46.4333
1.0991	46.4667
1.0841	46.5
1.0883	46.5333
1.0876	46.5667
1.101	46.6
1.0959	46.6333
1.0849	46.6667
1.0875	46.7
1.0961	46.7333
1.1007	46.7667
1.0922	46.8
1.0816	46.8333
1.0887	46.8667
1.0973	46.9
1.0938	46.9333
1.0891	46.9667
1.0788	47
1.093	47.0333
1.1035	47.0667
1.0965	47.1
1.0879	47.1333
1.0774	47.1667
1.0841	47.2
1.0956	47.2333
1.1093	47.2667
1.0999	47.3
1.085	47.3333
1.0766	47.3667
1.0932	47.4
1.1136	47.4333
1.1025	47.4667
1.0852	47.5
1.0838	47.5333
1.0945	47.5667
1.0993	47.6
1.0969	47.6333
1.0882	47.6667
1.0991	47.7
1.1075	47.7333
1.0987	47.7667
1.0981	47.8
1.0992	47.8333
1.1111	47.8667
1.1133	47.9
1.1031	47.9333
1.0997	47.9667
1.1104	48
1.113	48.0333
1.1089	48.0667
1.1047	48.1
1.1051	48.1333
1.1049	48.1667
1.1171	48.2
1.1125	48.2333
1.109	48.2667
1.1099	48.3
1.1195	48.3333
1.1269	48.3667
1.119	48.4
1.1114	48.4333
1.1147	48.4667
1.1307	48.5
1.1322	48.5333
1.118	48.5667
1.1153	48.6
1.1265	48.6333
1.1324	48.6667
1.1237	48.7
1.1207	48.7333
1.1083	48.7667
1.1348	48.8
1.1315	48.8333
1.1271	48.8667
1.1231	48.9
1.1345	48.9333
1.1467	48.9667
1.1363	49
1.1281	49.0333
1.1321	49.0667
1.1459	49.1
1.1517	49.1333
1.1418	49.1667
1.1293	49.2
1.133	49.2333
1.1392	49.2667
1.1584	49.3
1.1554	49.3333
1.1262	49.3667
1.128	49.4
1.1385	49.4333
1.1664	49.4667
1.1628	49.5
1.144	49.5333
1.1281	49.5667
1.1362	49.6
1.1665	49.6333
1.1517	49.6667
1.1458	49.7
1.1548	49.7333
1.157	49.7667
1.1546	49.8
1.1454	49.8333
1.1483	49.8667
1.1596	49.9
1.1644	49.9333
1.1388	49.9667
1.1433	50
1.151	50.0333
1.1688	50.0667
1.1735	50.1
1.1631	50.1333
1.1488	50.1667
1.1527	50.2
1.1574	50.2333
1.1843	50.2667
1.1778	50.3
1.1616	50.3333
1.1541	50.3667
1.1648	50.4
1.19	50.4333
1.1842	50.4667
1.1718	50.5
1.1605	50.5333
1.1542	50.5667
1.1944	50.6
1.1888	50.6333
1.1877	50.6667
1.172	50.7
1.1717	50.7333
1.1816	50.7667
1.2056	50.8
1.201	50.8333
1.1896	50.8667
1.1748	50.9
1.1826	50.9333
1.2087	50.9667
1.2082	51
1.1949	51.0333
1.1828	51.0667
1.187	51.1
1.2014	51.1333
1.208	51.1667
1.1967	51.2
1.1917	51.2333
1.1896	51.2667
1.1968	51.3
1.2223	51.3333
1.2185	51.3667
1.2015	51.4
1.1945	51.4333
1.2086	51.4667
1.2317	51.5
1.2266	51.5333
1.2074	51.5667
1.2082	51.6
1.2247	51.6333
1.2288	51.6667
1.2224	51.7
1.2152	51.7333
1.2013	51.7667
1.2319	51.8
1.2319	51.8333
1.2375	51.8667
1.2261	51.9
1.222	51.9333
1.2262	51.9667
1.2438	52
1.2384	52.0333
1.2348	52.0667
1.2244	52.1
1.23	52.1333
1.2463	52.1667
1.2549	52.2
1.2463	52.2333
1.2322	52.2667
1.2265	52.3
1.2437	52.3333
1.2497	52.3667
1.2551	52.4
1.2388	52.4333
1.2392	52.4667
1.2523	52.5
1.2529	52.5333
1.246	52.5667
1.2444	52.6
1.2449	52.6333
1.2567	52.6667
1.2652	52.7
1.2557	52.7333
1.2468	52.7667
1.25	52.8
1.2593	52.8333
1.2729	52.8667
1.2625	52.9
1.253	52.9333
1.2372	52.9667
1.2557	53
1.27	53.0333
1.282	53.0667
1.2761	53.1
1.2571	53.1333
1.2393	53.1667
1.246	53.2
1.2743	53.2333
1.2901	53.2667
1.2756	53.3
1.2596	53.3333
1.2585	53.3667
1.2815	53.4
1.2759	53.4333
1.2703	53.4667
1.2635	53.5
1.2692	53.5333
1.2721	53.5667
1.2809	53.6
1.2785	53.6333
1.2663	53.6667
1.2711	53.7
1.2778	53.7333
1.2851	53.7667
1.2792	53.8
1.2733	53.8333
1.2684	53.8667
1.2723	53.9
1.286	53.9333
1.2914	53.9667
1.2852	54
1.275	54.0333
1.2688	54.0667
1.277	54.1
1.2742	54.1333
1.2971	54.1667
1.2921	54.2
1.2826	54.2333
1.2727	54.2667
1.2801	54.3
1.3008	54.3333
1.2953	54.3667
1.2823	54.4
1.2773	54.4333
1.2877	54.4667
1.3099	54.5
1.3055	54.5333
1.2951	54.5667
1.2801	54.6
1.2895	54.6333
1.3106	54.6667
1.3104	54.7
1.2895	54.7333
1.2883	54.7667
1.2946	54.8
1.2933	54.8333
1.3091	54.8667
1.3275	54.9
1.319	54.9333
1.3188	54.9667
1.3002	55
1.2978	55.0333
1.3012	55.0667
1.3111	55.1
1.3339	55.1333
1.3234	55.1667
1.3222	55.2
1.3004	55.2333
1.302	55.2667
1.3	55.3
1.3365	55.3333
1.3327	55.3667
1.3225	55.4
1.3062	55.4333
1.3023	55.4667
1.328	55.5
1.3435	55.5333
1.3309	55.5667
1.3147	55.6
1.3174	55.6333
1.3357	55.6667
1.3352	55.7
1.3324	55.7333
1.3198	55.7667
1.3174	55.8
1.3207	55.8333
1.3331	55.8667
1.3291	55.9
1.3251	55.9333
1.318	55.9667
1.3207	56
1.3313	56.0333
1.3335	56.0667
1.3281	56.1
1.3203	56.1333
1.3187	56.1667
1.3245	56.2
1.3391	56.2333
1.3341	56.2667
1.3303	56.3
1.314	56.3333
1.323	56.3667
1.3427	56.4
1.3361	56.4333
1.3133	56.4667
1.3166	56.5
1.3225	56.5333
1.3429	56.5667
1.3407	56.6
1.3252	56.6333
1.3179	56.6667
1.3227	56.7
1.3416	56.7333
1.3456	56.7667
1.3343	56.8
1.32	56.8333
1.323	56.8667
1.3313	56.9
1.345	56.9333
1.3348	56.9667
1.3263	57
1.3078	57.0333
1.3289	57.0667
1.3435	57.1
1.3478	57.1333
1.3448	57.1667
1.3241	57.2
1.3139	57.2333
1.3251	57.2667
1.3487	57.3
1.3502	57.3333
1.3315	57.3667
1.3184	57.4
1.3251	57.4333
1.3498	57.4667
1.3407	57.5
1.3301	57.5333
1.331	57.5667
1.3287	57.6
1.3435	57.6333
1.3352	57.6667
1.331	57.7
1.3361	57.7333
1.3382	57.7667
1.3343	57.8
1.3358	57.8333
1.3343	57.8667
1.3347	57.9
1.3364	57.9333
1.3383	57.9667
1.3365	58
1.3367	58.0333
1.3358	58.0667
1.337	58.1
1.339	58.1333
1.3404	58.1667
1.3223	58.2
1.3309	58.2333
1.3401	58.2667
1.3419	58.3
1.3452	58.3333
1.3424	58.3667
1.3401	58.4
1.3387	58.4333
1.3432	58.4667
1.3515	58.5
1.3472	58.5333
1.3418	58.5667
1.3431	58.6
1.352	58.6333
1.3563	58.6667
1.352	58.7
1.3447	58.7333
1.3267	58.7667
1.3452	58.8
1.3662	58.8333
1.362	58.8667
1.3553	58.9
1.3446	58.9333
1.3496	58.9667
1.3709	59
1.3737	59.0333
1.3657	59.0667
1.3509	59.1
1.3528	59.1333
1.3647	59.1667
1.3862	59.2
1.3796	59.2333
1.3681	59.2667
1.3555	59.3
1.3424	59.3333
1.3798	59.3667
1.3942	59.4
1.3716	59.4333
1.3648	59.4667
1.3764	59.5
1.3848	59.5333
1.3746	59.5667
1.3696	59.6
1.3725	59.6333
1.3879	59.6667
1.3894	59.7
1.3802	59.7333
1.3715	59.7667
1.379	59.8
1.3954	59.8333
1.3941	59.8667
1.3704	59.9
1.3649	59.9333
1.3836	59.9667
1.4038	60
1.4028	60.0333
1.3824	60.0667
1.3639	60.1
1.3692	60.1333
1.4017	60.1667
1.4058	60.2
1.3836	60.2333
1.3823	60.2667
1.3953	60.3
1.3923	60.3333
1.3921	60.3667
1.3934	60.4
1.3959	60.4333
1.3866	60.4667
1.3875	60.5
1.3957	60.5333
1.3993	60.5667
1.3975	60.6
1.3954	60.6333
1.3966	60.6667
1.4031	60.7
1.398	60.7333
1.4003	60.7667
1.3998	60.8
1.403	60.8333
1.4027	60.8667
1.4023	60.9
1.4003	60.9333
1.4023	60.9667
1.4073	61
1.3891	61.0333
1.3965	61.0667
1.4008	61.1
1.403	61.1333
1.4116	61.1667
1.4076	61.2
1.4039	61.2333
1.4039	61.2667
1.4051	61.3
1.4179	61.3333
1.4123	61.3667
1.408	61.4
1.4063	61.4333
1.4084	61.4667
1.4203	61.5
1.418	61.5333
1.419	61.5667
1.3904	61.6
1.3962	61.6333
1.4191	61.6667
1.4265	61.7
1.4246	61.7333
1.4185	61.7667
1.394	61.8
1.3815	61.8333
1.3967	61.8667
1.4258	61.9
1.43	61.9333
1.4164	61.9667
1.4015	62
1.3913	62.0333
1.4081	62.0667
1.432	62.1
1.4279	62.1333
1.401	62.1667
1.4026	62.2
1.4044	62.2333
1.4141	62.2667
1.4394	62.3
1.4297	62.3333
1.4124	62.3667
1.4037	62.4
1.4175	62.4333
1.4439	62.4667
1.4332	62.5
1.4153	62.5333
1.4127	62.5667
1.4327	62.6
1.4259	62.6333
1.4221	62.6667
1.4194	62.7
1.4154	62.7333
1.4224	62.7667
1.4379	62.8
1.4283	62.8333
1.4213	62.8667
1.4257	62.9
1.4216	62.9333
1.4217	62.9667
1.426	63
1.4231	63.0333
1.4232	63.0667
1.422	63.1
1.4254	63.1333
1.4259	63.1667
1.4268	63.2
1.4225	63.2333
1.4255	63.2667
1.4061	63.3
1.4232	63.3333
1.4269	63.3667
1.4283	63.4
1.4297	63.4333
1.4249	63.4667
1.4227	63.5
1.4239	63.5333
1.4306	63.5667
1.4303	63.6
1.4217	63.6333
1.4232	63.6667
1.4272	63.7
1.4304	63.7333
1.4268	63.7667
1.4181	63.8
1.4251	63.8333
1.4062	63.8667
1.4242	63.9
1.4317	63.9333
1.4171	63.9667
1.4229	64
1.4128	64.0333
1.4137	64.0667
1.4172	64.1
1.4175	64.1333
1.4161	64.1667
1.4086	64.2
1.4113	64.2333
1.4122	64.2667
1.4148	64.3
1.4144	64.3333
1.4038	64.3667
1.4053	64.4
1.3925	64.4333
1.4099	64.4667
1.4078	64.5
1.4009	64.5333
1.4071	64.5667
1.4039	64.6
1.4036	64.6333
1.3978	64.6667
1.3963	64.7
1.3997	64.7333
1.4013	64.7667
1.4005	64.8
1.3914	64.8333
1.3895	64.8667
1.397	64.9
1.3946	64.9333
1.3956	64.9667
1.3651	65
1.3751	65.0333
1.3956	65.0667
1.3913	65.1
1.3906	65.1333
1.3707	65.1667
1.3667	65.2
1.3859	65.2333
1.3919	65.2667
1.3847	65.3
1.3689	65.3333
1.368	65.3667
1.3854	65.4
1.3884	65.4333
1.3824	65.4667
1.3657	65.5
1.3631	65.5333
1.3552	65.5667
1.3817	65.6
1.3835	65.6333
1.3636	65.6667
1.3609	65.7
1.3672	65.7333
1.3619	65.7667
1.361	65.8
1.3591	65.8333
1.3595	65.8667
1.3587	65.9
1.3608	65.9333
1.3537	65.9667
1.3501	66
1.3519	66.0333
1.3521	66.0667
1.3541	66.1
1.3315	66.1333
1.3236	66.1667
1.346	66.2
1.352	66.2333
1.3473	66.2667
1.3406	66.3
1.318	66.3333
1.3082	66.3667
1.3341	66.4
1.3467	66.4333
1.3252	66.4667
1.3163	66.5
1.3223	66.5333
1.3185	66.5667
1.3167	66.6
[truncated: 7,002 more rows]
