# Supplementary material for: Auditory feedback effect on temporal patterns during self-pacing treadmill walking
Source: PLoS One. 2025 Nov 4;20(11):e0335971. doi: 10.1371/journal.pone.0335971 (PMC12585087; doi:10.1371/journal.pone.0335971)
Supplement: S2 File — This file archive contains gait events from the two test conditions (no sound and with sound) for all included participants, as well as the validation data for the accelerometer-based gait event detection algorithm. All data files are in CSV format. A readme file is included with the details of the file format and contents. (ZIP) [file pone.0335971.s003.zip › TreadmillSoundsData/TestConditions/NoSound/BeltSpeed/Subject4_NoSoundBeltspeed.csv]

BeltSpeed	Time
0.9579	0
0.9553	0.0333
0.966	0.0667
0.9603	0.1
0.9534	0.1333
0.9559	0.1667
0.9549	0.2
0.9521	0.2333
0.9449	0.2667
0.9483	0.3
0.9459	0.3333
0.9434	0.3667
0.9341	0.4
0.9389	0.4333
0.9404	0.4667
0.9156	0.5
0.942	0.5333
0.9273	0.5667
0.934	0.6
0.9252	0.6333
0.9075	0.6667
0.9291	0.7
0.9222	0.7333
0.9181	0.7667
0.9215	0.8
0.9255	0.8333
0.9234	0.8667
0.9124	0.9
0.9169	0.9333
0.9224	0.9667
0.9181	1
0.9076	1.0333
0.91	1.0667
0.922	1.1
0.9081	1.1333
0.897	1.1667
0.9064	1.2
0.9199	1.2333
0.915	1.2667
0.9016	1.3
0.8936	1.3333
0.9203	1.3667
0.9109	1.4
0.9083	1.4333
0.9083	1.4667
0.901	1.5
0.9068	1.5333
0.905	1.5667
0.9038	1.6
0.9039	1.6333
0.9063	1.6667
0.9039	1.7
0.8995	1.7333
0.9007	1.7667
0.9095	1.8
0.8875	1.8333
0.891	1.8667
0.9044	1.9
0.899	1.9333
0.9021	1.9667
0.8859	2
0.8946	2.0333
0.9129	2.0667
0.9022	2.1
0.9054	2.1333
0.9002	2.1667
0.9015	2.2
0.906	2.2333
0.9042	2.2667
0.9004	2.3
0.9028	2.3333
0.9082	2.3667
0.9049	2.4
0.8982	2.4333
0.9077	2.4667
0.9037	2.5
0.8916	2.5333
0.9029	2.5667
0.9166	2.6
0.9188	2.6333
0.9056	2.6667
0.892	2.7
0.9204	2.7333
0.9256	2.7667
0.9202	2.8
0.9113	2.8333
0.8974	2.8667
0.9248	2.9
0.9329	2.9333
0.9195	2.9667
0.9238	3
0.9093	3.0333
0.923	3.0667
0.9316	3.1
0.9245	3.1333
0.9208	3.1667
0.9255	3.2
0.9329	3.2333
0.9248	3.2667
0.9306	3.3
0.932	3.3333
0.9328	3.3667
0.9375	3.4
0.9361	3.4333
0.9457	3.4667
0.9434	3.5
0.9454	3.5333
0.9469	3.5667
0.9494	3.6
0.951	3.6333
0.9512	3.6667
0.954	3.7
0.9551	3.7333
0.9572	3.7667
0.9579	3.8
0.9571	3.8333
0.9498	3.8667
0.9662	3.9
0.9691	3.9333
0.9617	3.9667
0.9621	4
0.9605	4.0333
0.9808	4.0667
0.9783	4.1
0.969	4.1333
0.9756	4.1667
0.9843	4.2
0.9784	4.2333
0.9764	4.2667
0.9857	4.3
0.9851	4.3333
0.9825	4.3667
0.9835	4.4
0.9898	4.4333
0.9911	4.4667
0.9917	4.5
0.9705	4.5333
0.9943	4.5667
0.9869	4.6
0.9951	4.6333
0.9902	4.6667
0.9879	4.7
1.0007	4.7333
0.9972	4.7667
1.0036	4.8
1.0034	4.8333
1.0079	4.8667
1.0036	4.9
1.0054	4.9333
1.0098	4.9667
1.0095	5
1.0084	5.0333
1.009	5.0667
1.0148	5.1
1.0133	5.1333
1.013	5.1667
1.0078	5.2
1.0079	5.2333
1.0162	5.2667
1.0111	5.3
1.0178	5.3333
1.0032	5.3667
1.0133	5.4
1.0248	5.4333
1.0185	5.4667
1.0206	5.5
1.0221	5.5333
1.0225	5.5667
1.0244	5.6
1.0268	5.6333
1.0281	5.6667
1.0256	5.7
1.0265	5.7333
1.0298	5.7667
1.0283	5.8
1.0337	5.8333
1.0109	5.8667
1.0311	5.9
1.0294	5.9333
1.0276	5.9667
1.0234	6
1.0137	6.0333
1.032	6.0667
1.038	6.1
1.0294	6.1333
1.0338	6.1667
1.029	6.2
1.0335	6.2333
1.0388	6.2667
1.0345	6.3
1.0356	6.3333
1.038	6.3667
1.0419	6.4
1.0372	6.4333
1.0388	6.4667
1.0472	6.5
1.0265	6.5333
1.0448	6.5667
1.0374	6.6
1.0567	6.6333
1.0601	6.6667
1.045	6.7
1.0536	6.7333
1.0487	6.7667
1.0566	6.8
1.061	6.8333
1.0579	6.8667
1.0606	6.9
1.0609	6.9333
1.061	6.9667
1.0632	7
1.0636	7.0333
1.0643	7.0667
1.0656	7.1
1.0647	7.1333
1.0755	7.1667
1.0444	7.2
1.0732	7.2333
1.0652	7.2667
1.0836	7.3
1.086	7.3333
1.0699	7.3667
1.0785	7.4
1.0804	7.4333
1.079	7.4667
1.0814	7.5
1.0836	7.5333
1.0911	7.5667
1.0852	7.6
1.0864	7.6333
1.0911	7.6667
1.091	7.7
1.0916	7.7333
1.0937	7.7667
1.0971	7.8
1.0872	7.8333
1.0875	7.8667
1.1063	7.9
1.0985	7.9333
1.0986	7.9667
1.0954	8
1.1128	8.0333
1.1198	8.0667
1.104	8.1
1.1118	8.1333
1.116	8.1667
1.116	8.2
1.1159	8.2333
1.1175	8.2667
1.1241	8.3
1.1196	8.3333
1.1211	8.3667
1.1233	8.4
1.1271	8.4333
1.1229	8.4667
1.1227	8.5
1.1192	8.5333
1.1143	8.5667
1.1224	8.6
1.1149	8.6333
1.1265	8.6667
1.1208	8.7
1.1378	8.7333
1.1329	8.7667
1.1316	8.8
1.133	8.8333
1.1318	8.8667
1.133	8.9
1.1342	8.9333
1.136	8.9667
1.136	9
1.1363	9.0333
1.137	9.0667
1.1363	9.1
1.1369	9.1333
1.1428	9.1667
1.1191	9.2
1.1362	9.2333
1.1309	9.2667
1.1407	9.3
1.1403	9.3333
1.1207	9.3667
1.134	9.4
1.1345	9.4333
1.1413	9.4667
1.142	9.5
1.1314	9.5333
1.1368	9.5667
1.1439	9.6
1.1342	9.6333
1.1362	9.6667
1.1416	9.7
1.1396	9.7333
1.1332	9.7667
1.1431	9.8
1.1253	9.8333
1.1444	9.8667
1.13	9.9
1.1254	9.9333
1.1319	9.9667
1.1458	10
1.1496	10.0333
1.129	10.0667
1.1309	10.1
1.1471	10.1333
1.1446	10.1667
1.1355	10.2
1.1379	10.2333
1.1476	10.2667
1.1413	10.3
1.1378	10.3333
1.1419	10.3667
1.146	10.4
1.1417	10.4333
1.1377	10.4667
1.1239	10.5
1.1463	10.5333
1.1273	10.5667
1.1482	10.6
1.1265	10.6333
1.1229	10.6667
1.1359	10.7
1.13	10.7333
1.1351	10.7667
1.1315	10.8
1.1341	10.8333
1.1315	10.8667
1.1323	10.9
1.1306	10.9333
1.1295	10.9667
1.1283	11
1.1291	11.0333
1.1274	11.0667
1.1314	11.1
1.1105	11.1333
1.118	11.1667
1.1259	11.2
1.1171	11.2333
1.1273	11.2667
1.1217	11.3
1.1349	11.3333
1.1286	11.3667
1.128	11.4
1.1281	11.4333
1.1257	11.4667
1.1262	11.5
1.1257	11.5333
1.1268	11.5667
1.124	11.6
1.1226	11.6333
1.1248	11.6667
1.1226	11.7
1.1224	11.7333
1.1176	11.7667
1.1276	11.8
1.1024	11.8333
1.1119	11.8667
1.1108	11.9
1.1245	11.9333
1.1186	11.9667
1.1168	12
1.1155	12.0333
1.1244	12.0667
1.1256	12.1
1.1136	12.1333
1.1173	12.1667
1.1243	12.2
1.1208	12.2333
1.1114	12.2667
1.1146	12.3
1.1224	12.3333
1.1183	12.3667
1.1069	12.4
1.1189	12.4333
1.1037	12.4667
1.1049	12.5
1.1065	12.5333
1.1118	12.5667
1.1347	12.6
1.1138	12.6333
1.1095	12.6667
1.124	12.7
1.1243	12.7333
1.1211	12.7667
1.1103	12.8
1.1133	12.8333
1.1258	12.8667
1.1279	12.9
1.1157	12.9333
1.1054	12.9667
1.1169	13
1.1271	13.0333
1.1208	13.0667
1.1064	13.1
1.1075	13.1333
1.0884	13.1667
1.1246	13.2
1.1182	13.2333
1.1252	13.2667
1.1037	13.3
1.108	13.3333
1.1206	13.3667
1.1249	13.4
1.1079	13.4333
1.1039	13.4667
1.1213	13.5
1.1158	13.5333
1.1083	13.5667
1.1131	13.6
1.1111	13.6333
1.1086	13.6667
1.1067	13.7
1.1098	13.7333
1.1154	13.7667
1.082	13.8
1.1043	13.8333
1.108	13.8667
1.1006	13.9
1.1108	13.9333
1.0835	13.9667
1.0809	14
1.1044	14.0333
1.099	14.0667
1.0912	14.1
1.0945	14.1333
1.1006	14.1667
1.099	14.2
1.0907	14.2333
1.0942	14.2667
1.1003	14.3
1.0986	14.3333
1.0941	14.3667
1.0847	14.4
1.0955	14.4333
1.0915	14.4667
1.0804	14.5
1.0867	14.5333
1.0872	14.5667
1.1128	14.6
1.0996	14.6333
1.0855	14.6667
1.0986	14.7
1.0953	14.7333
1.0987	14.7667
1.0976	14.8
1.0975	14.8333
1.0975	14.8667
1.096	14.9
1.0971	14.9333
1.0942	14.9667
1.0947	15
1.0912	15.0333
1.0917	15.0667
1.0886	15.1
1.0891	15.1333
1.0891	15.1667
1.0604	15.2
1.0964	15.2333
1.0791	15.2667
1.0885	15.3
1.0858	15.3333
1.0654	15.3667
1.0587	15.4
1.0819	15.4333
1.0778	15.4667
1.0636	15.5
1.0688	15.5333
1.0631	15.5667
1.0641	15.6
1.061	15.6333
1.0616	15.6667
1.0615	15.7
1.0578	15.7333
1.0576	15.7667
1.0585	15.8
1.047	15.8333
1.043	15.8667
1.0565	15.9
1.0529	15.9333
1.0567	15.9667
1.0353	16
1.0409	16.0333
1.0555	16.0667
1.0475	16.1
1.0529	16.1333
1.0502	16.1667
1.0508	16.2
1.0489	16.2333
1.0475	16.2667
1.0483	16.3
1.0465	16.3333
1.0454	16.3667
1.0466	16.4
1.044	16.4333
1.0437	16.4667
1.0484	16.5
1.0211	16.5333
1.0458	16.5667
1.0366	16.6
1.0419	16.6333
1.0318	16.6667
1.0199	16.7
1.0414	16.7333
1.0438	16.7667
1.0367	16.8
1.0339	16.8333
1.0387	16.8667
1.0527	16.9
1.0419	16.9333
1.0334	16.9667
1.042	17
1.0452	17.0333
1.0382	17.0667
1.0329	17.1
1.0423	17.1333
1.0539	17.1667
1.0151	17.2
1.0428	17.2333
1.0388	17.2667
1.0528	17.3
1.0439	17.3333
1.0232	17.3667
1.0342	17.4
1.0507	17.4333
1.0452	17.4667
1.0462	17.5
1.032	17.5333
1.0394	17.5667
1.0539	17.6
1.0407	17.6333
1.0424	17.6667
1.0492	17.7
1.0482	17.7333
1.0417	17.7667
1.0502	17.8
1.0304	17.8333
1.0576	17.8667
1.0409	17.9
1.0421	17.9333
1.0391	17.9667
1.0362	18
1.061	18.0333
1.0558	18.0667
1.0489	18.1
1.0545	18.1333
1.0654	18.1667
1.0602	18.2
1.0517	18.2333
1.0582	18.2667
1.0708	18.3
1.065	18.3333
1.0551	18.3667
1.0602	18.4
1.0761	18.4333
1.0759	18.4667
1.0381	18.5
1.0793	18.5333
1.0719	18.5667
1.0686	18.6
1.0762	18.6333
1.0816	18.6667
1.0995	18.7
1.0796	18.7333
1.0847	18.7667
1.0938	18.8
1.0898	18.8333
1.0929	18.8667
1.0944	18.9
1.1036	18.9333
1.0978	18.9667
1.1008	19
1.1015	19.0333
1.1108	19.0667
1.1062	19.1
1.086	19.1333
1.119	19.1667
1.1063	19.2
1.1111	19.2333
1.1121	19.2667
1.1095	19.3
1.1286	19.3333
1.1294	19.3667
1.1229	19.4
1.1257	19.4333
1.1309	19.4667
1.1462	19.5
1.1321	19.5333
1.1352	19.5667
1.1422	19.6
1.1401	19.6333
1.1406	19.6667
1.1415	19.7
1.1581	19.7333
1.1292	19.7667
1.1473	19.8
1.1575	19.8333
1.1518	19.8667
1.1618	19.9
1.1365	19.9333
1.1517	19.9667
1.1703	20
1.1687	20.0333
1.1718	20.0667
1.1611	20.1
1.1637	20.1333
1.1801	20.1667
1.1786	20.2
1.1687	20.2333
1.1744	20.2667
1.1863	20.3
1.1809	20.3333
1.1744	20.3667
1.1875	20.4
1.1693	20.4333
1.1857	20.4667
1.1733	20.5
1.191	20.5333
1.2015	20.5667
1.1963	20.6
1.2012	20.6333
1.2032	20.6667
1.2036	20.7
1.2064	20.7333
1.2076	20.7667
1.2114	20.8
1.2114	20.8333
1.2133	20.8667
1.2144	20.9
1.2172	20.9333
1.2167	20.9667
1.2185	21
1.2254	21.0333
1.1997	21.0667
1.2226	21.1
1.2158	21.1333
1.2298	21.1667
1.2364	21.2
1.2321	21.2333
1.2368	21.2667
1.2385	21.3
1.2493	21.3333
1.2388	21.3667
1.2423	21.4
1.2447	21.4333
1.2457	21.4667
1.24	21.5
1.2428	21.5333
1.2471	21.5667
1.2433	21.6
1.2389	21.6333
1.2482	21.6667
1.2295	21.7
1.2509	21.7333
1.2329	21.7667
1.245	21.8
1.2302	21.8333
1.2389	21.8667
1.2526	21.9
1.2424	21.9333
1.2427	21.9667
1.2471	22
1.249	22.0333
1.2445	22.0667
1.2406	22.1
1.2495	22.1333
1.2495	22.1667
1.243	22.2
1.2427	22.2333
1.2491	22.2667
1.2502	22.3
1.2409	22.3333
1.2187	22.3667
1.2483	22.4
1.2494	22.4333
1.2446	22.4667
1.2214	22.5
1.2401	22.5333
1.2562	22.5667
1.2406	22.6
1.2419	22.6333
1.2265	22.6667
1.2372	22.7
1.2446	22.7333
1.2334	22.7667
1.229	22.8
1.2368	22.8333
1.2334	22.8667
1.2247	22.9
1.2292	22.9333
1.2373	22.9667
1.2033	23
1.2222	23.0333
1.2186	23.0667
1.225	23.1
1.2207	23.1333
1.199	23.1667
1.2117	23.2
1.2123	23.2333
1.2058	23.2667
1.2035	23.3
1.2084	23.3333
1.2099	23.3667
1.2029	23.4
1.1939	23.4333
1.2018	23.4667
1.1987	23.5
1.1891	23.5333
1.1901	23.5667
1.1937	23.6
1.1755	23.6333
1.168	23.6667
1.1809	23.7
1.18	23.7333
1.1878	23.7667
1.179	23.8
1.175	23.8333
1.1781	23.8667
1.1823	23.9
1.1709	23.9333
1.1648	23.9667
1.1715	24
1.1694	24.0333
1.1637	24.0667
1.1553	24.1
1.1598	24.1333
1.1565	24.1667
1.1476	24.2
1.1494	24.2333
1.1482	24.2667
1.1329	24.3
1.1223	24.3333
1.1308	24.3667
1.1361	24.4
1.1373	24.4333
1.1154	24.4667
1.1106	24.5
1.1272	24.5333
1.1178	24.5667
1.1199	24.6
1.1125	24.6333
1.1069	24.6667
1.1059	24.7
1.1024	24.7333
1.0982	24.7667
1.0972	24.8
1.0925	24.8333
1.0915	24.8667
1.0847	24.9
1.0891	24.9333
1.0605	24.9667
1.0792	25
1.0687	25.0333
1.084	25.0667
1.0783	25.1
1.0715	25.1333
1.0699	25.1667
1.0768	25.2
1.0735	25.2333
1.0592	25.2667
1.0655	25.3
1.0629	25.3333
1.0613	25.3667
1.0501	25.4
1.0543	25.4333
1.0581	25.4667
1.0471	25.5
1.043	25.5333
1.0558	25.5667
1.0288	25.6
1.0397	25.6333
1.0399	25.6667
1.0522	25.7
1.0526	25.7333
1.0322	25.7667
1.0363	25.8
1.0441	25.8333
1.035	25.8667
1.0322	25.9
1.0395	25.9333
1.0399	25.9667
1.0318	26
1.0267	26.0333
1.0374	26.0667
1.0382	26.1
1.0263	26.1333
1.027	26.1667
1.0399	26.2
1.0163	26.2333
1.0205	26.2667
1.0236	26.3
1.0418	26.3333
1.0435	26.3667
1.0192	26.4
1.0175	26.4333
1.0425	26.4667
1.0333	26.5
1.0282	26.5333
1.0304	26.5667
1.0274	26.6
1.0346	26.6333
1.0321	26.6667
1.0329	26.7
1.0364	26.7333
1.0368	26.7667
1.034	26.8
1.0261	26.8333
1.0291	26.8667
1.0473	26.9
1.0327	26.9333
1.0459	26.9667
1.0392	27
1.0408	27.0333
1.0451	27.0667
1.0448	27.1
1.0558	27.1333
1.0509	27.1667
1.0538	27.2
1.0554	27.2333
1.0557	27.2667
1.0596	27.3
1.0592	27.3333
1.0643	27.3667
1.0634	27.4
1.0683	27.4333
1.0756	27.4667
1.0512	27.5
1.078	27.5333
1.0734	27.5667
1.0748	27.6
1.0746	27.6333
1.0781	27.6667
1.0988	27.7
1.0873	27.7333
1.091	27.7667
1.0897	27.8
1.0913	27.8333
1.1034	27.8667
1.0998	27.9
1.102	27.9333
1.1055	27.9667
1.1066	28
1.1089	28.0333
1.1099	28.0667
1.1238	28.1
1.0922	28.1333
1.1197	28.1667
1.1222	28.2
1.136	28.2333
1.1353	28.2667
1.116	28.3
1.1278	28.3333
1.1404	28.3667
1.1372	28.4
1.1321	28.4333
1.1378	28.4667
1.1534	28.5
1.1439	28.5333
1.1451	28.5667
1.1523	28.6
1.1556	28.6333
1.1532	28.6667
1.1552	28.7
1.1646	28.7333
1.1681	28.7667
1.1442	28.8
1.1678	28.8333
1.1717	28.8667
1.1762	28.9
1.1555	28.9333
1.1702	28.9667
1.1862	29
1.1846	29.0333
1.1876	29.0667
1.19	29.1
1.1902	29.1333
1.1944	29.1667
1.196	29.2
1.2005	29.2333
1.2009	29.2667
1.2039	29.3
1.2037	29.3333
1.2098	29.3667
1.1974	29.4
1.2015	29.4333
1.2184	29.4667
1.2083	29.5
1.2114	29.5333
1.1982	29.5667
1.2186	29.6
1.2337	29.6333
1.2181	29.6667
1.2227	29.7
1.2259	29.7333
1.225	29.7667
1.2286	29.8
1.2273	29.8333
1.2358	29.8667
1.2342	29.9
1.2364	29.9333
1.237	29.9667
1.2413	30
1.2364	30.0333
1.2277	30.0667
1.243	30.1
1.2443	30.1333
1.2543	30.1667
1.2287	30.2
1.2314	30.2333
1.2515	30.2667
1.2445	30.3
1.2449	30.3333
1.2481	30.3667
1.2539	30.4
1.2505	30.4333
1.2469	30.4667
1.2528	30.5
1.2588	30.5333
1.2505	30.5667
1.2504	30.6
1.2646	30.6333
1.2345	30.6667
1.2536	30.7
1.2529	30.7333
1.2731	30.7667
1.2688	30.8
1.2612	30.8333
1.2639	30.8667
1.2795	30.9
1.2806	30.9333
1.2624	30.9667
1.2698	31
1.2771	31.0333
1.2746	31.0667
1.2783	31.1
1.2759	31.1333
1.2765	31.1667
1.2779	31.2
1.2774	31.2333
1.2771	31.2667
1.2571	31.3
1.2898	31.3333
1.2826	31.3667
1.2847	31.4
1.2848	31.4333
1.2946	31.4667
1.2891	31.5
1.2881	31.5333
1.2925	31.5667
1.291	31.6
1.2877	31.6333
1.2881	31.6667
1.2949	31.7
1.2934	31.7333
1.2867	31.7667
1.29	31.8
1.2928	31.8333
1.2911	31.8667
1.284	31.9
1.2699	31.9333
1.2967	31.9667
1.2846	32
1.2966	32.0333
1.2902	32.0667
1.298	32.1
1.2934	32.1333
1.2941	32.1667
1.2939	32.2
1.2909	32.2333
1.2901	32.2667
1.2873	32.3
1.2874	32.3333
1.2849	32.3667
1.2839	32.4
1.2787	32.4333
1.2796	32.4667
1.2758	32.5
1.2774	32.5333
1.2515	32.5667
1.2623	32.6
1.2647	32.6333
1.2776	32.6667
1.2727	32.7
1.2639	32.7333
1.2509	32.7667
1.2621	32.8
1.2764	32.8333
1.2583	32.8667
1.2465	32.9
1.2583	32.9333
1.2578	32.9667
1.2483	33
1.2486	33.0333
1.2485	33.0667
1.2475	33.1
1.2353	33.1333
1.2384	33.1667
1.2172	33.2
1.2262	33.2333
1.225	33.2667
1.2359	33.3
1.2347	33.3333
1.2261	33.3667
1.2249	33.4
1.226	33.4333
1.2331	33.4667
1.2266	33.5
1.2146	33.5333
1.2216	33.5667
1.2235	33.6
1.2145	33.6333
1.2087	33.6667
1.2146	33.7
1.2138	33.7333
1.2077	33.7667
1.2033	33.8
1.185	33.8333
1.2036	33.8667
1.191	33.9
1.2049	33.9333
1.1922	33.9667
1.1763	34
1.188	34.0333
1.1827	34.0667
1.1842	34.1
1.1824	34.1333
1.1737	34.1667
1.1773	34.2
1.1707	34.2333
1.1729	34.2667
1.1618	34.3
1.1651	34.3333
1.1589	34.3667
1.1599	34.4
1.1576	34.4333
1.1308	34.4667
1.1562	34.5
1.1419	34.5333
1.1578	34.5667
1.1456	34.6
1.1294	34.6333
1.1405	34.6667
1.1361	34.7
1.1448	34.7333
1.1424	34.7667
1.1316	34.8
1.1373	34.8333
1.135	34.8667
1.1289	34.9
1.126	34.9333
1.1319	34.9667
1.1309	35
1.1203	35.0333
1.1256	35.0667
1.1071	35.1
1.1264	35.1333
1.1102	35.1667
1.1266	35.2
1.1047	35.2333
1.108	35.2667
1.1163	35.3
1.1084	35.3333
1.1089	35.3667
1.1107	35.4
1.1161	35.4333
1.1115	35.4667
1.1038	35.5
1.1096	35.5333
1.1117	35.5667
1.1069	35.6
1.103	35.6333
1.1083	35.6667
1.112	35.7
1.0837	35.7333
1.1085	35.7667
1.1039	35.8
1.1177	35.8333
1.1032	35.8667
1.0841	35.9
1.1027	35.9333
1.1132	35.9667
1.099	36
1.0968	36.0333
1.1043	36.0667
1.1084	36.1
1.0984	36.1333
1.0971	36.1667
1.1069	36.2
1.1073	36.2333
1.0991	36.2667
1.0979	36.3
1.1124	36.3333
1.0856	36.3667
1.094	36.4
1.1024	36.4333
1.1079	36.4667
1.1135	36.5
1.1004	36.5333
1.0853	36.5667
1.1024	36.6
1.1221	36.6333
1.0996	36.6667
1.1028	36.7
1.1021	36.7333
1.1047	36.7667
1.1122	36.8
1.1065	36.8333
1.1076	36.8667
1.1081	36.9
1.111	36.9333
1.1179	36.9667
1.0858	37
1.1103	37.0333
1.1109	37.0667
1.1115	37.1
1.1071	37.1333
1.0911	37.1667
1.1149	37.2
1.1204	37.2333
1.1082	37.2667
1.1138	37.3
1.1168	37.3333
1.1145	37.3667
1.1137	37.4
1.1166	37.4333
1.1238	37.4667
1.1191	37.5
1.1161	37.5333
1.1203	37.5667
1.1282	37.6
1.1289	37.6333
1.0959	37.6667
1.1288	37.7
1.1245	37.7333
1.1307	37.7667
1.1191	37.8
1.1302	37.8333
1.1429	37.8667
1.1342	37.9
1.1369	37.9333
1.1384	37.9667
1.1382	38
1.1388	38.0333
1.1389	38.0667
1.1439	38.1
1.1429	38.1333
1.1425	38.1667
1.1435	38.2
1.1488	38.2333
1.1466	38.2667
1.1293	38.3
1.1523	38.3333
1.1412	38.3667
1.1662	38.4
1.1554	38.4333
1.1599	38.4667
1.1648	38.5
1.1623	38.5333
1.1753	38.5667
1.1717	38.6
1.173	38.6333
1.1732	38.6667
1.1741	38.7
1.1842	38.7333
1.1833	38.7667
1.1824	38.8
1.1794	38.8333
1.1808	38.8667
1.1743	38.9
1.1749	38.9333
1.1946	38.9667
1.1831	39
1.2044	39.0333
1.1932	39.0667
1.2013	39.1
1.2077	39.1333
1.2081	39.1667
1.2146	39.2
1.2109	39.2333
1.2136	39.2667
1.2184	39.3
1.2201	39.3333
1.2166	39.3667
1.2194	39.4
1.2258	39.4333
1.2274	39.4667
1.2292	39.5
1.2009	39.5333
1.2357	39.5667
1.2244	39.6
1.2427	39.6333
1.2405	39.6667
1.2328	39.7
1.2382	39.7333
1.2506	39.7667
1.2444	39.8
1.2388	39.8333
1.2458	39.8667
1.2591	39.9
1.2505	39.9333
1.245	39.9667
1.2556	40
1.2652	40.0333
1.2564	40.0667
1.2491	40.1
1.2642	40.1333
1.2493	40.1667
1.252	40.2
1.2591	40.2333
1.277	40.2667
1.2789	40.3
1.2643	40.3333
1.2594	40.3667
1.279	40.4
1.2895	40.4333
1.2683	40.4667
1.2733	40.5
1.2859	40.5333
1.2814	40.5667
1.2801	40.6
1.2811	40.6333
1.2866	40.6667
1.2912	40.7
1.287	40.7333
1.286	40.7667
1.2793	40.8
1.2706	40.8333
1.2933	40.8667
1.2842	40.9
1.2986	40.9333
1.2822	40.9667
1.278	41
1.2923	41.0333
1.2907	41.0667
1.2823	41.1
1.2863	41.1333
1.2927	41.1667
1.2898	41.2
1.2811	41.2333
1.2868	41.2667
1.2937	41.3
1.2884	41.3333
1.2784	41.3667
1.2839	41.4
1.298	41.4333
1.2613	41.4667
1.2746	41.5
1.2859	41.5333
1.3001	41.5667
1.2853	41.6
1.267	41.6333
1.2678	41.6667
1.2932	41.7
1.2832	41.7333
1.2827	41.7667
1.2638	41.8
1.2587	41.8333
1.2878	41.8667
1.2847	41.9
1.266	41.9333
1.2668	41.9667
1.2587	42
1.2664	42.0333
1.2642	42.0667
1.246	42.1
1.2583	42.1333
1.2548	42.1667
1.2782	42.2
1.2577	42.2333
1.2442	42.2667
1.2562	42.3
1.2638	42.3333
1.2475	42.3667
1.2504	42.4
1.2529	42.4333
1.2519	42.4667
1.2414	42.5
1.2375	42.5333
1.2462	42.5667
1.2376	42.6
1.2306	42.6333
1.2351	42.6667
1.2376	42.7
1.2084	42.7333
1.2105	42.7667
1.2248	42.8
1.2245	42.8333
1.2148	42.8667
1.1931	42.9
1.2135	42.9333
1.2187	42.9667
1.2081	43
1.209	43.0333
1.1871	43.0667
1.1935	43.1
1.2009	43.1333
1.1897	43.1667
1.1871	43.2
1.1846	43.2333
1.1824	43.2667
1.1727	43.3
1.1704	43.3333
1.1748	43.3667
1.1454	43.4
1.1622	43.4333
1.1461	43.4667
1.1707	43.5
1.1599	43.5333
1.152	43.5667
1.1523	43.6
1.1487	43.6333
1.1456	43.6667
1.1408	43.7
1.1399	43.7333
1.1373	43.7667
1.1328	43.8
1.1322	43.8333
1.1269	43.8667
1.1256	43.9
1.1188	43.9333
1.1189	43.9667
1.1223	44
1.09	44.0333
1.105	44.0667
1.1042	44.1
1.1102	44.1333
1.1026	44.1667
1.0816	44.2
1.094	44.2333
1.1007	44.2667
1.0924	44.3
1.0966	44.3333
1.0846	44.3667
1.0872	44.4
1.0824	44.4333
1.0826	44.4667
1.0727	44.5
1.0739	44.5333
1.0721	44.5667
1.0721	44.6
1.0604	44.6333
1.0643	44.6667
1.0399	44.7
1.0644	44.7333
1.0487	44.7667
1.06	44.8
1.036	44.8333
1.0361	44.8667
1.0591	44.9
1.0437	44.9333
1.0461	44.9667
1.0398	45
1.0363	45.0333
1.0355	45.0667
1.034	45.1
1.034	45.1333
1.033	45.1667
1.0269	45.2
1.0279	45.2333
1.0269	45.2667
1.0289	45.3
1.0061	45.3333
1.0168	45.3667
1.0198	45.4
1.0199	45.4333
1.0296	45.4667
1.0225	45.5
1.0211	45.5333
1.0242	45.5667
1.0266	45.6
1.0195	45.6333
1.0211	45.6667
1.0222	45.7
1.0208	45.7333
1.0168	45.7667
1.0187	45.8
1.0188	45.8333
1.0165	45.8667
1.0126	45.9
1.0191	45.9333
1.0071	45.9667
1.0013	46
1.0132	46.0333
1.0129	46.0667
1.0366	46.1
1.0155	46.1333
1.0068	46.1667
1.0209	46.2
1.0285	46.2333
1.0162	46.2667
1.0084	46.3
1.0207	46.3333
1.0308	46.3667
1.0186	46.4
1.013	46.4333
1.0221	46.4667
1.0335	46.5
1.0228	46.5333
1.018	46.5667
1.0135	46.6
1.0342	46.6333
1.0233	46.6667
1.0202	46.7
1.0289	46.7333
1.0238	46.7667
1.0285	46.8
1.0281	46.8333
1.0345	46.8667
1.039	46.9
1.0357	46.9333
1.0382	46.9667
1.0412	47
1.0434	47.0333
1.0426	47.0667
1.0444	47.1
1.0485	47.1333
1.0497	47.1667
1.0574	47.2
1.0298	47.2333
1.0534	47.2667
1.0569	47.3
1.0617	47.3333
1.0755	47.3667
1.063	47.4
1.0685	47.4333
1.0744	47.4667
1.0768	47.5
1.0724	47.5333
1.0761	47.5667
1.0851	47.6
1.0831	47.6333
1.0798	47.6667
1.0822	47.7
1.0923	47.7333
1.0912	47.7667
1.0842	47.8
1.0924	47.8333
1.0898	47.8667
1.0842	47.9
1.0926	47.9333
1.0921	47.9667
1.1167	48
1.1116	48.0333
1.1023	48.0667
1.1061	48.1
1.1188	48.1333
1.1277	48.1667
1.109	48.2
1.1135	48.2333
1.1251	48.2667
1.1217	48.3
1.1251	48.3333
1.1259	48.3667
1.1315	48.4
1.1281	48.4333
1.1292	48.4667
1.1387	48.5
1.1158	48.5333
1.137	48.5667
1.1315	48.6
1.135	48.6333
1.1313	48.6667
1.1388	48.7
1.1512	48.7333
1.1414	48.7667
1.1417	48.8
1.1463	48.8333
1.1515	48.8667
1.1459	48.9
1.1469	48.9333
1.1509	48.9667
1.1572	49
1.1499	49.0333
1.1491	49.0667
1.1568	49.1
1.1592	49.1333
1.1561	49.1667
1.1326	49.2
1.1593	49.2333
1.1591	49.2667
1.1601	49.3
1.1506	49.3333
1.1674	49.3667
1.1691	49.4
1.1678	49.4333
1.1683	49.4667
1.1661	49.5
1.1701	49.5333
1.1716	49.5667
1.1697	49.6
1.1706	49.6333
1.173	49.6667
1.1702	49.7
1.169	49.7333
1.1714	49.7667
1.178	49.8
1.1572	49.8333
1.1608	49.8667
1.1692	49.9
1.1728	49.9333
1.1817	49.9667
1.1548	50
1.1566	50.0333
1.1749	50.0667
1.1661	50.1
1.1668	50.1333
1.1709	50.1667
1.1743	50.2
1.1703	50.2333
1.1615	50.2667
1.1686	50.3
1.1776	50.3333
1.1714	50.3667
1.1622	50.4
1.1719	50.4333
1.1638	50.4667
1.1661	50.5
1.1593	50.5333
1.1747	50.5667
1.1819	50.6
1.1754	50.6333
1.1648	50.6667
1.1726	50.7
1.1895	50.7333
1.1796	50.7667
1.1672	50.8
1.1745	50.8333
1.1848	50.8667
1.1757	50.9
1.1672	50.9333
1.1759	50.9667
1.1828	51
1.185	51.0333
1.1415	51.0667
1.1782	51.1
1.1778	51.1333
1.1808	51.1667
1.178	51.2
1.1817	51.2333
1.1944	51.2667
1.1843	51.3
1.1873	51.3333
1.1899	51.3667
1.1946	51.4
1.1863	51.4333
1.184	51.4667
1.1938	51.5
1.1943	51.5333
1.1848	51.5667
1.1855	51.6
1.1946	51.6333
1.2003	51.6667
1.1685	51.7
1.1901	51.7333
1.1982	51.7667
1.1977	51.8
1.1859	51.8333
1.1701	51.8667
1.1956	51.9
1.2037	51.9333
1.1865	51.9667
1.1938	52
1.1899	52.0333
1.191	52.0667
1.1886	52.1
1.1899	52.1333
1.1891	52.1667
1.1885	52.2
1.1849	52.2333
1.1863	52.2667
1.1941	52.3
1.1594	52.3333
1.1891	52.3667
1.1778	52.4
1.1934	52.4333
1.1794	52.4667
1.1742	52.5
1.185	52.5333
1.1768	52.5667
1.1808	52.6
1.1802	52.6333
1.1866	52.6667
1.18	52.7
1.1759	52.7333
1.1814	52.7667
1.1778	52.8
1.1752	52.8333
1.1723	52.8667
1.1775	52.9
1.1838	52.9333
1.1524	52.9667
1.1657	53
1.174	53.0333
1.1723	53.0667
1.1712	53.1
1.1473	53.1333
1.1696	53.1667
1.1749	53.2
1.1702	53.2333
1.1728	53.2667
1.1634	53.3
1.1668	53.3333
1.1642	53.3667
1.163	53.4
1.1598	53.4333
1.1601	53.4667
1.1589	53.5
1.1541	53.5333
1.154	53.5667
1.1579	53.6
1.1301	53.6333
1.1447	53.6667
1.1438	53.7
1.1509	53.7333
1.1563	53.7667
1.1397	53.8
1.1428	53.8333
1.1491	53.8667
1.1479	53.9
1.1358	53.9333
1.1349	53.9667
1.1438	54
1.1422	54.0333
1.1354	54.0667
1.1241	54.1
1.1385	54.1333
1.1372	54.1667
1.1246	54.2
1.1299	54.2333
1.1128	54.2667
1.1293	54.3
1.1097	54.3333
1.1242	54.3667
1.1214	54.4
1.1173	54.4333
1.1098	54.4667
1.1164	54.5
1.1253	54.5333
1.1119	54.5667
1.1077	54.6
1.1151	54.6333
1.1117	54.6667
1.1035	54.7
1.1066	54.7333
1.1076	54.7667
1.1056	54.8
1.1006	54.8333
1.0872	54.8667
1.0954	54.9
1.0995	54.9333
1.0845	54.9667
1.0995	55
1.077	55.0333
1.0868	55.0667
1.0914	55.1
1.0863	55.1333
1.0898	55.1667
1.0882	55.2
1.0891	55.2333
1.0839	55.2667
1.0829	55.3
1.0843	55.3333
1.0834	55.3667
1.0773	55.4
1.0789	55.4333
1.0783	55.4667
1.08	55.5
1.0514	55.5333
1.0773	55.5667
1.0657	55.6
1.0749	55.6333
1.0556	55.6667
1.0621	55.7
1.0791	55.7333
1.0653	55.7667
1.0709	55.8
1.0633	55.8333
1.0639	55.8667
1.0616	55.9
1.0614	55.9333
1.0616	55.9667
1.0596	56
1.0549	56.0333
1.0566	56.0667
1.0549	56.1
1.0611	56.1333
1.0296	56.1667
1.0528	56.2
1.0481	56.2333
1.0473	56.2667
1.0603	56.3
1.0552	56.3333
1.0599	56.3667
1.0543	56.4
1.0546	56.4333
1.0578	56.4667
1.0557	56.5
1.0518	56.5333
1.0538	56.5667
1.0569	56.6
1.0525	56.6333
1.0476	56.6667
1.0543	56.7
1.0538	56.7333
1.047	56.7667
1.0392	56.8
1.0424	56.8333
1.0547	56.8667
1.0422	56.9
1.0464	56.9333
1.0304	56.9667
1.0402	57
1.0506	57.0333
1.04	57.0667
1.0444	57.1
1.0442	57.1333
1.0433	57.1667
1.0379	57.2
1.0427	57.2333
1.0469	57.2667
1.0398	57.3
1.0371	57.3333
1.0426	57.3667
1.0442	57.4
1.0427	57.4333
1.0178	57.4667
1.0397	57.5
1.0424	57.5333
1.0368	57.5667
1.046	57.6
1.023	57.6333
1.0282	57.6667
1.0443	57.7
1.0368	57.7333
1.0403	57.7667
1.0383	57.8
1.039	57.8333
1.037	57.8667
1.0364	57.9
1.0388	57.9333
1.038	57.9667
1.0368	58
1.0379	58.0333
1.0399	58.0667
1.0475	58.1
1.0158	58.1333
1.0438	58.1667
1.0372	58.2
1.0356	58.2333
1.028	58.2667
1.0222	58.3
1.0523	58.3333
1.0434	58.3667
1.0408	58.4
1.0421	58.4333
1.0533	58.4667
1.048	58.5
1.0406	58.5333
1.0469	58.5667
1.0487	58.6
1.0422	58.6333
1.042	58.6667
1.0486	58.7
1.0477	58.7333
1.0418	58.7667
1.0307	58.8
1.0569	58.8333
1.0461	58.8667
1.0632	58.9
1.0558	58.9333
1.0577	58.9667
1.0577	59
1.0588	59.0333
1.0709	59.0667
1.0637	59.1
1.066	59.1333
1.0672	59.1667
1.077	59.2
1.0685	59.2333
1.0669	59.2667
1.0747	59.3
1.0752	59.3333
1.0716	59.3667
1.065	59.4
1.0667	59.4333
1.087	59.4667
1.073	59.5
1.0905	59.5333
1.0898	59.5667
1.0893	59.6
1.0824	59.6333
1.0828	59.6667
1.0948	59.7
1.099	59.7333
1.0863	59.7667
1.0889	59.8
1.099	59.8333
1.0974	59.8667
1.0901	59.9
1.0952	59.9333
1.1048	59.9667
1.1003	60
1.0919	60.0333
1.0833	60.0667
1.1129	60.1
1.1035	60.1333
1.1189	60.1667
1.1073	60.2
1.107	60.2333
1.1158	60.2667
1.1154	60.3
1.1146	60.3333
1.1139	60.3667
1.1252	60.4
1.1252	60.4333
1.1216	60.4667
1.1248	60.5
1.1323	60.5333
1.1293	60.5667
1.1285	60.6
1.1296	60.6333
1.1408	60.6667
1.118	60.7
1.1406	60.7333
1.1364	60.7667
1.1632	60.8
1.1544	60.8333
1.1478	60.8667
1.1557	60.9
1.1715	60.9333
1.1717	60.9667
1.1523	61
1.1594	61.0333
1.1775	61.0667
1.174	61.1
1.164	61.1333
1.1729	61.1667
1.1831	61.2
1.1753	61.2333
1.1712	61.2667
1.1882	61.3
1.1622	61.3333
1.1827	61.3667
1.1743	61.4
1.1974	61.4333
1.209	61.4667
1.1903	61.5
1.2003	61.5333
1.2012	61.5667
1.2017	61.6
1.202	61.6333
1.2044	61.6667
1.2167	61.7
1.2104	61.7333
1.2133	61.7667
1.2188	61.8
1.2195	61.8333
1.2195	61.8667
1.2201	61.9
1.2287	61.9333
1.2272	61.9667
1.2078	62
1.2328	62.0333
1.2348	62.0667
1.2335	62.1
1.2301	62.1333
1.2437	62.1667
1.2464	62.2
1.2432	62.2333
1.2457	62.2667
1.2541	62.3
1.2515	62.3333
1.2497	62.3667
1.2523	62.4
1.26	62.4333
1.259	62.4667
1.252	62.5
1.2596	62.5333
1.2631	62.5667
1.2602	62.6
1.2326	62.6333
1.2625	62.6667
1.2645	62.7
1.264	62.7333
1.2722	62.7667
1.2458	62.8
1.2596	62.8333
1.2621	62.8667
1.2657	62.9
1.2684	62.9333
1.2651	62.9667
1.2685	63
1.2691	63.0333
1.2702	63.0667
1.2643	63.1
1.2666	63.1333
1.2663	63.1667
1.2657	63.2
1.2608	63.2333
1.2653	63.2667
1.2518	63.3
1.2527	63.3333
1.2537	63.3667
1.2546	63.4
1.2746	63.4333
1.2616	63.4667
1.2563	63.5
1.2628	63.5333
1.2696	63.5667
1.2542	63.6
1.2518	63.6333
1.2597	63.6667
1.2574	63.7
1.2494	63.7333
1.2489	63.7667
1.2525	63.8
1.2495	63.8333
1.2392	63.8667
1.243	63.9
1.229	63.9333
1.2293	63.9667
1.233	64
1.2348	64.0333
1.254	64.0667
1.2329	64.1
1.2331	64.1333
1.2419	64.1667
1.2418	64.2
1.2256	64.2333
1.2223	64.2667
1.2365	64.3
1.2306	64.3333
1.2181	64.3667
1.2219	64.4
1.222	64.4333
1.2149	64.4667
1.2065	64.5
1.2146	64.5333
1.2171	64.5667
1.1781	64.6
1.2064	64.6333
1.1968	64.6667
1.2065	64.7
1.1845	64.7333
1.1798	64.7667
1.205	64.8
1.1943	64.8333
1.1972	64.8667
1.1831	64.9
1.1757	64.9333
1.1844	64.9667
1.1792	65
1.172	65.0333
1.1733	65.0667
1.1679	65.1
1.1675	65.1333
1.1568	65.1667
1.1568	65.2
1.1606	65.2333
1.1265	65.2667
1.1447	65.3
1.1415	65.3333
1.1452	65.3667
1.1429	65.4
1.1207	65.4333
1.1246	65.4667
1.1303	65.5
1.1256	65.5333
1.1272	65.5667
1.1115	65.6
1.1094	65.6333
1.1131	65.6667
1.1077	65.7
1.099	65.7333
1.0976	65.7667
1.0984	65.8
1.0961	65.8333
1.0882	65.8667
1.0724	65.9
1.0716	65.9333
1.0808	65.9667
1.0801	66
1.0844	66.0333
1.0641	66.0667
1.0502	66.1
1.0662	66.1333
1.0676	66.1667
1.0627	66.2
1.0588	66.2333
1.0362	66.2667
1.0471	66.3
1.0549	66.3333
1.0418	66.3667
1.0454	66.4
1.032	66.4333
1.0303	66.4667
1.0327	66.5
1.0089	66.5333
1.0274	66.5667
1.0221	66.6
[truncated: 7,002 more rows]
