# Supplementary material for: Auditory feedback effect on temporal patterns during self-pacing treadmill walking
Source: PLoS One. 2025 Nov 4;20(11):e0335971. doi: 10.1371/journal.pone.0335971 (PMC12585087; doi:10.1371/journal.pone.0335971)
Supplement: S2 File — This file archive contains gait events from the two test conditions (no sound and with sound) for all included participants, as well as the validation data for the accelerometer-based gait event detection algorithm. All data files are in CSV format. A readme file is included with the details of the file format and contents. (ZIP) [file pone.0335971.s003.zip › TreadmillSoundsData/TestConditions/NoSound/BeltSpeed/Subject5_NoSoundBeltspeed.csv]

BeltSpeed	Time
1.6805	0
1.6834	0.0333
1.673	0.0667
1.6766	0.1
1.6828	0.1333
1.6817	0.1667
1.6685	0.2
1.65	0.2333
1.6881	0.2667
1.6856	0.3
1.6784	0.3333
1.6631	0.3667
1.6754	0.4
1.6943	0.4333
1.674	0.4667
1.6684	0.5
1.6787	0.5333
1.6764	0.5667
1.6701	0.6
1.6657	0.6333
1.6753	0.6667
1.6463	0.7
1.6766	0.7333
1.6692	0.7667
1.6746	0.8
1.6739	0.8333
1.6758	0.8667
1.674	0.9
1.6707	0.9333
1.672	0.9667
1.6711	1
1.674	1.0333
1.6661	1.0667
1.6659	1.1
1.6709	1.1333
1.6436	1.1667
1.6598	1.2
1.6755	1.2333
1.6696	1.2667
1.6707	1.3
1.6487	1.3333
1.6416	1.3667
1.6675	1.4
1.6612	1.4333
1.6497	1.4667
1.6546	1.5
1.6493	1.5333
1.6508	1.5667
1.65	1.6
1.631	1.6333
1.6283	1.6667
1.6625	1.7
1.6496	1.7333
1.6439	1.7667
1.6207	1.8
1.6168	1.8333
1.6476	1.8667
1.6499	1.9
1.6292	1.9333
1.6233	1.9667
1.6118	2
1.6377	2.0333
1.6514	2.0667
1.6305	2.1
1.5987	2.1333
1.6312	2.1667
1.6305	2.2
1.6524	2.2333
1.6347	2.2667
1.6149	2.3
1.6052	2.3333
1.6295	2.3667
1.6319	2.4
1.6184	2.4333
1.618	2.4667
1.5998	2.5
1.6148	2.5333
1.6289	2.5667
1.6028	2.6
1.591	2.6333
1.6283	2.6667
1.6228	2.7
1.624	2.7333
1.6043	2.7667
1.5856	2.8
1.6031	2.8333
1.626	2.8667
1.6068	2.9
1.6072	2.9333
1.5889	2.9667
1.5877	3
1.612	3.0333
1.6102	3.0667
1.5677	3.1
1.6006	3.1333
1.6033	3.1667
1.6002	3.2
1.5796	3.2333
1.5853	3.2667
1.6076	3.3
1.59	3.3333
1.5955	3.3667
1.587	3.4
1.5856	3.4333
1.585	3.4667
1.5822	3.5
1.5834	3.5333
1.5536	3.5667
1.5772	3.6
1.584	3.6333
1.5755	3.6667
1.5872	3.7
1.5793	3.7333
1.578	3.7667
1.5667	3.8
1.5709	3.8333
1.5781	3.8667
1.5723	3.9
1.567	3.9333
1.5687	3.9667
1.5729	4
1.569	4.0333
1.5346	4.0667
1.5698	4.1
1.5768	4.1333
1.5621	4.1667
1.5648	4.2
1.5715	4.2333
1.5834	4.2667
1.5638	4.3
1.5567	4.3333
1.567	4.3667
1.5704	4.4
1.5585	4.4333
1.5565	4.4667
1.5679	4.5
1.5484	4.5333
1.5428	4.5667
1.5648	4.6
1.5666	4.6333
1.5681	4.6667
1.5511	4.7
1.5333	4.7333
1.5562	4.7667
1.5672	4.8
1.5496	4.8333
1.5548	4.8667
1.5487	4.9
1.5491	4.9333
1.5502	4.9667
1.5505	5
1.5201	5.0333
1.5517	5.0667
1.5557	5.1
1.5477	5.1333
1.5318	5.1667
1.5314	5.2
1.5586	5.2333
1.5581	5.2667
1.5369	5.3
1.5413	5.3333
1.5398	5.3667
1.5414	5.4
1.5446	5.4333
1.5402	5.4667
1.5307	5.5
1.5247	5.5333
1.5531	5.5667
1.5434	5.6
1.5456	5.6333
1.5299	5.6667
1.5231	5.7
1.5359	5.7333
1.5442	5.7667
1.5289	5.8
1.5224	5.8333
1.5394	5.8667
1.5347	5.9
1.5319	5.9333
1.5369	5.9667
1.5136	6
1.5346	6.0333
1.5364	6.0667
1.5314	6.1
1.5283	6.1333
1.5337	6.1667
1.5449	6.2
1.5327	6.2333
1.5319	6.2667
1.5424	6.3
1.539	6.3333
1.5337	6.3667
1.5327	6.4
1.5424	6.4333
1.5271	6.4667
1.5185	6.5
1.5477	6.5333
1.5453	6.5667
1.553	6.6
1.5341	6.6333
1.5171	6.6667
1.5365	6.7
1.5515	6.7333
1.5335	6.7667
1.5364	6.8
1.5327	6.8333
1.5383	6.8667
1.5454	6.9
1.5415	6.9333
1.5208	6.9667
1.5437	7
1.555	7.0333
1.5429	7.0667
1.5438	7.1
1.5467	7.1333
1.5538	7.1667
1.5436	7.2
1.5473	7.2333
1.5502	7.2667
1.5491	7.3
1.5475	7.3333
1.5494	7.3667
1.553	7.4
1.5335	7.4333
1.5397	7.4667
1.559	7.5
1.5582	7.5333
1.5553	7.5667
1.5338	7.6
1.5345	7.6333
1.5637	7.6667
1.5558	7.7
1.5539	7.7333
1.5492	7.7667
1.544	7.8
1.5585	7.8333
1.5547	7.8667
1.5546	7.9
1.5375	7.9333
1.5676	7.9667
1.5652	8
1.5636	8.0333
1.5649	8.0667
1.5606	8.1
1.5628	8.1333
1.5674	8.1667
1.5645	8.2
1.5659	8.2333
1.5702	8.2667
1.5734	8.3
1.5694	8.3333
1.5688	8.3667
1.5509	8.4
1.5724	8.4333
1.5825	8.4667
1.5728	8.5
1.5758	8.5333
1.5543	8.5667
1.5598	8.6
1.5843	8.6333
1.5761	8.6667
1.5646	8.7
1.5754	8.7333
1.5773	8.7667
1.5706	8.8
1.5747	8.8333
1.5726	8.8667
1.575	8.9
1.5855	8.9333
1.5803	8.9667
1.59	9
1.5825	9.0333
1.5939	9.0667
1.5925	9.1
1.5953	9.1333
1.5953	9.1667
1.5952	9.2
1.5999	9.2333
1.5987	9.2667
1.5987	9.3
1.5994	9.3333
1.579	9.3667
1.6166	9.4
1.6087	9.4333
1.613	9.4667
1.6074	9.5
1.5924	9.5333
1.6069	9.5667
1.6195	9.6
1.6047	9.6333
1.6063	9.6667
1.619	9.7
1.6195	9.7333
1.6113	9.7667
1.6138	9.8
1.6039	9.8333
1.6358	9.8667
1.6208	9.9
1.625	9.9333
1.6112	9.9667
1.6134	10
1.637	10.0333
1.6385	10.0667
1.6217	10.1
1.6323	10.1333
1.6306	10.1667
1.6358	10.2
1.645	10.2333
1.6413	10.2667
1.6138	10.3
1.6507	10.3333
1.654	10.3667
1.6537	10.4
1.6556	10.4333
1.6616	10.4667
1.6597	10.5
1.6588	10.5333
1.6606	10.5667
1.6675	10.6
1.6691	10.6333
1.665	10.6667
1.6676	10.7
1.673	10.7333
1.6566	10.7667
1.664	10.8
1.683	10.8333
1.6837	10.8667
1.6839	10.9
1.6628	10.9333
1.6703	10.9667
1.6887	11
1.683	11.0333
1.6695	11.0667
1.6845	11.1
1.6881	11.1333
1.6824	11.1667
1.6798	11.2
1.6548	11.2333
1.693	11.2667
1.7098	11.3
1.6866	11.3333
1.6933	11.3667
1.6951	11.4
1.6895	11.4333
1.6962	11.4667
1.6955	11.5
1.7016	11.5333
1.7009	11.5667
1.7002	11.6
1.7009	11.6333
1.7034	11.6667
1.6968	11.7
1.6836	11.7333
1.7137	11.7667
1.7051	11.8
1.709	11.8333
1.6854	11.8667
1.6885	11.9
1.7174	11.9333
1.7037	11.9667
1.7044	12
1.7011	12.0333
1.6883	12.0667
1.7065	12.1
1.7062	12.1333
1.6829	12.1667
1.6929	12.2
1.7161	12.2333
1.7054	12.2667
1.7038	12.3
1.7072	12.3333
1.7211	12.3667
1.7095	12.4
1.6988	12.4333
1.7106	12.4667
1.7119	12.5
1.7066	12.5333
1.7007	12.5667
1.7117	12.6
1.7115	12.6333
1.6757	12.6667
1.7151	12.7
1.7144	12.7333
1.7225	12.7667
1.7124	12.8
1.686	12.8333
1.6825	12.8667
1.7112	12.9
1.7132	12.9333
1.7055	12.9667
1.7008	13
1.6807	13.0333
1.707	13.0667
1.707	13.1
1.6735	13.1333
1.7232	13.1667
1.6881	13.2
1.6959	13.2333
1.6719	13.2667
1.6663	13.3
1.7008	13.3333
1.7054	13.3667
1.691	13.4
1.6897	13.4333
1.6773	13.4667
1.6919	13.5
1.7061	13.5333
1.6767	13.5667
1.6637	13.6
1.7073	13.6333
1.6938	13.6667
1.6927	13.7
1.6819	13.7333
1.687	13.7667
1.7076	13.8
1.7015	13.8333
1.6831	13.8667
1.691	13.9
1.6982	13.9333
1.6898	13.9667
1.6925	14
1.685	14.0333
1.6712	14.0667
1.7013	14.1
1.6876	14.1333
1.6899	14.1667
1.6884	14.2
1.7003	14.2333
1.6956	14.2667
1.6808	14.3
1.6865	14.3333
1.6862	14.3667
1.6897	14.4
1.6896	14.4333
1.6833	14.4667
1.6822	14.5
1.6659	14.5333
1.6968	14.5667
1.686	14.6
1.6803	14.6333
1.6819	14.6667
1.6823	14.7
1.6815	14.7333
1.6726	14.7667
1.6766	14.8
1.6778	14.8333
1.6763	14.8667
1.6664	14.9
1.6689	14.9333
1.674	14.9667
1.6367	15
1.6726	15.0333
1.6755	15.0667
1.671	15.1
1.6617	15.1333
1.6393	15.1667
1.6561	15.2
1.6734	15.2333
1.6554	15.2667
1.6573	15.3
1.6561	15.3333
1.6576	15.3667
1.6544	15.4
1.6514	15.4333
1.6322	15.4667
1.6518	15.5
1.6596	15.5333
1.654	15.5667
1.6516	15.6
1.63	15.6333
1.6421	15.6667
1.6558	15.7
1.6437	15.7333
1.6366	15.7667
1.6473	15.8
1.6457	15.8333
1.6367	15.8667
1.6403	15.9
1.6127	15.9333
1.6524	15.9667
1.6445	16
1.6379	16.0333
1.6255	16.0667
1.6271	16.1
1.6542	16.1333
1.6542	16.1667
1.632	16.2
1.6361	16.2333
1.6367	16.2667
1.6453	16.3
1.6505	16.3333
1.6324	16.3667
1.6184	16.4
1.6477	16.4333
1.6457	16.4667
1.6432	16.5
1.6455	16.5333
1.6385	16.5667
1.643	16.6
1.6448	16.6333
1.6428	16.6667
1.642	16.7
1.6443	16.7333
1.6458	16.7667
1.6418	16.8
1.6427	16.8333
1.6168	16.8667
1.6543	16.9
1.6488	16.9333
1.6457	16.9667
1.6399	17
1.6205	17.0333
1.6459	17.0667
1.6524	17.1
1.6393	17.1333
1.6453	17.1667
1.6293	17.2
1.6387	17.2333
1.6403	17.2667
1.636	17.3
1.6235	17.3333
1.6213	17.3667
1.6625	17.4
1.6332	17.4333
1.6462	17.4667
1.6272	17.5
1.6124	17.5333
1.632	17.5667
1.6348	17.6
1.6299	17.6333
1.6337	17.6667
1.6294	17.7
1.6308	17.7333
1.6276	17.7667
1.6217	17.8
1.6071	17.8333
1.6454	17.8667
1.6337	17.9
1.6277	17.9333
1.6059	17.9667
1.6072	18
1.6413	18.0333
1.6413	18.0667
1.621	18.1
1.6115	18.1333
1.613	18.1667
1.6391	18.2
1.6445	18.2333
1.621	18.2667
1.5946	18.3
1.6336	18.3333
1.6346	18.3667
1.6479	18.4
1.6326	18.4333
1.6107	18.4667
1.6106	18.5
1.6385	18.5333
1.6329	18.5667
1.6352	18.6
1.6234	18.6333
1.6058	18.6667
1.6245	18.7
1.6275	18.7333
1.603	18.7667
1.6391	18.8
1.6212	18.8333
1.6232	18.8667
1.6056	18.9
1.6035	18.9333
1.6321	18.9667
1.6289	19
1.6162	19.0333
1.6273	19.0667
1.6236	19.1
1.6219	19.1333
1.6213	19.1667
1.6278	19.2
1.6041	19.2333
1.6284	19.2667
1.6249	19.3
1.6356	19.3333
1.6325	19.3667
1.6321	19.4
1.6366	19.4333
1.6405	19.4667
1.6453	19.5
1.6356	19.5333
1.6393	19.5667
1.6398	19.6
1.6491	19.6333
1.6392	19.6667
1.6051	19.7
1.6552	19.7333
1.6598	19.7667
1.6512	19.8
1.6354	19.8333
1.6185	19.8667
1.6468	19.9
1.6609	19.9333
1.6476	19.9667
1.6409	20
1.6253	20.0333
1.6464	20.0667
1.6701	20.1
1.6568	20.1333
1.6148	20.1667
1.6413	20.2
1.6521	20.2333
1.6759	20.2667
1.6768	20.3
1.6438	20.3333
1.6428	20.3667
1.6606	20.4
1.6728	20.4333
1.6798	20.4667
1.6646	20.5
1.6495	20.5333
1.6637	20.5667
1.6834	20.6
1.6373	20.6333
1.6761	20.6667
1.6761	20.7
1.6669	20.7333
1.6649	20.7667
1.6592	20.8
1.669	20.8333
1.6906	20.8667
1.6753	20.9
1.6673	20.9333
1.6832	20.9667
1.6847	21
1.676	21.0333
1.6786	21.0667
1.6698	21.1
1.6807	21.1333
1.6874	21.1667
1.6842	21.2
1.6843	21.2333
1.6836	21.2667
1.6998	21.3
1.6887	21.3333
1.6896	21.3667
1.6956	21.4
1.6984	21.4333
1.6953	21.4667
1.6878	21.5
1.6945	21.5333
1.6773	21.5667
1.6939	21.6
1.7013	21.6333
1.7007	21.6667
1.7043	21.7
1.7013	21.7333
1.7107	21.7667
1.7056	21.8
1.7069	21.8333
1.7066	21.8667
1.7073	21.9
1.7076	21.9333
1.7097	21.9667
1.71	22
1.6903	22.0333
1.7111	22.0667
1.718	22.1
1.7182	22.1333
1.713	22.1667
1.6974	22.2
1.7105	22.2333
1.7226	22.2667
1.7111	22.3
1.71	22.3333
1.7179	22.3667
1.7176	22.4
1.7091	22.4333
1.7127	22.4667
1.6898	22.5
1.7185	22.5333
1.7222	22.5667
1.7108	22.6
1.706	22.6333
1.6831	22.6667
1.7065	22.7
1.7276	22.7333
1.712	22.7667
1.7088	22.8
1.7	22.8333
1.7034	22.8667
1.7247	22.9
1.7153	22.9333
1.6827	22.9667
1.7079	23
1.7313	23.0333
1.713	23.0667
1.7233	23.1
1.7145	23.1333
1.7165	23.1667
1.7096	23.2
1.7145	23.2333
1.7162	23.2667
1.7115	23.3
1.7104	23.3333
1.7117	23.3667
1.7125	23.4
1.6781	23.4333
1.7076	23.4667
1.7209	23.5
1.7097	23.5333
1.7084	23.5667
1.6829	23.6
1.6746	23.6333
1.7046	23.6667
1.707	23.7
1.6937	23.7333
1.6951	23.7667
1.6722	23.8
1.6755	23.8333
1.7076	23.8667
1.6742	23.9
1.6821	23.9333
1.6848	23.9667
1.6662	24
1.6895	24.0333
1.6787	24.0667
1.6848	24.1
1.6816	24.1333
1.6817	24.1667
1.6811	24.2
1.6733	24.2333
1.6764	24.2667
1.6693	24.3
1.6719	24.3333
1.6459	24.3667
1.6508	24.4
1.6737	24.4333
1.6612	24.4667
1.6687	24.5
1.6584	24.5333
1.6547	24.5667
1.6535	24.6
1.6507	24.6333
1.6478	24.6667
1.6453	24.7
1.6432	24.7333
1.6397	24.7667
1.6369	24.8
1.6316	24.8333
1.6117	24.8667
1.6422	24.9
1.6309	24.9333
1.6323	24.9667
1.6178	25
1.5973	25.0333
1.6177	25.0667
1.623	25.1
1.6082	25.1333
1.6142	25.1667
1.6021	25.2
1.6022	25.2333
1.5979	25.2667
1.5935	25.3
1.575	25.3333
1.6037	25.3667
1.5883	25.4
1.5886	25.4333
1.5661	25.4667
1.5682	25.5
1.5964	25.5333
1.5833	25.5667
1.571	25.6
1.5712	25.6333
1.5703	25.6667
1.5677	25.7
1.5597	25.7333
1.5631	25.7667
1.5423	25.8
1.5454	25.8333
1.5558	25.8667
1.5524	25.9
1.5562	25.9333
1.5389	25.9667
1.5391	26
1.542	26.0333
1.5389	26.0667
1.5273	26.1
1.5301	26.1333
1.5295	26.1667
1.5262	26.2
1.5151	26.2333
1.5012	26.2667
1.5093	26.3
1.5201	26.3333
1.5131	26.3667
1.5083	26.4
1.4868	26.4333
1.4936	26.4667
1.5151	26.5
1.4959	26.5333
1.4872	26.5667
1.491	26.6
1.488	26.6333
1.4852	26.6667
1.4824	26.7
1.4799	26.7333
1.4549	26.7667
1.4706	26.8
1.4846	26.8333
1.469	26.8667
1.4736	26.9
1.452	26.9333
1.4626	26.9667
1.4665	27
1.4568	27.0333
1.4523	27.0667
1.4568	27.1
1.4559	27.1333
1.4485	27.1667
1.4386	27.2
1.4487	27.2333
1.4297	27.2667
1.4378	27.3
1.4374	27.3333
1.4453	27.3667
1.4415	27.4
1.4269	27.4333
1.4316	27.4667
1.4348	27.5
1.431	27.5333
1.4196	27.5667
1.4214	27.6
1.4277	27.6333
1.4219	27.6667
1.4144	27.7
1.4147	27.7333
1.396	27.7667
1.4143	27.8
1.4106	27.8333
1.4069	27.8667
1.398	27.9
1.4076	27.9333
1.409	27.9667
1.3941	28
1.3999	28.0333
1.3996	28.0667
1.3993	28.1
1.3849	28.1333
1.3887	28.1667
1.3959	28.2
1.3687	28.2333
1.3759	28.2667
1.3892	28.3
1.3879	28.3333
1.3879	28.3667
1.3676	28.4
1.3627	28.4333
1.3892	28.4667
1.3769	28.5
1.3799	28.5333
1.3705	28.5667
1.3529	28.6
1.3694	28.6333
1.3713	28.6667
1.3659	28.7
1.3524	28.7333
1.3574	28.7667
1.3694	28.8
1.3633	28.8333
1.3671	28.8667
1.3505	28.9
1.3567	28.9333
1.3629	28.9667
1.3554	29
1.3527	29.0333
1.3557	29.0667
1.3557	29.1
1.352	29.1333
1.3421	29.1667
1.35	29.2
1.3411	29.2333
1.3312	29.2667
1.3352	29.3
1.3505	29.3333
1.3502	29.3667
1.3491	29.4
1.327	29.4333
1.3402	29.4667
1.3483	29.5
1.3402	29.5333
1.3413	29.5667
1.3408	29.6
1.3409	29.6333
1.3361	29.6667
1.3343	29.7
1.3388	29.7333
1.3181	29.7667
1.3244	29.8
1.342	29.8333
1.3389	29.8667
1.3407	29.9
1.3205	29.9333
1.3223	29.9667
1.34	30
1.3292	30.0333
1.3204	30.0667
1.33	30.1
1.3303	30.1333
1.323	30.1667
1.3183	30.2
1.3343	30.2333
1.3054	30.2667
1.3134	30.3
1.3206	30.3333
1.3335	30.3667
1.3382	30.4
1.322	30.4333
1.3119	30.4667
1.3268	30.5
1.3397	30.5333
1.322	30.5667
1.3211	30.6
1.331	30.6333
1.3283	30.6667
1.32	30.7
1.3234	30.7333
1.3261	30.7667
1.3113	30.8
1.3243	30.8333
1.3256	30.8667
1.3338	30.9
1.3304	30.9333
1.3153	30.9667
1.3263	31
1.3289	31.0333
1.3227	31.0667
1.3224	31.1
1.3304	31.1333
1.3327	31.1667
1.3237	31.2
1.3212	31.2333
1.3179	31.2667
1.3342	31.3
1.3253	31.3333
1.3266	31.3667
1.3255	31.4
1.32	31.4333
1.3284	31.4667
1.3275	31.5
1.3253	31.5333
1.3271	31.5667
1.3291	31.6
1.3302	31.6333
1.3247	31.6667
1.3257	31.7
1.3324	31.7333
1.3186	31.7667
1.3093	31.8
1.3347	31.8333
1.3353	31.8667
1.3387	31.9
1.3122	31.9333
1.3154	31.9667
1.3381	32
1.3371	32.0333
1.3294	32.0667
1.3329	32.1
1.3295	32.1333
1.3357	32.1667
1.3343	32.2
1.3275	32.2333
1.3239	32.2667
1.346	32.3
1.3418	32.3333
1.3356	32.3667
1.3379	32.4
1.3502	32.4333
1.3477	32.4667
1.3365	32.5
1.3458	32.5333
1.3519	32.5667
1.3446	32.6
1.3445	32.6333
1.3482	32.6667
1.3592	32.7
1.3503	32.7333
1.33	32.7667
1.3501	32.8
1.3563	32.8333
1.3517	32.8667
1.3519	32.9
1.3608	32.9333
1.3582	32.9667
1.3553	33
1.3599	33.0333
1.3623	33.0667
1.3597	33.1
1.3592	33.1333
1.3645	33.1667
1.3654	33.2
1.3625	33.2333
1.342	33.2667
1.3685	33.3
1.3724	33.3333
1.3698	33.3667
1.3763	33.4
1.3797	33.4333
1.3808	33.4667
1.3717	33.5
1.3755	33.5333
1.3822	33.5667
1.3804	33.6
1.3734	33.6333
1.3775	33.6667
1.387	33.7
1.3795	33.7333
1.367	33.7667
1.3651	33.8
1.3979	33.8333
1.3794	33.8667
1.3836	33.9
1.3852	33.9333
1.3838	33.9667
1.3807	34
1.3802	34.0333
1.391	34.0667
1.386	34.1
1.3841	34.1333
1.3896	34.1667
1.3907	34.2
1.387	34.2333
1.3769	34.2667
1.3759	34.3
1.3993	34.3333
1.3981	34.3667
1.3962	34.4
1.3968	34.4333
1.3919	34.4667
1.3998	34.5
1.4007	34.5333
1.3983	34.5667
1.4003	34.6
1.4056	34.6333
1.4069	34.6667
1.4027	34.7
1.4043	34.7333
1.3965	34.7667
1.396	34.8
1.4171	34.8333
1.4102	34.8667
1.4113	34.9
1.4133	34.9333
1.4224	34.9667
1.417	35
1.4118	35.0333
1.42	35.0667
1.4247	35.1
1.4177	35.1333
1.4175	35.1667
1.4257	35.2
1.4277	35.2333
1.4115	35.2667
1.4083	35.3
1.4374	35.3333
1.4356	35.3667
1.428	35.4
1.4292	35.4333
1.4434	35.4667
1.447	35.5
1.4297	35.5333
1.4361	35.5667
1.4462	35.6
1.4469	35.6333
1.4368	35.6667
1.4386	35.7
1.4517	35.7333
1.4444	35.7667
1.4249	35.8
1.4579	35.8333
1.4583	35.8667
1.4444	35.9
1.4329	35.9333
1.4446	35.9667
1.4695	36
1.4601	36.0333
1.4427	36.0667
1.4472	36.1
1.4455	36.1333
1.4579	36.1667
1.4661	36.2
1.4564	36.2333
1.4466	36.2667
1.4274	36.3
1.4658	36.3333
1.4741	36.3667
1.4536	36.4
1.4605	36.4333
1.4641	36.4667
1.4578	36.5
1.4575	36.5333
1.4594	36.5667
1.4692	36.6
1.4636	36.6333
1.4592	36.6667
1.4618	36.7
1.4684	36.7333
1.4575	36.7667
1.442	36.8
1.4724	36.8333
1.4732	36.8667
1.462	36.9
1.4577	36.9333
1.4729	36.9667
1.4777	37
1.4621	37.0333
1.4667	37.0667
1.4715	37.1
1.4717	37.1333
1.4622	37.1667
1.4645	37.2
1.4769	37.2333
1.4587	37.2667
1.453	37.3
1.4724	37.3333
1.4807	37.3667
1.4779	37.4
1.4597	37.4333
1.4446	37.4667
1.4728	37.5
1.4805	37.5333
1.4716	37.5667
1.4754	37.6
1.4558	37.6333
1.4655	37.6667
1.4768	37.7
1.468	37.7333
1.4603	37.7667
1.4552	37.8
1.4833	37.8333
1.4741	37.8667
1.4841	37.9
1.4656	37.9333
1.4648	37.9667
1.4785	38
1.4763	38.0333
1.4747	38.0667
1.4757	38.1
1.4751	38.1333
1.4779	38.1667
1.4771	38.2
1.4814	38.2333
1.4541	38.2667
1.4824	38.3
1.4871	38.3333
1.4891	38.3667
1.4919	38.4
1.485	38.4333
1.4873	38.4667
1.4939	38.5
1.4896	38.5333
1.4936	38.5667
1.4942	38.6
1.5008	38.6333
1.4959	38.6667
1.4974	38.7
1.4962	38.7333
1.4806	38.7667
1.5107	38.8
1.5084	38.8333
1.4986	38.8667
1.4996	38.9
1.5071	38.9333
1.5304	38.9667
1.5093	39
1.503	39.0333
1.5152	39.0667
1.5139	39.1
1.523	39.1333
1.516	39.1667
1.5152	39.2
1.5148	39.2333
1.5038	39.2667
1.5229	39.3
1.5236	39.3333
1.5151	39.3667
1.5137	39.4
1.5198	39.4333
1.534	39.4667
1.5192	39.5
1.5184	39.5333
1.5268	39.5667
1.5237	39.6
1.5223	39.6333
1.5228	39.6667
1.5324	39.7
1.5215	39.7333
1.5102	39.7667
1.534	39.8
1.5438	39.8333
1.5435	39.8667
1.5266	39.9
1.5128	39.9333
1.5402	39.9667
1.5504	40
1.5377	40.0333
1.543	40.0667
1.5298	40.1
1.5349	40.1333
1.5443	40.1667
1.5438	40.2
1.5125	40.2333
1.5448	40.2667
1.5575	40.3
1.5417	40.3333
1.5392	40.3667
1.5441	40.4
1.5636	40.4333
1.5524	40.4667
1.5378	40.5
1.5503	40.5333
1.5576	40.5667
1.549	40.6
1.5425	40.6333
1.5532	40.6667
1.5607	40.7
1.5272	40.7333
1.5435	40.7667
1.566	40.8
1.5561	40.8333
1.5458	40.8667
1.5289	40.9
1.5547	40.9333
1.5711	40.9667
1.551	41
1.5489	41.0333
1.5332	41.0667
1.5431	41.1
1.5707	41.1333
1.5614	41.1667
1.5281	41.2
1.5411	41.2333
1.5551	41.2667
1.5589	41.3
1.5663	41.3333
1.5481	41.3667
1.5396	41.4
1.5602	41.4333
1.5614	41.4667
1.5493	41.5
1.5535	41.5333
1.5626	41.5667
1.5601	41.6
1.5495	41.6333
1.555	41.6667
1.5418	41.7
1.5603	41.7333
1.562	41.7667
1.5553	41.8
1.5526	41.8333
1.5413	41.8667
1.5527	41.9
1.5622	41.9333
1.5548	41.9667
1.5445	42
1.548	42.0333
1.5631	42.0667
1.564	42.1
1.5469	42.1333
1.5295	42.1667
1.5483	42.2
1.5677	42.2333
1.5493	42.2667
1.5555	42.3
1.5396	42.3333
1.5428	42.3667
1.5567	42.4
1.5493	42.4333
1.5425	42.4667
1.5478	42.5
1.5544	42.5333
1.5493	42.5667
1.5401	42.6
1.549	42.6333
1.5307	42.6667
1.545	42.7
1.5517	42.7333
1.5485	42.7667
1.5524	42.8
1.5491	42.8333
1.5533	42.8667
1.5479	42.9
1.5492	42.9333
1.5483	42.9667
1.5507	43
1.548	43.0333
1.5486	43.0667
1.5483	43.1
1.526	43.1333
1.5433	43.1667
1.557	43.2
1.5518	43.2333
1.5497	43.2667
1.5277	43.3
1.5272	43.3333
1.5583	43.3667
1.5484	43.4
1.5378	43.4333
1.5401	43.4667
1.5365	43.5
1.5424	43.5333
1.5406	43.5667
1.543	43.6
1.5149	43.6333
1.5394	43.6667
1.5506	43.7
1.5422	43.7333
1.5493	43.7667
1.5471	43.8
1.5446	43.8333
1.5394	43.8667
1.5421	43.9
1.548	43.9333
1.5463	43.9667
1.538	44
1.5426	44.0333
1.5461	44.0667
1.5349	44.1
1.5166	44.1333
1.5571	44.1667
1.5492	44.2
1.5389	44.2333
1.5323	44.2667
1.5446	44.3
1.5592	44.3333
1.5355	44.3667
1.5383	44.4
1.5402	44.4333
1.5426	44.4667
1.5479	44.5
1.5409	44.5333
1.5441	44.5667
1.5273	44.6
1.5434	44.6333
1.5522	44.6667
1.5425	44.7
1.5376	44.7333
1.5258	44.7667
1.5484	44.8
1.5581	44.8333
1.5384	44.8667
1.542	44.9
1.5461	44.9333
1.5455	44.9667
1.5471	45
1.546	45.0333
1.5396	45.0667
1.5258	45.1
1.5558	45.1333
1.5519	45.1667
1.5502	45.2
1.5394	45.2333
1.5321	45.2667
1.5525	45.3
1.5557	45.3333
1.5385	45.3667
1.5432	45.4
1.5528	45.4333
1.5485	45.4667
1.5383	45.5
1.5443	45.5333
1.5405	45.5667
1.536	45.6
1.5492	45.6333
1.5456	45.6667
1.564	45.7
1.5532	45.7333
1.552	45.7667
1.556	45.8
1.56	45.8333
1.5527	45.8667
1.5525	45.9
1.5599	45.9333
1.5627	45.9667
1.551	46
1.5504	46.0333
1.5402	46.0667
1.564	46.1
1.5575	46.1333
1.5531	46.1667
1.545	46.2
1.5442	46.2333
1.5681	46.2667
1.5582	46.3
1.5499	46.3333
1.5543	46.3667
1.5527	46.4
1.5543	46.4333
1.5525	46.4667
1.5573	46.5
1.5381	46.5333
1.5454	46.5667
1.5689	46.6
1.5595	46.6333
1.5694	46.6667
1.5559	46.7
1.558	46.7333
1.5643	46.7667
1.5617	46.8
1.5597	46.8333
1.5635	46.8667
1.5688	46.9
1.5618	46.9333
1.5579	46.9667
1.5617	47
1.5558	47.0333
1.5615	47.0667
1.563	47.1
1.559	47.1333
1.5564	47.1667
1.5635	47.2
1.5605	47.2333
1.559	47.2667
1.5601	47.3
1.5635	47.3333
1.5604	47.3667
1.5609	47.4
1.5615	47.4333
1.562	47.4667
1.5538	47.5
1.5432	47.5333
1.5715	47.5667
1.5642	47.6
1.562	47.6333
1.5498	47.6667
1.5647	47.7
1.5775	47.7333
1.5604	47.7667
1.5627	47.8
1.5618	47.8333
1.5626	47.8667
1.5636	47.9
1.5624	47.9333
1.5587	47.9667
1.5466	48
1.5713	48.0333
1.5662	48.0667
1.5757	48.1
1.5722	48.1333
1.5689	48.1667
1.571	48.2
1.5706	48.2333
1.5731	48.2667
1.5748	48.3
1.5739	48.3333
1.576	48.3667
1.5768	48.4
1.576	48.4333
1.5607	48.4667
1.5712	48.5
1.5884	48.5333
1.5827	48.5667
1.5745	48.6
1.57	48.6333
1.5893	48.6667
1.5889	48.7
1.5763	48.7333
1.5869	48.7667
1.584	48.8
1.5856	48.8333
1.5841	48.8667
1.5888	48.9
1.5801	48.9333
1.5745	48.9667
1.6021	49
1.5973	49.0333
1.5961	49.0667
1.5814	49.1
1.5767	49.1333
1.6043	49.1667
1.6047	49.2
1.5854	49.2333
1.5982	49.2667
1.5975	49.3
1.5984	49.3333
1.5994	49.3667
1.6053	49.4
1.5844	49.4333
1.6085	49.4667
1.6101	49.5
1.6156	49.5333
1.615	49.5667
1.6113	49.6
1.6127	49.6333
1.6218	49.6667
1.619	49.7
1.615	49.7333
1.6214	49.7667
1.6231	49.8
1.6192	49.8333
1.6191	49.8667
1.5939	49.9
1.6364	49.9333
1.6302	49.9667
1.6243	50
1.6259	50.0333
1.6132	50.0667
1.621	50.1
1.631	50.1333
1.6225	50.1667
1.6253	50.2
1.6319	50.2333
1.6323	50.2667
1.6244	50.3
1.6258	50.3333
1.6184	50.3667
1.6296	50.4
1.64	50.4333
1.6274	50.4667
1.6349	50.5
1.6272	50.5333
1.6468	50.5667
1.6438	50.6
1.6349	50.6333
1.6433	50.6667
1.6416	50.7
1.6416	50.7333
1.6377	50.7667
1.6426	50.8
1.6419	50.8333
1.6193	50.8667
1.6549	50.9
1.6525	50.9333
1.6526	50.9667
1.6421	51
1.628	51.0333
1.6497	51.0667
1.658	51.1
1.6445	51.1333
1.6501	51.1667
1.6483	51.2
1.6495	51.2333
1.6476	51.2667
1.6516	51.3
1.6313	51.3333
1.6508	51.3667
1.6581	51.4
1.6543	51.4333
1.6575	51.4667
1.6532	51.5
1.6662	51.5333
1.656	51.5667
1.6606	51.6
1.6556	51.6333
1.6556	51.6667
1.6571	51.7
1.6568	51.7333
1.6547	51.7667
1.6363	51.8
1.6488	51.8333
1.6651	51.8667
1.6566	51.9
1.6578	51.9333
1.6374	51.9667
1.6421	52
1.663	52.0333
1.6499	52.0667
1.6514	52.1
1.6539	52.1333
1.6531	52.1667
1.6507	52.2
1.6486	52.2333
1.6574	52.2667
1.6248	52.3
1.6591	52.3333
1.6552	52.3667
1.6627	52.4
1.6648	52.4333
1.6568	52.4667
1.66	52.5
1.6573	52.5333
1.6582	52.5667
1.6582	52.6
1.6568	52.6333
1.6566	52.6667
1.6565	52.7
1.6531	52.7333
1.6319	52.7667
1.666	52.8
1.6572	52.8333
1.661	52.8667
1.6585	52.9
1.6569	52.9333
1.6566	52.9667
1.6566	53
1.6568	53.0333
1.6566	53.0667
1.6563	53.1
1.6568	53.1333
1.654	53.1667
1.6572	53.2
1.6325	53.2333
1.6533	53.2667
1.6585	53.3
1.6566	53.3333
1.6447	53.3667
1.6405	53.4
1.6621	53.4333
1.6574	53.4667
1.6472	53.5
1.6545	53.5333
1.6532	53.5667
1.6529	53.6
1.6441	53.6333
1.6527	53.6667
1.6277	53.7
1.6426	53.7333
1.6564	53.7667
1.6525	53.8
1.6549	53.8333
1.6507	53.8667
1.6496	53.9
1.6508	53.9333
1.6504	53.9667
1.6465	54
1.6485	54.0333
1.6468	54.0667
1.6454	54.1
1.6428	54.1333
1.6394	54.1667
1.6225	54.2
1.65	54.2333
1.6406	54.2667
1.6389	54.3
1.6294	54.3333
1.6381	54.3667
1.6517	54.4
1.6346	54.4333
1.6281	54.4667
1.6383	54.5
1.6391	54.5333
1.6313	54.5667
1.6281	54.6
1.6377	54.6333
1.6031	54.6667
1.6331	54.7
1.6353	54.7333
1.6356	54.7667
1.6369	54.8
1.6226	54.8333
1.6283	54.8667
1.6299	54.9
1.6243	54.9333
1.6266	54.9667
1.6266	55
1.6264	55.0333
1.6182	55.0667
1.6183	55.1
1.6099	55.1333
1.6051	55.1667
1.6258	55.2
1.6088	55.2333
1.6159	55.2667
1.6047	55.3
1.6187	55.3333
1.6203	55.3667
1.6074	55.4
1.6093	55.4333
1.6158	55.4667
1.6135	55.5
1.6027	55.5333
1.6039	55.5667
1.6036	55.6
1.5898	55.6333
1.6089	55.6667
1.6048	55.7
1.6144	55.7333
1.6087	55.7667
1.6061	55.8
1.606	55.8333
1.6082	55.8667
1.6019	55.9
1.6013	55.9333
1.6041	55.9667
1.6013	56
1.5952	56.0333
1.5953	56.0667
1.5807	56.1
1.587	56.1333
1.6008	56.1667
1.5898	56.2
1.5914	56.2333
1.5879	56.2667
1.6023	56.3
1.593	56.3333
1.5849	56.3667
1.5893	56.4
1.5918	56.4333
1.5868	56.4667
1.5824	56.5
1.5867	56.5333
1.5856	56.5667
1.5485	56.6
1.5916	56.6333
1.5861	56.6667
1.5843	56.7
1.5734	56.7333
1.5505	56.7667
1.5604	56.8
1.5887	56.8333
1.5744	56.8667
1.5736	56.9
1.5562	56.9333
1.5491	56.9667
1.5774	57
1.5858	57.0333
1.5384	57.0667
1.5601	57.1
1.5568	57.1333
1.5787	57.1667
1.5958	57.2
1.5668	57.2333
1.5557	57.2667
1.5673	57.3
1.5776	57.3333
1.5723	57.3667
1.5741	57.4
1.5566	57.4333
1.5565	57.4667
1.576	57.5
1.5635	57.5333
1.538	57.5667
1.5689	57.6
1.5706	57.6333
1.5677	57.6667
1.5494	57.7
1.5351	57.7333
1.5646	57.7667
1.574	57.8
1.5557	57.8333
1.5576	57.8667
1.5384	57.9
1.554	57.9333
1.5748	57.9667
1.5564	58
1.5346	58.0333
1.5522	58.0667
1.5628	58.1
1.5587	58.1333
1.5676	58.1667
1.5576	58.2
1.5582	58.2333
1.5608	58.2667
1.5647	58.3
1.5596	58.3333
1.557	58.3667
1.563	58.4
1.5608	58.4333
1.5558	58.4667
1.5475	58.5
1.5469	58.5333
1.5666	58.5667
1.5584	58.6
1.5616	58.6333
1.5507	58.6667
1.5475	58.7
1.563	58.7333
1.5576	58.7667
1.5508	58.8
1.5555	58.8333
1.5618	58.8667
1.5541	58.9
1.5515	58.9333
1.5606	58.9667
1.5437	59
1.5419	59.0333
1.5672	59.0667
1.5609	59.1
1.571	59.1333
1.5496	59.1667
1.5454	59.2
1.5671	59.2333
1.5575	59.2667
1.5601	59.3
1.5587	59.3333
1.5553	59.3667
1.5586	59.4
1.5577	59.4333
1.552	59.4667
1.5424	59.5
1.5674	59.5333
1.5643	59.5667
1.5609	59.6
1.5638	59.6333
1.5662	59.6667
1.5635	59.7
1.5615	59.7333
1.566	59.7667
1.5668	59.8
1.5612	59.8333
1.5643	59.8667
1.5659	59.9
1.5679	59.9333
1.5384	59.9667
1.5628	60
1.5745	60.0333
1.5604	60.0667
1.5608	60.1
1.5669	60.1333
1.581	60.1667
1.56	60.2
1.5622	60.2333
1.5692	60.2667
1.5682	60.3
1.5583	60.3333
1.559	60.3667
1.5715	60.4
1.5652	60.4333
1.5402	60.4667
1.5662	60.5
1.5753	60.5333
1.5736	60.5667
1.5642	60.6
1.5396	60.6333
1.5454	60.6667
1.574	60.7
1.5722	60.7333
1.5552	60.7667
1.5579	60.8
1.5481	60.8333
1.5622	60.8667
1.5657	60.9
1.5479	60.9333
1.5371	60.9667
1.5741	61
1.5627	61.0333
1.5665	61.0667
1.5641	61.1
1.5601	61.1333
1.5622	61.1667
1.5607	61.2
1.5636	61.2333
1.5636	61.2667
1.5633	61.3
1.5628	61.3333
1.5657	61.3667
1.5666	61.4
1.5407	61.4333
1.5622	61.4667
1.5758	61.5
1.5673	61.5333
1.5564	61.5667
1.556	61.6
1.5767	61.6333
1.5795	61.6667
1.5594	61.7
1.5695	61.7333
1.5733	61.7667
1.5709	61.8
1.5692	61.8333
1.5746	61.8667
1.5685	61.9
1.5488	61.9333
1.5879	61.9667
1.5761	62
1.5855	62.0333
1.5655	62.0667
1.5534	62.1
1.5816	62.1333
1.5826	62.1667
1.5781	62.2
1.5811	62.2333
1.5744	62.2667
1.5796	62.3
1.5798	62.3333
1.5823	62.3667
1.5504	62.4
1.5849	62.4333
1.5913	62.4667
1.5797	62.5
1.5705	62.5333
1.5792	62.5667
1.6021	62.6
1.5881	62.6333
1.5743	62.6667
1.5876	62.7
1.5895	62.7333
1.5843	62.7667
1.5838	62.8
1.5935	62.8333
1.581	62.8667
1.5643	62.9
1.604	62.9333
1.5963	62.9667
1.5939	63
1.5752	63.0333
1.5673	63.0667
1.5986	63.1
1.6073	63.1333
1.592	63.1667
1.5874	63.2
1.5727	63.2333
1.5981	63.2667
1.6141	63.3
1.5893	63.3333
1.5677	63.3667
1.5899	63.4
1.5955	63.4333
1.6123	63.4667
1.6051	63.5
1.5873	63.5333
1.5974	63.5667
1.6178	63.6
1.6023	63.6333
1.5988	63.6667
1.6069	63.7
1.6062	63.7333
1.5979	63.7667
1.6023	63.8
1.6094	63.8333
1.5868	63.8667
1.6075	63.9
1.6065	63.9333
1.6231	63.9667
1.6177	64
1.6048	64.0333
1.6121	64.0667
1.6158	64.1
1.6125	64.1333
1.6101	64.1667
1.6192	64.2
1.6184	64.2333
1.6112	64.2667
1.6112	64.3
1.5924	64.3333
1.6199	64.3667
1.6208	64.4
1.6119	64.4333
1.6061	64.4667
1.5944	64.5
1.6138	64.5333
1.6237	64.5667
1.6065	64.6
1.6107	64.6333
1.6079	64.6667
1.6099	64.7
1.6116	64.7333
1.6113	64.7667
1.6074	64.8
1.5921	64.8333
1.6311	64.8667
1.6168	64.9
1.6258	64.9333
1.6062	64.9667
1.594	65
1.6188	65.0333
1.6239	65.0667
1.6093	65.1
1.616	65.1333
1.6139	65.1667
1.616	65.2
1.6185	65.2333
1.6131	65.2667
1.6004	65.3
1.6261	65.3333
1.6248	65.3667
1.6199	65.4
1.6157	65.4333
1.629	65.4667
1.6332	65.5
1.6205	65.5333
1.626	65.5667
1.6316	65.6
1.6326	65.6333
1.6241	65.6667
1.6249	65.7
1.6366	65.7333
1.6069	65.7667
1.6267	65.8
1.6411	65.8333
1.6454	65.8667
1.6488	65.9
1.6233	65.9333
1.6366	65.9667
1.6443	66
1.6368	66.0333
1.6417	66.0667
1.6458	66.1
1.6458	66.1333
1.6373	66.1667
1.6441	66.2
1.6272	66.2333
1.6448	66.2667
1.6481	66.3
1.6438	66.3333
1.6438	66.3667
1.6429	66.4
1.6546	66.4333
1.6487	66.4667
1.6428	66.5
1.6496	66.5333
1.6564	66.5667
1.652	66.6
[truncated: 7,002 more rows]
