# Supplementary material for: Auditory feedback effect on temporal patterns during self-pacing treadmill walking
Source: PLoS One. 2025 Nov 4;20(11):e0335971. doi: 10.1371/journal.pone.0335971 (PMC12585087; doi:10.1371/journal.pone.0335971)
Supplement: S2 File — This file archive contains gait events from the two test conditions (no sound and with sound) for all included participants, as well as the validation data for the accelerometer-based gait event detection algorithm. All data files are in CSV format. A readme file is included with the details of the file format and contents. (ZIP) [file pone.0335971.s003.zip › TreadmillSoundsData/TestConditions/NoSound/BeltSpeed/Subject6_NoSoundBeltspeed.csv]

BeltSpeed	Time
0.9417	0
0.9406	0.0333
0.9514	0.0667
0.9299	0.1
0.9367	0.1333
0.9416	0.1667
0.9369	0.2
0.9358	0.2333
0.9382	0.2667
0.9451	0.3
0.9404	0.3333
0.9369	0.3667
0.9413	0.4
0.9431	0.4333
0.9399	0.4667
0.933	0.5
0.9238	0.5333
0.9546	0.5667
0.9431	0.6
0.9445	0.6333
0.9529	0.6667
0.9487	0.7
0.949	0.7333
0.9463	0.7667
0.9496	0.8
0.9605	0.8333
0.954	0.8667
0.9519	0.9
0.9553	0.9333
0.9654	0.9667
0.9602	1
0.9524	1.0333
0.9575	1.0667
0.9701	1.1
0.9535	1.1333
0.955	1.1667
0.9606	1.2
0.9681	1.2333
0.9842	1.2667
0.9645	1.3
0.9668	1.3333
0.977	1.3667
0.9726	1.4
0.9877	1.4333
0.9819	1.4667
0.981	1.5
0.9851	1.5333
0.9904	1.5667
0.9874	1.6
0.985	1.6333
0.9911	1.6667
0.9839	1.7
0.9873	1.7333
0.9971	1.7667
0.9861	1.8
1.0024	1.8333
1.0002	1.8667
1.0091	1.9
1.0088	1.9333
1.0094	1.9667
1.0109	2
1.0182	2.0333
1.0169	2.0667
1.0145	2.1
1.0165	2.1333
1.0208	2.1667
1.0211	2.2
1.02	2.2333
1.0232	2.2667
1.0197	2.3
1.0134	2.3333
1.0331	2.3667
1.0241	2.4
1.0396	2.4333
1.0382	2.4667
1.0371	2.5
1.0389	2.5333
1.038	2.5667
1.0463	2.6
1.0431	2.6333
1.0452	2.6667
1.0464	2.7
1.0535	2.7333
1.0522	2.7667
1.0487	2.8
1.0508	2.8333
1.0568	2.8667
1.0351	2.9
1.0544	2.9333
1.0566	2.9667
1.0743	3
1.0725	3.0333
1.0629	3.0667
1.063	3.1
1.074	3.1333
1.0849	3.1667
1.075	3.2
1.0659	3.2333
1.0744	3.2667
1.0929	3.3
1.0835	3.3333
1.0707	3.3667
1.0829	3.4
1.0883	3.4333
1.0868	3.4667
1.0674	3.5
1.0828	3.5333
1.0937	3.5667
1.0842	3.6
1.0958	3.6333
1.0986	3.6667
1.0962	3.7
1.0917	3.7333
1.0879	3.7667
1.0968	3.8
1.1036	3.8333
1.0934	3.8667
1.093	3.9
1.1022	3.9333
1.1004	3.9667
1.0938	4
1.0954	4.0333
1.1076	4.0667
1.0929	4.1
1.0861	4.1333
1.0964	4.1667
1.1117	4.2
1.1276	4.2333
1.1075	4.2667
1.0948	4.3
1.103	4.3333
1.1286	4.3667
1.1207	4.4
1.0998	4.4333
1.112	4.4667
1.1236	4.5
1.1108	4.5333
1.1103	4.5667
1.1155	4.6
1.1155	4.6333
1.1135	4.6667
1.1014	4.7
1.1086	4.7333
1.1193	4.7667
1.1076	4.8
1.12	4.8333
1.1205	4.8667
1.1163	4.9
1.115	4.9333
1.1141	4.9667
1.1185	5
1.1222	5.0333
1.1165	5.0667
1.1129	5.1
1.1202	5.1333
1.1231	5.1667
1.1144	5.2
1.1131	5.2333
1.1174	5.2667
1.1083	5.3
1.1241	5.3333
1.1119	5.3667
1.1167	5.4
1.1214	5.4333
1.1209	5.4667
1.1183	5.5
1.1161	5.5333
1.1194	5.5667
1.1258	5.6
1.1212	5.6333
1.1175	5.6667
1.1219	5.7
1.1299	5.7333
1.1249	5.7667
1.1157	5.8
1.1203	5.8333
1.1136	5.8667
1.1281	5.9
1.1181	5.9333
1.1223	5.9667
1.1264	6
1.1174	6.0333
1.1208	6.0667
1.1164	6.1
1.1268	6.1333
1.1295	6.1667
1.1222	6.2
1.1226	6.2333
1.1279	6.2667
1.1251	6.3
1.1217	6.3333
1.1232	6.3667
1.1331	6.4
1.1153	6.4333
1.1084	6.4667
1.1202	6.5
1.1392	6.5333
1.134	6.5667
1.1152	6.6
1.1165	6.6333
1.1432	6.6667
1.1325	6.7
1.1301	6.7333
1.1292	6.7667
1.1255	6.8
1.1337	6.8333
1.1358	6.8667
1.1298	6.9
1.1319	6.9333
1.136	6.9667
1.1393	7
1.1223	7.0333
1.1333	7.0667
1.1422	7.1
1.157	7.1333
1.1476	7.1667
1.1288	7.2
1.1416	7.2333
1.1579	7.2667
1.1461	7.3
1.1382	7.3333
1.1502	7.3667
1.1536	7.4
1.1493	7.4333
1.1431	7.4667
1.1462	7.5
1.1607	7.5333
1.1602	7.5667
1.1273	7.6
1.1464	7.6333
1.1635	7.6667
1.1609	7.7
1.1546	7.7333
1.1582	7.7667
1.1714	7.8
1.1623	7.8333
1.1638	7.8667
1.1705	7.9
1.17	7.9333
1.167	7.9667
1.1659	8
1.1733	8.0333
1.1773	8.0667
1.1695	8.1
1.1681	8.1333
1.1714	8.1667
1.1657	8.2
1.1756	8.2333
1.1665	8.2667
1.1804	8.3
1.1806	8.3333
1.182	8.3667
1.1832	8.4
1.1823	8.4333
1.1837	8.4667
1.1854	8.5
1.1842	8.5333
1.1858	8.5667
1.1865	8.6
1.1889	8.6333
1.1878	8.6667
1.188	8.7
1.1977	8.7333
1.1712	8.7667
1.1847	8.8
1.1911	8.8333
1.2087	8.8667
1.2061	8.9
1.192	8.9333
1.1925	8.9667
1.2066	9
1.2171	9.0333
1.2021	9.0667
1.1939	9.1
1.2114	9.1333
1.2137	9.1667
1.2012	9.2
1.2046	9.2333
1.214	9.2667
1.2172	9.3
1.1853	9.3333
1.2022	9.3667
1.2151	9.4
1.217	9.4333
1.2066	9.4667
1.2118	9.5
1.225	9.5333
1.2146	9.5667
1.2179	9.6
1.2201	9.6333
1.232	9.6667
1.2196	9.7
1.2169	9.7333
1.2253	9.7667
1.2259	9.8
1.219	9.8333
1.2197	9.8667
1.2151	9.9
1.2128	9.9333
1.2191	9.9667
1.2243	10
1.223	10.0333
1.2203	10.0667
1.2219	10.1
1.2232	10.1333
1.222	10.1667
1.2258	10.2
1.2236	10.2333
1.2257	10.2667
1.2244	10.3
1.2246	10.3333
1.2256	10.3667
1.2257	10.4
1.2255	10.4333
1.2184	10.4667
1.2096	10.5
1.2236	10.5333
1.2276	10.5667
1.2343	10.6
1.2308	10.6333
1.2101	10.6667
1.2159	10.7
1.2345	10.7333
1.2246	10.7667
1.2142	10.8
1.2234	10.8333
1.2208	10.8667
1.2184	10.9
1.2197	10.9333
1.2212	10.9667
1.2191	11
1.2182	11.0333
1.1943	11.0667
1.2167	11.1
1.216	11.1333
1.2244	11.1667
1.2206	11.2
1.218	11.2333
1.218	11.2667
1.2192	11.3
1.2219	11.3333
1.2151	11.3667
1.2144	11.4
1.2172	11.4333
1.2153	11.4667
1.2098	11.5
1.2094	11.5333
1.2138	11.5667
1.2161	11.6
1.1889	11.6333
1.1976	11.6667
1.2084	11.7
1.2106	11.7333
1.1967	11.7667
1.1915	11.8
1.2112	11.8333
1.1987	11.8667
1.2005	11.9
1.1949	11.9333
1.1949	11.9667
1.192	12
1.1916	12.0333
1.1893	12.0667
1.1885	12.1
1.1838	12.1333
1.1891	12.1667
1.1657	12.2
1.1838	12.2333
1.1755	12.2667
1.18	12.3
1.1773	12.3333
1.1599	12.3667
1.1711	12.4
1.1709	12.4333
1.1665	12.4667
1.168	12.5
1.1656	12.5333
1.1679	12.5667
1.1614	12.6
1.1617	12.6333
1.1601	12.6667
1.1589	12.7
1.155	12.7333
1.1506	12.7667
1.141	12.8
1.1557	12.8333
1.1462	12.8667
1.1572	12.9
1.1458	12.9333
1.1365	12.9667
1.1484	13
1.1409	13.0333
1.1454	13.0667
1.1445	13.1
1.1434	13.1333
1.1452	13.1667
1.1415	13.2
1.1415	13.2333
1.1386	13.2667
1.1391	13.3
1.1389	13.3333
1.1273	13.3667
1.1211	13.4
1.13	13.4333
1.137	13.4667
1.1384	13.5
1.1268	13.5333
1.1186	13.5667
1.1341	13.6
1.1337	13.6333
1.1223	13.6667
1.1286	13.7
1.1293	13.7333
1.1266	13.7667
1.1222	13.8
1.1237	13.8333
1.1286	13.8667
1.1277	13.9
1.1229	13.9333
1.1042	13.9667
1.118	14
1.1255	14.0333
1.1285	14.0667
1.1303	14.1
1.1269	14.1333
1.1282	14.1667
1.1274	14.2
1.1311	14.2333
1.1264	14.2667
1.1276	14.3
1.1282	14.3333
1.1299	14.3667
1.1294	14.4
1.1244	14.4333
1.1295	14.4667
1.1367	14.5
1.1059	14.5333
1.1213	14.5667
1.1253	14.6
1.1381	14.6333
1.1318	14.6667
1.1119	14.7
1.1212	14.7333
1.1369	14.7667
1.1276	14.8
1.1337	14.8333
1.1295	14.8667
1.1307	14.9
1.1304	14.9333
1.1311	14.9667
1.1293	15
1.1292	15.0333
1.1324	15.0667
1.1357	15.1
1.1131	15.1333
1.1233	15.1667
1.1349	15.2
1.133	15.2333
1.1319	15.2667
1.1126	15.3
1.1297	15.3333
1.1418	15.3667
1.1309	15.4
1.1328	15.4333
1.1388	15.4667
1.1391	15.5
1.1325	15.5333
1.1338	15.5667
1.1435	15.6
1.1411	15.6333
1.1355	15.6667
1.1288	15.7
1.1315	15.7333
1.1462	15.7667
1.1419	15.8
1.1471	15.8333
1.1354	15.8667
1.1362	15.9
1.1513	15.9333
1.1439	15.9667
1.1416	16
1.1428	16.0333
1.1532	16.0667
1.1562	16.1
1.1448	16.1333
1.1439	16.1667
1.1564	16.2
1.1595	16.2333
1.1473	16.2667
1.1258	16.3
1.1634	16.3333
1.1609	16.3667
1.1614	16.4
1.1642	16.4333
1.1655	16.4667
1.1693	16.5
1.1676	16.5333
1.1701	16.5667
1.1704	16.6
1.1721	16.6333
1.1729	16.6667
1.1741	16.7
1.1736	16.7333
1.1752	16.7667
1.1768	16.8
1.1791	16.8333
1.1685	16.8667
1.1648	16.9
1.1829	16.9333
1.181	16.9667
1.1872	17
1.1681	17.0333
1.1733	17.0667
1.1865	17.1
1.1808	17.1333
1.1797	17.1667
1.1835	17.2
1.1867	17.2333
1.1845	17.2667
1.1827	17.3
1.1878	17.3333
1.1919	17.3667
1.187	17.4
1.182	17.4333
1.1776	17.4667
1.1983	17.5
1.1883	17.5333
1.2029	17.5667
1.1998	17.6
1.2014	17.6333
1.1983	17.6667
1.1975	17.7
1.2043	17.7333
1.2059	17.7667
1.2012	17.8
1.2018	17.8333
1.2084	17.8667
1.2114	17.9
1.2045	17.9333
1.2036	17.9667
1.2132	18
1.2005	18.0333
1.2003	18.0667
1.2017	18.1
1.2171	18.1333
1.2298	18.1667
1.2199	18.2
1.2072	18.2333
1.2137	18.2667
1.2326	18.3
1.2268	18.3333
1.2093	18.3667
1.2191	18.4
1.2274	18.4333
1.2212	18.4667
1.2239	18.5
1.2253	18.5333
1.226	18.5667
1.224	18.6
1.2041	18.6333
1.2259	18.6667
1.2274	18.7
1.2269	18.7333
1.2209	18.7667
1.2237	18.8
1.2382	18.8333
1.2233	18.8667
1.2276	18.9
1.2242	18.9333
1.2243	18.9667
1.2237	19
1.2229	19.0333
1.2243	19.0667
1.2235	19.1
1.2222	19.1333
1.2281	19.1667
1.204	19.2
1.2212	19.2333
1.2179	19.2667
1.2243	19.3
1.2216	19.3333
1.2007	19.3667
1.2156	19.4
1.2186	19.4333
1.2134	19.4667
1.215	19.5
1.2143	19.5333
1.2148	19.5667
1.2095	19.6
1.2119	19.6333
1.212	19.6667
1.2122	19.7
1.2074	19.7333
1.2067	19.7667
1.1923	19.8
1.2027	19.8333
1.2042	19.8667
1.2034	19.9
1.2056	19.9333
1.1897	19.9667
1.2	20
1.2051	20.0333
1.1961	20.0667
1.2007	20.1
1.1973	20.1333
1.1991	20.1667
1.1954	20.2
1.1928	20.2333
1.195	20.2667
1.1931	20.3
1.1955	20.3333
1.1684	20.3667
1.1837	20.4
1.1975	20.4333
1.1991	20.4667
1.2002	20.5
1.1868	20.5333
1.1875	20.5667
1.1942	20.6
1.2009	20.6333
1.1905	20.6667
1.182	20.7
1.1883	20.7333
1.2008	20.7667
1.1999	20.8
1.1842	20.8333
1.1817	20.8667
1.2025	20.9
1.187	20.9333
1.1686	20.9667
1.1894	21
1.1995	21.0333
1.2161	21.0667
1.196	21.1
1.177	21.1333
1.1847	21.1667
1.2069	21.2
1.1918	21.2333
1.198	21.2667
1.1844	21.3
1.1837	21.3333
1.1995	21.3667
1.1931	21.4
1.1918	21.4333
1.1959	21.4667
1.1921	21.5
1.1848	21.5333
1.1896	21.5667
1.2077	21.6
1.2074	21.6333
1.2025	21.6667
1.1894	21.7
1.1966	21.7333
1.2162	21.7667
1.2121	21.8
1.1989	21.8333
1.204	21.8667
1.2158	21.9
1.2131	21.9333
1.2029	21.9667
1.2048	22
1.2192	22.0333
1.2176	22.0667
1.1836	22.1
1.21	22.1333
1.2264	22.1667
1.234	22.2
1.2118	22.2333
1.195	22.2667
1.2034	22.3
1.2324	22.3333
1.2268	22.3667
1.2249	22.4
1.2094	22.4333
1.205	22.4667
1.2381	22.5
1.2348	22.5333
1.2188	22.5667
1.2278	22.6
1.2096	22.6333
1.2249	22.6667
1.2414	22.7
1.2438	22.7333
1.2418	22.7667
1.2276	22.8
1.2268	22.8333
1.2348	22.8667
1.2551	22.9
1.2385	22.9333
1.2308	22.9667
1.2403	23
1.2468	23.0333
1.2388	23.0667
1.2382	23.1
1.2441	23.1333
1.2496	23.1667
1.2244	23.2
1.2457	23.2333
1.2434	23.2667
1.2559	23.3
1.2515	23.3333
1.2336	23.3667
1.2447	23.4
1.2513	23.4333
1.2477	23.4667
1.2397	23.5
1.2429	23.5333
1.2576	23.5667
1.2517	23.6
1.2433	23.6333
1.2512	23.6667
1.2572	23.7
1.2505	23.7333
1.2369	23.7667
1.2439	23.8
1.2598	23.8333
1.2622	23.8667
1.2618	23.9
1.261	23.9333
1.2614	23.9667
1.2625	24
1.2671	24.0333
1.2662	24.0667
1.2661	24.1
1.267	24.1333
1.2686	24.1667
1.2669	24.2
1.2695	24.2333
1.2691	24.2667
1.2773	24.3
1.2521	24.3333
1.2735	24.3667
1.2738	24.4
1.2746	24.4333
1.2752	24.4667
1.2519	24.5
1.2647	24.5333
1.2785	24.5667
1.2664	24.6
1.2612	24.6333
1.2714	24.6667
1.2728	24.7
1.2675	24.7333
1.2602	24.7667
1.2707	24.8
1.2752	24.8333
1.2715	24.8667
1.2444	24.9
1.2645	24.9333
1.2738	24.9667
1.2808	25
1.2761	25.0333
1.2731	25.0667
1.2744	25.1
1.2724	25.1333
1.2822	25.1667
1.2764	25.2
1.2721	25.2333
1.2774	25.2667
1.2831	25.3
1.2792	25.3333
1.268	25.3667
1.2742	25.4
1.2856	25.4333
1.2573	25.4667
1.2634	25.5
1.2676	25.5333
1.2887	25.5667
1.2902	25.6
1.2677	25.6333
1.2588	25.6667
1.2797	25.7
1.2862	25.7333
1.2697	25.7667
1.2656	25.8
1.2731	25.8333
1.2682	25.8667
1.2693	25.9
1.2695	25.9333
1.2671	25.9667
1.2722	26
1.2439	26.0333
1.2702	26.0667
1.2616	26.1
1.2724	26.1333
1.2625	26.1667
1.2441	26.2
1.2543	26.2333
1.2654	26.2667
1.2525	26.3
1.2435	26.3333
1.2556	26.3667
1.2533	26.4
1.2474	26.4333
1.2464	26.4667
1.2524	26.5
1.2498	26.5333
1.2463	26.5667
1.2303	26.6
1.2339	26.6333
1.2444	26.6667
1.2448	26.7
1.2507	26.7333
1.2349	26.7667
1.2357	26.8
1.2412	26.8333
1.236	26.8667
1.2304	26.9
1.2364	26.9333
1.2364	26.9667
1.2327	27
1.2241	27.0333
1.2308	27.0667
1.2323	27.1
1.2337	27.1333
1.2004	27.1667
1.2137	27.2
1.2316	27.2333
1.2349	27.2667
1.2181	27.3
1.1974	27.3333
1.2047	27.3667
1.2319	27.4
1.2111	27.4333
1.2086	27.4667
1.1991	27.5
1.1954	27.5333
1.2225	27.5667
1.215	27.6
1.2026	27.6333
1.1992	27.6667
1.2165	27.7
1.1989	27.7333
1.186	27.7667
1.2037	27.8
1.2081	27.8333
1.2118	27.8667
1.1916	27.9
1.1783	27.9333
1.2016	27.9667
1.2055	28
1.1887	28.0333
1.1924	28.0667
1.1895	28.1
1.1914	28.1333
1.183	28.1667
1.1821	28.2
1.1825	28.2333
1.1799	28.2667
1.1794	28.3
1.1564	28.3333
1.1779	28.3667
1.1698	28.4
1.1807	28.4333
1.1762	28.4667
1.1623	28.5
1.163	28.5333
1.1756	28.5667
1.1764	28.6
1.1614	28.6333
1.1598	28.6667
1.1679	28.7
1.1686	28.7333
1.1602	28.7667
1.1513	28.8
1.1614	28.8333
1.1695	28.8667
1.135	28.9
1.1542	28.9333
1.1583	28.9667
1.1648	29
1.1636	29.0333
1.1359	29.0667
1.1382	29.1
1.1607	29.1333
1.1516	29.1667
1.1543	29.2
1.1536	29.2333
1.1421	29.2667
1.1469	29.3
1.1488	29.3333
1.1459	29.3667
1.1412	29.4
1.1434	29.4333
1.1385	29.4667
1.1322	29.5
1.1396	29.5333
1.136	29.5667
1.1554	29.6
1.1452	29.6333
1.1398	29.6667
1.1453	29.7
1.1474	29.7333
1.1447	29.7667
1.1381	29.8
1.1412	29.8333
1.149	29.8667
1.145	29.9
1.136	29.9333
1.1411	29.9667
1.152	30
1.1413	30.0333
1.1157	30.0667
1.1482	30.1
1.1552	30.1333
1.1577	30.1667
1.1388	30.2
1.1196	30.2333
1.1375	30.2667
1.1594	30.3
1.1479	30.3333
1.1484	30.3667
1.1372	30.4
1.1342	30.4333
1.1502	30.4667
1.1525	30.5
1.1398	30.5333
1.1368	30.5667
1.1554	30.6
1.1321	30.6333
1.1375	30.6667
1.1489	30.7
1.1595	30.7333
1.168	30.7667
1.1472	30.8
1.145	30.8333
1.159	30.8667
1.1663	30.9
1.1535	30.9333
1.1499	30.9667
1.1647	31
1.1692	31.0333
1.1555	31.0667
1.159	31.1
1.1702	31.1333
1.174	31.1667
1.1442	31.2
1.1647	31.2333
1.1764	31.2667
1.1762	31.3
1.1627	31.3333
1.1565	31.3667
1.1808	31.4
1.1838	31.4333
1.1729	31.4667
1.1813	31.5
1.1832	31.5333
1.183	31.5667
1.1831	31.6
1.1883	31.6333
1.1955	31.6667
1.1884	31.7
1.1868	31.7333
1.1791	31.7667
1.2086	31.8
1.2068	31.8333
1.2108	31.8667
1.2029	31.9
1.1977	31.9333
1.2007	31.9667
1.2196	32
1.2249	32.0333
1.2056	32.0667
1.2132	32.1
1.2291	32.1333
1.2227	32.1667
1.2243	32.2
1.2253	32.2333
1.2419	32.2667
1.2251	32.3
1.2175	32.3333
1.2439	32.3667
1.252	32.4
1.252	32.4333
1.2291	32.4667
1.2229	32.5
1.2445	32.5333
1.2662	32.5667
1.2523	32.6
1.2416	32.6333
1.2564	32.6667
1.255	32.7
1.2633	32.7333
1.2624	32.7667
1.2672	32.8
1.2599	32.8333
1.258	32.8667
1.2716	32.9
1.2847	32.9333
1.2881	32.9667
1.2802	33
1.2772	33.0333
1.2833	33.0667
1.3052	33.1
1.2967	33.1333
1.2878	33.1667
1.2971	33.2
1.3105	33.2333
1.2968	33.2667
1.299	33.3
1.3071	33.3333
1.3082	33.3667
1.308	33.4
1.289	33.4333
1.3072	33.4667
1.3134	33.5
1.3213	33.5333
1.3272	33.5667
1.3242	33.6
1.3242	33.6333
1.3312	33.6667
1.333	33.7
1.3323	33.7333
1.3335	33.7667
1.3391	33.8
1.3387	33.8333
1.3423	33.8667
1.3415	33.9
1.3482	33.9333
1.3435	33.9667
1.3269	34
1.3471	34.0333
1.3663	34.0667
1.3671	34.1
1.3508	34.1333
1.3372	34.1667
1.3554	34.2
1.379	34.2333
1.3659	34.2667
1.3603	34.3
1.3704	34.3333
1.3685	34.3667
1.3829	34.4
1.3778	34.4333
1.3796	34.4667
1.3872	34.5
1.3647	34.5333
1.3817	34.5667
1.3925	34.6
1.3875	34.6333
1.3899	34.6667
1.3892	34.7
1.4096	34.7333
1.4039	34.7667
1.3994	34.8
1.4091	34.8333
1.4131	34.8667
1.409	34.9
1.4082	34.9333
1.4162	34.9667
1.4199	35
1.4139	35.0333
1.3954	35.0667
1.4095	35.1
1.4392	35.1333
1.4303	35.1667
1.4196	35.2
1.423	35.2333
1.4383	35.2667
1.4383	35.3
1.4222	35.3333
1.4296	35.3667
1.436	35.4
1.4319	35.4333
1.4293	35.4667
1.4332	35.5
1.4404	35.5333
1.4356	35.5667
1.4257	35.6
1.4145	35.6333
1.4403	35.6667
1.4473	35.7
1.4335	35.7333
1.4295	35.7667
1.4443	35.8
1.4372	35.8333
1.4369	35.8667
1.4384	35.9
1.442	35.9333
1.4399	35.9667
1.4337	36
1.4368	36.0333
1.4405	36.0667
1.4379	36.1
1.4349	36.1333
1.4134	36.1667
1.4255	36.2
1.4362	36.2333
1.4412	36.2667
1.4368	36.3
1.4257	36.3333
1.4255	36.3667
1.4379	36.4
1.4376	36.4333
1.4279	36.4667
1.42	36.5
1.4241	36.5333
1.4373	36.5667
1.4362	36.6
1.4249	36.6333
1.4113	36.6667
1.4087	36.7
1.4217	36.7333
1.4351	36.7667
1.4229	36.8
1.4141	36.8333
1.4054	36.8667
1.4068	36.9
1.4264	36.9333
1.4226	36.9667
1.4083	37
1.4013	37.0333
1.4234	37.0667
1.4203	37.1
1.4077	37.1333
1.4044	37.1667
1.4077	37.2
1.4027	37.2333
1.398	37.2667
1.4117	37.3
1.4032	37.3333
1.4072	37.3667
1.3994	37.4
1.3888	37.4333
1.3811	37.4667
1.3946	37.5
1.4028	37.5333
1.3913	37.5667
1.3758	37.6
1.3906	37.6333
1.3974	37.6667
1.3808	37.7
1.3866	37.7333
1.3811	37.7667
1.3554	37.8
1.373	37.8333
1.3774	37.8667
1.383	37.9
1.3793	37.9333
1.3654	37.9667
1.3671	38
1.3772	38.0333
1.3742	38.0667
1.3615	38.1
1.3569	38.1333
1.3681	38.1667
1.3653	38.2
1.3619	38.2333
1.3546	38.2667
1.3597	38.3
1.3537	38.3333
1.3342	38.3667
1.3458	38.4
1.3602	38.4333
1.3579	38.4667
1.3457	38.5
1.3275	38.5333
1.3496	38.5667
1.356	38.6
1.3379	38.6333
1.338	38.6667
1.3476	38.7
1.3463	38.7333
1.3349	38.7667
1.3301	38.8
1.3416	38.8333
1.3427	38.8667
1.3086	38.9
1.3181	38.9333
1.3425	38.9667
1.3405	39
1.3256	39.0333
1.3042	39.0667
1.3119	39.1
1.3381	39.1333
1.3214	39.1667
1.317	39.2
1.3084	39.2333
1.3054	39.2667
1.3238	39.3
1.3172	39.3333
1.3165	39.3667
1.302	39.4
1.3093	39.4333
1.2916	39.4667
1.3068	39.5
1.3074	39.5333
1.3035	39.5667
1.2956	39.6
1.2862	39.6333
1.2953	39.6667
1.3027	39.7
1.2927	39.7333
1.2863	39.7667
1.2954	39.8
1.2941	39.8333
1.2936	39.8667
1.2815	39.9
1.2832	39.9333
1.2868	39.9667
1.2806	40
1.2734	40.0333
1.2684	40.0667
1.282	40.1
1.2929	40.1333
1.2797	40.1667
1.2705	40.2
1.275	40.2333
1.287	40.2667
1.2733	40.3
1.2662	40.3333
1.2745	40.3667
1.2732	40.4
1.2666	40.4333
1.2661	40.4667
1.2697	40.5
1.2724	40.5333
1.2396	40.5667
1.2598	40.6
1.2658	40.6333
1.272	40.6667
1.2639	40.7
1.2393	40.7333
1.2392	40.7667
1.2659	40.8
1.2586	40.8333
1.2471	40.8667
1.2518	40.9
1.2463	40.9333
1.247	40.9667
1.2404	41
1.2449	41.0333
1.2428	41.0667
1.2464	41.1
1.2145	41.1333
1.2384	41.1667
1.2418	41.2
1.2434	41.2333
1.2278	41.2667
1.2266	41.3
1.25	41.3333
1.2356	41.3667
1.2363	41.4
1.2362	41.4333
1.2324	41.4667
1.2326	41.5
1.2273	41.5333
1.2298	41.5667
1.227	41.6
1.2265	41.6333
1.228	41.6667
1.2113	41.7
1.2112	41.7333
1.2215	41.7667
1.2324	41.8
1.229	41.8333
1.2237	41.8667
1.2108	41.9
1.2164	41.9333
1.2324	41.9667
1.2285	42
1.2154	42.0333
1.2147	42.0667
1.2255	42.1
1.2218	42.1333
1.212	42.1667
1.2148	42.2
1.2301	42.2333
1.2033	42.2667
1.2019	42.3
1.2123	42.3333
1.2229	42.3667
1.2243	42.4
1.2006	42.4333
1.2012	42.4667
1.2221	42.5
1.2132	42.5333
1.2174	42.5667
1.2173	42.6
1.2198	42.6333
1.2238	42.6667
1.2191	42.7
1.2169	42.7333
1.2218	42.7667
1.2236	42.8
1.2116	42.8333
1.1983	42.8667
1.2151	42.9
1.2302	42.9333
1.2231	42.9667
1.2048	43
1.2133	43.0333
1.2263	43.0667
1.2133	43.1
1.2112	43.1333
1.219	43.1667
1.2191	43.2
1.2131	43.2333
1.2083	43.2667
1.2187	43.3
1.2221	43.3333
1.2134	43.3667
1.1996	43.4
1.2117	43.4333
1.226	43.4667
1.2128	43.5
1.2248	43.5333
1.198	43.5667
1.2084	43.6
1.2236	43.6333
1.2161	43.6667
1.211	43.7
1.2154	43.7333
1.2248	43.7667
1.2192	43.8
1.2111	43.8333
1.2178	43.8667
1.2245	43.9
1.2189	43.9333
1.2138	43.9667
1.1986	44
1.2263	44.0333
1.219	44.0667
1.2223	44.1
1.2249	44.1333
1.2258	44.1667
1.2245	44.2
1.2255	44.2333
1.2274	44.2667
1.2325	44.3
1.2277	44.3333
1.2283	44.3667
1.2316	44.4
1.2311	44.4333
1.2293	44.4667
1.2304	44.5
1.2381	44.5333
1.2193	44.5667
1.2273	44.6
1.2318	44.6333
1.2436	44.6667
1.2535	44.7
1.2348	44.7333
1.2364	44.7667
1.2485	44.8
1.2548	44.8333
1.2384	44.8667
1.239	44.9
1.2508	44.9333
1.2557	44.9667
1.2461	45
1.2383	45.0333
1.2542	45.0667
1.2613	45.1
1.2263	45.1333
1.2469	45.1667
1.2585	45.2
1.268	45.2333
1.2603	45.2667
1.2353	45.3
1.2293	45.3333
1.2576	45.3667
1.266	45.4
1.2572	45.4333
1.257	45.4667
1.2359	45.5
1.2519	45.5333
1.2741	45.5667
1.2606	45.6
1.2559	45.6333
1.2648	45.6667
1.2435	45.7
1.2517	45.7333
1.2661	45.7667
1.2713	45.8
1.2799	45.8333
1.2644	45.8667
1.268	45.9
1.2748	45.9333
1.2745	45.9667
1.2689	46
1.2738	46.0333
1.2808	46.0667
1.2759	46.1
1.2746	46.1333
1.2785	46.1667
1.2863	46.2
1.2824	46.2333
1.2558	46.2667
1.2848	46.3
1.2929	46.3333
1.2931	46.3667
1.2724	46.4
1.2767	46.4333
1.303	46.4667
1.2909	46.5
1.2889	46.5333
1.293	46.5667
1.2893	46.6
1.293	46.6333
1.2914	46.6667
1.2978	46.7
1.2963	46.7333
1.2972	46.7667
1.2988	46.8
1.282	46.8333
1.3021	46.8667
1.3041	46.9
1.3092	46.9333
1.3069	46.9667
1.3013	47
1.3077	47.0333
1.3141	47.0667
1.3078	47.1
1.3093	47.1333
1.3087	47.1667
1.32	47.2
1.3186	47.2333
1.3121	47.2667
1.3154	47.3
1.3267	47.3333
1.3022	47.3667
1.3058	47.4
1.3169	47.4333
1.3338	47.4667
1.3409	47.5
1.326	47.5333
1.3192	47.5667
1.3283	47.6
1.346	47.6333
1.3322	47.6667
1.327	47.7
1.3409	47.7333
1.3448	47.7667
1.3388	47.8
1.3307	47.8333
1.3363	47.8667
1.3566	47.9
1.3251	47.9333
1.3379	47.9667
1.3472	48
1.3705	48.0333
1.362	48.0667
1.3426	48.1
1.3377	48.1333
1.3628	48.1667
1.3682	48.2
1.3482	48.2333
1.3531	48.2667
1.3643	48.3
1.361	48.3333
1.3557	48.3667
1.3595	48.4
1.3703	48.4333
1.3374	48.4667
1.353	48.5
1.3691	48.5333
1.3746	48.5667
1.3655	48.6
1.3441	48.6333
1.3385	48.6667
1.3655	48.7
1.3811	48.7333
1.3632	48.7667
1.3542	48.8
1.3647	48.8333
1.3634	48.8667
1.3809	48.9
1.3723	48.9333
1.3578	48.9667
1.3617	49
1.3429	49.0333
1.388	49.0667
1.3782	49.1
1.3774	49.1333
1.3622	49.1667
1.376	49.2
1.396	49.2333
1.3777	49.2667
1.3751	49.3
1.3803	49.3333
1.377	49.3667
1.3748	49.4
1.3771	49.4333
1.383	49.4667
1.3829	49.5
1.3792	49.5333
1.3528	49.5667
1.3803	49.6
1.3897	49.6333
1.3853	49.6667
1.3881	49.7
1.3888	49.7333
1.3963	49.7667
1.3856	49.8
1.3876	49.8333
1.3919	49.8667
1.39	49.9
1.3837	49.9333
1.3816	49.9667
1.3905	50
1.3906	50.0333
1.383	50.0667
1.3745	50.1
1.371	50.1333
1.3917	50.1667
1.379	50.2
1.3927	50.2333
1.3708	50.2667
1.3695	50.3
1.3843	50.3333
1.3735	50.3667
1.3715	50.4
1.3769	50.4333
1.3804	50.4667
1.3726	50.5
1.3647	50.5333
1.3774	50.5667
1.3733	50.6
1.3669	50.6333
1.3481	50.6667
1.3773	50.7
1.3744	50.7333
1.3719	50.7667
1.3704	50.8
1.3792	50.8333
1.3744	50.8667
1.3697	50.9
1.3703	50.9333
1.3734	50.9667
1.3725	51
1.3662	51.0333
1.3676	51.0667
1.37	51.1
1.3669	51.1333
1.3665	51.1667
1.3385	51.2
1.3649	51.2333
1.3724	51.2667
1.3681	51.3
1.3656	51.3333
1.3605	51.3667
1.3608	51.4
1.3656	51.4333
1.3589	51.4667
1.3543	51.5
1.3588	51.5333
1.3592	51.5667
1.3562	51.6
1.3458	51.6333
1.3507	51.6667
1.3558	51.7
1.3336	51.7333
1.3307	51.7667
1.3396	51.8
1.3525	51.8333
1.3496	51.8667
1.3287	51.9
1.3209	51.9333
1.3473	51.9667
1.3408	52
1.3305	52.0333
1.3341	52.0667
1.3153	52.1
1.3252	52.1333
1.3273	52.1667
1.3216	52.2
1.3172	52.2333
1.3166	52.2667
1.3034	52.3
1.3164	52.3333
1.313	52.3667
1.3117	52.4
1.2988	52.4333
1.3098	52.4667
1.309	52.5
1.3023	52.5333
1.3063	52.5667
1.2998	52.6
1.301	52.6333
1.2944	52.6667
1.2954	52.7
1.2931	52.7333
1.2912	52.7667
1.2903	52.8
1.2779	52.8333
1.2717	52.8667
1.2854	52.9
1.2902	52.9333
1.2825	52.9667
1.2654	53
1.2694	53.0333
1.293	53.0667
1.2823	53.1
1.2699	53.1333
1.2753	53.1667
1.2721	53.2
1.2718	53.2333
1.2703	53.2667
1.2706	53.3
1.27	53.3333
1.2736	53.3667
1.2463	53.4
1.2563	53.4333
1.2766	53.4667
1.2738	53.5
1.279	53.5333
1.2648	53.5667
1.2621	53.6
1.2698	53.6333
1.275	53.6667
1.2663	53.7
1.2601	53.7333
1.2694	53.7667
1.2758	53.8
1.2679	53.8333
1.2582	53.8667
1.2657	53.9
1.2771	53.9333
1.244	53.9667
1.2536	54
1.2699	54.0333
1.2768	54.0667
1.2646	54.1
1.2427	54.1333
1.254	54.1667
1.2746	54.2
1.2567	54.2333
1.2535	54.2667
1.2603	54.3
1.2573	54.3333
1.2585	54.3667
1.2593	54.4
1.2617	54.4333
1.2604	54.4667
1.255	54.5
1.2424	54.5333
1.2574	54.5667
1.2632	54.6
1.2682	54.6333
1.2649	54.6667
1.2604	54.7
1.2602	54.7333
1.2699	54.7667
1.268	54.8
1.2603	54.8333
1.2628	54.8667
1.2706	54.9
1.269	54.9333
1.2597	54.9667
1.2623	55
1.2716	55.0333
1.2637	55.0667
1.2399	55.1
1.2626	55.1333
1.2765	55.1667
1.2783	55.2
1.2596	55.2333
1.2411	55.2667
1.254	55.3
1.279	55.3333
1.2667	55.3667
1.2599	55.4
1.2595	55.4333
1.2568	55.4667
1.2724	55.5
1.2692	55.5333
1.2591	55.5667
1.2668	55.6
1.2606	55.6333
1.2571	55.6667
1.2556	55.7
1.2644	55.7333
1.2841	55.7667
1.2709	55.8
1.2624	55.8333
1.2648	55.8667
1.2817	55.9
1.2819	55.9333
1.2693	55.9667
1.2631	56
1.2811	56.0333
1.2759	56.0667
1.2697	56.1
1.2748	56.1333
1.2894	56.1667
1.2611	56.2
1.2607	56.2333
1.2706	56.2667
1.2946	56.3
1.296	56.3333
1.2722	56.3667
1.2637	56.4
1.2875	56.4333
1.2937	56.4667
1.2728	56.5
1.2804	56.5333
1.2779	56.5667
1.2811	56.6
1.2862	56.6333
1.2818	56.6667
1.2804	56.7
1.2877	56.7333
1.2678	56.7667
1.2749	56.8
1.2871	56.8333
1.2897	56.8667
1.2902	56.9
1.2864	56.9333
1.2877	56.9667
1.2868	57
1.2963	57.0333
1.2899	57.0667
1.2892	57.1
1.2939	57.1333
1.2982	57.1667
1.2955	57.2
1.2879	57.2333
1.2907	57.2667
1.3062	57.3
1.2731	57.3333
1.2802	57.3667
1.2993	57.4
1.315	57.4333
1.3096	57.4667
1.2882	57.5
1.2807	57.5333
1.3062	57.5667
1.3181	57.6
1.2989	57.6333
1.2958	57.6667
1.3073	57.7
1.3035	57.7333
1.303	57.7667
1.303	57.8
1.3096	57.8333
1.3078	57.8667
1.2845	57.9
1.307	57.9333
1.315	57.9667
1.3172	58
1.2977	58.0333
1.2874	58.0667
1.311	58.1
1.3195	58.1333
1.3065	58.1667
1.3134	58.2
1.3033	58.2333
1.3082	58.2667
1.3097	58.3
1.3081	58.3333
1.3066	58.3667
1.3084	58.4
1.3117	58.4333
1.2913	58.4667
1.3066	58.5
1.3092	58.5333
1.3282	58.5667
1.3243	58.6
1.308	58.6333
1.3133	58.6667
1.3258	58.7
1.318	58.7333
1.311	58.7667
1.3204	58.8
1.323	58.8333
1.3162	58.8667
1.313	58.9
1.325	58.9333
1.3236	58.9667
1.3234	59
1.2972	59.0333
1.3198	59.0667
1.3311	59.1
1.3286	59.1333
1.3325	59.1667
1.3277	59.2
1.3272	59.2333
1.3306	59.2667
1.3332	59.3
1.3282	59.3333
1.3283	59.3667
1.3323	59.4
1.3312	59.4333
1.331	59.4667
1.3267	59.5
1.3341	59.5333
1.323	59.5667
1.312	59.6
1.3225	59.6333
1.3411	59.6667
1.3508	59.7
1.3357	59.7333
1.3189	59.7667
1.3211	59.8
1.3454	59.8333
1.3445	59.8667
1.3251	59.9
1.3259	59.9333
1.3373	59.9667
1.3335	60
1.3244	60.0333
1.3282	60.0667
1.3355	60.1
1.3244	60.1333
1.304	60.1667
1.3186	60.2
1.3265	60.2333
1.342	60.2667
1.3345	60.3
1.3215	60.3333
1.3117	60.3667
1.3278	60.4
1.3458	60.4333
1.3255	60.4667
1.3169	60.5
1.33	60.5333
1.3244	60.5667
1.3246	60.6
1.3253	60.6333
1.3289	60.6667
1.3116	60.7
1.3112	60.7333
1.32	60.7667
1.3277	60.8
1.3289	60.8333
1.3096	60.8667
1.3003	60.9
1.3271	60.9333
1.3263	60.9667
1.3152	61
1.3209	61.0333
1.3234	61.0667
1.3237	61.1
1.3117	61.1333
1.3139	61.1667
1.3231	61.2
1.3198	61.2333
1.29	61.2667
1.3115	61.3
1.3217	61.3333
1.3175	61.3667
1.3064	61.4
1.3121	61.4333
1.3246	61.4667
1.3135	61.5
1.316	61.5333
1.3174	61.5667
1.3151	61.6
1.3108	61.6333
1.3115	61.6667
1.3162	61.7
1.3143	61.7333
1.3099	61.7667
1.3026	61.8
1.2997	61.8333
1.3096	61.8667
1.3123	61.9
1.3149	61.9333
1.303	61.9667
1.2995	62
1.313	62.0333
1.3123	62.0667
1.3027	62.1
1.308	62.1333
1.3128	62.1667
1.3113	62.2
1.3016	62.2333
1.3072	62.2667
1.3155	62.3
1.3078	62.3333
1.2768	62.3667
1.3061	62.4
1.321	62.4333
1.3217	62.4667
1.2997	62.5
1.2829	62.5333
1.3064	62.5667
1.3212	62.6
1.3102	62.6333
1.3112	62.6667
1.2896	62.7
1.3008	62.7333
1.3221	62.7667
1.3081	62.8
1.2983	62.8333
1.3104	62.8667
1.2991	62.9
1.2835	62.9333
1.298	62.9667
1.3153	63
1.3295	63.0333
1.3125	63.0667
1.2932	63.1
1.2986	63.1333
1.3267	63.1667
1.3187	63.2
1.2998	63.2333
1.3059	63.2667
1.3062	63.3
1.3084	63.3333
1.3116	63.3667
1.3082	63.4
1.3138	63.4333
1.2926	63.4667
1.3076	63.5
1.3099	63.5333
1.3148	63.5667
1.3165	63.6
1.3016	63.6333
1.3072	63.6667
1.317	63.7
1.3108	63.7333
1.3102	63.7667
1.3118	63.8
1.3164	63.8333
1.3172	63.8667
1.3076	63.9
1.3123	63.9333
1.321	63.9667
1.296	64
1.2992	64.0333
1.3098	64.0667
1.3261	64.1
1.3249	64.1333
1.3075	64.1667
1.2988	64.2
1.3172	64.2333
1.3315	64.2667
1.3201	64.3
1.3048	64.3333
1.3178	64.3667
1.3295	64.4
1.3173	64.4333
1.3116	64.4667
1.321	64.5
1.3262	64.5333
1.3038	64.5667
1.3031	64.6
1.3275	64.6333
1.3273	64.6667
1.3178	64.7
1.3118	64.7333
1.3281	64.7667
1.3294	64.8
1.3155	64.8333
1.3193	64.8667
1.3255	64.9
1.3251	64.9333
1.3156	64.9667
1.3173	65
1.3282	65.0333
1.3271	65.0667
1.3196	65.1
1.2981	65.1333
1.3195	65.1667
1.3336	65.2
1.3333	65.2333
1.3312	65.2667
1.309	65.3
1.3174	65.3333
1.3371	65.3667
1.3315	65.4
1.3179	65.4333
1.3273	65.4667
1.332	65.5
1.3273	65.5333
1.318	65.5667
1.3229	65.6
1.3359	65.6333
1.3199	65.6667
1.3122	65.7
1.3283	65.7333
1.3345	65.7667
1.3374	65.8
1.311	65.8333
1.3098	65.8667
1.3321	65.9
1.331	65.9333
1.3178	65.9667
1.3239	66
1.3281	66.0333
1.3263	66.0667
1.3181	66.1
1.3195	66.1333
1.3297	66.1667
1.3342	66.2
1.2931	66.2333
1.3148	66.2667
1.3361	66.3
1.3339	66.3333
1.3179	66.3667
1.3071	66.4
1.3324	66.4333
1.3352	66.4667
1.3209	66.5
1.3229	66.5333
1.3294	66.5667
1.3316	66.6
[truncated: 7,002 more rows]
