# Supplementary material for: Auditory feedback effect on temporal patterns during self-pacing treadmill walking
Source: PLoS One. 2025 Nov 4;20(11):e0335971. doi: 10.1371/journal.pone.0335971 (PMC12585087; doi:10.1371/journal.pone.0335971)
Supplement: S2 File — This file archive contains gait events from the two test conditions (no sound and with sound) for all included participants, as well as the validation data for the accelerometer-based gait event detection algorithm. All data files are in CSV format. A readme file is included with the details of the file format and contents. (ZIP) [file pone.0335971.s003.zip › TreadmillSoundsData/TestConditions/NoSound/BeltSpeed/Subject7_NoSoundBeltspeed.csv]

BeltSpeed	Time
1.3999	0
1.3936	0.0333
1.3947	0.0667
1.3951	0.1
1.4026	0.1333
1.3968	0.1667
1.3959	0.2
1.3885	0.2333
1.3854	0.2667
1.3826	0.3
1.4012	0.3333
1.3967	0.3667
1.3759	0.4
1.3837	0.4333
1.3842	0.4667
1.384	0.5
1.3871	0.5333
1.3841	0.5667
1.3863	0.6
1.3848	0.6333
1.3871	0.6667
1.3838	0.7
1.3854	0.7333
1.3939	0.7667
1.3619	0.8
1.373	0.8333
1.3846	0.8667
1.4102	0.9
1.3914	0.9333
1.3753	0.9667
1.3755	1
1.4006	1.0333
1.4117	1.0667
1.3863	1.1
1.3881	1.1333
1.3929	1.1667
1.3988	1.2
1.4107	1.2333
1.3964	1.2667
1.3977	1.3
1.3853	1.3333
1.3974	1.3667
1.3935	1.4
1.4131	1.4333
1.393	1.4667
1.3915	1.5
1.4016	1.5333
1.4018	1.5667
1.4055	1.6
1.4021	1.6333
1.4024	1.6667
1.4081	1.7
1.4102	1.7333
1.4057	1.7667
1.4074	1.8
1.4132	1.8333
1.412	1.8667
1.3889	1.9
1.4001	1.9333
1.4319	1.9667
1.4285	2
1.4036	2.0333
1.393	2.0667
1.4163	2.1
1.4332	2.1333
1.4111	2.1667
1.4167	2.2
1.408	2.2333
1.4187	2.2667
1.4316	2.3
1.4221	2.3333
1.4199	2.3667
1.4313	2.4
1.4127	2.4333
1.414	2.4667
1.425	2.5
1.4473	2.5333
1.4397	2.5667
1.4259	2.6
1.4223	2.6333
1.4517	2.6667
1.4525	2.7
1.4322	2.7333
1.4431	2.7667
1.4407	2.8
1.4452	2.8333
1.4553	2.8667
1.4472	2.9
1.4581	2.9333
1.4291	2.9667
1.4462	3
1.4495	3.0333
1.4682	3.0667
1.4394	3.1
1.4387	3.1333
1.4567	3.1667
1.4539	3.2
1.4545	3.2333
1.455	3.2667
1.4611	3.3
1.4572	3.3333
1.4574	3.3667
1.4607	3.4
1.4636	3.4333
1.463	3.4667
1.443	3.5
1.455	3.5333
1.4625	3.5667
1.484	3.6
1.4699	3.6333
1.4663	3.6667
1.4649	3.7
1.4829	3.7333
1.4934	3.7667
1.4693	3.8
1.4755	3.8333
1.4767	3.8667
1.48	3.9
1.4956	3.9333
1.4848	3.9667
1.4896	4
1.4651	4.0333
1.481	4.0667
1.4938	4.1
1.5068	4.1333
1.4835	4.1667
1.48	4.2
1.487	4.2333
1.5127	4.2667
1.5001	4.3
1.4817	4.3333
1.4967	4.3667
1.4971	4.4
1.5049	4.4333
1.5082	4.4667
1.4992	4.5
1.5097	4.5333
1.4872	4.5667
1.4889	4.6
1.4986	4.6333
1.5171	4.6667
1.4975	4.7
1.4975	4.7333
1.4926	4.7667
1.5023	4.8
1.5166	4.8333
1.5005	4.8667
1.4954	4.9
1.5129	4.9333
1.5098	4.9667
1.5008	5
1.499	5.0333
1.5222	5.0667
1.4887	5.1
1.4941	5.1333
1.5014	5.1667
1.535	5.2
1.5283	5.2333
1.5076	5.2667
1.4946	5.3
1.5153	5.3333
1.5318	5.3667
1.5086	5.4
1.5115	5.4333
1.5002	5.4667
1.5062	5.5
1.5198	5.5333
1.5111	5.5667
1.5121	5.6
1.4923	5.6333
1.5017	5.6667
1.503	5.7
1.5213	5.7333
1.5004	5.7667
1.492	5.8
1.5082	5.8333
1.5047	5.8667
1.5108	5.9
1.5091	5.9333
1.4973	5.9667
1.5047	6
1.5081	6.0333
1.5023	6.0667
1.5036	6.1
1.5116	6.1333
1.4801	6.1667
1.4951	6.2
1.5037	6.2333
1.5274	6.2667
1.5151	6.3
1.5029	6.3333
1.4954	6.3667
1.5156	6.4
1.529	6.4333
1.5044	6.4667
1.5041	6.5
1.5095	6.5333
1.5072	6.5667
1.5117	6.6
1.5094	6.6333
1.5119	6.6667
1.4844	6.7
1.5013	6.7333
1.5226	6.7667
1.524	6.8
1.5102	6.8333
1.4927	6.8667
1.5058	6.9
1.5321	6.9333
1.5262	6.9667
1.5063	7
1.508	7.0333
1.5092	7.0667
1.5288	7.1
1.5281	7.1333
1.5144	7.1667
1.497	7.2
1.508	7.2333
1.5162	7.2667
1.534	7.3
1.5199	7.3333
1.5031	7.3667
1.5052	7.4
1.5291	7.4333
1.5246	7.4667
1.5106	7.5
1.5248	7.5333
1.5227	7.5667
1.5213	7.6
1.5206	7.6333
1.5302	7.6667
1.5358	7.7
1.5024	7.7333
1.5165	7.7667
1.5246	7.8
1.5483	7.8333
1.5306	7.8667
1.5294	7.9
1.5242	7.9333
1.5302	7.9667
1.5467	8
1.5372	8.0333
1.5278	8.0667
1.5381	8.1
1.5456	8.1333
1.5369	8.1667
1.5401	8.2
1.5502	8.2333
1.5214	8.2667
1.5289	8.3
1.5517	8.3333
1.5671	8.3667
1.5584	8.4
1.5498	8.4333
1.5319	8.4667
1.5492	8.5
1.5755	8.5333
1.5653	8.5667
1.5495	8.6
1.5672	8.6333
1.5657	8.6667
1.5785	8.7
1.5786	8.7333
1.5499	8.7667
1.5581	8.8
1.5788	8.8333
1.5921	8.8667
1.5659	8.9
1.5735	8.9333
1.571	8.9667
1.5772	9
1.5882	9.0333
1.577	9.0667
1.5801	9.1
1.5854	9.1333
1.589	9.1667
1.5807	9.2
1.5809	9.2333
1.5938	9.2667
1.5592	9.3
1.5768	9.3333
1.603	9.3667
1.6076	9.4
1.6039	9.4333
1.5841	9.4667
1.5781	9.5
1.5939	9.5333
1.6167	9.5667
1.5988	9.6
1.5839	9.6333
1.5983	9.6667
1.597	9.7
1.6045	9.7333
1.6029	9.7667
1.5801	9.8
1.5801	9.8333
1.6059	9.8667
1.6124	9.9
1.5987	9.9333
1.6037	9.9667
1.5982	10
1.6043	10.0333
1.6095	10.0667
1.6061	10.1
1.6081	10.1333
1.6093	10.1667
1.6129	10.2
1.6114	10.2333
1.6119	10.2667
1.6174	10.3
1.5798	10.3333
1.6123	10.3667
1.6296	10.4
1.6206	10.4333
1.6203	10.4667
1.62	10.5
1.6194	10.5333
1.6206	10.5667
1.625	10.6
1.6203	10.6333
1.6237	10.6667
1.6247	10.7
1.6287	10.7333
1.6235	10.7667
1.6254	10.8
1.6174	10.8333
1.6052	10.8667
1.6289	10.9
1.6367	10.9333
1.6302	10.9667
1.6221	11
1.6061	11.0333
1.6167	11.0667
1.6396	11.1
1.6373	11.1333
1.6249	11.1667
1.6147	11.2
1.6323	11.2333
1.6442	11.2667
1.6301	11.3
1.6275	11.3333
1.6079	11.3667
1.6258	11.4
1.6366	11.4333
1.6463	11.4667
1.6249	11.5
1.6093	11.5333
1.6241	11.5667
1.646	11.6
1.6251	11.6333
1.6218	11.6667
1.6166	11.7
1.6169	11.7333
1.6294	11.7667
1.6291	11.8
1.6153	11.8333
1.6178	11.8667
1.5992	11.9
1.6155	11.9333
1.634	11.9667
1.6243	12
1.6032	12.0333
1.6128	12.0667
1.6268	12.1
1.6146	12.1333
1.6136	12.1667
1.6143	12.2
1.6128	12.2333
1.6174	12.2667
1.6174	12.3
1.6122	12.3333
1.62	12.3667
1.5961	12.4
1.5918	12.4333
1.6087	12.4667
1.6315	12.5
1.6236	12.5333
1.6187	12.5667
1.6023	12.6
1.6132	12.6333
1.6318	12.6667
1.6163	12.7
1.6091	12.7333
1.6207	12.7667
1.6193	12.8
1.6156	12.8333
1.617	12.8667
1.6137	12.9
1.5906	12.9333
1.6086	12.9667
1.6347	13
1.6259	13.0333
1.6139	13.0667
1.5998	13.1
1.6139	13.1333
1.6375	13.1667
1.6239	13.2
1.6077	13.2333
1.6126	13.2667
1.6105	13.3
1.6286	13.3333
1.6255	13.3667
1.6173	13.4
1.5788	13.4333
1.6102	13.4667
1.6313	13.5
1.6258	13.5333
1.6186	13.5667
1.595	13.6
1.5928	13.6333
1.6241	13.6667
1.6296	13.7
1.6117	13.7333
1.6078	13.7667
1.5879	13.8
1.6081	13.8333
1.6357	13.8667
1.6227	13.9
1.592	13.9333
1.5686	13.9667
1.6066	14
1.6467	14.0333
1.6375	14.0667
1.6121	14.1
1.6163	14.1333
1.6213	14.1667
1.6281	14.2
1.6396	14.2333
1.6206	14.2667
1.6123	14.3
1.6289	14.3333
1.6281	14.3667
1.6233	14.4
1.6257	14.4333
1.5982	14.4667
1.6232	14.5
1.6394	14.5333
1.6261	14.5667
1.6056	14.6
1.614	14.6333
1.6345	14.6667
1.6314	14.7
1.6104	14.7333
1.6241	14.7667
1.6244	14.8
1.6239	14.8333
1.6246	14.8667
1.6228	14.9
1.629	14.9333
1.5981	14.9667
1.6108	15
1.6228	15.0333
1.6335	15.0667
1.612	15.1
1.5964	15.1333
1.6164	15.1667
1.6241	15.2
1.6166	15.2333
1.6203	15.2667
1.6034	15.3
1.6131	15.3333
1.6177	15.3667
1.6133	15.4
1.6024	15.4333
1.6164	15.4667
1.5823	15.5
1.6045	15.5333
1.6122	15.5667
1.6131	15.6
1.6139	15.6333
1.6105	15.6667
1.6048	15.7
1.6082	15.7333
1.611	15.7667
1.6041	15.8
1.6074	15.8333
1.6064	15.8667
1.6074	15.9
1.5995	15.9333
1.6008	15.9667
1.6063	16
1.5756	16.0333
1.5873	16.0667
1.6138	16.1
1.6138	16.1333
1.5974	16.1667
1.5797	16.2
1.5815	16.2333
1.6114	16.2667
1.6148	16.3
1.5931	16.3333
1.5849	16.3667
1.5838	16.4
1.5926	16.4333
1.6103	16.4667
1.5955	16.5
1.5448	16.5333
1.5824	16.5667
1.6096	16.6
1.5917	16.6333
1.5932	16.6667
1.5913	16.7
1.5849	16.7333
1.5878	16.7667
1.589	16.8
1.5885	16.8333
1.5899	16.8667
1.584	16.9
1.5891	16.9333
1.5851	16.9667
1.5877	17
1.5689	17.0333
1.5643	17.0667
1.5813	17.1
1.5963	17.1333
1.5911	17.1667
1.5862	17.2
1.5753	17.2333
1.5793	17.2667
1.5984	17.3
1.5926	17.3333
1.5746	17.3667
1.5836	17.4
1.5853	17.4333
1.5812	17.4667
1.5788	17.5
1.585	17.5333
1.557	17.5667
1.5741	17.6
1.5882	17.6333
1.5813	17.6667
1.5699	17.7
1.5789	17.7333
1.5819	17.7667
1.5729	17.8
1.5739	17.8333
1.5787	17.8667
1.5777	17.9
1.5723	17.9333
1.5699	17.9667
1.5772	18
1.5749	18.0333
1.5639	18.0667
1.5502	18.1
1.5674	18.1333
1.5851	18.1667
1.5739	18.2
1.5729	18.2333
1.5641	18.2667
1.5649	18.3
1.5772	18.3333
1.5722	18.3667
1.5602	18.4
1.5655	18.4333
1.5689	18.4667
1.5641	18.5
1.5616	18.5333
1.5707	18.5667
1.5385	18.6
1.544	18.6333
1.5624	18.6667
1.5784	18.7
1.5697	18.7333
1.5583	18.7667
1.5373	18.8
1.5457	18.8333
1.5751	18.8667
1.5625	18.9
1.551	18.9333
1.5392	18.9667
1.531	19
1.5616	19.0333
1.5639	19.0667
1.5445	19.1
1.5166	19.1333
1.514	19.1667
1.5426	19.2
1.566	19.2333
1.5406	19.2667
1.5227	19.3
1.5125	19.3333
1.5402	19.3667
1.5485	19.4
1.5258	19.4333
1.522	19.4667
1.5077	19.5
1.5265	19.5333
1.5492	19.5667
1.5293	19.6
1.5234	19.6333
1.4852	19.6667
1.5075	19.7
1.537	19.7333
1.5325	19.7667
1.5138	19.8
1.4957	19.8333
1.5118	19.8667
1.5268	19.9
1.511	19.9333
1.5142	19.9667
1.4932	20
1.5014	20.0333
1.5251	20.0667
1.5106	20.1
1.5009	20.1333
1.5107	20.1667
1.4734	20.2
1.4935	20.2333
1.5098	20.2667
1.5134	20.3
1.5112	20.3333
1.4984	20.3667
1.4975	20.4
1.513	20.4333
1.5115	20.4667
1.4954	20.5
1.5014	20.5333
1.5118	20.5667
1.5062	20.6
1.4971	20.6333
1.5036	20.6667
1.5128	20.7
1.4793	20.7333
1.4865	20.7667
1.5136	20.8
1.5284	20.8333
1.5012	20.8667
1.4856	20.9
1.4859	20.9333
1.517	20.9667
1.5212	21
1.4981	21.0333
1.4898	21.0667
1.4885	21.1
1.5004	21.1333
1.5173	21.1667
1.5004	21.2
1.483	21.2333
1.4798	21.2667
1.4963	21.3
1.5081	21.3333
1.5082	21.3667
1.4865	21.4
1.471	21.4333
1.4852	21.4667
1.5089	21.5
1.4912	21.5333
1.4806	21.5667
1.476	21.6
1.4764	21.6333
1.4961	21.6667
1.4885	21.7
1.4755	21.7333
1.4715	21.7667
1.4794	21.8
1.4773	21.8333
1.489	21.8667
1.477	21.9
1.468	21.9333
1.4777	21.9667
1.48	22
1.4741	22.0333
1.4664	22.0667
1.4771	22.1
1.478	22.1333
1.4672	22.1667
1.47	22.2
1.4755	22.2333
1.4777	22.2667
1.4462	22.3
1.4413	22.3333
1.4815	22.3667
1.4828	22.4
1.4621	22.4333
1.4476	22.4667
1.4658	22.5
1.4733	22.5333
1.4557	22.5667
1.4615	22.6
1.45	22.6333
1.4557	22.6667
1.4547	22.7
1.4538	22.7333
1.4493	22.7667
1.4521	22.8
1.4331	22.8333
1.4395	22.8667
1.4546	22.9
1.4506	22.9333
1.4395	22.9667
1.4394	23
1.4354	23.0333
1.4532	23.0667
1.4491	23.1
1.4357	23.1333
1.4438	23.1667
1.4492	23.2
1.4444	23.2333
1.437	23.2667
1.4436	23.3
1.4472	23.3333
1.422	23.3667
1.4322	23.4
1.4563	23.4333
1.4622	23.4667
1.4517	23.5
1.4347	23.5333
1.426	23.5667
1.4545	23.6
1.4675	23.6333
1.4454	23.6667
1.4384	23.7
1.4307	23.7333
1.4521	23.7667
1.4693	23.8
1.4464	23.8333
1.4386	23.8667
1.4224	23.9
1.432	23.9333
1.459	23.9667
1.4594	24
1.4349	24.0333
1.4204	24.0667
1.4381	24.1
1.4459	24.1333
1.4413	24.1667
1.4407	24.2
1.4216	24.2333
1.4312	24.2667
1.4458	24.3
1.4346	24.3333
1.4376	24.3667
1.428	24.4
1.4123	24.4333
1.4229	24.4667
1.4404	24.5
1.4402	24.5333
1.4332	24.5667
1.4255	24.6
1.4233	24.6333
1.4428	24.6667
1.4401	24.7
1.4247	24.7333
1.4357	24.7667
1.4397	24.8
1.4332	24.8333
1.4288	24.8667
1.4376	24.9
1.4423	24.9333
1.4096	24.9667
1.4233	25
1.4463	25.0333
1.4586	25.0667
1.4362	25.1
1.4194	25.1333
1.4206	25.1667
1.4532	25.2
1.4528	25.2333
1.4328	25.2667
1.431	25.3
1.4215	25.3333
1.4408	25.3667
1.4525	25.4
1.4358	25.4333
1.4326	25.4667
1.414	25.5
1.4281	25.5333
1.4452	25.5667
1.4464	25.6
1.4187	25.6333
1.4299	25.6667
1.4358	25.7
1.4389	25.7333
1.441	25.7667
1.4287	25.8
1.4378	25.8333
1.4376	25.8667
1.4354	25.9
1.4332	25.9333
1.4428	25.9667
1.4503	26
1.4057	26.0333
1.4291	26.0667
1.4528	26.1
1.4587	26.1333
1.4307	26.1667
1.4155	26.2
1.4349	26.2333
1.4527	26.2667
1.4475	26.3
1.4427	26.3333
1.4241	26.3667
1.4378	26.4
1.4606	26.4333
1.4425	26.4667
1.4413	26.5
1.4583	26.5333
1.4234	26.5667
1.4371	26.6
1.4475	26.6333
1.4708	26.6667
1.4639	26.7
1.4431	26.7333
1.4441	26.7667
1.4705	26.8
1.4598	26.8333
1.4525	26.8667
1.4612	26.9
1.4601	26.9333
1.4606	26.9667
1.4618	27
1.4652	27.0333
1.4768	27.0667
1.4354	27.1
1.4564	27.1333
1.4804	27.1667
1.4833	27.2
1.4659	27.2333
1.4452	27.2667
1.4545	27.3
1.4839	27.3333
1.4732	27.3667
1.4727	27.4
1.4608	27.4333
1.4523	27.4667
1.4834	27.5
1.4855	27.5333
1.4707	27.5667
1.4809	27.6
1.4569	27.6333
1.4646	27.6667
1.5021	27.7
1.4789	27.7333
1.4655	27.7667
1.4866	27.8
1.4937	27.8333
1.4782	27.8667
1.4832	27.9
1.4928	27.9333
1.4939	27.9667
1.4842	28
1.4858	28.0333
1.5012	28.0667
1.4978	28.1
1.4969	28.1333
1.4647	28.1667
1.5007	28.2
1.5112	28.2333
1.5195	28.2667
1.5106	28.3
1.4978	28.3333
1.4999	28.3667
1.5224	28.4
1.527	28.4333
1.5046	28.4667
1.511	28.5
1.5244	28.5333
1.5214	28.5667
1.5224	28.6
1.5232	28.6333
1.5226	28.6667
1.5085	28.7
1.5206	28.7333
1.5431	28.7667
1.5365	28.8
1.5156	28.8333
1.5213	28.8667
1.5427	28.9
1.5438	28.9333
1.5237	28.9667
1.534	29
1.535	29.0333
1.5367	29.0667
1.5391	29.1
1.5403	29.1333
1.5424	29.1667
1.5399	29.2
1.5147	29.2333
1.5391	29.2667
1.557	29.3
1.5555	29.3333
1.5489	29.3667
1.5415	29.4
1.5417	29.4333
1.5601	29.4667
1.5616	29.5
1.545	29.5333
1.5533	29.5667
1.555	29.6
1.5557	29.6333
1.5573	29.6667
1.5652	29.7
1.5357	29.7333
1.5477	29.7667
1.5761	29.8
1.583	29.8333
1.5701	29.8667
1.5557	29.9
1.5525	29.9333
1.5832	29.9667
1.5932	30
1.5731	30.0333
1.5635	30.0667
1.5663	30.1
1.5847	30.1333
1.6051	30.1667
1.5812	30.2
1.5571	30.2333
1.564	30.2667
1.5961	30.3
1.6026	30.3333
1.5896	30.3667
1.5746	30.4
1.557	30.4333
1.5742	30.4667
1.6021	30.5
1.5927	30.5333
1.5795	30.5667
1.5686	30.6
1.5682	30.6333
1.6022	30.6667
1.6066	30.7
1.5917	30.7333
1.5525	30.7667
1.5655	30.8
1.5961	30.8333
1.6301	30.8667
1.5972	30.9
1.5833	30.9333
1.5919	30.9667
1.5965	31
1.6132	31.0333
1.6103	31.0667
1.591	31.1
1.5896	31.1333
1.6129	31.1667
1.6029	31.2
1.6053	31.2333
1.5977	31.2667
1.5785	31.3
1.6049	31.3333
1.6185	31.3667
1.6033	31.4
1.5833	31.4333
1.5923	31.4667
1.6143	31.5
1.5999	31.5333
1.5966	31.5667
1.5968	31.6
1.5955	31.6333
1.6078	31.6667
1.6038	31.7
1.5984	31.7333
1.6087	31.7667
1.5827	31.8
1.5837	31.8333
1.6139	31.8667
1.6173	31.9
1.6173	31.9333
1.6041	31.9667
1.5905	32
1.6068	32.0333
1.6246	32.0667
1.6092	32.1
1.6009	32.1333
1.6169	32.1667
1.6131	32.2
1.6105	32.2333
1.6126	32.2667
1.6226	32.3
1.5828	32.3333
1.6069	32.3667
1.6279	32.4
1.6326	32.4333
1.631	32.4667
1.6067	32.5
1.6047	32.5333
1.6314	32.5667
1.6305	32.6
1.6093	32.6333
1.6197	32.6667
1.6154	32.7
1.6236	32.7333
1.6254	32.7667
1.6183	32.8
1.6169	32.8333
1.6013	32.8667
1.6192	32.9
1.6395	32.9333
1.6202	32.9667
1.6209	33
1.6158	33.0333
1.6126	33.0667
1.6196	33.1
1.6182	33.1333
1.614	33.1667
1.6098	33.2
1.617	33.2333
1.6189	33.2667
1.6108	33.3
1.6132	33.3333
1.5943	33.3667
1.6002	33.4
1.6054	33.4333
1.621	33.4667
1.6043	33.5
1.5898	33.5333
1.6071	33.5667
1.6042	33.6
1.5966	33.6333
1.6008	33.6667
1.5953	33.7
1.5956	33.7333
1.5891	33.7667
1.5943	33.8
1.5914	33.8333
1.5902	33.8667
1.5615	33.9
1.5789	33.9333
1.6028	33.9667
1.5915	34
1.5861	34.0333
1.5748	34.0667
1.5751	34.1
1.5973	34.1333
1.5869	34.1667
1.5729	34.2
1.5774	34.2333
1.587	34.2667
1.5796	34.3
1.5726	34.3333
1.585	34.3667
1.5478	34.4
1.5611	34.4333
1.5834	34.4667
1.581	34.5
1.5755	34.5333
1.5744	34.5667
1.5623	34.6
1.5685	34.6333
1.5719	34.6667
1.5645	34.7
1.5646	34.7333
1.5669	34.7667
1.5662	34.8
1.5593	34.8333
1.5669	34.8667
1.5414	34.9
1.5469	34.9333
1.5601	34.9667
1.5689	35
1.5456	35.0333
1.5522	35.0667
1.5415	35.1
1.5478	35.1333
1.5521	35.1667
1.5442	35.2
1.5455	35.2333
1.5472	35.2667
1.5502	35.3
1.5423	35.3333
1.5403	35.3667
1.532	35.4
1.5251	35.4333
1.5355	35.4667
1.5482	35.5
1.5321	35.5333
1.5181	35.5667
1.5357	35.6
1.5354	35.6333
1.5316	35.6667
1.5312	35.7
1.525	35.7333
1.5284	35.7667
1.5303	35.8
1.5252	35.8333
1.5216	35.8667
1.5357	35.9
1.5027	35.9333
1.5022	35.9667
1.5287	36
1.544	36.0333
1.54	36.0667
1.5224	36.1
1.5016	36.1333
1.5138	36.1667
1.542	36.2
1.5358	36.2333
1.515	36.2667
1.5035	36.3
1.5059	36.3333
1.5348	36.3667
1.5414	36.4
1.5233	36.4333
1.4799	36.4667
1.501	36.5
1.5192	36.5333
1.5374	36.5667
1.5199	36.6
1.4996	36.6333
1.4913	36.6667
1.5183	36.7
1.5156	36.7333
1.5044	36.7667
1.4991	36.8
1.4843	36.8333
1.5129	36.8667
1.5175	36.9
1.4978	36.9333
1.5064	36.9667
1.4649	37
1.4828	37.0333
1.5035	37.0667
1.5083	37.1
1.5007	37.1333
1.4939	37.1667
1.4858	37.2
1.4995	37.2333
1.5087	37.2667
1.4945	37.3
1.489	37.3333
1.4963	37.3667
1.4932	37.4
1.4922	37.4333
1.4935	37.4667
1.4997	37.5
1.4665	37.5333
1.4803	37.5667
1.4973	37.6
1.5127	37.6333
1.4962	37.6667
1.4829	37.7
1.4861	37.7333
1.5131	37.7667
1.5033	37.8
1.4869	37.8333
1.491	37.8667
1.4895	37.9
1.5033	37.9333
1.5036	37.9667
1.4889	38
1.4835	38.0333
1.4872	38.0667
1.4897	38.1
1.5022	38.1333
1.4938	38.1667
1.4785	38.2
1.4883	38.2333
1.499	38.2667
1.4885	38.3
1.4802	38.3333
1.4896	38.3667
1.4973	38.4
1.4887	38.4333
1.4836	38.4667
1.493	38.5
1.504	38.5333
1.4598	38.5667
1.4787	38.6
1.4971	38.6333
1.5135	38.6667
1.4889	38.7
1.4734	38.7333
1.4743	38.7667
1.5041	38.8
1.4958	38.8333
1.4871	38.8667
1.4794	38.9
1.4697	38.9333
1.5022	38.9667
1.5099	39
1.4861	39.0333
1.4916	39.0667
1.4798	39.1
1.4802	39.1333
1.5031	39.1667
1.5054	39.2
1.4869	39.2333
1.493	39.2667
1.4868	39.3
1.4902	39.3333
1.4954	39.3667
1.495	39.4
1.4947	39.4333
1.4942	39.4667
1.4957	39.5
1.4978	39.5333
1.4989	39.5667
1.4882	39.6
1.4713	39.6333
1.4992	39.6667
1.5162	39.7
1.5016	39.7333
1.5006	39.7667
1.5072	39.8
1.5049	39.8333
1.5078	39.8667
1.5072	39.9
1.5107	39.9333
1.5092	39.9667
1.5112	40
1.5124	40.0333
1.5134	40.0667
1.5159	40.1
1.4969	40.1333
1.5026	40.1667
1.5208	40.2
1.5284	40.2333
1.5119	40.2667
1.5126	40.3
1.5029	40.3333
1.5127	40.3667
1.5232	40.4
1.5125	40.4333
1.5106	40.4667
1.5206	40.5
1.5236	40.5333
1.515	40.5667
1.5153	40.6
1.5051	40.6333
1.5177	40.6667
1.5083	40.7
1.5343	40.7333
1.5111	40.7667
1.5061	40.8
1.5148	40.8333
1.509	40.8667
1.5247	40.9
1.5218	40.9333
1.5136	40.9667
1.521	41
1.5195	41.0333
1.519	41.0667
1.5146	41.1
1.5192	41.1333
1.4982	41.1667
1.5101	41.2
1.5299	41.2333
1.5258	41.2667
1.5167	41.3
1.5166	41.3333
1.5144	41.3667
1.5267	41.4
1.5302	41.4333
1.5175	41.4667
1.5224	41.5
1.5305	41.5333
1.5282	41.5667
1.5216	41.6
1.5306	41.6333
1.503	41.6667
1.5172	41.7
1.5379	41.7333
1.5386	41.7667
1.5304	41.8
1.5294	41.8333
1.526	41.8667
1.5392	41.9
1.544	41.9333
1.532	41.9667
1.5332	42
1.5459	42.0333
1.5409	42.0667
1.5368	42.1
1.5482	42.1333
1.5268	42.1667
1.5288	42.2
1.5452	42.2333
1.562	42.2667
1.5569	42.3
1.5502	42.3333
1.5317	42.3667
1.547	42.4
1.5689	42.4333
1.5532	42.4667
1.5493	42.5
1.5522	42.5333
1.5516	42.5667
1.5587	42.6
1.5542	42.6333
1.5428	42.6667
1.5441	42.7
1.5675	42.7333
1.5778	42.7667
1.5702	42.8
1.5733	42.8333
1.5727	42.8667
1.5785	42.9
1.5847	42.9333
1.576	42.9667
1.5834	43
1.5833	43.0333
1.5848	43.0667
1.5813	43.1
1.5832	43.1333
1.5899	43.1667
1.5559	43.2
1.5941	43.2333
1.6045	43.2667
1.6146	43.3
1.5998	43.3333
1.584	43.3667
1.5926	43.4
1.6188	43.4333
1.6086	43.4667
1.5988	43.5
1.6096	43.5333
1.6051	43.5667
1.6132	43.6
1.6145	43.6333
1.6091	43.6667
1.5868	43.7
1.6225	43.7333
1.6363	43.7667
1.6303	43.8
1.6246	43.8333
1.617	43.8667
1.6193	43.9
1.6398	43.9333
1.6342	43.9667
1.6207	44
1.6328	44.0333
1.6391	44.0667
1.6352	44.1
1.6315	44.1333
1.643	44.1667
1.6211	44.2
1.6276	44.2333
1.6503	44.2667
1.6544	44.3
1.6507	44.3333
1.6357	44.3667
1.6302	44.4
1.6492	44.4333
1.6625	44.4667
1.6412	44.5
1.6349	44.5333
1.6523	44.5667
1.6515	44.6
1.6531	44.6333
1.6577	44.6667
1.6198	44.7
1.6416	44.7333
1.6672	44.7667
1.6672	44.8
1.6599	44.8333
1.6581	44.8667
1.6557	44.9
1.6632	44.9333
1.6675	44.9667
1.6579	45
1.6598	45.0333
1.6633	45.0667
1.6607	45.1
1.6585	45.1333
1.6654	45.1667
1.6342	45.2
1.6505	45.2333
1.6732	45.2667
1.6673	45.3
1.6532	45.3333
1.6559	45.3667
1.663	45.4
1.657	45.4333
1.6534	45.4667
1.6575	45.5
1.6608	45.5333
1.6528	45.5667
1.6537	45.6
1.6592	45.6333
1.6628	45.6667
1.6275	45.7
1.6293	45.7333
1.6678	45.7667
1.6698	45.8
1.6467	45.8333
1.632	45.8667
1.6434	45.9
1.6666	45.9333
1.6414	45.9667
1.6465	46
1.6294	46.0333
1.6364	46.0667
1.6557	46.1
1.6494	46.1333
1.6376	46.1667
1.6085	46.2
1.6313	46.2333
1.6578	46.2667
1.6445	46.3
1.6361	46.3333
1.6114	46.3667
1.6083	46.4
1.6399	46.4333
1.6429	46.4667
1.6274	46.5
1.6215	46.5333
1.6047	46.5667
1.6333	46.6
1.6524	46.6333
1.6329	46.6667
1.5897	46.7
1.5991	46.7333
1.6343	46.7667
1.6597	46.8
1.6465	46.8333
1.6224	46.8667
1.6247	46.9
1.6246	46.9333
1.6433	46.9667
1.6526	47
1.6327	47.0333
1.6211	47.0667
1.6395	47.1
1.6392	47.1333
1.6478	47.1667
1.609	47.2
1.6102	47.2333
1.6439	47.2667
1.6555	47.3
1.6343	47.3333
1.6145	47.3667
1.615	47.4
1.6452	47.4333
1.6402	47.4667
1.6367	47.5
1.626	47.5333
1.6118	47.5667
1.6394	47.6
1.6509	47.6333
1.6326	47.6667
1.6163	47.7
1.6049	47.7333
1.6501	47.7667
1.6577	47.8
1.6367	47.8333
1.623	47.8667
1.6131	47.9
1.6425	47.9333
1.6464	47.9667
1.6383	48
1.6336	48.0333
1.6152	48.0667
1.6328	48.1
1.6544	48.1333
1.6343	48.1667
1.6223	48.2
1.6038	48.2333
1.6357	48.2667
1.6583	48.3
1.6412	48.3333
1.6232	48.3667
1.6066	48.4
1.6306	48.4333
1.6527	48.4667
1.6339	48.5
1.6292	48.5333
1.6123	48.5667
1.6164	48.6
1.651	48.6333
1.6446	48.6667
1.6345	48.7
1.5828	48.7333
1.6092	48.7667
1.6503	48.8
1.6629	48.8333
1.6344	48.8667
1.6206	48.9
1.6329	48.9333
1.643	48.9667
1.6486	49
1.6435	49.0333
1.6217	49.0667
1.6255	49.1
1.6491	49.1333
1.6386	49.1667
1.6435	49.2
1.6037	49.2333
1.6111	49.2667
1.6511	49.3
1.6475	49.3333
1.6277	49.3667
1.6131	49.4
1.6331	49.4333
1.6546	49.4667
1.6386	49.5
1.6284	49.5333
1.6329	49.5667
1.6336	49.6
1.6536	49.6333
1.6455	49.6667
1.6401	49.7
1.6068	49.7333
1.6465	49.7667
1.6583	49.8
1.6493	49.8333
1.6436	49.8667
1.6264	49.9
1.6355	49.9333
1.6625	49.9667
1.6497	50
1.638	50.0333
1.6491	50.0667
1.6438	50.1
1.6573	50.1333
1.6553	50.1667
1.6495	50.2
1.6163	50.2333
1.6738	50.2667
1.6739	50.3
1.6587	50.3333
1.6652	50.3667
1.6718	50.4
1.6709	50.4333
1.6645	50.4667
1.6654	50.5
1.6757	50.5333
1.6799	50.5667
1.6683	50.6
1.6746	50.6333
1.6824	50.6667
1.6779	50.7
1.6386	50.7333
1.6894	50.7667
1.7012	50.8
1.6939	50.8333
1.6679	50.8667
1.6546	50.9
1.6804	50.9333
1.7014	50.9667
1.6852	51
1.6836	51.0333
1.6633	51.0667
1.6739	51.1
1.7041	51.1333
1.6956	51.1667
1.6591	51.2
1.6672	51.2333
1.6787	51.2667
1.7093	51.3
1.7057	51.3333
1.6843	51.3667
1.6699	51.4
1.6805	51.4333
1.7121	51.4667
1.7069	51.5
1.687	51.5333
1.692	51.5667
1.6939	51.6
1.7112	51.6333
1.7055	51.6667
1.6757	51.7
1.6697	51.7333
1.7105	51.7667
1.7154	51.8
1.7096	51.8333
1.7024	51.8667
1.6964	51.9
1.7109	51.9333
1.7146	51.9667
1.699	52
1.7022	52.0333
1.7151	52.0667
1.7135	52.1
1.7013	52.1333
1.6971	52.1667
1.7057	52.2
1.6789	52.2333
1.7022	52.2667
1.7263	52.3
1.7174	52.3333
1.7111	52.3667
1.6895	52.4
1.6856	52.4333
1.7163	52.4667
1.7191	52.5
1.6981	52.5333
1.7032	52.5667
1.6952	52.6
1.701	52.6333
1.7102	52.6667
1.6705	52.7
1.6818	52.7333
1.7146	52.7667
1.7149	52.8
1.7042	52.8333
1.6838	52.8667
1.6712	52.9
1.6991	52.9333
1.7182	52.9667
1.7	53
1.6926	53.0333
1.6756	53.0667
1.6843	53.1
1.7152	53.1333
1.7144	53.1667
1.6535	53.2
1.6745	53.2333
1.7004	53.2667
1.7118	53.3
1.7167	53.3333
1.6949	53.3667
1.6773	53.4
1.6846	53.4333
1.7133	53.4667
1.6982	53.5
1.6968	53.5333
1.6841	53.5667
1.682	53.6
1.708	53.6333
1.6837	53.6667
1.666	53.7
1.6982	53.7333
1.6962	53.7667
1.6804	53.8
1.6627	53.8333
1.669	53.8667
1.6964	53.9
1.6878	53.9333
1.672	53.9667
1.6683	54
1.6656	54.0333
1.6888	54.0667
1.686	54.1
1.6738	54.1333
1.6408	54.1667
1.6686	54.2
1.6873	54.2333
1.6819	54.2667
1.676	54.3
1.6784	54.3333
1.6735	54.3667
1.6765	54.4
1.677	54.4333
1.6726	54.4667
1.6758	54.5
1.671	54.5333
1.6729	54.5667
1.6669	54.6
1.6733	54.6333
1.6389	54.6667
1.6615	54.7
1.6821	54.7333
1.6713	54.7667
1.6682	54.8
1.6605	54.8333
1.6576	54.8667
1.675	54.9
1.6695	54.9333
1.6569	54.9667
1.6672	55
1.6655	55.0333
1.6624	55.0667
1.6518	55.1
1.6656	55.1333
1.6309	55.1667
1.6481	55.2
1.6712	55.2333
1.6668	55.2667
1.6641	55.3
1.6479	55.3333
1.6397	55.3667
1.6621	55.4
1.6632	55.4333
1.6456	55.4667
1.6453	55.5
1.6482	55.5333
1.6446	55.5667
1.6425	55.6
1.6478	55.6333
1.6176	55.6667
1.617	55.7
1.6434	55.7333
1.654	55.7667
1.6477	55.8
1.6331	55.8333
1.611	55.8667
1.6237	55.9
1.6521	55.9333
1.6341	55.9667
1.6321	56
1.6202	56.0333
1.6075	56.0667
1.6379	56.1
1.6468	56.1333
1.5958	56.1667
1.6051	56.2
1.6107	56.2333
1.6331	56.2667
1.6491	56.3
1.6272	56.3333
1.6087	56.3667
1.6146	56.4
1.6354	56.4333
1.6204	56.4667
1.6272	56.5
1.6063	56.5333
1.6087	56.5667
1.6328	56.6
1.6182	56.6333
1.6233	56.6667
1.5818	56.7
1.6124	56.7333
1.624	56.7667
1.6199	56.8
1.6037	56.8333
1.5819	56.8667
1.589	56.9
1.6179	56.9333
1.6032	56.9667
1.5973	57
1.5853	57.0333
1.5797	57.0667
1.6113	57.1
1.6119	57.1333
1.5898	57.1667
1.5704	57.2
1.5618	57.2333
1.599	57.2667
1.6074	57.3
1.5887	57.3333
1.5704	57.3667
1.5681	57.4
1.5964	57.4333
1.5949	57.4667
1.5768	57.5
1.5743	57.5333
1.5619	57.5667
1.5903	57.6
1.5919	57.6333
1.573	57.6667
1.5863	57.7
1.5411	57.7333
1.5659	57.7667
1.5988	57.8
1.5867	57.8333
1.5889	57.8667
1.5763	57.9
1.566	57.9333
1.5819	57.9667
1.5859	58
1.5722	58.0333
1.5799	58.0667
1.5769	58.1
1.5778	58.1333
1.5728	58.1667
1.5793	58.2
1.5561	58.2333
1.5581	58.2667
1.5906	58.3
1.5858	58.3333
1.5819	58.3667
1.5764	58.4
1.5712	58.4333
1.5784	58.4667
1.5854	58.5
1.5751	58.5333
1.5773	58.5667
1.5825	58.6
1.5808	58.6333
1.5793	58.6667
1.5881	58.7
1.5611	58.7333
1.5714	58.7667
1.5865	58.8
1.6096	58.8333
1.5973	58.8667
1.5834	58.9
1.5755	58.9333
1.5959	58.9667
1.6167	59
1.5974	59.0333
1.5901	59.0667
1.5963	59.1
1.5982	59.1333
1.6188	59.1667
1.609	59.2
1.5708	59.2333
1.5841	59.2667
1.6326	59.3
1.6248	59.3333
1.612	59.3667
1.6113	59.4
1.6045	59.4333
1.6215	59.4667
1.6265	59.5
1.613	59.5333
1.6207	59.5667
1.6296	59.6
1.6302	59.6333
1.6166	59.6667
1.6329	59.7
1.609	59.7333
1.616	59.7667
1.6367	59.8
1.6564	59.8333
1.6458	59.8667
1.6352	59.9
1.6184	59.9333
1.6368	59.9667
1.6622	60
1.6523	60.0333
1.6373	60.0667
1.6464	60.1
1.6428	60.1333
1.6518	60.1667
1.655	60.2
1.629	60.2333
1.6369	60.2667
1.6549	60.3
1.6703	60.3333
1.6497	60.3667
1.6417	60.4
1.6587	60.4333
1.6586	60.4667
1.6573	60.5
1.6573	60.5333
1.6586	60.5667
1.6572	60.6
1.6571	60.6333
1.6597	60.6667
1.6594	60.7
1.6623	60.7333
1.6319	60.7667
1.65	60.8
1.6646	60.8333
1.6695	60.8667
1.6615	60.9
1.6555	60.9333
1.652	60.9667
1.6716	61
1.6739	61.0333
1.655	61.0667
1.6627	61.1
1.6599	61.1333
1.662	61.1667
1.6591	61.2
1.6653	61.2333
1.6504	61.2667
1.6261	61.3
1.6619	61.3333
1.6748	61.3667
1.6675	61.4
1.6605	61.4333
1.6326	61.4667
1.63	61.5
1.6581	61.5333
1.6648	61.5667
1.6446	61.6
1.6364	61.6333
1.6224	61.6667
1.6502	61.7
1.6652	61.7333
1.6402	61.7667
1.5959	61.8
1.6179	61.8333
1.6513	61.8667
1.6683	61.9
1.6485	61.9333
1.6292	61.9667
1.6311	62
1.6444	62.0333
1.6439	62.0667
1.6411	62.1
1.62	62.1333
1.6259	62.1667
1.6428	62.2
1.6266	62.2333
1.6259	62.2667
1.6019	62.3
1.6096	62.3333
1.6393	62.3667
1.624	62.4
1.6167	62.4333
1.5952	62.4667
1.6109	62.5
1.6373	62.5333
1.6209	62.5667
1.6046	62.6
1.6031	62.6333
1.6063	62.6667
1.6253	62.7
1.6152	62.7333
1.5992	62.7667
1.5716	62.8
1.6068	62.8333
1.6184	62.8667
1.6117	62.9
1.5979	62.9333
1.5753	62.9667
1.5779	63
1.6073	63.0333
1.6119	63.0667
1.5906	63.1
1.5834	63.1333
1.5716	63.1667
1.5965	63.2
1.6099	63.2333
1.5898	63.2667
1.5502	63.3
1.5741	63.3333
1.593	63.3667
1.6032	63.4
1.5979	63.4333
1.5791	63.4667
1.5669	63.5
1.594	63.5333
1.593	63.5667
1.5816	63.6
1.5861	63.6333
1.5635	63.6667
1.5862	63.7
1.5905	63.7333
1.5858	63.7667
1.5427	63.8
1.5737	63.8333
1.6036	63.8667
1.5866	63.9
1.5836	63.9333
1.5611	63.9667
1.5609	64
1.5934	64.0333
1.5919	64.0667
1.5758	64.1
1.5659	64.1333
1.5596	64.1667
1.5859	64.2
1.5983	64.2333
1.5785	64.2667
1.5564	64.3
1.551	64.3333
1.5862	64.3667
1.5988	64.4
1.5775	64.4333
1.5587	64.4667
1.5526	64.5
1.5833	64.5333
1.5808	64.5667
1.5667	64.6
1.5573	64.6333
1.5514	64.6667
1.5828	64.7
1.5881	64.7333
1.5642	64.7667
1.5598	64.8
1.5408	64.8333
1.574	64.8667
1.5962	64.9
1.5733	64.9333
1.5687	64.9667
1.5584	65
1.5649	65.0333
1.5895	65.0667
1.5745	65.1
1.5642	65.1333
1.5746	65.1667
1.571	65.2
1.5782	65.2333
1.5739	65.2667
1.578	65.3
1.5467	65.3333
1.5657	65.3667
1.5927	65.4
1.5866	65.4333
1.5748	65.4667
1.5549	65.5
1.5689	65.5333
1.5977	65.5667
1.5917	65.6
1.5726	65.6333
1.5687	65.6667
1.5709	65.7
1.5957	65.7333
1.6029	65.7667
1.5854	65.8
1.5429	65.8333
1.5695	65.8667
1.6049	65.9
1.6219	65.9333
1.5908	65.9667
1.5803	66
1.5921	66.0333
1.6034	66.0667
1.6146	66.1
1.6041	66.1333
1.589	66.1667
1.6029	66.2
1.6201	66.2333
1.5998	66.2667
1.6133	66.3
1.583	66.3333
1.5947	66.3667
1.6187	66.4
1.6173	66.4333
1.6007	66.4667
1.6082	66.5
1.6276	66.5333
1.6123	66.5667
1.6136	66.6
[truncated: 7,002 more rows]
