# Supplementary material for: Auditory feedback effect on temporal patterns during self-pacing treadmill walking
Source: PLoS One. 2025 Nov 4;20(11):e0335971. doi: 10.1371/journal.pone.0335971 (PMC12585087; doi:10.1371/journal.pone.0335971)
Supplement: S2 File — This file archive contains gait events from the two test conditions (no sound and with sound) for all included participants, as well as the validation data for the accelerometer-based gait event detection algorithm. All data files are in CSV format. A readme file is included with the details of the file format and contents. (ZIP) [file pone.0335971.s003.zip › TreadmillSoundsData/TestConditions/NoSound/BeltSpeed/Subject8_NoSoundBeltspeed.csv]

BeltSpeed	Time
0.9005	0
0.8901	0.0333
0.8695	0.0667
0.8711	0.1
0.8859	0.1333
0.9147	0.1667
0.9225	0.2
0.9139	0.2333
0.896	0.2667
0.8797	0.3
0.8814	0.3333
0.911	0.3667
0.926	0.4
0.9194	0.4333
0.905	0.4667
0.885	0.5
0.8972	0.5333
0.9142	0.5667
0.9301	0.6
0.9212	0.6333
0.9048	0.6667
0.8981	0.7
0.9052	0.7333
0.9296	0.7667
0.9325	0.8
0.927	0.8333
0.9106	0.8667
0.907	0.9
0.9148	0.9333
0.9389	0.9667
0.9434	1
0.9378	1.0333
0.9221	1.0667
0.908	1.1
0.9123	1.1333
0.9293	1.1667
0.9421	1.2
0.9511	1.2333
0.9346	1.2667
0.9218	1.3
0.9095	1.3333
0.9224	1.3667
0.9505	1.4
0.9545	1.4333
0.9459	1.4667
0.9275	1.5
0.9203	1.5333
0.9282	1.5667
0.9537	1.6
0.9625	1.6333
0.9454	1.6667
0.9304	1.7
0.9218	1.7333
0.9374	1.7667
0.9607	1.8
0.9581	1.8333
0.9354	1.8667
0.9279	1.9
0.933	1.9333
0.9519	1.9667
0.9666	2
0.9611	2.0333
0.9528	2.0667
0.9306	2.1
0.933	2.1333
0.9452	2.1667
0.9724	2.2
0.9713	2.2333
0.9628	2.2667
0.9448	2.3
0.933	2.3333
0.9376	2.3667
0.9594	2.4
0.9822	2.4333
0.9766	2.4667
0.9466	2.5
0.941	2.5333
0.9367	2.5667
0.9703	2.6
0.9877	2.6333
0.9707	2.6667
0.9544	2.7
0.9478	2.7333
0.9599	2.7667
0.9873	2.8
0.9853	2.8333
0.9709	2.8667
0.9573	2.9
0.9614	2.9333
0.9809	2.9667
0.9945	3
0.9876	3.0333
0.9771	3.0667
0.959	3.1
0.9628	3.1333
0.9743	3.1667
0.9996	3.2
0.9932	3.2333
0.9905	3.2667
0.9693	3.3
0.9633	3.3333
0.9737	3.3667
0.9998	3.4
1.0048	3.4333
0.9976	3.4667
0.9797	3.5
0.9673	3.5333
0.984	3.5667
1.0095	3.6
1.0066	3.6333
0.9913	3.6667
0.9794	3.7
0.9855	3.7333
0.9989	3.7667
1.0012	3.8
1.0005	3.8333
0.985	3.8667
0.9836	3.9
0.9867	3.9333
0.9991	3.9667
1.0055	4
1.0001	4.0333
0.9882	4.0667
0.9855	4.1
0.9897	4.1333
1.0001	4.1667
1.0146	4.2
1.0082	4.2333
0.9988	4.2667
0.9843	4.3
0.9893	4.3333
0.9973	4.3667
1.0222	4.4
1.0047	4.4333
1.0069	4.4667
0.991	4.5
0.9858	4.5333
0.9978	4.5667
1.0194	4.6
1.0163	4.6333
1.0075	4.6667
0.9888	4.7
0.988	4.7333
1.0021	4.7667
1.0272	4.8
1.0222	4.8333
1.0106	4.8667
0.9919	4.9
0.9875	4.9333
1.005	4.9667
1.0299	5
1.0291	5.0333
1.0065	5.0667
0.9963	5.1
0.9857	5.1333
1.0034	5.1667
1.0325	5.2
1.0319	5.2333
1.0202	5.2667
0.9998	5.3
0.9952	5.3333
1.0046	5.3667
1.0322	5.4
1.0359	5.4333
1.028	5.4667
1.0123	5.5
0.9967	5.5333
1.001	5.5667
1.0286	5.6
1.0401	5.6333
1.0351	5.6667
1.0063	5.7
1.0034	5.7333
1.0093	5.7667
1.0385	5.8
1.0377	5.8333
1.0301	5.8667
1.0116	5.9
1.0059	5.9333
1.0136	5.9667
1.0377	6
1.0483	6.0333
1.0403	6.0667
1.0236	6.1
1.0074	6.1333
1.0115	6.1667
1.0361	6.2
1.0521	6.2333
1.0457	6.2667
1.0353	6.3
1.0028	6.3333
1.0095	6.3667
1.0246	6.4
1.0515	6.4333
1.0508	6.4667
1.047	6.5
1.0258	6.5333
1.0092	6.5667
0.9999	6.6
1.0235	6.6333
1.0491	6.6667
1.0514	6.7
1.0291	6.7333
1.0197	6.7667
1.0302	6.8
1.0304	6.8333
1.0292	6.8667
1.0241	6.9
1.0231	6.9333
1.0197	6.9667
1.023	7
1.029	7.0333
1.0255	7.0667
1.0211	7.1
1.0224	7.1333
1.0212	7.1667
1.0291	7.2
1.0297	7.2333
1.0278	7.2667
1.0212	7.3
1.0215	7.3333
1.0227	7.3667
1.0267	7.4
1.0304	7.4333
1.0271	7.4667
1.0263	7.5
1.0158	7.5333
1.0231	7.5667
1.0149	7.6
1.0238	7.6333
1.0194	7.6667
1.0104	7.7
1.016	7.7333
1.0218	7.7667
1.0195	7.8
1.0172	7.8333
1.0056	7.8667
1.0108	7.9
1.0214	7.9333
1.0189	7.9667
1.0133	8
0.9987	8.0333
1.0042	8.0667
1.0171	8.1
1.0186	8.1333
1.0077	8.1667
0.9925	8.2
0.99	8.2333
1.0128	8.2667
1.014	8.3
1.0074	8.3333
0.992	8.3667
0.9901	8.4
1.0027	8.4333
1.0201	8.4667
1.0123	8.5
1.0025	8.5333
0.9836	8.5667
0.9891	8.6
1.0149	8.6333
1.0163	8.6667
1.0043	8.7
0.9881	8.7333
0.9905	8.7667
1.0146	8.8
1.0133	8.8333
0.9859	8.8667
0.9872	8.9
0.9927	8.9333
1.0124	8.9667
1.0059	9
0.9953	9.0333
0.9782	9.0667
0.9839	9.1
1.008	9.1333
1.0109	9.1667
1.0001	9.2
0.9824	9.2333
0.9844	9.2667
1.0064	9.3
1.0001	9.3333
0.993	9.3667
0.9872	9.4
0.9901	9.4333
1.0035	9.4667
0.9921	9.5
0.9966	9.5333
0.9866	9.5667
0.9816	9.6
0.9917	9.6333
0.9909	9.6667
0.9869	9.7
0.9777	9.7333
0.9779	9.7667
0.9842	9.8
0.9919	9.8333
0.9873	9.8667
0.9764	9.9
0.9669	9.9333
0.977	9.9667
0.9882	10
0.9833	10.0333
0.9769	10.0667
0.962	10.1
0.9534	10.1333
0.9865	10.1667
0.9744	10.2
0.9764	10.2333
0.9616	10.2667
0.9631	10.3
0.9766	10.3333
0.9842	10.3667
0.9775	10.4
0.9672	10.4333
0.9512	10.4667
0.959	10.5
0.9765	10.5333
0.983	10.5667
0.9757	10.6
0.9605	10.6333
0.9448	10.6667
0.9632	10.7
0.9868	10.7333
0.9652	10.7667
0.9587	10.8
0.953	10.8333
0.9727	10.8667
0.9869	10.9
0.9762	10.9333
0.9603	10.9667
0.9553	11
0.9769	11.0333
0.9817	11.0667
0.9723	11.1
0.9594	11.1333
0.9587	11.1667
0.9753	11.2
0.9846	11.2333
0.9752	11.2667
0.9588	11.3
0.9552	11.3333
0.9663	11.3667
0.9748	11.4
0.9729	11.4333
0.9618	11.4667
0.9512	11.5
0.9582	11.5333
0.9662	11.5667
0.9695	11.6
0.966	11.6333
0.955	11.6667
0.9445	11.7
0.9507	11.7333
0.9632	11.7667
0.9652	11.8
0.9632	11.8333
0.9566	11.8667
0.9351	11.9
0.9375	11.9333
0.9516	11.9667
0.9599	12
0.9522	12.0333
0.9469	12.0667
0.9256	12.1
0.9239	12.1333
0.9318	12.1667
0.9529	12.2
0.9564	12.2333
0.9511	12.2667
0.9374	12.3
0.9162	12.3333
0.9141	12.3667
0.9283	12.4
0.9539	12.4333
0.9515	12.4667
0.9415	12.5
0.9224	12.5333
0.9098	12.5667
0.9299	12.6
0.9515	12.6333
0.9478	12.6667
0.9176	12.7
0.9154	12.7333
0.923	12.7667
0.9467	12.8
0.9423	12.8333
0.9288	12.8667
0.9116	12.9
0.9159	12.9333
0.9419	12.9667
0.9386	13
0.9242	13.0333
0.9132	13.0667
0.9225	13.1
0.938	13.1333
0.9323	13.1667
0.9273	13.2
0.9088	13.2333
0.9116	13.2667
0.9124	13.3
0.9314	13.3333
0.9302	13.3667
0.925	13.4
0.917	13.4333
0.9013	13.4667
0.9065	13.5
0.9214	13.5333
0.9342	13.5667
0.9235	13.6
0.9114	13.6333
0.8949	13.6667
0.9064	13.7
0.9326	13.7333
0.9287	13.7667
0.9095	13.8
0.8992	13.8333
0.915	13.8667
0.9199	13.9
0.9176	13.9333
0.8912	13.9667
0.9073	14
0.9144	14.0333
0.9162	14.0667
0.9121	14.1
0.8922	14.1333
0.8855	14.1667
0.9044	14.2
0.916	14.2333
0.9088	14.2667
0.9036	14.3
0.8836	14.3333
0.8856	14.3667
0.9052	14.4
0.9162	14.4333
0.9088	14.4667
0.898	14.5
0.8821	14.5333
0.8917	14.5667
0.905	14.6
0.9103	14.6333
0.8974	14.6667
0.8826	14.7
0.8836	14.7333
0.908	14.7667
0.905	14.8
0.8901	14.8333
0.8805	14.8667
0.8897	14.9
0.9113	14.9333
0.9028	14.9667
0.8866	15
0.884	15.0333
0.8978	15.0667
0.9047	15.1
0.8983	15.1333
0.8844	15.1667
0.8847	15.2
0.8823	15.2333
0.9038	15.2667
0.8981	15.3
0.8964	15.3333
0.8872	15.3667
0.875	15.4
0.8834	15.4333
0.9053	15.4667
0.9072	15.5
0.9009	15.5333
0.8859	15.5667
0.8714	15.6
0.889	15.6333
0.9148	15.6667
0.9076	15.7
0.8891	15.7333
0.8793	15.7667
0.8961	15.8
0.9094	15.8333
0.8906	15.8667
0.8836	15.9
0.8894	15.9333
0.8974	15.9667
0.906	16
0.9008	16.0333
0.8864	16.0667
0.8841	16.1
0.8956	16.1333
0.9115	16.1667
0.9027	16.2
0.8943	16.2333
0.8817	16.2667
0.887	16.3
0.8997	16.3333
0.9134	16.3667
0.9046	16.4
0.8967	16.4333
0.8797	16.4667
0.8784	16.5
0.8866	16.5333
0.9144	16.5667
0.9038	16.6
0.9006	16.6333
0.8812	16.6667
0.8812	16.7
0.9107	16.7333
0.9155	16.7667
0.8984	16.8
0.8888	16.8333
0.8992	16.8667
0.9128	16.9
0.9042	16.9333
0.8937	16.9667
0.8927	17
0.9016	17.0333
0.9155	17.0667
0.91	17.1
0.8867	17.1333
0.889	17.1667
0.9026	17.2
0.9144	17.2333
0.9132	17.2667
0.904	17.3
0.8857	17.3333
0.8872	17.3667
0.9042	17.4
0.9193	17.4333
0.9118	17.4667
0.898	17.5
0.8863	17.5333
0.8933	17.5667
0.9159	17.6
0.9222	17.6333
0.902	17.6667
0.8919	17.7
0.894	17.7333
0.9062	17.7667
0.9201	17.8
0.9017	17.8333
0.8925	17.8667
0.896	17.9
0.916	17.9333
0.916	17.9667
0.9081	18
0.8953	18.0333
0.8995	18.0667
0.8981	18.1
0.9153	18.1333
0.9269	18.1667
0.9189	18.2
0.919	18.2333
0.8989	18.2667
0.9032	18.3
0.9057	18.3333
0.924	18.3667
0.9192	18.4
0.9156	18.4333
0.9025	18.4667
0.8979	18.5
0.9073	18.5333
0.9288	18.5667
0.9296	18.6
0.9238	18.6333
0.9057	18.6667
0.8964	18.7
0.9085	18.7333
0.9342	18.7667
0.9412	18.8
0.9227	18.8333
0.9089	18.8667
0.9138	18.9
0.9399	18.9333
0.9282	18.9667
0.9199	19
0.9222	19.0333
0.927	19.0667
0.9382	19.1
0.9266	19.1333
0.9237	19.1667
0.9266	19.2
0.9327	19.2333
0.9477	19.2667
0.94	19.3
0.9351	19.3333
0.9307	19.3667
0.9328	19.4
0.9356	19.4333
0.9576	19.4667
0.9513	19.5
0.948	19.5333
0.9337	19.5667
0.9407	19.6
0.9549	19.6333
0.9668	19.6667
0.9489	19.7
0.9392	19.7333
0.9359	19.7667
0.9593	19.8
0.9818	19.8333
0.9696	19.8667
0.9512	19.9
0.9473	19.9333
0.9719	19.9667
0.9792	20
0.9638	20.0333
0.9622	20.0667
0.9686	20.1
0.985	20.1333
0.9812	20.1667
0.9763	20.2
0.9603	20.2333
0.9743	20.2667
0.9568	20.3
0.996	20.3333
0.9918	20.3667
0.9879	20.4
0.9741	20.4333
0.9721	20.4667
0.9751	20.5
0.9953	20.5333
1.015	20.5667
1.0039	20.6
0.9881	20.6333
0.9762	20.6667
0.9972	20.7
1.0204	20.7333
1.0162	20.7667
0.9981	20.8
0.9984	20.8333
1.0159	20.8667
1.0188	20.9
1.0101	20.9333
1.0029	20.9667
1.011	21
1.0365	21.0333
1.0387	21.0667
1.0185	21.1
1.016	21.1333
1.022	21.1667
1.0441	21.2
1.0449	21.2333
1.0346	21.2667
1.0206	21.3
1.0257	21.3333
1.04	21.3667
1.0556	21.4
1.0473	21.4333
1.0351	21.4667
1.0221	21.5
1.0268	21.5333
1.0359	21.5667
1.0656	21.6
1.0545	21.6333
1.0427	21.6667
1.0293	21.7
1.0453	21.7333
1.0674	21.7667
1.0538	21.8
1.0527	21.8333
1.0577	21.8667
1.0621	21.9
1.0593	21.9333
1.0569	21.9667
1.0574	22
1.0628	22.0333
1.071	22.0667
1.0623	22.1
1.065	22.1333
1.0527	22.1667
1.0701	22.2
1.0789	22.2333
1.0721	22.2667
1.074	22.3
1.07	22.3333
1.0721	22.3667
1.0881	22.4
1.0851	22.4333
1.0824	22.4667
1.0725	22.5
1.0748	22.5333
1.0814	22.5667
1.0943	22.6
1.0883	22.6333
1.0751	22.6667
1.0699	22.7
1.0799	22.7333
1.0968	22.7667
1.0792	22.8
1.0729	22.8333
1.0676	22.8667
1.0842	22.9
1.0945	22.9333
1.0856	22.9667
1.0716	23
1.0747	23.0333
1.0861	23.0667
1.0898	23.1
1.0765	23.1333
1.0688	23.1667
1.0742	23.2
1.0857	23.2333
1.0847	23.2667
1.0817	23.3
1.0667	23.3333
1.0618	23.3667
1.0723	23.4
1.0742	23.4333
1.0768	23.4667
1.0777	23.5
1.0623	23.5333
1.056	23.5667
1.0686	23.6
1.073	23.6333
1.0688	23.6667
1.059	23.7
1.0477	23.7333
1.0524	23.7667
1.0615	23.8
1.0661	23.8333
1.0604	23.8667
1.0429	23.9
1.0348	23.9333
1.0453	23.9667
1.0574	24
1.0556	24.0333
1.0386	24.0667
1.0272	24.1
1.02	24.1333
1.0348	24.1667
1.0467	24.2
1.0405	24.2333
1.0405	24.2667
1.0166	24.3
1.0081	24.3333
1.0152	24.3667
1.0344	24.4
1.0288	24.4333
1.0292	24.4667
1.0124	24.5
0.9962	24.5333
0.9984	24.5667
1.0192	24.6
1.0141	24.6333
1.0088	24.6667
0.9878	24.7
0.9803	24.7333
0.9979	24.7667
1.0031	24.8
0.9933	24.8333
0.9814	24.8667
0.9807	24.9
0.9951	24.9333
0.9909	24.9667
0.9836	25
0.9668	25.0333
0.9741	25.0667
0.9826	25.1
0.9778	25.1333
0.9757	25.1667
0.9555	25.2
0.9563	25.2333
0.9637	25.2667
0.9647	25.3
0.9628	25.3333
0.9522	25.3667
0.928	25.4
0.9417	25.4333
0.9445	25.4667
0.9479	25.5
0.9469	25.5333
0.941	25.5667
0.9176	25.6
0.915	25.6333
0.9384	25.6667
0.9328	25.7
0.9209	25.7333
0.9154	25.7667
0.9199	25.8
0.9198	25.8333
0.9185	25.8667
0.9063	25.9
0.9019	25.9333
0.9073	25.9667
0.9041	26
0.8964	26.0333
0.8846	26.0667
0.8921	26.1
0.8896	26.1333
0.8924	26.1667
0.8902	26.2
0.8706	26.2333
0.8731	26.2667
0.876	26.3
0.8797	26.3333
0.8776	26.3667
0.8734	26.4
0.8534	26.4333
0.8579	26.4667
0.8652	26.5
0.8674	26.5333
0.8661	26.5667
0.8531	26.6
0.8388	26.6333
0.8373	26.6667
0.8585	26.7
0.8525	26.7333
0.8458	26.7667
0.8355	26.8
0.8417	26.8333
0.8531	26.8667
0.8489	26.9
0.8364	26.9333
0.8289	26.9667
0.837	27
0.8479	27.0333
0.8415	27.0667
0.8286	27.1
0.8151	27.1333
0.8265	27.1667
0.8393	27.2
0.8337	27.2333
0.8323	27.2667
0.8015	27.3
0.8133	27.3333
0.8306	27.3667
0.8304	27.4
0.8293	27.4333
0.8123	27.4667
0.7996	27.5
0.8067	27.5333
0.8224	27.5667
0.8216	27.6
0.8193	27.6333
0.8013	27.6667
0.7926	27.7
0.8198	27.7333
0.8177	27.7667
0.805	27.8
0.8015	27.8333
0.8071	27.8667
0.8089	27.9
0.8051	27.9333
0.79	27.9667
0.7869	28
0.8007	28.0333
0.7958	28.0667
0.7954	28.1
0.7857	28.1333
0.7908	28.1667
0.7903	28.2
0.7949	28.2333
0.7916	28.2667
0.7885	28.3
0.7775	28.3333
0.7834	28.3667
0.7841	28.4
0.7884	28.4333
0.785	28.4667
0.7838	28.5
0.7692	28.5333
0.774	28.5667
0.7793	28.6
0.7768	28.6333
0.7704	28.6667
0.7605	28.7
0.7638	28.7333
0.7827	28.7667
0.7818	28.8
0.7731	28.8333
0.7611	28.8667
0.7663	28.9
0.7846	28.9333
0.7808	28.9667
0.7724	29
0.7577	29.0333
0.769	29.0667
0.7843	29.1
0.778	29.1333
0.7742	29.1667
0.7576	29.2
0.7647	29.2333
0.7718	29.2667
0.7733	29.3
0.7761	29.3333
0.769	29.3667
0.7504	29.4
0.7564	29.4333
0.7673	29.4667
0.7762	29.5
0.7701	29.5333
0.7632	29.5667
0.7457	29.6
0.7551	29.6333
0.776	29.6667
0.7755	29.7
0.7617	29.7333
0.7476	29.7667
0.7543	29.8
0.7792	29.8333
0.7792	29.8667
0.7645	29.9
0.7524	29.9333
0.7604	29.9667
0.779	30
0.7716	30.0333
0.7565	30.0667
0.758	30.1
0.7695	30.1333
0.7842	30.1667
0.7774	30.2
0.7646	30.2333
0.7583	30.2667
0.7638	30.3
0.7841	30.3333
0.7896	30.3667
0.7827	30.4
0.7679	30.4333
0.7587	30.4667
0.7666	30.5
0.7874	30.5333
0.8029	30.5667
0.7789	30.6
0.77	30.6333
0.7664	30.6667
0.7924	30.7
0.8056	30.7333
0.7913	30.7667
0.7762	30.8
0.7816	30.8333
0.801	30.8667
0.8013	30.9
0.7886	30.9333
0.7927	30.9667
0.7999	31
0.8095	31.0333
0.8047	31.0667
0.7957	31.1
0.7938	31.1333
0.8012	31.1667
0.82	31.2
0.8171	31.2333
0.7984	31.2667
0.7979	31.3
0.802	31.3333
0.8178	31.3667
0.8354	31.4
0.8276	31.4333
0.8155	31.4667
0.8054	31.5
0.8101	31.5333
0.8232	31.5667
0.8512	31.6
0.8398	31.6333
0.8223	31.6667
0.814	31.7
0.8346	31.7333
0.8516	31.7667
0.8377	31.8
0.8266	31.8333
0.8337	31.8667
0.847	31.9
0.8485	31.9333
0.8414	31.9667
0.8363	32
0.8414	32.0333
0.8602	32.0667
0.8572	32.1
0.8523	32.1333
0.8482	32.1667
0.851	32.2
0.8658	32.2333
0.8768	32.2667
0.8688	32.3
0.8602	32.3333
0.8579	32.3667
0.8609	32.4
0.8806	32.4333
0.8923	32.4667
0.8836	32.5
0.8789	32.5333
0.8632	32.5667
0.8652	32.6
0.8934	32.6333
0.9062	32.6667
0.8902	32.7
0.8775	32.7333
0.8805	32.7667
0.9028	32.8
0.9161	32.8333
0.9061	32.8667
0.8904	32.9
0.8878	32.9333
0.9022	32.9667
0.9315	33
0.9239	33.0333
0.9033	33.0667
0.8996	33.1
0.9151	33.1333
0.9287	33.1667
0.9215	33.2
0.9229	33.2333
0.9061	33.2667
0.9058	33.3
0.9116	33.3333
0.9109	33.3667
0.9372	33.4
0.9316	33.4333
0.9313	33.4667
0.9271	33.5
0.9198	33.5333
0.9237	33.5667
0.923	33.6
0.9426	33.6333
0.9379	33.6667
0.9353	33.7
0.9275	33.7333
0.9309	33.7667
0.9381	33.8
0.9532	33.8333
0.9448	33.8667
0.9395	33.9
0.93	33.9333
0.9314	33.9667
0.9531	34
0.9547	34.0333
0.945	34.0667
0.9314	34.1
0.9355	34.1333
0.9573	34.1667
0.9684	34.2
0.9584	34.2333
0.9416	34.2667
0.9345	34.3
0.9432	34.3333
0.9681	34.3667
0.9714	34.4
0.9623	34.4333
0.9443	34.4667
0.937	34.5
0.945	34.5333
0.9771	34.5667
0.9697	34.6
0.968	34.6333
0.9484	34.6667
0.9386	34.7
0.9608	34.7333
0.9823	34.7667
0.9773	34.8
0.9572	34.8333
0.9587	34.8667
0.9755	34.9
0.969	34.9333
0.9665	34.9667
0.9664	35
0.9714	35.0333
0.9794	35.0667
0.9759	35.1
0.9671	35.1333
0.9651	35.1667
0.9713	35.2
0.9755	35.2333
0.9774	35.2667
0.9748	35.3
0.9608	35.3333
0.964	35.3667
0.9749	35.4
0.9825	35.4333
0.978	35.4667
0.97	35.5
0.9563	35.5333
0.9623	35.5667
0.9712	35.6
0.9875	35.6333
0.9787	35.6667
0.9632	35.7
0.9535	35.7333
0.9698	35.7667
0.989	35.8
0.9784	35.8333
0.9669	35.8667
0.944	35.9
0.9727	35.9333
0.9873	35.9667
0.9765	36
0.962	36.0333
0.9649	36.0667
0.9842	36.1
0.9882	36.1333
0.9766	36.1667
0.9608	36.2
0.9652	36.2333
0.985	36.2667
0.9885	36.3
0.9746	36.3333
0.9603	36.3667
0.9625	36.4
0.9793	36.4333
0.9865	36.4667
0.9814	36.5
0.9769	36.5333
0.9468	36.5667
0.9572	36.6
0.9813	36.6333
0.9835	36.6667
0.9692	36.7
0.9569	36.7333
0.9636	36.7667
0.9831	36.8
0.9768	36.8333
0.9628	36.8667
0.9632	36.9
0.9712	36.9333
0.9806	36.9667
0.9739	37
0.9607	37.0333
0.9565	37.0667
0.9658	37.1
0.9773	37.1333
0.9717	37.1667
0.9726	37.2
0.9446	37.2333
0.9468	37.2667
0.9517	37.3
0.9695	37.3333
0.9678	37.3667
0.9669	37.4
0.9508	37.4333
0.9324	37.4667
0.9336	37.5
0.9443	37.5333
0.9702	37.5667
0.9668	37.6
0.9526	37.6333
0.9355	37.6667
0.9306	37.7
0.9593	37.7333
0.9623	37.7667
0.9437	37.8
0.9347	37.8333
0.9464	37.8667
0.948	37.9
0.944	37.9333
0.9316	37.9667
0.9322	38
0.9391	38.0333
0.9473	38.0667
0.9452	38.1
0.94	38.1333
0.9217	38.1667
0.9272	38.2
0.9358	38.2333
0.9472	38.2667
0.9408	38.3
0.9343	38.3333
0.9156	38.3667
0.9177	38.4
0.9274	38.4333
0.9443	38.4667
0.9404	38.5
0.9253	38.5333
0.9149	38.5667
0.9092	38.6
0.928	38.6333
0.9461	38.6667
0.9302	38.7
0.9158	38.7333
0.9129	38.7667
0.9353	38.8
0.9458	38.8333
0.9343	38.8667
0.9189	38.9
0.9125	38.9333
0.9357	38.9667
0.9409	39
0.9328	39.0333
0.9184	39.0667
0.9196	39.1
0.9266	39.1333
0.9346	39.1667
0.9395	39.2
0.9309	39.2333
0.9142	39.2667
0.9078	39.3
0.9207	39.3333
0.938	39.3667
0.9335	39.4
0.931	39.4333
0.9129	39.4667
0.9029	39.5
0.9104	39.5333
0.9326	39.5667
0.9336	39.6
0.9216	39.6333
0.9039	39.6667
0.9007	39.7
0.9269	39.7333
0.9317	39.7667
0.9146	39.8
0.9005	39.8333
0.9097	39.8667
0.9259	39.9
0.9246	39.9333
0.9152	39.9667
0.9001	40
0.8941	40.0333
0.9155	40.0667
0.9258	40.1
0.9189	40.1333
0.9055	40.1667
0.8972	40.2
0.9044	40.2333
0.9233	40.2667
0.9223	40.3
0.9207	40.3333
0.9073	40.3667
0.8896	40.4
0.8898	40.4333
0.9043	40.4667
0.9181	40.5
0.9127	40.5333
0.902	40.5667
0.8882	40.6
0.8978	40.6333
0.9174	40.6667
0.9086	40.7
0.8979	40.7333
0.8892	40.7667
0.9023	40.8
0.9166	40.8333
0.9087	40.8667
0.8964	40.9
0.8877	40.9333
0.9068	40.9667
0.9111	41
0.9072	41.0333
0.8958	41.0667
0.8893	41.1
0.8906	41.1333
0.9117	41.1667
0.9029	41.2
0.9034	41.2333
0.8843	41.2667
0.8859	41.3
0.8913	41.3333
0.9086	41.3667
0.9103	41.4
0.9054	41.4333
0.8979	41.4667
0.8769	41.5
0.8786	41.5333
0.8911	41.5667
0.9109	41.6
0.9017	41.6333
0.8886	41.6667
0.8712	41.7
0.8749	41.7333
0.9058	41.7667
0.8953	41.8
0.8907	41.8333
0.8747	41.8667
0.874	41.9
0.9002	41.9333
0.9082	41.9667
0.9003	42
0.886	42.0333
0.8719	42.0667
0.8821	42.1
0.9053	42.1333
0.9063	42.1667
0.9036	42.2
0.8879	42.2333
0.8713	42.2667
0.8702	42.3
0.8838	42.3333
0.9084	42.3667
0.9029	42.4
0.8979	42.4333
0.8705	42.4667
0.8642	42.5
0.8638	42.5333
0.8931	42.5667
0.9073	42.6
0.8903	42.6333
0.8744	42.6667
0.8626	42.7
0.882	42.7333
0.899	42.7667
0.8859	42.8
0.8729	42.8333
0.8709	42.8667
0.8881	42.9
0.894	42.9333
0.8867	42.9667
0.8737	43
0.8646	43.0333
0.8725	43.0667
0.8777	43.1
0.8904	43.1333
0.8832	43.1667
0.8755	43.2
0.861	43.2333
0.863	43.2667
0.8698	43.3
0.8915	43.3333
0.8855	43.3667
0.885	43.4
0.8657	43.4333
0.8548	43.4667
0.8616	43.5
0.8835	43.5333
0.8896	43.5667
0.8841	43.6
0.8706	43.6333
0.8517	43.6667
0.857	43.7
0.8728	43.7333
0.891	43.7667
0.8707	43.8
0.8572	43.8333
0.8577	43.8667
0.8727	43.9
0.8678	43.9333
0.8649	43.9667
0.8645	44
0.8645	44.0333
0.8724	44.0667
0.8748	44.1
0.8718	44.1333
0.8687	44.1667
0.8601	44.2
0.865	44.2333
0.8637	44.2667
0.8725	44.3
0.8708	44.3333
0.8713	44.3667
0.8539	44.4
0.8603	44.4333
0.8581	44.4667
0.8669	44.5
0.8724	44.5333
0.8694	44.5667
0.8621	44.6
0.8615	44.6333
0.8628	44.6667
0.8754	44.7
0.8708	44.7333
0.8649	44.7667
0.8583	44.8
0.8643	44.8333
0.8786	44.8667
0.8739	44.9
0.8689	44.9333
0.8531	44.9667
0.8612	45
0.8694	45.0333
0.8784	45.0667
0.8727	45.1
0.8595	45.1333
0.8564	45.1667
0.8652	45.2
0.8814	45.2333
0.8793	45.2667
0.8763	45.3
0.8627	45.3333
0.8506	45.3667
0.8575	45.4
0.8695	45.4333
0.8863	45.4667
0.877	45.5
0.8745	45.5333
0.852	45.5667
0.8509	45.6
0.8694	45.6333
0.8876	45.6667
0.8767	45.7
0.8693	45.7333
0.8504	45.7667
0.8618	45.8
0.8921	45.8333
0.8838	45.8667
0.8715	45.9
0.8753	45.9333
0.8818	45.9667
0.8878	46
0.8834	46.0333
0.8721	46.0667
0.8735	46.1
0.875	46.1333
0.891	46.1667
0.8883	46.2
0.887	46.2333
0.8738	46.2667
0.8725	46.3
0.8694	46.3333
0.8834	46.3667
0.8941	46.4
0.8873	46.4333
0.8797	46.4667
0.8698	46.5
0.8787	46.5333
0.8897	46.5667
0.9074	46.6
0.8937	46.6333
0.8804	46.6667
0.8714	46.7
0.8828	46.7333
0.9077	46.7667
0.9043	46.8
0.8856	46.8333
0.8805	46.8667
0.8936	46.9
0.9116	46.9333
0.9057	46.9667
0.886	47
0.88	47.0333
0.8898	47.0667
0.9088	47.1
0.9234	47.1333
0.9123	47.1667
0.9004	47.2
0.8827	47.2333
0.8861	47.2667
0.9033	47.3
0.9293	47.3333
0.9296	47.3667
0.9138	47.4
0.8981	47.4333
0.8879	47.4667
0.9027	47.5
0.9294	47.5333
0.9337	47.5667
0.9204	47.6
0.9015	47.6333
0.8929	47.6667
0.9258	47.7
0.9307	47.7333
0.9169	47.7667
0.9175	47.8
0.929	47.8333
0.934	47.8667
0.9306	47.9
0.9213	47.9333
0.9191	47.9667
0.9222	48
0.9358	48.0333
0.94	48.0667
0.9355	48.1
0.924	48.1333
0.9204	48.1667
0.9259	48.2
0.9406	48.2333
0.9502	48.2667
0.936	48.3
0.9321	48.3333
0.9168	48.3667
0.9281	48.4
0.9371	48.4333
0.957	48.4667
0.9496	48.5
0.9429	48.5333
0.9238	48.5667
0.9258	48.6
0.946	48.6333
0.9666	48.6667
0.9557	48.7
0.9389	48.7333
0.9293	48.7667
0.9499	48.8
0.9685	48.8333
0.9499	48.8667
0.9424	48.9
0.939	48.9333
0.9651	48.9667
0.9585	49
0.9551	49.0333
0.9451	49.0667
0.9546	49.1
0.9702	49.1333
0.9748	49.1667
0.9686	49.2
0.9562	49.2333
0.9469	49.2667
0.9551	49.3
0.977	49.3333
0.9833	49.3667
0.9743	49.4
0.9584	49.4333
0.9482	49.4667
0.9611	49.5
0.9912	49.5333
0.9817	49.5667
0.976	49.6
0.9587	49.6333
0.9582	49.6667
0.9909	49.7
0.9981	49.7333
0.9829	49.7667
0.9692	49.8
0.9722	49.8333
0.9965	49.8667
1.0058	49.9
0.9998	49.9333
0.9894	49.9667
0.9731	50
0.9817	50.0333
1.0037	50.0667
1.0153	50.1
1.0031	50.1333
0.99	50.1667
0.9725	50.2
0.991	50.2333
1.0148	50.2667
1.0187	50.3
1.0147	50.3333
0.9965	50.3667
0.9805	50.4
0.9863	50.4333
1.0156	50.4667
1.0274	50.5
1.0196	50.5333
1.0029	50.5667
0.9897	50.6
1.0055	50.6333
1.0301	50.6667
1.0186	50.7
1.0031	50.7333
0.9997	50.7667
1.0226	50.8
1.0174	50.8333
1.0177	50.8667
1.0014	50.9
1.0035	50.9333
1.0231	50.9667
1.0307	51
1.0208	51.0333
1.0052	51.0667
1.0016	51.1
1.0086	51.1333
1.034	51.1667
1.0321	51.2
1.0237	51.2333
1.0055	51.2667
0.998	51.3
1.0158	51.3333
1.0389	51.3667
1.0324	51.4
1.024	51.4333
0.9956	51.4667
1.0101	51.5
1.0273	51.5333
1.0392	51.5667
1.034	51.6
1.0182	51.6333
1.0004	51.6667
1.0025	51.7
1.0302	51.7333
1.0426	51.7667
1.0264	51.8
1.0103	51.8333
1.0119	51.8667
1.0314	51.9
1.0214	51.9333
1.0165	51.9667
1.0173	52
1.0191	52.0333
1.0311	52.0667
1.0206	52.1
1.0261	52.1333
1.0097	52.1667
1.0109	52.2
1.0145	52.2333
1.0195	52.2667
1.019	52.3
1.0171	52.3333
1.0045	52.3667
1.0029	52.4
1.0057	52.4333
1.0151	52.4667
1.0148	52.5
1.0144	52.5333
1.0042	52.5667
0.9941	52.6
1.0021	52.6333
1.0087	52.6667
1.0093	52.7
0.9929	52.7333
0.9809	52.7667
0.9866	52.8
1.0063	52.8333
1.0005	52.8667
0.9897	52.9
0.9783	52.9333
0.9853	52.9667
1.0021	53
0.999	53.0333
0.9916	53.0667
0.9726	53.1
0.9695	53.1333
0.9778	53.1667
0.997	53.2
0.9912	53.2333
0.9933	53.2667
0.9783	53.3
0.9637	53.3333
0.9516	53.3667
0.9655	53.4
0.9824	53.4333
0.9804	53.4667
0.98	53.5
0.9619	53.5333
0.9491	53.5667
0.9556	53.6
0.9765	53.6333
0.977	53.6667
0.968	53.7
0.9503	53.7333
0.9418	53.7667
0.9622	53.8
0.9761	53.8333
0.9666	53.8667
0.9503	53.9
0.9395	53.9333
0.9609	53.9667
0.9639	54
0.9573	54.0333
0.9477	54.0667
0.9356	54.1
0.9475	54.1333
0.9676	54.1667
0.9626	54.2
0.9627	54.2333
0.9472	54.2667
0.9273	54.3
0.9292	54.3333
0.9478	54.3667
0.9639	54.4
0.9553	54.4333
0.9456	54.4667
0.9247	54.5
0.9188	54.5333
0.9395	54.5667
0.9629	54.6
0.9426	54.6333
0.9308	54.6667
0.9171	54.7
0.9378	54.7333
0.9488	54.7667
0.94	54.8
0.927	54.8333
0.927	54.8667
0.9467	54.9
0.9447	54.9333
0.9402	54.9667
0.922	55
0.9204	55.0333
0.9253	55.0667
0.9418	55.1
0.9415	55.1333
0.9369	55.1667
0.9204	55.2
0.9075	55.2333
0.9157	55.2667
0.9335	55.3
0.9371	55.3333
0.9309	55.3667
0.9171	55.4
0.9048	55.4333
0.9126	55.4667
0.9308	55.5
0.9408	55.5333
0.9309	55.5667
0.9156	55.6
0.9005	55.6333
0.9135	55.6667
0.9395	55.7
0.9339	55.7333
0.9239	55.7667
0.9043	55.8
0.9069	55.8333
0.9362	55.8667
0.934	55.9
0.9137	55.9333
0.9062	55.9667
0.9074	56
0.9277	56.0333
0.9366	56.0667
0.9302	56.1
0.9177	56.1333
0.8996	56.1667
0.9053	56.2
0.9215	56.2333
0.9356	56.2667
0.9297	56.3
0.9254	56.3333
0.9028	56.3667
0.8947	56.4
0.9054	56.4333
0.9306	56.4667
0.9276	56.5
0.924	56.5333
0.8999	56.5667
0.885	56.6
0.9022	56.6333
0.9266	56.6667
0.9254	56.7
0.9103	56.7333
0.8947	56.7667
0.8974	56.8
0.9238	56.8333
0.9127	56.8667
0.9047	56.9
0.9089	56.9333
0.902	56.9667
0.9015	57
0.9022	57.0333
0.8987	57.0667
0.9006	57.1
0.9004	57.1333
0.8944	57.1667
0.895	57.2
0.8907	57.2333
0.8933	57.2667
0.8929	57.3
0.8943	57.3333
0.8936	57.3667
0.8918	57.4
0.8916	57.4333
0.8876	57.4667
0.8881	57.5
0.8885	57.5333
0.8876	57.5667
0.8874	57.6
0.8875	57.6333
0.8839	57.6667
0.882	57.7
0.8844	57.7333
0.88	57.7667
0.8823	57.8
0.8777	57.8333
0.8678	57.8667
0.8763	57.9
0.8714	57.9333
0.871	57.9667
0.8663	58
0.864	58.0333
0.8697	58.0667
0.8678	58.1
0.8677	58.1333
0.8595	58.1667
0.8589	58.2
0.8629	58.2333
0.8645	58.2667
0.8632	58.3
0.8543	58.3333
0.8517	58.3667
0.8547	58.4
0.8607	58.4333
0.8587	58.4667
0.8584	58.5
0.8491	58.5333
0.836	58.5667
0.8478	58.6
0.852	58.6333
0.8516	58.6667
0.8421	58.7
0.8449	58.7333
0.8518	58.7667
0.8482	58.8
0.844	58.8333
0.836	58.8667
0.8428	58.9
0.8485	58.9333
0.8473	58.9667
0.8393	59
0.8303	59.0333
0.8362	59.0667
0.8474	59.1
0.8435	59.1333
0.8312	59.1667
0.8258	59.2
0.8289	59.2333
0.8452	59.2667
0.8365	59.3
0.8258	59.3333
0.819	59.3667
0.8307	59.4
0.8472	59.4333
0.841	59.4667
0.8286	59.5
0.8167	59.5333
0.8272	59.5667
0.8476	59.6
0.843	59.6333
0.8335	59.6667
0.8157	59.7
0.8202	59.7333
0.8475	59.7667
0.8433	59.8
0.8337	59.8333
0.8233	59.8667
0.8213	59.9
0.8452	59.9333
0.8437	59.9667
0.8356	60
0.8245	60.0333
0.8271	60.0667
0.8388	60.1
0.8541	60.1333
0.8443	60.1667
0.832	60.2
0.8214	60.2333
0.8259	60.2667
0.8386	60.3
0.8607	60.3333
0.8515	60.3667
0.8453	60.4
0.826	60.4333
0.8213	60.4667
0.8348	60.5
0.861	60.5333
0.8547	60.5667
0.8506	60.6
0.8284	60.6333
0.8205	60.6667
0.8324	60.7
0.8614	60.7333
0.8632	60.7667
0.8534	60.8
0.8349	60.8333
0.8257	60.8667
0.8335	60.9
0.857	60.9333
0.872	60.9667
0.8593	61
0.8424	61.0333
0.8285	61.0667
0.8318	61.1
0.8565	61.1333
0.8674	61.1667
0.8602	61.2
0.843	61.2333
0.8312	61.2667
0.8344	61.3
0.8502	61.3333
0.8752	61.3667
0.8697	61.4
0.8637	61.4333
0.8428	61.4667
0.831	61.5
0.8439	61.5333
0.8723	61.5667
0.8825	61.6
0.8726	61.6333
0.8554	61.6667
0.8421	61.7
0.8517	61.7333
0.8798	61.7667
0.8832	61.8
0.8833	61.8333
0.8763	61.8667
0.8699	61.9
0.8471	61.9333
0.8513	61.9667
0.8537	62
0.8731	62.0333
0.8929	62.0667
0.8851	62.1
0.8819	62.1333
0.8606	62.1667
0.8525	62.2
0.8571	62.2333
0.8751	62.2667
0.9011	62.3
0.895	62.3333
0.8894	62.3667
0.8694	62.4
0.8567	62.4333
0.8573	62.4667
0.8643	62.5
0.8779	62.5333
0.9049	62.5667
0.8966	62.6
0.8927	62.6333
0.8751	62.6667
0.8616	62.7
0.8727	62.7333
0.9021	62.7667
0.9113	62.8
0.8976	62.8333
0.8789	62.8667
0.8771	62.9
0.8876	62.9333
0.9127	62.9667
0.9067	63
0.9024	63.0333
0.8828	63.0667
0.8807	63.1
0.89	63.1333
0.9067	63.1667
0.9152	63.2
0.9066	63.2333
0.8954	63.2667
0.8834	63.3
0.8859	63.3333
0.897	63.3667
0.9236	63.4
0.9209	63.4333
0.911	63.4667
0.8912	63.5
0.8877	63.5333
0.8985	63.5667
0.9258	63.6
0.931	63.6333
0.9134	63.6667
0.8985	63.7
0.8914	63.7333
0.9201	63.7667
0.9291	63.8
0.9197	63.8333
0.9071	63.8667
0.9058	63.9
0.9129	63.9333
0.9362	63.9667
0.942	64
0.9366	64.0333
0.9212	64.0667
0.9066	64.1
0.9124	64.1333
0.9187	64.1667
0.9503	64.2
0.9531	64.2333
0.9494	64.2667
0.9334	64.3
0.916	64.3333
0.9144	64.3667
0.9306	64.4
0.9613	64.4333
0.9514	64.4667
0.9516	64.5
0.9293	64.5333
0.9179	64.5667
0.9298	64.6
0.9588	64.6333
0.9712	64.6667
0.9482	64.7
0.9346	64.7333
0.9273	64.7667
0.9506	64.8
0.963	64.8333
0.9566	64.8667
0.9494	64.9
0.9329	64.9333
0.9396	64.9667
0.9428	65
0.9662	65.0333
0.9593	65.0667
0.9584	65.1
0.9306	65.1333
0.9336	65.1667
0.9409	65.2
0.9616	65.2333
0.9717	65.2667
0.9636	65.3
0.9505	65.3333
0.9303	65.3667
0.9287	65.4
0.95	65.4333
0.9739	65.4667
0.9719	65.5
0.9617	65.5333
0.9416	65.5667
0.9311	65.6
0.9568	65.6333
0.9757	65.6667
0.9634	65.7
0.9491	65.7333
0.9372	65.7667
0.9576	65.8
0.9603	65.8333
0.9451	65.8667
0.9454	65.9
0.9465	65.9333
0.9632	65.9667
0.9625	66
0.9579	66.0333
0.9408	66.0667
0.9412	66.1
0.9561	66.1333
0.967	66.1667
0.9606	66.2
0.9543	66.2333
0.9341	66.2667
0.934	66.3
0.9496	66.3333
0.9627	66.3667
0.9553	66.4
0.947	66.4333
0.918	66.4667
0.9222	66.5
0.9403	66.5333
0.9586	66.5667
0.95	66.6
[truncated: 7,002 more rows]
