# Supplementary material for: Auditory feedback effect on temporal patterns during self-pacing treadmill walking
Source: PLoS One. 2025 Nov 4;20(11):e0335971. doi: 10.1371/journal.pone.0335971 (PMC12585087; doi:10.1371/journal.pone.0335971)
Supplement: S2 File — This file archive contains gait events from the two test conditions (no sound and with sound) for all included participants, as well as the validation data for the accelerometer-based gait event detection algorithm. All data files are in CSV format. A readme file is included with the details of the file format and contents. (ZIP) [file pone.0335971.s003.zip › TreadmillSoundsData/TestConditions/NoSound/BeltSpeed/Subject9_NoSoundBeltspeed.csv]

BeltSpeed	Time
0.9358	0
0.9365	0.0333
0.955	0.0667
0.9605	0.1
0.9578	0.1333
0.9631	0.1667
0.9741	0.2
0.9736	0.2333
0.9815	0.2667
0.9867	0.3
0.9895	0.3333
0.9948	0.3667
0.9965	0.4
1.008	0.4333
1.0111	0.4667
1.0044	0.5
1.0118	0.5333
1.0188	0.5667
1.0239	0.6
1.0302	0.6333
1.029	0.6667
1.0355	0.7
1.0412	0.7333
1.0458	0.7667
1.0474	0.8
1.057	0.8333
1.058	0.8667
1.0663	0.9
1.067	0.9333
1.0687	0.9667
1.0741	1
1.0773	1.0333
1.0813	1.0667
1.0823	1.1
1.0876	1.1333
1.0913	1.1667
1.0811	1.2
1.0965	1.2333
1.0968	1.2667
1.1036	1.3
1.0965	1.3333
1.0982	1.3667
1.1127	1.4
1.108	1.4333
1.1077	1.4667
1.1088	1.5
1.1251	1.5333
1.1136	1.5667
1.1132	1.6
1.1195	1.6333
1.1185	1.6667
1.1249	1.7
1.1202	1.7333
1.1216	1.7667
1.1257	1.8
1.1033	1.8333
1.1261	1.8667
1.1207	1.9
1.1196	1.9333
1.1069	1.9667
1.1094	2
1.1285	2.0333
1.1178	2.0667
1.1097	2.1
1.1231	2.1333
1.1217	2.1667
1.1108	2.2
1.1142	2.2333
1.1196	2.2667
1.1151	2.3
1.1083	2.3333
1.1154	2.3667
1.114	2.4
1.1088	2.4333
1.0923	2.4667
1.1152	2.5
1.1116	2.5333
1.101	2.5667
1.1113	2.6
1.1125	2.6333
1.1009	2.6667
1.094	2.7
1.1067	2.7333
1.1097	2.7667
1.0973	2.8
1.0914	2.8333
1.0965	2.8667
1.0914	2.9
1.0924	2.9333
1.0843	2.9667
1.0801	3
1.0797	3.0333
1.07	3.0667
1.0681	3.1
1.0716	3.1333
1.0612	3.1667
1.0557	3.2
1.0603	3.2333
1.0678	3.2667
1.0551	3.3
1.0448	3.3333
1.0528	3.3667
1.0542	3.4
1.0402	3.4333
1.0363	3.4667
1.0405	3.5
1.0344	3.5333
1.0251	3.5667
1.026	3.6
1.0217	3.6333
1.0132	3.6667
1.0142	3.7
0.994	3.7333
1.0037	3.7667
0.995	3.8
0.9908	3.8333
0.9846	3.8667
0.9926	3.9
0.9879	3.9333
0.9761	3.9667
0.9757	4
0.9743	4.0333
0.9699	4.0667
0.9635	4.1
0.9602	4.1333
0.9561	4.1667
0.9512	4.2
0.9486	4.2333
0.9408	4.2667
0.939	4.3
0.9321	4.3333
0.9371	4.3667
0.9095	4.4
0.9187	4.4333
0.915	4.4667
0.9169	4.5
0.9173	4.5333
0.903	4.5667
0.9014	4.6
0.8999	4.6333
0.8957	4.6667
0.8944	4.7
0.8831	4.7333
0.8818	4.7667
0.8788	4.8
0.872	4.8333
0.8714	4.8667
0.8618	4.9
0.8594	4.9333
0.8539	4.9667
0.8543	5
0.8548	5.0333
0.8269	5.0667
0.8406	5.1
0.834	5.1333
0.8379	5.1667
0.838	5.2
0.8248	5.2333
0.8254	5.2667
0.8223	5.3
0.8315	5.3333
0.823	5.3667
0.8162	5.4
0.8204	5.4333
0.8176	5.4667
0.8131	5.5
0.8134	5.5333
0.8113	5.5667
0.8083	5.6
0.8076	5.6333
0.796	5.6667
0.8	5.7
0.8058	5.7333
0.8016	5.7667
0.8016	5.8
0.8094	5.8333
0.8074	5.8667
0.7991	5.9
0.8062	5.9333
0.8075	5.9667
0.8017	6
0.7993	6.0333
0.8073	6.0667
0.8057	6.1
0.7999	6.1333
0.8048	6.1667
0.8066	6.2
0.8007	6.2333
0.8004	6.2667
0.8075	6.3
0.7975	6.3333
0.8097	6.3667
0.8028	6.4
0.8028	6.4333
0.7993	6.4667
0.8082	6.5
0.823	6.5333
0.806	6.5667
0.8129	6.6
0.8174	6.6333
0.8181	6.6667
0.8196	6.7
0.8233	6.7333
0.8303	6.7667
0.8279	6.8
0.8304	6.8333
0.8329	6.8667
0.8342	6.9
0.8414	6.9333
0.8308	6.9667
0.8512	7
0.8459	7.0333
0.8495	7.0667
0.8472	7.1
0.8589	7.1333
0.8679	7.1667
0.8622	7.2
0.8679	7.2333
0.8795	7.2667
0.8811	7.3
0.8796	7.3333
0.8881	7.3667
0.8911	7.4
0.8984	7.4333
0.9005	7.4667
0.9075	7.5
0.9071	7.5333
0.9143	7.5667
0.9044	7.6
0.9321	7.6333
0.931	7.6667
0.9368	7.7
0.9359	7.7333
0.9424	7.7667
0.9545	7.8
0.9556	7.8333
0.956	7.8667
0.9654	7.9
0.9695	7.9333
0.9772	7.9667
0.9774	8
0.9807	8.0333
0.9868	8.0667
0.9944	8.1
0.9964	8.1333
0.999	8.1667
1.0079	8.2
0.9976	8.2333
1.0155	8.2667
1.0184	8.3
1.0206	8.3333
1.0188	8.3667
1.0309	8.4
1.038	8.4333
1.0353	8.4667
1.0401	8.5
1.05	8.5333
1.0504	8.5667
1.0534	8.6
1.0602	8.6333
1.0619	8.6667
1.0681	8.7
1.0701	8.7333
1.0716	8.7667
1.0743	8.8
1.0815	8.8333
1.0708	8.8667
1.0893	8.9
1.0892	8.9333
1.0843	8.9667
1.0906	9
1.1075	9.0333
1.1027	9.0667
1.0979	9.1
1.1109	9.1333
1.1135	9.1667
1.1148	9.2
1.1179	9.2333
1.1217	9.2667
1.123	9.3
1.1255	9.3333
1.1306	9.3667
1.131	9.4
1.1322	9.4333
1.1376	9.4667
1.1239	9.5
1.1405	9.5333
1.1341	9.5667
1.1369	9.6
1.1469	9.6333
1.1537	9.6667
1.1519	9.7
1.1439	9.7333
1.1528	9.7667
1.1643	9.8
1.1519	9.8333
1.1543	9.8667
1.1635	9.9
1.1598	9.9333
1.162	9.9667
1.1647	10
1.1638	10.0333
1.1637	10.0667
1.1677	10.1
1.154	10.1333
1.1648	10.1667
1.1694	10.2
1.1705	10.2333
1.1783	10.2667
1.1717	10.3
1.1742	10.3333
1.1743	10.3667
1.1817	10.4
1.1813	10.4333
1.1767	10.4667
1.1792	10.5
1.1839	10.5333
1.1802	10.5667
1.1753	10.6
1.1812	10.6333
1.1852	10.6667
1.1755	10.7
1.1823	10.7333
1.1668	10.7667
1.1787	10.8
1.1708	10.8333
1.1742	10.8667
1.1811	10.9
1.1846	10.9333
1.1765	10.9667
1.1687	11
1.181	11.0333
1.1821	11.0667
1.1706	11.1
1.1767	11.1333
1.1742	11.1667
1.1708	11.2
1.1723	11.2333
1.1703	11.2667
1.1673	11.3
1.1624	11.3333
1.1657	11.3667
1.1564	11.4
1.1501	11.4333
1.1571	11.4667
1.1502	11.5
1.1562	11.5333
1.1347	11.5667
1.1499	11.6
1.1458	11.6333
1.1478	11.6667
1.1433	11.7
1.1292	11.7333
1.1363	11.7667
1.1335	11.8
1.1266	11.8333
1.1259	11.8667
1.1208	11.9
1.1181	11.9333
1.1146	11.9667
1.1099	12
1.103	12.0333
1.0954	12.0667
1.1022	12.1
1.089	12.1333
1.0842	12.1667
1.0945	12.2
1.0987	12.2333
1.0793	12.2667
1.0739	12.3
1.0846	12.3333
1.0771	12.3667
1.0708	12.4
1.0694	12.4333
1.0647	12.4667
1.0603	12.5
1.0576	12.5333
1.0534	12.5667
1.0496	12.6
1.0437	12.6333
1.0409	12.6667
1.0272	12.7
1.037	12.7333
1.0274	12.7667
1.023	12.8
1.0302	12.8333
1.0274	12.8667
1.0205	12.9
1.008	12.9333
1.0181	12.9667
1.0119	13
1.0038	13.0333
1.0039	13.0667
0.9993	13.1
0.9927	13.1333
0.9929	13.1667
0.9873	13.2
0.9829	13.2333
0.9818	13.2667
0.9712	13.3
0.9667	13.3333
0.9682	13.3667
0.9663	13.4
0.9706	13.4333
0.9647	13.4667
0.9608	13.5
0.9544	13.5333
0.9557	13.5667
0.9555	13.6
0.9462	13.6333
0.9456	13.6667
0.9438	13.7
0.9408	13.7333
0.9326	13.7667
0.9338	13.8
0.9315	13.8333
0.9245	13.8667
0.9233	13.9
0.9196	13.9333
0.906	13.9667
0.9148	14
0.9106	14.0333
0.908	14.0667
0.8979	14.1
0.9	14.1333
0.9068	14.1667
0.8936	14.2
0.8941	14.2333
0.8951	14.2667
0.8903	14.3
0.8827	14.3333
0.8868	14.3667
0.8858	14.4
0.8771	14.4333
0.8775	14.4667
0.8766	14.5
0.8709	14.5333
0.8708	14.5667
0.8541	14.6
0.8735	14.6333
0.8665	14.6667
0.8584	14.7
0.8648	14.7333
0.8728	14.7667
0.8649	14.8
0.8515	14.8333
0.8626	14.8667
0.8687	14.9
0.8557	14.9333
0.8568	14.9667
0.8599	15
0.8553	15.0333
0.8527	15.0667
0.8568	15.1
0.8558	15.1333
0.8508	15.1667
0.8492	15.2
0.847	15.2333
0.8548	15.2667
0.8492	15.3
0.8416	15.3333
0.8443	15.3667
0.8595	15.4
0.856	15.4333
0.8434	15.4667
0.854	15.5
0.8591	15.5333
0.8503	15.5667
0.8521	15.6
0.8624	15.6333
0.8631	15.6667
0.852	15.7
0.8599	15.7333
0.8676	15.7667
0.8637	15.8
0.8668	15.8333
0.8563	15.8667
0.8727	15.9
0.8677	15.9333
0.8616	15.9667
0.8716	16
0.8893	16.0333
0.8825	16.0667
0.8729	16.1
0.8917	16.1333
0.8982	16.1667
0.8932	16.2
0.898	16.2333
0.9017	16.2667
0.9025	16.3
0.9081	16.3333
0.9112	16.3667
0.9156	16.4
0.9159	16.4333
0.9203	16.4667
0.9127	16.5
0.9327	16.5333
0.933	16.5667
0.9281	16.6
0.9289	16.6333
0.9423	16.6667
0.9575	16.7
0.9455	16.7333
0.9523	16.7667
0.9668	16.8
0.9653	16.8333
0.9749	16.8667
0.9761	16.9
0.9794	16.9333
0.9864	16.9667
0.9898	17
0.9975	17.0333
1.0022	17.0667
0.9895	17.1
1.0049	17.1333
1.0167	17.1667
1.0211	17.2
1.0378	17.2333
1.037	17.2667
1.0367	17.3
1.0478	17.3333
1.0465	17.3667
1.0651	17.4
1.0652	17.4333
1.0692	17.4667
1.0763	17.5
1.0775	17.5333
1.09	17.5667
1.0943	17.6
1.1012	17.6333
1.1043	17.6667
1.1133	17.7
1.0986	17.7333
1.1219	17.7667
1.1292	17.8
1.1314	17.8333
1.1315	17.8667
1.1291	17.9
1.1524	17.9333
1.1587	17.9667
1.156	18
1.1575	18.0333
1.1587	18.0667
1.1804	18.1
1.1835	18.1333
1.179	18.1667
1.1902	18.2
1.1948	18.2333
1.1973	18.2667
1.2012	18.3
1.2155	18.3333
1.1939	18.3667
1.212	18.4
1.2196	18.4333
1.2236	18.4667
1.2151	18.5
1.2164	18.5333
1.239	18.5667
1.2374	18.6
1.2302	18.6333
1.2423	18.6667
1.2504	18.7
1.2452	18.7333
1.2486	18.7667
1.2553	18.8
1.2549	18.8333
1.2568	18.8667
1.2583	18.9
1.2592	18.9333
1.2603	18.9667
1.2635	19
1.2495	19.0333
1.2656	19.0667
1.2651	19.1
1.2609	19.1333
1.2623	19.1667
1.2628	19.2
1.2645	19.2333
1.2621	19.2667
1.2624	19.3
1.262	19.3333
1.2615	19.3667
1.2583	19.4
1.2573	19.4333
1.255	19.4667
1.2526	19.5
1.2493	19.5333
1.2477	19.5667
1.2449	19.6
1.2419	19.6333
1.2273	19.6667
1.2312	19.7
1.2298	19.7333
1.2246	19.7667
1.22	19.8
1.216	19.8333
1.2277	19.8667
1.2091	19.9
1.2121	19.9333
1.202	19.9667
1.2023	20
1.2	20.0333
1.1944	20.0667
1.19	20.1
1.1843	20.1333
1.1809	20.1667
1.1775	20.2
1.1711	20.2333
1.1691	20.2667
1.1515	20.3
1.1484	20.3333
1.1556	20.3667
1.1467	20.4
1.1507	20.4333
1.1302	20.4667
1.1364	20.5
1.1372	20.5333
1.1322	20.5667
1.1313	20.6
1.1167	20.6333
1.1154	20.6667
1.1145	20.7
1.1105	20.7333
1.1081	20.7667
1.0946	20.8
1.093	20.8333
1.0926	20.8667
1.0888	20.9
1.0664	20.9333
1.0727	20.9667
1.0695	21
1.0673	21.0333
1.0616	21.0667
1.0524	21.1
1.0579	21.1333
1.0498	21.1667
1.05	21.2
1.0333	21.2333
1.0349	21.2667
1.0353	21.3
1.026	21.3333
1.0245	21.3667
1.0183	21.4
1.0145	21.4333
1.0081	21.4667
1.006	21.5
1.0088	21.5333
0.9765	21.5667
0.9949	21.6
0.989	21.6333
0.9833	21.6667
0.973	21.7
0.9814	21.7333
0.9843	21.7667
0.9675	21.8
0.9649	21.8333
0.9649	21.8667
0.9612	21.9
0.9571	21.9333
0.9511	21.9667
0.9488	22
0.9421	22.0333
0.9408	22.0667
0.9359	22.1
0.9309	22.1333
0.9284	22.1667
0.9222	22.2
0.91	22.2333
0.9173	22.2667
0.9157	22.3
0.9155	22.3333
0.9019	22.3667
0.9019	22.4
0.9092	22.4333
0.8961	22.4667
0.8944	22.5
0.8925	22.5333
0.8886	22.5667
0.8833	22.6
0.8832	22.6333
0.8815	22.6667
0.8766	22.7
0.872	22.7333
0.8712	22.7667
0.8695	22.8
0.8718	22.8333
0.8472	22.8667
0.8566	22.9
0.8631	22.9333
0.8505	22.9667
0.8476	23
0.8598	23.0333
0.8546	23.0667
0.8435	23.1
0.853	23.1333
0.858	23.1667
0.8454	23.2
0.8458	23.2333
0.8532	23.2667
0.8467	23.3
0.8441	23.3333
0.847	23.3667
0.845	23.4
0.8392	23.4333
0.8415	23.4667
0.8466	23.5
0.8264	23.5333
0.8389	23.5667
0.8383	23.6
0.8477	23.6333
0.8345	23.6667
0.8316	23.7
0.8468	23.7333
0.8393	23.7667
0.8417	23.8
0.8456	23.8333
0.8444	23.8667
0.841	23.9
0.8463	23.9333
0.8496	23.9667
0.8451	24
0.8465	24.0333
0.852	24.0667
0.8497	24.1
0.8543	24.1333
0.8371	24.1667
0.8595	24.2
0.8512	24.2333
0.854	24.2667
0.8439	24.3
0.8607	24.3333
0.873	24.3667
0.8592	24.4
0.8676	24.4333
0.88	24.4667
0.8738	24.5
0.8737	24.5333
0.886	24.5667
0.8859	24.6
0.8823	24.6333
0.8891	24.6667
0.8974	24.7
0.8945	24.7333
0.9	24.7667
0.8882	24.8
0.9066	24.8333
0.9088	24.8667
0.9053	24.9
0.9026	24.9333
0.9222	24.9667
0.9292	25
0.9211	25.0333
0.9305	25.0667
0.9348	25.1
0.9392	25.1333
0.9439	25.1667
0.9527	25.2
0.953	25.2333
0.9554	25.2667
0.9622	25.3
0.9696	25.3333
0.9698	25.3667
0.9755	25.4
0.9669	25.4333
0.9778	25.4667
0.9923	25.5
0.9948	25.5333
1.0027	25.5667
1.0029	25.6
1.008	25.6333
1.0185	25.6667
1.0228	25.7
1.0274	25.7333
1.0301	25.7667
1.0339	25.8
1.0411	25.8333
1.0442	25.8667
1.048	25.9
1.0532	25.9333
1.0565	25.9667
1.0604	26
1.0652	26.0333
1.0687	26.0667
1.0613	26.1
1.0805	26.1333
1.0766	26.1667
1.0737	26.2
1.0753	26.2333
1.0899	26.2667
1.1037	26.3
1.0878	26.3333
1.099	26.3667
1.104	26.4
1.1078	26.4333
1.1137	26.4667
1.1154	26.5
1.1157	26.5333
1.1225	26.5667
1.1234	26.6
1.1321	26.6333
1.1308	26.6667
1.1362	26.7
1.1372	26.7333
1.1284	26.7667
1.1481	26.8
1.1446	26.8333
1.1602	26.8667
1.155	26.9
1.158	26.9333
1.1621	26.9667
1.1656	27
1.1774	27.0333
1.1715	27.0667
1.1754	27.1
1.1831	27.1333
1.183	27.1667
1.1857	27.2
1.1906	27.2333
1.192	27.2667
1.1927	27.3
1.1975	27.3333
1.1946	27.3667
1.1882	27.4
1.2058	27.4333
1.1994	27.4667
1.197	27.5
1.1952	27.5333
1.2135	27.5667
1.2177	27.6
1.2014	27.6333
1.214	27.6667
1.215	27.7
1.2189	27.7333
1.2201	27.7667
1.2189	27.8
1.2211	27.8333
1.222	27.8667
1.2212	27.9
1.2234	27.9333
1.2236	27.9667
1.2225	28
1.2068	28.0333
1.2269	28.0667
1.2201	28.1
1.2179	28.1333
1.2249	28.1667
1.2306	28.2
1.2264	28.2333
1.2148	28.2667
1.2288	28.3
1.2269	28.3333
1.2218	28.3667
1.2261	28.4
1.2246	28.4333
1.2202	28.4667
1.2164	28.5
1.2217	28.5333
1.2192	28.5667
1.2119	28.6
1.2173	28.6333
1.2016	28.6667
1.2112	28.7
1.2002	28.7333
1.1948	28.7667
1.1994	28.8
1.2089	28.8333
1.1967	28.8667
1.1856	28.9
1.1968	28.9333
1.1931	28.9667
1.183	29
1.1831	29.0333
1.1817	29.0667
1.1752	29.1
1.1715	29.1333
1.1664	29.1667
1.1635	29.2
1.1609	29.2333
1.1546	29.2667
1.143	29.3
1.1365	29.3333
1.1448	29.3667
1.1355	29.4
1.1316	29.4333
1.1178	29.4667
1.1307	29.5
1.1278	29.5333
1.1137	29.5667
1.1117	29.6
1.1045	29.6333
1.1021	29.6667
1.0989	29.7
1.087	29.7333
1.0844	29.7667
1.0803	29.8
1.0739	29.8333
1.072	29.8667
1.0601	29.9
1.0475	29.9333
1.0446	29.9667
1.0514	30
1.0428	30.0333
1.0297	30.0667
1.0324	30.1
1.0362	30.1333
1.0222	30.1667
1.0176	30.2
1.0165	30.2333
1.0116	30.2667
1.0057	30.3
1.0059	30.3333
0.994	30.3667
0.9909	30.4
0.9865	30.4333
0.9832	30.4667
0.9824	30.5
0.9699	30.5333
0.9564	30.5667
0.9567	30.6
0.9649	30.6333
0.9501	30.6667
0.9459	30.7
0.9308	30.7333
0.9482	30.7667
0.9414	30.8
0.9252	30.8333
0.9231	30.8667
0.9129	30.9
0.9298	30.9333
0.9173	30.9667
0.905	31
0.9007	31.0333
0.8961	31.0667
0.8985	31.1
0.8936	31.1333
0.881	31.1667
0.8835	31.2
0.868	31.2333
0.8752	31.2667
0.8639	31.3
0.867	31.3333
0.8672	31.3667
0.8649	31.4
0.8576	31.4333
0.8539	31.4667
0.8577	31.5
0.8496	31.5333
0.8468	31.5667
0.8436	31.6
0.843	31.6333
0.8366	31.6667
0.8359	31.7
0.8321	31.7333
0.8294	31.7667
0.8289	31.8
0.8285	31.8333
0.8083	31.8667
0.8178	31.9
0.8186	31.9333
0.8161	31.9667
0.8128	32
0.8019	32.0333
0.8197	32.0667
0.8107	32.1
0.8121	32.1333
0.8136	32.1667
0.8131	32.2
0.8081	32.2333
0.8074	32.2667
0.813	32.3
0.8109	32.3333
0.8052	32.3667
0.8095	32.4
0.8128	32.4333
0.8062	32.4667
0.8079	32.5
0.7934	32.5333
0.8147	32.5667
0.808	32.6
0.8098	32.6333
0.8091	32.6667
0.817	32.7
0.8217	32.7333
0.8178	32.7667
0.8153	32.8
0.8172	32.8333
0.8291	32.8667
0.8219	32.9
0.822	32.9333
0.8269	32.9667
0.8266	33
0.8321	33.0333
0.8329	33.0667
0.8347	33.1
0.8365	33.1333
0.8324	33.1667
0.8339	33.2
0.846	33.2333
0.8453	33.2667
0.8373	33.3
0.8394	33.3333
0.8517	33.3667
0.8628	33.4
0.85	33.4333
0.8498	33.4667
0.8651	33.5
0.8658	33.5333
0.8631	33.5667
0.8697	33.6
0.8718	33.6333
0.874	33.6667
0.8776	33.7
0.8847	33.7333
0.8831	33.7667
0.8888	33.8
0.8765	33.8333
0.8982	33.8667
0.8927	33.9
0.8946	33.9333
0.8893	33.9667
0.9033	34
0.9208	34.0333
0.9078	34.0667
0.9115	34.1
0.92	34.1333
0.9201	34.1667
0.9285	34.2
0.9302	34.2333
0.9373	34.2667
0.9385	34.3
0.9417	34.3333
0.9473	34.3667
0.9505	34.4
0.9559	34.4333
0.9491	34.4667
0.9554	34.5
0.9658	34.5333
0.968	34.5667
0.9609	34.6
0.9654	34.6333
0.9852	34.6667
0.9847	34.7
0.9753	34.7333
0.9857	34.7667
0.9974	34.8
0.9919	34.8333
0.9957	34.8667
1.0005	34.9
0.9999	34.9333
1.0065	34.9667
1.0081	35
1.0123	35.0333
1.0127	35.0667
1.018	35.1
1.0076	35.1333
1.0212	35.1667
1.0218	35.2
1.0216	35.2333
1.0194	35.2667
1.0311	35.3
1.0411	35.3333
1.0301	35.3667
1.0333	35.4
1.0488	35.4333
1.0468	35.4667
1.0398	35.5
1.0479	35.5333
1.0608	35.5667
1.0528	35.6
1.0497	35.6333
1.0625	35.6667
1.0679	35.7
1.0573	35.7333
1.0608	35.7667
1.0561	35.8
1.0726	35.8333
1.068	35.8667
1.0697	35.9
1.0757	35.9333
1.0912	35.9667
1.0812	36
1.0776	36.0333
1.0863	36.0667
1.0961	36.1
1.0846	36.1333
1.0862	36.1667
1.0986	36.2
1.102	36.2333
1.0898	36.2667
1.0962	36.3
1.1088	36.3333
1.1033	36.3667
1.0883	36.4
1.103	36.4333
1.1164	36.4667
1.1047	36.5
1.1125	36.5333
1.122	36.5667
1.119	36.6
1.1139	36.6333
1.1211	36.6667
1.1338	36.7
1.1253	36.7333
1.1295	36.7667
1.1314	36.8
1.134	36.8333
1.1373	36.8667
1.1369	36.9
1.1369	36.9333
1.141	36.9667
1.1406	37
1.1449	37.0333
1.1299	37.0667
1.1374	37.1
1.1441	37.1333
1.1369	37.1667
1.1342	37.2
1.1383	37.2333
1.1546	37.2667
1.1396	37.3
1.1374	37.3333
1.1434	37.3667
1.1399	37.4
1.1405	37.4333
1.1435	37.4667
1.1438	37.5
1.1382	37.5333
1.1398	37.5667
1.1402	37.6
1.1361	37.6333
1.1382	37.6667
1.1195	37.7
1.1341	37.7333
1.1309	37.7667
1.1262	37.8
1.113	37.8333
1.1242	37.8667
1.1378	37.9
1.1167	37.9333
1.1132	37.9667
1.1252	38
1.1239	38.0333
1.1084	38.0667
1.1133	38.1
1.1105	38.1333
1.1034	38.1667
1.1038	38.2
1.1004	38.2333
1.0992	38.2667
1.0905	38.3
1.0951	38.3333
1.0731	38.3667
1.0796	38.4
1.0764	38.4333
1.0732	38.4667
1.074	38.5
1.0667	38.5333
1.0684	38.5667
1.0602	38.6
1.0598	38.6333
1.0547	38.6667
1.0532	38.7
1.0522	38.7333
1.0424	38.7667
1.0403	38.8
1.0365	38.8333
1.032	38.8667
1.0299	38.9
1.0203	38.9333
1.0183	38.9667
1.0165	39
0.9995	39.0333
1.0102	39.0667
1.0013	39.1
1.0028	39.1333
0.9938	39.1667
0.9871	39.2
0.9908	39.2333
0.9833	39.2667
0.984	39.3
0.9793	39.3333
0.9773	39.3667
0.9722	39.4
0.965	39.4333
0.9621	39.4667
0.9601	39.5
0.9544	39.5333
0.9514	39.5667
0.9445	39.6
0.947	39.6333
0.9253	39.6667
0.936	39.7
0.9341	39.7333
0.9309	39.7667
0.9264	39.8
0.9195	39.8333
0.9235	39.8667
0.9193	39.9
0.912	39.9333
0.912	39.9667
0.9114	40
0.9053	40.0333
0.9014	40.0667
0.8993	40.1
0.8969	40.1333
0.8924	40.1667
0.8891	40.2
0.8849	40.2333
0.8855	40.2667
0.8746	40.3
0.8686	40.3333
0.8748	40.3667
0.8681	40.4
0.8625	40.4333
0.8515	40.4667
0.8707	40.5
0.8639	40.5333
0.8541	40.5667
0.8607	40.6
0.8563	40.6333
0.8498	40.6667
0.8478	40.7
0.8557	40.7333
0.8455	40.7667
0.8446	40.8
0.8469	40.8333
0.8443	40.8667
0.8367	40.9
0.84	40.9333
0.8298	40.9667
0.8397	41
0.83	41.0333
0.8295	41.0667
0.8268	41.1
0.8417	41.1333
0.8342	41.1667
0.828	41.2
0.8354	41.2333
0.8432	41.2667
0.8313	41.3
0.8298	41.3333
0.8391	41.3667
0.8344	41.4
0.8307	41.4333
0.8374	41.4667
0.8391	41.5
0.8325	41.5333
0.8335	41.5667
0.8377	41.6
0.827	41.6333
0.8404	41.6667
0.8384	41.7
0.8533	41.7333
0.8433	41.7667
0.8473	41.8
0.848	41.8333
0.8497	41.8667
0.8597	41.9
0.8575	41.9333
0.8614	41.9667
0.8648	42
0.8654	42.0333
0.8669	42.0667
0.8706	42.1
0.8754	42.1333
0.8738	42.1667
0.8748	42.2
0.8841	42.2333
0.8679	42.2667
0.8873	42.3
0.8906	42.3333
0.898	42.3667
0.8835	42.4
0.8945	42.4333
0.9054	42.4667
0.9024	42.5
0.9061	42.5333
0.9119	42.5667
0.9175	42.6
0.9151	42.6333
0.9183	42.6667
0.9263	42.7
0.9278	42.7333
0.929	42.7667
0.9331	42.8
0.9338	42.8333
0.9476	42.8667
0.927	42.9
0.9471	42.9333
0.9484	42.9667
0.9456	43
0.9383	43.0333
0.9553	43.0667
0.9725	43.1
0.9573	43.1333
0.9623	43.1667
0.972	43.2
0.9736	43.2333
0.9756	43.2667
0.9782	43.3
0.9837	43.3333
0.9872	43.3667
0.9895	43.4
0.9942	43.4333
0.9961	43.4667
1.0038	43.5
0.9859	43.5333
1.0079	43.5667
1.0097	43.6
1.016	43.6333
1.0048	43.6667
1.0084	43.7
1.0277	43.7333
1.0238	43.7667
1.0248	43.8
1.0342	43.8333
1.0361	43.8667
1.0339	43.9
1.0387	43.9333
1.0456	43.9667
1.0437	44
1.0454	44.0333
1.0522	44.0667
1.0537	44.1
1.0527	44.1333
1.0482	44.1667
1.0517	44.2
1.0614	44.2333
1.0578	44.2667
1.0499	44.3
1.0581	44.3333
1.0772	44.3667
1.0635	44.4
1.0613	44.4333
1.0739	44.4667
1.0747	44.5
1.0638	44.5333
1.0707	44.5667
1.0823	44.6
1.0726	44.6333
1.0701	44.6667
1.0796	44.7
1.0761	44.7333
1.0694	44.7667
1.0823	44.8
1.064	44.8333
1.0701	44.8667
1.0738	44.9
1.0789	44.9333
1.0757	44.9667
1.0674	45
1.0791	45.0333
1.0762	45.0667
1.0716	45.1
1.074	45.1333
1.081	45.1667
1.0774	45.2
1.0688	45.2333
1.078	45.2667
1.0759	45.3
1.0692	45.3333
1.0709	45.3667
1.0756	45.4
1.0728	45.4333
1.0521	45.4667
1.065	45.5
1.0714	45.5333
1.0624	45.5667
1.0641	45.6
1.074	45.6333
1.0717	45.6667
1.0585	45.7
1.0634	45.7333
1.0717	45.7667
1.0611	45.8
1.0587	45.8333
1.0668	45.8667
1.0659	45.9
1.0557	45.9333
1.0542	45.9667
1.0647	46
1.0543	46.0333
1.055	46.0667
1.0564	46.1
1.0336	46.1333
1.0483	46.1667
1.0403	46.2
1.0513	46.2333
1.0511	46.2667
1.0404	46.3
1.0459	46.3333
1.0411	46.3667
1.0434	46.4
1.0403	46.4333
1.0403	46.4667
1.036	46.5
1.0358	46.5333
1.0323	46.5667
1.032	46.6
1.0285	46.6333
1.0262	46.6667
1.0241	46.7
1.0299	46.7333
1.0016	46.7667
1.0192	46.8
1.0183	46.8333
1.0179	46.8667
1.0156	46.9
1.0082	46.9333
1.018	46.9667
1.0111	47
1.0108	47.0333
1.0057	47.0667
1.0065	47.1
1.0065	47.1333
1.0017	47.1667
1.0012	47.2
1.0003	47.2333
0.9974	47.2667
0.9927	47.3
0.992	47.3333
0.9949	47.3667
0.9757	47.4
0.9922	47.4333
0.9826	47.4667
0.9809	47.5
0.97	47.5333
0.9889	47.5667
0.9887	47.6
0.9742	47.6333
0.9766	47.6667
0.9897	47.7
0.9791	47.7333
0.9732	47.7667
0.9799	47.8
0.976	47.8333
0.9718	47.8667
0.9735	47.9
0.977	47.9333
0.9689	47.9667
0.9709	48
0.9596	48.0333
0.97	48.0667
0.962	48.1
0.9599	48.1333
0.9588	48.1667
0.9684	48.2
0.9698	48.2333
0.9574	48.2667
0.9639	48.3
0.9703	48.3333
0.9606	48.3667
0.9587	48.4
0.9683	48.4333
0.9637	48.4667
0.9586	48.5
0.9637	48.5333
0.9688	48.5667
0.961	48.6
0.967	48.6333
0.9495	48.6667
0.9635	48.7
0.9613	48.7333
0.9551	48.7667
0.9618	48.8
0.9749	48.8333
0.9614	48.8667
0.9628	48.9
0.9758	48.9333
0.966	48.9667
0.9639	49
0.9743	49.0333
0.9743	49.0667
0.9667	49.1
0.9736	49.1333
0.9774	49.1667
0.9703	49.2
0.9717	49.2333
0.985	49.2667
0.9638	49.3
0.9713	49.3333
0.9756	49.3667
0.98	49.4
0.9763	49.4333
0.9708	49.4667
0.9872	49.5
0.9864	49.5333
0.9851	49.5667
0.9866	49.6
0.9844	49.6333
0.9914	49.6667
0.9912	49.7
0.9922	49.7333
0.9954	49.7667
0.9963	49.8
0.9966	49.8333
0.9985	49.8667
1.009	49.9
0.9842	49.9333
1.0038	49.9667
1.0056	50
1.0083	50.0333
1.0041	50.0667
1.0059	50.1
1.0212	50.1333
1.0168	50.1667
1.0178	50.2
1.0227	50.2333
1.0239	50.2667
1.0323	50.3
1.0297	50.3333
1.0318	50.3667
1.0335	50.4
1.035	50.4333
1.0388	50.4667
1.0409	50.5
1.0494	50.5333
1.0269	50.5667
1.0532	50.6
1.0471	50.6333
1.0427	50.6667
1.0307	50.7
1.0503	50.7333
1.0663	50.7667
1.0494	50.8
1.0543	50.8333
1.0536	50.8667
1.0553	50.9
1.066	50.9333
1.0597	50.9667
1.0622	51
1.0637	51.0333
1.0633	51.0667
1.0624	51.1
1.0638	51.1333
1.0692	51.1667
1.0527	51.2
1.0601	51.2333
1.0729	51.2667
1.0659	51.3
1.0532	51.3333
1.0554	51.3667
1.0831	51.4
1.0703	51.4333
1.0651	51.4667
1.0732	51.5
1.0689	51.5333
1.072	51.5667
1.0723	51.6
1.078	51.6333
1.0723	51.6667
1.0734	51.7
1.0743	51.7333
1.0725	51.7667
1.0769	51.8
1.0618	51.8333
1.0723	51.8667
1.0721	51.9
1.0682	51.9333
1.0723	51.9667
1.0635	52
1.0651	52.0333
1.0718	52.0667
1.0708	52.1
1.0674	52.1333
1.0659	52.1667
1.0662	52.2
1.0704	52.2333
1.0753	52.2667
1.0676	52.3
1.0659	52.3333
1.074	52.3667
1.0757	52.4
1.0677	52.4333
1.0609	52.4667
1.0638	52.5
1.0739	52.5333
1.062	52.5667
1.0702	52.6
1.0583	52.6333
1.0717	52.6667
1.0746	52.7
1.0716	52.7333
1.0699	52.7667
1.0663	52.8
1.0728	52.8333
1.0732	52.8667
1.0636	52.9
1.0696	52.9333
1.0724	52.9667
1.0662	53
1.0661	53.0333
1.0736	53.0667
1.0747	53.1
1.0483	53.1333
1.0696	53.1667
1.0711	53.2
1.0726	53.2333
1.0559	53.2667
1.0561	53.3
1.0807	53.3333
1.0728	53.3667
1.0716	53.4
1.0547	53.4333
1.0625	53.4667
1.0851	53.5
1.0696	53.5333
1.0615	53.5667
1.0655	53.6
1.0629	53.6333
1.0695	53.6667
1.0657	53.7
1.0675	53.7333
1.0509	53.7667
1.0655	53.8
1.0657	53.8333
1.0612	53.8667
1.059	53.9
1.0727	53.9333
1.0704	53.9667
1.0622	54
1.0685	54.0333
1.065	54.0667
1.0679	54.1
1.067	54.1333
1.0705	54.1667
1.0698	54.2
1.0659	54.2333
1.0693	54.2667
1.0692	54.3
1.0684	54.3333
1.071	54.3667
1.051	54.4
1.0753	54.4333
1.0675	54.4667
1.0714	54.5
1.0658	54.5333
1.0608	54.5667
1.0726	54.6
1.0673	54.6333
1.0687	54.6667
1.0676	54.7
1.0704	54.7333
1.0685	54.7667
1.0674	54.8
1.0678	54.8333
1.0689	54.8667
1.0666	54.9
1.0648	54.9333
1.067	54.9667
1.068	55
1.0496	55.0333
1.0644	55.0667
1.0607	55.1
1.0582	55.1333
1.0592	55.1667
1.0671	55.2
1.0643	55.2333
1.0559	55.2667
1.0637	55.3
1.0676	55.3333
1.0593	55.3667
1.0574	55.4
1.0676	55.4333
1.0624	55.4667
1.056	55.5
1.0607	55.5333
1.0633	55.5667
1.058	55.6
1.0556	55.6333
1.0453	55.6667
1.061	55.7
1.0454	55.7333
1.053	55.7667
1.0508	55.8
1.0555	55.8333
1.0541	55.8667
1.0565	55.9
1.0561	55.9333
1.0565	55.9667
1.0565	56
1.0561	56.0333
1.0565	56.0667
1.0566	56.1
1.0553	56.1333
1.0557	56.1667
1.055	56.2
1.0558	56.2333
1.0526	56.2667
1.0429	56.3
1.0564	56.3333
1.052	56.3667
1.0567	56.4
1.0611	56.4333
1.0574	56.4667
1.0566	56.5
1.0562	56.5333
1.065	56.5667
1.0629	56.6
1.055	56.6333
1.0601	56.6667
1.0641	56.7
1.0582	56.7333
1.0574	56.7667
1.0644	56.8
1.0608	56.8333
1.0541	56.8667
1.0668	56.9
1.0445	56.9333
1.0579	56.9667
1.0514	57
1.0608	57.0333
1.0643	57.0667
1.0571	57.1
1.0605	57.1333
1.0543	57.1667
1.0665	57.2
1.0616	57.2333
1.0591	57.2667
1.062	57.3
1.0605	57.3333
1.0588	57.3667
1.0577	57.4
1.0634	57.4333
1.0609	57.4667
1.0551	57.5
1.063	57.5333
1.0494	57.5667
1.0652	57.6
1.0546	57.6333
1.0546	57.6667
1.0638	57.7
1.0573	57.7333
1.0539	57.7667
1.0566	57.8
1.0685	57.8333
1.0608	57.8667
1.051	57.9
1.0626	57.9333
1.0648	57.9667
1.0546	58
1.0572	58.0333
1.067	58.0667
1.0618	58.1
1.0535	58.1333
1.0611	58.1667
1.0532	58.2
1.06	58.2333
1.0478	58.2667
1.0529	58.3
1.0588	58.3333
1.0604	58.3667
1.0612	58.4
1.0585	58.4333
1.0571	58.4667
1.0577	58.5
1.0639	58.5333
1.0618	58.5667
1.0573	58.6
1.0576	58.6333
1.0657	58.6667
1.0635	58.7
1.0558	58.7333
1.0569	58.7667
1.0676	58.8
1.0492	58.8333
1.0602	58.8667
1.0512	58.9
1.0613	58.9333
1.0683	58.9667
1.065	59
1.0611	59.0333
1.0599	59.0667
1.0676	59.1
1.0667	59.1333
1.0604	59.1667
1.0639	59.2
1.0676	59.2333
1.064	59.2667
1.0589	59.3
1.065	59.3333
1.0668	59.3667
1.0616	59.4
1.0554	59.4333
1.0596	59.4667
1.0644	59.5
1.0568	59.5333
1.0591	59.5667
1.0572	59.6
1.0598	59.6333
1.0609	59.6667
1.0584	59.7
1.06	59.7333
1.0635	59.7667
1.0622	59.8
1.0567	59.8333
1.0612	59.8667
1.0621	59.9
1.0575	59.9333
1.056	59.9667
1.061	60
1.0604	60.0333
1.0555	60.0667
1.0419	60.1
1.06	60.1333
1.0537	60.1667
1.0579	60.2
1.0609	60.2333
1.0575	60.2667
1.056	60.3
1.0579	60.3333
1.0615	60.3667
1.0573	60.4
1.0562	60.4333
1.0591	60.4667
1.0619	60.5
1.0564	60.5333
1.0522	60.5667
1.0588	60.6
1.0578	60.6333
1.0506	60.6667
1.0589	60.7
1.0366	60.7333
1.0605	60.7667
1.0406	60.8
1.0402	60.8333
1.0335	60.8667
1.0544	60.9
1.0613	60.9333
1.038	60.9667
1.0428	61
1.053	61.0333
1.0445	61.0667
1.0395	61.1
1.0502	61.1333
1.0458	61.1667
1.0394	61.2
1.0425	61.2333
1.0441	61.2667
1.0381	61.3
1.0335	61.3333
1.0461	61.3667
1.0205	61.4
1.024	61.4333
1.036	61.4667
1.0387	61.5
1.0356	61.5333
1.0183	61.5667
1.0224	61.6
1.0408	61.6333
1.0326	61.6667
1.0259	61.7
1.0097	61.7333
1.032	61.7667
1.0366	61.8
1.017	61.8333
1.0191	61.8667
1.0035	61.9
1.0234	61.9333
1.0255	61.9667
1.0091	62
1.0016	62.0333
0.9935	62.0667
1.0115	62.1
1.0074	62.1333
0.9953	62.1667
0.9973	62.2
1.0165	62.2333
1.0043	62.2667
0.9943	62.3
1.0032	62.3333
1.0041	62.3667
0.9945	62.4
0.9941	62.4333
1.0026	62.4667
0.998	62.5
0.9887	62.5333
0.9949	62.5667
0.998	62.6
0.9892	62.6333
0.9818	62.6667
0.9838	62.7
0.9956	62.7333
0.9805	62.7667
0.9804	62.8
0.9722	62.8333
0.9887	62.8667
0.9848	62.9
0.9806	62.9333
0.9838	62.9667
0.9808	63
0.9807	63.0333
0.9759	63.0667
0.9792	63.1
0.9795	63.1333
0.9763	63.1667
0.9766	63.2
0.9747	63.2333
0.9758	63.2667
0.9776	63.3
0.9565	63.3333
0.9721	63.3667
0.9671	63.4
0.9682	63.4333
0.9663	63.4667
0.9613	63.5
0.9705	63.5333
0.9699	63.5667
0.9634	63.6
0.9645	63.6333
0.9701	63.6667
0.9727	63.7
0.9639	63.7333
0.9627	63.7667
0.973	63.8
0.9669	63.8333
0.9634	63.8667
0.9677	63.9
0.9731	63.9333
0.9488	63.9667
0.9617	64
0.9728	64.0333
0.9636	64.0667
0.9523	64.1
0.9561	64.1333
0.9816	64.1667
0.9734	64.2
0.9578	64.2333
0.9714	64.2667
0.9712	64.3
0.9714	64.3333
0.9734	64.3667
0.9746	64.4
0.974	64.4333
0.9715	64.4667
0.9755	64.5
0.9758	64.5333
0.9781	64.5667
0.9604	64.6
0.9767	64.6333
0.9807	64.6667
0.9797	64.7
0.9791	64.7333
0.9788	64.7667
0.9816	64.8
0.9845	64.8333
0.9828	64.8667
0.9828	64.9
0.9837	64.9333
0.9885	64.9667
0.9882	65
0.9856	65.0333
0.9871	65.0667
0.9928	65.1
0.9897	65.1333
0.9866	65.1667
0.993	65.2
0.9929	65.2333
0.9761	65.2667
0.9957	65.3
0.9982	65.3333
0.9932	65.3667
0.9817	65.4
0.9815	65.4333
1.0092	65.4667
0.9964	65.5
0.9976	65.5333
0.9911	65.5667
0.9889	65.6
1.0032	65.6333
1.003	65.6667
0.9927	65.7
1.0011	65.7333
1.0048	65.7667
0.9994	65.8
1.0025	65.8333
1.0119	65.8667
0.9888	65.9
1.0032	65.9333
1.0018	65.9667
1.013	66
1.0064	66.0333
1.0014	66.0667
1.0102	66.1
1.0141	66.1333
1.0097	66.1667
1.0129	66.2
1.0115	66.2333
1.0168	66.2667
1.0174	66.3
1.0163	66.3333
1.0173	66.3667
1.0172	66.4
1.0175	66.4333
1.0187	66.4667
1.0194	66.5
1.0233	66.5333
1.0075	66.5667
1.0146	66.6
[truncated: 7,002 more rows]
