# Supplementary material for: Auditory feedback effect on temporal patterns during self-pacing treadmill walking
Source: PLoS One. 2025 Nov 4;20(11):e0335971. doi: 10.1371/journal.pone.0335971 (PMC12585087; doi:10.1371/journal.pone.0335971)
Supplement: S2 File — This file archive contains gait events from the two test conditions (no sound and with sound) for all included participants, as well as the validation data for the accelerometer-based gait event detection algorithm. All data files are in CSV format. A readme file is included with the details of the file format and contents. (ZIP) [file pone.0335971.s003.zip › TreadmillSoundsData/TestConditions/NoSound/GaitEvents/Subject1_NoSound_GaitEvents.csv]

L_TO	R_TO	L_HS	R_HS
1.826002	1.244701	2.163652	1.641152
2.852003	2.277452	3.182903	2.653653
3.864504	3.296703	4.202154	3.686404
4.883755	4.315954	5.221405	4.712405
5.909756	5.341955	6.240656	5.724906
6.922257	6.361206	7.259907	6.744157
7.948258	7.373707	8.285908	7.763408
8.974259	8.399708	9.305159	8.782659
9.98676	9.425709	10.33116	9.81541
10.999261	10.44496	11.336911	10.827911
12.011762	11.457461	12.349412	11.840412
13.031013	12.463212	13.368663	12.846163
14.057014	13.475713	14.387914	13.865414
15.069515	14.501714	15.400415	14.898165
16.055016	15.527716	16.412916	15.897166
17.101267	16.533467	17.432167	16.916417
18.120518	17.539218	18.451418	17.928918
19.146519	18.558469	19.484169	18.948169
20.17252	19.60472	20.51017	20.00117
21.178271	20.630721	21.522671	21.006921
22.224522	21.649972	22.555423	22.046422
23.264023	22.682723	23.588174	23.072423
24.263024	23.695224	24.607425	24.084924
25.255275	24.734725	25.619926	25.097425
26.301526	25.733726	26.639177	26.130176
27.327527	26.766477	27.665178	27.149427
28.340028	27.772228	28.684429	28.168678
29.352529	28.791479	29.69018	29.181179
30.35828	29.80398	30.709431	30.19368
31.377531	30.823231	31.721932	31.206181
32.363032	31.828982	32.714183	32.218682
33.402533	32.827983	33.726684	33.217683
34.408284	33.847234	34.739185	34.236934
35.427535	34.859735	35.778686	35.249435
36.467036	35.885736	36.811437	36.282186
37.499787	36.918487	37.844188	37.314937
38.519039	37.937738	38.863439	38.334188
39.53829	38.983989	39.88269	39.366939
40.557541	39.99649	40.895191	40.39294
41.576792	41.008991	41.907692	41.391941
42.575793	42.014742	42.913443	42.397692
43.581544	43.020493	43.912444	43.416943
44.600795	44.026244	44.924945	44.422694
45.599796	45.025245	45.923946	45.421695
46.592047	46.024246	46.922947	46.413946
47.591048	47.016497	47.921948	47.412947
48.603549	48.035748	48.927699	48.425448
49.60255	49.048249	49.93345	49.431199
50.594801	50.04725	50.918951	50.42345
51.593802	51.026001	51.924702	51.415701
52.586053	52.045252	52.930453	52.421452
53.605304	53.051003	53.929454	53.433953
54.604305	54.056754	54.941955	54.439704
55.630306	55.062505	55.947706	55.438705
56.636057	56.068256	56.953457	56.464706
57.628308	57.060507	57.965958	57.450207
58.620559	58.079758	58.951459	58.462708
59.59931	59.058509	59.93696	59.448209
60.605061	60.05751	60.922461	60.44046
61.597312	61.036261	61.914712	61.425961
62.576063	62.028512	62.900213	62.411462
63.561564	63.007263	63.892464	63.403713
64.560565	64.013014	64.884715	64.389214
65.566316	64.998515	65.897216	65.394965
66.558567	65.997516	66.882717	66.393966
67.557568	66.996517	67.881718	67.386217
68.543069	67.988768	68.873969	68.378468
69.54882	68.987769	69.87297	69.370719
70.547821	69.98677	70.871971	70.38322
71.546822	70.985771	71.877722	71.375471
72.532323	71.971272	72.876723	72.367722
73.558324	73.004023	73.882474	73.386973
74.557325	73.996274	74.881475	74.385974
75.556326	74.995275	75.880476	75.384975
76.548577	76.007776	76.886227	76.383976
77.561078	77.006777	77.898728	77.396477
78.566829	78.012528	78.890979	78.395478
79.57258	78.998029	79.91023	79.394479
80.578331	80.03078	80.909231	80.41373
81.570582	81.023031	81.908232	81.405981
82.576333	82.022032	82.900483	82.398232
83.568584	83.014283	83.899484	83.403983
84.574335	84.006534	84.905235	84.402984
85.580086	85.019035	85.904236	85.401985
86.579087	86.018036	86.903237	86.407736
87.584838	87.017037	87.915738	87.406737
88.590589	88.036288	88.914739	88.412488
89.58959	89.042039	89.92049	89.411489
90.595341	90.02754	90.926241	90.42399
91.587592	91.026541	91.918492	91.422991
92.586593	92.025542	92.924243	92.415242
93.572094	93.038043	93.916494	93.427743
94.591345	94.016794	94.922245	94.419994
95.597096	95.049545	95.921246	95.418995
96.596097	96.028296	96.933747	96.424746
97.615348	97.047547	97.952998	97.430497
98.627849	98.060048	98.965499	98.449748
99.6336	99.072549	99.97125	99.455499
100.666351	100.0918	101.004001	100.4815
101.699102	101.117801	102.036752	101.507501
102.731853	102.157302	103.062753	102.540253
103.764604	103.190053	104.095504	103.566254
104.783855	104.209304	105.114755	104.585505
105.816606	105.228555	106.161006	105.631756
106.869607	106.281556	107.200507	106.671257
107.915858	107.334557	108.253508	107.717508
108.948609	108.387558	109.293009	108.770509
109.99486	109.420309	110.33926	109.81676
111.020861	110.43956	111.351761	110.829261
112.026612	111.452061	112.350762	111.848512
113.039113	112.457812	113.376763	112.861013
114.058364	113.490563	114.389264	113.873514
115.070865	114.509814	115.408515	114.899515
116.083366	115.515565	116.421016	115.905266
117.095867	116.534817	117.440267	116.924517
118.121868	117.554068	118.459518	117.943768
119.134369	118.580069	119.478769	118.963019
120.16712	119.59932	120.49127	119.98902
121.172871	120.598321	121.510521	120.994771
122.185372	121.624322	122.516272	122.014022
123.204623	122.636823	123.542274	123.019773
124.230624	123.649324	124.561525	124.039024
125.249875	124.675325	125.567276	125.071775
126.248876	125.681076	126.579777	126.070776
127.268127	126.693577	127.605778	127.076527
128.300878	127.719578	128.638529	128.109278
129.340379	128.759079	129.69153	129.142029
130.40013	129.81883	130.731031	130.20178
131.426131	130.851581	131.757032	131.241281
132.445382	131.864082	132.783033	132.260532
133.457883	132.896833	133.802284	133.293283
134.490634	133.916084	134.835035	134.312534
135.523386	134.962335	135.867786	135.352035
136.549387	135.981586	136.887037	136.371286
137.575388	137.000837	137.906288	137.383787
138.581139	138.020088	138.912039	138.403038
139.58689	139.025839	139.92454	139.408789
140.606141	140.03834	140.937041	140.42804
141.632142	141.050841	141.956292	141.447291
142.637893	142.070092	142.975543	142.459792
143.670644	143.096093	144.008294	143.485793
144.696645	144.122094	145.034295	144.511794
145.715896	145.154845	146.053546	145.537796
146.755397	146.167346	147.079547	146.563797
147.767898	147.206847	148.105548	147.583048
148.787149	148.212598	149.124799	148.602299
149.81315	149.252099	150.1508	149.63505
150.839151	150.2781	151.183551	150.661051
151.865152	151.290601	152.196052	151.680302
152.877653	152.296352	153.208553	152.692803
153.896904	153.329103	154.241304	153.725554
154.922905	154.361854	155.274055	154.744805
155.928656	155.374355	156.273056	155.764056
156.941157	156.373356	157.278807	156.763057
157.953658	157.399357	158.298058	157.782308
158.966159	158.411858	159.310559	158.801559
160.00566	159.431109	160.33656	159.82081
161.018161	160.45036	161.355811	160.833311
162.017162	161.469611	162.375062	161.859312
163.063413	162.495612	163.387563	162.892063
164.069164	163.501363	164.406814	163.891064
165.074915	164.520615	165.405815	164.910315
166.080666	165.519616	166.425066	165.909316
167.093167	166.525367	167.424067	166.921817
168.105668	167.531118	168.436568	167.920818
169.111419	168.550369	169.442319	168.940069
170.12392	169.56287	170.45482	169.94582
171.122921	170.561871	171.447071	170.951571
172.135422	171.567622	172.466322	171.950572
173.141173	172.566623	173.472073	172.963073
174.146924	173.579124	174.477824	173.968824
175.159425	174.591625	175.490325	174.974575
176.151676	175.604126	176.482576	175.987076
177.157427	176.596377	177.481577	176.986077
178.163178	177.602128	178.500828	177.978328
179.175679	178.621379	179.513329	179.011079
180.19493	179.62713	180.532581	180.01008
181.214181	180.646381	181.545082	181.042831
182.226682	181.665632	182.557583	182.048582
183.225683	182.684883	183.563334	183.061083
184.238184	183.670384	184.575835	184.060084
185.264185	184.703135	185.588336	185.086085
186.269936	185.695386	186.587337	186.091836
187.268937	186.707887	187.606588	187.097587
188.254438	187.700138	188.578589	188.083088
189.233189	188.678889	189.57084	189.082089
190.25919	189.69139	190.596841	190.07434
191.278441	190.703891	191.609342	191.107091
192.284192	191.716392	192.615093	192.112842
193.296693	192.728893	193.634344	193.118593
194.309194	193.741394	194.653595	194.144594
195.335195	194.767395	195.666096	195.163845
196.340946	195.800146	196.685347	196.183096
197.353447	196.805897	197.684348	197.182097
198.365948	197.804898	198.703599	198.187848
199.385199	198.817399	199.70935	199.213849
200.37745	199.80965	200.694851	200.19935
201.376451	200.815401	201.700602	201.211851
202.368702	201.807652	202.699603	202.204102
203.374453	202.799903	203.705354	203.203103
204.386954	203.805654	204.717855	204.208854
205.399455	204.831655	205.737106	205.221355
206.411956	205.844156	206.749607	206.240606
207.444707	206.870157	207.762108	207.259857
208.457208	207.889408	208.801609	208.279108
209.476459	208.922159	209.82086	209.305109
210.49571	209.92116	210.833361	210.31761
211.514961	210.953911	211.839112	211.350361
212.513962	211.959662	212.851613	212.335862
213.546714	212.978913	213.870864	213.361863
214.552465	213.984664	214.883365	214.381114
215.558216	214.990415	215.895866	215.386865
216.570717	216.002916	216.894867	216.392616
217.549468	216.995167	217.887118	217.384867
218.555219	218.000918	218.886119	218.390618
219.56772	218.999919	219.90537	219.389619
220.573471	220.01242	220.904371	220.41562
221.565722	221.011421	221.896622	221.407871
222.557973	222.010422	222.909123	222.393372
223.590724	223.029673	223.935124	223.412623
224.630225	224.055674	224.967875	224.445374
225.676476	225.081675	226.020876	225.484875
226.729477	226.141426	227.073877	226.537877
227.789228	227.194427	228.140378	227.584128
228.869229	228.267678	229.213629	228.664129
229.96273	229.347679	230.29363	229.74413
230.988731	230.43443	231.339881	230.810631
232.048482	231.473931	232.413132	231.856882
233.135233	232.547183	233.493133	232.936883
234.221984	233.613684	234.566385	234.010134
235.308735	234.686935	235.639636	235.083385
236.361736	235.753436	236.719637	236.156636
237.448487	236.867187	237.792888	237.243387
238.508238	237.913438	238.859389	238.296388
239.55449	238.959689	239.89214	239.356139
240.593991	240.01944	240.938391	240.39564
241.619992	241.038691	241.957642	241.435141
242.659493	242.091692	243.003893	242.467892
243.719244	243.151443	244.050144	243.520893
244.772245	244.177444	245.109895	244.573895
245.825246	245.230445	246.162896	245.620146
246.878247	246.303696	247.229397	246.693397
247.937998	247.363447	248.289148	247.746398
249.017999	248.416448	249.355649	248.812899
250.09125	249.482949	250.44915	249.8794
251.171251	250.589951	251.522401	250.972901
252.237752	251.642952	252.588903	252.039402
253.331253	252.722953	253.682404	253.119403
254.411254	253.816454	254.748905	254.212904
255.498005	254.889705	255.835656	255.279405
256.584757	255.976456	256.929157	256.372906
257.658008	257.069957	258.009158	257.459657
258.717759	258.149958	259.075659	258.546409
259.79101	259.202959	260.15566	259.59941
260.911511	260.30996	261.249161	260.713161
261.984762	261.396711	262.335912	261.793162
263.179513	262.517213	263.523914	262.900163
264.293264	263.678214	264.637665	264.074664
265.366515	264.778465	265.731166	265.161415
266.473516	265.865216	266.824667	266.254916
267.567018	266.958717	267.918168	267.341667
268.647019	268.052218	268.991419	268.448668
269.74052	269.111969	270.09167	269.508419
270.834021	270.21222	271.185171	270.608671
271.934272	271.325971	272.278672	271.715672
273.027773	272.412722	273.392423	272.809173
274.168524	273.573724	274.519674	273.949924
275.302525	274.667225	275.653676	275.063675
276.423026	275.801226	276.801177	276.190926
277.557028	276.948727	277.941928	277.351927
278.745029	278.096228	279.096179	278.506178
279.88578	279.263979	280.25043	279.65368
280.972531	280.41823	281.370931	280.801181
282.140282	281.511731	282.504932	281.914932
283.247283	282.638983	283.618684	283.028683
284.367784	283.766234	284.705435	284.155934
285.461285	284.846235	285.805686	285.242685
286.554787	285.946486	286.892437	286.336186
287.628038	287.039987	287.979188	287.422937
288.728289	288.133488	289.079439	288.509688
289.82179	289.206739	290.17969	289.60994
290.942291	290.32049	291.286691	290.716941
292.029042	291.447741	292.366692	291.817192
293.109043	292.487242	293.460193	292.883693
294.175544	293.607744	294.526695	293.983944
295.289295	294.674245	295.640446	295.070695
296.355796	295.774496	296.700197	296.164196
297.415547	296.827497	297.759948	297.217197
NaN	297.893998	NaN	NaN
