# Supplementary material for: Auditory feedback effect on temporal patterns during self-pacing treadmill walking
Source: PLoS One. 2025 Nov 4;20(11):e0335971. doi: 10.1371/journal.pone.0335971 (PMC12585087; doi:10.1371/journal.pone.0335971)
Supplement: S2 File — This file archive contains gait events from the two test conditions (no sound and with sound) for all included participants, as well as the validation data for the accelerometer-based gait event detection algorithm. All data files are in CSV format. A readme file is included with the details of the file format and contents. (ZIP) [file pone.0335971.s003.zip › TreadmillSoundsData/TestConditions/NoSound/GaitEvents/Subject10_NoSound_GaitEvents.csv]

L_TO	R_TO	L_HS	R_HS
1.880002	1.285201	2.325652	1.715402
3.108503	2.513702	3.554154	2.943903
4.310004	3.728704	4.762405	4.152154
5.538506	4.916705	5.970656	5.346905
6.719757	6.104706	7.158657	6.541657
7.880758	7.265707	8.319658	7.695908
9.048509	8.453708	9.487409	8.883909
10.19601	9.61471	10.641661	10.04491
11.323261	10.768961	11.762162	11.199161
12.484262	11.889462	12.929913	12.312912
13.631764	13.043713	14.077414	13.473913
14.779265	14.197964	15.218165	14.628165
15.940266	15.352215	16.385916	15.782416
17.135017	16.533467	17.580668	16.963667
18.302768	17.707968	18.755169	18.144918
19.497519	18.922969	19.94992	19.346419
20.685521	20.09747	21.131171	20.52092
21.860022	21.285471	22.298922	21.702172
23.034523	22.446472	23.473423	22.876673
24.229274	23.634474	24.674925	24.064674
25.383525	24.788725	25.835926	25.218925
26.571527	25.956476	27.010427	26.393426
27.698778	27.103977	28.157928	27.547678
28.839529	28.251478	29.285179	28.681679
29.98028	29.385479	30.42593	29.81568
31.087281	30.50598	31.526182	30.942931
32.214532	31.646732	32.660183	32.083682
33.335033	32.760483	33.780684	33.197433
34.469034	33.880984	34.907935	34.311184
35.589536	35.014985	36.028436	35.451935
36.696537	36.121986	37.148937	36.558937
37.837288	37.269487	38.282938	37.699688
38.951039	38.383238	39.389939	38.820189
40.09179	39.496989	40.530691	39.92719
41.198791	40.637741	41.637692	41.074691
42.346292	41.771742	42.798693	42.208692
43.480293	42.898993	43.912444	43.329193
44.607545	44.005994	45.046445	44.436194
45.748296	45.153495	46.187196	45.576946
46.875547	46.280746	47.307697	46.710947
47.996048	47.428247	48.441698	47.851698
49.130049	48.562249	49.5757	48.992449
50.2978	49.70975	50.729951	50.1332
51.438551	50.850501	51.877452	51.280701
52.619803	52.018252	53.065453	52.441702
53.814554	53.199503	54.246704	53.629704
54.975555	54.374004	55.407705	54.804205
56.156806	55.568756	56.602457	55.998956
57.358307	56.770257	57.803958	57.200457
58.566559	57.965008	59.005459	58.388458
59.80856	59.159759	60.25421	59.58996
61.043811	60.41526	61.496211	60.845461
62.258812	61.657262	62.697713	62.087462
63.453563	62.872263	63.899214	63.288963
64.628065	64.067014	65.080465	64.497214
65.816066	65.234765	66.261716	65.658216
66.990567	66.409266	67.436217	66.839467
68.151568	67.583768	68.597219	68.020718
69.312569	68.738019	69.76497	69.161469
70.46682	69.88552	70.912471	70.32247
71.621072	71.033021	72.066722	71.456471
72.748323	72.180522	73.200723	72.610723
73.868824	73.314523	74.314474	73.737974
74.989325	74.435024	75.441725	74.871975
76.116576	75.562276	76.562227	75.992476
77.216827	76.676027	77.662478	77.119727
78.317078	77.749278	78.762729	78.179478
79.451079	78.883279	79.88998	79.313479
80.564831	80.00378	81.010481	80.43398
81.671832	81.117531	82.124232	81.554482
82.819333	82.244782	83.258233	82.681733
83.973584	83.372033	84.419234	83.802234
85.134585	84.546535	85.573486	84.969985
86.275336	85.687286	86.714237	86.117486
87.422837	86.841537	87.848238	87.264987
88.523089	87.948538	88.968739	88.378738
89.66384	89.102789	90.11624	89.53974
90.770841	90.21654	91.209741	90.646741
91.891342	91.316791	92.336992	91.746992
92.984843	92.444042	93.423743	92.867493
94.112094	93.544294	94.550995	93.974494
95.219095	94.651295	95.657996	95.074745
96.353096	95.758296	96.798747	96.195246
97.514097	96.919297	97.946248	97.342747
98.688599	98.100548	99.127499	98.537499
99.84285	99.241299	100.302	99.6715
101.037601	100.4293	101.483251	100.866251
102.212102	101.630802	102.651003	102.061002
103.386603	102.785053	103.818754	103.208503
104.547605	103.952804	104.986505	104.389754
105.701856	105.127305	106.147506	105.550756
106.876357	106.301806	107.335507	106.725257
108.044108	107.462807	108.496508	107.893008
109.238859	108.610309	109.67101	109.054009
110.42686	109.79156	110.865761	110.22851
111.587862	110.993061	112.020012	111.430011
112.755613	112.154062	113.201263	112.591013
113.950364	113.355563	114.396014	113.785764
115.124865	114.563815	115.577266	114.994015
116.326366	115.731566	116.778767	116.161766
117.568368	116.953317	118.020768	117.390267
118.796869	118.188568	119.242519	118.618769
120.03212	119.403569	120.47102	119.83377
121.247121	120.632071	121.686022	121.069021
122.441872	121.820072	122.880773	122.257022
123.650124	123.014823	124.089024	123.438273
124.851625	124.243324	125.324275	124.673525
126.107126	125.498825	126.559527	125.935776
127.389627	126.740827	127.835278	127.171027
128.658629	128.036828	129.097529	128.460278
130.00863	129.299079	130.44753	129.74278
131.358631	130.655831	131.811032	131.099531
132.620883	131.965332	133.086783	132.409032
133.889884	133.254583	134.349034	133.691534
135.138635	134.503334	135.591036	134.933535
136.346886	135.745336	136.806037	136.175536
137.541638	136.953587	137.994038	137.383787
138.763389	138.155088	139.215789	138.592039
139.93789	139.349839	140.39029	139.79354
141.105641	140.517591	141.558042	140.947791
142.334142	141.712342	142.786543	142.142542
143.528894	142.900343	143.974544	143.337293
144.689895	144.095094	145.142295	144.532045
145.844146	145.256095	146.283046	145.686296
146.984897	146.403596	147.423797	146.840547
148.152648	147.564598	148.598299	147.994798
149.259649	148.705349	149.71205	149.128799
150.3869	149.8191	150.832551	150.2493
151.527652	150.966601	151.973302	151.396801
152.681903	152.100602	153.120803	152.524052
153.849654	153.254853	154.295304	153.685054
154.970155	154.395604	155.415805	154.825805
156.083906	155.529606	156.529557	155.959806
157.197657	156.636607	157.636558	157.066807
158.324908	157.757108	158.770559	158.194058
159.438659	158.884359	159.87756	159.314559
160.565911	159.97786	160.998061	160.41481
161.686412	161.111861	162.132062	161.542062
162.800163	162.239112	163.252563	162.669313
163.967914	163.373113	164.400064	163.810064
165.101915	164.513864	165.547566	164.944065
166.283166	165.674866	166.728817	166.105066
167.477917	166.856117	167.910068	167.286317
168.665919	168.077868	169.111569	168.508068
169.88092	169.286119	170.31307	169.70957
171.082421	170.48762	171.528072	170.911071
172.310922	171.702622	172.756573	172.132822
173.485423	172.904123	173.944574	173.327573
174.713925	174.112374	175.159575	174.542575
175.935676	175.320625	176.374576	175.750826
177.116927	176.501876	177.569328	176.938827
178.291428	177.723628	178.737079	178.160578
179.479429	178.911629	179.93183	179.348579
180.653931	180.06588	181.099581	180.49608
181.848682	181.253881	182.287582	181.684082
182.989433	182.387882	183.435083	182.824833
184.177434	183.542134	184.616335	183.979084
185.311435	184.730135	185.750336	185.160335
186.485936	185.904636	186.931587	186.334836
187.680688	187.079137	188.112838	187.502587
188.895689	188.273888	189.341339	188.704089
190.11744	189.502389	190.569841	189.93259
191.325691	190.744391	191.771342	191.174591
192.527193	191.925642	192.972843	192.355842
193.742194	193.133893	194.181094	193.564094
194.930195	194.342144	195.382595	194.765595
196.145196	195.563896	196.590847	195.987346
197.346697	196.772147	197.792348	197.195597
198.521199	197.926398	198.960099	198.356598
199.66195	199.067149	200.1076	199.504099
200.836451	200.2484	201.288851	200.671851
202.017702	201.429651	202.456602	201.859852
203.151703	202.577153	203.597354	203.000603
204.326204	203.744904	204.778605	204.175104
205.507455	204.919405	205.953106	205.349605
206.702207	206.080406	207.147857	206.503856
207.849708	207.261657	208.288608	207.698608
209.003959	208.429408	209.442859	208.846109
210.11096	209.54991	210.563361	209.98011
211.251711	210.683911	211.697362	211.120861
212.399212	211.824662	212.844863	212.254862
213.566964	212.978913	214.012614	213.409113
214.721215	214.139914	215.166865	214.563365
215.909216	215.314415	216.354866	215.744616
217.076967	216.495666	217.529368	216.919117
218.224468	217.663418	218.676869	218.086868
219.371969	218.804169	219.82437	219.234369
220.519471	219.94492	220.958371	220.37512
221.626472	221.058671	222.072122	221.482121
222.767223	222.199422	223.206123	222.622873
223.941724	223.353673	224.380624	223.777124
225.082475	224.480924	225.534876	224.911125
226.250226	225.675676	226.702627	226.105876
227.424727	226.843427	227.870378	227.260127
228.612729	228.011178	229.058379	228.448128
229.80748	229.185679	230.24638	229.61588
230.941481	230.37368	231.393881	230.803881
232.149732	231.534682	232.581883	231.958132
233.330983	232.695683	233.769884	233.125883
234.505484	233.903934	234.944385	234.334134
235.686736	235.085185	236.125636	235.515385
236.881487	236.273186	237.327137	236.703387
238.062738	237.467937	238.501638	237.891388
239.250739	238.628939	239.68964	239.052389
240.45899	239.82369	240.897891	240.25389
241.606492	241.025191	242.052142	241.448641
242.740493	242.165942	243.192893	242.602893
243.914994	243.320193	244.353894	243.743644
245.055745	244.494694	245.508145	244.918145
246.236996	245.635446	246.669147	246.072396
247.391247	246.796447	247.830148	247.226647
248.538749	247.957448	248.977649	248.387648
249.7065	249.111699	250.13865	249.54865
250.860751	250.26595	251.299651	250.696151
252.015002	251.413451	252.453902	251.843652
253.176003	252.594703	253.614904	253.018153
254.323504	253.735454	254.762405	254.158904
255.457505	254.882955	255.909906	255.319905
256.632007	256.037206	257.070907	256.467406
257.793008	257.184707	258.225158	257.608158
258.920259	258.338958	259.365909	258.775909
260.06776	259.499959	260.51341	259.92341
261.208511	260.654211	261.654162	261.084411
262.362762	261.788212	262.801663	262.211662
263.510263	262.942463	263.955914	263.365913
264.644265	264.076464	265.089915	264.506664
265.798516	265.223965	266.237416	265.647416
266.939267	266.364716	267.391667	266.788167
268.120518	267.559468	268.559419	267.982918
269.247769	268.679969	269.68667	269.110169
270.39527	269.80722	270.827421	270.24417
271.549522	270.941221	271.981672	271.364671
272.703773	272.095472	273.135923	272.532423
273.864774	273.249723	274.303674	273.686674
275.025775	274.403974	275.471425	274.834175
276.227276	275.598726	276.666177	276.022176
277.428777	276.820477	277.867678	277.250677
278.664029	278.035478	279.109679	278.472428
279.85203	279.263979	280.30443	279.69418
281.067031	280.45873	281.526182	280.882181
282.275282	281.673732	282.720933	282.103932
283.449783	282.848233	283.888684	283.278433
284.597285	283.988984	285.042935	284.425934
285.724536	285.170235	286.176936	285.600436
286.899037	286.304236	287.344687	286.734437
288.073538	287.471987	288.512438	287.902188
289.241289	288.632989	289.68019	289.069939
290.40904	289.81424	290.861441	290.24444
291.603792	291.002241	292.069692	291.425691
292.805293	292.210492	293.244193	292.633943
293.979794	293.411993	294.432194	293.842194
295.147545	294.545995	295.586446	294.976195
296.281546	295.700246	296.720447	296.130446
297.388547	296.827497	297.840948	297.257697
NaN	297.954748	NaN	NaN
