# Supplementary material for: Auditory feedback effect on temporal patterns during self-pacing treadmill walking
Source: PLoS One. 2025 Nov 4;20(11):e0335971. doi: 10.1371/journal.pone.0335971 (PMC12585087; doi:10.1371/journal.pone.0335971)
Supplement: S2 File — This file archive contains gait events from the two test conditions (no sound and with sound) for all included participants, as well as the validation data for the accelerometer-based gait event detection algorithm. All data files are in CSV format. A readme file is included with the details of the file format and contents. (ZIP) [file pone.0335971.s003.zip › TreadmillSoundsData/TestConditions/NoSound/GaitEvents/Subject11_NoSound_GaitEvents.csv]

L_TO	R_TO	L_HS	R_HS
1.502001	2.081702	1.954402	2.525402
2.703503	3.283203	3.155903	3.733654
3.905004	4.484704	4.364154	4.935155
5.106505	5.665956	5.552156	6.102906
6.274256	6.826957	6.733407	7.284157
7.448757	8.021708	7.901158	8.458658
8.650259	9.182709	9.089159	9.64666
9.81801	10.36396	10.27716	10.807661
10.999261	11.545212	11.451661	11.995662
12.194012	12.760213	12.646413	13.203913
13.395513	13.961714	13.841164	14.412164
14.583515	15.149715	15.035915	15.593416
15.758016	16.330966	16.217166	16.781417
16.946017	17.505467	17.405167	17.949168
18.134018	18.673219	18.586419	19.130419
19.295019	19.82747	19.75417	20.28467
20.40877	20.974971	20.854421	21.425421
21.576522	22.122472	22.022172	22.586423
22.778023	23.317223	23.223673	23.774424
23.945774	24.538975	24.404924	24.982675
25.167525	25.753976	25.619926	26.204426
26.396026	26.948727	26.841677	27.385677
27.584028	28.116478	28.029678	28.553429
28.731529	29.304479	29.190679	29.75493
29.91278	30.49248	30.35843	30.936181
31.087281	31.646732	31.546432	32.103932
32.268532	32.841483	32.720933	33.291933
33.476783	34.029484	33.929184	34.479934
34.651285	35.197235	35.096935	35.647686
35.805536	36.378486	36.264686	36.815437
36.973287	37.539488	37.432437	37.983188
38.168038	38.727489	38.627189	39.171189
39.329039	39.90874	39.78819	40.34569
40.49679	41.069741	40.955941	41.513441
41.664542	42.210492	42.116942	42.654193
42.832293	43.378243	43.284693	43.835444
44.000044	44.545995	44.459194	45.009945
45.174545	45.713746	45.626946	46.177696
46.335546	46.881497	46.781197	47.331947
47.503297	48.049248	47.948948	48.499698
48.671049	49.189999	49.130199	49.64045
49.81855	50.37125	50.27095	50.828451
50.986301	51.498501	51.431951	51.948952
52.120302	52.652753	52.559203	53.082953
53.240803	53.746254	53.686454	54.196704
54.361304	54.900505	54.820455	55.357705
55.529056	56.081756	55.981456	56.545707
56.703557	57.249507	57.149207	57.713458
57.871308	58.437508	58.316958	58.887959
59.059309	59.63226	59.511709	60.10971
60.30131	60.894511	60.746961	61.317961
61.550062	62.190512	62.002462	62.613963
62.819063	63.378513	63.251213	63.815464
64.047564	64.661015	64.493214	65.097965
65.357065	65.882766	65.795966	66.312966
66.504566	67.077517	66.956967	67.514467
67.692568	68.225018	68.138218	68.668719
68.826569	69.372519	69.272219	69.82297
69.98757	70.567271	70.43997	71.017721
71.189071	71.755272	71.634722	72.205722
72.404072	72.990523	72.863223	73.440973
73.666324	74.273024	74.105224	74.716725
74.888075	75.515025	75.326975	75.945226
76.143576	76.784027	76.575727	77.220977
77.412577	78.093528	77.891978	78.557479
78.776079	79.477279	79.255479	79.96823
80.24758	80.915031	80.713481	81.399231
81.692082	82.366282	82.157982	82.857233
83.143333	83.810784	83.602484	84.294984
84.554085	85.140535	84.992985	85.597736
85.823086	86.450036	86.295736	86.900487
87.125837	87.752788	87.605238	88.209988
88.415088	89.035289	88.860739	89.499239
89.72459	90.37854	90.19724	90.842491
91.054341	91.721792	91.513491	92.178992
92.350342	92.950293	92.802743	93.414243
93.619344	94.226044	94.078494	94.676495
94.874845	95.468045	95.340745	95.918496
96.103346	96.662797	96.555747	97.119997
97.304847	97.857548	97.757248	98.321498
98.492848	99.383049	98.958749	99.658
99.88335	100.604801	100.3695	101.055251
101.267101	101.880552	101.726252	102.310752
102.556353	103.142803	102.981753	103.573004
103.845604	104.344304	104.244004	104.781255
105.053855	105.647056	105.492755	106.111006
106.397106	106.983557	106.829257	107.461007
107.720108	108.320058	108.172508	108.757009
108.941859	109.52831	109.380759	109.97876
110.13661	110.709561	110.589011	111.146511
111.304361	111.890812	111.750012	112.334512
112.472112	112.997813	112.911013	113.461763
113.639864	114.179064	114.078764	114.636265
114.827865	115.387315	115.280265	115.851266
116.029366	116.588817	116.475016	117.039267
117.224117	117.817318	117.676518	118.267768
118.432368	119.039069	118.891519	119.476019
119.64062	120.22707	120.09977	120.670771
120.835371	121.421821	121.308021	121.865522
122.036872	122.589573	122.475772	123.033273
123.184373	123.743824	123.630024	124.194274
124.365624	124.938575	124.818025	125.389025
125.546876	126.119826	126.006026	126.570277
126.748377	127.314577	127.207527	127.765028
127.943128	128.509328	128.388778	128.973279
129.151379	129.71083	129.60378	130.16803
130.35288	130.932581	130.812031	131.376281
131.567882	132.140832	132.027032	132.591283
132.782883	133.349083	133.242033	133.799534
133.977634	134.550585	134.436784	135.007785
135.165635	135.711586	135.618036	136.168786
136.326636	136.886087	136.785787	137.336537
137.521388	138.067338	137.980538	138.531289
138.722889	139.316089	139.182039	139.76654
139.95139	140.551341	140.41729	140.995041
141.193391	141.793342	141.652542	142.243792
142.435392	143.048843	142.874293	143.499293
143.677394	144.290844	144.150044	144.734545
144.912645	145.539596	145.385295	145.996796
146.174896	146.781597	146.640797	147.218547
147.416897	148.003348	147.869298	148.440298
148.631899	149.198099	149.091049	149.6418
149.84015	150.40635	150.2993	150.856801
151.034901	151.601102	151.494051	152.051552
152.249902	152.802603	152.695553	153.253053
153.458153	154.024354	153.910554	154.468054
154.659655	155.219105	155.105305	155.662806
155.867906	156.407106	156.313556	156.857557
157.042407	157.615358	157.488057	158.059058
158.264158	158.850609	158.709809	159.294309
159.479159	160.03861	159.93156	160.47556
160.646911	161.206361	161.099311	161.650062
161.821412	162.394362	162.273812	162.838063
163.002663	163.562114	163.448313	164.012564
164.163664	164.729865	164.629565	165.187065
165.351665	165.917866	165.804066	166.361566
166.559917	167.112617	167.012317	167.563068
167.747918	168.314118	168.193568	168.771319
168.962919	169.54262	169.415319	169.99307
170.19817	170.771121	170.637071	171.221571
171.379421	171.979372	171.831822	172.416322
172.607923	173.174123	173.067073	173.617824
173.795924	174.368874	174.248324	174.819325
175.010925	175.590626	175.476825	176.047826
176.252926	176.825877	176.718827	177.269577
177.488177	178.027378	177.933828	178.471078
178.649179	179.222129	179.101579	179.67933
179.85743	180.43038	180.32333	180.880831
181.099431	181.665632	181.545082	182.116082
182.307682	182.914383	182.760083	183.364833
183.563184	184.115884	183.995334	184.559585
184.744435	185.310635	185.190085	185.747586
185.918936	186.464886	186.371336	186.915337
187.100187	187.659638	187.545838	188.116838
188.301688	188.861139	188.740589	189.318339
189.496439	190.05589	189.94209	190.50634
190.684441	191.250641	191.130091	191.694342
191.879192	192.452142	192.338342	192.902593
193.080693	193.680644	193.533094	194.124344
194.295694	194.855145	194.741345	195.305595
195.456695	196.043146	195.902346	196.480096
196.658197	197.237897	197.117347	197.688348
197.873198	198.425898	198.325598	198.876349
199.061199	199.63415	199.513599	200.0846
200.2627	200.835651	200.715101	201.286101
201.477701	202.023652	201.923352	202.467352
202.658953	203.225153	203.111353	203.695854
203.887454	204.460404	204.333104	204.910855
205.095705	205.655156	205.548106	206.105606
206.283706	206.856657	206.736107	207.293607
207.471707	208.010908	207.924108	208.454608
208.625959	209.178659	209.071609	209.61561
209.75996	210.33291	210.19886	210.769861
210.941211	211.493911	211.380111	211.937612
212.122462	212.681913	212.561363	213.132363
213.296963	213.849664	213.749364	214.286614
214.451214	214.983665	214.910365	215.427365
215.585216	216.131166	216.037616	216.588367
216.739467	217.265167	217.198617	217.715618
217.880218	218.419418	218.325868	218.869869
219.034469	219.59392	219.480119	220.04437
220.22922	220.781921	220.674871	221.232371
221.410471	221.983422	221.862872	222.440622
222.625473	223.184923	223.077873	223.628624
223.799974	224.372924	224.245624	224.816625
225.001475	225.560926	225.453875	225.997876
226.169226	226.728677	226.621627	227.172377
227.343727	227.903178	227.796128	228.353628
228.511478	229.064179	228.950379	229.514629
229.67248	230.21168	230.11138	230.655381
230.826731	231.352431	231.272381	231.809632
231.974232	232.540433	232.433382	232.997633
233.141983	233.714934	233.601134	234.158634
234.336734	234.889435	234.775635	235.346635
235.524736	236.090936	235.983886	236.534637
236.699237	237.285687	237.158387	237.736138
237.914238	238.487188	238.380138	238.937639
239.108989	239.66844	239.56139	240.11889
240.28349	240.842941	240.735891	241.286641
241.471491	242.030942	241.917142	242.474642
242.645993	243.212193	243.098393	243.669394
243.854244	244.420444	244.306644	244.870895
245.069245	245.621946	245.521645	246.072396
246.250496	246.830197	246.716397	247.280647
247.465497	248.024948	247.917898	248.468648
248.639999	249.219699	249.092399	249.65665
249.83475	250.3942	250.2804	250.837901
251.016001	251.582202	251.475151	252.025902
252.190502	252.763453	252.649653	253.213903
253.385253	253.964954	253.837654	254.408654
254.593505	255.146205	255.052655	255.603406
255.788256	256.367956	256.247406	256.811657
256.996507	257.576208	257.462407	258.019908
258.184508	258.750709	258.636909	259.194409
259.379259	259.93196	259.84516	260.38916
260.574011	261.126711	261.019661	261.570412
261.728262	262.294462	262.180662	262.738163
262.902763	263.462213	263.361913	263.919414
264.104264	264.670465	264.563415	265.120915
265.292265	265.865216	265.744666	266.315666
266.487016	267.032967	266.932667	267.476667
267.648018	268.214218	268.093668	268.657919
268.836019	269.395469	269.288419	269.83917
270.01727	270.576721	270.48992	271.013671
271.185021	271.764722	271.637422	272.208422
272.379772	272.932473	272.832173	273.382923
273.554274	274.106974	274.006674	274.543925
274.708525	275.267975	275.160925	275.725176
275.896526	276.469476	276.348926	276.919927
277.084527	277.637228	277.536928	278.087678
278.252278	278.791479	278.704679	279.241929
279.433529	279.99973	279.87918	280.44343
280.621531	281.180981	281.073931	281.624682
281.796032	282.348732	282.248432	282.799183
282.970533	283.523234	283.429683	283.973684
284.145034	284.690985	284.590685	285.141435
285.319535	285.872236	285.771936	286.322686
286.487286	287.060237	286.939687	287.503937
287.682038	288.234738	288.120938	288.685189
288.890289	289.469989	289.342689	289.92044
290.11204	290.684991	290.557691	291.128691
291.306791	291.886492	291.765942	292.336942
292.521793	293.108243	292.994443	293.545194
293.709794	294.289494	294.175694	294.733195
294.897795	295.463995	295.363695	295.914446
296.092546	296.658747	296.551697	297.115947
297.280547	297.866998	297.739698	NaN
