# Supplementary material for: Auditory feedback effect on temporal patterns during self-pacing treadmill walking
Source: PLoS One. 2025 Nov 4;20(11):e0335971. doi: 10.1371/journal.pone.0335971 (PMC12585087; doi:10.1371/journal.pone.0335971)
Supplement: S2 File — This file archive contains gait events from the two test conditions (no sound and with sound) for all included participants, as well as the validation data for the accelerometer-based gait event detection algorithm. All data files are in CSV format. A readme file is included with the details of the file format and contents. (ZIP) [file pone.0335971.s003.zip › TreadmillSoundsData/TestConditions/NoSound/GaitEvents/Subject12_NoSound_GaitEvents.csv]

L_TO	R_TO	L_HS	R_HS
1.137501	0.664201	1.515651	1.047151
2.096002	1.622702	2.480902	2.005652
3.068003	2.581203	3.452903	2.964153
4.040004	3.559954	4.424904	3.949654
4.985005	4.518455	5.369905	4.901405
5.936756	5.463455	6.314906	5.853156
6.895257	6.415206	7.273407	6.798157
7.840258	7.373707	8.218408	7.763408
8.785259	8.318708	9.163409	8.701659
9.73701	9.277209	10.11516	9.66016
10.675261	10.21546	11.060161	10.598411
11.606762	11.153711	11.978162	11.536662
12.592263	12.112212	12.977163	12.495162
13.584514	13.104463	13.969414	13.487413
14.563265	14.089964	14.941415	14.472914
15.542016	15.055215	15.920166	15.438165
16.534267	16.047466	16.912417	16.430416
17.533268	17.032967	17.911418	17.415917
18.532269	18.038718	18.917169	18.428418
19.52452	19.037719	19.90267	19.427419
20.50327	20.02322	20.881421	20.40617
21.495521	21.008721	21.873672	21.391671
22.474272	21.994222	22.859173	22.377172
23.459773	22.979723	23.831174	23.362673
24.438524	23.958474	24.816675	24.341424
25.430775	24.943975	25.808926	25.326925
26.436526	25.942976	26.814677	26.325926
27.449027	26.962227	27.833928	27.351927
28.421028	27.954478	28.799179	28.337428
29.372779	28.906229	29.75768	29.309429
30.28403	29.82423	30.709431	30.22068
31.161531	30.708481	31.559932	31.091431
32.052532	31.619732	32.464432	32.022932
32.930033	32.503982	33.314933	32.893683
33.841284	33.394983	34.232934	33.791434
34.739035	34.312984	35.130685	34.695935
35.657036	35.203985	36.041936	35.586936
36.581787	36.128736	36.966687	36.511686
37.513287	37.060237	37.891438	37.443187
38.492038	37.998488	38.876939	38.381438
39.504539	39.017739	39.88944	39.407439
40.537291	40.02349	40.915441	40.41994
41.590292	41.062991	41.968442	41.452691
42.636543	42.129492	43.021443	42.512442
43.662544	43.162243	44.040694	43.545194
44.695295	44.188244	45.073445	44.577945
45.721296	45.214245	46.099446	45.597196
46.747297	46.240246	47.118697	46.623197
47.759798	47.259497	48.137948	47.649198
48.785799	48.271998	49.157199	48.654949
49.7983	49.304749	50.17645	49.68095
50.790551	50.3105	51.168701	50.693451
51.803052	51.316251	52.187952	51.699202
52.822303	52.322002	53.207203	52.704953
53.861804	53.361503	54.239954	53.744454
54.881055	54.380754	55.259205	54.763705
55.907056	55.406755	56.285206	55.782956
56.933057	56.426006	57.311207	56.808957
57.945558	57.452007	58.323708	57.828208
58.978309	58.464508	59.356459	58.854209
60.01106	59.504009	60.38921	59.89371
61.037061	60.536761	61.415211	60.919711
62.076562	61.569512	62.454712	61.945712
63.116063	62.595513	63.487463	62.985213
64.148814	63.648514	64.520214	64.031464
65.168065	64.661015	65.546216	65.043965
66.207566	65.700516	66.578967	66.083466
67.247067	66.740017	67.625218	67.122967
68.279818	67.772768	68.657969	68.155718
69.312569	68.812269	69.69072	69.195219
70.34532	69.84502	70.723471	70.22797
71.384821	70.884521	71.762972	71.267471
72.431072	71.917272	72.809223	72.306972
73.457073	72.956773	73.841974	73.339723
74.483074	73.982774	74.861225	74.365724
75.502325	75.015525	75.880476	75.391725
76.514826	76.021276	76.886227	76.404226
77.513827	77.020277	77.891978	77.403227
78.512828	78.012528	78.890979	78.402228
79.511829	79.018279	79.88998	79.401229
80.531081	80.02403	80.909231	80.40698
81.543582	81.050031	81.921732	81.432981
82.562833	82.062532	82.947733	82.452232
83.582084	83.088533	83.960234	83.471483
84.594585	84.101034	84.972735	84.483984
85.600336	85.106785	85.985236	85.489735
86.612837	86.112536	86.990987	86.502236
87.625338	87.125037	88.003488	87.514737
88.651339	88.151038	89.029489	88.533989
89.68409	89.177039	90.06224	89.55999
90.710091	90.21654	91.088241	90.599491
91.742842	91.235791	92.120992	91.618742
92.775593	92.268542	93.153743	92.651493
93.794844	93.287793	94.166244	93.677494
94.807345	94.307044	95.178745	94.689995
95.833346	95.326295	96.204746	95.709246
96.879597	96.359046	97.257747	96.748747
97.925848	97.412047	98.303998	97.794998
98.972099	98.451548	99.350249	98.841249
100.0116	99.497799	100.38975	99.8875
101.064601	100.550801	101.436001	100.933751
102.110852	101.597052	102.482252	101.980002
103.170603	102.650053	103.548754	103.039753
104.230354	103.703054	104.608505	104.092754
105.276605	104.762805	105.648006	105.145755
106.309356	105.795556	106.680757	106.178506
107.348857	106.841807	107.727008	107.218007
108.374858	107.867808	108.753009	108.250758
109.414359	108.920809	109.79251	109.303759
110.44711	109.94006	110.825261	110.32301
111.459611	110.959311	111.837762	111.335511
112.478862	111.985312	112.850263	112.361512
113.518364	113.004563	113.896514	113.387513
114.557865	114.044064	114.929265	114.427014
115.604116	115.083565	115.975516	115.466515
116.670617	116.143316	117.048767	116.533017
117.737118	117.209817	118.115268	117.592768
118.803619	118.276318	119.181769	118.659269
119.89037	119.349569	120.26852	119.73252
120.950121	120.42282	121.321521	120.812521
121.996372	121.475821	122.381272	121.865522
123.029123	122.515322	123.400523	122.898273
124.055124	123.548074	124.426524	123.931024
125.108125	124.587575	125.486275	124.977275
126.147626	125.633826	126.532527	126.016776
127.214127	126.686827	127.592278	127.069777
128.287378	127.753328	128.658779	128.143028
129.374129	128.833329	129.76578	129.223029
130.45413	129.92008	130.832281	130.30303
131.554382	131.006831	131.939282	131.403281
132.641133	132.113832	133.019283	132.496782
133.727884	133.200583	134.106034	133.590284
134.807885	134.287334	135.192785	134.677035
135.867636	135.360585	136.245786	135.750286
136.967887	136.427086	137.352787	136.816787
138.034388	137.513837	138.412538	137.903538
139.107639	138.573589	139.485789	138.956539
140.16064	139.65359	140.538791	140.04329
141.220391	140.699841	141.598542	141.082791
142.259892	141.746092	142.644793	142.135792
143.326393	142.792343	143.704544	143.188793
144.365894	143.858844	144.750795	144.241794
145.418895	144.898345	145.797046	145.288045
146.465146	145.944596	146.843297	146.334296
147.531648	147.004347	147.909798	147.387297
148.631899	148.091098	149.016799	148.480798
149.7119	149.177849	150.0833	149.56755
150.791901	150.2511	151.170051	150.640801
151.858402	151.331101	152.236552	151.720802
152.924903	152.404352	153.303053	152.787303
153.998154	153.470853	154.376304	153.853804
155.071405	154.544105	155.449555	154.933805
156.144656	155.617356	156.529557	156.000306
157.197657	156.690607	157.575808	157.080307
158.257408	157.750358	158.642309	158.133308
159.317159	158.803359	159.70206	159.186309
160.40391	159.86986	160.782061	160.25281
161.483911	160.949861	161.862062	161.339561
162.563913	162.036612	162.942063	162.426312
163.637164	163.123363	164.008564	163.506313
164.683415	164.176364	165.068315	164.559315
165.763416	165.236115	166.141566	165.625816
166.843417	166.309366	167.214817	166.699067
167.930168	167.382617	168.308318	167.772318
169.023669	168.482868	169.408569	168.879319
170.11717	169.57637	170.49532	169.96607
171.203921	170.669871	171.582072	171.059571
172.290672	171.756622	172.675573	172.139572
173.350423	172.836623	173.721824	173.219573
174.416924	173.889624	174.795075	174.272574
175.490175	174.949375	175.861576	175.339075
176.570177	176.029376	176.955077	176.412326
177.663678	177.116127	178.041828	177.505827
178.723429	178.196128	179.108329	178.579079
179.78993	179.276129	180.17483	179.66583
180.890181	180.35613	181.268331	180.745831
181.976932	181.436131	182.348332	181.819082
183.050183	182.516132	183.428333	182.899083
184.096434	183.589384	184.481334	183.979084
185.135935	184.628885	185.520835	185.011835
186.209186	185.688636	186.587337	186.078336
187.268937	186.748387	187.640338	187.138087
188.294938	187.781138	188.673089	188.170838
189.347939	188.834139	189.72609	189.217089
190.40769	189.87364	190.779091	190.27009
191.480941	190.940141	191.859092	191.336591
192.540693	192.013392	192.918843	192.409842
193.593694	193.079893	193.971844	193.462843
194.619695	194.105894	194.997845	194.488844
195.659196	195.138645	196.037346	195.521595
196.685197	196.178146	197.070097	196.561097
197.711198	197.204147	198.096098	197.587098
198.750699	198.236898	199.128849	198.619849
199.7767	199.276399	200.15485	199.65935
200.836451	200.30915	201.207851	200.692101
201.889452	201.362151	202.267602	201.751852
202.935703	202.415152	203.313853	202.804853
203.988704	203.468153	204.366854	203.844354
205.007955	204.507654	205.379355	204.890605
206.040706	205.533656	206.425606	205.916606
207.080207	206.566407	207.458357	206.956107
208.112958	207.599158	208.491108	207.982108
209.138959	208.625159	209.517109	209.008109
210.18521	209.66466	210.563361	210.04761
211.231461	210.710911	211.602862	211.100611
212.297962	211.757162	212.682863	212.153612
213.350963	212.843913	213.735864	213.226863
214.397214	213.890164	214.775365	214.279864
215.429965	214.929665	215.808116	215.319365
216.476216	215.962416	216.854367	216.345366
217.508967	217.001917	217.887118	217.384867
218.521469	218.021168	218.899619	218.404118
219.54072	219.040419	219.91212	219.430119
220.553221	220.03942	220.931371	220.42912
221.585972	221.072171	221.964122	221.461871
222.605223	222.111672	222.990123	222.494622
223.631224	223.130923	224.002624	223.513873
224.670725	224.156924	225.048875	224.546625
225.716976	225.196425	226.088376	225.579376
226.715977	226.222426	227.100877	226.605377
227.741978	227.241677	228.120128	227.624628
228.761229	228.254178	229.139379	228.643879
229.78048	229.280179	230.15863	229.66313
230.819981	230.30618	231.198131	230.689131
231.879732	231.352431	232.257882	231.742132
232.946233	232.418932	233.331133	232.808633
234.026234	233.492183	234.404384	233.881884
235.099485	234.572185	235.470885	234.961885
236.172736	235.638686	236.557637	236.021636
237.272987	236.725437	237.651138	237.121887
238.325988	237.812188	238.704139	238.201888
239.372239	238.858439	239.74364	239.248139
240.41174	239.90469	240.789891	240.29439
241.437741	240.944191	241.809142	241.327141
242.443492	241.943192	242.814893	242.332892
243.462743	242.955693	243.840894	243.345393
244.468494	243.974944	244.853395	244.357894
245.440495	244.973945	245.818646	245.356895
246.439496	245.959446	246.817647	246.342396
247.472247	246.971947	247.850398	247.354897
248.491498	247.997948	248.869649	248.380898
249.52425	249.017199	249.89565	249.400149
250.584001	250.06345	250.962151	250.4464
251.637002	251.123201	252.015152	251.506151
252.690003	252.176202	253.068153	252.565903
253.729504	253.208953	254.100904	253.591904
254.775755	254.261954	255.153905	254.644905
255.828756	255.314955	256.206906	255.697906
256.861507	256.354456	257.239657	256.744157
257.907758	257.393957	258.285908	257.783658
258.960759	258.433458	259.332159	258.823159
260.02726	259.493209	260.40541	259.88291
261.093761	260.566461	261.478661	260.956161
262.200762	261.653212	262.578913	262.049662
263.274013	262.753463	263.652164	263.149913
264.232514	263.765964	264.610665	264.155664
265.170765	264.704215	265.548916	265.087165
266.142766	265.669466	266.507416	266.045666
267.101267	266.627967	267.479417	267.010917
268.032768	267.579718	268.410918	267.962668
268.957519	268.497718	269.335669	268.873919
269.92277	269.435969	270.30767	269.82567
270.888021	270.40797	271.279671	270.790921
271.880272	271.393471	272.271922	271.776422
272.852273	272.372222	273.237173	272.748423
273.837774	273.350973	274.209174	273.733924
274.816525	274.336474	275.194675	274.719425
275.815526	275.328725	276.186926	275.711676
276.801027	276.307476	277.172427	276.690427
277.773028	277.286227	278.151178	277.669178
278.738279	278.271728	279.123179	278.654679
279.72378	279.236979	280.10193	279.62668
280.722781	280.23598	281.094181	280.618931
281.708282	281.228231	282.079682	281.604432
282.693783	282.206982	283.071933	282.589933
283.692784	283.205983	284.070934	283.588934
284.691785	284.198234	285.069935	284.581185
285.690786	285.197235	286.068936	285.580186
286.689787	286.196236	287.074687	286.579187
287.682038	287.201987	288.066938	287.598438
288.654039	288.173988	289.038939	288.556939
289.63954	289.145989	290.01094	289.52894
290.584541	290.11799	290.962691	290.50769
291.549792	291.069741	291.927942	291.452691
292.515042	292.041742	292.893193	292.424692
293.507293	293.013743	293.892194	293.396693
294.533295	294.026244	294.911445	294.415944
295.539046	295.038745	295.923946	295.421695
296.565047	296.057996	296.943197	296.447696
297.591048	297.077247	297.962448	297.460197
NaN	298.103248	NaN	NaN
