# Supplementary material for: Auditory feedback effect on temporal patterns during self-pacing treadmill walking
Source: PLoS One. 2025 Nov 4;20(11):e0335971. doi: 10.1371/journal.pone.0335971 (PMC12585087; doi:10.1371/journal.pone.0335971)
Supplement: S2 File — This file archive contains gait events from the two test conditions (no sound and with sound) for all included participants, as well as the validation data for the accelerometer-based gait event detection algorithm. All data files are in CSV format. A readme file is included with the details of the file format and contents. (ZIP) [file pone.0335971.s003.zip › TreadmillSoundsData/TestConditions/NoSound/GaitEvents/Subject13_NoSound_GaitEvents.csv]

L_TO	R_TO	L_HS	R_HS
2.278252	1.602452	2.757653	2.039402
3.891504	3.161703	4.431654	3.612154
5.396755	4.700705	5.876156	5.198405
7.192257	6.448956	7.678408	6.906157
8.758259	8.041958	9.251159	8.546409
10.26351	9.57421	10.749661	10.05841
11.775512	11.065961	12.248162	11.550162
13.301013	12.537463	13.753414	13.001413
14.867015	14.076464	15.305915	14.533665
16.345266	15.581716	16.777417	16.038916
17.783018	17.066717	18.201668	17.544168
19.328769	18.598969	19.76092	19.049419
20.820521	20.10422	21.259421	20.561421
22.217772	21.528472	22.616173	21.999172
23.608274	22.871723	24.013424	23.315423
24.843525	24.194724	25.248675	24.624925
26.105776	25.456975	26.531177	25.914176
27.516527	26.840727	27.935178	27.284427
28.839529	28.156978	29.231179	28.600679
30.02753	29.412479	30.43943	29.84943
31.249281	30.620731	31.661182	31.064431
32.477782	31.876232	32.882933	32.319932
33.726534	33.097983	34.151934	33.541684
34.975285	34.360234	35.393935	34.803935
36.251036	35.615736	36.662937	36.052686
37.513287	36.877987	37.931938	37.321687
38.795789	38.160488	39.214439	38.597439
40.03104	39.409239	40.44294	39.85294
41.279791	40.637741	41.691692	41.081441
42.488042	41.893242	42.906693	42.330192
43.696294	43.101493	44.108194	43.538444
44.897795	44.302994	45.316445	44.739945
46.153296	45.544996	46.565197	45.975196
47.341297	46.739747	47.753198	47.183447
48.549549	47.927748	48.961449	48.371448
49.80505	49.169749	50.2237	49.6202
50.918801	50.3645	51.330701	50.808201
52.167552	51.545752	52.579453	51.989452
53.308303	52.733753	53.720204	53.184203
54.462554	53.894754	54.860955	54.324954
55.616806	55.042255	56.008456	55.472455
56.744057	56.162756	57.142457	56.599707
57.898308	57.310257	58.296708	57.753958
59.025559	58.457758	59.423959	58.894709
60.15956	59.57826	60.564711	60.01521
61.320561	60.732511	61.732462	61.169461
62.468062	61.886762	62.879963	62.316962
63.602064	63.020763	64.007214	63.450963
64.756315	64.195264	65.161465	64.625465
65.883566	65.329265	66.295466	65.759466
67.004067	66.456516	67.409217	66.879967
68.124568	67.583768	68.522968	68.020718
69.218069	68.670519	69.62997	69.093969
70.34532	69.77077	70.750471	70.20772
71.459071	70.891271	71.870972	71.328221
72.633573	72.032022	73.038723	72.468972
73.801324	73.179523	74.213224	73.623224
74.915075	74.354024	75.326975	74.790975
76.069326	75.501525	76.481226	75.924976
77.223577	76.655777	77.635478	77.092727
78.364328	77.783028	78.776229	78.213228
79.51858	78.950779	79.93048	79.380979
80.639081	80.10503	81.037481	80.541981
81.766332	81.198531	82.164732	81.642232
82.873333	82.285282	83.278483	82.722233
83.966834	83.405783	84.371984	83.842734
85.080585	84.512784	85.485735	84.949735
86.201086	85.640036	86.599487	86.083736
87.301337	86.726787	87.713238	87.170487
88.455588	87.887788	88.860739	88.324738
89.58959	89.015039	90.00824	89.451989
90.757341	90.17604	91.162491	90.612991
91.918342	91.330291	92.330242	91.767242
93.092843	92.511542	93.511493	92.948493
94.260594	93.672544	94.679245	94.109494
95.455345	94.860545	95.867246	95.283995
96.623097	96.028296	97.028247	96.465246
97.770598	97.202797	98.182498	97.632998
98.938349	98.363798	99.350249	98.807499
100.1196	99.5248	100.531501	99.96175
101.260351	100.685801	101.672252	101.116001
102.387602	101.826552	102.799503	102.263502
103.548604	102.967303	103.960504	103.397503
104.675855	104.114804	105.087755	104.551755
105.836856	105.262305	106.248756	105.692506
106.964107	106.409806	107.376007	106.846757
108.064358	107.516808	108.476258	107.960508
109.157859	108.644059	109.56976	109.081009
110.31886	109.74431	110.710511	110.21501
111.385361	110.804061	111.810762	111.247761
112.472112	111.938062	112.890763	112.368262
113.579114	113.045063	113.984264	113.482013
114.672615	114.125064	115.084515	114.562015
115.806616	115.252315	116.211766	115.682516
116.920367	116.359316	117.332267	116.789517
118.040868	117.486567	118.459518	117.930268
119.201869	118.661069	119.60702	119.091269
120.33587	119.76807	120.747771	120.19827
121.490121	120.908821	121.895272	121.339021
122.617373	122.056322	123.036023	122.486522
123.778374	123.210573	124.197024	123.647524
124.912375	124.371574	125.317525	124.801775
126.039626	125.458325	126.444776	125.895276
127.160127	126.572077	127.558528	127.009027
128.253628	127.692578	128.665529	128.122778
129.360629	128.799579	129.75903	129.236529
130.49463	129.92683	130.899781	130.36378
131.628632	131.060831	132.047282	131.497781
132.776133	132.201582	133.181283	132.631783
133.916884	133.349083	134.315284	133.786034
135.037385	134.469584	135.449285	134.913285
136.157886	135.596836	136.569787	136.020286
137.285137	136.730837	137.697038	137.161037
138.432638	137.878338	138.844539	138.315288
139.56664	138.998839	139.97854	139.429039
140.714141	140.15309	141.119291	140.583291
141.834642	141.287091	142.253292	141.717292
142.982143	142.400842	143.387293	142.831043
144.095894	143.528094	144.507794	143.965044
145.229895	144.662095	145.648546	145.099045
146.377396	145.796096	146.789297	146.233046
147.524898	146.943597	147.936798	147.380547
148.652149	148.070848	149.057299	148.514548
149.7929	149.211599	150.19805	149.64855
150.940401	150.35235	151.338801	150.796051
152.087902	151.499851	152.499802	151.936802
153.201653	152.654103	153.613554	153.084303
154.328904	153.767854	154.740805	154.204804
155.469655	154.895105	155.888306	155.332055
156.603657	156.042606	157.008807	156.479556
157.724158	157.136107	158.136058	157.579808
158.844659	158.290358	159.256559	158.727309
159.95841	159.404109	160.36356	159.84106
161.092411	160.531361	161.511061	160.975061
162.219662	161.658612	162.631563	162.088812
163.353663	162.792613	163.765564	163.236313
164.467414	163.892864	164.879315	164.323064
165.581166	165.020115	165.986316	165.457065
166.688167	166.120366	167.100067	166.564067
167.822168	167.254367	168.227318	167.684568
168.935919	168.381618	169.354569	168.825319
170.06317	169.495369	170.47507	169.93232
171.170171	170.622621	171.582072	171.052821
172.283922	171.716122	172.695823	172.153072
173.417923	172.870373	173.829824	173.293823
174.531675	173.990874	174.943575	174.427824
175.672426	175.077625	176.084326	175.514575
176.799677	176.225126	177.218327	176.655327
177.947178	177.372627	178.359078	177.802828
179.081179	178.513378	179.486329	178.957079
180.27593	179.64063	180.681081	180.09108
181.376181	180.801631	181.788082	181.231831
182.516932	181.949132	182.942333	182.386082
183.691434	183.103383	184.103334	183.540334
184.798435	184.250884	185.217085	184.681085
185.939186	185.378135	186.357836	185.808336
187.079937	186.525637	187.498587	186.955837
188.200438	187.652888	188.612339	188.083088
189.320939	188.766639	189.73284	189.196839
190.44819	189.86689	190.860091	190.31059
191.595692	191.034641	192.000842	191.471591
192.749943	192.155142	193.161843	192.592093
193.890694	193.302643	194.309344	193.739594
195.044945	194.470394	195.450095	194.914095
196.199196	195.611146	196.611097	196.041346
197.360197	196.785647	197.778848	197.222597
198.541449	197.966898	198.960099	198.410598
199.7362	199.134649	200.1481	199.57835
200.944451	200.32265	201.356351	200.759601
202.118952	201.537652	202.537603	201.974602
203.293453	202.712153	203.712104	203.142353
204.454454	203.873154	204.866355	204.310104
205.588456	205.027405	206.000356	205.457605
206.749457	206.174906	207.161357	206.618607
207.876708	207.322407	208.295358	207.752608
209.010709	208.456408	209.415859	208.893359
210.15146	209.57016	210.556611	210.00036
211.244961	210.690661	211.656862	211.120861
212.392462	211.817912	212.811113	212.248112
213.533214	212.958663	213.945114	213.395613
214.660465	214.106164	215.079115	214.536365
215.821466	215.260415	216.233366	215.690616
216.955467	216.380916	217.374117	216.824617
218.089468	217.514917	218.501368	217.951868
219.223469	218.655669	219.63537	219.092619
220.37772	219.80992	220.789621	220.24687
221.511721	220.943921	221.923622	221.380871
222.638973	222.071172	223.044123	222.508122
223.752724	223.205173	224.164624	223.642124
224.886725	224.325674	225.298625	224.755875
226.034226	225.459675	226.446126	225.889876
227.181727	226.593677	227.600378	227.030627
228.356228	227.768178	228.768129	228.205128
229.490229	228.895429	229.90888	229.332379
230.624231	230.06318	231.042881	230.50013
231.785232	231.203931	232.203882	231.640882
232.932733	232.364932	233.344633	232.801883
234.059984	233.498933	234.471884	233.929134
235.180485	234.619435	235.578886	235.063135
236.294236	235.753436	236.706137	236.190386
237.448487	236.887437	237.860388	237.324387
238.616239	237.994438	239.028139	238.424638
239.72999	239.175689	240.14189	239.61264
240.877491	240.31644	241.296141	240.739891
242.011492	241.436941	242.416642	241.873892
243.145493	242.584443	243.564144	243.021393
244.319994	243.745444	244.738645	244.182394
245.501245	244.926695	245.913146	245.356895
246.621747	246.053946	247.033647	246.490896
247.769248	247.181197	248.181148	247.618148
248.882999	248.328698	249.294899	248.752149
250.0035	249.449199	250.4154	249.8794
251.137501	250.576451	251.556152	251.006651
252.244502	251.696952	252.656403	252.133902
253.351503	252.783703	253.763404	253.220653
254.472004	253.924454	254.877155	254.361404
255.579006	255.017955	255.990906	255.454905
256.699507	256.131706	257.104657	256.568657
257.786258	257.245457	258.198158	257.675658
258.886509	258.345708	259.298409	258.775909
259.99351	259.452709	260.40541	259.88291
261.087011	260.552961	261.498911	260.989911
262.180512	261.639712	262.592413	262.076662
263.280763	262.733213	263.685914	263.176913
264.381014	263.819964	264.786165	264.256914
265.481265	264.933715	265.893166	265.370665
266.588267	266.033966	266.993417	266.477666
267.715518	267.134217	268.127418	267.571168
268.815769	268.254718	269.227669	268.684919
269.90927	269.361719	270.32792	269.79867
271.023021	270.48222	271.434921	270.919171
272.109772	271.555472	272.521672	271.985672
273.203273	272.655723	273.615174	273.092673
274.283274	273.749224	274.688425	274.186174
275.356525	274.815725	275.768426	275.252675
276.443276	275.895726	276.855177	276.332676
277.523278	276.989227	277.935178	277.419427
278.637029	278.082728	279.042179	278.526428
279.71703	279.162729	280.12893	279.59968
280.817281	280.26298	281.229181	280.699931
281.910782	281.363231	282.322682	281.806932
283.017783	282.470232	283.429683	282.900433
284.118034	283.577234	284.516434	284.014184
285.191285	284.636985	285.603186	285.080685
286.284786	285.743986	286.703437	286.174186
287.358037	286.837487	287.776688	287.267687
288.485288	287.924238	288.897189	288.361188
289.56529	289.024489	289.98394	289.461439
290.645291	290.11124	291.063941	290.541441
291.718542	291.197991	292.137192	291.634942
292.805293	292.277992	293.217193	292.714943
293.865044	293.337743	294.270194	293.774694
294.945045	294.404244	295.356945	294.847945
296.011546	295.477495	296.423446	295.907696
297.064547	296.537247	297.476447	296.974197
298.124298	297.603748	NaN	NaN
