# Supplementary material for: Auditory feedback effect on temporal patterns during self-pacing treadmill walking
Source: PLoS One. 2025 Nov 4;20(11):e0335971. doi: 10.1371/journal.pone.0335971 (PMC12585087; doi:10.1371/journal.pone.0335971)
Supplement: S2 File — This file archive contains gait events from the two test conditions (no sound and with sound) for all included participants, as well as the validation data for the accelerometer-based gait event detection algorithm. All data files are in CSV format. A readme file is included with the details of the file format and contents. (ZIP) [file pone.0335971.s003.zip › TreadmillSoundsData/TestConditions/NoSound/GaitEvents/Subject14_NoSound_GaitEvents.csv]

L_TO	R_TO	L_HS	R_HS
1.461501	2.007452	1.893652	2.464652
2.582003	3.141453	3.014153	3.605404
3.743004	4.309204	4.175154	4.766405
4.904005	5.470205	5.336155	5.927406
6.058256	6.617707	6.490406	7.074907
7.219257	7.771958	7.644658	8.229158
8.366758	8.926209	8.798909	9.376659
9.514259	10.07371	9.93966	10.530911
10.661761	11.214461	11.093911	11.671662
11.802512	12.348462	12.227912	12.805663
12.929763	13.468963	13.361913	13.932914
14.084014	14.650215	14.516164	15.107415
15.231515	15.770716	15.650166	16.221166
16.385766	16.918217	16.811167	17.382167
17.526518	18.052218	17.958668	18.509418
18.660519	19.213219	19.099419	19.67042
19.79452	20.35397	20.22667	20.811171
20.948771	21.487971	21.374171	21.951922
22.082772	22.628723	22.508172	23.085923
23.210023	23.749224	23.642174	24.213174
24.344024	24.889975	24.769425	25.347175
25.471275	26.003726	25.896676	26.460926
26.598527	27.144477	27.023927	27.601678
27.719028	28.264978	28.144428	28.728929
28.853029	29.398979	29.278429	29.85618
29.99378	30.553231	30.42593	31.010431
31.154781	31.707482	31.586932	32.164682
32.288782	32.841483	32.714183	33.298683
33.443033	33.995734	33.875184	34.452934
34.610785	35.149985	35.042935	35.607186
35.738036	36.304236	36.176936	36.761437
36.892287	37.458487	37.331187	37.915688
38.066788	38.653239	38.505688	39.110439
39.268289	39.84124	39.70719	40.29844
40.44279	41.008991	40.874941	41.466191
41.617292	42.183492	42.049442	42.640693
42.785043	43.344493	43.210443	43.801694
43.946044	44.512244	44.378194	44.969445
45.113795	45.679996	45.545946	46.137196
46.288296	46.847747	46.720447	47.298197
47.469547	48.028998	47.901698	48.486198
48.630549	49.203499	49.069449	49.6607
49.7983	50.378	50.23045	50.828451
50.972801	51.545752	51.411701	52.002952
52.160802	52.727003	52.592953	53.184203
53.348803	53.921754	53.787704	54.378954
54.530055	55.096255	54.962205	55.553456
55.697806	56.284256	56.136706	56.741457
56.885807	57.438507	57.317957	57.895708
58.046808	58.626509	58.485708	59.083709
59.214559	59.79426	59.65346	60.24471
60.37556	60.948511	60.814461	61.405711
61.536562	62.102762	61.968712	62.553213
62.697563	63.250263	63.129713	63.707464
63.845064	64.391014	64.277214	64.848215
64.972315	65.525016	65.397715	65.982216
66.113066	66.665767	66.545217	67.122967
67.247067	67.786268	67.679218	68.243468
68.374318	68.927019	68.806469	69.384219
69.52857	70.09477	69.96747	70.558721
70.689571	71.269271	71.135221	71.719722
71.850572	72.430272	72.282722	72.880723
73.004823	73.577774	73.443723	74.034974
74.165824	74.725275	74.604725	75.189225
75.333575	75.899776	75.765726	76.350226
76.514826	77.067527	76.926727	77.524727
77.675828	78.235278	78.107978	78.699229
78.836829	79.409779	79.275729	79.86023
80.01133	80.564031	80.45023	81.021231
81.179081	81.725032	81.611232	82.182232
82.326582	82.865783	82.758733	83.322983
83.453833	84.020034	83.892734	84.477234
84.614835	85.174285	85.046985	85.631486
85.775836	86.342036	86.207986	86.792487
86.923337	87.476037	87.348737	87.933238
88.057338	88.616789	88.496238	89.073989
89.218339	89.77779	89.65724	90.24174
90.38609	90.918541	90.784491	91.375741
91.513341	92.086292	91.945492	92.543493
92.667593	93.220293	93.099743	93.677494
93.815094	94.374544	94.247244	94.831745
94.982845	95.522046	95.414995	95.979246
96.137096	96.703297	96.575997	97.160497
97.304847	97.891298	97.743748	98.341748
98.506348	99.079299	98.958749	99.5365
99.7011	100.28755	100.14	100.744751
100.889101	101.489051	101.328001	101.939502
102.097352	102.677053	102.529503	103.134253
103.312353	103.858304	103.744504	104.322254
104.480104	105.046305	104.919005	105.503505
105.647856	106.234306	106.086756	106.684757
106.815607	107.388557	107.254507	107.845758
107.990108	108.569809	108.429008	109.027009
109.164609	109.73756	109.60351	110.19476
110.33911	110.912061	110.771261	111.369261
111.513611	112.073062	111.945762	112.530263
112.681363	113.267813	113.127013	113.718264
113.862614	114.455814	114.308264	114.906265
115.057365	115.630316	115.489515	116.094266
116.245366	116.838567	116.684267	117.295767
117.440117	118.006318	117.879018	118.470268
118.628119	119.214569	119.067019	119.67177
119.81612	120.39582	120.25502	120.846271
120.990621	121.577072	121.436271	122.027522
122.178622	122.738073	122.610773	123.202023
123.353123	123.912574	123.792024	124.369774
124.527625	125.100575	124.959775	125.551026
125.688626	126.275076	126.127526	126.732277
126.863127	127.436077	127.302027	127.893278
128.037628	128.617329	128.476528	129.081279
129.225629	129.79183	129.65778	130.24903
130.42038	130.979831	130.852531	131.437031
131.601632	132.181332	132.047282	132.645283
132.803133	133.382833	133.242033	133.846784
133.997884	134.584335	134.436784	135.041535
135.199385	135.785836	135.638286	136.256536
136.414386	137.007587	136.860037	137.471537
137.636138	138.229338	138.075038	138.686539
138.851139	139.457839	139.296789	139.91504
140.08639	140.686341	140.51854	141.143541
141.308141	141.887842	141.753792	142.345042
142.502892	143.082593	142.941793	143.546544
143.690894	144.257094	144.129794	144.721045
144.892395	145.458595	145.324545	145.915796
146.073646	146.646597	146.512546	147.103797
147.254897	147.821098	147.693798	148.278298
148.429398	149.002349	148.868299	149.466299
149.61065	150.19035	150.04955	150.654301
150.798651	151.385101	151.237551	151.842302
151.979902	152.559603	152.418802	153.010053
153.161153	153.734104	153.606804	154.191304
154.342404	154.915355	154.781305	155.372555
155.496655	156.069606	155.935556	156.526806
156.657657	157.230607	157.096557	157.694558
157.832158	158.411858	158.277808	158.869059
158.999909	159.57961	159.438809	160.05031
160.21491	160.794611	160.647061	161.251811
161.402911	161.975862	161.835062	162.439812
162.590913	163.170613	163.029813	163.627814
163.799164	164.378864	164.238064	164.836065
165.007415	165.600616	165.459815	166.057816
166.161666	166.808867	166.634317	167.266067
167.444167	168.037368	167.889818	168.494568
168.665919	169.265869	169.104819	169.72307
169.90117	170.49437	170.34007	170.951571
171.129671	171.709372	171.561822	172.166572
172.337922	172.931123	172.783573	173.388323
173.559674	174.139374	173.991824	174.596575
174.761175	175.340875	175.200075	175.791326
175.962676	176.555877	176.401576	177.013077
177.164177	177.757378	177.603078	178.214578
178.379178	178.952129	178.811329	179.409329
179.58068	180.16038	180.01958	180.617581
180.775431	181.355131	181.214331	181.812332
181.990432	182.597133	182.449582	183.061083
183.198683	183.791884	183.644334	184.249084
184.406934	185.000135	184.839085	185.457335
185.594936	186.174636	186.033836	186.631837
186.789687	187.376137	187.221837	187.833338
187.991188	188.557389	188.423338	189.014589
189.179189	189.74539	189.61809	190.20259
190.32669	190.906391	190.765591	191.363591
191.480941	192.060642	191.919842	192.524592
192.662193	193.208143	193.087593	193.672094
193.816444	194.382644	194.255344	194.839845
194.970695	195.523396	195.396095	195.980596
196.104696	196.657397	196.543597	197.114597
197.231947	197.791398	197.670848	198.248598
198.379448	198.932149	198.811599	199.389349
199.499949	200.0594	199.93885	200.530101
200.681201	201.240651	201.106601	201.691102
201.835452	202.421902	202.274352	202.879103
203.050453	203.636904	203.489353	204.094104
204.258704	204.865405	204.697605	205.329355
205.507455	206.141156	205.959856	206.598357
206.783207	207.403407	207.228857	207.874108
208.092708	208.726409	208.545109	209.190359
209.415709	210.03591	209.85461	210.49986
210.711711	211.331911	211.157361	211.802612
212.014462	212.621163	212.453362	213.078363
213.283463	213.863164	213.708864	214.313614
214.491714	215.105165	214.937365	215.562366
215.753966	216.360666	216.199616	216.817867
217.016217	217.595918	217.455117	218.053118
218.217718	218.783919	218.649869	219.247869
219.419219	219.97867	219.84462	220.44262
220.593721	221.186921	221.032621	221.644122
221.808722	222.388422	222.234122	222.845623
222.989973	223.549424	223.428873	224.006624
224.171224	224.730675	224.610125	225.187875
225.352475	225.905176	225.771126	226.369126
226.513476	227.066177	226.938877	227.530128
227.681228	228.233928	228.113378	228.697879
228.855729	229.415179	229.287879	229.87238
230.01673	230.589681	230.45563	231.046881
231.170981	231.764182	231.616632	232.228132
232.358982	232.938683	232.791133	233.389133
233.540234	234.119934	233.972384	234.570385
234.728235	235.301185	235.160385	235.751636
235.902736	236.468936	236.341636	236.926137
237.070487	237.650188	237.509387	238.107388
238.244988	238.817939	238.683889	239.281889
239.432989	240.00594	239.87189	240.46989
240.620991	241.187191	241.053141	241.644392
241.795492	242.368442	242.234392	242.832393
242.976743	243.542944	243.415643	244.006894
244.164744	244.730945	244.603645	245.188145
245.332495	245.905446	245.764646	246.369396
246.527247	247.093447	246.959397	247.550648
247.715248	248.267948	248.147398	248.725149
248.855999	249.401949	249.281399	249.8659
250.017	250.576451	250.4559	251.033651
251.178001	251.730702	251.610152	252.187902
252.312002	252.871453	252.744153	253.335403
253.459503	254.012204	253.891654	254.482904
254.613755	255.152955	255.045905	255.616906
255.768006	256.334206	256.200156	256.791407
256.935757	257.501957	257.367907	257.965908
258.110258	258.662959	258.542409	259.126909
259.298259	259.86446	259.73716	260.32841
260.526761	261.099711	260.958911	261.556912
261.708012	262.294462	262.140162	262.751663
262.909513	263.468963	263.334913	263.926164
264.077264	264.636715	264.509414	265.093915
265.251765	265.804466	265.683916	266.261666
266.406016	266.978967	266.844917	267.436167
267.567018	268.119718	267.999168	268.583669
268.734769	269.300969	269.166919	269.75142
269.90252	270.46872	270.34142	270.932671
271.077021	271.649972	271.509171	272.107172
272.251522	272.817723	272.683673	273.268173
273.405773	273.985474	273.837924	274.435924
274.587025	275.139725	275.012425	275.603676
275.768276	276.314226	276.193676	276.778177
276.949527	277.515727	277.395177	277.972928
278.097028	278.636229	278.535929	279.100179
279.237779	279.79723	279.66993	280.25443
280.38528	280.944731	280.817431	281.401931
281.539532	282.085482	281.978432	282.549433
282.700533	283.259983	283.139433	283.723934
283.881784	284.441234	284.307184	284.898435
285.069785	285.649486	285.508685	286.106686
286.278036	286.850987	286.716937	287.308187
287.459287	288.038988	287.898188	288.502938
288.647289	289.226989	289.079439	289.68419
289.84204	290.41499	290.29444	290.878941
291.057041	291.629992	291.495941	292.093942
292.245042	292.811243	292.670443	293.275193
293.419543	293.999244	293.858444	294.456444
294.600795	295.173745	295.032945	295.637696
295.788796	296.375246	296.227696	296.832447
296.990297	297.563248	297.429197	NaN
