# Supplementary material for: Auditory feedback effect on temporal patterns during self-pacing treadmill walking
Source: PLoS One. 2025 Nov 4;20(11):e0335971. doi: 10.1371/journal.pone.0335971 (PMC12585087; doi:10.1371/journal.pone.0335971)
Supplement: S2 File — This file archive contains gait events from the two test conditions (no sound and with sound) for all included participants, as well as the validation data for the accelerometer-based gait event detection algorithm. All data files are in CSV format. A readme file is included with the details of the file format and contents. (ZIP) [file pone.0335971.s003.zip › TreadmillSoundsData/TestConditions/NoSound/GaitEvents/Subject15_NoSound_GaitEvents.csv]

L_TO	R_TO	L_HS	R_HS
2.021752	1.237951	2.156902	1.445401
3.358253	2.169452	3.689154	2.761653
4.661005	3.006453	5.005405	3.389403
6.024506	3.883954	6.159656	4.536905
7.280007	4.572455	7.583908	4.989155
8.130508	5.942706	8.427658	6.028656
9.64926	6.691957	9.99366	7.000657
10.790011	8.588709	10.958911	9.025659
12.686763	10.606961	12.794913	11.057411
13.463013	12.132462	13.841164	12.684163
14.394514	13.806464	14.792915	14.196164
15.602766	15.156465	15.771666	15.519165
16.406016	16.958717	16.763917	17.105417
17.263267	18.254718	17.742668	18.765919
18.296018	19.75997	18.478418	20.13617
19.072269	21.076221	19.463919	21.472671
20.36827	22.297972	20.780171	22.660673
21.914022	23.418473	22.062672	23.787924
22.811773	24.484974	23.203423	24.854425
23.918774	25.510975	24.296924	25.866926
24.971775	26.496476	25.336425	26.852427
25.970776	27.488727	26.335426	27.837928
26.963027	28.447228	27.320927	28.796429
27.948528	29.392229	28.292928	29.74143
28.900279	30.32373	29.237929	30.672931
29.85203	31.268731	30.19643	31.611182
30.783531	32.213732	31.121181	32.562933
31.728532	33.165483	32.072932	33.507933
32.673533	34.117234	33.017933	34.459684
33.618534	35.075735	33.969684	35.424935
34.570285	36.034236	34.921435	36.383436
35.535536	37.006237	35.879936	37.348687
36.494036	37.957988	36.845187	38.307188
37.466037	38.909739	37.803688	39.252189
38.424538	39.84799	38.775689	40.19044
39.356039	40.772741	39.70719	41.121941
40.28079	41.717742	40.638691	42.060192
41.225791	42.649243	41.576942	42.998443
42.157292	43.567244	42.515192	43.902944
43.095543	44.471744	43.426443	44.820945
44.006794	45.396495	44.351194	45.738946
44.918045	46.321246	45.262445	46.656947
45.849546	47.232497	46.187196	47.581698
46.760797	48.163998	47.105197	48.499698
47.685548	49.081999	48.023198	49.424449
48.603549	50	48.954699	50.34245
49.52155	50.931501	49.86595	51.280701
50.45305	51.869752	50.797451	52.218952
51.377801	52.794503	51.722202	53.143703
52.309302	53.719254	52.660453	54.061704
53.240803	54.650755	53.591954	54.993205
54.158804	55.582256	54.509954	55.924706
55.097055	56.486756	55.441455	56.829207
56.021806	57.411507	56.366206	57.747208
56.946557	58.316008	57.290957	58.651709
57.857808	59.220509	58.195458	59.56296
58.755559	60.13851	59.099959	60.48096
59.67356	61.043011	60.01121	61.385461
60.571311	61.954262	60.908961	62.296712
61.489311	62.858763	61.826962	63.201213
62.393812	63.763264	62.738213	64.105714
63.298313	64.667765	63.642714	65.010215
64.196064	65.585766	64.540465	65.928216
65.114065	66.510516	65.458465	66.859717
66.025316	67.435267	66.376466	67.784468
66.956817	68.366768	67.301217	68.702469
67.888318	69.284769	68.232718	69.62722
68.806319	70.21627	69.150719	70.558721
69.73107	71.154521	70.07547	71.503721
70.669321	72.079272	71.013721	72.428472
71.594072	73.017523	71.938472	73.366723
72.532323	73.962524	72.876723	74.304974
73.470573	74.900775	73.821724	75.249975
74.408824	75.845776	74.766725	76.188226
75.353825	76.770527	75.698226	77.119727
76.285326	77.708778	76.636477	78.051228
77.216827	78.640279	77.567978	78.982729
78.148328	79.56503	78.506228	79.90748
79.079829	80.48978	79.424229	80.825481
80.00458	81.394281	80.34898	81.750232
80.929331	82.346032	81.266981	82.688483
81.867582	83.257283	82.211982	83.606484
82.785583	84.188784	83.123233	84.524484
83.717084	85.093285	84.054734	85.442485
84.621585	86.018036	84.965985	86.360486
85.532836	86.936037	85.877236	87.278487
86.471086	87.860788	86.808737	88.203238
87.395837	88.772039	87.733488	89.121239
88.307088	89.69004	88.644739	90.02574
89.231839	90.614791	89.57624	90.957241
90.13634	91.539542	90.47399	91.881992
91.067841	92.477792	91.412241	92.813493
91.992592	93.395793	92.336992	93.731494
92.910593	94.300294	93.261743	94.649495
93.828594	95.218295	94.179744	95.560746
94.746595	96.149796	95.090995	96.492246
95.671346	97.074547	96.008996	97.416997
96.596097	97.985798	96.940497	98.321498
97.527598	98.890299	97.865248	99.225999
98.432098	99.81505	98.769749	100.1575
99.336599	100.733051	99.681	101.082251
100.2546	101.657802	100.599001	102.000252
101.179351	102.582553	101.523751	102.925003
102.110852	103.500553	102.448502	103.836254
103.028853	104.411804	103.366503	104.747505
103.960354	105.329805	104.291254	105.679006
104.851355	106.261306	105.195755	106.603757
105.782856	107.192807	106.127256	107.528508
106.714357	108.124308	107.058757	108.466758
107.639108	109.049059	107.990258	109.391509
108.563859	109.98056	108.915009	110.31626
109.502109	110.905311	109.83976	111.247761
110.42011	111.816562	110.764511	112.159012
111.358361	112.754813	111.682512	113.104013
112.276362	113.686314	112.627513	114.028764
113.201113	114.617815	113.545514	114.967015
114.146114	115.549316	114.490514	115.898516
115.070865	116.487566	115.408515	116.830017
116.002366	117.419067	116.353516	117.768268
116.933867	118.357318	117.271517	118.699769
117.872118	119.275319	118.216518	119.62452
118.803619	120.22707	119.148019	120.569521
119.73512	121.151821	120.08627	121.501021
120.666621	122.063072	121.011021	122.412272
121.591372	123.001323	121.935772	123.343773
122.522873	123.905824	122.874023	124.248274
123.447623	124.837325	123.785274	125.173025
124.365624	125.741826	124.710025	126.084276
125.283625	126.659827	125.621276	127.002277
126.194876	127.591328	126.539277	127.933778
127.106127	128.516078	127.450527	128.858529
128.037628	129.440829	128.375278	129.78328
128.962379	130.37233	129.306779	130.714781
129.89388	131.290331	130.23153	131.632782
130.811881	132.221832	131.163031	132.571033
131.736632	133.146583	132.087782	133.495783
132.674883	134.071334	133.026033	134.413784
133.599634	135.009585	133.944034	135.358785
134.531135	135.947836	134.875535	136.290286
135.469385	136.872587	135.813786	137.221787
136.394136	137.810838	136.745287	138.153288
137.339137	138.742339	137.683538	139.091539
138.270638	139.67384	138.615039	140.01629
139.202139	140.618841	139.54654	140.968041
140.12689	141.536842	140.47129	141.879292
141.078641	142.481842	141.416291	142.824293
141.989892	143.420093	142.327542	143.755794
142.934893	144.344844	143.279293	144.687295
143.866394	145.269595	144.204044	145.618796
144.777645	146.207846	145.135545	146.550297
145.736146	147.146097	146.067046	147.495297
146.654147	148.084348	147.012047	148.426798
147.605898	149.029349	147.943548	149.371799
148.544149	149.9541	148.888549	150.29655
149.462149	150.878851	149.8133	151.221301
150.39365	151.810352	150.738051	152.159552
151.318401	152.748603	151.669552	153.104553
152.270152	153.686854	152.607803	154.029304
153.208403	154.631855	153.552804	154.974305
154.166904	155.563356	154.497804	155.905806
155.084905	156.488106	155.422555	156.844057
156.009656	157.426357	156.354056	157.768808
156.961407	158.357858	157.299057	158.700309
157.865908	159.289359	158.217058	159.63856
158.817659	160.24111	159.162059	160.583561
159.76266	161.186111	160.11381	161.535312
160.700911	162.131112	161.045311	162.473562
161.652662	163.069363	161.997062	163.411813
162.590913	164.000864	162.928563	164.336564
163.529164	164.939115	163.866814	165.274815
164.453914	165.870616	164.791565	166.213066
165.385415	166.802117	165.729816	167.144567
166.316916	167.726868	166.661317	168.069318
167.248417	168.665119	167.592818	169.014319
168.186668	169.58987	168.524319	169.93232
169.118169	170.534871	169.455819	170.877321
170.04292	171.479871	170.39407	171.829072
170.974421	172.418122	171.332321	172.767323
171.932922	173.369873	172.284072	173.712324
172.884673	174.301374	173.229073	174.637075
173.816174	175.219375	174.160574	175.568576
174.734175	176.150876	175.085325	176.493326
175.685926	177.082377	176.030326	177.424827
176.603927	178.020628	176.948327	178.356328
177.535428	178.945379	177.879828	179.287829
178.473678	179.87688	178.818079	180.21258
179.398429	180.788131	179.74283	181.130581
180.31643	181.706132	180.660831	182.041832
181.234431	182.617383	181.578832	182.966583
182.152432	183.535384	182.490082	183.871084
183.063683	184.439884	183.408083	184.775585
183.974934	185.357885	184.319334	185.700336
184.886185	186.289386	185.223835	186.625087
185.810936	187.220887	186.148586	187.563338
186.728937	188.152388	187.080087	188.494838
187.667188	189.090639	188.011588	189.439839
188.598689	190.04914	188.949839	190.39159
189.56394	190.987391	189.90159	191.329841
190.50894	191.925642	190.853341	192.268092
191.433691	192.857143	191.778092	193.206343
192.378692	193.802144	192.716343	194.151344
193.323693	194.747145	193.668094	195.089595
194.261944	195.685396	194.606345	196.027846
195.193445	196.623647	195.544596	196.959347
196.138446	197.548398	196.482846	197.877348
197.069947	198.466398	197.407597	198.808849
197.994698	199.404649	198.332348	199.74035
198.932949	200.32265	199.277349	200.665101
199.85095	201.247401	200.1886	201.583102
200.782451	202.158652	201.126851	202.501102
201.693702	203.069903	202.038102	203.412353
202.604953	204.001404	202.949353	204.350604
203.522954	204.939655	203.867354	205.288855
204.474704	205.871156	204.798855	206.213606
205.399455	206.795907	205.737106	207.138357
206.317456	207.734158	206.661857	208.083358
207.248957	208.665659	207.593358	209.014859
208.180458	209.59716	208.524859	209.93961
209.125459	210.521911	209.469859	210.871111
210.04346	211.453411	210.38786	211.795862
210.981711	212.398412	211.326111	212.740863
211.906462	213.323163	212.250862	213.658864
212.851463	214.247914	213.195863	214.590365
213.769464	215.159165	214.120614	215.501615
214.694215	216.090666	215.038615	216.446616
215.605466	217.015417	215.956616	217.351117
216.557217	217.926668	216.894867	218.269118
217.468467	218.864919	217.806118	219.207369
218.386468	219.79642	218.730869	220.14562
219.324719	220.748171	219.66912	221.097371
220.24272	221.679672	220.600621	222.022122
221.194471	222.611173	221.538872	222.946873
222.125972	223.535924	222.470372	223.878374
223.050723	224.467424	223.388373	224.816625
223.982224	225.412425	224.326624	225.748126
224.927225	226.330426	225.278375	226.679627
225.845226	227.275427	226.196376	227.617878
226.783477	228.200178	227.134627	228.549379
227.721728	229.131679	228.072878	229.474129
228.646479	230.05643	228.990879	230.40563
229.57798	230.994681	229.92238	231.337131
230.522981	231.919432	230.874131	232.255132
231.454481	232.844183	231.798882	233.186633
232.365732	233.768934	232.710133	234.111384
233.290483	234.700435	233.634884	235.036135
234.215234	235.631936	234.566385	235.967636
235.146735	236.563437	235.491135	236.905887
236.078236	237.494937	236.422636	237.837388
237.016487	238.426438	237.360887	238.775639
237.947988	239.337689	238.299138	239.68689
238.865989	240.26919	239.210389	240.611641
239.78399	241.207441	240.13514	241.543142
240.722241	242.132192	241.066641	242.467892
241.646992	243.070443	241.991392	243.426393
242.571743	243.995194	242.922893	244.337644
243.509993	244.913195	243.854394	245.262395
244.454994	245.851446	244.792645	246.200646
245.379745	246.789697	245.717396	247.138897
246.311246	247.734698	246.655647	248.070398
247.249497	248.666199	247.593898	249.001899
248.187748	249.5842	248.525399	249.92665
249.112499	250.529201	249.456899	250.871651
250.044	251.453951	250.3884	251.796402
250.975501	252.378702	251.326651	252.727903
251.900252	253.323703	252.251402	253.672904
252.831753	254.248454	253.176153	254.597655
253.776754	255.173205	254.121154	255.515655
254.688005	256.091206	255.039155	256.433656
255.619506	257.029457	255.963906	257.371907
256.544257	257.954208	256.888657	258.296658
257.475757	258.878959	257.820158	259.221409
258.407258	259.80371	258.744909	260.14616
259.325259	260.728461	259.66966	261.070911
260.26351	261.659962	260.601161	262.002412
261.181511	262.577963	261.525912	262.920413
262.106262	263.509463	262.457412	263.851914
263.031013	264.440964	263.368663	264.783415
263.955764	265.365715	264.306914	265.708166
264.894015	266.290466	265.245165	266.639667
265.812016	267.235467	266.163166	267.577918
266.757017	268.166968	267.101417	268.516168
267.688518	269.098469	268.032918	269.440919
268.613269	270.04347	268.964419	270.38592
269.55152	270.981721	269.90267	271.324171
270.48977	271.913222	270.840921	272.262422
271.441521	272.864973	271.785922	273.207423
272.379772	273.803224	272.717423	274.145674
273.324773	274.727975	273.669174	275.077175
274.256274	275.672976	274.600675	276.015426
275.194525	276.604477	275.532176	276.953677
276.126026	277.529228	276.470426	277.871678
277.050777	278.460728	277.395177	278.796429
277.975528	279.398979	278.326678	279.74818
278.907029	280.32373	279.258179	280.666181
279.83853	281.248481	280.18293	281.597682
280.770031	282.193482	281.114431	282.542683
281.715032	283.145233	282.059432	283.487683
282.660033	284.083484	283.011183	284.432684
283.598284	285.021735	283.949434	285.370935
284.523035	285.959986	284.874185	286.302436
285.474785	286.911737	285.825936	287.254187
286.406286	287.856738	286.757437	288.205938
287.378287	288.808489	287.715938	289.157689
288.316538	289.75349	288.667689	290.09594
289.261539	290.698491	289.61269	291.047691
290.19979	291.643492	290.557691	292.006192
291.158291	292.608743	291.502691	292.964693
292.137042	293.567244	292.481442	293.909694
293.068543	294.512244	293.426443	294.861445
294.020294	295.470745	294.364694	295.826696
294.972045	296.422496	295.309695	296.764947
295.937296	297.374247	296.281696	297.730198
296.875547	298.319248	297.233447	NaN
297.840798	NaN	298.185198	NaN
