# Supplementary material for: Auditory feedback effect on temporal patterns during self-pacing treadmill walking
Source: PLoS One. 2025 Nov 4;20(11):e0335971. doi: 10.1371/journal.pone.0335971 (PMC12585087; doi:10.1371/journal.pone.0335971)
Supplement: S2 File — This file archive contains gait events from the two test conditions (no sound and with sound) for all included participants, as well as the validation data for the accelerometer-based gait event detection algorithm. All data files are in CSV format. A readme file is included with the details of the file format and contents. (ZIP) [file pone.0335971.s003.zip › TreadmillSoundsData/TestConditions/NoSound/GaitEvents/Subject16_NoSound_GaitEvents.csv]

L_TO	R_TO	L_HS	R_HS
1.522252	1.001701	1.893652	1.404901
2.548253	2.034452	2.919653	2.437652
3.594504	3.067203	3.965904	3.477153
4.634005	4.106704	4.998655	4.509904
5.666756	5.152955	6.044906	5.556156
6.692757	6.185706	7.070907	6.595657
7.739008	7.211707	8.117158	7.621658
8.792009	8.257958	9.163409	8.654409
9.82476	9.297459	10.19616	9.70741
10.871011	10.34371	11.242411	10.753661
11.903762	11.376461	12.268412	11.793162
12.943263	12.422712	13.321413	12.819163
13.976014	13.462213	14.347414	13.865414
14.995265	14.494964	15.366665	14.911665
16.021266	15.507465	16.392666	15.917416
17.047267	16.540217	17.405167	16.936667
18.059768	17.539218	18.431168	17.942418
19.045269	18.558469	19.416669	18.961669
20.03752	19.55072	20.40892	19.96067
21.036521	20.536221	21.407921	20.939421
22.049022	21.541972	22.406922	21.951922
23.048023	22.534223	23.412673	22.937423
24.060524	23.560224	24.431924	23.963424
25.079775	24.572725	25.451175	24.975925
26.092276	25.585226	26.463676	25.988426
27.091277	26.590977	27.462677	27.000927
28.103778	27.589978	28.468428	27.993178
29.102779	28.609229	29.474179	29.012429
30.11528	29.61498	30.47993	30.01818
31.107531	30.613981	31.478931	31.010431
32.120032	31.633232	32.491432	32.036432
33.119033	32.625483	33.490433	33.021933
34.118034	33.617734	34.482684	34.047934
35.110285	34.616735	35.488435	35.019935
36.122786	35.615736	36.487436	36.025686
37.108287	36.621487	37.472937	37.024687
38.127538	37.613738	38.492188	38.016938
39.092789	38.619489	39.470939	39.015939
40.07829	39.61174	40.44969	40.02169
41.077291	40.576991	41.441941	40.993691
42.062792	41.562492	42.434192	41.972442
43.061793	42.568243	43.419693	42.971443
44.060794	43.573994	44.432194	43.970444
45.053045	44.572995	45.417695	44.969445
46.052046	45.551746	46.423446	45.961696
47.064547	46.570997	47.429197	46.974197
48.070298	47.569998	48.441698	47.973198
49.055799	48.575749	49.427199	48.978949
50.0683	49.57475	50.4397	49.9712
51.060551	50.580501	51.438701	50.983701
52.079802	51.572752	52.451202	51.982702
53.078803	52.585253	53.450203	52.981703
54.091304	53.584254	54.462704	53.994204
55.083555	54.590005	55.454955	54.993205
56.082556	55.595756	56.447206	55.998956
57.074807	56.581257	57.446207	56.991207
58.073808	57.580258	58.445208	57.983458
59.086309	58.586009	59.457709	58.989209
60.10556	59.59851	60.47696	60.00171
61.111311	60.638011	61.489461	61.034461
62.117062	61.630262	62.495212	62.033462
63.122813	62.636013	63.500963	63.039213
64.148814	63.628264	64.520214	64.038214
65.174815	64.661015	65.539466	65.057465
66.167066	65.673516	66.538467	66.076716
67.159317	66.686017	67.530718	67.082467
68.165068	67.685018	68.543219	68.081468
69.170819	68.684019	69.54222	69.080469
70.19007	69.68977	70.561471	70.08622
71.195821	70.702271	71.567222	71.105471
72.201572	71.701272	72.572973	72.104472
73.207323	72.707023	73.571974	73.110223
74.219824	73.712774	74.591225	74.109224
75.212075	74.725275	75.583476	75.121725
76.217826	75.737776	76.595977	76.134226
77.223577	76.750277	77.588228	77.146727
78.236078	77.722278	78.607479	78.125478
79.235079	78.741529	79.60648	79.144729
80.24083	79.72703	80.612231	80.13023
81.266831	80.753031	81.638232	81.162981
82.259082	81.772282	82.630483	82.168732
83.251333	82.757783	83.622734	83.154233
84.257084	83.770284	84.628485	84.166734
85.269585	84.762535	85.640986	85.165735
86.275336	85.788536	86.646737	86.191736
87.281087	86.774037	87.652488	87.183987
88.273338	87.786538	88.637989	88.189738
89.279089	88.772039	89.65049	89.168489
90.27809	89.77779	90.642741	90.18099
91.283841	90.783541	91.655242	91.186741
92.289592	91.796042	92.660993	92.199242
93.268343	92.788293	93.653244	93.191493
94.294344	93.800794	94.658995	94.203994
95.313595	94.806545	95.678246	95.209745
96.339596	95.819046	96.710997	96.222246
97.352097	96.851797	97.736998	97.268497
98.371348	97.877798	98.742749	98.287748
99.404099	98.883549	99.76875	99.286749
100.4031	99.90955	100.774501	100.306
101.429101	100.915301	101.800502	101.318501
102.441602	101.921052	102.792753	102.324252
103.440603	102.926803	103.805254	103.330003
104.419354	103.946054	104.790755	104.342504
105.452105	104.951805	105.823506	105.355005
106.451106	105.964306	106.822507	106.367506
107.463607	106.963307	107.835008	107.366507
108.503108	107.982558	108.867759	108.385758
109.508859	109.008559	109.87351	109.411759
110.534861	110.01431	110.899511	110.41751
111.540612	111.053811	111.912012	111.450261
112.553113	112.052812	112.924513	112.462762
113.572364	113.065313	113.937014	113.468513
114.557865	114.064314	114.929265	114.467514
115.570366	115.070065	115.941766	115.466515
116.576117	116.075816	116.940767	116.479016
117.575118	117.088317	117.946518	117.484767
118.601119	118.094068	118.965769	118.497268
119.60012	119.086319	119.97152	119.496269
120.605871	120.11232	120.970521	120.51552
121.618372	121.111321	121.996522	121.521271
122.637623	122.130572	123.002273	122.540523
123.643374	123.149823	124.014774	123.553024
124.669375	124.169074	125.034025	124.579025
125.675126	125.174825	126.039776	125.571276
126.667377	126.173826	127.032027	126.577027
127.666378	127.159327	128.031028	127.562528
128.665379	128.165078	129.036779	128.575029
129.65763	129.170829	130.02903	129.57403
130.663381	130.16983	131.034781	130.566281
131.682632	131.182331	132.054032	131.585532
132.688383	132.201582	133.053033	132.604783
133.707634	133.207333	134.072284	133.603784
134.720135	134.219834	135.091535	134.623035
135.732636	135.232335	136.104036	135.635536
136.745137	136.238086	137.109787	136.641287
137.764388	137.264087	138.149288	137.660538
138.776889	138.283338	139.155039	138.686539
139.78264	139.302589	140.15404	139.70579
140.801891	140.30834	141.166541	140.704791
141.814392	141.300591	142.185792	141.703792
142.813393	142.319842	143.178043	142.716293
143.792144	143.312093	144.156794	143.715294
144.797895	144.290844	145.162545	144.694045
145.817146	145.316845	146.181796	145.720046
146.836397	146.342846	147.207797	146.739297
147.855648	147.348597	148.220298	147.745048
148.861399	148.361098	149.232799	148.764299
149.9009	149.380349	150.2723	149.7903
150.926901	150.4131	151.298301	150.816301
151.946152	151.432351	152.297302	151.835552
152.945153	152.451602	153.316553	152.848053
153.950904	153.450603	154.315554	153.853804
154.970155	154.456354	155.328055	154.859555
155.969156	155.468855	156.340556	155.865306
156.961407	156.467856	157.332807	156.871057
157.980658	157.473607	158.345308	157.876808
158.986409	158.492858	159.357809	158.896059
159.99891	159.491859	160.38381	159.89506
161.024911	160.517861	161.396311	160.921061
162.050912	161.543862	162.415562	161.947062
163.063413	162.549613	163.448313	162.959563
164.069164	163.575614	164.433814	163.972064
165.047915	164.574615	165.419315	164.971065
166.053666	165.580366	166.425066	165.983566
167.045917	166.559117	167.410567	166.955567
168.058418	167.551368	168.429818	167.954568
169.050669	168.563869	169.422069	168.960319
170.06317	169.54937	170.42782	169.95257
171.062171	170.568621	171.433571	170.965071
172.074672	171.594622	172.446072	171.991072
173.087173	172.580123	173.451823	172.990073
174.092924	173.592624	174.457574	173.989074
175.078425	174.591625	175.449825	174.994825
176.097676	175.590626	176.462326	175.987076
177.096677	176.603127	177.468077	177.006327
178.115928	177.615628	178.480578	178.012078
179.094679	178.607879	179.466079	179.004329
180.10718	179.60013	180.47858	180.01008
181.119681	180.612631	181.491081	181.015831
182.152432	181.638632	182.510332	182.041832
183.144683	182.651133	183.509333	183.047583
184.157184	183.650134	184.515084	184.046584
185.135935	184.655885	185.507335	185.052335
186.141686	185.648136	186.513086	186.044586
187.147437	186.660637	187.512087	187.063837
188.126188	187.646138	188.490838	188.042588
189.152189	188.645139	189.523589	189.048339
190.15119	189.65764	190.51584	190.05409
191.143441	190.649891	191.514841	191.046341
192.155942	191.648892	192.527343	192.052092
193.134693	192.647893	193.506093	193.051093
194.147194	193.653644	194.525345	194.056844
195.146195	194.645895	195.510845	195.049095
196.138446	195.644896	196.509846	196.048096
197.123947	196.637147	197.488597	197.040347
198.129698	197.622648	198.494348	198.025848
199.115199	198.635149	199.486599	199.031599
200.10745	199.6274	200.47885	200.02385
201.113201	200.626401	201.477851	201.029601
202.098702	201.605152	202.470102	202.008352
203.097703	202.597403	203.469103	203.007353
204.096704	203.603154	204.468104	204.006354
205.082205	204.602155	205.446855	204.998605
206.087956	205.580906	206.445856	205.984106
207.073457	206.573157	207.438107	206.976357
208.072458	207.578908	208.437108	207.982108
209.051209	208.564409	209.422609	208.967609
210.06371	209.55666	210.43511	209.95986
211.055961	210.562411	211.427361	210.972361
212.054962	211.554662	212.426362	211.957862
213.047213	212.553663	213.425363	212.956863
214.052964	213.559414	214.431114	213.969364
215.051965	214.565165	215.416615	214.968365
216.057716	215.564166	216.422366	215.967366
217.056717	216.563167	217.421367	216.959617
218.055718	217.555418	218.427118	217.958618
219.074969	218.561169	219.439619	218.964369
220.09422	219.58717	220.45887	219.98362
221.099971	220.599671	221.471371	221.002871
222.112472	221.618922	222.483872	222.022122
223.118223	222.611173	223.489623	223.014373
224.130724	223.637174	224.502124	224.040374
225.156725	224.636175	225.521375	225.039375
226.162476	225.662176	226.527127	226.065376
227.174977	226.667927	227.546378	227.071127
228.160478	227.666928	228.538629	228.076878
229.166229	228.679429	229.53088	229.082629
230.16523	229.67168	230.536631	230.08163
231.157481	230.684181	231.528882	231.080631
232.183482	231.676432	232.548133	232.072882
233.182483	232.695683	233.553884	233.098883
234.208484	233.708184	234.579885	234.111384
235.227735	234.734185	235.592386	235.137385
236.226736	235.726436	236.598137	236.129636
237.245987	236.738937	237.610638	237.142137
238.238238	237.737938	NaN	238.147888
