# Supplementary material for: Auditory feedback effect on temporal patterns during self-pacing treadmill walking
Source: PLoS One. 2025 Nov 4;20(11):e0335971. doi: 10.1371/journal.pone.0335971 (PMC12585087; doi:10.1371/journal.pone.0335971)
Supplement: S2 File — This file archive contains gait events from the two test conditions (no sound and with sound) for all included participants, as well as the validation data for the accelerometer-based gait event detection algorithm. All data files are in CSV format. A readme file is included with the details of the file format and contents. (ZIP) [file pone.0335971.s003.zip › TreadmillSoundsData/TestConditions/NoSound/GaitEvents/Subject17_NoSound_GaitEvents.csv]

L_TO	R_TO	L_HS	R_HS
1.596502	1.008451	1.988152	1.418401
2.696753	2.142452	3.088403	2.532153
3.770004	3.229203	4.168404	3.618904
4.856755	4.315954	5.241655	4.692155
5.923256	5.389205	6.308156	5.765406
6.983007	6.442206	7.367907	6.818407
8.029258	7.495207	8.414158	7.878158
9.062009	8.548209	9.453659	8.924409
10.12176	9.60121	10.51341	9.97741
11.168011	10.654211	11.559662	11.030411
12.221012	11.693712	12.612663	12.076662
13.294263	12.746713	13.685914	13.129663
14.354014	13.826714	14.752415	14.209664
15.447515	14.913465	15.845916	15.296415
16.534267	15.979966	16.919167	16.362916
17.587268	17.059967	17.972168	17.442917
18.626769	18.099468	19.011669	18.482418
19.68652	19.145719	20.07142	19.52867
20.726021	20.19872	21.110921	20.574921
21.758772	21.231471	22.143672	21.614422
22.784773	22.264222	23.156173	22.640423
23.783774	23.269973	24.161924	23.646174
24.803025	24.289224	25.181175	24.665425
25.815526	25.294975	26.186926	25.671176
26.821277	26.300726	27.192677	26.683677
27.827028	27.306477	28.205178	27.689428
28.839529	28.318978	29.217679	28.695179
29.83853	29.324729	30.21668	29.70093
30.844281	30.33048	31.215681	30.706681
31.829782	31.322731	32.201182	31.698932
32.815283	32.308232	33.186683	32.684433
33.787284	33.286983	34.151934	33.663184
34.766035	34.258984	35.137435	34.628435
35.738036	35.230985	36.109436	35.607186
36.716787	36.209736	37.088187	36.579187
37.688788	37.188487	38.060188	37.564688
38.674289	38.173988	39.045689	38.543439
39.65304	39.152739	40.03794	39.522189
40.625041	40.13149	41.003191	40.50769
41.624042	41.123741	42.002192	41.499941
42.609543	42.115992	42.987693	42.485442
43.608544	43.101493	43.979944	43.470943
44.600795	44.086994	44.972195	44.463194
45.586296	45.085995	45.964446	45.462195
46.565047	46.064746	46.949947	46.440946
47.543798	47.050247	47.921948	47.419697
48.563049	48.042498	48.927699	48.411948
49.54855	49.041499	49.9267	49.417699
50.554301	50.04725	50.925701	50.4167
51.533052	51.032751	51.904452	51.402201
52.518553	52.011502	52.889953	52.380952
53.490553	52.990253	53.861954	53.366453
54.482804	53.975754	54.854205	54.345204
55.441305	54.961255	55.819456	55.323955
56.420056	55.933256	56.791457	56.309456
57.398807	56.898507	57.770208	57.267957
58.350558	57.870508	58.721959	58.239958
59.315809	58.835759	59.69396	59.198459
60.26081	59.78076	60.638961	60.15021
61.226061	60.739261	61.590712	61.101961
62.177812	61.697762	62.549213	62.067212
63.136313	62.649513	63.500963	63.012213
64.088064	63.601264	64.459464	63.970714
65.053315	64.559765	65.424715	64.935965
66.018566	65.525016	66.389966	65.887716
66.977067	66.483516	67.348467	66.852967
67.942318	67.448767	68.320468	67.818218
68.914319	68.427518	69.285719	68.796969
69.88632	69.392769	70.25772	69.76222
70.858321	70.35802	71.236471	70.727471
71.837072	71.343521	72.208472	71.706222
72.802323	72.308772	73.173723	72.678223
73.781074	73.274023	74.145724	73.643474
74.753075	74.252774	75.131225	74.628975
75.731826	75.231525	76.096476	75.600976
76.697077	76.196776	77.068477	76.566227
77.662328	77.168777	78.033728	77.538228
78.647829	78.147528	79.019229	78.516978
79.60633	79.126279	79.98448	79.495729
80.598581	80.09828	80.969981	80.46773
81.563832	81.063531	81.941982	81.439731
82.542583	82.042282	82.913983	82.418482
83.521334	83.021033	83.892734	83.390483
84.513584	83.999784	84.878235	84.375984
85.485585	84.978535	85.856986	85.354735
86.471086	85.964036	86.842487	86.340236
87.443087	86.949537	87.807738	87.312237
88.421838	87.914788	88.799989	88.290988
89.420839	88.907039	89.79224	89.283239
90.39959	89.89254	90.770991	90.26874
91.385091	90.878041	91.756492	91.254241
92.363842	91.856792	92.735243	92.226242
93.335843	92.828793	93.707244	93.204993
94.301094	93.807544	94.679245	94.170244
95.279845	94.786295	95.657996	95.155745
96.265346	95.765046	96.629997	96.134496
97.230597	96.723547	97.601998	97.099747
98.222848	97.709048	98.587499	98.085248
99.188099	98.687799	99.55275	99.063999
100.15335	99.65305	100.531501	100.02925
101.125351	100.625051	101.496751	101.001251
102.090602	101.597052	102.462002	101.973252
103.062603	102.562303	103.434003	102.938503
104.034604	103.541054	104.406004	103.903754
104.972855	104.506304	105.351005	104.869005
105.951606	105.464805	106.316256	105.841006
106.923607	106.423306	107.295007	106.786007
107.902358	107.402057	108.267008	107.764758
108.874359	108.367308	109.239009	108.743509
109.84636	109.346059	110.22451	109.71551
110.845361	110.33831	111.216761	110.714511
111.837612	111.337311	112.215762	111.706762
112.816363	112.322812	113.187763	112.692263
113.808614	113.301563	114.180014	113.677764
114.787365	114.280314	115.158765	114.656515
115.752616	115.259065	116.124016	115.628516
116.717867	116.231066	117.089267	116.600517
117.676368	117.182817	118.054518	117.559018
118.648369	118.154818	119.013019	118.524268
119.62712	119.126819	119.99177	119.496269
120.592371	120.09882	120.957021	120.46827
121.564372	121.057321	121.935772	121.433521
122.543123	122.036072	122.907773	122.405522
123.521874	123.014823	123.879774	123.384273
124.487124	123.986824	124.858525	124.356274
125.445625	124.952075	125.817026	125.321525
126.404126	125.910576	126.775527	126.280026
127.369377	126.875827	127.734028	127.238527
128.321128	127.827578	128.692529	128.197028
129.286379	128.792829	129.65778	129.155529
130.25163	129.75808	130.629781	130.12753
131.216881	130.730081	131.588282	131.099531
132.175382	131.681832	132.546783	132.058032
133.167633	132.660583	133.539034	133.030033
134.159884	133.646084	134.538035	134.015534
135.165635	134.651835	135.543786	135.028035
136.184886	135.664336	136.569787	136.040536
137.210887	136.683587	137.595788	137.059787
138.236888	137.723088	138.615039	138.099288
139.289889	138.749089	139.66804	139.132039
140.32264	139.80209	140.700791	140.17829
141.328391	140.814591	141.706542	141.190791
142.347642	141.827092	142.719043	142.203292
143.353393	142.839593	143.724794	143.209043
144.352394	143.838594	144.723795	144.208044
145.344645	144.837595	145.709296	145.200295
146.323396	145.823096	146.694797	146.192546
147.315647	146.801847	147.680298	147.178047
148.301148	147.794098	148.672549	148.163548
149.279899	148.772849	149.6513	149.149049
150.27215	149.77185	150.650301	150.13455
151.264401	150.757351	151.635802	151.133551
152.256652	151.756352	152.634803	152.125802
153.248903	152.755353	153.613554	153.124803
154.227654	153.727354	154.599055	154.103554
155.199655	154.699355	155.571056	155.068805
156.212156	155.698356	156.576807	156.067806
157.211157	156.690607	157.582558	157.066807
158.203408	157.703108	158.588309	158.072558
159.202409	158.702109	159.58731	159.071559
160.22166	159.70786	160.599811	160.07731
161.220661	160.713611	161.598812	161.083061
162.212912	161.712612	162.584313	162.082062
163.198413	162.698113	163.569814	163.074313
164.190664	163.690364	164.562065	164.059814
165.162665	164.669115	165.540816	165.038565
166.161666	165.661366	166.533067	166.024066
167.147167	166.646867	167.511817	167.016317
168.125918	167.618868	168.490568	167.988318
169.111419	168.604369	169.482819	168.973819
170.09017	169.59662	170.46157	169.95932
171.082421	170.575371	171.453821	170.951571
172.061172	171.560872	172.432572	171.930322
173.039923	172.546373	173.418073	172.915823
174.018674	173.525124	174.390074	173.894574
175.004175	174.497124	175.375575	174.873325
175.996426	175.482625	176.361076	175.852076
176.981927	176.474876	177.353327	176.844327
177.960678	177.453627	178.325328	177.823078
178.946179	178.432378	179.317579	178.801829
179.92493	179.431379	180.29633	179.80083
180.896931	180.40338	181.275081	180.772831
181.889182	181.388881	182.253832	181.758332
182.867933	182.367632	183.239333	182.737083
183.853434	183.346383	184.224834	183.722584
184.852435	184.338634	185.230585	184.714835
185.837936	185.337635	186.209336	185.707086
186.836937	186.316386	187.208337	186.692587
187.829188	187.328887	188.207338	187.698338
188.834939	188.321138	189.206339	188.690589
189.83394	189.326889	190.21209	189.70309
190.826191	190.31914	191.204341	190.695341
191.818442	191.318141	192.189842	191.687592
192.803943	192.296892	193.175343	192.666343
193.802944	193.295893	194.174344	193.672094
194.801945	194.294894	195.173345	194.664345
195.794196	195.280395	196.172346	195.656596
196.799947	196.286146	197.178097	196.669097
197.785448	197.291897	198.177098	197.661348
198.811449	198.297648	199.182849	198.673849
199.82395	199.310149	200.1886	199.6796
200.809451	200.3024	201.174101	200.665101
201.794952	201.287901	202.166352	201.657352
202.787203	202.286902	203.165353	202.656353
203.765954	203.272403	204.137354	203.641854
204.751455	204.244404	205.122855	204.613855
205.730206	205.229905	206.101606	205.599356
206.715707	206.215406	207.080357	206.584857
207.707958	207.200907	208.079358	207.570358
208.673209	208.179658	209.044609	208.555859
209.65196	209.144909	210.01661	209.521109
210.630711	210.12366	210.995361	210.49311
211.609462	211.102411	211.987612	211.471861
212.588213	212.094662	212.966363	212.464112
213.566964	213.073413	213.938364	213.442863
214.538965	214.045414	214.910365	214.414864
215.510965	215.017415	215.889116	215.380115
216.503216	216.002916	216.867867	216.372366
217.475217	216.988417	217.846618	217.357867
218.460718	217.953668	218.832119	218.323118
219.446219	218.945919	219.81762	219.315369
220.43847	219.93142	220.809871	220.30087
221.417221	220.910171	221.781872	221.286371
222.382472	221.888922	222.760623	222.258372
223.374723	222.867673	223.746124	223.237123
224.333224	223.846424	224.704625	224.209124
225.311975	224.811675	225.683376	225.187875
226.310976	225.797176	226.682377	226.166626
227.303227	226.789427	227.674628	227.158877
228.288728	227.781678	228.660129	228.151128
229.280979	228.767179	229.64563	229.136629
230.26648	229.75268	230.637881	230.12213
231.245231	230.744931	231.616632	231.114381
232.217232	231.716932	232.588633	232.086382
233.195983	232.702433	233.567384	233.065133
234.161234	233.660934	234.532635	234.030384
235.126485	234.626185	235.497885	234.995635
236.105236	235.604936	236.476636	235.967636
237.077237	236.583687	237.455387	236.946387
238.055988	237.562438	238.427388	237.931888
239.048239	238.534439	239.426389	238.903889
240.04049	239.52669	240.41189	239.89614
241.032741	240.518941	241.404141	240.888391
242.024992	241.511191	242.396392	241.880642
243.010493	242.503442	243.381893	242.872893
244.002744	243.488943	244.374144	243.858394
244.974745	244.481194	245.352895	244.850645
245.953496	245.453195	246.324896	245.822646
246.938997	246.431946	247.310397	246.801397
247.904248	247.410697	248.275648	247.773398
248.876249	248.382698	249.254399	248.752149
249.83475	249.347949	250.20615	249.7174
250.813501	250.30645	251.184901	250.675901
251.778752	251.278451	252.150152	251.647902
252.750753	252.250452	253.115403	252.619903
253.722754	253.215703	254.094154	253.585154
254.701505	254.201204	255.079655	254.570655
255.693756	255.179955	256.065156	255.549406
256.659007	256.165456	257.037157	256.534907
257.644508	257.144207	258.022658	257.513657
258.623259	258.122958	258.987909	258.492408
259.60876	259.094959	259.97341	259.464409
260.587511	260.07371	260.952161	260.44316
261.559512	261.059211	261.930912	261.428661
262.538263	262.031212	262.909663	262.400662
263.510263	263.009963	263.881664	263.379413
264.482264	263.975214	264.853665	264.351414
265.454265	264.953965	265.818916	265.323415
266.426266	265.919216	266.797667	266.288666
267.391517	266.891217	267.756168	267.260667
268.343268	267.849718	268.707919	268.225918
269.308519	268.801469	269.67317	269.170919
270.26702	269.76672	270.638421	270.13617
271.212021	270.731971	271.583422	271.101421
272.177272	271.683722	272.541923	272.053172
273.142523	272.642223	273.507173	273.011673
274.101024	273.600724	274.472424	273.970174
275.059525	274.572725	275.430925	274.935425
276.024776	275.531226	276.389426	275.900676
276.983277	276.489726	277.354677	276.859177
277.955278	277.461727	278.319928	277.831178
278.913779	278.420228	279.291929	278.796429
279.89253	279.385479	280.25718	279.75493
280.851031	280.35748	281.222431	280.726931
281.809532	281.322731	282.180932	281.685432
282.774783	282.281232	283.139433	282.650683
283.740034	283.239733	284.104684	283.609184
284.705285	284.204984	285.076685	284.581185
285.684036	285.176985	286.048686	285.553186
286.656037	286.155736	287.020687	286.525186
287.634788	287.120987	287.999438	287.490437
288.613539	288.106488	288.984939	288.482688
289.59904	289.091989	289.97719	289.468189
290.584541	290.09099	290.955941	290.46044
291.563292	291.056241	291.927942	291.425691
292.535293	292.021492	292.886443	292.397692
293.500543	292.993493	293.865194	293.369693
294.472544	293.965494	294.837195	294.341694
295.451295	294.944245	295.815946	295.313695
296.430046	295.916246	296.794697	296.285696
297.395297	296.888247	297.759948	297.264447
298.374048	297.866998	NaN	NaN
