# Supplementary material for: Auditory feedback effect on temporal patterns during self-pacing treadmill walking
Source: PLoS One. 2025 Nov 4;20(11):e0335971. doi: 10.1371/journal.pone.0335971 (PMC12585087; doi:10.1371/journal.pone.0335971)
Supplement: S2 File — This file archive contains gait events from the two test conditions (no sound and with sound) for all included participants, as well as the validation data for the accelerometer-based gait event detection algorithm. All data files are in CSV format. A readme file is included with the details of the file format and contents. (ZIP) [file pone.0335971.s003.zip › TreadmillSoundsData/TestConditions/NoSound/GaitEvents/Subject18_NoSound_GaitEvents.csv]

L_TO	R_TO	L_HS	R_HS
1.812502	2.743203	2.210902	2.930403
3.486503	4.302454	3.918654	4.773155
5.025505	5.787456	5.444155	6.264906
6.524007	7.238707	6.942657	7.709408
7.988758	8.777709	8.407408	9.214659
9.413009	10.11421	9.82491	10.591661
10.817011	11.457461	11.228911	11.928162
12.113012	12.787213	12.531663	13.237663
13.469763	14.096714	13.881664	14.547165
14.745515	15.453465	15.164165	15.897166
16.095516	16.769717	16.514166	17.220167
17.391517	18.079218	17.816918	18.522918
18.687519	19.314469	19.106169	19.75142
19.92277	20.542971	20.34142	20.986671
21.164771	21.791722	21.583422	22.235422
22.393272	23.033723	22.811923	23.470673
23.642024	24.289224	24.067424	24.726175
24.850275	25.483975	25.268925	25.941176
26.139526	26.719227	26.551427	27.156177
27.307277	27.893728	27.719178	28.317178
28.468278	29.041229	28.886929	29.471429
29.60228	30.20898	30.02093	30.645931
30.776781	31.349731	31.188681	31.800182
31.991782	32.632233	32.410432	33.069183
33.220283	33.853984	33.638934	34.290934
34.442034	35.075735	34.867435	35.512685
35.670536	36.290736	36.089186	36.720937
36.885537	37.465237	37.310937	37.888688
38.060038	38.632989	38.478688	39.069939
39.214289	39.84799	39.63294	40.28494
40.43604	41.049491	40.868191	41.493191
41.657792	42.244242	42.076442	42.674443
42.845793	43.472743	43.264443	43.902944
44.047294	44.687745	44.479444	45.131445
45.262295	45.889246	45.680946	46.319446
46.477296	47.050247	46.889197	47.480447
47.651798	48.224748	48.063698	48.661699
48.826299	49.405999	49.244949	49.82945
49.9738	50.600751	50.40595	51.037701
51.202301	51.795502	51.627702	52.239202
52.410552	53.017253	52.829203	53.467703
53.598554	54.225504	54.010454	54.669205
54.827055	55.467505	55.259205	55.897706
56.048806	56.669007	56.453956	57.112707
57.257057	57.857008	57.675708	58.287208
58.424808	59.018009	58.836709	59.454959
59.60606	60.22626	60.01796	60.669961
60.807561	61.427761	61.232961	61.857962
62.009062	62.595513	62.420962	63.032463
63.176813	63.763264	63.595464	64.206964
64.351314	64.964765	64.790215	65.401715
65.532566	66.139266	65.944466	66.569467
66.734067	67.334017	67.152717	67.770968
67.949068	68.576019	68.374468	69.012969
69.164069	69.79777	69.58272	70.22797
70.37232	70.952021	70.797721	71.382221
71.506321	72.099522	71.918222	72.543223
72.694323	73.321273	73.119723	73.751474
73.895824	74.495774	74.321224	74.925975
75.077075	75.663526	75.488975	76.107226
76.278576	76.885277	76.703977	77.322227
77.480077	78.080028	77.885228	78.516978
78.654579	79.274779	79.073229	79.71173
79.85608	80.42228	80.26798	80.859231
81.010331	81.603532	81.428981	82.033732
82.178082	82.757783	82.596733	83.194733
83.339083	83.932284	83.757734	84.369234
84.506834	85.113535	84.925485	85.550486
85.681336	86.254286	86.093236	86.677737
86.808587	87.428787	87.233987	87.858988
88.010088	88.603289	88.428738	89.046989
89.198089	89.77779	89.61674	90.20799
90.36584	90.979291	90.791241	91.409491
91.540342	92.140292	91.965742	92.577243
92.728343	93.341793	93.146993	93.771994
93.916344	94.523045	94.341744	94.959995
95.117845	95.717796	95.536496	96.141246
96.285596	96.899047	96.710997	97.329247
97.487097	98.080298	97.905748	98.503748
98.654849	99.268299	99.086999	99.70525
99.8631	100.4698	100.2885	100.900001
101.051101	101.644302	101.476501	102.081252
102.232352	102.832303	102.651003	103.269253
103.420353	104.013554	103.839004	104.443754
104.588105	105.161055	105.006755	105.598006
105.749106	106.335556	106.167756	106.759007
106.889857	107.496557	107.315257	107.920008
108.050858	108.637309	108.476258	109.074259
109.218609	109.81856	109.64401	110.25551
110.39311	110.986311	110.818511	111.423261
111.581112	112.160812	111.999762	112.591013
112.715113	113.308313	113.127013	113.745264
113.876114	114.469314	114.301514	114.906265
115.050615	115.637066	115.455765	116.060516
116.211616	116.791317	116.623517	117.221517
117.365867	117.945568	117.777768	118.382518
118.553869	119.160569	118.972519	119.57727
119.68787	120.29457	120.09977	120.731521
120.855621	121.442071	121.274271	121.858772
122.009872	122.596323	122.415022	123.033273
123.143873	123.764074	123.576024	124.194274
124.338624	124.931825	124.764025	125.362025
125.499625	126.072576	125.918276	126.516276
126.626877	127.206577	127.045527	127.630028
127.747378	128.347328	128.172778	128.777529
128.915129	129.52858	129.340529	129.96553
130.11663	130.736831	130.528531	131.180531
131.311381	131.877582	131.736782	132.314532
132.452132	133.038583	132.870783	133.468783
133.606384	134.226584	134.025034	134.663535
134.780885	135.374085	135.192785	135.804286
135.928386	136.528337	136.347036	136.958537
137.102887	137.682588	137.514787	138.106038
138.243638	138.823339	138.662289	139.246789
139.384389	139.97759	139.80979	140.40779
140.545391	141.152091	140.964041	141.582292
141.733392	142.319842	142.145292	142.750043
142.894393	143.507843	143.313043	143.938044
144.075644	144.689095	144.494294	145.112545
145.243395	145.870346	145.682296	146.300546
146.451646	147.038097	146.877047	147.468297
147.599148	148.205848	148.024548	148.642799
148.766899	149.373599	149.192299	149.8173
149.97515	150.581851	150.4073	151.018801
151.163151	151.742852	151.588552	152.179802
152.330902	152.917353	152.749553	153.347553
153.505403	154.085104	153.924054	154.515304
154.639405	155.239355	155.058055	155.669556
155.800406	156.380106	156.212306	156.810307
156.954657	157.547858	157.373307	157.984808
158.108908	158.708859	158.541059	159.145809
159.317159	159.89686	159.72906	160.33381
160.47141	161.057861	160.896811	161.508311
161.659412	162.252612	162.078062	162.689563
162.833913	163.420363	163.252563	163.850564
163.994914	164.588115	164.420314	165.018315
165.162665	165.769366	165.588066	166.199566
166.357416	166.957367	166.776067	167.394317
167.525168	168.098118	167.943818	168.528319
168.652419	169.265869	169.077819	169.68932
169.82017	170.42687	170.24557	170.863821
171.008171	171.567622	171.420071	172.011322
172.182672	172.775873	172.601323	173.206073
173.336923	173.930124	173.755574	174.367074
174.518175	175.104625	174.936825	175.534826
175.685926	176.265626	176.104576	176.709327
176.846927	177.473877	177.285827	177.904078
178.034928	178.641629	178.453578	179.065079
179.195929	179.77563	179.62133	180.21933
180.37043	180.923131	180.782331	181.353331
181.490931	182.077382	181.916332	182.514332
182.651933	183.245133	183.070583	183.675334
183.806184	184.399384	184.224834	184.829585
184.973935	185.567136	185.392585	185.997336
186.168686	186.741637	186.580587	187.178587
187.309437	187.909388	187.728088	188.332838
188.483938	189.090639	188.922839	189.53434
189.67194	190.27189	190.09734	190.715591
190.853191	191.439641	191.285341	191.876592
192.020942	192.614143	192.446342	193.051093
193.202193	193.795394	193.620844	194.218844
194.363194	194.929395	194.775095	195.373095
195.530946	196.130896	195.963096	196.574597
196.725697	197.345897	197.157847	197.782848
197.906948	198.493398	198.332348	198.916849
199.054449	199.6274	199.466349	200.06435
200.2087	200.808651	200.634101	201.238851
201.389951	202.003402	201.815352	202.426852
202.537453	203.144153	202.969603	203.581104
203.732204	204.352404	204.157604	204.782605
204.913455	205.520156	205.338855	205.957106
206.074456	206.647407	206.493106	207.084357
207.228707	207.828658	207.647358	208.258858
208.403208	208.989659	208.828609	209.426609
209.57096	210.15066	209.98961	210.580861
210.738711	211.318411	211.150611	211.741862
211.879462	212.492912	212.298112	212.929863
213.087713	213.680914	213.506363	214.117864
214.255464	214.862165	214.680865	215.292365
215.477215	216.090666	215.889116	216.527616
216.658467	217.271917	217.083867	217.708868
217.832968	218.426168	218.258368	218.856369
219.007469	219.60067	219.426119	220.02412
220.16172	220.748171	220.587121	221.205371
221.315971	221.902422	221.734622	222.339372
222.490472	223.056673	222.915873	223.480123
223.597474	224.197424	224.016124	224.620875
224.758475	225.365175	225.177125	225.802126
225.953226	226.546427	226.365126	226.976627
227.120977	227.707428	227.546378	228.144378
228.295478	228.881929	228.714129	229.318879
229.469979	230.07668	229.88863	230.50688
230.637731	231.251181	231.063131	231.688132
231.825732	232.412182	232.251132	232.842383
232.966483	233.546184	233.378383	233.983134
234.107234	234.720685	234.525885	235.144135
235.281735	235.874936	235.700386	236.305136
236.449486	237.035937	236.868137	237.466137
237.596988	238.203688	238.029138	238.640639
238.784989	239.398439	239.217139	239.82189
239.94599	240.552691	240.36464	240.976141
241.120491	241.733942	241.545892	242.164142
242.315242	242.874693	242.720393	243.304893
243.442493	243.988444	243.861144	244.418644
244.576495	245.149445	244.995145	245.593146
245.730746	246.330696	246.156146	246.767647
246.911997	247.511947	247.337397	247.948898
248.072998	248.693199	248.498398	249.116649
249.233999	249.8137	249.63915	250.25065
250.395	250.967951	250.806901	251.398151
251.542502	252.122202	251.967902	252.545653
252.656253	253.256203	253.081653	253.693154
253.803754	254.363204	254.222404	254.793405
254.931005	255.503955	255.349655	255.940906
256.085256	256.664957	256.503906	257.101907
257.246257	257.839458	257.671658	258.269658
258.393758	258.986959	258.819159	259.417159
259.54126	260.09396	259.94641	260.51741
260.634761	261.214461	261.060161	261.631162
261.762012	262.361962	262.194162	262.792163
262.916263	263.516214	263.341663	263.939664
264.050264	264.629965	264.462164	265.066915
265.197765	265.763966	265.609666	266.187416
266.345266	266.911467	266.763917	267.341667
267.432017	268.004968	267.843918	268.448668
268.559269	269.125469	268.971169	269.56242
269.71352	270.29322	270.12542	270.723421
270.854271	271.467721	271.279671	271.897922
272.049022	272.662473	272.474422	273.092673
273.216773	273.782974	273.628674	274.213174
274.371024	274.923725	274.789675	275.353925
275.525276	276.104976	275.943926	276.548677
276.672777	277.272727	277.084677	277.709678
277.827028	278.393228	278.245678	278.823429
278.927279	279.493479	279.332429	279.92368
280.05453	280.627481	280.46643	281.057681
281.202031	281.781732	281.627432	282.205182
282.329282	282.935983	282.754683	283.372933
283.524034	284.123984	283.942684	284.560935
284.698535	285.298485	285.117185	285.721936
285.859536	286.459486	286.278186	286.889687
287.034037	287.627238	287.452687	288.057438
288.228788	288.828739	288.654189	289.272439
289.430289	290.02349	289.84894	290.45369
290.611541	291.211491	291.030191	291.655192
291.806292	292.419742	292.218192	292.849943
293.007793	293.600994	293.426443	294.037944
294.195794	294.782245	294.614445	295.212445
295.370295	295.990496	295.788946	296.434196
296.565047	297.178497	296.990447	297.628948
297.793548	NaN	NaN	NaN
