# Supplementary material for: Auditory feedback effect on temporal patterns during self-pacing treadmill walking
Source: PLoS One. 2025 Nov 4;20(11):e0335971. doi: 10.1371/journal.pone.0335971 (PMC12585087; doi:10.1371/journal.pone.0335971)
Supplement: S2 File — This file archive contains gait events from the two test conditions (no sound and with sound) for all included participants, as well as the validation data for the accelerometer-based gait event detection algorithm. All data files are in CSV format. A readme file is included with the details of the file format and contents. (ZIP) [file pone.0335971.s003.zip › TreadmillSoundsData/TestConditions/NoSound/GaitEvents/Subject19_NoSound_GaitEvents.csv]

L_TO	R_TO	L_HS	R_HS
1.313001	0.778951	1.704652	1.182151
2.406502	1.838702	2.804903	2.228402
3.540504	2.986203	3.925404	3.382653
4.613755	4.066204	5.012155	4.449154
5.754506	5.206955	6.152906	5.596656
6.902007	6.320706	7.286907	6.710407
7.982008	7.434457	8.380408	7.824158
9.075509	8.561709	9.473909	8.944659
10.18926	9.66196	10.580911	10.05166
11.262511	10.721711	11.667662	11.111411
12.376262	11.855712	12.767913	12.238662
13.476513	12.928963	13.868164	13.318663
14.549765	14.035964	14.948165	14.425664
15.616266	15.095715	16.007916	15.478665
16.716517	16.182466	17.108167	16.565417
17.823518	17.289467	18.215168	17.679168
18.910269	18.389718	19.308669	18.779419
19.99702	19.476469	20.38867	19.85942
21.077021	20.542971	21.468671	20.932671
22.123272	21.602722	22.514922	21.985672
23.196523	22.655723	23.588174	23.045423
24.242774	23.722224	24.641175	24.111924
25.343025	24.802225	25.727926	25.198675
26.436526	25.882226	26.828177	26.271926
27.530028	26.989227	27.921678	27.378927
28.596529	28.075978	28.988179	28.458928
29.67653	29.142479	30.06818	29.53218
30.729531	30.20223	31.121181	30.591931
31.836532	31.288981	32.221432	31.678682
32.923283	32.382482	33.314933	32.765433
34.003284	33.469233	34.394934	33.865684
35.110285	34.542485	35.495185	34.938935
36.149786	35.629236	36.548187	36.012186
37.250037	36.695737	37.641688	37.085437
38.336788	37.816238	38.735189	38.199188
39.430289	38.896239	39.82869	39.285939
40.49679	40.00999	40.895191	40.39294
41.583542	41.062991	41.975192	41.452691
42.609543	42.088992	43.001193	42.471942
43.716544	43.155493	44.114944	43.551944
44.823545	44.282744	45.215195	44.672445
45.971046	45.389745	46.355946	45.779446
47.064547	46.516997	47.469697	46.906697
48.185048	47.630748	48.576699	48.027198
49.271799	48.737749	49.66345	49.127449
50.33155	49.8245	50.729951	50.20745
51.404801	50.911251	51.796452	51.294201
52.457802	51.971002	52.849453	52.353952
53.510803	53.003753	53.902454	53.386703
54.563805	54.056754	54.955455	54.446454
55.643806	55.123255	56.028706	55.512955
56.717057	56.169506	57.101957	56.559207
57.716058	57.209007	58.114458	57.598708
58.762309	58.248508	59.153959	58.631459
59.84231	59.301509	60.23396	59.69121
60.935811	60.40176	61.334211	60.791461
62.029312	61.488511	62.420962	61.878212
63.102563	62.568513	63.487463	62.958213
64.196064	63.655264	64.594465	64.038214
65.316565	64.762265	65.701466	65.151965
66.369566	65.835516	66.767967	66.225216
67.469817	66.929017	67.868218	67.318717
68.617319	68.076518	69.008969	68.466218
69.70407	69.143019	70.08897	69.53947
70.784071	70.24327	71.175721	70.632971
71.870822	71.336771	72.269222	71.726472
72.930573	72.403272	73.322223	72.786223
74.010574	73.456273	74.402224	73.845974
75.083825	74.549775	75.475475	74.939475
76.177326	75.623026	76.568977	76.012726
77.264077	76.730027	77.648978	77.119727
78.310328	77.783028	78.708729	78.165978
79.403829	78.896779	79.78873	79.272979
80.42983	79.91603	80.821481	80.30573
81.536832	80.996031	81.921732	81.385731
82.589833	82.049032	82.981483	82.438732
83.609084	83.102033	84.000734	83.484983
84.662085	84.148284	85.053735	84.531235
85.715086	85.201285	86.113486	85.584236
86.774837	86.267786	87.173237	86.643987
87.841338	87.314037	88.232988	87.703738
88.914589	88.380538	89.299489	88.770239
89.96084	89.433539	90.35924	89.81649
91.088091	90.51354	91.472991	90.909991
92.134342	91.593542	92.525993	91.983242
93.194093	92.653293	93.585744	93.042993
94.274094	93.740044	94.665745	94.122994
95.313595	94.806545	95.705246	95.189495
96.353096	95.832546	96.744747	96.215496
97.406097	96.878797	97.797748	97.268497
98.465848	97.945298	98.850749	98.334998
99.498599	98.984799	99.89025	99.367749
100.558351	100.03105	100.950001	100.42075
101.624852	101.124551	102.016502	101.514251
102.684603	102.157302	103.076253	102.540253
103.697104	103.190053	104.088754	103.573004
104.736605	104.216054	105.128255	104.605755
105.769356	105.275805	106.154256	105.658756
106.795357	106.281556	107.187007	106.671257
107.861858	107.341307	108.246758	107.731008
108.881109	108.367308	109.272759	108.757009
109.92736	109.393309	110.31901	109.77626
111.014111	110.46656	111.405761	110.856261
112.006362	111.499311	112.398012	111.882262
113.052613	112.518563	113.444263	112.901513
114.105614	113.571564	114.497264	113.961264
115.178865	114.651565	115.570516	115.034515
116.231866	115.704566	116.623517	116.087516
117.325367	116.784567	117.717018	117.181017
118.425618	117.884818	118.817269	118.274518
119.52587	118.985069	119.90402	119.374769
120.565371	120.05157	120.950271	120.44127
121.625122	121.091071	122.023522	121.480771
122.691623	122.171072	123.083273	122.554023
123.764874	123.224073	124.156524	123.607024
124.831375	124.290574	125.223025	124.680275
125.911376	125.384075	126.303026	125.773776
126.964377	126.450576	127.356027	126.833527
128.037628	127.496827	128.429278	127.886528
129.063629	128.570079	129.455279	128.953029
130.09638	129.58933	130.48803	129.97228
131.129131	130.615331	131.520781	130.998281
132.188882	131.654832	132.580533	132.037782
133.255383	132.707833	133.653784	133.097533
134.342134	133.794584	134.727035	134.184284
135.395135	134.867835	135.786786	135.244035
136.454886	135.927586	136.839787	136.310536
137.521388	136.973837	137.913038	137.363537
138.574389	138.060588	138.966039	138.436788
139.66789	139.127089	140.05954	139.516789
140.781641	140.24084	141.173291	140.637291
141.841392	141.314091	142.233042	141.703792
142.887643	142.353592	143.272543	142.743293
143.967644	143.433593	144.366044	143.823294
145.054395	144.533845	145.446045	144.916795
146.147896	145.607096	146.539547	145.990046
147.214397	146.666847	147.606048	147.056547
148.253898	147.713098	148.645549	148.102798
149.313649	148.779599	149.7053	149.162549
150.40715	149.86635	150.798801	150.2493
151.480401	150.932851	151.872052	151.322551
152.573903	152.033102	152.958803	152.422802
153.613404	153.086103	154.011804	153.469053
154.666405	154.145854	155.064805	154.528805
155.699156	155.212355	156.090806	155.595306
156.745407	156.245106	157.130307	156.628057
157.757908	157.264357	158.142808	157.647308
158.810909	158.290358	159.202559	158.680059
159.87741	159.356859	160.26906	159.74656
160.896661	160.38961	161.288311	160.779311
161.915912	161.422361	162.307562	161.805312
162.914913	162.428112	163.306563	162.811063
163.934164	163.440613	164.325814	163.823564
164.980415	164.459864	165.365315	164.849565
166.013166	165.499365	166.398066	165.882316
167.072917	166.525367	167.464567	166.915067
168.139418	167.605368	168.531069	167.995068
169.178919	168.658369	169.57057	169.041319
170.21842	169.71137	170.610071	170.09432
171.284921	170.744121	171.676572	171.140571
172.331172	171.844372	172.716073	172.220572
173.377423	172.870373	173.769074	173.260073
174.416924	173.889624	174.808575	174.279324
175.456425	174.935875	175.848076	175.325575
176.468926	175.968626	176.860577	176.351576
177.555678	177.028377	177.947328	177.418077
178.642429	178.108378	179.034079	178.491328
179.68868	179.174879	180.08033	179.56458
180.741681	180.21438	181.133331	180.604081
181.747432	181.233631	182.145832	181.616582
182.793683	182.273132	183.192083	182.656083
183.873684	183.353133	184.265334	183.736084
184.926685	184.446634	185.318335	184.829585
185.972936	185.432135	186.357836	185.821836
186.998937	186.471636	187.397337	186.861337
187.997938	187.504387	188.389588	187.880588
189.057689	188.537139	189.456089	188.920089
190.14444	189.63739	190.529341	190.02709
191.204191	190.656641	191.595842	191.046341
192.257192	191.723142	192.655593	192.112842
193.323693	192.789643	193.722094	193.179343
194.396944	193.862894	194.788595	194.252594
195.443195	194.922645	195.828096	195.305595
196.509696	195.982396	196.894597	196.365346
197.569448	197.028647	197.967848	197.411597
198.615699	198.095148	199.014099	198.478098
199.7092	199.195399	200.10085	199.5851
200.735201	200.2214	201.126851	200.604351
201.781452	201.240651	202.173102	201.623602
202.847953	202.327402	203.246353	202.710353
203.968454	203.441153	204.366854	203.830854
205.028205	204.494154	205.426605	204.883855
206.094706	205.560656	206.479606	205.943606
207.167957	206.620407	207.546108	207.010107
208.234458	207.680158	208.632859	208.069858
209.307709	208.780409	209.69936	209.170109
210.38096	209.84691	210.772611	210.22986
211.467711	210.933661	211.859362	211.323361
212.567963	212.020412	212.959613	212.403362
213.627714	213.086913	214.019364	213.476613
214.754965	214.207414	215.153365	214.597115
215.848466	215.307665	216.246866	215.690616
216.921717	216.401166	217.313367	216.790867
217.940968	217.440667	218.332618	217.830368
219.007469	218.486918	219.412619	218.869869
220.00647	219.56692	220.39812	219.98362
220.985221	220.49842	221.370121	220.888121
222.011222	221.504171	222.396122	221.887122
223.077723	222.557173	223.469373	222.946873
224.110474	223.603424	224.502124	223.993124
225.102725	224.609175	225.494375	224.998875
226.148976	225.614926	226.540627	226.004626
227.181727	226.661177	227.573378	227.050877
228.221228	227.720928	228.612879	228.103878
229.247229	228.719929	229.63888	229.109629
230.29348	229.77293	230.685131	230.16263
231.332981	230.819181	231.738132	231.202131
232.399482	231.872182	232.791133	232.248382
233.425483	232.904933	233.817134	233.287883
234.471734	233.957934	234.870135	234.340884
235.565236	235.051435	235.956886	235.434385
236.618237	236.090936	237.009887	236.473886
237.664488	237.150687	238.049388	237.533638
238.697239	238.169938	239.088889	238.559639
239.74349	239.222939	240.13514	239.61264
240.782991	240.28944	241.181391	240.672391
241.829242	241.328941	242.214142	241.711892
242.882243	242.361692	243.280643	242.751393
243.887994	243.394443	244.279644	243.770644
244.927495	244.413694	245.319145	244.796645
246.000746	245.473445	246.385646	245.863146
247.060497	246.546697	247.445397	246.936397
248.106748	247.572698	248.498398	247.962398
249.146249	248.625699	249.53115	249.008649
250.19925	249.67195	250.584151	250.0549
251.265751	250.711451	251.650652	251.101151
252.285002	251.777952	252.683403	252.160902
253.338003	252.824203	253.729654	253.200403
254.370754	253.856954	254.755655	254.239904
255.437255	254.903205	255.822156	255.299655
256.476756	255.962956	256.875157	256.345906
257.583758	257.049707	257.968658	257.432657
258.663759	258.156708	259.062159	258.539659
259.74376	259.229959	260.14216	259.61291
260.810261	260.28971	261.201911	260.672661
261.863262	261.335961	262.254912	261.725662
262.963513	262.402462	263.355163	262.798913
264.070514	263.516214	264.455414	263.912664
265.116765	264.596215	265.508415	264.972415
266.176516	265.642466	266.574917	266.032166
267.270017	266.742717	267.661668	267.125667
268.316268	267.782218	268.714669	268.165168
269.409769	268.868969	269.79467	269.258669
270.47627	269.93547	270.861171	270.31842
271.529272	270.988471	271.920922	271.378171
272.582273	272.048222	272.980673	272.437922
273.669024	273.134973	274.060674	273.524673
274.722025	274.194724	275.113675	274.577675
275.795276	275.274725	276.186926	275.664426
276.868527	276.341226	277.260177	276.730927
277.935028	277.407727	278.333428	277.790678
279.008279	278.487728	279.399929	278.877429
280.09503	279.56773	280.47318	279.95743
281.114281	280.600481	281.512681	280.983431
282.214532	281.673732	282.599433	282.049932
283.247283	282.726733	283.638934	283.116433
284.293534	283.759484	284.691935	284.142434
285.380285	284.852985	285.765186	285.235935
286.433286	285.912736	286.818187	286.295686
287.472787	286.945487	287.864438	287.328437
288.525789	288.005238	288.917439	288.388188
289.59904	289.044739	289.99069	289.434439
290.699291	290.15174	291.090941	290.534691
291.759042	291.218241	292.143942	291.607942
292.845793	292.291492	293.230693	292.674443
293.905544	293.364743	294.297194	293.754444
294.972045	294.424494	295.363695	294.814195
296.072296	295.497745	296.463946	295.894196
297.172547	296.618247	297.557448	297.007947
298.245798	297.704998	NaN	NaN
