# Supplementary material for: Auditory feedback effect on temporal patterns during self-pacing treadmill walking
Source: PLoS One. 2025 Nov 4;20(11):e0335971. doi: 10.1371/journal.pone.0335971 (PMC12585087; doi:10.1371/journal.pone.0335971)
Supplement: S2 File — This file archive contains gait events from the two test conditions (no sound and with sound) for all included participants, as well as the validation data for the accelerometer-based gait event detection algorithm. All data files are in CSV format. A readme file is included with the details of the file format and contents. (ZIP) [file pone.0335971.s003.zip › TreadmillSoundsData/TestConditions/NoSound/GaitEvents/Subject2_NoSound_GaitEvents.csv]

L_TO	R_TO	L_HS	R_HS
2.109502	2.216702	2.507902	2.518652
3.250253	3.330453	3.614904	3.585154
4.296504	4.417204	4.674655	4.658405
5.403505	5.591706	5.768156	5.718156
6.429506	6.529957	6.800907	6.777907
7.529758	7.603208	7.894408	7.837658
8.555759	8.642709	8.933909	8.917659
9.61551	9.73621	10.02066	10.02466
10.736011	10.863461	11.120911	11.097911
11.870012	11.977212	12.254912	12.238662
12.970263	13.077463	13.368663	13.379413
14.084014	14.170964	14.475664	14.459414
15.184265	15.304965	15.582666	15.573166
16.325016	16.594217	16.709917	16.700417
17.459017	17.552718	17.837168	17.820918
18.532269	18.612469	18.917169	18.887419
19.61227	19.73972	20.00392	19.96742
20.665271	20.779221	21.063671	21.054171
21.779022	21.852472	22.163922	22.113922
22.825273	22.925723	23.196673	23.166923
23.878274	23.998974	24.263174	24.240174
24.944775	25.072225	25.316175	25.272925
25.991026	26.287226	26.382676	26.386676
27.104777	27.252477	27.469427	27.439677
28.191528	28.278478	28.569679	28.512928
29.231029	29.331479	29.62268	29.58618
30.29753	30.45198	30.682431	30.659431
31.364031	31.471231	31.748932	31.712432
32.417032	32.557983	32.801933	32.792433
33.490283	33.590734	33.868434	33.845434
34.556785	34.684235	34.941685	34.945685
35.657036	35.784486	36.035186	35.998686
36.703287	36.803737	37.088187	37.085437
37.803538	37.910738	38.174938	38.151938
38.836289	38.950239	39.227939	39.191439
39.88254	39.78049	40.28094	40.27819
40.955791	41.042741	41.340691	41.317691
42.042542	42.156492	42.413942	42.357192
43.041543	43.148743	43.433193	43.423693
44.135044	44.370494	44.513194	44.483444
45.174545	45.315495	45.559446	45.536446
46.247796	46.348246	46.625947	46.596197
47.287297	47.407997	47.678948	47.655948
48.360548	48.474498	48.745449	48.729199
49.427049	49.53425	49.8187	49.80245
50.5003	50.648001	50.891951	50.875701
51.607302	51.721252	51.978702	51.962452
52.673803	52.781003	53.072203	53.096453
53.814554	53.915004	54.212954	54.183204
54.908055	55.015255	55.292955	55.269955
55.981306	56.203256	56.379706	56.370206
57.054557	57.175257	57.439457	57.423207
58.107558	58.336258	58.499208	58.482958
59.180809	59.274509	59.57246	59.52921
60.24731	60.35451	60.618711	60.595711
61.286811	61.184761	61.658212	61.641962
62.312812	62.413262	62.690963	62.667963
63.359063	63.560764	63.737214	63.687214
64.405314	64.688015	64.790215	64.787465
65.465065	65.579016	65.849966	65.820216
66.524817	66.719767	66.909717	66.866467
67.564318	67.671518	67.955968	67.919468
68.610569	68.738019	68.995469	68.972469
69.67032	69.80452	70.05522	70.04572
70.736821	70.844021	71.121721	71.091971
71.789822	71.903772	72.174722	72.158472
72.849573	72.956773	73.234473	73.218223
73.929574	74.016524	74.314474	74.284724
74.989325	75.076275	75.374225	75.344475
76.042326	76.142776	76.427226	76.404226
77.088577	77.209277	77.466727	77.457227
78.148328	78.248778	78.533229	78.496728
79.194579	79.403029	79.57948	79.54973
80.24083	80.48978	80.625731	80.589231
81.293831	81.434781	81.665232	81.655732
82.387332	82.474282	82.758733	82.742483
83.453833	83.534034	83.831984	83.808984
84.547335	84.634285	84.932235	84.902485
85.688086	85.775036	86.066236	86.049986
86.747837	86.834787	87.139487	87.116487
87.821088	87.908038	88.205988	88.182988
88.887589	89.015039	89.292739	89.289989
90.00809	90.10179	90.39299	90.36999
91.094841	91.202041	91.486491	91.503991
92.195092	91.904042	92.566493	92.556993
93.275093	93.382293	93.659994	93.609994
94.301094	94.374544	94.685995	94.656245
95.333845	95.441045	95.711996	95.688996
96.366596	96.075546	96.744747	96.721747
97.399347	97.506547	97.777498	97.740998
98.459098	98.546049	98.830499	98.800749
99.451349	99.7138	99.83625	99.8065
100.4841	100.706051	100.855501	100.832501
101.503351	101.617302	101.874752	101.811252
102.509102	102.596053	102.880503	102.844003
103.514853	103.743554	103.899754	103.876754
104.547605	104.654805	104.925755	104.882505
105.580356	105.680806	105.965256	105.949006
106.606357	106.713557	106.991257	106.948007
107.645858	107.746308	108.024008	107.980758
108.665109	108.752059	109.056759	109.040509
109.72486	109.81181	110.10301	110.08676
110.757611	110.844561	111.135761	111.106011
111.790362	111.917812	112.161762	112.091512
112.809613	112.876313	113.201263	113.313263
113.673614	113.760564	114.051764	114.244764
114.598365	114.705565	114.976515	114.926515
115.577116	115.677566	115.948516	116.161766
116.542367	116.642817	116.913767	116.850267
117.534618	117.641818	117.912768	117.835768
118.513368	118.593569	118.891519	118.848269
119.53937	119.76132	119.91752	119.88777
120.565371	120.679321	120.957021	120.940771
121.658872	121.759322	122.030272	121.993772
122.698373	122.805573	123.090023	123.060273
123.758124	123.851824	124.143024	124.133524
124.831375	124.945325	125.196025	125.146025
125.857376	125.964576	126.249026	126.226026
126.950877	127.031077	127.329027	127.279027
127.983628	128.057078	128.361778	128.318528
129.023129	129.123579	129.408029	129.385029
130.08288	130.17658	130.46103	130.44478
131.162881	131.256581	131.547782	131.524781
132.229382	132.323082	132.621033	132.604783
133.322883	133.416583	133.714534	133.698284
134.409634	134.503334	134.794535	134.771535
135.449135	135.596836	135.847536	135.858286
136.542637	136.629587	136.934287	136.904537
137.602388	137.689338	137.987288	137.964288
138.675639	138.755839	139.067289	139.017289
139.68814	139.80209	140.07304	140.05679
140.754641	140.875341	141.139541	141.130041
141.834642	141.948592	142.219542	142.183042
142.907893	142.988093	143.292793	143.283293
143.994644	144.095094	144.386294	144.370044
145.074645	145.168345	145.466295	145.456795
146.161396	146.268596	146.559797	146.543547
147.254897	147.348597	147.639798	147.610048
148.334898	148.435348	148.719799	148.696799
149.408149	149.495099	149.7863	149.77005
150.46115	150.676351	150.839301	150.823051
151.527652	151.628102	151.905802	151.882802
152.594153	152.694603	152.972303	152.956053
153.640404	153.747604	154.032054	154.022554
154.747405	154.841105	155.118805	155.068805
155.766656	155.873856	156.151556	156.128556
156.833157	156.920107	157.211307	157.181557
157.886158	157.979858	158.277808	158.268308
158.972909	159.086859	159.344309	159.314559
160.01241	160.09936	160.41081	160.38106
161.092411	161.226611	161.484061	161.474561
162.165662	162.286362	162.557313	162.547813
163.252413	163.366363	163.644064	163.641314
164.359414	164.432864	164.751065	164.748315
165.479915	165.742366	165.858066	165.841816
166.532917	166.653617	166.931317	166.935317
167.646668	167.753868	168.031568	167.995068
168.699669	168.800119	169.084569	169.048069
169.75942	169.85312	170.14432	170.12132
170.778671	170.865621	171.177071	171.133821
171.845172	171.952372	172.223322	172.186822
172.844173	172.958123	173.229073	173.165573
173.836424	173.930124	174.214574	174.157824
174.835425	174.929125	175.213575	175.170325
175.854676	176.063126	176.239576	176.196326
176.860427	176.987877	177.238577	177.202077
177.879678	177.993628	178.251078	178.214578
178.946179	179.039879	179.317579	179.281079
179.95868	180.08613	180.34358	180.34083
181.031931	181.280881	181.430331	181.414081
182.098432	182.306882	182.483332	182.467082
183.144683	183.265383	183.529584	183.520083
184.217934	184.325134	184.582585	184.539335
185.270935	185.351135	185.649086	185.612586
186.317186	186.431136	186.688587	186.658837
187.356687	187.463887	187.734838	187.711838
188.375938	188.476388	188.767589	188.731089
189.415439	189.54289	189.79359	189.77734
190.44144	190.663391	190.826341	190.783091
191.487691	191.777142	191.865842	191.836092
192.473192	192.587143	192.851343	192.801343
193.492443	193.383643	193.877344	193.840844
194.579195	194.659395	194.943845	194.853345
195.530946	195.631396	195.915846	195.892846
196.556947	196.677647	196.941847	196.918847
197.589698	197.811648	197.967848	197.924598
198.635949	198.763399	199.000599	198.964099
199.63495	199.7489	200.0131	199.96985
200.681201	200.781651	201.059351	201.043101
201.734202	201.841402	202.112352	202.075852
202.793953	202.874153	203.185603	203.155853
203.894204	203.981154	204.279104	204.256104
204.994455	205.088155	205.379355	205.369855
206.074456	206.154656	206.466106	206.456606
207.174707	207.268407	207.546108	207.516357
208.247958	208.334908	208.632859	208.589609
209.273959	209.401409	209.65886	209.62911
210.32021	210.43416	210.691611	210.634861
211.325961	211.446661	211.704112	211.667612
212.351962	212.452412	212.716613	212.653113
213.344213	213.458163	213.708864	213.638614
214.343214	214.436914	214.714615	214.664615
215.348965	215.469665	215.713616	215.670366
216.341216	216.441666	216.719367	216.682867
217.346967	217.460917	217.725118	217.708868
218.406718	218.520669	218.791619	218.788869
219.54072	219.66817	219.93237	219.93637
220.674721	220.775171	221.086621	221.104121
221.909972	221.983422	222.342122	222.400122
223.280223	223.340173	223.719124	223.750124
224.603225	224.919675	225.028625	225.093375
225.926226	226.013176	226.338126	226.355626
227.107477	227.201177	227.512627	227.530128
228.281978	228.402678	228.673629	228.643879
229.368729	229.475929	229.76038	229.75763
230.47573	230.596431	230.840381	230.803881
231.494981	231.602182	231.866382	231.823132
232.493982	232.621433	232.878883	232.862633
233.533484	233.647434	233.911634	233.854884
234.532485	234.646435	234.917385	234.874135
235.538236	235.726436	235.916386	235.893386
236.570987	236.698437	236.942387	236.912637
237.583488	237.704188	237.954888	237.931888
