# Supplementary material for: Auditory feedback effect on temporal patterns during self-pacing treadmill walking
Source: PLoS One. 2025 Nov 4;20(11):e0335971. doi: 10.1371/journal.pone.0335971 (PMC12585087; doi:10.1371/journal.pone.0335971)
Supplement: S2 File — This file archive contains gait events from the two test conditions (no sound and with sound) for all included participants, as well as the validation data for the accelerometer-based gait event detection algorithm. All data files are in CSV format. A readme file is included with the details of the file format and contents. (ZIP) [file pone.0335971.s003.zip › TreadmillSoundsData/TestConditions/NoSound/GaitEvents/Subject20_NoSound_GaitEvents.csv]

L_TO	R_TO	L_HS	R_HS
1.724752	1.156951	2.123152	1.566902
2.852003	2.284202	3.250403	2.687403
3.938754	3.391203	4.337154	3.787654
5.039005	4.484704	5.437405	4.887905
6.112256	5.578206	6.503906	5.967906
7.192257	6.644707	7.583908	7.041157
8.265508	7.738208	8.650409	8.127908
9.318509	8.791209	9.72366	9.187659
10.39851	9.87796	10.783411	10.25416
11.478511	10.930961	11.870162	11.327411
12.538263	11.997462	12.929913	12.387162
13.598014	13.063963	13.989664	13.453663
14.657765	14.130464	15.042665	14.520164
15.717516	15.183465	16.109166	15.573166
16.757017	16.236466	17.162167	16.632917
17.904518	17.336717	18.282668	17.726418
18.930519	18.416718	19.328919	18.799669
19.99702	19.462969	20.38867	19.85267
21.056771	20.522721	21.455171	20.919171
22.109772	21.609472	22.501422	21.985672
23.176273	22.635473	23.561174	23.031923
24.209024	23.701974	24.620925	24.091674
25.289025	24.768475	25.673926	25.151425
26.328526	25.801226	26.706677	26.197676
27.354527	26.840727	27.746178	27.223677
28.421028	27.886978	28.805929	28.283428
29.480779	28.946729	29.86568	29.336429
30.533781	30.00648	30.925431	30.38943
31.600282	31.066231	31.985182	31.449181
32.660033	32.125982	33.044933	32.522432
33.692784	33.165483	34.077684	33.555184
34.732285	34.198234	35.117185	34.587935
35.792036	35.244485	36.176936	35.634186
36.824787	36.304236	37.216437	36.693937
37.884538	37.357237	38.269438	37.746938
38.924039	38.403488	39.315689	38.786439
39.98379	39.456489	40.36869	39.84619
41.030041	40.49599	41.414941	40.899191
42.076292	41.555742	42.461192	41.938692
43.129293	42.588493	43.507443	42.984943
44.148544	43.634744	44.533445	44.024444
45.188045	44.660745	45.586446	45.063945
46.268046	45.740746	46.652947	46.137196
47.314297	46.793747	47.692448	47.176697
48.394298	47.846748	48.779199	48.249948
49.447299	48.913249	49.83895	49.309699
50.5003	49.973	50.891951	50.36945
51.573552	51.032751	51.958452	51.422451
52.613053	52.092502	52.997953	52.475452
53.672804	53.138753	54.050954	53.521703
54.712305	54.185004	55.097205	54.574705
55.731556	55.204255	56.116456	55.600706
56.784557	56.257256	57.169457	56.640207
57.817308	57.290007	58.202208	57.679708
58.856809	58.329508	59.241709	58.705709
59.88956	59.389259	60.26771	59.77221
60.915561	60.40176	61.300461	60.777961
61.975312	61.448011	62.360212	61.837712
63.021563	62.501012	63.406463	62.877213
64.067814	63.554014	64.445964	63.936964
65.093815	64.580015	65.485465	64.962965
66.153566	65.626266	66.545217	66.015966
67.193067	66.686017	67.577968	67.062217
68.239318	67.712018	68.617469	68.101718
69.278819	68.758269	69.66372	69.147969
70.30482	69.77752	70.689721	70.16722
71.330821	70.830521	71.722472	71.206721
72.397322	71.863272	72.782223	72.246222
73.436823	72.929773	73.814974	73.305973
74.483074	73.955774	74.874725	74.345474
75.556326	75.008775	75.941226	75.398475
76.568827	76.061776	76.953727	76.444726
77.621828	77.101277	77.999978	77.490977
78.654579	78.127278	79.032729	78.516978
79.70758	79.173529	80.08573	79.56323
80.726831	80.20628	81.111731	80.595981
81.759582	81.245781	82.144482	81.635482
82.785583	82.292032	83.170483	82.668233
83.804834	83.304533	84.182984	83.687484
84.837585	84.323784	85.208985	84.699985
85.877086	85.343035	86.255236	85.725986
86.896337	86.375786	87.281237	86.758737
87.949338	87.415287	88.327488	87.804988
88.961839	88.434538	89.353489	88.824239
90.00134	89.487539	90.39299	89.87049
91.054341	90.540541	91.439241	90.930241
92.093842	91.566542	92.478742	91.956242
93.133343	92.633043	93.524994	93.009243
94.166094	93.645544	94.557745	94.028494
95.205595	94.691795	95.576996	95.074745
96.231596	95.704296	96.609747	96.080496
97.244097	96.730297	97.635748	97.113247
98.290348	97.776548	98.681999	98.152748
99.323099	98.816049	99.68775	99.192249
100.34235	99.82855	100.727251	100.2115
101.408851	100.868051	101.793752	101.257751
102.441602	101.914302	102.826503	102.290502
103.467603	102.953803	103.845754	103.336753
104.493604	103.979804	104.885255	104.362754
105.519606	105.019305	105.897756	105.395505
106.525357	106.018306	106.903507	106.408006
107.571608	107.044307	107.956508	107.434007
108.604359	108.097308	108.989259	108.480258
109.61686	109.096309	110.00176	109.486009
110.642861	110.13581	111.027761	110.51201
111.648612	111.148311	112.033512	111.531262
112.708363	112.187812	113.079763	112.570763
113.727614	113.207063	114.112514	113.590014
114.746865	114.239814	115.145265	114.629515
115.779616	115.259065	116.171266	115.642016
116.812367	116.298566	117.197267	116.695017
117.845118	117.331317	118.243518	117.714268
118.857619	118.364068	119.235769	118.740269
119.88362	119.363069	120.26177	119.75952
120.902871	120.38907	121.301271	120.765271
121.955872	121.448821	122.340772	121.825022
123.008873	122.481572	123.407273	122.864523
124.055124	123.521074	124.440024	123.910774
125.108125	124.574075	125.506525	124.963775
126.167876	125.640576	126.552777	126.037026
127.234377	126.700327	127.626028	127.090027
128.294128	127.753328	128.685779	128.149778
129.360629	128.826579	129.75228	129.216279
130.40013	129.87958	130.798531	130.27603
131.446381	130.932581	131.831282	131.315531
132.479132	131.951832	132.864033	132.348282
133.505133	133.004833	133.890034	133.381033
134.544635	134.030834	134.929535	134.420534
135.557136	135.063585	135.948786	135.439785
136.623637	136.082836	137.001787	136.472536
137.642888	137.129087	138.021038	137.512037
138.695889	138.161838	139.080789	138.544789
139.74889	139.214839	140.13379	139.60454
140.822141	140.27459	141.207041	140.664291
141.868392	141.341091	142.260042	141.737542
142.934893	142.394092	143.319793	142.790543
143.987894	143.460593	144.366044	143.850294
145.034145	144.506844	145.419045	144.889795
146.053396	145.539596	146.431546	145.922546
147.086147	146.565597	147.464297	146.955297
148.132398	147.618598	148.524049	147.994798
149.171899	148.664849	149.56355	149.047799
150.2249	149.70435	150.609801	150.0873
151.284651	150.743851	151.669552	151.133551
152.317402	151.803602	152.709053	152.179802
153.370403	152.843103	153.762054	153.232803
154.436904	153.909604	154.835305	154.279054
155.476405	154.955855	155.868056	155.338805
156.515906	156.008856	156.900807	156.385056
157.582408	157.055107	157.974058	157.444807
158.648909	158.135108	159.027059	158.511308
159.69516	159.147609	160.08006	159.54406
160.761661	160.21411	161.139811	160.610561
161.794412	161.267111	162.179312	161.670312
162.827163	162.320112	163.212063	162.703063
163.853164	163.346113	164.238064	163.722314
164.892665	164.378864	165.277565	164.761815
165.932166	165.418365	166.310316	165.794566
166.958167	166.444366	167.343067	166.827317
168.011168	167.490617	168.396068	167.866818
169.064169	168.530119	169.449069	168.919819
170.11042	169.58312	170.50207	169.97282
171.176921	170.642871	171.561822	171.032571
172.236672	171.682372	172.628323	172.078822
173.276173	172.762373	173.674574	173.152073
174.342674	173.822124	174.727575	174.205074
175.388925	174.875125	175.773826	175.258075
176.394676	175.901126	176.772827	176.284076
177.434177	176.900127	177.812328	177.289827
178.453428	177.932878	178.838329	178.315828
179.486179	178.972379	179.87783	179.355329
180.539181	180.02538	180.924081	180.40158
181.598932	181.058131	181.983832	181.447831
182.645183	182.124632	183.036833	182.521082
183.711684	183.184383	184.103334	183.567334
184.791685	184.257634	185.176585	184.647335
185.851436	185.317385	186.236336	185.707086
186.877437	186.350136	187.275837	186.753337
187.930438	187.409887	188.315338	187.799588
188.983439	188.456138	189.361589	188.845839
190.02969	189.495639	190.41459	189.88534
191.082691	190.555391	191.467591	190.945091
192.135692	191.615142	192.527343	191.998092
193.181943	192.654643	193.573594	193.044343
194.248444	193.707644	194.640095	194.097344
195.287945	194.774145	195.679596	195.157095
196.334196	195.800146	196.725847	196.189846
197.387197	196.866647	197.772098	197.249597
198.433448	197.906148	198.811599	198.295848
199.479699	198.959149	199.8646	199.348849
200.525951	199.99865	200.917601	200.38835
201.572202	201.051651	201.957102	201.434601
202.638703	202.104652	203.016853	202.494352
203.684954	203.144153	204.069854	203.533854
204.724455	204.210654	205.116105	204.600355
205.804456	205.270405	206.189356	205.660106
206.864207	206.336906	207.249107	206.719857
207.917208	207.389907	208.302108	207.772858
208.963459	208.442908	209.355109	208.825859
209.98946	209.482409	210.36761	209.87211
211.035711	210.50841	211.420611	210.898111
212.095462	211.568162	212.473612	211.944362
213.134963	212.614413	213.519863	212.997363
214.187964	213.660664	214.572865	214.050364
215.227465	214.693415	215.612366	215.083115
216.266966	215.739666	216.658617	216.122616
217.319967	216.779167	217.698118	217.175617
218.372968	217.825418	218.757869	218.215118
219.405719	218.885169	219.78387	219.261369
220.45872	219.93142	220.843621	220.31437
221.531972	221.004671	221.923622	221.387621
222.598473	222.057672	222.990123	222.440622
223.671724	223.137673	224.070124	223.534124
224.738225	224.217674	225.129875	224.600625
225.811476	225.270675	226.196376	225.667126
226.871227	226.350676	227.256127	226.740377
227.917478	227.383427	228.288878	227.773128
228.943479	228.429678	229.335129	228.812629
229.99648	229.475929	230.39488	229.85888
231.089981	230.542431	231.481631	230.938881
232.142982	231.608932	232.527883	231.998632
233.189233	232.661933	233.574134	233.051633
234.248984	233.721684	234.627135	234.104634
235.295235	234.761185	235.680136	235.157635
236.334736	235.814186	236.719637	236.203886
237.401237	236.853687	237.772638	237.250137
238.427238	237.899938	238.805389	238.289638
239.473489	238.939439	239.87189	239.335889
240.519741	239.99244	240.904641	240.38214
241.586242	241.038691	241.964392	241.428391
242.618993	242.098442	242.997143	242.481392
243.671994	243.151443	244.056894	243.527643
244.718245	244.190944	245.103145	244.580645
245.764496	245.243945	246.156146	245.633646
246.837747	246.303696	247.222647	246.693397
247.877248	247.349947	248.262148	247.739648
248.909999	248.396198	249.301649	248.779149
249.9495	249.442449	250.34115	249.81865
251.009251	250.48195	251.367151	250.864901
252.021752	251.507951	252.413402	251.897652
253.068003	252.540703	253.446153	252.930403
254.121004	253.586954	254.505904	253.969904
255.153755	254.639955	255.545406	255.022905
256.213506	255.672706	256.598407	256.075906
257.280007	256.745957	257.671658	257.142407
258.339758	257.812458	258.731409	258.208908
259.399509	258.858709	259.79116	259.248409
260.45926	259.93871	260.850911	260.32841
261.519012	260.991711	261.903912	261.374661
262.565263	262.037962	262.956913	262.434412
263.604764	263.070713	263.996414	263.460413
264.651015	264.137214	265.042665	264.526914
265.683766	265.169965	266.061916	265.552916
266.730017	266.209466	267.114917	266.599167
267.776268	267.235467	268.154418	267.625168
268.836019	268.281718	269.214169	268.671419
269.85527	269.341469	270.24692	269.73117
270.921771	270.38772	271.313421	270.784171
271.974772	271.440721	272.352922	271.837172
273.034523	272.493722	273.412673	272.876673
274.060524	273.526474	274.445424	273.922924
275.100025	274.565975	275.484925	274.962425
276.146276	275.612226	276.531177	276.001926
277.192527	276.658477	277.577428	277.048177
278.245528	277.704728	278.630429	278.094428
279.278279	278.764479	279.66993	279.154179
280.33803	279.80398	280.722931	280.18693
281.397781	280.870481	281.789432	281.260181
282.457532	281.923482	282.849183	282.319932
283.517284	282.989983	283.908934	283.386433
284.577035	284.042984	284.975435	284.432684
285.630036	285.116235	286.021686	285.505935
286.696537	286.155736	287.074687	286.552187
287.736038	287.208737	288.100688	287.605188
288.748539	288.234738	289.126689	288.617689
289.78129	289.247239	290.16619	289.63019
290.800541	290.30024	291.185441	290.676441
291.846792	291.332991	292.231692	291.722692
292.920043	292.385992	293.298193	292.775693
293.966294	293.445743	294.344444	293.828694
294.992295	294.471744	295.377195	294.861445
296.038546	295.511245	296.423446	295.900946
297.084797	296.570997	297.469697	296.953947
298.144548	297.617248	NaN	298.000198
