# Supplementary material for: Auditory feedback effect on temporal patterns during self-pacing treadmill walking
Source: PLoS One. 2025 Nov 4;20(11):e0335971. doi: 10.1371/journal.pone.0335971 (PMC12585087; doi:10.1371/journal.pone.0335971)
Supplement: S2 File — This file archive contains gait events from the two test conditions (no sound and with sound) for all included participants, as well as the validation data for the accelerometer-based gait event detection algorithm. All data files are in CSV format. A readme file is included with the details of the file format and contents. (ZIP) [file pone.0335971.s003.zip › TreadmillSoundsData/TestConditions/NoSound/GaitEvents/Subject21_NoSound_GaitEvents.csv]

L_TO	R_TO	L_HS	R_HS
2.480752	1.703702	2.858903	2.120402
4.107504	3.411453	4.526155	3.841654
5.579006	4.889705	5.977406	5.306405
6.800757	6.185706	7.219407	6.595657
8.009008	7.420957	8.414158	7.817408
9.176759	8.602209	9.57516	8.998659
10.35126	9.77671	10.749661	10.16641
11.525762	10.944461	11.924162	11.340911
12.680013	12.098712	13.085163	12.495162
13.841014	13.252963	14.239414	13.649414
15.002015	14.413964	15.407165	14.817165
16.223766	15.595216	16.628917	16.005166
17.405017	16.837217	17.810168	17.233667
18.593019	17.991468	18.984669	18.387918
19.75402	19.172719	20.14567	19.56917
20.888021	20.31347	21.279671	20.709921
22.015272	21.454221	22.413672	21.843922
23.122273	22.561223	23.513923	22.950923
24.222524	23.674974	24.614175	24.057924
25.316025	24.768475	25.707676	25.151425
26.429776	25.882226	26.821427	26.271926
27.530028	26.989227	27.928428	27.365427
28.637029	28.069228	29.028679	28.465678
29.75753	29.189729	30.14918	29.57943
30.830781	30.28998	31.229181	30.679681
31.937782	31.396981	32.336182	31.793432
33.051533	32.476982	33.436433	32.873433
34.131534	33.570484	34.523184	33.960184
35.198035	34.670735	35.589686	35.053685
36.257786	35.730486	36.656187	36.113436
37.331037	36.796987	37.722688	37.186687
38.411038	37.890488	38.802689	38.266688
39.491039	38.950239	39.88269	39.339939
40.577791	40.03024	40.969441	40.41319
41.678042	41.123741	42.076442	41.513441
42.771543	42.230742	43.163193	42.613693
43.858294	43.310743	44.243194	43.693694
44.938295	44.404244	45.336695	44.793945
46.025046	45.504495	46.409946	45.873946
47.078047	46.550747	47.469697	46.933697
48.144548	47.603748	48.536199	48.000198
49.190799	48.670249	49.58245	49.053199
50.25055	49.72325	50.642201	50.1062
51.323801	50.796501	51.701952	51.186201
52.356552	51.829252	52.754953	52.218952
53.443303	52.909253	53.834954	53.292203
54.530055	53.996004	54.928455	54.385704
55.603306	55.069255	55.994956	55.458955
56.690057	56.135756	57.081707	56.532207
57.783558	57.236007	58.175208	57.632458
58.931059	58.322758	59.336209	58.732709
60.05831	59.490509	60.44996	59.88696
61.138311	60.611011	61.543462	60.993961
62.252062	61.704512	62.643713	62.094212
63.345563	62.811513	63.737214	63.187713
64.412064	63.878014	64.803715	64.260964
65.498815	64.951265	65.890466	65.334215
66.545067	66.017766	66.943467	66.400716
67.604818	67.091017	67.989718	67.467217
68.651069	68.110268	69.035969	68.493218
69.71082	69.176769	70.10247	69.55972
70.750321	70.22302	71.141971	70.605971
71.837072	71.296271	72.235472	71.679222
72.917073	72.389772	73.308723	72.772723
73.990324	73.449523	74.388724	73.845974
75.083825	74.543025	75.475475	74.932725
76.150326	75.616276	76.541977	76.005976
77.223577	76.689527	77.615228	77.065727
78.290078	77.756028	78.674979	78.132228
79.343079	78.802279	79.73473	79.191979
80.42983	79.88903	80.814731	80.27198
81.476081	80.955531	81.881232	81.331731
82.583083	82.035532	82.967983	82.425232
83.676584	83.108783	84.068234	83.505233
84.797085	84.215784	85.188735	84.612235
85.931086	85.329535	86.329486	85.732736
87.085337	86.483786	87.483737	86.886987
88.232838	87.651538	88.644739	88.054738
89.393839	88.866539	89.79899	89.242739
90.541341	90.00054	90.926241	90.37674
91.607842	91.060291	91.999492	91.449991
92.687843	92.140292	93.072743	92.529993
93.740844	93.206793	94.132494	93.596494
94.807345	94.266544	95.198995	94.649495
95.867096	95.346545	96.251996	95.729496
96.913347	96.379296	97.304997	96.768997
98.000098	97.445797	98.391748	97.835498
99.073349	98.546049	99.464999	98.928999
100.15335	99.61255	100.545001	100.009
101.246851	100.692551	101.638502	101.082251
102.326852	101.772552	102.718503	102.169002
103.413603	102.859303	103.805254	103.255753
104.480104	103.952804	104.871755	104.342504
105.546606	104.999055	105.938256	105.395505
106.613107	106.072306	107.004757	106.462006
107.686358	107.159057	108.078008	107.542008
108.752859	108.239058	109.144509	108.615259
109.80586	109.265059	110.19751	109.65476
110.858861	110.31806	111.250511	110.707761
111.925362	111.391311	112.310262	111.774262
112.978363	112.457812	113.370013	112.840763
114.044864	113.531064	114.436514	113.907264
115.097865	114.584065	115.489515	114.967015
116.150866	115.623566	116.535767	116.013266
117.183617	116.649567	117.568518	117.039267
118.223118	117.689068	118.608019	118.085518
119.269369	118.748819	119.66102	119.131769
120.34937	119.80857	120.741021	120.19827
121.402371	120.881821	121.800772	121.264771
122.468872	121.961822	122.860523	122.338022
123.535374	123.008073	123.920274	123.391023
124.601875	124.054324	124.993525	124.444024
125.654876	125.141075	126.046526	125.510525
126.721377	126.200826	127.113027	126.583777
127.801378	127.253827	128.199778	127.650278
128.874629	128.340578	129.266279	128.730279
129.95463	129.413829	130.34628	129.81028
131.054881	130.49383	131.433031	130.890281
132.107882	131.573832	132.506282	131.956782
133.194633	132.660583	133.586284	133.050283
134.267884	133.727084	134.652785	134.116784
135.341135	134.793585	135.732786	135.183285
136.400886	135.866836	136.792537	136.249786
137.487637	136.940087	137.879288	137.336537
138.527139	138.006588	138.918789	138.389538
139.58689	139.052839	139.97179	139.442539
140.639891	140.11259	141.031541	140.49554
141.686142	141.158841	142.071042	141.541792
142.732393	142.211842	143.117293	142.594793
143.785394	143.271593	144.177044	143.654544
144.851895	144.324594	145.236795	144.707545
145.877896	145.377595	146.276296	145.753796
146.951147	146.423846	147.336047	146.806797
148.024398	147.483597	148.416048	147.866548
149.084149	148.543349	149.482549	148.933049
150.15065	149.6166	150.542301	150.0063
151.203651	150.669601	151.595302	151.059301
152.263402	151.742852	152.655053	152.132552
153.329903	152.802603	153.728304	153.192303
154.389654	153.869104	154.788055	154.252054
155.462905	154.942355	155.847806	155.325305
156.556407	155.988606	156.941307	156.385056
157.589158	157.075357	157.974058	157.444807
158.635409	158.101358	159.033809	158.491058
159.69516	159.161109	160.08006	159.55081
160.741411	160.22086	161.119561	160.603811
161.794412	161.253611	162.192812	161.643312
162.867663	162.333612	163.266063	162.716563
163.940914	163.400113	164.332564	163.783064
165.014165	164.480114	165.405815	164.869815
166.080666	165.553366	166.465566	165.936316
167.147167	166.619867	167.545568	167.016317
168.247418	167.679618	168.645819	168.076068
169.307169	168.786619	169.69207	169.169569
170.36017	169.82612	170.738321	170.21582
171.406421	170.879121	171.798072	171.262071
172.439172	171.925372	172.830823	172.315072
173.492173	172.964873	173.883824	173.354573
174.538425	174.011124	174.923325	174.400824
175.591426	175.070875	175.976326	175.460575
176.617427	176.103626	177.022577	176.493326
177.683928	177.163377	178.075578	177.546328
178.723429	178.216378	179.115079	178.592579
179.77643	179.249129	180.16133	179.63208
180.809181	180.29538	181.207581	180.678331
181.855432	181.355131	182.253832	181.731332
182.921933	182.408132	183.300083	182.791083
183.974934	183.440883	184.366584	183.823834
185.014435	184.487134	185.399335	184.863335
186.067436	185.526636	186.452336	185.909586
187.120437	186.593137	187.505337	186.982837
188.180188	187.639388	188.571839	188.035838
189.253439	188.719389	189.64509	189.109089
190.31994	189.79264	190.718341	190.18234
191.420191	190.865891	191.811842	191.255591
192.493442	191.966142	192.885093	192.349092
193.566694	193.032643	193.965094	193.429093
194.646695	194.105894	195.038345	194.502344
195.733446	195.172395	196.125096	195.568846
196.799947	196.259146	197.205097	196.655597
197.900198	197.372897	198.291848	197.762598
198.986949	198.432648	199.371849	198.829099
200.0467	199.505899	200.43835	199.88885
201.113201	200.585901	201.504851	200.968851
202.206702	201.672652	202.591603	202.062352
203.279953	202.732403	203.664854	203.122103
204.359954	203.812404	204.751605	204.195354
205.399455	204.878905	205.791106	205.255105
206.465956	205.938656	206.871107	206.321606
207.518958	206.998407	207.910608	207.381357
208.578709	208.044658	208.977109	208.434358
209.68571	209.144909	210.07061	209.54136
210.738711	210.19116	211.130361	210.587611
211.818712	211.277911	212.217112	211.674362
212.939213	212.384912	213.337613	212.781363
214.066464	213.505413	214.458114	213.901864
215.186965	214.625915	215.585366	215.022365
216.287216	215.726166	216.685617	216.115866
217.373967	216.839917	217.765618	217.222867
218.453968	217.919918	218.845619	218.309618
219.52047	218.999919	219.91212	219.382869
220.580221	220.04617	220.971871	220.43587
221.660222	221.132921	222.045122	221.515871
222.726723	222.179172	223.111623	222.575623
223.799974	223.259173	224.191624	223.648874
224.873225	224.325674	225.264875	224.715375
225.953226	225.412425	226.351626	225.808876
227.033227	226.505926	227.431627	226.895627
228.119978	227.579178	228.504878	227.968878
229.193229	228.652429	229.57813	229.042129
230.24623	229.70543	230.644631	230.10188
231.339731	230.785431	231.731382	231.181881
232.379232	231.865432	232.770883	232.248382
233.459233	232.925183	233.837384	233.308133
234.498734	233.971434	234.890385	234.361134
235.538236	235.024435	235.923136	235.407385
236.577737	236.043686	236.976137	236.433386
237.630738	237.116937	238.022388	237.493137
238.663489	238.142938	239.061889	238.532639
239.73674	239.209439	240.12839	239.59239
240.796491	240.26244	241.194891	240.658891
241.910242	241.342441	242.301892	241.745642
243.030743	242.456192	243.429143	242.859393
244.137744	243.576694	244.536145	243.966394
245.258245	244.690445	245.649896	245.086895
246.378746	245.804196	246.777147	246.214146
247.451997	246.911197	247.850398	247.300897
248.538749	247.991198	248.930399	248.387648
249.61875	249.091449	250.0104	249.474399
250.658251	250.1377	251.049901	250.5274
251.711252	251.177201	252.102902	251.566902
252.777753	252.243702	253.176153	252.633403
253.851004	253.323703	254.242654	253.713404
254.917505	254.376704	255.315905	254.766405
256.031256	255.490455	256.422906	255.873406
257.118007	256.563707	257.516407	256.960157
258.231758	257.677458	258.630159	258.067158
259.332009	258.791209	259.73041	259.174159
260.42551	259.88471	260.823911	260.26766
261.512261	260.991711	261.924162	261.374661
262.605763	262.098712	262.997413	262.481662
263.652014	263.104463	264.043664	263.487413
264.698265	264.197964	265.069665	264.560665
265.731016	265.163215	266.109166	265.559666
266.736767	266.222966	267.128417	266.592417
267.783018	267.255717	NaN	267.631918
NaN	268.315468	NaN	NaN
