# Supplementary material for: Auditory feedback effect on temporal patterns during self-pacing treadmill walking
Source: PLoS One. 2025 Nov 4;20(11):e0335971. doi: 10.1371/journal.pone.0335971 (PMC12585087; doi:10.1371/journal.pone.0335971)
Supplement: S2 File — This file archive contains gait events from the two test conditions (no sound and with sound) for all included participants, as well as the validation data for the accelerometer-based gait event detection algorithm. All data files are in CSV format. A readme file is included with the details of the file format and contents. (ZIP) [file pone.0335971.s003.zip › TreadmillSoundsData/TestConditions/NoSound/GaitEvents/Subject22_NoSound_GaitEvents.csv]

L_TO	R_TO	L_HS	R_HS
2.393002	1.798202	2.818403	2.208152
3.540504	3.006453	3.959154	3.402903
4.694755	4.147204	5.120155	4.543655
5.869256	5.281205	6.287906	5.697906
7.037007	6.489456	7.455657	6.885907
8.137258	7.603208	8.555909	8.006408
9.251009	8.689959	9.66966	9.099909
10.36476	9.81046	10.776661	10.20691
11.485261	10.937711	11.903912	11.340911
12.599013	12.044712	13.017663	12.454662
13.746514	13.171963	14.151664	13.575164
14.840015	14.299214	15.251915	14.695665
15.953766	15.385965	16.365666	15.795916
17.054017	16.492966	17.472667	16.896167
18.194768	17.626968	18.606669	18.030168
19.322019	18.747469	19.74067	19.150669
20.43577	19.86122	20.847671	20.27117
21.549522	21.001971	21.961422	21.391671
22.643023	22.095472	23.061673	22.498672
23.770274	23.209223	24.182174	23.612424
24.884025	24.336474	25.295925	24.726175
26.004526	25.443475	26.409676	25.839926
27.091277	26.550477	27.503177	26.933427
28.178028	27.643978	28.589929	28.040428
29.278279	28.737479	29.69018	29.133929
30.37853	29.85123	30.790431	30.24768
31.485531	30.937981	31.904182	31.341181
32.599283	32.044982	33.017933	32.448182
33.699534	33.158733	34.118184	33.561934
34.820035	34.272484	35.231935	34.668935
35.906786	35.359235	36.325436	35.762436
37.027287	36.486486	37.439187	36.882937
38.141038	37.586738	38.552939	37.983188
39.268289	38.707239	39.67344	39.110439
40.38204	39.81424	40.800691	40.22419
41.536292	40.948241	41.948192	41.358191
42.643293	42.095742	43.061943	42.498942
43.763794	43.202743	44.175694	43.605944
44.891045	44.329994	45.309695	44.733195
46.038546	45.457245	46.450446	45.867196
47.145547	46.584497	47.550698	46.987697
48.272798	47.698248	48.664449	48.101448
49.373049	48.791749	49.77145	49.194949
50.4733	49.91225	50.885201	50.31545
51.587052	51.032751	52.005702	51.435951
52.694053	52.166752	53.099203	52.563203
53.814554	53.267003	54.233204	53.670204
54.975555	54.387504	55.380705	54.797455
56.062306	55.508005	56.474206	55.911206
57.203057	56.642007	57.608208	57.045207
58.323558	57.755758	58.735459	58.158958
59.484559	58.883009	59.88971	59.286209
60.605061	60.01701	61.023711	60.44046
61.779562	61.171261	62.191462	61.594712
62.940563	62.366012	63.352463	62.769213
64.081314	63.520264	64.499964	63.923464
65.242315	64.654265	65.647466	65.064215
66.376316	65.822016	66.788217	66.218466
67.517068	66.929017	67.922218	67.338967
68.637569	68.063018	69.049469	68.472968
69.79182	69.210519	70.19697	69.61372
70.905571	70.33102	71.317471	70.740971
72.026072	71.458271	72.444722	71.868222
73.146573	72.572023	73.551724	72.981973
74.253574	73.699274	74.658725	74.109224
75.387575	74.813025	75.792726	75.216225
76.487826	75.920026	76.906477	76.329976
77.601578	77.040527	78.013478	77.436977
78.715329	78.154278	79.120479	78.550729
79.81558	79.261279	80.24098	79.65773
80.936081	80.36828	81.354731	80.778231
82.063332	81.482031	82.475232	81.891982
83.190583	82.636283	83.602484	83.039483
84.331334	83.763534	84.729735	84.166734
85.458585	84.911035	85.870486	85.307485
86.606087	86.031536	87.024737	86.441486
87.726588	87.152037	88.138488	87.561988
88.860589	88.286038	89.279239	88.689239
89.95409	89.399789	90.37274	89.80299
91.088091	90.520291	91.499991	90.930241
92.208592	91.667792	92.613743	92.070992
93.322343	92.781543	93.734244	93.177993
94.456344	93.895294	94.868245	94.298494
95.597096	95.036045	96.008996	95.439245
96.744597	96.176796	97.163247	96.579997
97.892098	97.331047	98.297248	97.727498
99.026099	98.471798	99.444749	98.868249
100.16685	99.58555	100.585501	99.9955
101.300851	100.733051	101.712752	101.136251
102.448352	101.887302	102.867003	102.277002
103.595854	103.028053	104.001004	103.424503
104.716355	104.162054	105.128255	104.558505
105.830106	105.269055	106.242006	105.679006
106.937107	106.396306	107.355757	106.792757
108.044108	107.496557	108.456008	107.886258
109.144359	108.610309	109.56301	109.013509
110.29186	109.73081	110.703761	110.13401
111.405611	110.871561	111.817512	111.268011
112.532863	111.978562	112.944763	112.381762
113.660114	113.092313	114.072014	113.495513
114.794115	114.219564	115.212765	114.629515
115.914616	115.346815	116.326516	115.750016
117.014867	116.453816	117.433517	116.863767
118.142118	117.567568	118.547269	117.977518
119.249119	118.694819	119.66102	119.091269
120.36287	119.78832	120.774771	120.19152
121.456371	120.929071	121.875022	121.318771
122.576873	122.029322	122.988773	122.432522
123.690624	123.143073	124.102524	123.539524
124.811125	124.256824	125.216275	124.653275
125.924876	125.377325	126.343526	125.780526
127.038627	126.491076	127.450527	126.887527
128.145628	127.577828	128.564279	127.987778
129.232379	128.705079	129.64428	129.101529
130.37313	129.80533	130.785031	130.20853
131.493631	130.925831	131.912282	131.335781
132.607383	132.053082	133.026033	132.449532
133.721134	133.180333	134.139784	133.576784
134.834885	134.287334	135.246785	134.683785
135.921636	135.374085	136.333536	135.777286
137.035387	136.481086	137.440537	136.877537
138.128888	137.594838	138.547539	137.984538
139.262889	138.695089	139.66804	139.084789
140.34964	139.82234	140.768291	140.20529
141.463391	140.909091	141.868542	141.319041
142.556893	142.002592	142.968793	142.405792
143.636894	143.109593	144.042044	143.499293
144.723645	144.203094	145.149045	144.606295
145.837396	145.283095	146.249296	145.679546
146.930897	146.376596	147.349547	146.773047
148.037898	147.470097	148.443048	147.873298
149.158399	148.597349	149.5838	149.000549
150.28565	149.71785	150.704301	150.1278
151.426401	150.858601	151.845052	151.268551
152.567153	151.985852	152.985803	152.395802
153.714654	153.126603	154.133304	153.543304
154.889155	154.287604	155.301055	154.697555
156.029906	155.455355	156.455306	155.865306
157.163907	156.629857	157.575808	157.019557
158.338408	157.763858	158.750309	158.167058
159.485909	158.911359	159.89781	159.321309
160.633411	160.06561	161.052061	160.46206
161.774162	161.213111	162.179312	161.616312
162.928413	162.347112	163.340313	162.750313
164.035414	163.474363	164.447314	163.877564
165.162665	164.601615	165.574566	165.004815
166.262916	165.715366	166.681567	166.118566
167.403667	166.842617	167.815568	167.239067
168.503918	167.956368	168.922569	168.359568
169.63117	169.076869	170.04982	169.480069
170.751671	170.18387	171.163571	170.593821
171.905922	171.331371	172.311072	171.734572
173.039923	172.465372	173.458573	172.875323
174.167174	173.599374	174.572325	174.002574
175.287675	174.719875	175.692826	175.123075
176.401426	175.820126	176.820077	176.230076
177.501677	176.954127	177.920328	177.350577
178.622179	178.081378	179.034079	178.471078
179.75618	179.195129	180.16808	179.59833
180.890181	180.30213	181.281831	180.712081
181.970182	181.409131	182.388832	181.812332
183.063683	182.536383	183.482333	182.932833
184.170684	183.629884	184.582585	184.026334
185.264185	184.703135	185.682836	185.106335
186.364436	185.810136	186.783087	186.213336
187.464687	186.930637	187.890088	187.327087
188.564939	188.017388	188.970089	188.420588
189.64494	189.124389	190.05684	189.520839
190.724941	190.19764	191.136841	190.600841
191.818442	191.277641	192.230342	191.674092
192.905193	192.364392	193.323843	192.767593
193.998694	193.430893	194.403844	193.840844
195.078695	194.531145	195.497345	194.927595
196.165446	195.611146	196.577347	196.021096
197.225197	196.697897	197.637098	197.101097
198.332198	197.784648	198.730599	198.187848
199.432449	198.871399	199.8376	199.274599
200.49895	199.94465	200.910851	200.34785
201.578952	201.031401	201.990852	201.434601
202.652203	202.145152	203.064103	202.534853
203.725454	203.211653	204.144104	203.608104
204.785205	204.264654	205.190355	204.654355
205.844956	205.324405	206.256856	205.720856
206.911457	206.384156	207.330107	206.780607
207.964458	207.437157	208.389858	207.833608
209.030959	208.510408	209.436109	208.900109
210.12446	209.56341	210.543111	209.96661
211.197711	210.656911	211.602862	211.053361
212.264212	211.750412	212.682863	212.140112
213.344213	212.830413	213.756114	213.226863
214.424214	213.896914	214.836115	214.293364
215.483965	214.956665	215.909366	215.359865
216.550467	216.036666	216.969117	216.433116
217.623718	217.123417	218.042368	217.513117
218.717219	218.176418	219.129119	218.599869
219.80397	219.263169	220.22262	219.66637
220.890721	220.34992	221.302621	220.746371
221.963972	221.429921	222.382622	221.826372
223.057473	222.509922	223.476123	222.919873
224.164474	223.630424	224.576375	224.026874
225.271475	224.730675	225.683376	225.120375
226.364976	225.824176	226.790377	226.220626
227.478727	226.917677	227.897378	227.327627
228.551979	227.997678	228.970629	228.400878
229.63198	229.104679	230.05063	229.501129
230.718731	230.18468	231.130631	230.581131
231.798732	231.257931	232.210632	231.654382
232.898983	232.337932	233.310883	232.734383
233.951984	233.417933	234.363884	233.821134
235.018485	234.484434	235.443885	234.887635
236.105236	235.577936	236.517136	235.974386
237.198737	236.651187	237.610638	237.054387
238.251738	237.744688	238.670389	238.127638
239.331739	238.797689	239.75039	239.194139
240.41174	239.89119	240.816891	240.28764
241.464741	240.937441	241.883392	241.333891
242.531243	242.010692	242.949893	242.407142
243.624744	243.090693	244.043394	243.487143
244.704745	244.163944	245.116645	244.567145
245.784746	245.257445	246.196646	245.653896
246.857997	246.323946	247.263147	246.727147
247.931248	247.403947	248.349898	247.793648
249.017999	248.477198	249.429899	248.866899
250.0845	249.5572	250.50315	249.9469
251.178001	250.643951	251.583152	251.040401
252.258002	251.710452	252.669903	252.113652
253.324503	252.803953	253.729654	253.200403
254.418004	253.877204	254.809655	254.273654
255.498005	254.943705	255.903156	255.346905
256.564507	256.030456	256.983157	256.426906
257.644508	257.110457	258.056408	257.506907
258.744759	258.210708	259.156659	258.607159
259.83151	259.290709	260.25016	259.68716
260.904761	260.37746	261.316661	260.773911
261.991512	261.457461	262.396662	261.853912
263.044513	262.503712	263.456413	262.906913
264.124514	263.576964	264.536415	263.980164
265.204515	264.663715	265.623166	265.066915
266.284516	265.770716	266.696417	266.160416
267.398267	266.843967	267.810168	267.247167
NaN	267.930718	NaN	NaN
