# Supplementary material for: Auditory feedback effect on temporal patterns during self-pacing treadmill walking
Source: PLoS One. 2025 Nov 4;20(11):e0335971. doi: 10.1371/journal.pone.0335971 (PMC12585087; doi:10.1371/journal.pone.0335971)
Supplement: S2 File — This file archive contains gait events from the two test conditions (no sound and with sound) for all included participants, as well as the validation data for the accelerometer-based gait event detection algorithm. All data files are in CSV format. A readme file is included with the details of the file format and contents. (ZIP) [file pone.0335971.s003.zip › TreadmillSoundsData/TestConditions/NoSound/GaitEvents/Subject23_NoSound_GaitEvents.csv]

L_TO	R_TO	L_HS	R_HS
1.488501	1.035451	1.880152	1.404901
2.507752	2.000702	2.892653	2.417402
3.554004	3.026703	3.938904	3.436653
4.586755	4.086454	4.971655	4.482904
5.646506	5.119205	6.044906	5.529156
6.767007	6.212706	7.185657	6.636157
7.988758	7.407457	8.407408	7.817408
9.190259	8.602209	9.59541	9.025659
10.37826	9.77671	10.783411	10.20691
11.532512	10.971461	11.937662	11.388161
12.653013	12.098712	13.051413	12.515412
13.753264	13.198963	14.144914	13.615664
14.826515	14.299214	15.224915	14.702415
15.926766	15.385965	16.318416	15.789166
17.020267	16.472716	17.405167	16.882667
18.107018	17.552718	18.498668	17.969418
19.200519	18.646219	19.58542	19.069669
20.28052	19.72622	20.665421	20.14292
21.353771	20.799471	21.752172	21.222921
22.460772	21.899722	22.845673	22.316422
23.540774	23.006723	23.925674	23.416673
24.614025	24.079974	24.998925	24.489924
25.694026	25.159975	26.085676	25.576676
26.760527	26.226476	27.145427	26.643177
27.833778	27.292977	28.225428	27.702928
28.907029	28.379728	29.291929	28.776179
29.98028	29.446229	30.36518	29.85618
31.060281	30.51273	31.445181	30.929431
32.126782	31.592732	32.518432	32.009432
33.220283	32.672733	33.611934	33.089433
34.273284	33.766234	34.658185	34.155934
35.292535	34.792235	35.684186	35.195435
36.345536	35.831736	36.730437	36.241686
37.378287	36.877987	37.776688	37.281187
38.417788	37.917488	38.809439	38.307188
39.484289	38.977239	39.86919	39.380439
40.51029	39.98974	40.908691	40.39294
41.583542	41.049491	41.961692	41.459441
42.636543	42.115992	43.021443	42.525942
43.682794	43.162243	44.067694	43.565444
44.722295	44.215244	45.107195	44.611695
45.761796	45.241245	46.146696	45.651196
46.801297	46.267246	47.179447	46.677197
47.847548	47.333747	48.225698	47.736948
48.866799	48.352998	49.251699	48.756199
49.8928	49.378999	50.27095	49.77545
50.912051	50.39825	51.290201	50.808201
51.924552	51.424251	52.309452	51.820702
52.943803	52.430002	53.335453	52.833203
53.956304	53.462753	54.327704	53.859204
54.935055	54.455004	55.313205	54.851455
55.961056	55.460755	56.345956	55.850456
56.973557	56.473256	57.344957	56.876457
57.979308	57.479007	58.350708	57.875458
58.991809	58.478008	59.383459	58.881209
60.01106	59.51751	60.38921	59.90721
61.023561	60.523261	61.415211	60.919711
62.063062	61.549262	62.454712	61.959212
63.095813	62.575263	63.480713	62.985213
64.128564	63.628264	64.513464	64.017964
65.161315	64.647515	65.539466	65.057465
66.187316	65.666766	66.572217	66.076716
67.213317	66.706267	67.591468	67.109467
68.239318	67.718768	68.624219	68.128718
69.265319	68.758269	69.64347	69.161469
70.29807	69.79102	70.682971	70.18747
71.344321	70.837271	71.729222	71.233721
72.383822	71.870022	72.768723	72.273222
73.430073	72.902773	73.814974	73.312723
74.456074	73.949024	74.847725	74.352224
75.502325	74.988525	75.887226	75.391725
76.548577	76.028026	76.933477	76.431226
77.594828	77.087777	77.972978	77.484227
78.627579	78.100278	79.005729	78.510228
79.65358	79.139779	80.03173	79.55648
80.706581	80.17928	81.091481	80.582481
81.752832	81.239031	82.144482	81.642232
82.785583	82.278532	83.170483	82.695233
83.818334	83.304533	84.203234	83.714484
84.844335	84.323784	85.235985	84.726985
85.890586	85.370035	86.268736	85.779986
86.923337	86.416286	87.314987	86.812737
87.989838	87.462537	88.374738	87.872488
89.056339	88.502038	89.454739	88.918739
90.14984	89.58204	90.541491	90.00549
91.223091	90.709291	91.614742	91.119241
92.309842	91.769042	92.694743	92.178992
93.362843	92.835543	93.754494	93.245493
94.436094	93.902044	94.820995	94.305244
95.482345	94.961795	95.867246	95.364995
96.521847	96.001296	96.906747	96.417996
97.574848	97.040797	97.952998	97.457497
98.587349	98.087048	98.978999	98.490248
99.64035	99.119799	100.02525	99.522999
100.666351	100.1728	101.044501	100.569251
101.692352	101.185301	102.077252	101.588502
102.738603	102.224802	103.116753	102.628003
103.771354	103.250803	104.156254	103.660754
104.837855	104.303804	105.209255	104.707005
105.870606	105.336555	106.269006	105.746506
106.910107	106.430056	107.274757	106.813007
107.929358	107.415557	108.307508	107.825508
108.941859	108.428058	109.306509	108.838009
109.92736	109.427059	110.31226	109.83026
110.926361	110.43956	111.304511	110.842761
111.925362	111.438561	112.317012	111.835012
112.937863	112.437562	113.322763	112.834013
114.004364	113.477063	114.402764	113.880264
115.111365	114.604315	115.503015	115.007515
116.198116	115.670816	116.589767	116.087516
117.230867	116.723817	117.609018	117.133767
118.270368	117.736318	118.662019	118.146268
119.309869	118.796069	119.69477	119.192519
120.33587	119.83557	120.720771	120.23877
121.375371	120.861571	121.760272	121.271521
122.408122	121.907822	122.793023	122.304272
123.427373	122.933823	123.819024	123.330273
124.426374	123.939574	124.818025	124.336024
125.459125	124.952075	125.837276	125.348525
126.491876	125.978076	126.876777	126.381276
127.538128	127.010827	127.923028	127.420777
128.577629	128.063828	128.962529	128.460278
129.59688	129.083079	129.98178	129.493029
130.609381	130.11583	131.007781	130.51228
131.655632	131.141831	132.054032	131.538282
132.701883	132.194832	133.093533	132.598033
133.734634	133.227583	134.126284	133.630784
134.780885	134.267084	135.165785	134.663535
135.827136	135.293085	136.218786	135.709786
136.832887	136.339336	137.224537	136.742537
137.879138	137.372087	138.270788	137.775288
138.918639	138.411588	139.296789	138.808039
139.96489	139.437589	140.34979	139.84754
141.011141	140.49734	141.402791	140.900541
142.057392	141.543592	142.449042	141.946792
143.090143	142.583093	143.481793	142.979543
144.143144	143.629344	144.534795	144.032544
145.216395	144.682345	145.608046	145.085545
146.316646	145.775846	146.708297	146.192546
147.389897	146.862597	147.781548	147.265797
148.456398	147.929098	148.854799	148.339048
149.5499	149.002349	149.9483	149.419049
150.663651	150.1161	151.068801	150.52605
151.757152	151.209601	152.162302	151.626302
152.864153	152.323352	153.262553	152.740053
153.964404	153.396603	154.356054	153.813304
155.010655	154.510354	155.415805	154.906805
156.083906	155.563356	156.475556	155.966556
157.136907	156.616357	157.521807	157.026307
158.156158	157.655858	158.547809	158.059058
159.182159	158.661609	159.57381	159.071559
160.22166	159.72136	160.606561	160.11781
161.247661	160.740611	161.632562	161.143811
162.287162	161.780112	162.678813	162.183312
163.373913	162.839863	163.772314	163.243063
164.453914	163.946864	164.852315	164.343314
165.527166	165.013365	165.912066	165.416565
166.573417	166.046116	166.958317	166.449316
167.626418	167.105867	168.011318	167.502317
168.645669	168.145368	169.030569	168.541819
169.67842	169.171369	170.06332	169.57457
170.711171	170.21087	171.102821	170.607321
171.737172	171.236871	172.122072	171.633322
172.796923	172.269622	173.188573	172.672823
173.870174	173.329373	174.261824	173.746074
174.963675	174.429624	175.348575	174.839575
176.036926	175.502875	176.428576	175.919576
177.103427	176.582877	177.488327	176.979327
178.156428	177.642628	178.548079	178.052578
179.229679	178.702379	179.61458	179.105579
180.26918	179.75538	180.654081	180.16533
181.315431	180.794881	181.700332	181.198081
182.361682	181.841132	182.753333	182.244332
183.428183	182.900883	183.813084	183.310833
184.494684	183.967384	184.886335	184.377334
185.567936	185.033885	185.952836	185.450585
186.620937	186.107136	187.005837	186.510336
187.687438	187.153387	188.085838	187.570088
188.767439	188.246888	189.152339	188.656839
189.80019	189.286389	190.18509	189.68959
190.832941	190.32589	191.211091	190.715591
191.885942	191.351891	192.270842	191.768592
192.932193	192.411642	193.317093	192.814843
193.978444	193.464643	194.363344	193.861094
195.017945	194.504144	195.409595	194.907345
196.077696	195.563896	196.462596	195.967096
197.130697	196.596647	197.529098	197.006597
198.210698	197.683398	198.602349	198.079848
199.290699	198.776899	199.6756	199.166599
200.3572	199.8299	200.762351	200.2331
201.423701	200.923401	201.815352	201.319851
202.496952	201.976402	202.881853	202.379602
203.543204	203.029403	203.928104	203.432603
204.582705	204.068904	204.967605	204.472104
205.635706	205.108405	206.020606	205.511605
206.668457	206.168156	207.053357	206.564607
207.701208	207.180657	208.086108	207.590608
208.747459	208.220158	209.132359	208.630109
209.78696	209.266409	210.16511	209.66961
210.839961	210.32616	211.224861	210.722611
211.899712	211.385911	212.284612	211.782362
212.959463	212.432162	213.337613	212.848863
214.005714	213.478413	214.390614	213.888364
215.058715	214.531415	215.436865	214.941365
216.091466	215.577666	216.476366	215.980866
217.130967	216.623917	217.515867	217.027117
218.170468	217.649918	218.555369	218.053118
219.189719	218.689419	219.57462	219.085869
220.22922	219.72217	220.614121	220.11862
221.282221	220.768421	221.673872	221.164871
222.328472	221.821422	222.726873	222.217872
223.408473	222.894673	223.800124	223.291123
224.461474	223.934174	224.839625	224.350874
225.514475	225.000675	225.912876	225.403875
226.567477	226.060426	226.965877	226.456876
227.640728	227.120177	228.032378	227.523377
228.720729	228.186678	229.105629	228.596629
229.80073	229.253179	230.17888	229.66313
230.840231	230.33318	231.231881	230.729631
231.886482	231.379431	232.264632	231.775882
232.932733	232.398682	233.304133	232.808633
233.958734	233.444933	234.343634	233.861634
234.998235	234.484434	235.389885	234.887635
236.071486	235.544186	236.449636	235.947386
237.117737	236.597187	237.509387	236.993637
238.184238	237.656938	238.569139	238.053388
239.230489	238.709939	239.61539	239.113139
240.31049	239.77644	240.695391	240.18639
241.376991	240.842941	241.761892	241.252891
242.443492	241.909442	242.835143	242.319392
243.530244	242.996193	243.921894	243.399393
244.610245	244.076194	245.001895	244.486144
245.669996	245.149445	246.054896	245.559396
246.716247	246.188946	247.094397	246.598897
247.742248	247.228447	248.127148	247.638398
248.761499	248.261198	249.153149	248.657649
249.78075	249.287199	250.16565	249.6769
250.820251	250.30645	251.205151	250.709651
251.880002	251.345951	252.258152	251.762652
252.933003	252.385452	253.324653	252.802153
254.033254	253.478953	254.424904	253.895654
255.106505	254.572455	255.504905	254.982405
256.206756	255.659206	256.598407	256.075906
257.273257	256.732457	257.651408	257.149157
258.292508	257.785458	258.677409	258.188658
259.298259	258.804709	259.68991	259.194409
260.33776	259.83071	260.729411	260.22716
261.370511	260.863461	261.748662	261.259911
262.383012	261.882712	262.774663	262.279162
263.429263	262.915463	263.814164	263.311913
264.509264	263.968464	264.894165	264.385164
265.562266	265.048465	265.953916	265.451665
266.608517	266.094716	266.986667	266.497916
267.627768	267.127467	268.019418	267.523917
NaN	268.160218	NaN	NaN
