# Supplementary material for: Auditory feedback effect on temporal patterns during self-pacing treadmill walking
Source: PLoS One. 2025 Nov 4;20(11):e0335971. doi: 10.1371/journal.pone.0335971 (PMC12585087; doi:10.1371/journal.pone.0335971)
Supplement: S2 File — This file archive contains gait events from the two test conditions (no sound and with sound) for all included participants, as well as the validation data for the accelerometer-based gait event detection algorithm. All data files are in CSV format. A readme file is included with the details of the file format and contents. (ZIP) [file pone.0335971.s003.zip › TreadmillSoundsData/TestConditions/NoSound/GaitEvents/Subject24_NoSound_GaitEvents.csv]

L_TO	R_TO	L_HS	R_HS
1.893502	2.655453	2.345902	3.112653
3.304253	3.998704	3.756654	4.455904
4.715005	5.429705	5.160655	5.873406
6.078506	6.752707	6.517406	7.196407
7.367757	8.021708	7.806658	8.478908
8.663759	9.310959	9.102659	9.75466
9.91251	10.552961	10.35141	10.989911
11.188261	11.794962	11.620412	12.231912
12.416762	13.030213	12.848913	13.473913
13.638514	14.272214	14.070664	14.709165
14.880515	15.507465	15.312665	15.930916
16.115766	16.729217	16.541167	17.172917
17.357767	17.998218	17.796668	18.441918
18.613269	19.233469	19.058919	19.67042
19.85527	20.47547	20.29417	20.925921
21.110771	21.717472	21.536172	22.167922
22.339272	22.986473	22.778173	23.436923
23.621774	24.235224	24.053924	24.678925
24.857025	25.450225	25.289175	25.893926
26.045026	26.692227	26.483926	27.122427
27.273527	27.893728	27.705678	28.344178
28.502028	29.095229	28.940929	29.54568
29.71703	30.31023	30.14918	30.753931
30.911781	31.511731	31.343931	31.955432
32.140282	32.719983	32.565683	33.156933
33.314783	33.934984	33.753684	34.378684
34.536535	35.156735	34.961935	35.586936
35.738036	36.331236	36.170186	36.774937
36.946287	37.546238	37.378437	37.983188
38.141038	38.767989	38.573189	39.198189
39.376289	39.98299	39.80169	40.41319
40.564291	41.197991	41.003191	41.634942
41.806292	42.399492	42.231692	42.836443
43.001043	43.594244	43.433193	44.031194
44.168794	44.748495	44.594195	45.192195
45.370295	45.970246	45.802446	46.407196
46.558297	47.144747	46.990447	47.581698
47.732798	48.366498	48.171698	48.783199
48.920799	49.53425	49.359699	49.96445
50.1223	50.722251	50.554451	51.165951
51.330551	51.937252	51.769452	52.374202
52.538803	53.152253	52.970953	53.582454
53.726804	54.306504	54.158954	54.750205
54.914805	55.514755	55.340205	55.965206
56.109556	56.709507	56.541707	57.159957
57.331307	57.924508	57.776958	58.361458
58.532809	59.119259	58.971709	59.56296
59.74781	60.34101	60.17996	60.777961
60.935811	61.508761	61.374711	61.952462
62.096812	62.683263	62.522212	63.113463
63.271313	63.871264	63.703464	64.314964
64.445814	65.039015	64.877965	65.469215
65.593316	66.159516	66.025466	66.603217
66.754317	67.334017	67.186467	67.770968
67.922068	68.515268	68.347468	68.945469
69.076319	69.68302	69.508469	70.11322
70.24407	70.837271	70.669471	71.280971
71.452321	72.032022	71.877722	72.462222
72.613323	73.199773	73.038723	73.629974
73.774324	74.340524	74.199724	74.777475
74.942075	75.535276	75.374225	75.972226
76.116576	76.730027	76.548727	77.153477
77.291077	77.897778	77.729978	78.334728
78.485828	79.058779	78.917979	79.502479
79.66033	80.24003	80.09923	80.690481
80.828081	81.428031	81.253481	81.864982
82.016082	82.595783	82.434732	83.032733
83.197333	83.790534	83.629484	84.227484
84.385334	84.958285	84.810735	85.401985
85.553086	86.139536	85.978486	86.576487
86.720837	87.307287	87.152987	87.737488
87.888588	88.454788	88.320738	88.898489
89.049589	89.64279	89.481739	90.06624
90.19709	90.776791	90.629241	91.200241
91.337841	91.924292	91.769992	92.361242
92.498842	93.065043	92.924243	93.495243
93.632844	94.232794	94.064994	94.662995
94.800595	95.373545	95.239495	95.810496
95.954846	96.561547	96.386996	96.998497
97.142847	97.736048	97.568248	98.179748
98.330848	98.924049	98.762999	99.367749
99.51885	100.11205	99.94425	100.555751
100.700101	101.286551	101.125501	101.723502
101.867852	102.434052	102.293252	102.877753
103.022103	103.581554	103.427253	104.011754
104.156104	104.729055	104.588255	105.166005
105.296855	105.890056	105.729006	106.320256
106.444356	107.044307	106.876507	107.481257
107.612108	108.205308	108.044258	108.622009
108.752859	109.319059	109.171509	109.74926
109.88011	110.48006	110.31226	110.903511
111.034361	111.607312	111.459761	112.044262
112.188612	112.775063	112.614013	113.198513
113.322613	113.888814	113.761514	114.319014
114.449864	115.043065	114.875265	115.473265
115.570366	116.143316	116.002516	116.573517
116.704367	117.263817	117.129767	117.694018
117.838368	118.431568	118.263768	118.861769
118.992619	119.55207	119.418019	119.98227
120.11312	120.692821	120.545271	121.123021
121.233621	121.806572	121.652272	122.236772
122.347372	122.900073	122.779523	123.330273
123.447623	124.020574	123.879774	124.450774
124.581625	125.134325	125.007025	125.557776
125.661626	126.221076	126.093776	126.644527
126.761877	127.328077	127.187277	127.758278
127.875628	128.462078	128.307778	128.885529
128.996129	129.57583	129.428279	129.99928
130.12338	130.689581	130.548781	131.106281
131.223631	131.789832	131.649032	132.213282
132.317132	132.869833	132.749283	133.300033
133.417383	133.976834	133.842784	134.400284
134.504134	135.090585	134.929535	135.514035
135.617886	136.177336	136.050036	136.600787
136.724887	137.291087	137.150287	137.714538
137.852138	138.431838	138.277538	138.862039
138.986139	139.55909	139.418289	139.98929
140.12014	140.693091	140.545541	141.123291
141.227141	141.800092	141.659292	142.223542
142.354392	142.907093	142.779793	143.337293
143.468143	144.014094	143.900294	144.451044
144.575145	145.121095	144.993795	145.544546
145.661896	146.207846	146.087296	146.624547
146.748647	147.308097	147.174047	147.745048
147.862398	148.428598	148.287798	148.852049
148.962649	149.5221	149.394799	149.9388
150.0359	150.588601	150.46805	151.012051
151.136151	151.682102	151.568302	152.119052
152.229652	152.775603	152.661803	153.205803
153.309653	153.869104	153.741804	154.299304
154.416654	154.962605	154.842055	155.392805
155.503405	156.076356	155.935556	156.506556
156.617157	157.163107	157.042557	157.586558
157.690408	158.256608	158.115808	158.680059
158.790659	159.356859	159.222809	159.78031
159.87741	160.45036	160.30281	160.873811
160.957411	161.516862	161.382811	161.947062
162.064412	162.637363	162.489812	163.060813
163.151163	163.717364	163.583314	164.140814
164.264914	164.777115	164.676815	165.214065
165.317915	165.850366	165.743316	166.280566
166.397916	166.950617	166.816567	167.360567
167.437417	167.983368	167.862818	168.413568
168.517419	169.076869	168.942819	169.500319
169.59742	170.14337	170.01607	170.566821
170.677421	171.230121	171.102821	171.653572
171.770922	172.323622	172.196322	172.760573
172.891423	173.430623	173.323573	173.860824
173.971424	174.544375	174.403574	174.981325
175.112175	175.658126	175.530826	176.081576
176.205676	176.765127	176.631077	177.202077
177.339677	177.912628	177.765078	178.336078
178.460178	179.019629	178.885579	179.456579
179.59418	180.14688	180.01958	180.570331
180.674181	181.233631	181.106331	181.657082
181.787932	182.360882	182.213332	182.791083
182.915183	183.488133	183.347333	183.911584
184.022184	184.581635	184.454334	185.005085
185.129185	185.688636	185.561336	186.118836
186.215936	186.795637	186.648087	187.205587
187.336437	187.902638	187.768588	188.326088
188.423188	188.969139	188.841839	189.399339
189.509939	190.04239	189.93534	190.47259
190.576441	191.108891	191.001841	191.539092
191.636192	192.182142	192.054842	192.612343
192.716193	193.268893	193.148343	193.692344
193.775944	194.308394	194.201344	194.745345
194.842445	195.374895	195.267845	195.791596
195.888696	196.441396	196.314096	196.864847
196.955197	197.487647	197.380597	197.904348
198.028448	198.567649	198.447098	198.997849
199.094949	199.60715	199.520349	200.03735
200.13445	200.687151	200.566601	201.117351
201.221201	201.760402	201.639852	202.190602
202.307952	202.847153	202.733353	203.263853
203.381203	203.927154	203.806604	204.350604
204.447704	204.993655	204.873105	205.417105
205.527706	206.073656	205.946356	206.497106
206.600957	207.146907	207.026357	207.570358
207.660708	208.199908	208.086108	208.630109
208.740709	209.300159	209.166109	209.71686
209.84096	210.37341	210.25961	210.803611
210.927711	211.466911	211.359861	211.890362
212.007712	212.540163	212.433112	212.970363
213.067463	213.620164	213.499613	214.057114
214.167714	214.700165	214.586365	215.130365
215.261215	215.827416	215.693366	216.257616
216.368216	216.900667	216.793617	217.330867
217.461717	218.007668	217.893868	218.437868
218.555219	219.094419	218.980619	219.53137
219.64197	220.16767	220.06062	220.597871
220.721971	221.288171	221.147371	221.711622
221.835722	222.395172	222.267872	222.832123
222.942723	223.488673	223.368123	223.918874
224.029474	224.575425	224.475124	225.005625
225.116225	225.662176	225.541626	226.085626
226.202976	226.755677	226.628377	227.185877
227.296477	227.842428	227.728628	228.265878
228.369728	228.922429	228.795129	229.345879
229.449729	230.00918	229.88188	230.43938
230.576981	231.095931	231.002381	231.526131
231.636732	232.196182	232.068882	232.626383
232.723483	233.282933	233.155633	233.706384
233.823734	234.389934	234.255884	234.806635
234.923985	235.483435	235.356135	235.906886
236.003986	236.583687	236.436136	237.013887
237.124487	237.683938	237.549888	238.114138
238.217988	238.763939	238.643389	239.194139
239.331739	239.88444	239.75039	240.30789
240.43874	240.971191	240.864141	241.408141
241.511991	242.064692	241.944142	242.488142
242.591993	243.144693	243.017393	243.568144
243.698994	244.244944	244.117644	244.675145
244.792495	245.345195	245.217895	245.775396
245.872496	246.418446	246.291146	246.848647
246.959247	247.511947	247.384647	247.942148
248.045998	248.605449	248.471398	249.022149
249.146249	249.71245	249.5784	250.1359
250.2465	250.812701	250.678651	251.236151
251.367001	251.926452	251.792402	252.356652
252.467252	253.006453	252.892653	253.436653
253.554004	254.079704	253.972654	254.503154
254.613755	255.166455	255.045905	255.596656
255.727506	256.273456	256.146156	256.703657
256.814257	257.400707	257.246407	257.824158
257.914508	258.480708	258.339908	258.917659
259.062009	259.60121	259.487409	260.03141
260.15551	260.735211	260.587661	261.158661
261.303011	261.889462	261.735162	262.319662
262.464012	263.009963	262.882663	263.446913
263.591264	264.130464	264.003164	264.560665
264.691515	265.271215	265.123665	265.701416
265.791766	266.351216	266.223916	266.788167
266.932517	267.498717	267.357917	NaN
268.066518	NaN	NaN	NaN
