# Supplementary material for: Auditory feedback effect on temporal patterns during self-pacing treadmill walking
Source: PLoS One. 2025 Nov 4;20(11):e0335971. doi: 10.1371/journal.pone.0335971 (PMC12585087; doi:10.1371/journal.pone.0335971)
Supplement: S2 File — This file archive contains gait events from the two test conditions (no sound and with sound) for all included participants, as well as the validation data for the accelerometer-based gait event detection algorithm. All data files are in CSV format. A readme file is included with the details of the file format and contents. (ZIP) [file pone.0335971.s003.zip › TreadmillSoundsData/TestConditions/NoSound/GaitEvents/Subject25_NoSound_GaitEvents.csv]

L_TO	R_TO	L_HS	R_HS
2.021752	2.763453	2.460652	3.227403
3.459503	4.174204	3.905154	4.611155
4.802755	5.456705	5.228155	5.907156
6.105506	6.772957	6.530907	7.216657
7.388007	8.041958	7.799908	8.472158
8.616509	9.243459	9.035159	9.68041
9.84501	10.525961	10.27716	10.976411
11.154511	11.767962	11.586662	12.204912
12.389762	12.976213	12.808413	13.413163
13.591264	14.224964	14.023414	14.675415
14.873765	15.527716	15.299165	15.964666
16.122516	16.783217	16.554667	17.233667
17.418517	18.052218	17.857418	18.502668
18.707769	19.294219	19.126419	19.72442
19.90927	20.542971	20.33467	20.979921
21.144521	21.811972	21.569922	22.262422
22.433772	23.047223	22.859173	23.490923
23.655524	24.289224	24.080924	24.739675
24.911025	25.517726	25.336425	25.961426
26.146276	26.752977	26.571677	27.183177
27.354527	27.988228	27.779928	28.425178
28.576279	29.169479	28.988179	29.59293
29.70353	30.33048	30.12218	30.767431
30.925281	31.585982	31.357431	32.029682
32.221282	32.922483	32.653433	33.379683
33.584784	34.326484	34.023684	34.776935
34.955035	35.615736	35.380435	36.066186
36.237536	36.877987	36.669687	37.314937
37.506537	38.133488	37.925188	38.570439
38.741789	39.422739	39.167189	39.85969
39.99054	40.617491	40.40919	41.047691
41.205541	41.839242	41.624192	42.262692
42.400292	43.040743	42.818943	43.470943
43.581544	44.208494	44.000194	44.645445
44.769545	45.382995	45.188195	45.826696
45.984546	46.611497	46.409946	47.041697
47.172547	47.745498	47.584448	48.182448
48.320048	48.926749	48.738699	49.363699
49.53505	50.1485	49.96045	50.598951
50.736551	51.356751	51.148451	51.793702
51.924552	52.531253	52.336452	52.947953
53.072053	53.678754	53.497453	54.115704
54.273554	54.880255	54.692205	55.303705
55.414305	55.994006	55.832956	56.417456
56.534807	57.128007	56.953457	57.571708
57.702558	58.268758	58.121208	58.692209
58.829809	59.409509	59.248459	59.84646
59.97056	60.557011	60.38921	60.980461
61.084311	61.664012	61.502961	62.100962
62.225062	62.831763	62.643713	63.255213
63.365813	63.932014	63.784464	64.362214
64.493064	65.072765	64.911715	65.502965
65.633816	66.254016	66.065966	66.670717
66.788067	67.394767	67.199967	67.824968
67.915318	68.522019	68.354218	68.965719
69.103319	69.70327	69.521969	70.12672
70.25082	70.817021	70.669471	71.253971
71.391571	71.944272	71.816972	72.374472
72.512072	73.098523	72.944223	73.521973
73.639324	74.239274	74.057974	74.669475
74.773325	75.359775	75.185225	75.783226
75.893826	76.473526	76.312476	76.896977
77.021077	77.594028	77.432977	78.024228
78.155078	78.741529	78.573729	79.164979
79.275579	79.86203	79.70098	80.27198
80.38933	80.962281	80.807981	81.378981
81.489581	82.109782	81.921732	82.533233
82.623583	83.183033	83.048983	83.606484
83.710334	84.263034	84.128984	84.686485
84.783585	85.349785	85.202235	85.779986
85.883836	86.416286	86.309236	86.853237
86.936837	87.489537	87.362237	87.919738
88.023588	88.596539	88.448988	89.026739
89.123839	89.66979	89.54924	90.09324
90.20384	90.763291	90.622491	91.200241
91.324341	91.897292	91.749742	92.327492
92.458342	93.044793	92.883743	93.474993
93.605844	94.199044	94.024494	94.629245
94.753345	95.333045	95.178745	95.769996
95.921096	96.521047	96.346496	96.951247
97.102347	97.695548	97.520997	98.125748
98.256598	98.870049	98.681999	99.300249
99.424349	100.0108	99.8295	100.441
100.565101	101.138051	100.983751	101.575002
101.705852	102.285552	102.124502	102.715753
102.833103	103.446553	103.258503	103.870004
103.967104	104.546805	104.372254	104.970255
105.101105	105.687556	105.519755	106.111006
106.228356	106.787807	106.660507	107.204507
107.308357	107.915058	107.733758	108.345258
108.476108	109.069309	108.894759	109.492759
109.61011	110.16956	110.02876	110.599761
110.730611	111.317061	111.156011	111.754012
111.878112	112.417312	112.290012	112.854263
112.998613	113.612064	113.430763	114.049014
114.200114	114.779815	114.612015	115.210015
115.361115	115.947566	115.786516	116.384516
116.522117	117.135567	116.940767	117.572518
117.723618	118.330318	118.149018	118.760519
118.877869	119.423819	119.289769	119.86752
120.01187	120.618571	120.43727	121.048771
121.179621	121.766072	121.598272	122.196272
122.327122	122.900073	122.745773	123.337023
123.481373	124.094824	123.920274	124.518274
124.642375	125.235575	125.067775	125.672526
125.776376	126.376326	126.201776	126.806527
126.923877	127.496827	127.349277	127.940528
128.078128	128.664579	128.503528	129.088029
129.232379	129.81883	129.65778	130.24903
130.37988	130.986581	130.805281	131.423531
131.561132	132.161082	131.993282	132.584533
132.688383	133.261333	133.107033	133.698284
133.849384	134.469584	134.274784	134.893035
135.023885	135.637336	135.435785	136.074286
136.184886	136.764587	136.603537	137.201537
137.359387	137.959338	137.778038	138.382788
138.527139	139.106839	138.952539	139.54379
139.67464	140.28134	140.08654	140.704791
140.815391	141.428841	141.234041	141.852292
141.962892	142.576343	142.381542	142.999793
143.110393	143.696844	143.535794	144.113544
144.244394	144.797095	144.663045	145.234045
145.351395	145.910846	145.770046	146.341046
146.492146	147.078597	146.917547	147.502047
147.639648	148.239598	148.058298	148.656299
148.773649	149.339849	149.192299	149.7768
149.90765	150.51435	150.33305	150.944551
151.075401	151.668602	151.494051	152.092052
152.229652	152.822853	152.648303	153.246303
153.350153	153.916354	153.762054	154.346554
154.450404	155.043605	154.875805	155.467055
155.577656	156.164106	155.989556	156.594307
156.718407	157.284607	157.137057	157.714808
157.838908	158.411858	158.264308	158.842059
158.979659	159.54586	159.398309	159.96931
160.09341	160.679861	160.51881	161.110061
161.220661	161.773362	161.639312	162.210312
162.341162	162.920863	162.753063	163.351063
163.481913	164.102114	163.900564	164.525564
164.642915	165.229365	165.068315	165.659566
165.783666	166.376866	166.209066	166.807067
166.951417	167.524368	167.376817	167.954568
168.078668	168.658369	168.497318	169.095319
169.219419	169.79237	169.63807	170.22257
170.35342	170.919621	170.772071	171.343071
171.473921	172.080622	171.899322	172.510822
172.628173	173.187623	173.046823	173.624574
173.755424	174.308124	174.167324	174.738325
174.842175	175.415125	175.267575	175.845326
175.969426	176.522127	176.394826	176.952327
177.056177	177.608878	177.474827	178.032328
178.142928	178.729379	178.561579	179.152829
179.270179	179.84988	179.68883	180.27333
180.38393	180.970381	180.802581	181.400581
181.538182	182.084132	181.950082	182.514332
182.638433	183.211383	183.063833	183.648334
183.772434	184.385884	184.191084	184.809335
184.919935	185.533386	185.345335	185.950086
186.047186	186.613387	186.465836	187.043587
187.160937	187.733888	187.572838	188.157338
188.274688	188.827389	188.693339	189.257589
189.374939	189.96814	189.80709	190.39159
190.50219	191.075141	190.920841	191.505341
191.615942	192.155142	192.034592	192.578593
192.695943	193.295893	193.121343	193.732844
193.836694	194.402894	194.262094	194.833095
194.963945	195.536896	195.382595	195.953596
196.057446	196.623647	196.476096	197.047097
197.164447	197.730648	197.576348	198.160848
198.264698	198.851149	198.690099	199.267849
199.364949	199.9244	199.7836	200.3546
200.4652	201.044901	200.890601	201.475101
201.585702	202.165402	202.011102	202.588853
202.712953	203.285903	203.124853	203.716104
203.819954	204.413154	204.252104	204.843355
204.947205	205.506655	205.365855	205.936856
206.067706	206.674407	206.499856	207.097857
207.215207	207.774658	207.627108	208.204858
208.322208	208.881659	208.740859	209.311859
209.435959	210.00891	209.86136	210.44586
210.576711	211.149661	210.995361	211.579862
211.676962	212.263412	212.095612	212.700363
212.797463	213.363663	213.216113	213.793864
213.924714	214.484164	214.350114	214.907615
215.018215	215.584416	215.436865	216.007866
216.118466	216.718417	216.550617	217.148617
217.272717	217.872668	217.698118	218.296118
218.406718	218.966169	218.832119	219.389619
219.513719	220.07992	219.93237	220.50337
220.627471	221.186921	221.052871	221.623872
221.761472	222.334422	222.186872	222.757873
222.875223	223.454923	223.300623	223.885124
223.982224	224.568675	224.400874	224.998875
225.109475	225.689176	225.528126	226.126126
226.250226	226.823177	226.668877	227.246627
227.363977	227.950428	227.782628	228.373878
228.477728	229.030429	228.896379	229.460629
229.57798	230.15093	230.00338	230.574381
230.684981	231.237681	231.110381	231.661132
231.771732	232.371682	232.197132	232.788383
232.885483	233.444933	233.297383	233.868384
233.978984	234.545185	234.397634	234.975385
235.092735	235.665686	235.511385	236.095886
236.226736	236.806437	236.652137	237.236637
237.326987	237.913438	237.752388	238.343638
238.440738	239.020439	238.866139	239.450639
239.56124	240.16119	239.99339	240.584641
240.688491	241.281691	241.100391	241.718642
241.842742	242.429192	242.261392	242.845893
242.942993	243.509193	243.368393	243.939394
244.029744	244.575695	244.448394	245.005895
245.136745	245.675946	245.555396	246.099396
246.216746	246.782947	246.642147	247.199647
247.310247	247.903448	247.735648	248.326898
248.444248	249.017199	248.862899	249.454149
249.57825	250.14445	250.00365	250.574651
250.705501	251.291951	251.130901	251.722152
251.839502	252.419202	252.258152	252.849403
252.973503	253.526204	253.392153	253.949654
254.080504	254.646705	254.505904	255.083655
255.221255	255.814456	255.653406	256.251406
256.382256	256.948457	256.787407	257.371907
257.502757	258.082458	257.921408	258.512658
258.609759	259.182709	259.028409	259.61291
259.74376	260.33021	260.16241	260.760411
260.871011	261.443961	261.296411	261.874162
261.964512	262.544213	262.383162	262.967663
263.078263	263.637714	263.503663	264.067914
264.192014	264.758215	264.610665	265.188415
265.312515	265.858466	265.737916	266.295416
266.406016	266.938467	266.817917	267.368667
267.499517	268.045468	267.918168	NaN
