# Supplementary material for: Auditory feedback effect on temporal patterns during self-pacing treadmill walking
Source: PLoS One. 2025 Nov 4;20(11):e0335971. doi: 10.1371/journal.pone.0335971 (PMC12585087; doi:10.1371/journal.pone.0335971)
Supplement: S2 File — This file archive contains gait events from the two test conditions (no sound and with sound) for all included participants, as well as the validation data for the accelerometer-based gait event detection algorithm. All data files are in CSV format. A readme file is included with the details of the file format and contents. (ZIP) [file pone.0335971.s003.zip › TreadmillSoundsData/TestConditions/NoSound/GaitEvents/Subject26_NoSound_GaitEvents.csv]

L_TO	R_TO	L_HS	R_HS
1.016001	1.575452	1.427901	1.951652
2.096002	2.635203	2.501152	3.018153
3.162503	3.708454	3.574404	4.077904
4.229004	4.781705	4.640905	5.164655
5.315755	5.848206	5.720906	6.224406
6.375506	6.907957	6.773907	7.277407
7.421757	7.974458	7.826908	8.357408
8.515258	9.047709	8.920409	9.437409
9.59526	10.14796	9.99366	10.52416
10.675261	11.227961	11.087161	11.617662
11.775512	12.314712	12.180662	12.704413
12.869013	13.408213	13.267413	13.797914
13.969264	14.515214	14.374414	14.898165
15.062765	15.608716	15.461165	15.998416
16.142766	16.695467	16.547917	17.085167
17.236267	17.802468	17.641418	18.178668
18.343268	18.889219	18.748419	19.272169
19.430019	19.98272	19.82842	20.36567
20.51002	21.042471	20.915171	21.432171
21.590022	22.129222	21.988422	22.518922
22.690273	23.215973	23.088673	23.592174
23.770274	24.289224	24.161924	24.672175
24.823275	25.362475	25.221675	25.738676
25.883026	26.422226	26.288176	26.798427
26.949527	27.495477	27.347927	27.871678
28.016028	28.541729	28.414428	28.924679
29.069029	29.58123	29.467429	29.95068
30.08828	30.607231	30.48668	30.976681
31.127781	31.660232	31.526182	32.029682
32.187532	32.692983	32.579183	33.075933
33.213533	33.739234	33.611934	34.108684
34.246284	34.765235	34.644685	35.141435
35.299285	35.797986	35.663936	36.167436
36.325286	36.830737	36.723687	37.213687
37.358037	37.876988	37.756438	38.253188
38.397538	38.896239	38.789189	39.272439
39.423539	39.93574	39.81519	40.29169
40.42929	40.968491	40.827691	41.337941
41.468791	41.967492	41.860442	42.357192
42.501542	42.993493	42.893193	43.362943
43.507293	44.012744	43.898944	44.382194
44.519795	45.011745	44.897945	45.394695
45.539046	46.064746	45.937446	46.440946
46.585297	47.117747	46.983697	47.487197
47.645048	48.163998	48.036698	48.546949
48.691299	49.216999	49.089699	49.59995
49.75105	50.297	50.1562	50.679951
50.851301	51.377001	51.256451	51.766702
51.917802	52.477252	52.322952	52.860203
53.011303	53.564004	53.416453	53.953704
54.091304	54.637255	54.496454	55.026955
55.184805	55.710506	55.583206	56.100206
56.258056	56.797257	56.663207	57.186957
57.351557	57.884008	57.756708	58.273708
58.431558	58.964009	58.836709	59.340209
59.484559	60.04401	59.89646	60.42021
60.564561	61.097011	60.969711	61.479961
61.637812	62.183762	62.049712	62.559963
62.704313	63.250263	63.102713	63.633214
63.784314	64.323514	64.189464	64.706465
64.850815	65.403515	65.249215	65.766216
65.917316	66.456516	66.315716	66.832717
66.977067	67.502767	67.382217	67.885718
68.057068	68.555769	68.441968	68.931969
69.069569	69.60202	69.474719	69.97147
70.10232	70.628021	70.49397	71.004221
71.162071	71.660772	71.553722	72.036972
72.194822	72.700273	72.586473	73.076473
73.227573	73.746524	73.625974	74.122724
74.280574	74.813025	74.678975	75.189225
75.347075	75.879526	75.745476	76.255726
76.420326	76.946027	76.811977	77.328977
77.480077	78.005778	77.871728	78.388728
78.546579	79.079029	78.944979	79.461979
79.61308	80.13878	80.01148	80.52173
80.686331	81.205281	81.084731	81.588232
81.739332	82.292032	82.144482	82.668233
82.805833	83.345033	83.204233	83.714484
83.865584	84.398034	84.263984	84.774235
84.925335	85.457785	85.330485	85.840736
86.005336	86.531037	86.403736	86.913987
87.071837	87.611038	87.476987	87.993988
88.145088	88.677539	88.543489	89.053739
89.191339	89.72379	89.58974	90.09999
90.24434	90.763291	90.642741	91.132741
91.277091	91.809542	91.675492	92.185742
92.336842	92.855793	92.735243	93.225243
93.383093	93.895294	93.774744	94.264744
94.422594	94.941545	94.820995	95.310995
95.448595	95.974296	95.840246	96.350496
96.501596	97.034047	96.899997	97.423747
97.595098	98.093798	97.986748	98.476748
98.634599	99.173799	99.039749	99.55
99.7146	100.24705	100.1265	100.636751
100.787851	101.313551	101.179501	101.696502
101.854352	102.380052	102.259502	102.756253
102.907353	103.446553	103.312503	103.829504
103.973854	104.513054	104.372254	104.896005
105.060605	105.579556	105.452255	105.969256
106.140606	106.659557	106.539007	107.042507
107.200357	107.746308	107.605508	108.129258
108.280358	108.819559	108.685509	109.189009
109.333359	109.87931	109.73851	110.25551
110.40661	110.952561	110.811761	111.328761
111.493361	112.025812	111.891762	112.408762
112.580113	113.119313	112.985263	113.502263
113.666864	114.179064	114.065264	114.575515
114.733365	115.265815	115.131765	115.655516
115.813366	116.352566	116.211766	116.735517
116.906867	117.452817	117.305267	117.835768
118.007118	118.559819	118.412268	118.942769
119.100619	119.64657	119.505769	120.03627
120.21437	120.760321	120.612771	121.143271
121.301121	121.853822	121.706272	122.236772
122.401372	122.954073	122.813273	123.343773
123.494873	124.040824	123.900024	124.423774
124.568125	125.114075	124.973275	125.497025
125.654876	126.200826	126.046526	126.577027
126.741627	127.280827	127.140027	127.670528
127.841878	128.381078	128.240278	128.757279
128.921879	129.461079	129.320279	129.83728
129.99513	130.527581	130.39353	130.917281
131.088631	131.621082	131.487031	132.004032
132.161882	132.714583	132.567033	133.097533
133.235133	133.774334	133.633534	134.150534
134.308384	134.840835	134.700035	135.217035
135.368135	135.907336	135.773286	136.290286
136.454886	136.987337	136.860037	137.370287
137.501137	138.033588	137.906288	138.409788
138.554139	139.086589	138.952539	139.462789
139.62739	140.13284	140.01904	140.51579
140.660141	141.192591	141.065291	141.568792
141.719892	142.252342	142.118292	142.635293
142.799893	143.325593	143.205043	143.701794
143.852894	144.392094	144.251294	144.761545
144.919395	145.445095	145.317795	145.828046
145.985896	146.525097	146.397796	146.901297
147.059147	147.584848	147.450797	147.967798
148.118898	148.651349	148.524049	149.034299
149.185399	149.7111	149.57705	150.09405
150.2384	150.764101	150.636801	151.147051
151.311651	151.830602	151.703302	152.213552
152.344402	152.876853	152.749553	153.259803
153.404153	153.943354	153.802554	154.333054
154.490904	155.023355	154.889305	155.413055
155.591156	156.116856	155.982806	156.499806
156.650907	157.190107	157.049307	157.573058
157.730908	158.256608	158.129308	158.639559
158.790659	159.323109	159.189059	159.69931
159.85041	160.38286	160.24881	160.759061
160.916911	161.449361	161.308561	161.825562
161.983412	162.529363	162.388562	162.912313
163.049913	163.568864	163.455063	163.951814
164.109664	164.642115	164.514814	165.018315
165.169415	165.701866	165.567816	166.078066
166.235916	166.754867	166.627567	167.137817
167.322667	167.828118	167.714318	168.217818
168.368918	168.881119	168.760569	169.257319
169.415169	169.94762	169.81357	170.31707
170.47492	170.987121	170.866571	171.376821
171.527922	172.067122	171.926322	172.443322
172.594423	173.106623	172.986073	173.482823
173.627174	174.159624	174.025574	174.535825
174.707175	175.226125	175.098825	175.609076
175.760176	176.285876	176.158576	176.662077
176.813177	177.352377	177.211577	177.721828
177.866178	178.385128	178.257828	178.761329
178.912429	179.411129	179.304079	179.79408
179.95868	180.47763	180.36383	180.853831
181.004931	181.523882	181.396581	181.906832
182.071432	182.583633	182.463082	182.953083
183.090683	183.623134	183.495833	183.985834
184.130184	184.649135	184.521834	185.018585
185.156185	185.688636	185.554586	186.064836
186.209186	186.728137	186.600837	187.111087
187.268937	187.801388	187.674088	188.177588
188.328688	188.881389	188.733839	189.264339
189.422189	189.96814	189.82059	190.35784
190.50894	191.068391	190.907341	191.451341
191.615942	192.148392	192.014342	192.538093
192.695943	193.268893	193.107843	193.651844
193.823194	194.375894	194.221594	194.758845
194.930195	195.482895	195.342095	195.865846
196.043946	196.589897	196.442346	196.966097
197.130697	197.669898	197.529098	198.059598
198.217448	198.743149	198.615849	199.126099
199.290699	199.82315	199.6891	200.2061
200.3707	200.909901	200.769101	201.286101
201.450701	201.969652	201.842352	202.352602
202.510452	203.042903	202.908853	203.425853
203.590454	204.129654	203.988854	204.505854
204.650205	205.175905	205.048605	205.558856
205.723456	206.235656	206.121856	206.618607
206.783207	207.315657	207.188357	207.685108
207.842958	208.368658	208.234608	208.751609
208.895959	209.421659	209.294359	209.79786
209.96246	210.48141	210.35411	210.864361
211.028961	211.568162	211.427361	211.944362
212.102212	212.607663	212.493862	212.997363
213.128213	213.660664	213.533364	214.036864
214.181214	214.713665	214.586365	215.096615
215.261215	215.773416	215.652866	216.156366
216.320966	216.846667	216.712617	217.229617
217.387467	217.926668	217.785868	218.309618
218.467468	218.993169	218.865869	219.382869
219.55422	220.07317	219.94587	220.44937
220.613971	221.132921	221.005621	221.515871
221.673722	222.206172	222.072122	222.582373
222.740223	223.286173	223.145373	223.662374
223.813474	224.339174	224.211874	224.728875
224.886725	225.419175	225.291875	225.808876
225.953226	226.499176	226.358376	226.882127
227.039977	227.606178	227.438377	227.982378
228.133478	228.699679	228.538629	229.089379
229.253979	229.79993	229.65913	230.18288
230.34748	230.933931	230.759381	231.316881
231.481481	232.000432	231.879882	232.383382
232.507482	233.060183	232.912633	233.429633
233.573984	234.133434	233.985884	234.516384
234.674235	235.193185	235.065885	235.582886
235.760986	236.279936	236.159386	236.656137
236.820737	237.359937	237.225887	237.736138
237.887238	NaN	NaN	NaN
