# Supplementary material for: Auditory feedback effect on temporal patterns during self-pacing treadmill walking
Source: PLoS One. 2025 Nov 4;20(11):e0335971. doi: 10.1371/journal.pone.0335971 (PMC12585087; doi:10.1371/journal.pone.0335971)
Supplement: S2 File — This file archive contains gait events from the two test conditions (no sound and with sound) for all included participants, as well as the validation data for the accelerometer-based gait event detection algorithm. All data files are in CSV format. A readme file is included with the details of the file format and contents. (ZIP) [file pone.0335971.s003.zip › TreadmillSoundsData/TestConditions/NoSound/GaitEvents/Subject27_NoSound_GaitEvents.csv]

L_TO	R_TO	L_HS	R_HS
1.556002	2.041202	1.913902	2.403902
2.528003	3.019953	2.899403	3.389403
3.513503	4.005454	3.884904	4.381654
4.512504	5.011205	4.883905	5.387405
5.518256	6.037206	5.903156	6.406656
6.530757	7.042957	6.902157	7.425907
7.556758	8.068958	7.928158	8.451908
8.589509	9.115209	8.967659	9.491409
9.62226	10.14121	9.99366	10.530911
10.668511	11.194211	11.046661	11.583912
11.735012	12.253962	12.113162	12.636913
12.761013	13.279963	13.139163	13.662914
13.814014	14.332964	14.192164	14.715915
14.853515	15.365715	15.231665	15.748666
15.879516	16.398466	16.257666	16.774667
16.898767	17.410967	17.270167	17.787168
17.911268	18.430218	18.289418	18.806419
18.930519	19.408969	19.295169	19.78517
19.88902	20.38772	20.26042	20.757171
20.867771	21.352971	21.232421	21.722422
21.833022	22.324972	22.204422	22.694423
22.811773	23.303723	23.176423	23.673174
23.783774	24.282474	24.155174	24.645175
24.755775	25.261225	25.127175	25.630676
25.741276	26.233226	26.105926	26.595927
26.720027	27.218727	27.084677	27.588178
27.705528	28.204228	28.076928	28.580429
28.691029	29.182979	29.055679	29.54568
29.66303	30.14823	30.02768	30.52443
30.641781	31.147231	31.013181	31.509931
31.627282	32.125982	31.991932	32.495432
32.612783	33.097983	32.977433	33.474183
33.591534	34.090234	33.962934	34.466434
34.577035	35.075735	34.948435	35.445185
35.555786	36.047736	35.920436	36.417186
36.527787	37.012987	36.892437	37.389187
37.506537	37.998488	37.871188	38.367938
38.485288	38.977239	38.849939	39.353439
39.470789	39.95599	39.83544	40.31869
40.43604	40.934741	40.807441	41.310941
41.435041	41.926992	41.799692	42.296442
42.400292	42.898993	42.771693	43.275193
43.392543	43.897994	43.763944	44.267444
44.384794	44.876745	44.749445	45.246195
45.370295	45.868996	45.734946	46.245196
46.362546	46.847747	46.727197	47.217197
47.341297	47.826498	47.712698	48.195948
48.306548	48.811999	48.677949	49.181449
49.298799	49.80425	49.6702	50.1737
50.2843	50.789751	50.655701	51.152451
51.269801	51.761752	51.634452	52.124452
52.235052	52.733753	52.606453	53.103203
53.213803	53.699004	53.578454	54.075204
54.185804	54.677755	54.557205	55.040455
55.157805	55.649756	55.529206	56.019206
56.129806	56.621757	56.507956	56.991207
57.095057	57.580258	57.466457	57.942958
58.046808	58.532009	58.411458	58.901459
59.012059	59.490509	59.383459	59.85321
59.96381	60.44901	60.32846	60.811711
60.908811	61.400761	61.273461	61.770212
61.874062	62.352512	62.245462	62.715213
62.825813	63.317763	63.197213	63.680464
63.791064	64.283014	64.162464	64.652465
64.763065	65.261765	65.134465	65.624466
65.741816	66.240516	66.113216	66.609967
66.720567	67.212517	67.091967	67.581968
67.699318	68.191268	68.070718	68.553969
68.671319	69.170019	69.042719	69.53272
69.65007	70.14202	70.01472	70.50472
70.622071	71.127521	71.000221	71.496971
71.607572	72.106272	71.985722	72.482472
72.599823	73.091773	72.964473	73.454473
73.571824	74.063774	73.943224	74.426474
74.550575	75.049275	74.921975	75.411975
75.522576	76.007776	75.887226	76.377226
76.481076	76.979777	76.859227	77.342477
77.453077	77.945028	77.824478	78.307728
78.418328	78.917029	78.789729	79.279729
79.383579	79.87553	79.75498	80.23823
80.34883	80.820531	80.713481	81.183231
81.293831	81.785782	81.658482	82.155232
82.265832	82.771283	82.637233	83.147483
83.264833	83.750034	83.629484	84.112734
84.236834	84.728785	84.601485	85.091485
85.215585	85.727786	85.586986	86.097236
86.221336	86.726787	86.592737	87.102987
87.220337	87.725788	87.591738	88.095238
88.212588	88.718039	88.590739	89.087489
89.204839	89.70354	89.58299	90.06624
90.18359	90.695791	90.561741	91.065241
91.175841	91.667792	91.540492	92.030492
92.154592	92.639793	92.512492	93.002493
93.119843	93.611794	93.484493	93.974494
94.085094	94.577045	94.449744	94.946495
95.057095	95.549046	95.421745	95.911746
96.029096	96.541297	96.400496	96.903997
97.021347	97.506547	97.385997	97.875998
97.986598	98.471798	98.351248	98.841249
98.958599	99.450549	99.323249	99.82
99.9441	100.4428	100.30875	100.812251
100.929601	101.421551	101.294251	101.791002
101.908352	102.407052	102.279752	102.776503
102.893853	103.385803	103.251753	103.755254
103.879354	104.371304	104.250754	104.734005
104.844605	105.343305	105.216005	105.706006
105.823356	106.308556	106.181256	106.671257
106.781857	107.273807	107.153257	107.636508
107.747108	108.239058	108.111758	108.608509
108.712359	109.211059	109.083759	109.57376
109.68436	110.17631	110.05576	110.539011
110.642861	111.128061	111.007511	111.497511
111.601362	112.093312	111.966012	112.462762
112.573363	113.058563	112.944763	113.421263
113.531864	114.037314	113.903264	114.400014
114.510614	115.009315	114.882015	115.378765
115.489365	115.988066	115.860766	116.350766
116.461366	116.939817	116.826017	117.309267
117.426617	117.911818	117.791268	118.281268
118.385118	118.877069	118.749769	119.246519
119.350369	119.84232	119.71502	120.20502
120.31562	120.800821	120.680271	121.177021
121.287621	121.766072	121.652272	122.128772
122.232622	122.711073	122.597273	123.073773
123.170873	123.642574	123.535524	124.005274
124.109124	124.601075	124.473774	124.970525
125.081125	125.573076	125.445775	125.935776
126.053126	126.551827	126.417776	126.921277
127.045377	127.550828	127.416777	127.927028
128.051128	128.563329	128.429278	128.932779
129.063629	129.56908	129.441779	129.95203
130.07613	130.595081	130.45428	130.964531
131.095381	131.600832	131.466781	131.977032
132.107882	132.613333	132.479282	132.982783
133.106883	133.619084	133.485033	133.988534
134.112634	134.624835	134.484034	134.987535
135.118385	135.617086	135.483035	135.986536
136.110636	136.602587	136.482036	136.965287
137.082637	137.588088	137.454037	137.957538
138.074888	138.580339	138.446288	138.943039
139.060389	139.57259	139.431789	139.94204
140.05939	140.558091	140.43079	140.934291
141.058391	141.557092	141.429791	141.926542
142.037142	142.535843	142.408542	142.905293
143.022643	143.528094	143.394043	143.890794
144.014894	144.500094	144.379544	144.869545
144.993645	145.499095	145.365045	145.868546
145.979146	146.491346	146.350546	146.860797
146.978147	147.470097	147.336047	147.832798
147.950148	148.442098	148.314798	148.811549
148.928899	149.407349	149.293549	149.7768
149.89415	150.3861	150.2588	150.755551
150.872901	151.371601	151.244301	151.741052
151.871902	152.370602	152.243302	152.740053
152.870903	153.376353	153.249053	153.752554
153.869904	154.382104	154.248054	154.758305
154.882405	155.387855	155.260555	155.764056
155.894906	156.407106	156.273056	156.776557
156.907407	157.419607	157.278807	157.795808
157.926658	158.438858	158.291308	158.808309
158.932409	159.444609	159.310559	159.81406
159.93816	160.45711	160.30956	160.833311
160.964161	161.476361	161.335561	161.845812
161.969912	162.488862	162.348062	162.865063
162.995913	163.521614	163.374063	163.897814
164.021914	164.547615	164.400064	164.923815
165.054665	165.566866	165.432815	165.936316
166.060416	166.586117	166.438566	166.962317
167.086417	167.598618	167.457817	167.974818
168.098918	168.611119	168.477068	168.987319
169.104669	169.62362	169.482819	169.99307
170.11717	170.615871	170.48182	170.985321
171.109421	171.621622	171.480821	171.991072
172.108422	172.620623	172.479822	172.990073
173.114173	173.626374	173.492323	174.002574
174.126674	174.645625	174.504824	175.028575
175.159425	175.685126	175.537576	176.061326
176.192176	176.704377	176.563577	177.073827
177.204677	177.723628	177.576078	178.099828
178.223928	178.742879	178.602079	179.119079
179.249929	179.77563	179.63483	180.15183
180.28268	180.808381	180.660831	181.171081
181.295181	181.800632	181.666582	182.176832
182.294182	182.813133	182.672333	183.182583
183.313433	183.818884	183.684834	184.195084
184.319184	184.831385	184.697335	185.214335
185.338435	185.850636	185.716586	186.226836
186.350936	186.869887	186.729087	187.239337
187.363437	187.875638	187.741588	188.251838
188.375938	188.901639	188.754089	189.264339
189.381689	189.88714	189.75309	190.27009
190.39419	190.899641	190.765591	191.275841
191.406691	191.925642	191.784842	192.301842
192.425942	192.938143	192.797343	193.314343
193.445193	193.964144	193.823344	194.347094
194.464444	194.976645	194.842595	195.352845
195.483695	196.002646	195.861846	196.378846
196.502946	197.028647	196.887847	197.404847
197.528948	198.041148	197.907098	198.424098
198.554949	199.060399	198.933099	199.436599
199.5607	200.0729	199.93885	200.44235
200.579951	201.078651	200.951351	201.454851
201.585702	202.097902	201.963852	202.474102
202.604953	203.110403	202.989853	203.479853
203.603954	204.109404	203.982104	204.478854
204.602955	205.115155	204.981105	205.498105
205.615456	206.100656	205.986856	206.470106
206.600957	207.113157	206.972357	207.489357
207.613458	208.125658	207.991608	208.501858
208.632709	209.151659	209.010859	209.527859
209.65871	210.17766	210.03011	210.553861
210.677961	211.190161	211.056111	211.566362
211.690462	212.222912	212.075362	212.599113
212.723213	213.228663	213.101363	213.604864
213.728964	214.247914	214.107114	214.624115
214.748215	215.246915	215.119615	215.616366
215.753966	216.259416	216.125366	216.628867
216.746217	217.258417	217.117617	217.627868
217.738468	218.223668	218.103118	218.593119
218.717219	219.215919	219.081869	219.58537
219.70272	220.20817	220.07412	220.577621
220.694971	221.207171	221.066371	221.569872
221.693972	222.199422	222.065372	222.568873
222.692973	223.205173	223.064373	223.574624
223.705474	224.217674	224.076874	224.593875
224.717975	225.236925	225.096125	225.619876
225.743976	226.249426	226.115376	226.618877
226.749727	227.255177	227.127877	227.624628
227.748728	228.274428	228.126878	228.643879
228.761229	229.259929	229.132629	229.63613
229.76023	230.23868	230.12488	230.614881
230.738981	231.237681	231.110381	231.613882
231.731232	232.236682	232.109382	232.612883
232.736983	233.249183	233.108383	233.625384
233.762984	234.268434	234.134384	234.637885
234.768735	235.287685	235.146885	235.670636
235.801486	236.313686	236.179636	236.689887
236.820737	237.346437	237.198887	237.729388
237.860238	238.379188	238.238388	238.755389
238.879489	239.405189	239.257639	239.78139
239.90549	240.41094	240.27014	240.780391
240.904491	241.403191	241.275891	241.779392
241.910242	242.422442	242.288392	242.791893
242.922743	243.434943	243.287393	243.804394
243.921744	244.427194	244.293144	244.803395
244.927495	245.459945	245.312395	245.836146
245.960246	246.485946	246.338396	246.862147
246.986247	247.518698	247.371147	247.901648
248.045998	248.564949	248.417398	248.947899
249.092249	249.61795	249.477149	249.9874
250.11825	250.630451	250.4964	251.013401
251.137501	251.649702	251.508901	252.025902
252.150002	252.655453	252.521402	253.031653
253.162503	253.674704	253.533904	254.050904
254.181754	254.687205	254.546405	255.049905
255.174005	255.686206	255.545406	256.055656
256.179756	256.691957	256.557907	257.061407
257.199007	257.711208	257.570408	258.087408
258.211508	258.737209	258.582909	259.120159
259.251009	259.76996	259.62916	260.14616
260.29051	260.816211	260.668661	261.192411
261.330011	261.862462	261.708162	262.245412
262.383012	262.901963	262.754413	263.284913
263.415763	263.941464	263.800664	264.324414
264.448514	264.967465	264.826665	265.343665
265.467765	265.986716	265.845916	266.356166
266.487016	266.992467	266.858417	267.355167
267.492767	267.991468	267.864168	NaN
