# Supplementary material for: Auditory feedback effect on temporal patterns during self-pacing treadmill walking
Source: PLoS One. 2025 Nov 4;20(11):e0335971. doi: 10.1371/journal.pone.0335971 (PMC12585087; doi:10.1371/journal.pone.0335971)
Supplement: S2 File — This file archive contains gait events from the two test conditions (no sound and with sound) for all included participants, as well as the validation data for the accelerometer-based gait event detection algorithm. All data files are in CSV format. A readme file is included with the details of the file format and contents. (ZIP) [file pone.0335971.s003.zip › TreadmillSoundsData/TestConditions/NoSound/GaitEvents/Subject28_NoSound_GaitEvents.csv]

L_TO	R_TO	L_HS	R_HS
2.582003	1.777952	3.027653	2.187902
4.168254	3.404703	4.586905	3.848404
5.599256	4.930205	6.024656	5.346905
6.929007	6.212706	7.374657	6.663157
8.339758	7.589708	8.792159	8.060408
9.72351	9.000459	10.17591	9.471159
11.120761	10.39096	11.552912	10.854911
12.531513	11.774712	12.950163	12.231912
13.922014	13.138213	14.333914	13.602164
15.272015	14.501714	15.724416	14.992665
16.655767	15.925966	17.094667	16.403416
17.938268	17.248967	18.377168	17.719668
19.207269	18.538219	19.64617	18.995419
20.44927	19.81397	20.874671	20.27792
21.671022	21.049221	22.103172	21.492921
22.919773	22.257472	23.345173	22.707923
24.121274	23.499473	24.553425	23.956674
25.316025	24.707725	25.748176	25.151425
26.504026	25.909226	26.929427	26.359676
27.685278	27.083727	28.117428	27.527427
28.913779	28.278478	29.345929	28.728929
30.12878	29.493479	30.554181	29.93718
31.310031	30.715231	31.748932	31.158931
32.565533	31.909982	32.997683	32.353682
33.821034	33.178983	34.253184	33.622684
35.042785	34.400734	35.474935	34.844435
36.244286	35.629236	36.676437	36.066186
37.412037	36.817237	37.830688	37.260937
38.566289	37.978238	38.991689	38.415188
39.67329	39.112239	40.09869	39.54244
40.773541	40.21249	41.198941	40.642691
41.860292	41.299241	42.285692	41.736192
42.933543	42.406242	43.352193	42.843193
44.013544	43.472743	44.445694	43.909694
45.147545	44.579745	45.566196	45.023445
46.254546	45.686746	46.673197	46.130446
47.408797	46.786997	47.834198	47.237447
48.515798	47.941248	48.934449	48.378198
49.5958	49.034749	50.0212	49.471699
50.702801	50.12825	51.128201	50.565201
51.776052	51.228501	52.194702	51.658702
52.903303	52.308502	53.315203	52.738703
53.990054	53.415503	54.408704	53.852454
55.083555	54.536005	55.502205	54.966205
56.251306	55.636256	56.669957	56.066456
57.317807	56.756757	57.743208	57.186957
58.397808	57.850258	58.816459	58.287208
59.504809	58.943759	59.92346	59.373959
60.598311	60.03726	61.023711	60.47421
61.712062	61.137511	62.130712	61.581212
62.785313	62.237762	63.203963	62.667963
63.858564	63.311013	64.283964	63.747964
64.918315	64.377514	65.336965	64.807715
65.991566	65.444015	66.410216	65.887716
67.051317	66.510516	67.483467	66.940717
68.138068	67.590518	68.563469	68.027468
69.224819	68.670519	69.64347	69.107469
70.29132	69.75052	70.716721	70.18072
71.344321	70.823771	71.769722	71.247221
72.397322	71.863272	72.829473	72.293472
73.490823	72.936523	73.916224	73.366723
74.604575	74.030024	75.023225	74.466974
75.752076	75.164025	76.177476	75.600976
76.865827	76.298026	77.284477	76.728227
77.993078	77.398277	78.418478	77.828478
79.100079	78.559279	79.518729	78.996229
80.18683	79.63253	80.612231	80.06273
81.253331	80.712531	81.671982	81.135981
82.299582	81.765532	82.724983	82.188982
83.359333	82.832033	83.791484	83.255483
84.385334	83.885034	84.803985	84.308484
85.458585	84.911035	85.883986	85.347985
86.484586	85.970786	86.903237	86.394236
87.564588	87.017037	87.989988	87.453987
88.631089	88.083538	89.056489	88.513738
89.68409	89.156789	90.10949	89.58024
90.716841	90.20304	91.135491	90.626491
91.783342	91.229041	92.208742	91.659242
92.822843	92.295542	93.241493	92.725743
93.869094	93.335043	94.287744	93.758494
94.935595	94.401544	95.354245	94.824995
96.029096	95.474795	96.454496	95.904996
97.075347	96.548047	97.500747	96.978247
98.155348	97.607798	98.580749	98.037998
99.228599	98.667549	99.654	99.104499
100.27485	99.7408	100.700251	100.171
101.334601	100.807301	101.766752	101.230751
102.407852	101.860302	102.833253	102.290502
103.535104	102.940303	103.953754	103.384003
104.615105	104.060804	105.040505	104.491004
105.715356	105.147555	106.140756	105.577756
106.829107	106.247806	107.268007	106.691507
107.936108	107.375057	108.361508	107.812008
109.043109	108.475308	109.468509	108.912259
110.10286	109.57556	110.52151	109.99226
111.169361	110.628561	111.588012	111.058761
112.235862	111.688312	112.661263	112.118512
113.295613	112.748063	113.714264	113.185013
114.341864	113.787564	114.767265	114.217764
115.448865	114.887815	115.874266	115.331515
116.562617	115.988066	116.988017	116.425016
117.683118	117.115317	118.115268	117.559018
118.776619	118.222318	119.202019	118.659269
119.91062	119.329319	120.32927	119.77302
121.024371	120.44982	121.443021	120.886771
122.104372	121.550072	122.529773	121.987022
123.197873	122.650323	123.630024	123.087273
124.311624	123.737074	124.737025	124.174024
125.398375	124.850825	125.823776	125.287775
126.498626	125.944326	126.924027	126.388026
127.605628	127.031077	128.031028	127.468027
128.699129	128.144828	129.124529	128.581779
129.81963	129.238329	130.23828	129.68203
130.933381	130.35208	131.352031	130.789031
132.033632	131.479331	132.459032	131.916282
133.140633	132.579583	133.566034	133.016533
134.261134	133.693334	134.686535	134.143784
135.368135	134.800335	135.793536	135.244035
136.461636	135.914086	136.887037	136.351036
137.541638	136.994087	137.973788	137.431037
138.648639	138.087588	139.067289	138.511038
139.69489	139.174339	140.12704	139.60454
140.835641	140.24759	141.254291	140.691291
141.969642	141.368091	142.401792	141.811792
143.110393	142.522343	143.535794	142.966043
144.217394	143.649594	144.642795	144.086544
145.304145	144.763345	145.736296	145.200295
146.438146	145.856846	146.870297	146.300546
147.545148	146.990847	147.970548	147.427797
148.638649	148.077598	149.064049	148.521298
149.75915	149.204849	150.17105	149.63505
150.866151	150.28485	151.291551	150.735301
151.959652	151.398601	152.378302	151.835552
153.053153	152.485352	153.471803	152.915553
154.133154	153.565354	154.558555	154.009054
155.206405	154.658855	155.631806	155.095805
156.279656	155.738856	156.698307	156.169056
157.352907	156.818857	157.778308	157.255807
158.405908	157.878608	158.831309	158.308808
159.472409	158.931609	159.90456	159.361809
160.552411	159.99811	160.971061	160.44181
161.585162	161.037611	161.997062	161.474561
162.638163	162.434862	163.056813	162.520812
163.704664	163.157113	164.116564	163.594064
164.764415	164.203364	165.189815	164.647065
165.898416	165.290115	166.323816	165.740566
167.106667	166.457866	167.525318	166.915067
168.301418	167.652618	168.733569	168.109818
169.496169	168.881119	169.93507	169.331569
170.758421	170.12312	171.197321	170.580321
172.061172	171.385371	172.493322	171.856072
173.289673	172.634123	173.715074	173.098073
174.443924	173.855874	174.869325	174.292824
175.530676	174.989875	175.949326	175.413325
176.671427	176.069876	177.090077	176.513576
177.771678	177.176877	178.183578	177.607078
178.844929	178.277128	179.277079	178.714079
179.99918	179.404379	180.42458	179.84808
181.187181	180.572131	181.619332	181.022581
182.381932	181.773632	182.807333	182.217332
183.576684	182.954883	184.002084	183.398583
184.744435	184.142884	185.176585	184.586585
185.878436	185.297135	186.297086	185.734086
187.059687	186.424386	187.471587	186.868087
188.153188	187.585388	188.578589	188.029088
189.266939	188.699139	189.69234	189.129339
190.39419	189.80614	190.819591	190.24984
191.494441	190.933391	191.926592	191.370341
192.594693	192.053892	193.026843	192.484092
193.789444	193.194643	194.214844	193.645094
194.923445	194.342144	195.348845	194.785845
196.077696	195.482895	196.503096	195.919846
197.198197	196.616897	197.630348	197.067347
198.338948	197.750898	198.771099	198.194598
199.499949	198.911899	199.92535	199.348849
200.620451	200.0459	201.045851	200.4896
201.774702	201.159651	202.200102	201.603352
202.982953	202.354402	203.415103	202.798103
204.184454	203.549154	204.596355	203.992854
205.318455	204.730405	205.757356	205.167355
206.506456	205.891406	206.925107	206.335106
207.640458	207.065907	208.065858	207.502857
208.841959	208.186408	209.267359	208.636859
210.04346	209.387909	210.47561	209.83836
211.238211	210.609661	211.663612	211.060111
212.426212	211.804412	212.858363	212.254862
213.600714	213.005913	214.032864	213.449613
214.795465	214.180414	215.227615	214.630865
216.010466	215.402165	216.435866	215.852616
217.184967	216.563167	217.617118	217.013617
218.386468	217.757918	218.818619	218.201618
219.52722	218.932419	219.95937	219.382869
220.708471	220.10692	221.133871	220.550621
221.835722	221.267921	222.267872	221.711622
222.962973	222.401922	223.395123	222.838873
224.171224	223.542674	224.596625	223.993124
225.298475	224.710425	225.730626	225.160875
226.452726	225.844426	226.884877	226.301626
227.674478	227.032427	228.099878	227.482877
228.828729	228.227178	229.260879	228.677629
230.01673	229.401679	230.45563	229.85213
231.278981	230.630181	231.711132	231.087381
232.561483	231.885682	232.993633	232.342882
233.810234	233.147933	234.242384	233.598384
235.045485	234.396684	235.484385	234.853885
236.246986	235.631936	236.679137	236.068886
237.502487	236.840187	237.927888	237.290637
238.697239	238.068688	239.122639	238.519138
239.87849	239.276939	240.30389	239.72064
241.039491	240.46494	241.478391	240.901891
242.281492	241.652942	242.713643	242.110142
243.462743	242.861193	243.901644	243.304893
244.697995	244.055944	245.123395	244.513144
245.933246	245.270945	246.372146	245.734896
247.168497	246.546697	247.593898	246.990397
248.369998	247.754948	248.802149	248.198648
249.5985	248.976699	250.0239	249.427149
250.773001	250.1647	251.205151	250.615151
251.934002	251.339201	252.359402	251.789652
253.108503	252.533953	253.540654	252.970903
254.276254	253.688204	254.708405	254.131904
255.464255	254.855955	255.889656	255.306405
256.632007	256.030456	257.064157	256.467406
257.786258	257.191457	258.211658	257.635158
258.913509	258.345708	259.338909	258.782659
260.04076	259.459459	260.45941	259.88966
261.195011	260.613711	261.620412	261.050661
262.335762	261.774712	262.761163	262.211662
263.476513	262.888463	263.915414	263.332163
264.651015	264.056214	265.076415	264.493164
265.812016	265.210465	266.237416	265.654166
267.027017	266.384966	267.452417	266.835417
NaN	267.586468	NaN	NaN
