# Supplementary material for: Auditory feedback effect on temporal patterns during self-pacing treadmill walking
Source: PLoS One. 2025 Nov 4;20(11):e0335971. doi: 10.1371/journal.pone.0335971 (PMC12585087; doi:10.1371/journal.pone.0335971)
Supplement: S2 File — This file archive contains gait events from the two test conditions (no sound and with sound) for all included participants, as well as the validation data for the accelerometer-based gait event detection algorithm. All data files are in CSV format. A readme file is included with the details of the file format and contents. (ZIP) [file pone.0335971.s003.zip › TreadmillSoundsData/TestConditions/NoSound/GaitEvents/Subject29_NoSound_GaitEvents.csv]

L_TO	R_TO	L_HS	R_HS
1.913752	0.954451	2.426902	1.506151
3.554004	2.952453	4.188654	3.382653
5.214505	4.457704	5.795156	4.968905
6.699507	5.996706	7.273407	6.501156
8.272258	7.461457	8.704409	7.945658
9.59526	8.892459	10.02066	9.329409
10.918261	10.24246	11.357161	10.679411
12.207512	11.558712	12.632913	12.002412
13.449513	12.800713	13.881664	13.237663
14.745515	14.056214	15.170915	14.513414
15.967266	15.331965	16.406166	15.775666
17.202517	16.567217	17.627918	17.004167
18.417518	17.795718	18.856419	18.219168
19.71352	19.037719	20.11867	19.481419
20.915021	20.27972	21.340421	20.716671
22.123272	21.474471	22.528423	21.911422
23.311273	22.682723	23.723174	23.119673
24.485774	23.863974	24.897675	24.294174
25.660276	25.038475	26.072176	25.468675
26.855027	26.233226	27.260177	26.656677
28.016028	27.394227	28.414428	27.824428
29.170279	28.561979	29.58218	28.992179
30.31778	29.71623	30.722931	30.13968
31.458531	30.870481	31.870432	31.287181
32.592533	31.990982	32.997683	32.414432
33.794034	33.158733	34.192434	33.588934
34.941535	34.339984	35.346685	34.756685
36.095786	35.494235	36.514436	35.924436
37.256787	36.668737	37.661938	37.085437
38.397538	37.816238	38.809439	38.246438
39.52479	38.943489	39.95019	39.360189
40.672291	40.09774	41.077441	40.50769
41.786042	41.211491	42.204692	41.634942
42.926793	42.325242	43.331943	42.755443
44.033794	43.452493	44.445694	43.882694
45.140795	44.566245	45.545946	44.996445
46.220796	45.666496	46.639447	46.083196
47.300797	46.746497	47.705948	47.169947
48.394298	47.833248	48.799449	48.249948
49.494549	48.926749	49.8997	49.350199
50.567801	50.00675	50.979701	50.42345
51.668052	51.100251	52.073202	51.523701
52.741303	52.180252	53.153203	52.603703
53.828054	53.267003	54.233204	53.690454
54.921555	54.353754	55.319955	54.777205
55.981306	55.427005	56.386456	55.850456
57.068057	56.507006	57.473207	56.930457
58.154808	57.587008	58.559959	58.017208
59.221309	58.653509	59.62646	59.083709
60.30806	59.74026	60.713211	60.16371
61.367811	60.820261	61.779712	61.230211
62.434312	61.873262	62.846213	62.289962
63.521064	62.960013	63.926214	63.383463
64.587565	64.040014	64.992715	64.449964
65.667566	65.106515	66.072716	65.536716
66.747567	66.186516	67.166217	66.603217
67.854568	67.293517	68.259718	67.710218
68.968319	68.380268	69.366719	68.803719
70.04157	69.467019	70.45347	69.89047
71.135071	70.574021	71.540222	70.990721
72.228572	71.660772	72.633723	72.090972
73.328823	72.754273	73.740724	73.177723
74.435824	73.861274	74.840975	74.277974
75.522576	74.968275	75.934476	75.384975
76.616077	76.048276	77.027977	76.458226
77.709578	77.162027	78.114728	77.585478
78.796329	78.228528	79.201479	78.651979
79.87633	79.315279	80.28148	79.73198
80.963081	80.40203	81.368231	80.825481
82.056582	81.502281	82.468482	81.912232
83.136583	82.575533	83.555234	82.998983
84.223334	83.696034	84.628485	84.105984
85.310085	84.749035	85.715236	85.172485
86.376586	85.829036	86.788487	86.245736
87.456587	86.915787	87.868488	87.332487
88.543339	87.982288	88.948489	88.412488
89.59634	89.048789	90.00824	89.478989
90.656091	90.10854	91.061241	90.531991
91.749592	91.181791	92.147992	91.605242
92.795843	92.248292	93.207743	92.664993
93.862344	93.321543	94.267494	93.744994
94.942345	94.374544	95.347495	94.797995
96.015596	95.454545	96.420746	95.877996
97.109097	96.541297	97.514247	96.957997
98.222848	97.634798	98.621249	98.064998
99.269099	98.728299	99.681	99.151749
100.36935	99.7948	100.774501	100.21825
101.462851	100.908551	101.874752	101.318501
102.556353	101.988552	102.968253	102.412002
103.656604	103.088803	104.068504	103.519003
104.763605	104.182304	105.175505	104.605755
105.863856	105.289305	106.269006	105.712756
106.970857	106.382806	107.369257	106.806257
108.064358	107.489807	108.469508	107.920008
109.151109	108.583309	109.56976	109.013509
110.27161	109.69706	110.683511	110.12051
111.378611	110.804061	111.790512	111.227511
112.472112	111.911062	112.884013	112.321012
113.579114	113.004563	113.991014	113.428013
114.706365	114.125064	115.111515	114.548515
115.806616	115.232065	116.211766	115.662266
116.893367	116.332316	117.312017	116.749017
117.993618	117.439317	118.405518	117.856018
119.093869	118.532819	119.505769	118.949519
120.18737	119.61957	120.599271	120.04302
121.280871	120.706321	121.686022	121.129771
122.374372	121.806572	122.779523	122.230022
123.454373	122.893323	123.859524	123.303273
124.541125	123.973324	124.946275	124.403524
125.621126	125.060075	126.033026	125.490275
126.721377	126.153576	127.113027	126.577027
127.801378	127.247077	128.206528	127.663778
128.888129	128.327078	129.286529	128.750529
129.96813	129.407079	130.38003	129.83053
131.075131	130.50058	131.473531	130.924031
132.148382	131.580582	132.553533	132.004032
133.241883	132.687583	133.647034	133.111033
134.328634	133.760834	134.740535	134.177534
135.422135	134.867835	135.827286	135.284535
136.508886	135.941086	136.914037	136.364536
137.609138	137.041337	138.007538	137.458037
138.702639	138.128088	139.094289	138.544789
139.78264	139.214839	140.18779	139.64504
140.876141	140.30834	141.281291	140.725041
141.969642	141.395091	142.368042	141.818542
143.049643	142.488592	143.448043	142.905293
144.129644	143.561844	144.534795	143.985294
145.216395	144.655345	145.628296	145.072045
146.282896	145.742096	146.694797	146.152046
147.369647	146.808597	147.768048	147.232047
148.449648	147.875098	148.854799	148.312048
149.516149	148.955099	149.9213	149.371799
150.589401	150.02835	150.994551	150.4518
151.669402	151.101601	152.081302	151.531802
152.762903	152.195102	153.168053	152.618553
153.856404	153.295353	154.254804	153.712054
154.922905	154.355104	155.328055	154.778555
156.009656	155.455355	156.414806	155.878806
157.089657	156.521857	157.494807	156.938557
158.176408	157.608608	158.581559	158.032058
159.276659	158.695359	159.66831	159.112059
160.32966	159.76861	160.741561	160.19206
161.396161	160.841861	161.801312	161.265311
162.476162	161.928612	162.881313	162.352062
163.542664	162.988363	163.954564	163.411813
164.622665	164.068364	165.034565	164.491814
165.709416	165.141615	166.114566	165.558316
166.796167	166.228366	167.194567	166.651817
167.862668	167.294867	168.261068	167.718318
168.929169	168.368118	169.341069	168.798319
170.00242	169.441369	170.41432	169.87157
171.068921	170.51462	171.474071	170.938071
172.148922	171.587872	172.560823	172.018072
173.249173	172.674623	173.647574	173.098073
174.308924	173.747874	174.720825	174.171324
175.402425	174.834625	175.807576	175.258075
176.502676	175.928126	176.894327	176.351576
177.575928	177.014877	177.987828	177.438327
178.642429	178.094878	179.047579	178.518328
179.70893	179.161379	180.11408	179.58483
180.775431	180.20763	181.180581	180.631081
181.855432	181.287631	182.253832	181.717832
182.915183	182.360882	183.320333	182.777583
183.988434	183.420633	184.386834	183.844084
185.054935	184.487134	185.466835	184.917335
186.101186	185.560386	186.513086	185.977086
187.187937	186.606637	187.593088	187.036837
188.261188	187.706888	188.666339	188.116838
189.347939	188.793639	189.75309	189.217089
190.40769	189.84664	190.819591	190.27684
191.501191	190.940141	191.899592	191.363591
192.574443	192.020142	192.979593	192.443592
193.647694	193.093393	194.059594	193.510093
194.720945	194.180144	195.132845	194.590095
195.807696	195.246645	196.212846	195.676846
196.887697	196.319896	197.292847	196.736597
197.954198	197.406647	198.359348	197.830098
199.020699	198.473148	199.439349	198.896599
200.12095	199.55315	200.526101	199.98335
201.207701	200.646651	201.619602	201.063351
202.294452	201.726652	202.699603	202.150102
203.374453	202.813403	203.779604	203.236853
204.474704	203.906904	204.879855	204.323604
205.554706	205.000405	205.959856	205.417105
206.621207	206.066906	207.039857	206.483606
207.714708	207.160407	208.126608	207.583858
208.821709	208.240408	209.220109	208.663859
209.91521	209.340659	210.32036	209.75736
211.008711	210.44091	211.413861	210.857611
212.108962	211.541162	212.514112	211.957862
213.195713	212.627913	213.600864	213.051363
214.289214	213.721414	214.694365	214.144864
215.369215	214.814915	215.774366	215.231615
216.442466	215.874666	216.854367	216.298116
217.522468	216.954667	217.927618	217.384867
218.602469	218.034668	219.014369	218.458118
219.65547	219.114669	220.07412	219.53137
220.735471	220.17442	221.140621	220.597871
221.815472	221.247671	222.220622	221.671122
222.888723	222.327672	223.300623	222.751123
223.948474	223.400923	224.360374	223.817624
225.014975	224.453924	225.420125	224.877375
226.081476	225.533926	226.493376	225.950626
227.161477	226.593677	227.566628	227.017127
228.214478	227.666928	228.619629	228.090378
229.301229	228.726679	229.69963	229.156879
230.35423	229.82693	230.766131	230.23688
231.440981	230.879931	231.846132	231.296631
232.520983	231.959932	232.932883	232.383382
233.594234	233.039933	234.006134	233.456633
234.687735	234.133434	235.092885	234.550135
235.754236	235.193185	236.166136	235.616636
236.827487	236.279936	237.252887	236.703387
237.920988	237.353187	238.326138	237.783388
239.027989	238.439938	239.419639	238.863389
240.09449	239.51994	240.49964	239.94339
241.181241	240.613441	241.586392	241.036891
242.267992	241.706942	242.673143	242.130392
243.361493	242.793693	243.766644	243.217143
244.427994	243.873694	244.839895	244.290394
245.541746	244.953695	245.946896	245.377145
246.621747	246.067446	247.033647	246.490896
247.708498	247.147447	248.113648	247.564148
248.781749	248.213948	249.186899	248.637399
249.882	249.300699	250.28715	249.7174
250.962001	250.40095	251.373901	250.824401
252.055502	251.480951	252.460652	251.911152
253.128753	252.560953	253.540654	252.984403
254.229004	253.661204	254.634155	254.077904
255.315755	254.741205	255.734406	255.171405
256.402506	255.841456	256.814407	256.264906
257.489257	256.941707	257.901158	257.351657
258.589509	258.014958	259.001409	258.438408
259.68976	259.115209	260.10166	259.53866
260.776511	260.20196	261.181661	260.618661
261.876762	261.302211	262.288662	261.725662
262.970263	262.402462	263.382163	262.832663
264.070514	263.495963	264.475664	263.912664
265.150515	264.582715	265.562416	265.012915
266.244016	265.676216	266.642417	266.099666
267.344267	266.756217	267.749418	267.186417
268.404018	267.842968	268.809169	268.266418
269.484019	268.922969	269.90267	269.346419
270.584271	270.02997	270.989421	270.44667
271.650772	271.109971	272.062672	271.533422
272.730773	272.156222	273.135923	272.586423
273.810774	273.242973	274.222674	273.666424
274.877275	274.322974	275.282425	274.746425
275.957276	275.396225	276.362426	275.819676
277.037277	276.462726	277.435677	276.892927
278.130778	277.549478	278.535929	277.972928
279.204029	278.656479	279.61593	279.066429
280.29078	279.71623	280.702681	280.13968
281.384281	280.802981	281.769182	281.226431
282.450782	281.882982	282.862683	282.306432
283.524034	282.969733	283.929184	283.406683
284.583785	284.036234	284.995685	284.452934
285.657036	285.109485	286.068936	285.526185
286.757287	286.189486	287.162437	286.606187
287.844038	287.282987	288.249188	287.699688
288.897039	288.356238	289.322439	288.779689
290.02429	289.449739	290.42944	289.86644
291.104291	290.543241	291.509441	290.959941
292.211292	291.629992	292.609693	292.053442
293.291293	292.730243	293.703194	293.146943
294.378044	293.816994	294.796695	294.240444
295.491795	294.917245	295.896946	295.340695
296.592047	296.030996	297.010697	296.447696
297.699048	297.131247	NaN	297.547948
