# Supplementary material for: Auditory feedback effect on temporal patterns during self-pacing treadmill walking
Source: PLoS One. 2025 Nov 4;20(11):e0335971. doi: 10.1371/journal.pone.0335971 (PMC12585087; doi:10.1371/journal.pone.0335971)
Supplement: S2 File — This file archive contains gait events from the two test conditions (no sound and with sound) for all included participants, as well as the validation data for the accelerometer-based gait event detection algorithm. All data files are in CSV format. A readme file is included with the details of the file format and contents. (ZIP) [file pone.0335971.s003.zip › TreadmillSoundsData/TestConditions/NoSound/GaitEvents/Subject3_NoSound_GaitEvents.csv]

L_TO	R_TO	L_HS	R_HS
1.772002	2.486702	2.190652	2.930403
3.149003	3.796204	3.567654	4.239904
4.519255	5.146205	4.931155	5.589906
5.828756	6.489456	6.240656	6.919657
7.124757	7.778708	7.536658	8.215658
8.400508	9.034209	8.812409	9.471159
9.68976	10.33021	10.10166	10.773911
10.965511	11.558712	11.363911	12.002412
12.214262	12.868213	12.639663	13.318663
13.530514	14.157464	13.955914	14.594415
14.806265	15.433215	15.218165	15.863416
16.061766	16.702217	16.466916	17.132417
17.324017	17.950968	17.735918	18.381168
18.586269	19.226719	18.998169	19.65692
19.88227	20.48897	20.28067	20.919171
21.131021	21.717472	21.536172	22.147672
22.352772	22.959473	22.751173	23.389673
23.581274	24.201474	23.986424	24.638425
24.823275	25.443475	25.228425	25.887176
26.065276	26.678727	26.470426	27.108927
27.300527	27.900478	27.705678	28.317178
28.481778	29.122229	28.907179	29.54568
29.74403	30.35748	30.14918	30.780931
30.972531	31.565732	31.384431	32.002682
32.194282	32.787483	32.585933	33.217683
33.395783	34.015984	33.800934	34.439434
34.631035	35.244485	35.036185	35.674686
35.859536	36.472986	36.264686	36.896437
37.067787	37.674488	37.472937	38.111438
38.316538	38.889489	38.708189	39.333189
39.51804	40.11799	39.91644	40.541441
40.739791	41.312741	41.138191	41.742942
41.934542	42.554743	42.332942	42.984943
43.149543	43.735994	43.541194	44.159444
44.357794	44.917245	44.742695	45.333945
45.518796	46.091746	45.917196	46.508446
46.686547	47.259497	47.078197	47.689698
47.867798	48.440748	48.252698	48.857449
49.022049	49.61525	49.420449	50.0387
50.2303	50.796501	50.621951	51.213201
51.350801	51.917002	51.735702	52.347202
52.505052	53.105003	52.903453	53.535204
53.679554	54.272754	54.084704	54.696205
54.860805	55.420255	55.259205	55.850456
56.042056	56.628507	56.440456	57.058707
57.230057	57.830008	57.635208	58.260208
58.505808	59.072009	58.883959	59.502209
59.66681	60.30726	60.07871	60.737461
60.908811	61.529012	61.320711	61.965962
62.150812	62.757513	62.549213	63.187713
63.379313	63.999514	63.784464	64.436464
64.601065	65.214515	65.006215	65.644716
65.809316	66.395766	66.200966	66.819217
67.017567	67.610768	67.422717	68.027468
68.212318	68.852769	68.624219	69.282969
69.440819	70.06102	69.83922	70.48447
70.655821	71.276021	71.060971	71.699472
71.857322	72.484272	72.262472	72.907723
73.106073	73.712774	73.504473	74.142974
74.307574	74.927775	74.712725	75.351225
75.563076	76.156276	75.954726	76.593227
76.757827	77.384777	77.162977	77.814978
77.972828	78.579529	78.377978	79.023229
79.187829	79.78103	79.58623	80.20448
80.37583	80.948781	80.760731	81.372231
81.543582	82.123282	81.935232	82.546733
82.718083	83.291033	83.109733	83.707734
83.845334	84.438534	84.243734	84.855235
84.986085	85.559036	85.370985	85.982486
86.140336	86.706537	86.531987	87.123237
87.287837	87.874288	87.672738	88.284238
88.442088	89.042039	88.826989	89.451989
89.60309	90.12204	89.97449	90.538741
90.669591	91.235791	91.061241	91.652492
91.803592	92.363042	92.195242	92.786493
92.917343	93.449793	93.288743	93.866494
94.017594	94.583795	94.395744	94.993745
95.138095	95.684046	95.516245	96.100746
96.245096	96.818047	96.629997	97.234747
97.399347	97.972298	97.784248	98.395748
98.573849	99.180549	98.978999	99.604
99.7551	100.36855	100.1535	100.798751
100.990351	101.637552	101.402251	102.074502
102.245852	102.899803	102.657753	103.336753
103.528354	104.175554	103.947004	104.605755
104.817605	105.458055	105.229505	105.888256
106.086606	106.693307	106.485006	107.123507
107.328607	107.948808	107.740508	108.385758
108.584109	109.211059	108.989259	109.63451
109.83961	110.42606	110.23801	110.856261
111.047861	111.641062	111.446261	112.064512
112.235862	112.835813	112.634263	113.252513
113.423863	114.003564	113.815514	114.427014
114.591615	115.178065	114.990015	115.601516
115.766116	116.339066	116.157766	116.762517
116.940617	117.513567	117.325517	117.943768
118.108368	118.708319	118.506768	119.131769
119.282869	119.90307	119.68802	120.32652
120.50462	121.091071	120.896271	121.521271
121.679122	122.279072	122.077522	122.695773
122.860373	123.426573	123.252023	123.843274
124.007874	124.601075	124.413024	125.024525
125.182375	125.775576	125.574026	126.205776
126.363626	126.956827	126.768777	127.387027
127.551628	128.138078	127.950028	128.554779
128.753129	129.326079	129.151529	129.76303
129.93438	130.534331	130.33278	130.951031
131.115631	131.722332	131.514031	132.145782
132.317132	132.923833	132.722283	133.340533
133.498383	134.111834	133.896784	134.535285
134.699885	135.272835	135.091535	135.696286
135.860886	136.454086	136.259286	136.877537
137.042137	137.621838	137.447287	138.038538
138.203138	138.809839	138.594789	139.226539
139.397889	139.95734	139.78954	140.37404
140.552141	141.118341	140.943791	141.521541
141.672642	142.286092	142.077792	142.696043
142.847143	143.426843	143.238793	143.843544
143.987894	144.560845	144.379544	144.977545
145.128645	145.721846	145.513545	146.131796
146.289646	146.835597	146.681297	147.259047
147.430397	147.996598	147.815298	148.406548
148.530649	149.117099	148.929049	149.527049
149.6849	150.2241	150.06305	150.647551
150.798651	151.358101	151.190301	151.774802
151.912402	152.485352	152.304052	152.895303
153.032903	153.599104	153.417803	154.009054
154.139904	154.692605	154.518054	155.102555
155.233405	155.779356	155.618306	156.189306
156.313406	156.859357	156.698307	157.269307
157.420407	157.973108	157.798558	158.383058
158.527409	159.073359	158.912309	159.496809
159.65466	160.20061	160.04631	160.610561
160.761661	161.327861	161.160061	161.758062
161.909162	162.475362	162.294062	162.898813
163.049913	163.636364	163.441563	164.053064
164.204164	164.783865	164.602565	165.207315
165.358415	165.958366	165.763566	166.381816
166.546417	167.139617	166.944817	167.576568
167.734418	168.347868	168.146318	168.771319
168.942669	169.55612	169.347819	169.98632
170.14417	170.777871	170.556071	171.214821
171.379421	171.992872	171.784572	172.409572
172.601173	173.187623	172.999573	173.624574
173.822924	174.422874	174.234824	174.859825
175.017675	175.624376	175.422825	176.047826
176.212426	176.812377	176.617577	177.242577
177.427427	178.007128	177.832578	178.437328
178.615429	179.222129	179.027329	179.64558
179.79668	180.43038	180.20183	180.847081
180.998181	181.598132	181.396581	182.008082
182.159182	182.759133	182.557583	183.175833
183.320183	183.906634	183.711834	184.323334
184.467684	185.040635	184.866085	185.450585
185.615186	186.208386	186.013586	186.618337
186.715437	187.261387	187.100337	187.678088
187.835938	188.422388	188.227588	188.832339
188.976689	189.56314	189.375089	189.97984
190.11744	190.717391	190.52259	191.127341
191.264941	191.837892	191.649842	192.261342
192.412442	193.032643	192.817593	193.449343
193.607194	194.193644	194.005594	194.617095
194.801945	195.415395	195.200345	195.838846
195.989946	196.637147	196.401846	197.060597
197.245447	197.865648	197.650598	198.282348
198.446948	199.080649	198.852099	199.504099
199.7227	200.3429	200.12785	200.779851
200.971451	201.584902	201.369851	202.021852
202.193202	202.867403	202.618603	203.297603
203.502703	204.149904	203.907854	204.586855
204.771705	205.425655	205.190355	205.855856
206.040706	206.687907	206.439106	207.118107
207.275957	207.950158	207.694608	208.387108
208.571959	209.225909	208.990609	209.66286
209.88821	210.521911	210.30011	210.958861
211.177461	211.811162	211.582612	212.241362
212.439712	213.086913	212.865113	213.537364
213.749214	214.382914	214.161114	214.819865
215.051965	215.732916	215.477365	216.169866
216.381716	217.062667	216.807117	217.513117
217.704718	218.385668	218.130118	218.829369
219.027719	219.70867	219.453119	220.15237
220.35747	221.058671	220.776121	221.522621
221.720972	222.395172	222.139622	222.845623
223.097973	223.765424	223.516623	224.222624
224.407474	225.149175	224.839625	225.592876
225.777726	226.445176	226.196376	226.902377
227.087227	227.768178	227.519377	228.205128
228.416978	228.996679	228.815379	229.433629
229.61173	230.26568	230.03038	230.702631
230.880731	231.460431	231.279131	231.897382
232.122732	232.756433	232.534633	233.193383
233.371483	234.032184	233.790134	234.462384
234.620235	235.260685	235.045635	235.697636
235.909486	236.536437	236.321386	236.980137
237.164987	237.805438	237.576888	238.249138
238.440738	239.087939	238.859389	239.524889
239.68949	240.28269	240.09464	240.712891
240.890991	241.470691	241.289391	241.900892
242.092492	242.658693	242.490892	243.082143
243.239993	243.826444	243.631644	244.243144
244.373994	244.926695	244.758895	245.343395
245.474245	246.047196	245.865896	246.450396
246.560997	247.106947	246.932397	247.516897
247.661248	248.240948	248.059648	248.657649
248.788499	249.347949	249.180149	249.7714
249.94275	250.5157	250.34115	250.945901
251.110501	251.703702	251.515651	252.127152
252.305252	252.925453	252.723903	253.369153
253.547254	254.167454	253.952404	254.590905
254.769005	255.368955	255.174155	255.785656
255.943506	256.529957	256.341906	256.953407
257.118007	257.744958	257.536658	258.161658
258.326258	258.905959	258.717909	259.329409
259.500759	260.08721	259.89916	260.51066
260.702261	261.275211	261.093911	261.705412
261.897012	262.530713	262.302162	262.954163
263.091763	263.711964	263.503663	264.121914
264.232514	264.812215	264.624165	265.235665
265.393515	265.973216	265.785166	266.389916
266.588267	267.174717	266.986667	267.591418
267.756018	268.328968	268.140918	268.745669
268.883269	269.422469	269.268169	269.84592
269.99702	270.583471	270.38192	270.993421
271.144521	271.690472	271.522671	272.107172
272.258272	272.864973	272.670173	273.281673
273.399023	273.958474	273.790674	274.368424
274.499274	275.072225	274.884175	275.495675
275.613026	276.165726	275.991176	276.582427
276.720027	277.279477	277.104927	277.702928
277.847278	278.386478	278.232178	278.803179
278.947529	279.52723	279.332429	279.93043
280.08153	280.654481	280.46643	281.064431
281.195281	281.774982	281.593682	282.191682
282.329282	282.888733	282.720933	283.312183
283.456533	284.036234	283.854934	284.452934
284.597285	285.170235	284.995685	285.593686
285.744786	286.337986	286.143186	286.754687
286.912537	287.492237	287.304187	287.908938
288.087038	288.666739	288.485438	289.096939
289.268289	289.84124	289.65994	290.26469
290.43604	291.015741	290.834441	291.439191
291.597042	292.217242	292.008942	292.633943
292.791793	293.411993	293.190193	293.828694
293.973044	294.572995	294.371444	294.989695
295.161045	295.733996	295.559446	296.164196
296.335546	296.915247	296.727197	297.331947
297.516797	298.096498	NaN	NaN
