# Supplementary material for: Auditory feedback effect on temporal patterns during self-pacing treadmill walking
Source: PLoS One. 2025 Nov 4;20(11):e0335971. doi: 10.1371/journal.pone.0335971 (PMC12585087; doi:10.1371/journal.pone.0335971)
Supplement: S2 File — This file archive contains gait events from the two test conditions (no sound and with sound) for all included participants, as well as the validation data for the accelerometer-based gait event detection algorithm. All data files are in CSV format. A readme file is included with the details of the file format and contents. (ZIP) [file pone.0335971.s003.zip › TreadmillSoundsData/TestConditions/NoSound/GaitEvents/Subject30_NoSound_GaitEvents.csv]

L_TO	R_TO	L_HS	R_HS
1.920502	1.791452	2.224402	2.079902
3.311003	2.682453	3.695904	3.038403
4.809505	4.059454	5.187655	4.462654
6.078506	5.443205	6.476906	5.846406
7.280007	6.685207	7.664908	7.088407
8.414008	7.859708	8.798909	8.249408
9.52101	8.973459	9.91266	9.363159
10.648261	10.09396	11.033161	10.48366
11.735012	11.194211	12.126662	11.577162
12.808263	12.280962	13.206663	12.663913
13.868014	13.374463	14.273164	13.750664
14.948015	14.413964	15.326165	14.796915
15.960516	15.460215	16.345416	15.836416
16.993267	16.506466	17.384917	16.882667
18.046268	17.545968	18.424418	17.922168
19.058769	18.551719	19.443669	18.927919
20.07802	19.57772	20.46292	19.95392
21.097271	20.603721	21.482171	20.979921
22.116522	21.616222	22.501422	21.999172
23.149273	22.628723	23.520673	23.011673
24.161774	23.647974	24.539925	24.037674
25.174275	24.660475	25.552426	25.043425
26.193526	25.672976	26.571677	26.062676
27.226277	26.698977	27.611178	27.088677
28.252278	27.731728	28.637179	28.107928
29.298529	28.804979	29.66318	29.181179
30.28403	29.80398	30.662181	30.16668
31.283031	30.782731	31.661182	31.165681
32.322532	31.808732	32.687183	32.191682
33.348533	32.814483	33.733434	33.197433
34.300284	33.847234	34.664935	34.216684
35.285785	34.778735	35.657186	35.154935
36.278036	35.797986	36.656187	36.167436
37.304037	36.796987	37.682188	37.173187
38.323288	37.822988	38.701439	38.199188
39.342539	38.821989	39.72069	39.211689
40.34154	39.84124	40.712941	40.23094
41.354041	40.833491	41.738942	41.223191
42.373292	41.886492	42.758193	42.262692
43.379043	42.878743	43.757194	43.275193
44.411794	43.897994	44.796695	44.280944
45.451295	44.930745	45.822696	45.320445
46.443546	45.936496	46.835197	46.326196
47.496547	46.996247	47.867948	47.372447
48.509048	48.001998	48.900699	48.384948
49.5418	49.034749	49.9402	49.410949
50.581301	50.10125	50.959451	50.4707
51.668052	51.188001	52.039452	51.557452
52.741303	52.241002	53.119453	52.617203
53.794304	53.267003	54.179204	53.656704
54.854055	54.347004	55.218705	54.716455
55.886806	55.373005	56.271706	55.755956
56.919557	56.405756	57.297707	56.788707
57.945558	57.465507	58.330458	57.841708
58.991809	58.471258	59.363209	58.860959
59.99081	59.483759	60.36221	59.87346
61.016811	60.516511	61.388211	60.892711
62.036062	61.535762	62.407462	61.905212
63.055313	62.534763	63.433463	62.924463
64.034064	63.527014	64.412214	63.909964
65.046565	64.539515	65.417965	64.922465
66.045566	65.558766	66.437216	65.934966
67.112067	66.598267	67.496967	66.981217
68.144818	67.637768	68.536469	68.027468
69.177569	68.684019	69.56247	69.053469
70.21707	69.71677	70.588471	70.09297
71.276821	70.776521	71.648222	71.152721
72.316322	71.816022	72.680973	72.192222
73.376073	72.842023	73.747474	73.224973
74.429074	73.908524	74.807225	74.298224
75.495575	74.988525	75.880476	75.371475
76.568827	76.041526	76.946977	76.431226
77.635328	77.101277	78.040478	77.484227
78.695079	78.181278	79.073229	78.570979
79.74808	79.227529	80.13298	79.61723
80.794331	80.27378	81.185981	80.663481
81.847332	81.326781	82.232232	81.709732
82.920583	82.379782	83.298733	82.769483
83.946584	83.446283	84.331484	83.822484
84.986085	84.485784	85.364235	84.861985
86.018836	85.518536	86.396986	85.901486
87.024587	86.524287	87.409487	86.900487
88.050588	87.543538	88.428738	87.933238
89.069839	88.569539	89.441239	88.945739
90.07559	89.57529	90.46049	89.95824
91.074591	90.587791	91.459491	90.970741
92.100592	91.607042	92.485492	91.983242
93.106343	92.639793	93.491243	93.015993
94.125594	93.638794	94.510494	94.014994
95.158345	94.671545	95.549996	95.047745
96.150596	95.690796	96.535497	96.066996
97.142847	96.669547	97.520997	97.045747
98.128348	97.648298	98.513248	98.031248
99.140849	98.667549	99.52575	99.043749
100.13985	99.6598	100.518	100.036
101.159101	100.658801	101.530502	101.041751
102.124352	101.651052	102.495752	102.027252
103.103103	102.629803	103.481253	103.006003
104.075104	103.608554	104.453254	103.978004
105.074105	104.580555	105.459005	104.963505
106.073106	105.599806	106.458006	105.969256
107.072107	106.598807	107.457007	106.968257
108.084608	107.591058	108.456008	107.967258
109.063359	108.590059	109.461759	108.973009
110.08261	109.60256	110.45401	109.98551
111.088361	110.567811	111.466511	110.950761
112.107612	111.593812	112.492512	111.976762
113.147113	112.653563	113.538764	113.043263
114.193364	113.693064	114.578265	114.082764
115.239615	114.739315	115.624516	115.122265
116.265616	115.765316	116.650517	116.134766
117.311867	116.791317	117.690018	117.181017
118.317618	117.844318	118.709269	118.220518
119.336869	118.836569	119.71502	119.226269
120.35612	119.83557	120.734271	120.21852
121.361871	120.875071	121.740022	121.258021
122.360872	121.887572	122.745773	122.270522
123.359873	122.873073	123.751524	123.256023
124.412874	123.899074	124.777525	124.282024
125.418625	124.911575	125.790026	125.287775
126.404126	125.910576	126.795777	126.293526
127.423377	126.956827	127.808278	127.333027
128.449378	127.962578	128.827529	128.345528
129.475379	128.968329	129.83328	129.351279
130.46088	129.97408	130.859281	130.35028
131.459881	130.986581	131.844782	131.362781
132.472382	131.985582	132.850533	132.368532
133.484883	132.984583	133.869784	133.367533
134.477134	133.990334	134.862035	134.373284
135.489635	134.996085	135.867786	135.379035
136.495386	136.008586	136.866787	136.384786
137.460637	136.980587	137.845538	137.356787
138.446138	137.979588	138.824289	138.349038
139.404639	138.944839	139.77604	139.314289
140.36314	139.89659	140.748041	140.27279
141.328391	140.861841	141.699792	141.238041
142.280142	141.820342	142.638043	142.189792
143.225143	142.751843	143.596544	143.128043
144.190394	143.703594	144.561795	144.086544
145.155645	144.675595	145.533796	145.058545
146.134396	145.661096	146.512546	146.030546
147.113147	146.639847	147.504797	147.016047
148.118898	147.652348	148.517298	148.028548
149.131399	148.631099	149.496049	149.007299
150.1574	149.6436	150.528801	150.0333
151.156401	150.662851	151.548052	151.052551
152.182402	151.702352	152.567303	152.085302
153.235403	152.714853	153.627054	153.091053
154.295154	153.788104	154.686805	154.171054
155.334655	154.820855	155.712806	155.210555
156.360656	155.873856	156.738807	156.263556
157.427157	156.906607	157.798558	157.289557
158.507158	157.966358	158.885309	158.369558
159.53991	159.032859	159.91131	159.415809
160.613161	160.07911	161.004811	160.46881
161.672912	161.145611	162.064562	161.542062
162.752913	162.225612	163.137813	162.615313
163.859914	163.319113	164.244814	163.702064
164.912915	164.399114	165.297815	164.788815
166.019916	165.485865	166.418316	165.875566
167.113417	166.592867	167.484817	166.969067
168.247418	167.726868	168.639069	168.109818
169.374669	168.800119	169.75957	169.210069
170.50192	169.93412	170.886821	170.33057
171.608922	171.054621	172.007322	171.444321
172.729423	172.161622	173.114323	172.551323
173.843174	173.288873	174.234824	173.685324
174.936675	174.416124	175.335075	174.799075
176.036926	175.496125	176.428576	175.879076
177.130427	176.582877	177.522077	176.972577
178.217178	177.696628	178.608829	178.086328
179.297179	178.783379	179.68883	179.166329
180.37043	179.86338	180.775581	180.23958
181.430181	180.923131	181.835332	181.306081
182.516932	182.016632	182.901833	182.399582
183.590184	183.076383	183.981834	183.452583
184.649935	184.122634	185.041585	184.519084
185.696186	185.195885	186.094586	185.578836
186.742437	186.248886	187.147587	186.631837
187.802188	187.315387	188.193838	187.698338
188.848439	188.354888	189.246839	188.731089
189.90819	189.394389	190.28634	189.77734
190.934191	190.42714	191.319091	190.810091
191.973692	191.466641	192.358592	191.856342
192.979443	192.492642	193.371093	192.868843
194.005444	193.532144	194.397094	193.901594
195.017945	194.537895	195.396095	194.914095
196.023696	195.536896	196.408596	195.913096
197.015947	196.535897	197.394097	196.918847
198.014948	197.507897	198.399848	197.904348
199.027449	198.554149	199.405599	198.930349
200.02645	199.55315	200.4046	199.92935
201.011951	200.531901	201.390101	200.908101
201.990702	201.517402	202.375602	201.893602
202.982953	202.516403	203.367853	202.885853
203.975204	203.501903	204.353354	203.878104
204.953955	204.473904	205.325355	204.856855
205.919206	205.452655	206.297356	205.828856
206.877707	206.417906	207.262607	206.794107
207.836208	207.376407	208.200858	207.745858
208.787959	208.321408	209.172859	208.690859
209.73971	209.293409	210.11111	209.66961
210.684711	210.21141	211.049361	210.594361
211.616212	211.156411	211.987612	211.525861
212.527463	212.087912	212.912363	212.450612
213.465713	213.012663	213.837114	213.388863
214.376964	213.937414	214.755115	214.306864
215.294965	214.848665	215.659616	215.218115
216.206216	215.759916	216.584367	216.122616
217.130967	216.684667	217.502367	217.054117
218.048968	217.602668	218.420368	217.965368
218.953469	218.527419	219.331619	218.890119
219.90522	219.452169	220.28337	219.81487
220.836721	220.39042	221.214871	220.759871
221.788472	221.321921	222.153122	221.691372
222.706473	222.253422	223.084623	222.622873
223.651474	223.198423	224.022874	223.567874
224.582975	224.136674	224.947625	224.506124
225.500975	225.047925	225.872376	225.424125
226.432476	225.979426	226.810627	226.355626
227.370727	226.910927	227.742128	227.287127
228.315728	227.862678	228.687129	228.232128
229.260729	228.800929	229.63888	229.170379
230.19898	229.75943	230.583881	230.13563
231.170981	230.717931	231.549132	231.087381
232.142982	231.669682	232.514382	232.039132
233.121733	232.634933	233.506633	233.017883
234.059984	233.613684	234.451634	233.983134
235.065735	234.592435	235.437135	234.968635
236.044486	235.557686	236.422636	235.940636
237.043487	236.563437	237.435137	236.946387
238.028988	237.562438	238.407138	237.938638
239.021239	238.541189	239.399389	238.910639
240.01349	239.51994	240.37814	239.89614
240.971991	240.49869	241.343391	240.874891
241.937242	241.470691	242.322142	241.840142
242.915993	242.435942	243.287393	242.818893
243.874494	243.414693	244.252644	243.784144
244.853245	244.386694	245.224645	244.756145
245.818496	245.345195	246.196646	245.721396
246.790497	246.323946	247.175397	246.700147
247.755748	247.295947	248.127148	247.665398
248.734499	248.254448	249.105899	248.630649
249.68625	249.206199	250.05765	249.5824
250.644751	250.1782	251.022901	250.554401
251.603252	251.136701	251.988152	251.506151
252.561753	252.115452	252.933153	252.484902
253.513503	253.053703	253.884904	253.423153
254.451754	253.991954	254.829905	254.361404
255.410255	254.943705	255.781656	255.313155
256.368756	255.908956	256.746907	256.278406
257.327257	256.860707	257.698658	257.230157
258.285758	257.812458	258.650409	258.181908
259.237509	258.770959	259.61566	259.140409
260.19601	259.73621	260.574161	260.10566
261.154511	260.687961	261.525912	261.057411
262.113012	261.646462	262.484412	262.015912
263.064763	262.604963	263.449663	262.974413
264.030014	263.570214	264.408164	263.932914
264.981765	264.521965	265.359915	264.898165
265.947016	265.480465	266.311666	265.849916
266.892017	266.418716	267.276917	266.808417
267.843768	267.383967	268.215168	267.760168
268.809019	268.342468	269.193919	268.718669
269.79452	269.321219	270.16592	269.69742
270.780021	270.28647	271.151421	270.662671
271.752022	271.271971	272.130172	271.648172
272.724023	272.257472	273.102173	272.626923
273.716274	273.229473	274.087674	273.605674
274.668025	274.208224	275.046175	274.570925
275.626526	275.166725	276.004676	275.542926
276.605277	276.118476	276.976677	276.501426
277.563778	277.097227	277.941928	277.466677
278.515528	278.055728	278.886929	278.425178
279.514529	279.034479	279.88593	279.403929
280.47978	280.00648	280.857931	280.37593
281.472031	280.978481	281.856932	281.354681
282.437282	281.963982	282.828933	282.346932
283.422783	282.956233	283.807684	283.325683
284.408284	283.928234	284.786435	284.311184
285.393785	284.893485	285.771936	285.283185
286.386036	285.905986	286.770937	286.288936
287.391787	286.891487	287.776688	287.274437
288.384038	287.910738	288.768939	288.286938
289.383039	288.882739	289.76119	289.265689
290.38204	289.89524	290.766941	290.26469
291.401291	290.914491	291.779442	291.297441
292.386792	291.913492	292.778443	292.296442
293.399293	292.912493	293.777444	293.288693
294.391544	293.897994	294.769695	294.274194
295.390545	294.910495	295.768696	295.286695
296.382796	295.895996	296.767697	296.272196
297.368297	296.881497	297.746448	297.264447
298.360548	297.873748	NaN	NaN
