# Supplementary material for: Auditory feedback effect on temporal patterns during self-pacing treadmill walking
Source: PLoS One. 2025 Nov 4;20(11):e0335971. doi: 10.1371/journal.pone.0335971 (PMC12585087; doi:10.1371/journal.pone.0335971)
Supplement: S2 File — This file archive contains gait events from the two test conditions (no sound and with sound) for all included participants, as well as the validation data for the accelerometer-based gait event detection algorithm. All data files are in CSV format. A readme file is included with the details of the file format and contents. (ZIP) [file pone.0335971.s003.zip › TreadmillSoundsData/TestConditions/NoSound/GaitEvents/Subject31_NoSound_GaitEvents.csv]

L_TO	R_TO	L_HS	R_HS
2.021752	1.460701	2.440402	1.870652
3.176003	2.587953	3.587904	3.011403
4.330254	3.755704	4.755655	4.172404
5.484505	4.930205	5.909906	5.340155
6.652257	6.084456	7.070907	6.507906
7.806508	7.218457	8.225158	7.655408
8.947259	8.386208	9.365909	8.809659
10.08801	9.52696	10.51341	9.94366
11.222011	10.667711	11.647412	11.077661
12.329012	11.801712	12.754413	12.211662
13.463013	12.901963	13.895164	13.325413
14.637515	14.042714	15.049415	14.472914
15.791766	15.223965	16.176666	15.633916
16.912267	16.351216	17.337667	16.774667
18.080018	17.512217	18.505418	17.928918
19.268019	18.686719	19.68667	19.103419
20.43577	19.87472	20.840921	20.28467
21.569772	21.008721	21.988422	21.432171
22.717273	22.142722	23.122423	22.566173
23.831024	23.276723	24.256424	23.693424
24.958275	24.403974	25.383675	24.840925
26.072026	25.531226	26.490676	25.947926
27.179027	26.638227	27.590928	27.054927
28.299528	27.751978	28.718179	28.161928
29.399779	28.858979	29.82518	29.282429
30.48653	29.95248	30.905181	30.35568
31.613782	31.045981	32.025682	31.462681
32.761283	32.193482	33.179933	32.610183
33.888534	33.334233	34.307184	33.750934
35.009035	34.461484	35.427685	34.871435
36.122786	35.581986	36.548187	36.005436
37.263537	36.695737	37.675438	37.105687
38.350288	37.822988	38.762189	38.232938
39.457289	38.909739	39.87594	39.319689
40.557541	40.02349	40.969441	40.44019
41.651042	41.110241	42.069692	41.520191
42.771543	42.217242	43.183443	42.633943
43.858294	43.303993	44.270194	43.707194
44.958545	44.410994	45.370445	44.827695
46.079046	45.517996	46.497696	45.927946
47.186047	46.631747	47.597948	47.034947
48.320048	47.745498	48.731949	48.168948
49.460799	48.865999	49.87945	49.296199
50.581301	50.02025	50.993201	50.43695
51.708552	51.147501	52.127202	51.557452
52.856053	52.288252	53.267953	52.704953
53.956304	53.402003	54.374954	53.825454
55.022805	54.509004	55.461705	54.932455
56.170306	55.629506	56.595707	56.046206
57.277307	56.743257	57.689208	57.159957
58.384308	57.843508	58.802959	58.260208
59.511559	58.970759	59.94371	59.380709
60.665811	60.11826	61.077711	60.534961
61.772812	61.218511	62.184712	61.635212
62.900063	62.345762	63.318713	62.762463
64.040814	63.473013	64.452714	63.896464
65.141065	64.600265	65.559716	65.010215
66.281816	65.734266	66.707217	66.144216
67.395567	66.854767	67.814218	67.284967
68.489068	67.948268	68.900969	68.364968
69.60957	69.068769	70.04172	69.478719
70.723321	70.18252	71.121721	70.592471
71.823572	71.269271	72.228722	71.692722
72.930573	72.383022	73.355973	72.792973
74.057824	73.510273	74.462974	73.920224
75.164825	74.603775	75.576726	75.020475
76.265076	75.737776	76.676977	76.147726
77.392327	76.838027	77.804228	77.247977
78.492578	77.958528	78.911229	78.361728
79.61308	79.058779	80.01823	79.468729
80.699831	80.15228	81.111731	80.562231
81.793332	81.225531	82.211982	81.655732
82.920583	82.359532	83.318983	82.776233
84.027584	83.453033	84.446234	83.876484
85.168335	84.620785	85.586986	85.037485
86.261836	85.727786	86.680487	86.137736
87.395837	86.841537	87.807738	87.244737
88.536589	87.962038	88.955239	88.378738
89.67734	89.116289	90.09599	89.53974
90.845091	90.25029	91.250241	90.666991
91.992592	91.418041	92.397742	91.834742
93.119843	92.538543	93.538494	92.968743
94.274094	93.706294	94.692745	94.129744
95.421595	94.847045	95.840246	95.270495
96.569097	95.994546	96.994497	96.417996
97.709848	97.162297	98.135248	97.572248
98.870849	98.296298	99.289499	98.712999
100.01835	99.457299	100.43025	99.86725
101.159101	100.598051	101.571002	101.021501
102.313352	101.738802	102.738753	102.155502
103.440603	102.893053	103.852504	103.309753
104.567855	104.020304	104.986505	104.437004
105.695106	105.127305	106.113756	105.537256
106.822357	106.254556	107.234257	106.671257
107.936108	107.375057	108.361508	107.798508
109.070109	108.509058	109.488759	108.925759
110.19736	109.65656	110.622761	110.05976
111.317861	110.763561	111.736512	111.173511
112.438362	111.877312	112.850263	112.294012
113.545364	113.004563	113.970764	113.414513
114.713115	114.138564	115.125015	114.568765
115.840366	115.286065	116.252266	115.709516
116.974367	116.393066	117.393017	116.823267
118.094868	117.547318	118.506768	117.964018
119.222119	118.661069	119.63402	119.077769
120.33587	119.78832	120.747771	120.20502
121.449621	120.888571	121.854772	121.312021
122.536373	121.995572	122.955023	122.398772
123.656874	123.116073	124.082274	123.519273
124.797625	124.229824	125.216275	124.653275
125.911376	125.370575	126.330026	125.773776
127.031877	126.477576	127.450527	126.894277
128.145628	127.584578	128.564279	128.001278
129.259379	128.711829	129.68478	129.121779
130.39338	129.82558	130.812031	130.24228
131.500381	130.959581	131.925782	131.383031
132.587133	132.066582	133.039533	132.476532
133.727884	133.200583	134.133034	133.617284
134.848385	134.314334	135.267035	134.724285
135.948636	135.407835	136.367286	135.831286
137.055637	136.508086	137.460787	136.924787
138.128888	137.601588	138.547539	138.004788
139.235889	138.695089	139.64779	139.111789
140.32939	139.80209	140.748041	140.21204
141.463391	140.909091	141.875292	141.325791
142.536643	142.009342	142.948543	142.419292
143.623394	143.102843	144.048794	143.506043
144.764145	144.203094	145.176045	144.613045
145.850896	145.310095	146.269546	145.733546
146.978147	146.403596	147.396797	146.827047
148.085148	147.537598	148.503798	147.940798
149.192149	148.651349	149.60405	149.061299
150.29915	149.74485	150.717801	150.16155
151.385901	150.851851	151.804552	151.268551
152.492902	151.965602	152.911553	152.368802
153.606654	153.052353	154.025304	153.469053
154.700155	154.159354	155.118805	154.576055
155.807156	155.259605	156.219056	155.662806
156.941157	156.359856	157.353057	156.776557
158.081908	157.507357	158.500558	157.924058
159.229409	158.648109	159.64131	159.064809
160.37016	159.79561	160.782061	160.21231
161.483911	160.929611	161.895812	161.346311
162.617913	162.050112	163.036563	162.460062
163.718164	163.190863	164.136814	163.600814
164.838665	164.291114	165.257315	164.707815
165.972666	165.398115	166.384566	165.814816
167.066167	166.518617	167.491567	166.935317
168.186668	167.639118	168.612069	168.055818
169.340919	168.786619	169.75282	169.203319
170.46817	169.90712	170.880071	170.32382
171.595422	171.041121	172.007322	171.451071
172.709173	172.161622	173.127823	172.564823
173.836424	173.275373	174.255074	173.685324
174.963675	174.395874	175.368825	174.812575
176.090926	175.536626	176.496076	175.946576
177.184427	176.643627	177.609828	177.053577
178.304928	177.750628	178.723579	178.160578
179.411929	178.871129	179.82383	179.281079
180.532431	179.97138	180.944331	180.38808
181.639432	181.085131	182.051332	181.501831
182.732933	182.192132	183.151583	182.602083
183.833184	183.292383	184.251834	183.702334
184.933435	184.399384	185.352085	184.802585
186.060686	185.506385	186.486086	185.923086
187.201437	186.633637	187.613338	187.050337
188.301688	187.754138	188.720339	188.164088
189.442439	188.874639	189.85434	189.298089
190.556191	189.98839	190.968091	190.40509
191.683442	191.115641	192.095342	191.532342
192.776943	192.236142	193.195593	192.646093
193.870444	193.343143	194.289094	193.753094
194.990945	194.429894	195.402845	194.853345
196.104696	195.536896	196.530097	195.967096
197.225197	196.684397	197.630348	197.087597
198.338948	197.784648	198.757599	198.208098
199.452699	198.898399	199.8646	199.315099
200.559701	200.0054	200.971601	200.4221
201.659952	201.112401	202.071852	201.522351
202.760203	202.199152	203.172103	202.615853
203.860454	203.333153	204.272354	203.743104
204.974205	204.399654	205.386105	204.823105
206.060956	205.533656	206.479606	205.936856
207.174707	206.627157	207.586608	207.030357
208.261458	207.713908	208.673359	208.123858
209.388709	208.820909	209.80736	209.237609
210.45521	209.94816	210.873861	210.35136
211.589212	211.021411	212.001112	211.431361
212.689463	212.141912	213.108113	212.558613
213.782964	213.235413	214.201614	213.652114
214.889965	214.335664	215.301865	214.752365
215.990216	215.442665	216.402116	215.852616
217.063467	216.542917	217.482117	216.952867
218.183968	217.622918	218.595869	218.046368
219.311219	218.729919	219.72312	219.153369
220.42497	219.87067	220.836871	220.28062
221.545472	220.984421	221.957372	221.401121
222.659223	222.091422	223.084623	222.501372
223.779724	223.211923	224.191624	223.635374
224.866475	224.325674	225.285125	224.735625
225.986976	225.432675	226.405626	225.842626
227.100727	226.539677	227.512627	226.956377
228.187478	227.653428	228.612879	228.070128
229.307979	228.767179	229.71988	229.177129
230.42848	229.86743	230.853881	230.27738
231.575982	231.014931	231.994632	231.431631
232.736983	232.142182	233.142133	232.572383
233.830484	233.269433	234.255884	233.686134
234.971235	234.416934	235.389885	234.833635
236.105236	235.550936	236.523886	235.954136
237.218987	236.664687	237.651138	237.088137
NaN	237.791938	NaN	NaN
