# Supplementary material for: Auditory feedback effect on temporal patterns during self-pacing treadmill walking
Source: PLoS One. 2025 Nov 4;20(11):e0335971. doi: 10.1371/journal.pone.0335971 (PMC12585087; doi:10.1371/journal.pone.0335971)
Supplement: S2 File — This file archive contains gait events from the two test conditions (no sound and with sound) for all included participants, as well as the validation data for the accelerometer-based gait event detection algorithm. All data files are in CSV format. A readme file is included with the details of the file format and contents. (ZIP) [file pone.0335971.s003.zip › TreadmillSoundsData/TestConditions/NoSound/GaitEvents/Subject32_NoSound_GaitEvents.csv]

L_TO	R_TO	L_HS	R_HS
1.562752	2.182952	1.967902	2.586153
2.723753	3.316953	3.122153	3.720154
3.884754	4.471204	4.283154	4.874405
5.039005	5.625456	5.437405	6.028656
6.186506	6.766207	6.584907	7.169407
7.347507	7.913708	7.732408	8.310158
8.461258	9.027459	8.852909	9.430659
9.57501	10.16146	9.96666	10.551161
10.682011	11.261711	11.080411	11.651412
11.789012	12.361962	12.180662	12.744913
12.875763	13.441963	13.267413	13.838414
13.969264	14.528715	14.354164	14.904915
15.029015	15.588466	15.420665	15.971416
16.102266	16.654967	16.487166	17.037917
17.168767	17.707968	17.546918	18.090918
18.215018	18.740719	18.593169	19.123669
19.241019	19.77347	19.61917	20.13617
20.24677	20.792721	20.631671	21.168921
21.279521	21.825472	21.657672	22.194922
22.298772	22.817723	22.676923	23.200673
23.304523	23.836974	23.682674	24.213174
24.317024	24.842725	24.688425	25.218925
25.316025	25.834976	25.687426	26.204426
26.308276	26.833977	26.679677	27.210177
27.314027	27.853228	27.685428	28.215928
28.313028	28.831979	28.677679	29.194679
29.285029	29.80398	29.64968	30.17343
30.27053	30.782731	30.635181	31.138681
31.235781	31.747982	31.600432	32.117432
32.207782	32.713233	32.558933	33.069183
33.166283	33.671734	33.530934	34.020934
34.104534	34.609985	34.469184	34.965935
35.049535	35.541486	35.400685	35.890686
35.981036	36.486486	36.345686	36.835687
36.919287	37.411237	37.277187	37.767188
37.844038	38.342738	38.201938	38.691939
38.775539	39.267489	39.133439	39.61669
39.69354	40.18549	40.05144	40.527941
40.611541	41.083241	40.962691	41.439191
41.502541	42.028242	41.880692	42.370692
42.447542	42.939493	42.805443	43.288693
43.365543	43.877744	43.730194	44.233694
44.324044	44.809245	44.688695	45.165195
45.255545	45.760996	45.613446	46.116946
46.200546	46.705997	46.558447	47.061947
47.152297	47.664498	47.516947	48.013698
48.097298	48.582499	48.448448	48.924949
49.001799	49.493749	49.352949	49.85645
49.9333	50.42525	50.2912	50.781201
50.864801	51.350001	51.222701	51.705952
51.782802	52.268002	52.133952	52.610453
52.687303	53.172503	53.038453	53.514953
53.585054	54.056754	53.936204	54.405954
54.469304	54.947755	54.827205	55.296955
55.367055	55.852256	55.724956	56.201456
56.264806	56.743257	56.615957	57.085707
57.155807	57.620758	57.506957	57.963208
58.033308	58.511758	58.384458	58.867709
58.951309	59.429759	59.302459	59.77896
59.86256	60.32076	60.22046	60.669961
60.746811	61.211761	61.084461	61.560962
61.637812	62.109512	61.988962	62.465462
62.542313	63.020763	62.886713	63.376713
63.453563	63.945514	63.818214	64.287964
64.364814	64.850015	64.715965	65.205965
65.282815	65.774766	65.654216	66.123966
66.207566	66.679267	66.551967	67.035217
67.112067	67.597268	67.469967	67.953218
68.030068	68.495018	68.367718	68.850969
68.927819	69.413019	69.272219	69.76897
69.84582	70.33777	70.21047	70.693721
70.770571	71.255771	71.121721	71.604972
71.681822	72.160272	72.039722	72.509472
72.586323	73.064773	72.937473	73.407223
73.477323	73.969274	73.835224	74.331974
74.415574	74.900775	74.766725	75.256725
75.340325	75.825526	75.691476	76.174726
76.258326	76.750277	76.616227	77.106227
77.196577	77.688528	77.547728	78.051228
78.128078	78.613279	78.485978	78.962479
79.039329	79.52453	79.403979	79.87373
79.95058	80.43578	80.30173	80.778231
80.855081	81.340281	81.206231	81.689482
81.766332	82.251532	82.124232	82.600733
82.684333	83.176283	83.042233	83.525483
83.602334	84.094284	83.953484	84.436734
84.520335	85.025785	84.884985	85.374985
85.458585	85.950536	85.816486	86.313236
86.390086	86.888787	86.747987	87.237987
87.328337	87.820288	87.679488	88.176238
88.266588	88.765289	88.624489	89.114489
89.204839	89.69679	89.56274	90.05949
90.14309	90.648541	90.50774	90.997741
91.081341	91.580042	91.439241	91.929242
92.012842	92.498042	92.370742	92.853993
92.944343	93.429543	93.295493	93.785494
93.869094	94.354294	94.220244	94.710245
94.787095	95.258795	95.138245	95.614746
95.698346	96.170046	96.049496	96.519246
96.602847	97.074547	96.953997	97.410247
97.500597	97.965548	97.844998	98.314748
98.391598	98.876799	98.742749	99.232749
99.309599	99.7948	99.66075	100.144
100.2276	100.699301	100.578751	101.048501
101.152351	101.610552	101.483251	101.959752
102.036602	102.521803	102.387752	102.871003
102.954603	103.446553	103.312503	103.789004
103.879354	104.364554	104.237254	104.727255
104.810855	105.289305	105.168755	105.638506
105.715356	106.200556	106.066506	106.556507
106.640107	107.132057	106.998007	107.488007
107.564858	108.063558	107.936258	108.412758
108.489608	108.981559	108.854259	109.324009
109.400859	109.89956	109.76551	110.24876
110.33236	110.817561	110.690261	111.160011
111.243611	111.742312	111.601512	112.091512
112.175112	112.653563	112.526263	113.002763
113.086363	113.558064	113.437513	113.907264
113.997614	114.476064	114.342014	114.818515
114.902115	115.387315	115.253265	115.743266
115.820116	116.291816	116.171266	116.641017
116.717867	117.209817	117.075767	117.552268
117.635868	118.134568	117.993768	118.483768
118.560619	119.045819	118.918519	119.395019
119.471869	119.97057	119.83652	120.31302
120.39662	120.895321	120.761271	121.251271
121.341621	121.860572	121.706272	122.216522
122.300122	122.819073	122.671523	123.181773
123.272123	123.797824	123.643524	124.160524
124.257624	124.769825	124.622275	125.139275
125.243125	125.762076	125.607776	126.138276
126.242126	126.767827	126.613527	127.137277
127.241127	127.773578	127.612528	128.143028
128.233378	128.759079	128.611529	129.121779
129.225629	129.73108	129.59028	130.09378
130.17738	130.682831	130.535281	131.052281
131.135881	131.641332	131.500531	131.990532
132.080882	132.572833	132.438782	132.935533
133.019133	133.511083	133.370283	133.867034
133.950634	134.449334	134.308534	134.812035
134.902385	135.401085	135.260285	135.757036
135.833886	136.332586	136.191786	136.695287
136.785637	137.291087	137.143537	137.660538
137.750888	138.249588	138.108788	138.612289
138.702639	139.194589	139.060539	139.55054
139.64764	140.13284	140.00554	140.48204
140.572391	141.084591	140.943791	141.433791
141.517392	142.016092	141.875292	142.378792
142.469142	142.954343	142.833793	143.317043
143.400643	143.906094	143.758544	144.262044
144.345644	144.844345	144.696795	145.200295
145.290645	145.782596	145.648546	146.138546
146.228896	146.727597	146.593547	147.090297
147.187397	147.692848	147.552048	148.062298
148.152648	148.658099	148.517298	149.020799
149.117899	149.6166	149.482549	149.98605
150.08315	150.588601	150.4478	150.937801
151.034901	151.540352	151.399551	151.896302
151.986652	152.485352	152.351302	152.854803
152.951903	153.464103	153.316553	153.826804
153.917154	154.409104	154.275054	154.765055
154.855405	155.360855	155.213305	155.716806
155.813906	156.305856	156.171806	156.661807
156.752157	157.257607	157.110057	157.613558
157.697158	158.182358	158.055058	158.545059
158.635409	159.134109	159.000059	159.483309
159.57366	160.05886	159.92481	160.41481
160.50516	160.997111	160.863061	161.353061
161.436661	161.928612	161.794562	162.284562
162.368162	162.866863	162.732813	163.222813
163.306413	163.791614	163.657564	164.140814
164.217664	164.689365	164.562065	165.031815
165.115415	165.566866	165.459815	165.916066
165.999666	166.457866	166.337316	166.807067
166.890667	167.375867	167.248567	167.711568
167.788418	168.260118	168.146318	168.609319
168.679419	169.164619	169.030569	169.507069
169.58392	170.06912	169.94182	170.41832
170.49517	170.993871	170.853071	171.336321
171.413171	171.918622	171.777822	172.267822
172.351422	172.843373	172.709323	173.199323
173.282923	173.788374	173.647574	174.137574
174.227924	174.726625	174.585825	175.082575
175.172925	175.678376	175.537576	176.034326
176.131426	176.623377	176.489326	176.986077
177.076427	177.575128	177.441077	177.937828
178.028178	178.520129	178.386078	178.876079
178.966429	179.458379	179.324329	179.82108
179.90468	180.41013	180.26933	180.766081
180.849681	181.361881	181.214331	181.724582
181.808182	182.320382	182.172832	182.676333
182.766683	183.285633	183.131333	183.648334
183.731934	184.250884	184.103334	184.606835
184.703935	185.209385	185.068585	185.565336
185.648936	186.147636	186.006836	186.510336
186.607437	187.092637	186.958587	187.448587
187.532188	188.017388	187.896838	188.366588
188.456938	188.942139	188.801339	189.298089
189.381689	189.86689	189.74634	190.20934
190.29969	190.778141	190.650841	191.134091
191.217691	191.696142	191.568842	192.052092
192.142442	192.627643	192.493592	192.976843
193.060443	193.552394	193.411593	193.901594
193.978444	194.456894	194.329594	194.806095
194.889695	195.361395	195.234095	195.710596
195.794196	196.279396	196.152096	196.635347
196.725697	197.210897	197.083597	197.560098
197.636948	198.115398	197.994848	198.464598
198.548199	199.046899	198.912849	199.396099
199.466199	199.9649	199.8241	200.3141
200.3977	200.903151	200.762351	201.252351
201.322451	201.814402	201.680352	202.163602
202.240452	202.725653	202.591603	203.088353
203.171953	203.663904	203.536604	204.013104
204.096704	204.595405	204.454604	204.937855
205.021455	205.520156	205.372605	205.869356
205.959706	206.438156	206.310856	206.780607
206.864207	207.342657	207.215357	207.705358
207.795708	208.294408	208.153608	208.650359
208.740709	209.239409	209.098609	209.58861
209.67896	210.17091	210.03686	210.52011
210.603711	211.088911	210.954861	211.444861
211.535212	212.020412	211.893112	212.376362
212.459962	212.958663	212.824613	213.307863
213.404963	213.896914	213.762864	214.259614
214.349964	214.855415	214.714615	215.211365
215.308465	215.780166	215.659616	216.142866
216.233216	216.718417	216.584367	217.081117
217.164717	217.649918	217.515867	217.999118
218.082718	218.574669	218.440618	218.930619
219.020969	219.506169	219.372119	219.85537
219.94572	220.43092	220.30362	220.780121
220.863721	221.348921	221.221621	221.704872
221.781722	222.260172	222.132872	222.609373
222.692973	223.157923	223.044123	223.507123
223.590724	224.062424	223.941874	224.404874
224.481724	224.953425	224.839625	225.289125
225.372725	225.857926	225.730626	226.213876
226.290726	226.775927	226.648627	227.125127
227.201977	227.687178	227.559878	228.029628
228.113228	228.591679	228.464378	228.940879
229.017729	229.496179	229.368879	229.83863
229.92898	230.40743	230.26663	230.749881
230.840231	231.332181	231.198131	231.674632
231.751482	232.216432	232.102632	232.565633
232.642483	233.100683	232.986883	233.443133
233.519984	233.978184	233.857634	234.327384
234.397484	234.875935	234.748635	235.218385
235.301985	235.773686	235.639636	236.109386
236.179486	236.630937	236.530637	236.973387
237.043487	237.508437	237.387887	237.844138
237.914238	238.372438	238.258638	238.714889
238.784989	239.229689	239.129389	239.55864
239.62199	240.08694	239.97314	240.42264
240.49274	240.964441	240.850641	241.306891
241.376991	241.848692	241.721392	242.204642
242.274742	242.753193	242.632643	243.102393
243.179243	243.671194	243.537144	244.013644
244.103994	244.595945	244.468644	244.945145
245.035495	245.534196	245.400145	245.896896
245.987246	246.492696	246.351896	246.848647
246.938997	247.451197	247.303647	247.813898
247.904248	248.416448	248.268898	248.779149
248.869499	249.381699	249.234149	249.73765
249.83475	250.33345	250.1994	250.689401
250.779751	251.298701	251.151151	251.654652
251.751752	252.243702	252.109652	252.606403
252.696753	253.202203	253.061403	253.564904
253.662004	254.160704	254.019904	254.516654
254.600255	255.112455	254.964905	255.461655
255.552006	256.057456	255.909906	256.420156
256.503756	256.988957	256.854907	257.331407
257.428507	257.920458	257.779658	258.276408
258.360008	258.845209	258.711159	259.201159
259.284759	259.76321	259.63591	260.10566
260.18926	260.660961	260.547161	261.003411
261.087011	261.558712	261.438161	261.894412
261.971262	262.442962	262.322412	262.778663
262.862263	263.340713	263.213413	263.683164
263.760014	264.231714	264.111164	264.574165
264.644265	265.109215	265.002165	265.438165
265.521766	266.000216	265.872916	266.349416
266.419516	266.877717	266.770667	267.220167
267.303767	267.768718	267.654918	268.117918
268.194768	268.652969	268.532419	268.988669
269.065519	269.53722	269.416669	269.87967
269.97002	270.44172	270.31442	270.790921
270.867771	271.339471	271.218921	271.681922
271.752022	272.230472	272.103172	272.586423
272.670023	273.141723	273.027923	273.490923
273.574524	274.046224	273.918924	274.388674
274.472274	274.950725	274.823425	275.293175
275.383525	275.868726	275.741426	276.217926
276.301526	276.779977	276.652677	277.135927
277.219527	277.697978	277.577428	278.040428
278.124028	278.615979	278.488678	278.965179
279.035279	279.52048	279.386429	279.86293
279.94653	280.43848	280.29768	280.780931
280.864531	281.336231	281.208931	281.678682
281.762282	282.247482	282.120182	282.596683
282.680283	283.158733	283.031433	283.501183
283.584784	284.069984	283.942684	284.419184
284.489284	284.974485	284.840435	285.323685
285.414035	285.912736	285.771936	286.255186
286.338786	286.803737	286.683187	287.159687
287.250037	287.721738	287.601188	288.057438
288.147788	288.626239	288.519188	288.961939
289.032039	289.483489	289.362939	289.83269
289.89604	290.34749	290.24719	290.696691
290.760041	291.231741	291.117941	291.574192
291.651042	292.122742	292.002192	292.458442
292.535293	293.020493	292.893193	293.369693
293.446543	293.918244	293.797694	294.260694
294.330794	294.809245	294.688695	295.165195
295.228545	295.706996	295.593196	296.056196
296.126296	296.604747	296.470696	296.953947
297.030797	297.515997	297.388697	297.871948
297.942048	298.447498	298.299948	NaN
