# Supplementary material for: Auditory feedback effect on temporal patterns during self-pacing treadmill walking
Source: PLoS One. 2025 Nov 4;20(11):e0335971. doi: 10.1371/journal.pone.0335971 (PMC12585087; doi:10.1371/journal.pone.0335971)
Supplement: S2 File — This file archive contains gait events from the two test conditions (no sound and with sound) for all included participants, as well as the validation data for the accelerometer-based gait event detection algorithm. All data files are in CSV format. A readme file is included with the details of the file format and contents. (ZIP) [file pone.0335971.s003.zip › TreadmillSoundsData/TestConditions/NoSound/GaitEvents/Subject33_NoSound_GaitEvents.csv]

L_TO	R_TO	L_HS	R_HS
1.819252	1.197451	2.251402	1.641152
3.034253	2.398952	3.452903	2.842653
4.188504	3.593704	4.620655	4.017154
5.383255	4.774955	5.801906	5.218655
6.537507	5.929206	6.949407	6.372906
7.698508	7.083457	8.110408	7.520407
8.846009	8.244458	9.264659	8.674659
10.00026	9.405459	10.41216	9.82891
11.141011	10.532711	11.559662	10.969661
12.288512	11.693712	12.693663	12.123912
13.436013	12.827713	13.847914	13.264663
14.576765	13.981964	15.002165	14.412164
15.758016	15.136215	16.176666	15.579916
16.939267	16.344466	17.378167	16.781417
18.167768	17.545968	18.593169	17.976168
19.430019	18.760969	19.84867	19.197919
20.665271	20.00297	21.097421	20.43992
21.934272	21.278721	22.352922	21.735922
23.237023	22.540973	23.655674	22.991423
24.492524	23.836974	24.924675	24.287424
25.835776	25.126225	26.220676	25.569926
27.071027	26.395226	27.503177	26.838927
28.373778	27.684478	28.805929	28.141678
29.66303	29.000729	30.10868	29.444429
30.972531	30.30348	31.404681	30.753931
32.315782	31.592732	32.734433	32.056682
33.611784	32.915733	34.050684	33.366183
34.907785	34.231984	35.346685	34.689185
36.190286	35.527986	36.635937	35.985186
37.486287	36.844237	37.938688	37.281187
38.762039	38.106488	39.200939	38.556939
40.05129	39.375489	40.46994	39.81919
41.279791	40.624241	41.705192	41.074691
42.481292	41.839242	42.906693	42.289692
43.696294	43.074493	44.121694	43.511443
44.891045	44.275994	45.323195	44.712945
46.099296	45.477495	46.524697	45.907696
47.294047	46.685747	47.719448	47.115947
48.502298	47.880498	48.920949	48.324198
49.67005	49.068499	50.10895	49.491949
50.844551	50.2565	51.296951	50.686701
52.079802	51.451251	52.505202	51.888202
53.294803	52.659503	53.726954	53.103203
54.469304	53.867754	54.908205	54.297954
55.691056	55.055755	56.123206	55.492705
56.933057	56.270756	57.344957	56.714457
58.161558	57.492507	58.586959	57.936208
59.336059	58.727759	59.78171	59.157959
60.584811	59.95626	61.030461	60.40671
61.847062	61.205011	62.272462	61.641962
63.048563	62.420012	63.494213	62.870463
64.304064	63.668764	64.736215	64.112464
65.519066	64.904015	65.957966	65.327465
66.727317	66.098766	67.145967	66.542467
67.942318	67.313767	68.360968	67.750718
69.103319	68.501768	69.54897	68.931969
70.30482	69.69652	70.736971	70.13347
71.472571	70.864271	71.884472	71.294471
72.620073	72.025272	73.052223	72.455472
73.781074	73.193023	74.206474	73.623224
74.962325	74.347274	75.380975	74.784225
76.082826	75.494775	76.508226	75.931726
77.216827	76.628777	77.648978	77.065727
78.357578	77.762778	78.769479	78.199728
79.498329	78.896779	79.91023	79.333729
80.612081	80.03078	81.030731	80.46098
81.766332	81.164781	82.178232	81.594982
82.893583	82.298782	83.305483	82.728983
84.020834	83.446283	84.439484	83.869734
85.168335	84.566785	85.586986	85.017235
86.322586	85.714286	86.747987	86.144486
87.510587	86.895537	87.935988	87.332487
88.685089	88.083538	89.117239	88.506988
89.84609	89.251289	90.25799	89.68824
91.020591	90.40554	91.445991	90.842491
92.174842	91.586792	92.593493	92.010242
93.349343	92.741043	93.767994	93.184743
94.483344	93.902044	94.901995	94.332244
95.630846	95.042795	96.049496	95.472995
96.758097	96.176796	97.176747	96.606997
97.892098	97.310797	98.317498	97.734248
99.046349	98.458298	99.458249	98.888499
100.1601	99.57205	100.572001	100.00225
101.314351	100.706051	101.726252	101.149751
102.434852	101.840052	102.853503	102.283752
103.562104	102.974053	103.980754	103.404253
104.669105	104.101304	105.094505	104.538255
105.823356	105.221805	106.235256	105.658756
106.943857	106.349056	107.362507	106.786007
108.071108	107.483057	108.489758	107.920008
109.198359	108.610309	109.61701	109.054009
110.33911	109.73081	110.751011	110.16776
111.466361	110.871561	111.885012	111.295011
112.573363	112.005562	112.992013	112.429012
113.700614	113.119313	114.119264	113.549514
114.854865	114.253314	115.266765	114.690265
115.961866	115.367065	116.367016	115.797266
117.102617	116.501066	117.514517	116.951517
118.209618	117.635068	118.628269	118.065268
119.336869	118.748819	119.74877	119.192519
120.43712	119.85582	120.842271	120.28602
121.544122	120.956071	121.962772	121.393021
122.624123	122.056322	123.042773	122.486522
123.731124	123.156573	124.149774	123.586774
124.824625	124.263574	125.250025	124.687025
125.951876	125.363825	126.370526	125.800776
127.045377	126.484326	127.464027	126.914527
128.152378	127.577828	128.557529	128.021528
129.245879	128.678079	129.67128	129.101529
130.35963	129.79183	130.771531	130.21528
131.466631	130.878581	131.885282	131.308781
132.526383	131.972082	132.958533	132.395532
133.667134	133.099333	134.085784	133.529534
134.774135	134.199584	135.179285	134.629785
135.894636	135.293085	136.320036	135.730036
136.994887	136.427086	137.413537	136.857287
138.142388	137.547588	138.574539	137.977788
139.296639	138.701839	139.72204	139.132039
140.49139	139.86959	140.889791	140.29979
141.672642	141.037341	142.111542	141.481041
142.928143	142.272592	143.353543	142.709543
144.183644	143.501093	144.602295	143.944794
145.412145	144.763345	145.844296	145.200295
146.674397	146.005346	147.106547	146.449046
147.943398	147.267597	148.375548	147.724798
149.171899	148.529849	149.6108	148.973549
150.4409	149.77185	150.859551	150.2088
151.662652	151.020601	152.088052	151.457551
152.897903	152.249102	153.316553	152.692803
154.133154	153.470853	154.551805	153.921304
155.354905	154.719605	155.800556	155.156555
156.603657	155.988606	157.042557	156.418806
157.825408	157.196857	158.250808	157.627058
159.040409	158.384858	159.459059	158.828559
160.24191	159.62011	160.680811	160.05706
161.463661	160.841861	161.895812	161.278811
162.705663	162.036612	163.124313	162.493812
163.907164	163.265113	164.346064	163.715564
165.095165	164.500364	165.534066	164.930565
166.364166	165.688366	166.789567	166.125316
167.552168	166.930367	167.991068	167.367317
168.800919	168.145368	169.233069	168.595819
170.03617	169.394119	170.48182	169.84457
171.284921	170.649621	171.723822	171.093321
172.540423	171.878122	172.979323	172.328572
173.809424	173.140373	174.228074	173.590824
175.051425	174.362124	175.470075	174.812575
176.225926	175.610876	176.658077	176.047826
177.454427	176.812377	177.886578	177.256077
178.655929	178.034128	179.088079	178.477828
179.88443	179.242379	180.29633	179.68608
181.072431	180.46413	181.504581	180.907831
182.253682	181.631882	182.665583	182.075582
183.441683	182.813133	183.860334	183.256833
184.595935	183.994384	185.034835	184.431334
185.750186	185.162135	186.175586	185.585586
186.951687	186.336636	187.377087	186.773587
188.180188	187.531388	188.612339	187.981838
189.374939	188.773389	189.81384	189.196839
190.630441	189.97489	191.062591	190.42534
191.919692	191.243891	192.351842	191.687592
193.208943	192.519643	193.634344	192.970093
194.498194	193.802144	194.930345	194.239094
195.773946	195.098145	196.212846	195.541846
197.076697	196.400896	197.522347	196.844597
198.386198	197.717148	198.818349	198.160848
199.66195	198.992899	200.08735	199.450099
200.930951	200.26865	201.369851	200.712351
202.199952	201.557902	202.652353	202.001602
203.475703	202.806653	203.901104	203.257103
204.697455	204.055404	205.122855	204.499104
205.946206	205.304155	206.385106	205.747856
207.181457	206.546157	207.627108	206.996607
208.396458	207.781408	208.828609	208.218358
209.65196	208.982909	210.07061	209.426609
210.853461	210.23166	211.285611	210.668611
212.081962	211.466911	212.520862	211.903862
213.350963	212.681913	213.762864	213.132363
214.538965	213.903664	214.950865	214.347364
215.706716	215.098415	216.138866	215.548866
216.908217	216.286416	217.333617	216.730117
218.082718	217.467667	218.508118	217.918118
219.284219	218.662419	219.70287	219.112869
220.45197	219.85717	220.884121	220.29412
221.666972	221.024921	222.078872	221.468621
222.814473	222.212922	223.233123	222.649873
223.982224	223.360423	224.387374	223.804124
225.122975	224.528175	225.541626	224.958375
226.270476	225.668926	226.689127	226.099126
227.404477	226.816427	227.836628	227.253377
228.572229	227.990928	228.997629	228.414378
229.74673	229.145179	230.17888	229.58213
230.934731	230.31293	231.360131	230.756631
232.169982	231.534682	232.608883	231.971632
233.438983	232.763183	233.871134	233.220383
234.721485	234.038934	235.167135	234.496134
236.064736	235.382185	236.510386	235.825886
237.475487	236.691687	237.867138	237.155637
238.784989	238.082188	239.237389	238.539389
240.16199	239.465939	240.607641	239.91639
241.505241	240.815941	241.944142	241.266391
242.841743	242.145692	243.273893	242.596143
244.137744	243.468693	244.603645	243.932644
245.420245	244.784945	245.859146	245.228645
246.675747	246.020196	247.121397	246.463896
247.944748	247.309447	248.376898	247.746398
249.166499	248.531199	249.6054	248.974899
250.37475	249.7597	250.806901	250.19665
251.616752	250.981451	252.042152	251.425151
252.818253	252.189702	253.236903	252.633403
253.992754	253.364203	254.424904	253.794404
255.180755	254.572455	255.612906	255.002655
256.355256	255.746956	256.773907	256.190656
257.550008	256.921457	257.975408	257.365157
258.690759	258.102708	259.109409	258.539659
259.85176	259.243459	260.29066	259.69391
261.060011	260.45171	261.498911	260.895411
262.268262	261.646462	262.707163	262.090162
263.496763	262.861463	263.928914	263.305163
264.718515	264.083214	265.150665	264.533665
265.947016	265.311715	266.379166	265.748666
267.189017	266.526717	267.614418	266.977167
268.404018	267.768718	268.842919	268.212418
269.64602	269.010719	270.08492	269.447669
270.894771	270.27972	271.333671	270.723421
272.136772	271.501471	272.562173	271.945172
273.351773	272.723223	273.783924	273.166923
274.600525	273.958474	275.032675	274.402174
275.856026	275.180225	276.261176	275.630676
277.044027	276.401976	277.462677	276.838927
278.232028	277.596728	278.657429	278.026928
279.426779	278.798229	279.86568	279.235179
280.662031	280.01998	281.087431	280.46368
281.856782	281.234981	282.302432	281.678682
283.085283	282.443232	283.510683	282.886933
284.307034	283.644734	284.752685	284.101934
285.549036	284.913735	285.987936	285.357435
286.777537	286.135486	287.216437	286.585937
288.006038	287.363987	288.444938	287.821188
289.261539	288.612739	289.70719	289.069939
290.550791	289.88174	290.976191	290.33219
291.799542	291.137241	292.231692	291.580942
293.075293	292.419742	293.500693	292.856693
294.344294	293.675244	294.769695	294.118944
295.586296	294.923995	296.038696	295.381195
296.868797	296.213246	297.307697	296.663697
NaN	297.488997	NaN	NaN
