# Supplementary material for: Auditory feedback effect on temporal patterns during self-pacing treadmill walking
Source: PLoS One. 2025 Nov 4;20(11):e0335971. doi: 10.1371/journal.pone.0335971 (PMC12585087; doi:10.1371/journal.pone.0335971)
Supplement: S2 File — This file archive contains gait events from the two test conditions (no sound and with sound) for all included participants, as well as the validation data for the accelerometer-based gait event detection algorithm. All data files are in CSV format. A readme file is included with the details of the file format and contents. (ZIP) [file pone.0335971.s003.zip › TreadmillSoundsData/TestConditions/NoSound/GaitEvents/Subject4_NoSound_GaitEvents.csv]

L_TO	R_TO	L_HS	R_HS
2.372752	2.506952	2.845403	2.815653
3.756504	3.870454	4.249404	4.233154
5.153755	5.274455	5.660156	5.616906
6.571257	6.698707	7.070907	7.041157
7.894258	8.035208	8.373658	8.323658
9.210509	9.358209	9.69666	9.65341
10.574011	10.714961	11.053411	11.023661
11.897012	12.213462	12.396662	12.346662
13.233513	13.360963	13.712914	13.656164
14.597015	14.710965	15.069665	15.019665
15.947016	16.108216	16.426416	16.369666
17.270017	17.572968	17.742668	17.706168
18.640269	18.747469	19.119669	19.056169
19.96327	20.09747	20.45617	20.39942
21.313271	21.433971	21.812922	21.749422
22.663273	22.770473	23.142673	23.045423
23.979524	24.106974	24.445424	24.388674
25.322775	25.463725	25.808926	25.725176
26.612027	26.705727	27.098177	27.007677
27.921528	28.042228	28.414428	28.350928
29.258029	29.392229	29.74418	29.69418
30.581031	30.870481	31.073931	31.030681
31.978282	32.105732	32.450932	32.387432
33.314783	33.428733	33.794184	33.723934
34.610785	34.724735	35.103685	35.019935
35.900036	36.020736	36.386186	36.309186
37.216287	37.343737	37.682188	37.598438
38.465038	38.592489	38.951189	38.887689
39.78129	39.91549	40.25394	40.17019
41.090791	41.224991	41.563442	41.472941
42.380042	42.507492	42.859443	42.755443
43.622044	43.742744	44.108194	44.024444
44.904545	45.018495	45.397445	45.313695
46.193796	46.314496	46.679947	46.562447
47.429047	47.563248	47.901698	47.817948
48.684549	48.825499	49.170699	49.100449
49.98055	50.11475	50.44645	50.35595
51.236051	51.370251	51.708702	51.611452
52.498302	52.619003	52.984453	52.900703
53.780804	53.901504	54.266954	54.183204
55.063305	55.177255	55.542706	55.438705
56.312056	56.432756	56.777957	56.680707
57.594558	57.735508	58.067208	57.969958
58.870309	58.970759	59.342959	59.279459
60.17306	60.30726	60.638961	60.555211
61.475811	61.589762	61.955212	61.864712
62.765063	62.885763	63.237713	63.120213
64.027314	64.154764	64.493214	64.409464
65.303065	65.457515	65.789216	65.725716
66.619317	66.746767	67.091967	66.974467
67.854568	67.948268	68.327218	68.202968
69.096569	69.224019	69.57597	69.498969
70.42632	70.560521	70.892221	70.788221
71.654822	71.775522	72.127472	72.063972
72.950823	73.078273	73.423473	73.353223
74.267074	74.374274	74.746475	74.669475
75.569826	75.690526	76.049226	75.931726
76.825327	76.939277	77.297977	77.220977
78.101078	78.215028	78.587229	78.516978
79.417329	79.54478	79.89673	79.83998
80.713331	80.827281	81.206231	81.129231
82.043082	82.150282	82.522482	82.438732
83.298583	83.426033	83.771234	83.673984
84.581085	84.681535	85.060485	85.017235
85.910836	86.045036	86.396986	86.326736
87.213587	87.307287	87.692988	87.615988
88.523089	88.643789	89.015989	88.932239
89.84609	89.98029	90.32549	90.26874
91.148841	91.283041	91.641742	91.578242
92.471842	92.572293	92.937743	92.880993
93.781344	93.908794	94.247244	94.190494
95.070595	95.191295	95.549996	95.466245
96.373346	96.494046	96.852747	96.775747
97.682848	97.810298	98.155498	98.071748
98.978849	99.113049	99.444749	99.347499
100.24785	100.39555	100.713751	100.630001
101.523602	101.651052	102.009752	101.939502
102.806103	102.933553	103.285503	103.168003
104.088604	104.216054	104.588255	104.511254
105.391355	105.512055	105.877506	105.793756
106.680607	106.794557	107.160007	107.083007
107.956358	108.077058	108.442508	108.352008
109.218609	109.332559	109.69801	109.59401
110.48761	110.615061	110.967011	110.863011
111.743112	111.857062	112.209012	112.105012
112.985113	113.112563	113.471263	113.387513
114.260864	114.422064	114.747015	114.670015
115.563616	115.684316	116.029516	115.898516
116.825867	116.946567	117.298517	117.214767
118.094868	118.215568	118.581019	118.483768
119.363869	119.491319	119.84327	119.75277
120.639621	120.760321	121.119021	121.028521
121.922122	122.036072	122.394772	122.284022
123.184373	123.311823	123.650274	123.553024
124.426374	124.540325	124.892275	124.774775
125.681876	125.816076	126.134276	126.023526
126.910377	127.051327	127.389777	127.292527
128.152378	128.286578	128.638529	128.554779
129.414629	129.56233	129.88728	129.81703
130.724131	130.844831	131.190031	131.092781
131.993132	132.107082	132.465782	132.395532
133.268883	133.409833	133.755034	133.657784
134.537885	134.678835	135.010535	134.920035
135.800136	135.941086	136.272786	136.168786
137.015137	137.156087	137.514787	137.451287
138.324638	138.452088	138.783789	138.693289
139.58014	139.71434	140.07304	139.98929
140.882891	140.996841	141.362291	141.271791
142.124892	142.259092	142.617793	142.540793
143.420893	143.548344	143.913794	143.830044
144.703395	144.824095	145.196295	145.126045
146.012896	146.140346	146.478796	146.395046
147.288647	147.422847	147.768048	147.691048
148.550899	148.671599	149.030299	148.953299
149.84015	149.97435	150.33305	150.2628
151.149651	151.270351	151.635802	151.525051
152.391652	152.525853	152.871053	152.794053
153.680904	153.815104	154.160304	154.083304
154.990405	155.111105	155.463055	155.345555
156.232406	156.359856	156.718557	156.614557
157.487907	157.608608	157.960558	157.903808
158.804159	158.972109	159.270059	159.172809
160.06641	160.18036	160.545811	160.44856
161.423161	161.510111	161.895812	161.866062
162.786663	162.893863	163.293063	163.337563
164.278414	164.412614	164.805065	164.775315
165.722916	165.843616	166.182066	166.253566
167.234917	167.389367	167.700818	167.698068
168.652419	168.779869	169.158819	169.108819
170.04967	170.17037	170.535821	170.539821
171.453671	171.554122	171.946572	171.883072
172.817173	172.944623	173.289823	173.212823
174.140174	174.247374	174.606075	174.562825
175.496925	175.597376	175.976326	175.919576
176.867177	176.987877	177.339827	177.262827
178.190178	178.310878	178.656079	178.606079
179.53343	179.63388	180.03983	179.99658
180.910431	181.193131	181.396581	181.339831
182.246932	182.360882	182.733083	182.676333
183.563184	183.697384	184.035834	183.945334
184.865935	184.973135	185.352085	185.248085
186.114686	186.221886	186.580587	186.456336
187.363437	187.497637	187.829338	187.718588
188.612189	188.732889	189.084839	189.001089
189.91494	190.04914	190.38759	190.30384
191.197441	191.311391	191.690342	191.599842
192.479942	192.607393	192.952593	192.841843
193.728694	193.856144	194.187844	194.056844
194.936945	195.091395	195.402845	195.305595
196.185696	196.326646	196.658347	196.540847
197.407447	197.541648	197.873348	197.789598
198.710199	198.817399	199.182849	199.126099
200.0332	200.1539	200.5126	200.45585
201.369701	201.517402	201.849102	201.792352
202.692703	202.813403	203.158603	203.061353
203.981954	204.095904	204.468104	204.370854
205.223955	205.351405	205.696606	205.592606
206.519957	206.633907	207.006107	206.929107
207.809208	207.923158	208.281858	208.171108
209.078209	209.192159	209.55086	209.453609
210.35396	210.46791	210.819861	210.742861
211.609462	211.736912	212.095612	212.011862
212.898713	213.032913	213.378113	213.294363
214.187964	214.295164	214.674115	214.556615
215.450215	215.564166	215.929616	215.832366
216.712467	216.839917	217.205367	217.121617
218.008468	218.135918	218.487868	218.410868
219.311219	219.452169	219.78387	219.68662
220.573471	220.687421	221.059621	220.975871
221.869472	221.983422	222.355622	222.258372
223.185723	223.306423	223.658374	223.574624
224.447974	224.575425	224.947625	224.843625
225.730476	225.857926	226.209876	226.105876
226.999477	227.126927	227.478877	227.395127
228.302228	228.429678	228.781629	228.697879
229.57123	229.69868	230.06413	229.99388
230.887481	231.008181	231.366881	231.296631
232.183482	232.317682	232.676383	232.606133
233.472733	233.593434	233.931884	233.821134
234.728235	234.842185	235.214385	235.110385
236.003986	236.124686	236.483386	236.386136
237.279737	237.413937	237.765888	237.682138
238.562239	238.682939	239.048389	238.957889
239.84474	239.97219	240.33764	240.21339
241.079991	241.214191	241.552642	241.448641
242.335492	242.456192	242.808143	242.731143
243.604494	243.731944	244.056894	243.919144
244.819495	244.973945	245.298895	245.194895
246.101996	246.209196	246.574647	246.490896
247.364247	247.471447	247.843648	247.746398
248.639999	248.753949	249.119399	249.042399
249.936	250.0432	250.40865	250.30465
251.191501	251.312201	251.670902	251.587152
252.474002	252.601453	252.939903	252.829153
253.716004	253.836704	254.202154	254.091404
254.971505	255.085455	255.450905	255.367155
256.233756	256.374706	256.713157	256.609157
257.489257	257.603208	257.955158	257.844408
258.758259	258.885709	259.224159	259.126909
260.01376	260.14796	260.49991	260.40941
261.262511	261.396711	261.741912	261.631162
262.538263	262.658963	263.010913	262.920413
263.820764	263.954964	264.300164	264.209664
265.116765	265.237465	265.575916	265.478665
266.365516	266.479466	266.838167	266.747667
267.621018	267.741718	268.120668	268.009918
268.896769	269.017469	269.362669	269.278919
270.19277	270.32022	270.665421	270.561421
271.428021	271.555472	271.907422	271.796672
272.683523	272.810973	273.169673	273.085923
273.966024	274.086724	274.438674	274.354924
275.255275	275.382725	275.734676	275.644176
276.531027	276.665227	277.010427	276.899677
277.800028	277.920728	278.279428	278.175428
279.069029	279.196479	279.54168	279.417429
280.29753	280.43173	280.783681	280.693181
281.580032	281.693982	282.052682	281.955432
282.828783	282.942733	283.294683	283.183933
284.097784	284.211734	284.570435	284.459684
285.346535	285.480735	285.832686	285.762436
286.656037	286.783487	287.135437	287.038187
287.931788	288.072738	288.411188	288.327438
289.214289	289.348489	289.68019	289.60994
290.49679	290.617491	290.976191	290.872191
291.759042	291.899992	292.231692	292.154692
293.055043	293.175743	293.527694	293.403443
294.283544	294.404244	294.769695	294.685945
295.579546	295.868996	296.065696	295.988696
296.895797	297.029997	297.354947	297.298197
