# Supplementary material for: Auditory feedback effect on temporal patterns during self-pacing treadmill walking
Source: PLoS One. 2025 Nov 4;20(11):e0335971. doi: 10.1371/journal.pone.0335971 (PMC12585087; doi:10.1371/journal.pone.0335971)
Supplement: S2 File — This file archive contains gait events from the two test conditions (no sound and with sound) for all included participants, as well as the validation data for the accelerometer-based gait event detection algorithm. All data files are in CSV format. A readme file is included with the details of the file format and contents. (ZIP) [file pone.0335971.s003.zip › TreadmillSoundsData/TestConditions/NoSound/GaitEvents/Subject5_NoSound_GaitEvents.csv]

L_TO	R_TO	L_HS	R_HS
1.475001	0.927451	1.832902	1.303651
2.480752	1.953452	2.831903	2.329652
3.486503	2.959203	3.837654	3.335403
4.485504	3.964954	4.829905	4.334404
5.477755	4.957205	5.822156	5.333405
6.456506	5.935956	6.800907	6.312156
7.442007	6.921457	7.766158	7.290907
8.400508	7.866458	8.738159	8.242658
9.352259	8.851959	9.69666	9.221409
10.30401	9.80371	10.655161	10.17316
11.255761	10.762211	11.600162	11.131661
12.221012	11.707212	12.558663	12.076662
13.179513	12.679213	13.523914	13.055413
14.138014	13.630964	14.468914	14.007164
15.083015	14.582715	15.434165	14.952165
16.041516	15.541216	16.379166	15.917416
16.979767	16.479466	17.324167	16.855667
17.931518	17.431217	18.269168	17.800668
18.883269	18.376218	19.227669	18.745669
19.85527	19.341469	20.19292	19.71767
20.834021	20.30672	21.171671	20.682921
21.792522	21.278721	22.136922	21.648172
22.751023	22.250722	23.102173	22.626923
23.723024	23.222723	24.074174	23.592174
24.688275	24.187974	25.032675	24.557425
25.633276	25.139725	25.984426	25.515925
26.585027	26.098226	26.929427	26.467676
27.530028	27.036477	27.867678	27.412677
28.488528	27.974728	28.819429	28.350928
29.420029	28.919729	29.75093	29.289179
30.34478	29.85123	30.682431	30.21393
31.283031	30.782731	31.627432	31.158931
32.234782	31.727732	32.565683	32.103932
33.159533	32.659233	33.497183	33.042183
34.104534	33.597484	34.448934	33.966934
35.056285	34.555985	35.387185	34.932185
35.987786	35.480735	36.332186	35.863686
36.926037	36.425736	37.263687	36.795187
37.864288	37.370737	38.208688	37.746938
38.795789	38.308988	39.133439	38.678439
39.72729	39.226989	40.06494	39.60319
40.665541	40.16524	41.003191	40.541441
41.617292	41.116991	41.948192	41.493191
42.575793	42.055242	42.913443	42.431442
43.541044	43.013743	43.885444	43.389943
44.519795	43.992494	44.870945	44.375444
45.505295	44.984745	45.863196	45.354195
46.531297	46.003996	46.882447	46.380196
47.557298	47.009747	47.901698	47.392697
48.556299	48.001998	48.893949	48.391698
49.5283	48.980749	49.8862	49.363699
50.547551	50.0135	50.898701	50.3897
51.560052	51.026001	51.904452	51.395451
52.552303	52.025002	52.910203	52.401202
53.558054	53.037503	53.909204	53.406953
54.536805	54.029754	54.887955	54.405954
55.522306	55.008505	55.866706	55.377955
56.507806	55.994006	56.858957	56.370206
57.493307	56.972757	57.837708	57.348957
58.458558	57.951508	58.796209	58.320958
59.423809	58.916759	59.76821	59.292959
60.40256	59.87526	60.746961	60.25146
61.361061	60.854011	61.712212	61.223461
62.339812	61.819262	62.684213	62.195462
63.298313	62.798013	63.642714	63.167463
64.277064	63.763264	64.621465	64.146214
65.242315	64.728515	65.579966	65.097965
66.187316	65.687016	66.524967	66.056466
67.132317	66.638767	67.476717	67.008217
68.090818	67.597268	68.435218	67.966718
69.056069	68.555769	69.386969	68.925219
70.00107	69.500769	70.33872	69.87022
70.946071	70.44577	71.290471	70.815221
71.918072	71.404271	72.248972	71.773722
72.876573	72.362772	73.220973	72.725473
73.828324	73.328023	74.179474	73.697474
74.800325	74.300024	75.144725	74.676225
75.772326	75.265275	76.116726	75.641476
76.751077	76.223776	77.075227	76.593227
77.716328	77.202527	78.060728	77.571978
78.688329	78.181278	79.025979	78.550729
79.64683	79.139779	79.99123	79.509229
80.618831	80.09828	80.963231	80.47448
81.577332	81.077031	81.914982	81.446481
82.529083	82.028782	82.866733	82.404982
83.487583	82.973783	83.825234	83.349983
84.432584	83.932284	84.776985	84.301734
85.397835	84.884035	85.735486	85.253485
86.356336	85.842536	86.700737	86.218736
87.314837	86.814537	87.659238	87.190737
88.293588	87.773038	88.637989	88.142488
89.285839	88.765289	89.63024	89.141489
90.27809	89.76429	90.622491	90.13374
91.283841	90.756541	91.634992	91.132741
92.309842	91.782542	92.660993	92.158742
93.308843	92.781543	93.659994	93.164493
94.321344	93.794044	94.665745	94.170244
95.306845	94.793045	95.657996	95.169245
96.299096	95.778546	96.643497	96.154746
97.264347	96.750547	97.601998	97.119997
98.236348	97.722548	98.573999	98.091998
99.188099	98.681049	99.5325	99.050499
100.15335	99.63955	100.491	100.01575
101.118601	100.598051	101.463001	100.974251
102.083852	101.576802	102.428252	101.946252
103.069353	102.562303	103.413753	102.931753
104.054854	103.534304	104.406004	103.910504
105.047105	104.519805	105.391505	104.896005
106.039356	105.512055	106.383756	105.888256
107.018107	106.497556	107.369257	106.873757
107.996858	107.483057	108.348008	107.852508
108.989109	108.468558	109.340259	108.844759
109.98136	109.460809	110.32576	109.83701
110.960111	110.44631	111.304511	110.822511
111.932112	111.411561	112.283262	111.787762
112.910863	112.397062	113.255263	112.773263
113.882864	113.369063	114.227264	113.745264
114.848115	114.334314	115.192515	114.710515
115.813366	115.299565	116.151016	115.675766
116.771867	116.258066	117.116267	116.634267
117.730368	117.223317	118.068018	117.599518
118.675369	118.175068	119.019769	118.551269
119.63387	119.120069	119.98502	119.496269
120.605871	120.09882	120.950271	120.47502
121.571122	121.064071	121.915522	121.440271
122.529623	122.022572	122.874023	122.392022
123.508373	122.987823	123.839274	123.364023
124.446624	123.946324	124.797775	124.309024
125.405125	124.898075	125.749526	125.274275
126.377126	125.863326	126.714777	126.232776
127.342377	126.828577	127.680028	127.204777
128.294128	127.793828	128.645279	128.163278
129.266129	128.765829	129.61053	129.128529
130.23138	129.72433	130.575781	130.09378
131.203381	130.676081	131.541032	131.052281
132.175382	131.661582	132.513032	132.031032
133.140633	132.620083	133.478283	132.989533
134.105884	133.592084	134.450284	133.968284
135.098135	134.577585	135.435785	134.953785
136.063386	135.549586	136.407786	135.925786
137.028637	136.514836	137.373037	136.891037
138.020888	137.493587	138.351788	137.876538
138.972639	138.458838	139.317039	138.835039
139.93114	139.424089	140.27554	139.80029
140.909891	140.40284	141.247541	140.772291
141.881892	141.361341	142.226292	141.730792
142.853893	142.340092	143.198293	142.709543
143.832644	143.312093	144.170294	143.688294
144.791145	144.277344	145.135545	144.653545
145.749646	145.242595	146.094046	145.612046
146.701397	146.207846	147.052547	146.577297
147.673398	147.166347	148.017798	147.549298
148.631899	148.124848	148.969549	148.501048
149.58365	149.076599	149.92805	149.452799
150.542151	150.0351	150.879801	150.40455
151.493901	150.986851	151.831552	151.363051
152.452402	151.938602	152.783303	152.314802
153.397403	152.890353	153.735054	153.266553
154.362654	153.848854	154.693555	154.225054
155.314405	154.800605	155.652056	155.176805
156.239156	155.732106	156.576807	156.108306
157.184157	156.683857	157.515057	157.053307
158.142658	157.622108	158.473558	157.998308
159.094409	158.587359	159.432059	158.956809
160.05291	159.54586	160.39731	159.91531
161.024911	160.51111	161.376061	160.887311
162.010412	161.496611	162.354812	161.872812
162.982413	162.468612	163.333563	162.844813
163.967914	163.454113	164.319064	163.823564
164.953415	164.439614	165.304565	164.815815
165.945666	165.418365	166.296816	165.794566
166.917667	166.410616	167.275567	166.780067
167.909918	167.396117	168.261068	167.772318
168.895419	168.381618	169.233069	168.757819
169.86742	169.353619	170.21182	169.72982
170.839421	170.32562	171.183821	170.695071
171.804672	171.290871	172.142322	171.667072
172.756423	172.242622	173.100823	172.618823
173.708174	173.214623	174.039074	173.584074
174.653175	174.146124	174.990825	174.522324
175.598176	175.097875	175.935826	175.467325
176.543177	176.049626	176.887577	176.425826
177.494927	176.994627	177.832578	177.364077
178.439928	177.939628	178.784329	178.309078
179.398429	178.898129	179.73608	179.267579
180.35693	179.84988	180.694581	180.22608
181.315431	180.801631	181.659832	181.177831
182.280682	181.773632	182.625083	182.143082
183.245933	182.738883	183.583584	183.115083
184.197684	183.683884	184.528585	184.060084
185.129185	184.628885	185.473585	185.005085
186.094436	185.573886	186.432086	185.950086
187.039437	186.539137	187.377087	186.908587
188.004688	187.484137	188.335588	187.860338
188.956439	188.442638	189.294089	188.818839
189.91494	189.401139	190.25934	189.77059
190.900441	190.37314	191.238091	190.756091
191.865692	191.358641	192.203342	191.728092
192.830943	192.323892	193.182093	192.693343
193.816444	193.295893	194.154094	193.672094
194.788445	194.274644	195.139595	194.644095
195.767196	195.253395	196.111596	195.629596
196.752697	196.238896	197.103847	196.615097
197.724698	197.210897	198.069098	197.587098
198.689949	198.176148	199.034349	198.552349
199.6687	199.141399	200.00635	199.517599
200.620451	200.10665	200.971601	200.48285
201.592452	201.092151	201.936852	201.461601
202.571203	202.050652	202.922353	202.426852
203.543204	203.042903	203.887604	203.412353
204.528705	204.008154	204.879855	204.384354
205.514205	205.000405	205.865356	205.369855
206.479456	205.979156	206.830607	206.348606
207.458207	206.944407	207.809358	207.320607
208.457208	207.936658	208.801609	208.306108
209.422459	208.908659	209.77361	209.284859
210.41471	209.89416	210.759111	210.27036
211.386711	210.866161	211.724362	211.249111
212.331712	211.831412	212.676113	212.200862
213.296963	212.776413	213.634614	213.152613
214.235214	213.741664	214.579615	214.111114
215.207215	214.693415	215.538116	215.069615
216.152216	215.638416	216.496616	216.014616
217.110717	216.610417	217.455117	216.979867
218.075968	217.575668	218.427118	217.945118
219.081719	218.547669	219.426119	218.923869
220.06722	219.55342	220.41162	219.92962
221.059471	220.525421	221.397121	220.901621
222.038222	221.504171	222.396122	221.880372
223.070973	222.516673	223.422123	222.892873
224.076724	223.529174	224.421124	223.905374
225.048725	224.528175	225.399875	224.904375
226.061226	225.540676	226.412376	225.910126
227.053477	226.532927	227.404627	226.902377
228.045728	227.531928	228.383378	227.901378
229.024479	228.497178	229.375629	228.866629
230.00323	229.496179	230.34763	229.87238
230.981981	230.46818	231.326381	230.837631
231.974232	231.453681	232.318632	231.823132
232.959733	232.432432	233.304133	232.808633
233.958734	233.424683	234.296384	233.800884
234.937485	234.410184	235.281885	234.779635
235.916236	235.402435	236.260636	235.771886
236.915237	236.381186	237.259637	236.750637
237.900738	237.373437	238.238388	237.749638
238.872739	238.358938	239.210389	238.735139
239.83799	239.324189	240.18239	239.69364
240.803241	240.29619	241.134141	240.672391
241.741492	241.234441	242.079142	241.603892
242.706743	242.186192	243.044393	242.562393
243.685494	243.151443	244.016394	243.527643
244.623745	244.109944	244.974895	244.492894
245.595746	245.088695	245.946896	245.464895
246.587997	246.067446	246.932397	246.443646
247.566748	247.052947	247.917898	247.429147
248.579249	248.051948	248.923649	248.428148
249.57825	249.044199	249.9159	249.420399
250.563751	250.0297	250.908151	250.41265
251.549252	251.028701	251.907152	251.404901
252.555003	252.034452	252.892653	252.410652
253.533754	253.013203	253.878154	253.382653
254.505754	254.005454	254.856905	254.374904
255.477755	254.984205	255.828906	255.360405
256.449756	255.942706	256.794157	256.312156
257.442007	256.907957	257.779658	257.284157
258.407258	257.893458	258.751659	258.269658
259.386009	258.865459	259.72366	259.248409
260.37826	259.85096	260.722661	260.22041
261.350261	260.829711	261.694662	261.199161
262.342512	261.815212	262.686913	262.191412
263.334763	262.800713	263.679164	263.183663
264.327014	263.799714	264.671415	264.169164
265.312515	264.791965	265.656916	265.168165
266.311516	265.784216	266.655917	266.167166
267.303767	266.783217	267.648168	267.159417
268.282518	267.761968	268.626919	268.138168
269.268019	268.747469	269.61917	269.123669
270.24677	269.73297	270.591171	270.10917
271.218771	270.704971	271.556422	271.081171
272.177272	271.670222	272.521672	272.039672
273.149273	272.642223	273.493673	273.018423
274.128024	273.607474	274.472424	273.976924
275.093275	274.586225	275.437675	274.955675
276.072026	275.551476	276.416426	275.920926
277.057527	276.530227	277.401927	276.906427
278.036278	277.522478	278.380678	277.891928
279.008279	278.494478	279.359429	278.870679
279.99378	279.479979	280.33818	279.84943
280.959031	280.44523	281.303431	280.814681
281.937782	281.423981	282.275432	281.800182
282.916533	282.389232	283.254183	282.758683
283.881784	283.367983	284.226184	283.737434
284.860535	284.339984	285.211685	284.709435
285.852786	285.332235	286.190436	285.701686
286.845037	286.310986	287.189437	286.687187
287.844038	287.316737	288.195188	287.692938
288.849789	288.308988	289.194189	288.691939
289.85554	289.328239	290.19319	289.69769
290.861291	290.32049	291.205691	290.703441
291.860292	291.332991	292.218192	291.709192
292.872793	292.338742	293.217193	292.714943
293.871794	293.351243	294.216194	293.720694
294.857295	294.329994	295.201695	294.699445
295.815796	295.308745	296.160196	295.671446
296.787797	296.287496	297.132197	296.656947
297.753048	297.245997	298.097448	297.615448
NaN	298.211248	NaN	NaN
