# Supplementary material for: Auditory feedback effect on temporal patterns during self-pacing treadmill walking
Source: PLoS One. 2025 Nov 4;20(11):e0335971. doi: 10.1371/journal.pone.0335971 (PMC12585087; doi:10.1371/journal.pone.0335971)
Supplement: S2 File — This file archive contains gait events from the two test conditions (no sound and with sound) for all included participants, as well as the validation data for the accelerometer-based gait event detection algorithm. All data files are in CSV format. A readme file is included with the details of the file format and contents. (ZIP) [file pone.0335971.s003.zip › TreadmillSoundsData/TestConditions/NoSound/GaitEvents/Subject6_NoSound_GaitEvents.csv]

L_TO	R_TO	L_HS	R_HS
1.940752	1.386451	2.352652	1.789652
3.095003	2.527203	3.486653	2.930403
4.208754	3.620704	4.593655	4.023904
5.349505	4.754705	5.747906	5.157905
6.456506	5.881956	6.868407	6.285156
7.624258	7.049707	8.029408	7.452907
8.825759	8.203958	9.224159	8.620659
10.00701	9.398709	10.41216	9.80866
11.215261	10.566461	11.620412	10.969661
12.403262	11.781462	12.801663	12.198162
13.550764	12.969463	13.955914	13.372663
14.705015	14.116964	15.110165	14.533665
15.879516	15.284715	16.277916	15.687916
17.020267	16.438966	17.425417	16.848917
18.167768	17.586468	18.572919	17.996418
19.322019	18.733969	19.72042	19.143919
20.46952	19.88147	20.874671	20.29817
21.657522	21.062721	22.055922	21.472671
22.818523	22.210222	23.223673	22.626923
23.979524	23.384723	24.384674	23.794674
25.133775	24.559225	25.545676	24.969175
26.315026	25.720226	26.720177	26.130176
27.489527	26.881227	27.887928	27.291177
28.630279	28.035478	29.028679	28.445428
29.77103	29.176229	30.16268	29.59293
30.884781	30.31023	31.289931	30.713431
32.012032	31.444231	32.417182	31.860932
33.146033	32.571483	33.544434	32.981433
34.300284	33.698734	34.691935	34.115434
35.427535	34.825985	35.839436	35.242685
36.575037	36.000486	36.986937	36.417186
37.742788	37.161487	38.141188	37.571438
38.883539	38.295488	39.281939	38.698689
39.99054	39.415989	40.37544	39.83269
41.124541	40.529741	41.522941	40.939691
42.211292	41.656992	42.602943	42.060192
43.298043	42.723493	43.696444	43.133443
44.391544	43.837244	44.783195	44.247194
45.478295	44.917245	45.883446	45.327195
46.578547	46.010746	46.976947	46.427446
47.692298	47.131247	48.090698	47.541198
48.812799	48.238248	49.224699	48.654949
49.9603	49.378999	50.3722	49.7822
51.094301	50.526501	51.506201	50.936451
52.255302	51.667252	52.660453	52.083952
53.382553	52.808003	53.780954	53.217953
54.509804	53.935254	54.908205	54.345204
55.589806	55.042255	55.994956	55.452205
56.703557	56.135756	57.088457	56.552457
57.810558	57.222507	58.202208	57.632458
58.863559	58.329508	59.261959	58.739459
59.97056	59.409509	60.36221	59.82621
61.084311	60.516511	61.475961	60.919711
62.211562	61.630262	62.609963	62.046962
63.332063	62.757513	63.737214	63.167463
64.452564	63.871264	64.850965	64.281214
65.573066	65.005265	65.978216	65.408465
66.720567	66.132516	67.112217	66.549217
67.834318	67.253017	68.232718	67.656218
68.948069	68.380268	69.346469	68.783469
70.04157	69.494019	70.43322	69.89722
71.155321	70.587521	71.546972	70.997471
72.248822	71.681022	72.647223	72.090972
73.355823	72.794773	73.754224	73.197973
74.469574	73.901774	74.867975	74.311724
75.569826	75.008775	75.968226	75.418725
76.649827	76.095526	77.048227	76.498726
77.750078	77.189027	78.141728	77.598978
78.863829	78.302778	79.255479	78.705979
79.95058	79.389529	80.34898	79.79273
81.071081	80.51003	81.469481	80.913231
82.184832	81.610282	82.583233	82.026982
83.278333	82.717283	83.676734	83.120483
84.358334	83.804034	84.756735	84.207234
85.451835	84.890785	85.850236	85.300735
86.558837	85.984286	86.957237	86.400986
87.659088	87.098037	88.050738	87.501237
88.766089	88.198288	89.164489	88.608239
89.90684	89.325539	90.28499	89.74224
90.980091	90.39879	91.371741	90.808741
92.087092	91.519292	92.485492	91.922492
93.207593	92.646543	93.599244	93.056493
94.307844	93.746794	94.706245	94.149994
95.394595	94.840295	95.786246	95.250245
96.488096	95.927046	96.879747	96.336996
97.615348	97.034047	98.006998	97.443997
98.722349	98.161298	99.127499	98.571249
99.85635	99.281799	100.2615	99.69175
101.010601	100.4293	101.415751	100.839251
102.144602	101.563302	102.543003	101.966502
103.265103	102.683803	103.663504	103.080253
104.338354	103.804304	104.743505	104.207504
105.465605	104.911305	105.864006	105.321255
106.592857	106.011556	106.991257	106.428256
107.706608	107.138807	108.111758	107.542008
108.813609	108.252558	109.218759	108.655759
109.93411	109.366309	110.33251	109.77626
111.054611	110.48006	111.453011	110.890011
112.181862	111.600562	112.580263	112.010512
113.309113	112.734563	113.707514	113.137763
114.429614	113.848314	114.828015	114.251514
115.536616	114.975565	115.935016	115.385515
116.650367	116.089316	117.048767	116.485766
117.750618	117.203067	118.149018	117.606268
118.864369	118.296568	119.262769	118.706519
119.99837	119.423819	120.39002	119.83377
121.145871	120.557821	121.544272	120.961021
122.293372	121.698572	122.691773	122.108522
123.420623	122.846073	123.819024	123.256023
124.534375	123.959824	124.932775	124.363024
125.634626	125.073575	126.026276	125.476775
126.741627	126.167076	127.146777	126.577027
127.862128	127.287577	128.260528	127.697528
128.989379	128.408078	129.374279	128.824779
130.06263	129.494829	130.46778	129.90478
131.223631	130.635581	131.628782	131.038781
132.404882	131.789832	132.810033	132.206532
133.565884	132.971083	133.971034	133.374283
134.753885	134.145584	135.159035	134.555535
135.928386	135.326835	136.326786	135.743536
137.075887	136.487836	137.481037	136.891037
138.236888	137.642088	138.628539	138.045288
139.377639	138.809839	139.78279	139.213039
140.50489	139.94384	140.910041	140.34704
141.638892	141.057591	142.037292	141.460791
142.833643	142.211842	143.225293	142.628543
143.967644	143.379593	144.386294	143.789544
145.148895	144.554095	145.554046	144.964045
146.336896	145.728596	146.748797	146.145296
147.504647	146.916597	147.903048	147.319797
148.685899	148.077598	149.111299	148.487548
149.89415	149.279099	150.2993	149.6958
151.055151	150.4536	151.467051	150.856801
152.202652	151.634852	152.614553	152.038052
153.370403	152.782353	153.782304	153.199053
154.544905	153.950104	154.956805	154.366804
155.705906	155.124605	156.117806	155.534556
156.866907	156.272106	157.258557	156.682057
158.021158	157.412857	158.419558	157.822808
159.175409	158.587359	159.58056	159.004059
160.32966	159.74836	160.728061	160.15831
161.450161	160.882361	161.855312	161.292311
162.611163	162.023112	163.016313	162.433062
163.765414	163.170613	164.177314	163.580564
164.899415	164.318114	165.304565	164.728065
166.026666	165.438615	166.431816	165.848566
167.133667	166.559117	167.532068	166.969067
168.240668	167.672868	168.639069	168.082818
169.354419	168.800119	169.75957	169.203319
170.46817	169.90037	170.866571	170.30357
171.568422	171.000621	171.966822	171.410571
172.668673	172.114372	173.067073	172.524322
173.802674	173.228123	174.214574	173.638074
174.943425	174.382374	175.341825	174.792325
176.090926	175.502875	176.496076	175.912826
177.251927	176.663877	177.663828	177.073827
178.392678	177.824878	178.797829	178.228078
179.54693	178.965629	179.95208	179.375579
180.687681	180.11313	181.099581	180.51633
181.814932	181.247131	182.206582	181.657082
182.942183	182.347382	183.340583	182.757333
184.035684	183.474633	184.447584	183.871084
185.210185	184.622135	185.622086	185.025335
186.384686	185.796636	186.789837	186.206586
187.532188	186.957637	187.944088	187.367587
188.625689	188.057888	189.030839	188.461088
189.81369	189.205389	190.21209	189.62209
190.954441	190.36639	191.359591	190.776341
192.081692	191.513891	192.493592	191.917092
193.249443	192.654643	193.654594	193.064593
194.437444	193.829144	194.842595	194.239094
195.611946	195.023895	196.023846	195.427095
196.820197	196.191646	197.232097	196.601597
198.035198	197.406647	198.453848	197.823348
199.229949	198.635149	199.6351	199.038349
200.3842	199.80965	200.796101	200.2196
201.592452	200.977401	201.990852	201.387351
202.739953	202.151902	203.151853	202.561853
203.900954	203.312903	204.306104	203.716104
205.075455	204.480654	205.480605	204.890605
206.236456	205.648406	206.648357	206.058356
207.390707	206.809407	207.789108	207.212607
208.531459	207.950158	208.936609	208.360108
209.67896	209.090909	210.07736	209.494109
210.806211	210.21816	211.204611	210.621361
211.940212	211.358911	212.338612	211.768862
213.074213	212.486162	213.472613	212.896113
214.208214	213.640414	214.613365	214.043614
215.362465	214.754165	215.767616	215.157365
216.496466	215.928666	216.908367	216.338616
217.677718	217.089667	218.089618	217.499617
218.865719	218.264168	219.257369	218.667369
220.02672	219.411669	220.43187	219.81487
221.187721	220.586171	221.599622	220.989371
222.321722	221.753922	222.720123	222.157122
223.455723	222.881173	223.860874	223.291123
224.630225	224.035424	225.035375	224.445374
225.804726	225.196425	226.209876	225.606376
226.945477	226.364176	227.350627	226.774127
228.086228	227.518428	228.498128	227.928378
229.260729	228.665929	229.66588	229.075879
230.40823	229.82018	230.813381	230.23688
231.542232	230.974431	231.947382	231.384381
232.703233	232.115182	233.101633	232.518382
233.823734	233.242433	234.215384	233.659134
234.903735	234.342684	235.308885	234.752635
236.024236	235.449685	236.429386	235.852886
237.178487	236.590437	237.583638	237.000387
238.346238	237.764938	238.758139	238.174888
239.52749	238.919189	239.92589	239.329139
240.647991	240.05994	241.053141	240.46989
241.788742	241.214191	242.200642	241.610642
242.902493	242.354942	243.300893	242.758143
244.029744	243.448443	244.421394	243.851644
245.156995	244.562195	245.562146	244.965395
246.290996	245.709696	246.689397	246.119646
247.438497	246.836947	247.836898	247.240147
248.592749	247.997948	248.997899	248.414648
249.7875	249.158949	250.1994	249.57565
250.968751	250.37395	251.394151	250.783901
252.163502	251.575452	252.568653	251.985402
253.371753	252.756703	253.776904	253.173403
254.512504	253.931204	254.917655	254.341154
255.633006	255.085455	256.038156	255.495405
256.746757	256.178956	257.145157	256.582157
257.867258	257.285957	258.279158	257.695908
259.041759	258.453708	259.446909	258.863659
260.20276	259.60121	260.601161	260.01116
261.390761	260.768961	261.809412	261.178911
262.653013	261.997462	263.071663	262.407412
263.854514	263.273213	264.273164	263.669664
265.069515	264.461214	265.494915	264.877915
266.365516	265.716716	266.770667	266.133416
267.573768	266.924967	NaN	267.334917
