# Supplementary material for: Auditory feedback effect on temporal patterns during self-pacing treadmill walking
Source: PLoS One. 2025 Nov 4;20(11):e0335971. doi: 10.1371/journal.pone.0335971 (PMC12585087; doi:10.1371/journal.pone.0335971)
Supplement: S2 File — This file archive contains gait events from the two test conditions (no sound and with sound) for all included participants, as well as the validation data for the accelerometer-based gait event detection algorithm. All data files are in CSV format. A readme file is included with the details of the file format and contents. (ZIP) [file pone.0335971.s003.zip › TreadmillSoundsData/TestConditions/NoSound/GaitEvents/Subject7_NoSound_GaitEvents.csv]

L_TO	R_TO	L_HS	R_HS
1.070001	1.568702	1.448151	1.971902
2.096002	2.621703	2.487652	3.024903
3.155753	3.694954	3.560904	4.091404
4.215504	4.741205	4.607155	5.137655
5.268505	5.794206	5.660156	6.204156
6.341756	6.874207	6.733407	7.270657
7.401507	7.927208	7.793158	8.330408
8.454508	8.980209	8.852909	9.383409
9.500759	10.04671	9.90591	10.45666
10.587511	11.133461	10.992661	11.529912
11.660762	12.172962	12.052412	12.576163
12.693513	13.225963	13.091913	13.629164
13.766764	14.299214	14.165164	14.709165
14.853515	15.365715	15.238415	15.768916
15.913266	16.445716	16.304916	16.848917
16.993267	17.539218	17.398417	17.949168
18.073268	18.625969	18.478418	19.029169
19.173519	19.71272	19.57192	20.11592
20.25352	20.772471	20.638421	21.175671
21.306521	21.838972	21.704922	22.242172
22.379772	22.905473	22.778173	23.301923
23.426023	23.951724	23.824424	24.348174
24.472274	25.004725	24.870675	25.407925
25.518526	26.030726	25.903426	26.420426
26.551277	27.063477	26.936177	27.466677
27.584028	28.109728	27.982428	28.506178
28.623529	29.149229	29.028679	29.54568
29.66303	30.16848	30.04793	30.571681
30.689031	31.194481	31.073931	31.590932
31.715032	32.240732	32.106682	32.643933
32.761283	33.273483	33.152933	33.669934
33.780534	34.299484	34.178934	34.695935
34.826785	35.338985	35.211685	35.742186
35.873036	36.405486	36.271436	36.808687
36.926037	37.458487	37.324437	37.868438
37.985788	38.518239	38.384188	38.921439
39.045539	39.55774	39.430439	39.96094
40.09179	40.630991	40.49019	41.027441
41.158291	41.690742	41.556692	42.100692
42.231542	42.770743	42.636693	43.167193
43.304793	43.837244	43.703194	44.226944
44.357794	44.903745	44.762945	45.306945
45.424295	45.963496	45.815946	46.359946
46.470546	46.982747	46.855447	47.379197
47.510047	48.022248	47.894948	48.418698
48.536049	49.054999	48.934449	49.464949
49.58905	50.11475	49.9807	50.51795
50.628551	51.134001	51.013451	51.530452
51.647802	52.153252	52.032702	52.556453
52.673803	53.206253	53.072203	53.609454
53.740304	54.266004	54.138704	54.669205
54.793305	55.298755	55.171455	55.701956
55.839556	56.345006	56.231206	56.748207
56.865557	57.377757	57.263957	57.780958
57.891558	58.403758	58.283208	58.793459
58.910809	59.416259	59.295709	59.81946
59.93006	60.42201	60.30821	60.818461
60.935811	61.441261	61.320711	61.837712
61.948312	62.440262	62.326462	62.843463
62.940563	63.425763	63.311963	63.828964
63.939564	64.445014	64.324464	64.841465
64.945315	65.464265	65.336965	65.867466
65.971316	66.470016	66.362966	66.859717
66.963567	67.455517	67.348467	67.845218
67.942318	68.447768	68.320468	68.850969
68.948069	69.440019	69.339719	69.83647
69.92007	70.40527	70.31172	70.801721
70.905571	71.397521	71.290471	71.793972
71.897822	72.403272	72.289472	72.806473
72.910323	73.429273	73.301973	73.825724
73.949824	74.462024	74.341474	74.865225
74.975825	75.474525	75.360725	75.877726
75.974826	76.473526	76.352976	76.869977
76.980577	77.499527	77.372227	77.895978
78.006578	78.525529	78.398228	78.921979
79.025829	79.52453	79.410729	79.91423
80.02483	80.530281	80.41648	80.926731
81.037331	81.563032	81.435731	81.959482
82.070082	82.568783	82.448232	82.965233
83.075833	83.574534	83.467483	83.977734
84.095084	84.593785	84.473234	84.990235
85.107585	85.599536	85.499235	86.002736
86.066086	86.544537	86.430736	86.954487
87.065087	87.557038	87.456737	87.953488
88.043838	88.556039	88.442238	88.952489
89.056339	89.57529	89.447989	89.97174
90.08909	90.601291	90.47399	90.997741
91.115091	91.627292	91.506741	92.030492
92.134342	92.653293	92.525993	93.042993
93.146843	93.672544	93.551994	94.075744
94.186344	94.678295	94.571245	95.074745
95.198845	95.711046	95.590496	96.107496
96.218096	96.716797	96.609747	97.113247
97.217097	97.715798	97.608748	98.112248
98.222848	98.721549	98.607749	99.117999
99.228599	99.73405	99.62025	100.1305
100.2411	100.746551	100.626001	101.149751
101.246851	101.752302	101.638502	102.142002
102.259352	102.764803	102.651003	103.154503
103.271853	103.777304	103.663504	104.180504
104.291104	104.803305	104.689505	105.206505
105.323855	105.829306	105.708756	106.232506
106.349856	106.868807	106.741507	107.265257
107.389357	107.908308	107.781008	108.311508
108.428858	108.934309	108.807009	109.337509
109.454859	109.98056	109.84651	110.37701
110.49436	111.013311	110.886011	111.409761
111.527112	112.046062	111.918762	112.442512
112.566613	113.065313	112.951513	113.468513
113.585864	114.098064	113.970764	114.494514
114.618615	115.117315	115.003515	115.513765
115.617616	116.123066	116.002516	116.519516
116.630117	117.128817	117.015017	117.525267
117.629118	118.127818	118.014018	118.531019
118.634869	119.140319	119.019769	119.53677
119.64737	120.15282	120.04577	120.549271
120.659871	121.172071	121.058271	121.575272
121.679122	122.177822	122.064022	122.574273
122.678123	123.170073	123.056273	123.566524
123.683874	124.182574	124.068774	124.579025
124.696375	125.188325	125.074525	125.584776
125.708876	126.214326	126.093776	126.610777
126.721377	127.240327	127.119777	127.636778
127.740628	128.246078	128.132278	128.649279
128.759879	129.272079	129.151529	129.66853
129.79263	130.30483	130.18428	130.701281
130.818631	131.337581	131.217031	131.734032
131.837882	132.343332	132.222782	132.739783
132.857133	133.369333	133.248783	133.779284
133.889884	134.395334	134.274784	134.785035
134.895635	135.401085	135.280535	135.797536
135.908136	136.400086	136.293036	136.789787
136.886887	137.392337	137.285287	137.795538
137.906138	138.411588	138.291038	138.808039
138.918639	139.424089	139.310289	139.83404
139.95814	140.45009	140.34979	140.839791
140.957141	141.469341	141.342041	141.872542
141.989892	142.508842	142.388292	142.912043
143.036143	143.534844	143.414293	143.931294
144.048644	144.554095	144.433544	144.950545
145.074645	145.580096	145.459545	145.983296
146.093896	146.592597	146.478796	146.989047
147.092897	147.591598	147.477797	147.981298
148.085148	148.577099	148.463298	148.966799
149.070649	149.5761	149.455549	149.97255
150.0899	150.608851	150.4748	151.012051
151.129401	151.614602	151.514301	152.011052
152.108152	152.620353	152.513302	153.023553
153.134153	153.632854	153.512303	154.029304
154.146654	154.658855	154.538305	155.055305
155.159155	155.664606	155.550806	156.061056
156.171656	156.697357	156.563307	157.093807
157.204407	157.696358	157.582558	158.092808
158.203408	158.708859	158.588309	159.098559
159.209159	159.70111	159.59406	160.10431
160.21491	160.713611	160.599811	161.110061
161.207161	161.705862	161.592062	162.102312
162.206162	162.704863	162.591063	163.101313
163.211913	163.717364	163.596814	164.107064
164.217664	164.729865	164.602565	165.133065
165.250415	165.769366	165.655566	166.172566
166.289916	166.781867	166.661317	167.178317
167.295667	167.801118	167.673818	168.197568
168.301418	168.827119	168.693069	169.230319
169.347669	169.85987	169.74607	170.26307
170.38042	170.885871	170.765321	171.282321
171.406421	171.911872	171.791322	172.308322
172.425672	172.937873	172.817323	173.341073
173.451673	173.963874	173.850074	174.367074
174.464174	174.989875	174.855825	175.386325
175.510425	176.022626	175.895326	176.425826
176.543177	177.062127	176.934827	177.458577
177.582678	178.094878	177.974328	178.498078
178.608679	179.120879	179.000329	179.524079
179.63468	180.14688	180.01958	180.543331
180.660681	181.172881	181.052331	181.569332
181.679932	182.192132	182.071582	182.595333
182.712683	183.238383	183.111083	183.621334
183.745434	184.271134	184.137084	184.667585
184.778185	185.290385	185.163085	185.693586
185.810936	186.316386	186.195836	186.719587
186.836937	187.349137	187.221837	187.745588
187.869688	188.388638	188.261338	188.791839
188.909189	189.428139	189.300839	189.83134
189.95544	190.48114	190.35384	190.877591
190.994941	191.507141	191.386591	191.903592
192.034442	192.546643	192.419342	192.949843
193.073943	193.599644	193.479093	194.002844
194.113444	194.632395	194.505094	195.028845
195.152945	195.658396	195.544596	196.054846
196.178946	196.718147	196.577347	197.114597
197.231947	197.737398	197.630348	198.140598
198.251198	198.763399	198.642849	199.159849
199.263699	199.7894	199.6621	200.17235
200.2897	200.822151	200.681351	201.225351
201.349451	201.854902	201.734352	202.258102
202.368702	202.887653	202.767103	203.297603
203.414953	203.920404	203.799854	204.330354
204.440954	204.946405	204.832605	205.342855
205.466955	205.979156	205.858606	206.382356
206.499706	206.998407	206.891357	207.401607
207.525708	208.037908	207.917358	208.434358
208.551709	209.070659	208.943359	209.467109
209.59121	210.08991	209.97611	210.49311
210.596961	211.095661	210.988611	211.498861
211.616212	212.114912	212.001112	212.518112
212.621963	213.134163	213.006863	213.537364
213.641214	214.146664	214.026114	214.543115
214.673965	215.192915	215.065615	215.589366
215.699966	216.212166	216.098366	216.615367
216.725967	217.231417	217.117617	217.627868
217.745218	218.277668	218.143618	218.680869
218.784719	219.303669	219.176369	219.70687
219.81747	220.32967	220.20912	220.726121
220.850221	221.355671	221.235121	221.752122
221.862722	222.361422	222.247622	222.757873
222.875223	223.400923	223.280373	223.797374
223.907974	224.420174	224.299624	224.816625
224.933975	225.452925	225.332375	225.856126
225.973476	226.492426	226.371876	226.895627
226.999477	227.538678	227.404627	227.941878
228.065978	228.591679	228.464378	228.994879
229.125729	229.65143	229.517379	230.04788
230.17198	230.690931	230.563631	231.087381
231.218231	231.743932	231.609882	232.140382
232.264482	232.783433	232.656133	233.179883
233.297233	233.816184	233.688884	234.226134
234.336734	234.848935	234.728385	235.245385
235.355985	235.874936	235.747636	236.271386
236.388736	236.907687	236.793887	237.310887
237.407987	237.913438	237.799638	238.309888
238.433988	238.952939	238.832389	239.356139
239.459989	239.98569	239.85839	240.38889
240.50624	241.018441	240.897891	241.421641
241.538992	242.051192	241.923892	242.454392
242.578493	243.090693	242.970143	243.493893
243.611244	244.136944	244.009644	244.540145
244.657495	245.176445	245.049145	245.579646
245.703746	246.215946	246.088646	246.619147
246.736497	247.262197	247.128147	247.651898
247.762498	248.274698	248.154148	248.677899
248.795249	249.300699	249.186899	249.6904
249.801	250.31995	250.19265	250.723151
250.827001	251.339201	251.218651	251.735652
251.853002	252.371952	252.244652	252.781903
252.906003	253.411453	253.290903	253.807904
253.925254	254.444204	254.316904	254.840655
254.944505	255.463455	255.336155	255.873406
255.970506	256.475956	256.355406	256.872407
256.983007	257.488457	257.374657	257.891658
258.002258	258.527959	258.393908	258.924409
259.028259	259.54721	259.419909	259.94366
260.05426	260.552961	260.43916	260.949411
261.066761	261.565462	261.458411	261.961912
262.059012	262.571213	262.443912	262.974413
263.085013	263.590464	263.476663	263.986914
264.097514	264.602965	264.482414	265.006165
265.103265	265.601966	265.494915	265.998416
266.102266	266.634717	266.507416	267.024417
267.121517	267.620218	267.506417	268.023418
268.134018	268.632719	268.525669	269.029169
269.139769	269.64522	269.53142	270.05517
270.15902	270.664471	270.550671	271.060921
271.171521	271.676972	271.563172	272.080172
272.190772	272.729973	272.595923	273.126423
273.243773	273.755974	273.635424	274.159174
274.269774	274.775225	274.661425	275.171675
275.289025	275.794476	275.673926	276.204426
276.315026	276.827227	276.699927	277.223677
277.341027	277.846478	277.739428	278.236178
278.346778	278.852229	278.731679	279.241929
279.359279	279.87823	279.75768	280.27468
280.37178	280.890731	280.770181	281.280431
281.391031	281.889732	281.782682	282.286182
282.376532	282.881983	282.768183	283.278433
283.382283	283.880984	283.773934	284.284184
284.388034	284.886735	284.772935	285.283185
285.393785	285.899236	285.785436	286.288936
286.392786	286.904987	286.784437	287.301437
287.412037	287.924238	287.803688	288.327438
288.438038	288.943489	288.829689	289.339939
289.450539	289.96949	289.84219	290.37269
290.48329	290.988741	290.868191	291.385191
291.495791	291.994492	291.880692	292.390942
292.501542	293.013743	292.893193	293.410193
293.514043	294.026244	293.905694	294.429444
294.546795	295.058995	294.931695	295.462195
295.586296	296.118746	295.991446	296.515196
296.639297	297.158247	297.037697	297.561448
297.699048	298.224748	NaN	NaN
