# Supplementary material for: Auditory feedback effect on temporal patterns during self-pacing treadmill walking
Source: PLoS One. 2025 Nov 4;20(11):e0335971. doi: 10.1371/journal.pone.0335971 (PMC12585087; doi:10.1371/journal.pone.0335971)
Supplement: S2 File — This file archive contains gait events from the two test conditions (no sound and with sound) for all included participants, as well as the validation data for the accelerometer-based gait event detection algorithm. All data files are in CSV format. A readme file is included with the details of the file format and contents. (ZIP) [file pone.0335971.s003.zip › TreadmillSoundsData/TestConditions/NoSound/GaitEvents/Subject8_NoSound_GaitEvents.csv]

L_TO	R_TO	L_HS	R_HS
1.333251	1.953452	1.778902	2.403902
2.582003	3.242703	3.041153	3.686404
3.884754	4.511704	4.337154	4.962155
5.180755	5.753706	5.626406	6.204156
6.456506	7.042957	6.902157	7.500157
7.712008	8.318708	8.164408	8.782659
8.947259	9.57421	9.413159	10.02466
10.24326	10.822961	10.688911	11.273411
11.492011	12.132462	11.951162	12.576163
12.794763	13.394713	13.240413	13.851914
14.084014	14.690715	14.536415	15.141165
15.353015	15.966466	15.798666	16.416916
16.608517	17.215217	17.060917	17.658918
17.870768	18.497718	18.316418	18.948169
19.160019	19.76672	19.61242	20.21717
20.37502	20.981721	20.834171	21.438921
21.664272	22.216972	22.109922	22.667423
22.906273	23.499473	23.358673	23.949924
24.188774	24.835975	24.647925	25.286425
25.505025	26.125226	25.957426	26.568927
26.767277	27.387477	27.212927	27.851428
28.117278	28.730729	28.562929	29.174429
29.440279	30.07398	29.89943	30.51768
30.702531	31.349731	31.154931	31.793432
32.059282	32.706483	32.511682	33.163683
33.382283	34.076734	33.841434	34.520434
34.671535	35.318735	35.144185	35.775936
36.014786	36.648487	36.467186	37.105687
37.378287	38.005238	37.830688	38.455688
38.606789	39.274239	39.065939	39.71119
39.92979	40.556741	40.38219	41.013941
41.259541	41.886492	41.705192	42.343692
42.555543	43.168993	43.014693	43.626194
43.851544	44.478494	44.317444	44.922195
45.134045	45.760996	45.586446	46.211446
46.463796	47.070497	46.902697	47.514197
47.773298	48.359748	48.218948	48.810199
49.035549	49.64225	49.481199	50.0927
50.27755	50.918001	50.743451	51.375201
51.546552	52.166752	51.998952	52.630703
52.842553	53.449253	53.294953	53.906454
54.125054	54.731755	54.570705	55.182205
55.407555	56.014256	55.866706	56.471456
56.690057	57.303507	57.142457	57.753958
57.999558	58.653509	58.451958	59.097209
59.342809	59.97651	59.78846	60.42021
60.679311	61.292761	61.124961	61.743212
61.975312	62.609013	62.434462	63.066213
63.264563	63.891514	63.710214	64.341964
64.580815	65.207765	65.033215	65.658216
65.910566	66.551017	66.362966	67.001467
67.253817	67.907768	67.712968	68.364968
68.583569	69.224019	69.029219	69.68122
69.87282	70.49977	70.31172	70.950221
71.195821	71.795772	71.654972	72.239472
72.444572	73.098523	72.910473	73.555724
73.767574	74.401274	74.226724	74.865225
75.104075	75.758026	75.563226	76.215226
76.420326	77.094527	76.872727	77.551728
77.736578	78.336528	78.202478	78.793729
78.998829	79.61903	79.451229	80.06273
80.28133	80.908281	80.733731	81.365481
81.590832	82.211032	82.043232	82.661483
82.853083	83.466533	83.305483	83.916984
84.149084	84.782785	84.601485	85.246735
85.411335	86.024786	85.863736	86.481986
86.693837	87.253287	87.139487	87.717238
87.922338	88.556039	88.381488	89.013239
89.150839	89.80479	89.61674	90.26199
90.48734	91.114291	90.939741	91.564742
91.722592	92.369792	92.181742	92.813493
93.045593	93.672544	93.491243	94.129744
94.287594	94.941545	94.753495	95.391995
95.624096	96.244296	96.083246	96.701497
96.940347	97.567298	97.392747	98.024498
98.263348	98.903799	98.715749	99.347499
99.59985	100.2133	100.03875	100.663751
100.848601	101.455301	101.301001	101.905752
102.110852	102.737803	102.563253	103.181503
103.352853	103.973054	103.818754	104.423504
104.581355	105.215055	105.033755	105.672256
105.884106	106.504306	106.350006	106.961507
107.166607	107.793558	107.619008	108.250758
108.449108	109.076059	108.901509	109.54001
109.73161	110.35181	110.17726	110.809011
111.041111	111.647812	111.493511	112.105012
112.370862	112.997813	112.836763	113.441513
113.552114	114.199314	114.024764	114.656515
114.827865	115.475065	115.287015	115.932266
116.083366	116.710317	116.529017	117.160767
117.392867	118.006318	117.838518	118.463518
118.682119	119.309069	119.134519	119.75952
119.97137	120.591571	120.42377	121.028521
121.186371	121.793072	121.652272	122.243522
122.448622	123.089073	122.907773	123.526023
123.731124	124.331074	124.190274	124.781525
125.000125	125.606826	125.452525	126.064026
126.269126	126.875827	126.728277	127.326277
127.524628	128.158328	127.983778	128.602029
128.807129	129.427329	129.273029	129.88453
130.11663	130.723331	130.575781	131.173781
131.385631	132.019332	131.844782	132.469782
132.668133	133.261333	133.127283	133.711784
133.923634	134.530335	134.389534	134.980785
135.152135	135.738586	135.604536	136.189036
136.427886	137.048087	136.900537	137.505287
137.703638	138.283338	138.169538	138.727039
138.911889	139.52534	139.377789	139.97579
140.19439	140.801091	140.653541	141.251541
141.470141	142.110592	141.929292	142.567793
142.772893	143.393093	143.232043	143.857044
144.055394	144.695845	144.521294	145.153045
145.351395	145.978346	145.817296	146.422046
146.627147	147.227097	147.086297	147.677548
147.875898	148.509598	148.341798	148.960049
149.165149	149.8056	149.61755	150.25605
150.48815	151.115101	150.954051	151.579052
151.817902	152.451602	152.283802	152.922303
153.113903	153.781354	153.579804	154.238554
154.416654	155.050355	154.882555	155.507555
155.719406	156.359856	156.178556	156.803557
156.995157	157.608608	157.454307	158.065808
158.284408	158.945109	158.757059	159.388809
159.54666	160.20736	160.00581	160.657811
160.808911	161.442611	161.261311	161.899812
162.091412	162.704863	162.557313	163.155313
163.373913	164.027864	163.839814	164.485064
164.649665	165.283365	165.122315	165.740566
165.925416	166.552367	166.384566	167.002817
167.180917	167.814618	167.653568	168.265068
168.422918	169.070119	168.888819	169.520569
169.79317	170.42012	170.24557	170.877321
171.075671	171.770122	171.548322	172.213822
172.351422	172.991873	172.810573	173.449073
173.593424	174.193374	174.045824	174.650575
174.855675	175.469125	175.314825	175.926326
176.124676	176.717877	176.583827	177.181827
177.359927	178.040878	177.832578	178.484578
178.696429	179.330129	179.148829	179.79408
179.95868	180.632881	180.41783	181.076581
181.281681	181.901882	181.747582	182.359082
182.591183	183.251883	183.057083	183.695584
183.887184	184.507384	184.346334	184.957835
185.169685	185.783136	185.628836	186.240336
186.458936	187.106137	186.924837	187.556588
187.781938	188.402138	188.234338	188.859339
189.091439	189.73189	189.55734	190.18909
190.42794	191.075141	190.887091	191.505341
191.642942	192.337392	192.108842	192.801343
193.013193	193.660394	193.479093	194.104094
194.275444	194.895645	194.741345	195.359595
195.557946	196.171396	196.017096	196.635347
196.847197	197.453897	197.306347	197.904348
198.116198	198.756649	198.582099	199.207099
199.418949	200.03915	199.88485	200.4896
200.681201	201.321651	201.153851	201.772102
201.950202	202.563653	202.409352	203.014103
203.192203	203.812404	203.651354	204.262854
204.434204	205.054405	204.900105	205.498105
205.709956	206.323406	206.169106	206.787357
206.985707	207.599158	207.451607	208.049608
208.193958	208.793909	208.646359	209.251109
209.476459	210.08316	209.92886	210.540361
210.752211	211.365661	211.211361	211.822862
211.980712	212.607663	212.439862	213.044613
213.229463	213.836164	213.688614	214.306864
214.491714	215.132165	214.950865	215.589366
215.821466	216.414666	216.260366	216.865117
217.110717	217.724168	217.563118	218.174618
218.433718	219.067419	218.892869	219.53137
219.70947	220.34317	220.17537	220.786871
220.964971	221.625672	221.424121	222.069372
222.301472	222.968923	222.760623	223.419373
223.624474	224.271674	224.090374	224.722125
224.900225	225.560926	225.366125	226.004626
226.142226	226.775927	226.601377	227.233127
227.458477	228.078678	227.917628	228.522378
228.680229	229.307179	229.159629	229.76438
229.92223	230.535681	230.39488	230.986131
231.164231	231.811432	231.636882	232.261882
232.439982	233.066933	232.899133	233.524133
233.695484	234.356184	234.168134	234.799885
235.004985	235.618436	235.457385	236.068886
236.253736	236.941437	236.719637	237.391887
237.617238	238.264438	238.089888	238.708139
238.892989	239.479439	239.358889	239.93664
240.11474	240.748441	240.587391	241.198891
241.417491	242.057942	241.876642	242.508392
242.740493	243.367443	243.192893	243.817894
243.989244	244.636445	244.455144	245.093645
245.305495	245.959446	245.771396	246.396396
246.560997	247.235197	247.026897	247.678898
247.910998	248.544699	248.356648	249.001899
249.206999	249.84745	249.65265	250.2979
250.50975	251.129951	250.968901	251.587152
251.799002	252.412452	252.251402	252.869653
253.061253	253.708454	253.527154	254.158904
254.364004	254.990955	254.823155	255.441405
255.612756	256.280206	256.078656	256.737407
256.895257	257.508707	257.354407	257.965908
258.150758	258.784459	258.609909	259.234909
259.453509	260.07371	259.90591	260.52416
260.715761	261.369711	261.168161	261.826912
262.011762	262.631963	262.470912	263.082413
263.287513	263.914464	263.753414	264.364914
264.563265	265.183465	265.022415	265.627166
265.832266	266.432216	266.291416	266.882667
267.054017	267.647218	267.506417	268.097668
268.329768	268.949969	268.788919	269.393669
269.52452	270.18522	269.97692	270.635671
270.813771	271.427221	271.266171	271.884422
272.096272	272.709723	272.548673	273.166923
273.365273	273.985474	273.824424	274.435924
274.647775	275.247725	275.106925	275.698176
275.896526	276.489726	276.355676	276.946927
277.158777	277.765478	277.617928	278.215928
278.367028	278.987229	278.826179	279.444429
279.62928	280.24273	280.09518	280.699931
280.918531	281.511731	281.370931	281.968932
282.167282	282.794233	282.626433	283.244683
283.470033	284.076734	283.922434	284.527184
284.705285	285.365985	285.171185	285.816436
286.008036	286.641737	286.467186	287.085437
287.290537	287.910738	287.749688	288.361188
288.586539	289.220239	289.052439	289.67069
289.89604	290.49599	290.34169	290.946441
291.158291	291.731242	291.603942	292.181692
292.386792	293.020493	292.852693	293.464193
293.649044	294.302994	294.128444	294.753445
294.945045	295.578746	295.404195	296.035946
296.234296	296.820747	296.693447	297.271197
297.435797	NaN	NaN	NaN
