# Supplementary material for: Auditory feedback effect on temporal patterns during self-pacing treadmill walking
Source: PLoS One. 2025 Nov 4;20(11):e0335971. doi: 10.1371/journal.pone.0335971 (PMC12585087; doi:10.1371/journal.pone.0335971)
Supplement: S2 File — This file archive contains gait events from the two test conditions (no sound and with sound) for all included participants, as well as the validation data for the accelerometer-based gait event detection algorithm. All data files are in CSV format. A readme file is included with the details of the file format and contents. (ZIP) [file pone.0335971.s003.zip › TreadmillSoundsData/TestConditions/NoSound/GaitEvents/Subject9_NoSound_GaitEvents.csv]

L_TO	R_TO	L_HS	R_HS
1.961002	1.325701	2.440402	1.809902
3.203003	2.560953	3.682404	3.045153
4.532755	3.856954	5.012155	4.341154
5.795006	5.186705	6.274406	5.664156
7.077507	6.442206	7.556908	6.933157
8.360008	7.697708	8.825909	8.175158
9.61551	8.959959	10.10166	9.444159
10.884511	10.23571	11.363911	10.719911
12.167012	11.524962	12.653163	12.009162
13.436013	12.793963	13.915414	13.278163
14.718515	14.076464	15.191165	14.560665
15.974016	15.338715	16.453416	15.816166
17.209267	16.600967	17.688668	17.085167
18.498518	17.829468	18.977919	18.313668
19.79452	19.152469	20.27392	19.63667
21.050021	20.41472	21.529422	20.898921
22.366272	21.670222	22.838923	22.154422
23.655524	22.979723	24.128174	23.470673
24.917775	24.275724	25.397175	24.759925
26.220526	25.544726	26.699927	26.028926
27.509777	26.847477	27.982428	27.331677
28.792279	28.123228	29.271679	28.600679
30.09503	29.419229	30.560931	29.89668
31.364031	30.688231	31.836682	31.172431
32.666783	31.977482	33.139433	32.468432
33.976284	33.293733	34.442184	33.784684
35.279035	34.589735	35.758436	35.073935
36.527787	35.878986	37.020687	36.363186
37.830538	37.174987	38.309938	37.665938
39.146789	38.484488	39.61944	38.982189
40.44279	39.78724	40.922191	40.27144
41.738792	41.083241	42.218192	41.574192
43.028043	42.372492	43.500693	42.856693
44.310544	43.654994	44.783195	44.139194
45.606546	44.964495	46.085946	45.441945
46.895797	46.253746	47.368447	46.737947
48.158048	47.509247	48.630699	47.993448
49.433799	48.771499	49.90645	49.269199
50.682551	50.03375	51.168701	50.51795
51.965052	51.336501	52.437702	51.813952
53.240803	52.592003	53.720204	53.082953
54.516554	53.861004	54.982455	54.345204
55.778806	55.136755	56.251456	55.627706
57.047807	56.399006	57.513707	56.889957
58.316808	57.654508	58.796209	58.145458
59.57231	58.930259	60.05171	59.407709
60.861561	60.20601	61.347711	60.683461
62.177812	61.515511	62.650463	61.999712
63.473813	62.791263	63.953214	63.275463
64.729315	64.087264	65.201965	64.578215
66.011816	65.369765	66.497966	65.860716
67.301067	66.692767	67.773718	67.163467
68.590319	67.941518	69.062969	68.432468
69.92682	69.217269	70.39272	69.70822
71.229571	70.540271	71.702222	71.031221
72.545823	71.856522	73.025223	72.340722
73.814824	73.166023	74.287474	73.656974
75.104075	74.441774	75.576726	74.925975
76.379826	75.737776	76.859227	76.221976
77.696078	76.986527	78.161978	77.470727
78.992079	78.302778	79.457979	78.793729
80.26108	79.61228	80.740481	80.08973
81.584082	80.921781	82.063482	81.405981
82.873333	82.211032	83.359483	82.701983
84.189584	83.513783	84.655485	84.004734
85.485585	84.803035	85.951486	85.293985
86.781587	86.099036	87.254237	86.589987
88.091088	87.408537	88.563739	87.899488
89.346589	88.711289	89.81249	89.188739
90.649341	89.99379	91.128741	90.47124
91.972342	91.310041	92.431492	91.794242
93.288593	92.592543	93.747744	93.083493
94.557595	93.861544	95.043745	94.359244
95.867096	95.218295	96.339746	95.709246
97.183347	96.514296	97.655998	97.018747
98.479348	97.817048	98.958749	98.301248
99.74835	99.092799	100.221	99.59725
101.105101	100.36855	101.571002	100.873001
102.347102	101.691552	102.819753	102.162252
103.670104	102.987553	104.142754	103.471753
104.932355	104.290304	105.405005	104.774505
106.289106	105.579556	106.755007	106.070506
107.585108	106.916057	108.057758	107.400257
108.874359	108.198558	109.353759	108.682759
110.19061	109.501309	110.663261	109.99226
111.446111	110.810811	111.925512	111.295011
112.775863	112.113562	113.262013	112.611263
114.071864	113.416313	114.551265	113.914014
115.374615	114.685315	115.840516	115.176265
116.663867	115.988066	117.129767	116.479016
117.919368	117.257067	118.392018	117.741268
119.235619	118.559819	119.70152	119.037269
120.518121	119.86257	120.997521	120.34677
121.881622	121.192321	122.354272	121.669772
123.191123	122.515322	123.670524	122.999523
124.493874	123.845074	124.966525	124.329274
125.783126	125.114075	126.242276	125.598276
127.011627	126.362826	127.477527	126.840277
128.307628	127.685828	128.787029	128.170028
129.65763	128.941329	130.11678	129.432279
130.926631	130.25083	131.399281	130.741781
132.222632	131.560332	132.715533	132.044532
133.565884	132.876583	134.025034	133.367533
134.841635	134.132084	135.314285	134.616285
136.151136	135.482085	136.630537	135.966286
137.460637	136.811837	137.940038	137.296037
138.763389	138.094338	139.242789	138.578539
140.07289	139.444339	140.552291	139.92179
141.362141	140.713341	141.841542	141.197541
142.678393	142.002592	143.144293	142.486792
143.960894	143.298593	144.440294	143.782794
145.256895	144.594595	145.729546	145.085545
146.573147	145.897346	147.045797	146.381546
147.855648	147.200097	148.328298	147.677548
149.131399	148.475848	149.6108	148.973549
150.4274	149.75835	150.900051	150.25605
151.723402	151.034101	152.189302	151.511551
153.012653	152.357102	153.485303	152.848053
154.322154	153.646354	154.794805	154.144054
155.597906	154.949105	156.070556	155.433305
156.907407	156.224856	157.380057	156.722557
158.183158	157.547858	158.649059	158.032058
159.492659	158.803359	159.95856	159.287559
160.761661	160.11286	161.241061	160.597061
162.077912	161.408861	162.550563	161.899812
163.333413	162.691363	163.812814	163.195813
164.588915	163.973864	165.075065	164.451314
165.959166	165.269865	166.425066	165.774316
167.221417	166.586117	167.700818	167.070317
168.551169	167.868618	169.023819	168.359568
169.86067	169.164619	170.33332	169.65557
171.156671	170.48762	171.629322	170.971821
172.486422	171.790372	172.959073	172.281322
173.836424	173.133623	174.288824	173.624574
175.098675	174.436374	175.578076	174.920575
176.394676	175.725626	176.880827	176.209826
177.697428	177.048627	178.170078	177.532828
179.013679	178.344628	179.479579	178.828829
180.29618	179.61363	180.768831	180.10458
181.592182	180.929881	182.071582	181.420831
182.888183	182.246132	183.374333	182.730333
184.177434	183.521884	184.650085	184.006084
185.432935	184.790885	185.912336	185.281835
186.755937	186.086886	187.228587	186.577837
188.051938	187.389637	188.531339	187.873838
189.381689	188.705889	189.85434	189.196839
190.738441	190.02214	191.204341	190.51309
192.047942	191.372141	192.520592	191.863092
193.343943	192.695143	193.823344	193.179343
194.680445	194.011394	195.153095	194.509094
195.976446	195.320895	196.442346	195.811846
197.265697	196.576397	197.751848	197.067347
198.581949	197.919648	199.068099	198.410598
199.9927	199.242649	200.46535	199.74035
201.261701	200.612901	201.754602	201.090351
202.611703	201.935902	203.084353	202.420102
203.914454	203.245403	204.387104	203.722854
205.223955	204.541405	205.703356	205.039105
206.533457	205.877906	207.006107	206.368856
207.856458	207.180657	208.329108	207.671608
209.145709	208.476658	209.63861	208.960859
210.46871	209.76591	210.934611	210.24336
211.737712	211.055161	212.217112	211.539362
213.020213	212.344412	213.492863	212.842113
214.349964	213.653914	214.822615	214.151614
215.632466	214.943165	216.111866	215.427365
216.941967	216.279666	217.428117	216.770617
218.237968	217.575668	218.710619	218.066618
219.58122	218.844669	220.04712	219.335619
220.802971	220.17442	221.282371	220.651871
222.085472	221.436671	222.564873	221.920872
223.388223	222.739423	223.854124	223.223623
224.670725	224.021924	225.150125	224.512874
225.986976	225.338175	226.459626	225.829126
227.269477	226.613927	227.735378	227.098127
228.558729	227.876178	229.031379	228.380628
229.86148	229.165429	230.33413	229.66313
231.150731	230.48843	231.623382	230.979381
232.453482	231.791182	232.926133	232.275382
233.735984	233.060183	234.201884	233.551134
234.991485	234.335934	235.470885	234.820135
236.273986	235.618436	236.753387	236.095886
237.596988	236.900937	238.062888	237.405387
238.879489	238.203688	239.358889	238.701389
240.22949	239.54019	240.708891	240.03114
241.592992	240.890191	242.065642	241.381141
242.909243	242.240192	243.375143	242.724393
244.292994	243.536194	244.752145	244.033894
245.568746	244.892945	246.048146	245.383895
246.871497	246.195696	247.344147	246.679897
248.174248	247.511947	248.653649	248.009648
249.490499	248.807949	249.9699	249.298899
250.779751	250.1242	251.252401	250.615151
252.102752	251.393201	252.575403	251.877402
253.398753	252.716203	253.871404	253.200403
254.667755	254.012204	255.147155	254.496404
255.963756	255.308205	256.443156	255.805906
257.286757	256.644707	257.772908	257.128907
258.609759	257.960958	259.089159	258.445158
259.91251	259.256959	260.39866	259.74791
261.228761	260.539461	261.694662	261.030411
262.524763	261.869212	262.997413	262.360162
263.834264	263.151713	264.300164	263.642664
265.130265	264.454464	265.602916	264.945415
266.426266	265.730216	266.892167	266.221166
267.695268	267.019467	268.181418	267.517167
269.004769	268.315468	269.470669	268.799669
270.28052	269.61147	270.753171	270.11592
271.556272	270.887221	272.028922	271.371421
272.872523	272.210222	273.351923	272.707923
274.182024	273.492723	274.647925	273.983674
275.471275	274.795475	275.937176	275.279675
276.720027	276.077976	277.206177	276.568927
278.016028	277.353727	278.495428	277.837928
279.332279	278.676729	279.81168	279.160929
280.641781	279.98623	281.127931	280.47043
282.005282	281.329481	282.477932	281.827182
283.328283	282.659233	283.807684	283.143433
284.651285	283.968734	285.117185	284.459684
285.981036	285.325485	286.467186	285.802936
287.317537	286.607987	287.783438	287.085437
288.586539	287.910738	289.065939	288.394938
289.92304	289.240489	290.39569	289.73144
291.205541	290.576991	291.684942	291.061191
292.515042	291.852742	292.980943	292.336942
293.811044	293.121743	294.276944	293.599194
295.039545	294.404244	295.518945	294.888445
296.308546	295.659746	296.774447	296.143946
297.570798	296.928747	NaN	297.412947
