# Supplementary material for: Auditory feedback effect on temporal patterns during self-pacing treadmill walking
Source: PLoS One. 2025 Nov 4;20(11):e0335971. doi: 10.1371/journal.pone.0335971 (PMC12585087; doi:10.1371/journal.pone.0335971)
Supplement: S2 File — This file archive contains gait events from the two test conditions (no sound and with sound) for all included participants, as well as the validation data for the accelerometer-based gait event detection algorithm. All data files are in CSV format. A readme file is included with the details of the file format and contents. (ZIP) [file pone.0335971.s003.zip › TreadmillSoundsData/TestConditions/WithSound/BeltSpeed/Subject1_WithSoundBeltspeed.csv]

BeltSpeed	Time
1.1006	0
1.0924	0.0333
1.0907	0.0667
1.095	0.1
1.0906	0.1333
1.0884	0.1667
1.0886	0.2
1.0875	0.2333
1.083	0.2667
1.0795	0.3
1.0821	0.3333
1.0798	0.3667
1.0792	0.4
1.0631	0.4333
1.0624	0.4667
1.0774	0.5
1.0769	0.5333
1.0759	0.5667
1.0599	0.6
1.0546	0.6333
1.0754	0.6667
1.0681	0.7
1.0562	0.7333
1.0614	0.7667
1.0596	0.8
1.055	0.8333
1.0481	0.8667
1.0544	0.9
1.0594	0.9333
1.0382	0.9667
1.0361	1
1.0492	1.0333
1.0457	1.0667
1.0393	1.1
1.0263	1.1333
1.0443	1.1667
1.0414	1.2
1.0321	1.2333
1.0337	1.2667
1.0223	1.3
1.0246	1.3333
1.0222	1.3667
1.0165	1.4
1.0168	1.4333
1.0204	1.4667
0.9999	1.5
1.0024	1.5333
1.0018	1.5667
1.0148	1.6
1.0139	1.6333
1.0014	1.6667
0.9936	1.7
1.01	1.7333
1.0068	1.7667
0.9933	1.8
0.9968	1.8333
1.0019	1.8667
0.9968	1.9
0.9852	1.9333
0.9947	1.9667
0.9738	2
0.9915	2.0333
0.9852	2.0667
0.9916	2.1
1.0052	2.1333
0.9915	2.1667
0.9903	2.2
0.9889	2.2333
0.9879	2.2667
0.9827	2.3
0.9833	2.3333
0.9836	2.3667
0.9808	2.4
0.9754	2.4333
0.9772	2.4667
0.9828	2.5
0.9601	2.5333
0.9642	2.5667
0.9698	2.6
0.9729	2.6333
0.9709	2.6667
0.9526	2.7
0.9652	2.7333
0.9661	2.7667
0.9605	2.8
0.964	2.8333
0.9662	2.8667
0.9658	2.9
0.9585	2.9333
0.9564	2.9667
0.9681	3
0.9536	3.0333
0.9476	3.0667
0.9601	3.1
0.9663	3.1333
0.9655	3.1667
0.9482	3.2
0.9504	3.2333
0.9705	3.2667
0.9617	3.3
0.9587	3.3333
0.9663	3.3667
0.9694	3.4
0.9643	3.4333
0.9636	3.4667
0.9698	3.5
0.9706	3.5333
0.9539	3.5667
0.9749	3.6
0.9823	3.6333
0.985	3.6667
0.9683	3.7
0.9633	3.7333
0.985	3.7667
0.991	3.8
0.9803	3.8333
0.9871	3.8667
0.9844	3.9
0.9886	3.9333
0.9991	3.9667
0.9976	4
0.9993	4.0333
0.9947	4.0667
1.0111	4.1
1.0053	4.1333
1.015	4.1667
1.0015	4.2
1.0071	4.2333
1.0216	4.2667
1.0182	4.3
1.0167	4.3333
1.0224	4.3667
1.0312	4.4
1.0286	4.4333
1.0295	4.4667
1.0373	4.5
1.0442	4.5333
1.025	4.5667
1.0424	4.6
1.0536	4.6333
1.0597	4.6667
1.0408	4.7
1.0386	4.7333
1.0605	4.7667
1.0699	4.8
1.0547	4.8333
1.0641	4.8667
1.062	4.9
1.0638	4.9333
1.0695	4.9667
1.0699	5
1.0832	5.0333
1.0634	5.0667
1.0842	5.1
1.0817	5.1333
1.0938	5.1667
1.085	5.2
1.0789	5.2333
1.0935	5.2667
1.0996	5.3
1.0938	5.3333
1.0989	5.3667
1.1031	5.4
1.1041	5.4333
1.1062	5.4667
1.1068	5.5
1.1151	5.5333
1.117	5.5667
1.1014	5.6
1.1153	5.6333
1.1275	5.6667
1.1265	5.7
1.1237	5.7333
1.125	5.7667
1.1365	5.8
1.1347	5.8333
1.1379	5.8667
1.1395	5.9
1.1397	5.9333
1.1468	5.9667
1.1461	6
1.1507	6.0333
1.1569	6.0667
1.1383	6.1
1.1626	6.1333
1.1622	6.1667
1.1633	6.2
1.1497	6.2333
1.155	6.2667
1.1769	6.3
1.1686	6.3333
1.1628	6.3667
1.1728	6.4
1.1771	6.4333
1.174	6.4667
1.1745	6.5
1.1839	6.5333
1.1895	6.5667
1.169	6.6
1.1848	6.6333
1.1944	6.6667
1.1953	6.7
1.1798	6.7333
1.1844	6.7667
1.2042	6.8
1.1977	6.8333
1.1924	6.8667
1.1991	6.9
1.2059	6.9333
1.2006	6.9667
1.2027	7
1.2067	7.0333
1.2134	7.0667
1.189	7.1
1.2125	7.1333
1.2186	7.1667
1.2189	7.2
1.2022	7.2333
1.2031	7.2667
1.2273	7.3
1.2242	7.3333
1.2118	7.3667
1.222	7.4
1.2202	7.4333
1.226	7.4667
1.2242	7.5
1.2294	7.5333
1.2373	7.5667
1.2183	7.6
1.2326	7.6333
1.2358	7.6667
1.2404	7.7
1.2281	7.7333
1.2306	7.7667
1.2475	7.8
1.2401	7.8333
1.2392	7.8667
1.2451	7.9
1.2497	7.9333
1.2452	7.9667
1.2447	8
1.2509	8.0333
1.2562	8.0667
1.2311	8.1
1.2568	8.1333
1.2673	8.1667
1.2669	8.2
1.2504	8.2333
1.2383	8.2667
1.2651	8.3
1.2756	8.3333
1.2608	8.3667
1.2638	8.4
1.2506	8.4333
1.2636	8.4667
1.2746	8.5
1.2635	8.5333
1.2652	8.5667
1.2586	8.6
1.2699	8.6333
1.2695	8.6667
1.2738	8.7
1.2685	8.7333
1.2676	8.7667
1.2761	8.8
1.2737	8.8333
1.2726	8.8667
1.2757	8.9
1.2796	8.9333
1.2775	8.9667
1.2731	9
1.2803	9.0333
1.2851	9.0667
1.2635	9.1
1.2687	9.1333
1.2829	9.1667
1.2887	9.2
1.2778	9.2333
1.263	9.2667
1.282	9.3
1.2918	9.3333
1.2767	9.3667
1.2815	9.4
1.275	9.4333
1.2811	9.4667
1.2844	9.5
1.2782	9.5333
1.278	9.5667
1.2702	9.6
1.2798	9.6333
1.2816	9.6667
1.284	9.7
1.2793	9.7333
1.2765	9.7667
1.2855	9.8
1.2873	9.8333
1.2807	9.8667
1.2854	9.9
1.2856	9.9333
1.287	9.9667
1.2848	10
1.2869	10.0333
1.2927	10.0667
1.2768	10.1
1.2832	10.1333
1.2884	10.1667
1.3048	10.2
1.2959	10.2333
1.2881	10.2667
1.294	10.3
1.3068	10.3333
1.2968	10.3667
1.2959	10.4
1.3031	10.4333
1.3092	10.4667
1.3004	10.5
1.3025	10.5333
1.3126	10.5667
1.3042	10.6
1.2995	10.6333
1.3035	10.6667
1.3251	10.7
1.3219	10.7333
1.3098	10.7667
1.3131	10.8
1.33	10.8333
1.3257	10.8667
1.3195	10.9
1.3264	10.9333
1.3378	10.9667
1.3276	11
1.3265	11.0333
1.3408	11.0667
1.3249	11.1
1.332	11.1333
1.3411	11.1667
1.3575	11.2
1.3536	11.2333
1.3416	11.2667
1.3467	11.3
1.3648	11.3333
1.3606	11.3667
1.3499	11.4
1.3616	11.4333
1.3652	11.4667
1.3666	11.5
1.3683	11.5333
1.3679	11.5667
1.3595	11.6
1.3734	11.6333
1.3831	11.6667
1.3906	11.7
1.3857	11.7333
1.3821	11.7667
1.3837	11.8
1.4036	11.8333
1.399	11.8667
1.3911	11.9
1.4036	11.9333
1.4009	11.9667
1.4063	12
1.4078	12.0333
1.4053	12.0667
1.4103	12.1
1.4172	12.1333
1.4251	12.1667
1.4226	12.2
1.4202	12.2333
1.4342	12.2667
1.4298	12.3
1.4393	12.3333
1.4367	12.3667
1.4395	12.4
1.4421	12.4333
1.4444	12.4667
1.4453	12.5
1.4461	12.5333
1.4514	12.5667
1.4388	12.6
1.4507	12.6333
1.457	12.6667
1.4726	12.7
1.4636	12.7333
1.462	12.7667
1.4625	12.8
1.4774	12.8333
1.4717	12.8667
1.4671	12.9
1.4748	12.9333
1.4789	12.9667
1.4746	13
1.476	13.0333
1.4838	13.0667
1.4731	13.1
1.474	13.1333
1.4898	13.1667
1.4971	13.2
1.4931	13.2333
1.4818	13.2667
1.4844	13.3
1.5078	13.3333
1.5022	13.3667
1.4882	13.4
1.4989	13.4333
1.5105	13.4667
1.4994	13.5
1.4969	13.5333
1.5059	13.5667
1.4972	13.6
1.5007	13.6333
1.5022	13.6667
1.5157	13.7
1.5107	13.7333
1.5077	13.7667
1.5087	13.8
1.5186	13.8333
1.5127	13.8667
1.511	13.9
1.5156	13.9333
1.523	13.9667
1.5124	14
1.5104	14.0333
1.5183	14.0667
1.5099	14.1
1.5108	14.1333
1.5142	14.1667
1.5344	14.2
1.5283	14.2333
1.5163	14.2667
1.5177	14.3
1.5367	14.3333
1.5325	14.3667
1.5197	14.4
1.5313	14.4333
1.5361	14.4667
1.5282	14.5
1.5271	14.5333
1.5366	14.5667
1.5226	14.6
1.5246	14.6333
1.5369	14.6667
1.5424	14.7
1.5419	14.7333
1.5301	14.7667
1.535	14.8
1.5494	14.8333
1.5424	14.8667
1.5359	14.9
1.5431	14.9333
1.5539	14.9667
1.547	15
1.54	15.0333
1.5487	15.0667
1.5536	15.1
1.5386	15.1333
1.5495	15.1667
1.5585	15.2
1.5706	15.2333
1.5487	15.2667
1.5501	15.3
1.5616	15.3333
1.5691	15.3667
1.5562	15.4
1.56	15.4333
1.5688	15.4667
1.5651	15.5
1.5627	15.5333
1.5661	15.5667
1.5667	15.6
1.5614	15.6333
1.5666	15.6667
1.569	15.7
1.5897	15.7333
1.5736	15.7667
1.5724	15.8
1.5782	15.8333
1.5876	15.8667
1.5781	15.9
1.5774	15.9333
1.5897	15.9667
1.589	16
1.5786	16.0333
1.5814	16.0667
1.5917	16.1
1.5805	16.1333
1.581	16.1667
1.5787	16.2
1.6075	16.2333
1.5993	16.2667
1.5857	16.3
1.5881	16.3333
1.6042	16.3667
1.6006	16.4
1.5866	16.4333
1.597	16.4667
1.603	16.5
1.5966	16.5333
1.5943	16.5667
1.6057	16.6
1.5871	16.6333
1.5978	16.6667
1.5987	16.7
1.6151	16.7333
1.6178	16.7667
1.6048	16.8
1.6066	16.8333
1.6158	16.8667
1.6198	16.9
1.609	16.9333
1.6141	16.9667
1.6217	17
1.6141	17.0333
1.6146	17.0667
1.616	17.1
1.6079	17.1333
1.6203	17.1667
1.6144	17.2
1.6287	17.2333
1.6214	17.2667
1.6258	17.3
1.6243	17.3333
1.6304	17.3667
1.6315	17.4
1.6223	17.4333
1.6332	17.4667
1.632	17.5
1.6273	17.5333
1.6244	17.5667
1.6264	17.6
1.6208	17.6333
1.6358	17.6667
1.6315	17.7
1.6418	17.7333
1.6367	17.7667
1.6402	17.8
1.6382	17.8333
1.6406	17.8667
1.6365	17.9
1.6387	17.9333
1.641	17.9667
1.6407	18
1.6372	18.0333
1.6359	18.0667
1.6338	18.1
1.625	18.1333
1.6385	18.1667
1.6416	18.2
1.6422	18.2333
1.6362	18.2667
1.6455	18.3
1.6404	18.3333
1.648	18.3667
1.6408	18.4
1.6392	18.4333
1.6416	18.4667
1.6431	18.5
1.6367	18.5333
1.6363	18.5667
1.63	18.6
1.6326	18.6333
1.6386	18.6667
1.6388	18.7
1.6356	18.7333
1.631	18.7667
1.6407	18.8
1.6388	18.8333
1.6389	18.8667
1.6404	18.9
1.6371	18.9333
1.6403	18.9667
1.6389	19
1.6387	19.0333
1.6331	19.0667
1.6235	19.1
1.6419	19.1333
1.6423	19.1667
1.6493	19.2
1.6426	19.2333
1.6394	19.2667
1.6415	19.3
1.6512	19.3333
1.6426	19.3667
1.64	19.4
1.6472	19.4333
1.646	19.4667
1.6398	19.5
1.6396	19.5333
1.6453	19.5667
1.6261	19.6
1.6407	19.6333
1.64	19.6667
1.6559	19.7
1.6492	19.7333
1.6406	19.7667
1.6413	19.8
1.6523	19.8333
1.6516	19.8667
1.6387	19.9
1.6412	19.9333
1.6482	19.9667
1.6442	20
1.6376	20.0333
1.6306	20.0667
1.6324	20.1
1.6457	20.1333
1.6349	20.1667
1.6462	20.2
1.6366	20.2333
1.6358	20.2667
1.6345	20.3
1.633	20.3333
1.6381	20.3667
1.6337	20.4
1.6318	20.4333
1.637	20.4667
1.6334	20.5
1.6296	20.5333
1.6312	20.5667
1.6164	20.6
1.6323	20.6333
1.6251	20.6667
1.6332	20.7
1.6278	20.7333
1.6298	20.7667
1.632	20.8
1.6297	20.8333
1.6328	20.8667
1.6306	20.9
1.633	20.9333
1.6297	20.9667
1.6294	21
1.628	21.0333
1.6271	21.0667
1.6174	21.1
1.6205	21.1333
1.6249	21.1667
1.6319	21.2
1.6287	21.2333
1.6273	21.2667
1.6295	21.3
1.6288	21.3333
1.6353	21.3667
1.6292	21.4
1.6295	21.4333
1.6327	21.4667
1.6325	21.5
1.6251	21.5333
1.6309	21.5667
1.6157	21.6
1.6235	21.6333
1.6271	21.6667
1.6347	21.7
1.6391	21.7333
1.6282	21.7667
1.6284	21.8
1.6321	21.8333
1.6267	21.8667
1.6298	21.9
1.6313	21.9333
1.6345	21.9667
1.6292	22
1.625	22.0333
1.6297	22.0667
1.6279	22.1
1.6188	22.1333
1.6274	22.1667
1.6393	22.2
1.6447	22.2333
1.6312	22.2667
1.6271	22.3
1.6428	22.3333
1.6416	22.3667
1.6317	22.4
1.6372	22.4333
1.6465	22.4667
1.6378	22.5
1.6297	22.5333
1.6386	22.5667
1.6391	22.6
1.6159	22.6333
1.641	22.6667
1.6341	22.7
1.6413	22.7333
1.6202	22.7667
1.6171	22.8
1.6373	22.8333
1.6319	22.8667
1.6297	22.9
1.6302	22.9333
1.6219	22.9667
1.6284	23
1.6235	23.0333
1.6215	23.0667
1.6178	23.1
1.6091	23.1333
1.626	23.1667
1.6234	23.2
1.6277	23.2333
1.609	23.2667
1.611	23.3
1.6204	23.3333
1.6184	23.3667
1.603	23.4
1.6133	23.4333
1.6147	23.4667
1.6071	23.5
1.6018	23.5333
1.6129	23.5667
1.6054	23.6
1.5846	23.6333
1.6058	23.6667
1.6079	23.7
1.6105	23.7333
1.5886	23.7667
1.5822	23.8
1.6078	23.8333
1.6005	23.8667
1.5989	23.9
1.5902	23.9333
1.5754	23.9667
1.5979	24
1.5958	24.0333
1.5809	24.0667
1.5831	24.1
1.5709	24.1333
1.5799	24.1667
1.5747	24.2
1.5819	24.2333
1.5824	24.2667
1.573	24.3
1.5727	24.3333
1.5721	24.3667
1.5821	24.4
1.5715	24.4333
1.5641	24.4667
1.573	24.5
1.5717	24.5333
1.5634	24.5667
1.5582	24.6
1.5507	24.6333
1.557	24.6667
1.5589	24.7
1.5613	24.7333
1.5585	24.7667
1.556	24.8
1.5575	24.8333
1.5555	24.8667
1.5581	24.9
1.552	24.9333
1.5512	24.9667
1.5518	25
1.5494	25.0333
1.5453	25.0667
1.5441	25.1
1.5285	25.1333
1.5424	25.1667
1.5382	25.2
1.5521	25.2333
1.5287	25.2667
1.5304	25.3
1.5343	25.3333
1.532	25.3667
1.5366	25.4
1.5275	25.4333
1.5305	25.4667
1.5287	25.5
1.5273	25.5333
1.5198	25.5667
1.5224	25.6
1.5111	25.6333
1.5233	25.6667
1.51	25.7
1.5219	25.7333
1.5085	25.7667
1.5088	25.8
1.5076	25.8333
1.5062	25.8667
1.5122	25.9
1.5042	25.9333
1.5024	25.9667
1.5064	26
1.5013	26.0333
1.4968	26.0667
1.4848	26.1
1.4862	26.1333
1.5002	26.1667
1.4958	26.2
1.4957	26.2333
1.4822	26.2667
1.486	26.3
1.4919	26.3333
1.4829	26.3667
1.4848	26.4
1.4767	26.4333
1.478	26.4667
1.4729	26.5
1.4724	26.5333
1.4681	26.5667
1.4711	26.6
1.4449	26.6333
1.458	26.6667
1.4602	26.7
1.46	26.7333
1.4647	26.7667
1.4554	26.8
1.4529	26.8333
1.4531	26.8667
1.4534	26.9
1.444	26.9333
1.4426	26.9667
1.4422	27
1.4422	27.0333
1.4322	27.0667
1.4321	27.1
1.4213	27.1333
1.4151	27.1667
1.4208	27.2
1.4256	27.2333
1.4296	27.2667
1.4167	27.3
1.4117	27.3333
1.4184	27.3667
1.4222	27.4
1.4096	27.4333
1.4043	27.4667
1.4113	27.5
1.4074	27.5333
1.4049	27.5667
1.4034	27.6
1.3876	27.6333
1.3927	27.6667
1.397	27.7
1.3991	27.7333
1.3961	27.7667
1.3946	27.8
1.3945	27.8333
1.3909	27.8667
1.3937	27.9
1.3907	27.9333
1.388	27.9667
1.389	28
1.3865	28.0333
1.3836	28.0667
1.3833	28.1
1.3704	28.1333
1.372	28.1667
1.3771	28.2
1.3849	28.2333
1.372	28.2667
1.3722	28.3
1.3775	28.3333
1.3746	28.3667
1.3767	28.4
1.3731	28.4333
1.3706	28.4667
1.3722	28.5
1.3691	28.5333
1.3658	28.5667
1.3694	28.6
1.3479	28.6333
1.3656	28.6667
1.3586	28.7
1.3681	28.7333
1.3518	28.7667
1.3539	28.8
1.3586	28.8333
1.3515	28.8667
1.3496	28.9
1.3533	28.9333
1.3594	28.9667
1.3542	29
1.344	29.0333
1.3503	29.0667
1.3561	29.1
1.3382	29.1333
1.3365	29.1667
1.3494	29.2
1.3566	29.2333
1.3459	29.2667
1.3416	29.3
1.3555	29.3333
1.3488	29.3667
1.3526	29.4
1.3486	29.4333
1.3459	29.4667
1.3497	29.5
1.3506	29.5333
1.3447	29.5667
1.346	29.6
1.3373	29.6333
1.3397	29.6667
1.3408	29.7
1.3516	29.7333
1.3428	29.7667
1.3404	29.8
1.3459	29.8333
1.3432	29.8667
1.3449	29.9
1.3455	29.9333
1.3474	29.9667
1.3491	30
1.3428	30.0333
1.3458	30.0667
1.3495	30.1
1.3391	30.1333
1.333	30.1667
1.3475	30.2
1.3535	30.2333
1.3517	30.2667
1.3319	30.3
1.343	30.3333
1.3583	30.3667
1.3419	30.4
1.3435	30.4333
1.3516	30.4667
1.3528	30.5
1.3437	30.5333
1.342	30.5667
1.3521	30.6
1.3571	30.6333
1.3261	30.6667
1.3441	30.7
1.3549	30.7333
1.3624	30.7667
1.3462	30.8
1.3275	30.8333
1.3487	30.8667
1.3544	30.9
1.3496	30.9333
1.3501	30.9667
1.3337	31
1.3437	31.0333
1.3528	31.0667
1.3422	31.1
1.3438	31.1333
1.3341	31.1667
1.3434	31.2
1.3413	31.2333
1.3438	31.2667
1.3412	31.3
1.3367	31.3333
1.3465	31.3667
1.3432	31.4
1.3437	31.4333
1.3451	31.4667
1.3454	31.5
1.3457	31.5333
1.344	31.5667
1.3437	31.6
1.3445	31.6333
1.346	31.6667
1.3275	31.7
1.3378	31.7333
1.3458	31.7667
1.3467	31.8
1.3417	31.8333
1.3403	31.8667
1.3378	31.9
1.3456	31.9333
1.3448	31.9667
1.3378	32
1.343	32.0333
1.3439	32.0667
1.3395	32.1
1.3363	32.1333
1.3434	32.1667
1.3304	32.2
1.336	32.2333
1.3398	32.2667
1.3465	32.3
1.3403	32.3333
1.3356	32.3667
1.3376	32.4
1.3487	32.4333
1.3407	32.4667
1.3334	32.5
1.3395	32.5333
1.3424	32.5667
1.3337	32.6
1.3317	32.6333
1.3446	32.6667
1.3232	32.7
1.3281	32.7333
1.3278	32.7667
1.3484	32.8
1.3459	32.8333
1.3267	32.8667
1.3273	32.9
1.3453	32.9333
1.3399	32.9667
1.3289	33
1.3371	33.0333
1.3436	33.0667
1.3368	33.1
1.3283	33.1333
1.3401	33.1667
1.3233	33.2
1.3262	33.2333
1.3328	33.2667
1.3467	33.3
1.3478	33.3333
1.3297	33.3667
1.3276	33.4
1.3471	33.4333
1.3506	33.4667
1.3333	33.5
1.3355	33.5333
1.3453	33.5667
1.3357	33.6
1.3362	33.6333
1.3401	33.6667
1.3347	33.7
1.3384	33.7333
1.3356	33.7667
1.3443	33.8
1.3385	33.8333
1.3377	33.8667
1.34	33.9
1.3416	33.9333
1.349	33.9667
1.342	34
1.3448	34.0333
1.3472	34.0667
1.3485	34.1
1.3448	34.1333
1.3399	34.1667
1.3372	34.2
1.347	34.2333
1.351	34.2667
1.3572	34.3
1.3473	34.3333
1.3473	34.3667
1.355	34.4
1.3535	34.4333
1.3487	34.4667
1.3535	34.5
1.3576	34.5333
1.3528	34.5667
1.352	34.6
1.3574	34.6333
1.3479	34.6667
1.3486	34.7
1.356	34.7333
1.3702	34.7667
1.3673	34.8
1.3554	34.8333
1.3564	34.8667
1.3692	34.9
1.3754	34.9333
1.3579	34.9667
1.3657	35
1.372	35.0333
1.3666	35.0667
1.3663	35.1
1.3701	35.1333
1.3685	35.1667
1.3574	35.2
1.3692	35.2333
1.3825	35.2667
1.3839	35.3
1.3681	35.3333
1.3625	35.3667
1.3856	35.4
1.3831	35.4333
1.3672	35.4667
1.3756	35.5
1.3863	35.5333
1.3771	35.5667
1.369	35.6
1.3777	35.6333
1.3833	35.6667
1.3603	35.7
1.3654	35.7333
1.3863	35.7667
1.3924	35.8
1.3733	35.8333
1.362	35.8667
1.3831	35.9
1.3871	35.9333
1.3718	35.9667
1.3767	36
1.3816	36.0333
1.3772	36.0667
1.3756	36.1
1.3787	36.1333
1.381	36.1667
1.3584	36.2
1.3804	36.2333
1.3895	36.2667
1.3861	36.3
1.3665	36.3333
1.3632	36.3667
1.3893	36.4
1.3843	36.4333
1.3675	36.4667
1.3757	36.5
1.3743	36.5333
1.3721	36.5667
1.3668	36.6
1.3714	36.6333
1.3794	36.6667
1.3517	36.7
1.36	36.7333
1.3708	36.7667
1.3792	36.8
1.3674	36.8333
1.3492	36.8667
1.3594	36.9
1.376	36.9333
1.3596	36.9667
1.3567	37
1.3616	37.0333
1.359	37.0667
1.356	37.1
1.3586	37.1333
1.3624	37.1667
1.3385	37.2
1.3494	37.2333
1.3602	37.2667
1.3674	37.3
1.3555	37.3333
1.3403	37.3667
1.3544	37.4
1.3666	37.4333
1.3446	37.4667
1.3476	37.5
1.3564	37.5333
1.3541	37.5667
1.3442	37.6
1.3468	37.6333
1.359	37.6667
1.3288	37.7
1.3402	37.7333
1.3475	37.7667
1.3592	37.8
1.3504	37.8333
1.328	37.8667
1.3318	37.9
1.3522	37.9333
1.344	37.9667
1.3478	38
1.3334	38.0333
1.3317	38.0667
1.3437	38.1
1.3385	38.1333
1.339	38.1667
1.3189	38.2
1.3383	38.2333
1.34	38.2667
1.3364	38.3
1.3294	38.3333
1.3178	38.3667
1.3354	38.4
1.3345	38.4333
1.3231	38.4667
1.3301	38.5
1.3274	38.5333
1.3253	38.5667
1.3171	38.6
1.3257	38.6333
1.331	38.6667
1.3017	38.7
1.3116	38.7333
1.3219	38.7667
1.3306	38.8
1.3116	38.8333
1.2971	38.8667
1.3172	38.9
1.3177	38.9333
1.3132	38.9667
1.3158	39
1.3059	39.0333
1.3116	39.0667
1.3057	39.1
1.3071	39.1333
1.3073	39.1667
1.296	39.2
1.2955	39.2333
1.3025	39.2667
1.3073	39.3
1.3036	39.3333
1.292	39.3667
1.304	39.4
1.3007	39.4333
1.3	39.4667
1.3017	39.5
1.2969	39.5333
1.2976	39.5667
1.2957	39.6
1.2947	39.6333
1.2946	39.6667
1.2956	39.7
1.2762	39.7333
1.2887	39.7667
1.2912	39.8
1.2933	39.8333
1.2909	39.8667
1.2867	39.9
1.2863	39.9333
1.2897	39.9667
1.2889	40
1.2819	40.0333
1.2825	40.0667
1.2868	40.1
1.2837	40.1333
1.2748	40.1667
1.279	40.2
1.2738	40.2333
1.265	40.2667
1.2672	40.3
1.2766	40.3333
1.2912	40.3667
1.2768	40.4
1.2617	40.4333
1.2734	40.4667
1.2821	40.5
1.2692	40.5333
1.2706	40.5667
1.2656	40.6
1.2665	40.6333
1.2634	40.6667
1.2636	40.7
1.2632	40.7333
1.2511	40.7667
1.2481	40.8
1.2574	40.8333
1.2628	40.8667
1.2627	40.9
1.2393	40.9333
1.2473	40.9667
1.2593	41
1.2561	41.0333
1.2587	41.0667
1.2498	41.1
1.2497	41.1333
1.2558	41.1667
1.2519	41.2
1.2489	41.2333
1.2482	41.2667
1.2403	41.3
1.2512	41.3333
1.2499	41.3667
1.2517	41.4
1.2369	41.4333
1.2462	41.4667
1.2536	41.5
1.245	41.5333
1.245	41.5667
1.2503	41.6
1.248	41.6333
1.2439	41.6667
1.2479	41.7
1.251	41.7333
1.2534	41.7667
1.2258	41.8
1.2458	41.8333
1.2512	41.8667
1.2503	41.9
1.2472	41.9333
1.2542	41.9667
1.2564	42
1.2505	42.0333
1.2534	42.0667
1.258	42.1
1.2573	42.1333
1.2517	42.1667
1.2554	42.2
1.2596	42.2333
1.2585	42.2667
1.2392	42.3
1.2469	42.3333
1.2631	42.3667
1.2634	42.4
1.2667	42.4333
1.262	42.4667
1.2594	42.5
1.2675	42.5333
1.2686	42.5667
1.2636	42.6
1.2666	42.6333
1.2735	42.6667
1.2713	42.7
1.2659	42.7333
1.2694	42.7667
1.2814	42.8
1.2576	42.8333
1.265	42.8667
1.2795	42.9
1.2884	42.9333
1.2762	42.9667
1.2645	43
1.2814	43.0333
1.2949	43.0667
1.2781	43.1
1.2767	43.1333
1.2888	43.1667
1.2842	43.2
1.2849	43.2333
1.2885	43.2667
1.2955	43.3
1.2692	43.3333
1.2795	43.3667
1.2917	43.4
1.2988	43.4333
1.291	43.4667
1.2714	43.5
1.2824	43.5333
1.2997	43.5667
1.2832	43.6
1.2896	43.6333
1.2807	43.6667
1.2833	43.7
1.2877	43.7333
1.2843	43.7667
1.2789	43.8
1.2875	43.8333
1.273	43.8667
1.278	43.9
1.2737	43.9333
1.2809	43.9667
1.2722	44
1.2756	44.0333
1.2741	44.0667
1.2728	44.1
1.2749	44.1333
1.273	44.1667
1.2731	44.2
1.2702	44.2333
1.2695	44.2667
1.2701	44.3
1.2622	44.3333
1.259	44.3667
1.2692	44.4
1.2735	44.4333
1.2684	44.4667
1.2516	44.5
1.2606	44.5333
1.2752	44.5667
1.259	44.6
1.2634	44.6333
1.256	44.6667
1.2564	44.7
1.256	44.7333
1.2531	44.7667
1.254	44.8
1.255	44.8333
1.2393	44.8667
1.2484	44.9
1.2514	44.9333
1.251	44.9667
1.2384	45
1.247	45.0333
1.2486	45.0667
1.2424	45.1
1.2382	45.1333
1.2445	45.1667
1.2477	45.2
1.238	45.2333
1.2356	45.2667
1.2444	45.3
1.2468	45.3333
1.2203	45.3667
1.2325	45.4
1.2402	45.4333
1.242	45.4667
1.2289	45.5
1.238	45.5333
1.2369	45.5667
1.2366	45.6
1.2387	45.6333
1.233	45.6667
1.2362	45.7
1.2356	45.7333
1.2348	45.7667
1.2304	45.8
1.2333	45.8333
1.224	45.8667
1.2185	45.9
1.2304	45.9333
1.2399	45.9667
1.2481	46
1.2354	46.0333
1.2226	46.0667
1.2313	46.1
1.2504	46.1333
1.2376	46.1667
1.2257	46.2
1.2367	46.2333
1.2339	46.2667
1.2398	46.3
1.2371	46.3333
1.2329	46.3667
1.224	46.4
1.2386	46.4333
1.2439	46.4667
1.2468	46.5
1.2407	46.5333
1.2364	46.5667
1.2442	46.6
1.2487	46.6333
1.2369	46.6667
1.2387	46.7
1.2476	46.7333
1.2446	46.7667
1.2338	46.8
1.2399	46.8333
1.2475	46.8667
1.2324	46.9
1.2194	46.9333
1.236	46.9667
1.2477	47
1.2429	47.0333
1.2235	47.0667
1.2163	47.1
1.2445	47.1333
1.2348	47.1667
1.2353	47.2
1.2291	47.2333
1.2115	47.2667
1.2301	47.3
1.228	47.3333
1.2251	47.3667
1.2214	47.4
1.211	47.4333
1.2218	47.4667
1.2228	47.5
1.222	47.5333
1.2057	47.5667
1.2195	47.6
1.2229	47.6333
1.2124	47.6667
1.2159	47.7
1.22	47.7333
1.2172	47.7667
1.2083	47.8
1.2138	47.8333
1.2175	47.8667
1.2184	47.9
1.192	47.9333
1.21	47.9667
1.212	48
1.2114	48.0333
1.2108	48.0667
1.2147	48.1
1.2129	48.1333
1.2084	48.1667
1.2105	48.2
1.213	48.2333
1.2111	48.2667
1.2049	48.3
1.2092	48.3333
1.2101	48.3667
1.2117	48.4
1.1902	48.4333
1.1972	48.4667
1.2123	48.5
1.214	48.5333
1.217	48.5667
1.2069	48.6
1.2046	48.6333
1.2154	48.6667
1.2155	48.7
1.2035	48.7333
1.2078	48.7667
1.2167	48.8
1.2129	48.8333
1.2044	48.8667
1.2084	48.9
1.2231	48.9333
1.2012	48.9667
1.2019	49
1.2106	49.0333
1.2332	49.0667
1.2232	49.1
1.2044	49.1333
1.2128	49.1667
1.2334	49.2
1.2172	49.2333
1.2154	49.2667
1.2223	49.3
1.2191	49.3333
1.2197	49.3667
1.2221	49.4
1.2234	49.4333
1.2074	49.4667
1.2216	49.5
1.2342	49.5333
1.2402	49.5667
1.2254	49.6
1.2144	49.6333
1.2325	49.6667
1.2433	49.7
1.2241	49.7333
1.2285	49.7667
1.2356	49.8
1.2323	49.8333
1.2341	49.8667
1.2352	49.9
1.2446	49.9333
1.2244	49.9667
1.2332	50
1.2413	50.0333
1.2539	50.0667
1.2392	50.1
1.2317	50.1333
1.2468	50.1667
1.2572	50.2
1.2388	50.2333
1.2455	50.2667
1.2507	50.3
1.2473	50.3333
1.2465	50.3667
1.2522	50.4
1.2579	50.4333
1.2368	50.4667
1.2496	50.5
1.2596	50.5333
1.2656	50.5667
1.2477	50.6
1.2426	50.6333
1.2626	50.6667
1.2659	50.7
1.2509	50.7333
1.2583	50.7667
1.2552	50.8
1.2614	50.8333
1.2612	50.8667
1.2621	50.9
1.2672	50.9333
1.2509	50.9667
1.2576	51
1.2626	51.0333
1.275	51.0667
1.2772	51.1
1.2697	51.1333
1.2648	51.1667
1.2746	51.2
1.2862	51.2333
1.2707	51.2667
1.2722	51.3
1.2853	51.3333
1.2771	51.3667
1.2732	51.4
1.2791	51.4333
1.2853	51.4667
1.2676	51.5
1.2687	51.5333
1.292	51.5667
1.2956	51.6
1.2754	51.6333
1.2716	51.6667
1.2954	51.7
1.2888	51.7333
1.2789	51.7667
1.2854	51.8
1.2821	51.8333
1.2842	51.8667
1.2832	51.9
1.2835	51.9333
1.2906	51.9667
1.265	52
1.2801	52.0333
1.2778	52.0667
1.2883	52.1
1.2765	52.1333
1.2649	52.1667
1.2835	52.2
1.2758	52.2333
1.2862	52.2667
1.2814	52.3
1.2813	52.3333
1.2835	52.3667
1.2814	52.4
1.2777	52.4333
1.2817	52.4667
1.2712	52.5
1.2766	52.5333
1.2751	52.5667
1.2825	52.6
1.2765	52.6333
1.2708	52.6667
1.2784	52.7
1.277	52.7333
1.2783	52.7667
1.2768	52.8
1.2764	52.8333
1.2774	52.8667
1.2799	52.9
1.2765	52.9333
1.2802	52.9667
1.2684	53
1.2728	53.0333
1.2749	53.0667
1.2834	53.1
1.2776	53.1333
1.2708	53.1667
1.2823	53.2
1.2796	53.2333
1.2817	53.2667
1.2821	53.3
1.2851	53.3333
1.2843	53.3667
1.2838	53.4
1.2855	53.4333
1.2885	53.4667
1.2806	53.5
1.2745	53.5333
1.2948	53.5667
1.294	53.6
1.2864	53.6333
1.2845	53.6667
1.2974	53.7
1.2995	53.7333
1.2882	53.7667
1.2942	53.8
1.2987	53.8333
1.2964	53.8667
1.2922	53.9
1.2965	53.9333
1.3033	53.9667
1.2902	54
1.2853	54.0333
1.2986	54.0667
1.3018	54.1
1.2983	54.1333
1.2901	54.1667
1.3047	54.2
1.3032	54.2333
1.3014	54.2667
1.304	54.3
1.3111	54.3333
1.3088	54.3667
1.302	54.4
1.3075	54.4333
1.3155	54.4667
1.3013	54.5
1.2915	54.5333
1.3098	54.5667
1.3239	54.6
1.3197	54.6333
1.2976	54.6667
1.3	54.7
1.3266	54.7333
1.3182	54.7667
1.3164	54.8
1.3166	54.8333
1.3157	54.8667
1.3214	54.9
1.3198	54.9333
1.3195	54.9667
1.3134	55
1.3133	55.0333
1.3247	55.0667
1.3295	55.1
1.3345	55.1333
1.3214	55.1667
1.3213	55.2
1.3356	55.2333
1.3363	55.2667
1.3239	55.3
1.3312	55.3333
1.3348	55.3667
1.3321	55.4
1.3306	55.4333
1.3414	55.4667
1.3243	55.5
1.3263	55.5333
1.3356	55.5667
1.35	55.6
1.3545	55.6333
1.337	55.6667
1.3281	55.7
1.3538	55.7333
1.3553	55.7667
1.3367	55.8
1.3461	55.8333
1.3436	55.8667
1.3444	55.9
1.3423	55.9333
1.3448	55.9667
1.3438	56
1.3315	56.0333
1.3377	56.0667
1.3529	56.1
1.3639	56.1333
1.3489	56.1667
1.3356	56.2
1.3547	56.2333
1.3587	56.2667
1.35	56.3
1.3519	56.3333
1.3473	56.3667
1.3514	56.4
1.3527	56.4333
1.3534	56.4667
1.3371	56.5
1.3453	56.5333
1.3549	56.5667
1.3639	56.6
1.3628	56.6333
1.3494	56.6667
1.3513	56.7
1.3668	56.7333
1.3625	56.7667
1.3499	56.8
1.3591	56.8333
1.3686	56.8667
1.3604	56.9
1.3533	56.9333
1.3651	56.9667
1.3584	57
1.3476	57.0333
1.3571	57.0667
1.3699	57.1
1.3735	57.1333
1.3528	57.1667
1.3563	57.2
1.3749	57.2333
1.3644	57.2667
1.362	57.3
1.3687	57.3333
1.3666	57.3667
1.362	57.4
1.3621	57.4333
1.3707	57.4667
1.3571	57.5
1.3563	57.5333
1.3675	57.5667
1.3747	57.6
1.3659	57.6333
1.3527	57.6667
1.3651	57.7
1.3779	57.7333
1.3612	57.7667
1.3603	57.8
1.37	57.8333
1.3673	57.8667
1.3628	57.9
1.365	57.9333
1.3674	57.9667
1.3586	58
1.349	58.0333
1.3631	58.0667
1.3711	58.1
1.3665	58.1333
1.3474	58.1667
1.3528	58.2
1.3707	58.2333
1.3603	58.2667
1.3584	58.3
1.3619	58.3333
1.3621	58.3667
1.3559	58.4
1.3564	58.4333
1.3622	58.4667
1.3532	58.5
1.3446	58.5333
1.3589	58.5667
1.3668	58.6
1.3633	58.6333
1.3425	58.6667
1.3521	58.7
1.3677	58.7333
1.3552	58.7667
1.3579	58.8
1.3551	58.8333
1.3562	58.8667
1.3564	58.9
1.3553	58.9333
1.3573	58.9667
1.3428	59
1.3503	59.0333
1.3557	59.0667
1.3621	59.1
1.36	59.1333
1.3424	59.1667
1.3534	59.2
1.3628	59.2333
1.3521	59.2667
1.357	59.3
1.3567	59.3333
1.3559	59.3667
1.351	59.4
1.3555	59.4333
1.3631	59.4667
1.3414	59.5
1.3473	59.5333
1.3589	59.5667
1.3663	59.6
1.3563	59.6333
1.3362	59.6667
1.3499	59.7
1.3643	59.7333
1.3504	59.7667
1.356	59.8
1.3397	59.8333
1.3486	59.8667
1.3529	59.9
1.3484	59.9333
1.3472	59.9667
1.3458	60
1.3381	60.0333
1.3434	60.0667
1.3444	60.1
1.3441	60.1333
1.3427	60.1667
1.3465	60.2
1.3453	60.2333
1.3455	60.2667
1.344	60.3
1.3442	60.3333
1.3435	60.3667
1.3429	60.4
1.3422	60.4333
1.3432	60.4667
1.3295	60.5
1.3334	60.5333
1.3426	60.5667
1.3447	60.6
1.3563	60.6333
1.3471	60.6667
1.3458	60.7
1.3515	60.7333
1.3534	60.7667
1.3445	60.8
1.3456	60.8333
1.3531	60.8667
1.3561	60.9
1.3416	60.9333
1.3489	60.9667
1.3377	61
1.3451	61.0333
1.3415	61.0667
1.3508	61.1
1.3531	61.1333
1.349	61.1667
1.349	61.2
1.3495	61.2333
1.3614	61.2667
1.3517	61.3
1.3512	61.3333
1.3566	61.3667
1.3555	61.4
1.3503	61.4333
1.3555	61.4667
1.3441	61.5
1.354	61.5333
1.3552	61.5667
1.3572	61.6
1.3458	61.6333
1.3504	61.6667
1.3605	61.7
1.3527	61.7333
1.3487	61.7667
1.3552	61.8
1.3608	61.8333
1.3514	61.8667
1.3518	61.9
1.3573	61.9333
1.3596	61.9667
1.3351	62
1.3444	62.0333
1.3587	62.0667
1.364	62.1
1.3521	62.1333
1.345	62.1667
1.3632	62.2
1.3592	62.2333
1.3585	62.2667
1.358	62.3
1.3544	62.3333
1.3577	62.3667
1.3558	62.4
1.3575	62.4333
1.3612	62.4667
1.3445	62.5
1.3508	62.5333
1.3603	62.5667
1.3646	62.6
1.3652	62.6333
1.3597	62.6667
1.3594	62.7
1.3679	62.7333
1.3675	62.7667
1.3583	62.8
1.3634	62.8333
1.3699	62.8667
1.366	62.9
1.3552	62.9333
1.3688	62.9667
1.3581	63
1.358	63.0333
1.3586	63.0667
1.3741	63.1
1.3858	63.1333
1.3683	63.1667
1.361	63.2
1.3756	63.2333
1.3816	63.2667
1.3677	63.3
1.3733	63.3333
1.377	63.3667
1.3745	63.4
1.3672	63.4333
1.3763	63.4667
1.3609	63.5
1.3655	63.5333
1.3687	63.5667
1.38	63.6
1.3829	63.6333
1.3686	63.6667
1.367	63.7
1.3812	63.7333
1.3819	63.7667
1.3699	63.8
1.3693	63.8333
1.3829	63.8667
1.3783	63.9
1.3677	63.9333
1.3758	63.9667
1.3674	64
1.3617	64.0333
1.3688	64.0667
1.3769	64.1
1.3898	64.1333
1.3695	64.1667
1.3657	64.2
1.3796	64.2333
1.3764	64.2667
1.365	64.3
1.3732	64.3333
1.3735	64.3667
1.3659	64.4
1.3631	64.4333
1.3775	64.4667
1.3514	64.5
1.3594	64.5333
1.3614	64.5667
1.3818	64.6
1.3754	64.6333
1.3554	64.6667
1.3531	64.7
1.3783	64.7333
1.3682	64.7667
1.3569	64.8
1.3604	64.8333
1.3593	64.8667
1.3606	64.9
1.3583	64.9333
1.3588	64.9667
1.3459	65
1.3522	65.0333
1.3533	65.0667
1.3592	65.1
1.3518	65.1333
1.3465	65.1667
1.3574	65.2
1.3524	65.2333
1.3566	65.2667
1.3564	65.3
1.3547	65.3333
1.3521	65.3667
1.3503	65.4
1.3544	65.4333
1.3535	65.4667
1.3389	65.5
1.3396	65.5333
1.3531	65.5667
1.3594	65.6
1.3605	65.6333
1.3506	65.6667
1.3458	65.7
1.3608	65.7333
1.3632	65.7667
1.3487	65.8
1.3486	65.8333
1.3607	65.8667
1.3619	65.9
1.3495	65.9333
1.354	65.9667
1.3517	66
1.3461	66.0333
1.3515	66.0667
1.3645	66.1
1.3707	66.1333
1.3561	66.1667
1.346	66.2
1.3575	66.2333
1.3757	66.2667
1.3558	66.3
1.3513	66.3333
1.3617	66.3667
1.3571	66.4
1.3623	66.4333
1.3605	66.4667
1.3484	66.5
1.3506	66.5333
1.3553	66.5667
1.3709	66.6
[truncated: 7,002 more rows]
