# Supplementary material for: Auditory feedback effect on temporal patterns during self-pacing treadmill walking
Source: PLoS One. 2025 Nov 4;20(11):e0335971. doi: 10.1371/journal.pone.0335971 (PMC12585087; doi:10.1371/journal.pone.0335971)
Supplement: S2 File — This file archive contains gait events from the two test conditions (no sound and with sound) for all included participants, as well as the validation data for the accelerometer-based gait event detection algorithm. All data files are in CSV format. A readme file is included with the details of the file format and contents. (ZIP) [file pone.0335971.s003.zip › TreadmillSoundsData/TestConditions/WithSound/BeltSpeed/Subject10_WithSoundBeltspeed.csv]

BeltSpeed	Time
1.0205	0
1.0205	0.0333
1.0183	0.0667
1.0186	0.1
1.022	0.1333
1.0192	0.1667
1.0193	0.2
1.0202	0.2333
1.0197	0.2667
1.0168	0.3
1.0176	0.3333
1.019	0.3667
1.0207	0.4
1.0061	0.4333
1.0137	0.4667
1.0143	0.5
1.0167	0.5333
1.0177	0.5667
1.0137	0.6
1.0189	0.6333
1.0196	0.6667
1.0155	0.7
1.018	0.7333
1.0199	0.7667
1.0178	0.8
1.0144	0.8333
1.0191	0.8667
1.0181	0.9
1.0129	0.9333
1.0153	0.9667
1.0212	1
1.0019	1.0333
1.0064	1.0667
1.0145	1.1
1.0189	1.1333
1.0107	1.1667
1.0029	1.2
1.0179	1.2333
1.0152	1.2667
1.0139	1.3
1.0154	1.3333
1.0146	1.3667
1.0123	1.4
1.0126	1.4333
1.0175	1.4667
1.0147	1.5
1.0111	1.5333
1.0174	1.5667
1.0075	1.6
1.0155	1.6333
1.0083	1.6667
1.0148	1.7
1.0155	1.7333
1.0166	1.7667
1.015	1.8
1.0184	1.8333
1.018	1.8667
1.0183	1.9
1.0169	1.9333
1.0179	1.9667
1.0181	2
1.0176	2.0333
1.0171	2.0667
1.0186	2.1
1.0176	2.1333
1.0138	2.1667
1.0116	2.2
1.017	2.2333
1.0148	2.2667
1.0216	2.3
1.0227	2.3333
1.0216	2.3667
1.0217	2.4
1.0216	2.4333
1.0253	2.4667
1.0223	2.5
1.0224	2.5333
1.0242	2.5667
1.023	2.6
1.0223	2.6333
1.0236	2.6667
1.0258	2.7
1.0245	2.7333
1.0169	2.7667
1.022	2.8
1.0261	2.8333
1.0146	2.8667
1.0275	2.9
1.0279	2.9333
1.0249	2.9667
1.0273	3
1.0358	3.0333
1.0333	3.0667
1.0258	3.1
1.0315	3.1333
1.0398	3.1667
1.0327	3.2
1.0276	3.2333
1.037	3.2667
1.0401	3.3
1.0238	3.3333
1.0257	3.3667
1.0421	3.4
1.0396	3.4333
1.0368	3.4667
1.0439	3.5
1.0492	3.5333
1.0424	3.5667
1.0447	3.6
1.0508	3.6333
1.0505	3.6667
1.049	3.7
1.0509	3.7333
1.0565	3.7667
1.0539	3.8
1.0546	3.8333
1.0577	3.8667
1.0592	3.9
1.0524	3.9333
1.0593	3.9667
1.0632	4
1.061	4.0333
1.0607	4.0667
1.0658	4.1
1.0732	4.1333
1.0701	4.1667
1.0705	4.2
1.0784	4.2333
1.0801	4.2667
1.077	4.3
1.0809	4.3333
1.0847	4.3667
1.0834	4.4
1.084	4.4333
1.0875	4.4667
1.0844	4.5
1.0853	4.5333
1.0891	4.5667
1.0954	4.6
1.0911	4.6333
1.0935	4.6667
1.1014	4.7
1.0981	4.7333
1.101	4.7667
1.1031	4.8
1.1107	4.8333
1.1038	4.8667
1.1066	4.9
1.1112	4.9333
1.1095	4.9667
1.1074	5
1.113	5.0333
1.1165	5.0667
1.1063	5.1
1.1068	5.1333
1.1137	5.1667
1.1196	5.2
1.1052	5.2333
1.1132	5.2667
1.1263	5.3
1.1184	5.3333
1.123	5.3667
1.126	5.4
1.1261	5.4333
1.1216	5.4667
1.1267	5.5
1.1295	5.5333
1.1247	5.5667
1.1275	5.6
1.1296	5.6333
1.1267	5.6667
1.121	5.7
1.1236	5.7333
1.1295	5.7667
1.129	5.8
1.1291	5.8333
1.127	5.8667
1.1359	5.9
1.1363	5.9333
1.1333	5.9667
1.136	6
1.1421	6.0333
1.1358	6.0667
1.1372	6.1
1.1428	6.1333
1.1397	6.1667
1.1408	6.2
1.1416	6.2333
1.1445	6.2667
1.1316	6.3
1.1446	6.3333
1.1415	6.3667
1.1511	6.4
1.1369	6.4333
1.1448	6.4667
1.1494	6.5
1.1491	6.5333
1.1519	6.5667
1.1529	6.6
1.1546	6.6333
1.1555	6.6667
1.1562	6.7
1.159	6.7333
1.1593	6.7667
1.1607	6.8
1.1633	6.8333
1.1508	6.8667
1.1592	6.9
1.1678	6.9333
1.1696	6.9667
1.1667	7
1.1562	7.0333
1.1686	7.0667
1.1825	7.1
1.1663	7.1333
1.173	7.1667
1.1754	7.2
1.1737	7.2333
1.1736	7.2667
1.176	7.3
1.1834	7.3333
1.1769	7.3667
1.178	7.4
1.1743	7.4333
1.1805	7.4667
1.1779	7.5
1.187	7.5333
1.1848	7.5667
1.1848	7.6
1.1866	7.6333
1.1899	7.6667
1.197	7.7
1.1899	7.7333
1.195	7.7667
1.1969	7.8
1.1952	7.8333
1.1964	7.8667
1.2006	7.9
1.2034	7.9333
1.1984	7.9667
1.1907	8
1.2047	8.0333
1.2042	8.0667
1.207	8.1
1.2106	8.1333
1.2083	8.1667
1.2129	8.2
1.2132	8.2333
1.2188	8.2667
1.2188	8.3
1.2194	8.3333
1.2216	8.3667
1.2236	8.4
1.2253	8.4333
1.2257	8.4667
1.225	8.5
1.2215	8.5333
1.2292	8.5667
1.2245	8.6
1.2335	8.6333
1.2303	8.6667
1.2296	8.7
1.2358	8.7333
1.2365	8.7667
1.2438	8.8
1.2355	8.8333
1.2395	8.8667
1.2441	8.9
1.2412	8.9333
1.2431	8.9667
1.2475	9
1.2488	9.0333
1.2437	9.0667
1.2391	9.1
1.2444	9.1333
1.2488	9.1667
1.2505	9.2
1.2454	9.2333
1.2472	9.2667
1.2568	9.3
1.2551	9.3333
1.2513	9.3667
1.2577	9.4
1.2586	9.4333
1.2548	9.4667
1.2559	9.5
1.2623	9.5333
1.2604	9.5667
1.2569	9.6
1.2612	9.6333
1.2557	9.6667
1.2529	9.7
1.2599	9.7333
1.263	9.7667
1.2672	9.8
1.2559	9.8333
1.2592	9.8667
1.2662	9.9
1.2616	9.9333
1.2606	9.9667
1.2659	10
1.2678	10.0333
1.263	10.0667
1.2643	10.1
1.2687	10.1333
1.2655	10.1667
1.2623	10.2
1.2596	10.2333
1.2569	10.2667
1.2732	10.3
1.2629	10.3333
1.2632	10.3667
1.261	10.4
1.2665	10.4333
1.2779	10.4667
1.2616	10.5
1.2678	10.5333
1.2653	10.5667
1.2656	10.6
1.2662	10.6333
1.2686	10.6667
1.2679	10.7
1.2658	10.7333
1.2667	10.7667
1.2587	10.8
1.2704	10.8333
1.2595	10.8667
1.2694	10.9
1.2613	10.9333
1.2624	10.9667
1.2602	11
1.2633	11.0333
1.2713	11.0667
1.2618	11.1
1.2602	11.1333
1.2671	11.1667
1.2634	11.2
1.263	11.2333
1.2646	11.2667
1.2651	11.3
1.2616	11.3333
1.2499	11.3667
1.2604	11.4
1.2612	11.4333
1.2639	11.4667
1.2637	11.5
1.2621	11.5333
1.2638	11.5667
1.264	11.6
1.2638	11.6333
1.264	11.6667
1.2636	11.7
1.2617	11.7333
1.2606	11.7667
1.2612	11.8
1.2601	11.8333
1.2575	11.8667
1.2578	11.9
1.2479	11.9333
1.2569	11.9667
1.2468	12
1.2536	12.0333
1.2472	12.0667
1.2504	12.1
1.2502	12.1333
1.2547	12.1667
1.2538	12.2
1.2472	12.2333
1.2515	12.2667
1.2514	12.3
1.2477	12.3333
1.2468	12.3667
1.2501	12.4
1.2488	12.4333
1.2347	12.4667
1.2363	12.5
1.2417	12.5333
1.247	12.5667
1.2478	12.6
1.2442	12.6333
1.2418	12.6667
1.2482	12.7
1.2441	12.7333
1.2428	12.7667
1.2435	12.8
1.2432	12.8333
1.2412	12.8667
1.241	12.9
1.2412	12.9333
1.2382	12.9667
1.2371	13
1.2272	13.0333
1.2399	13.0667
1.2288	13.1
1.2353	13.1333
1.2317	13.1667
1.2288	13.2
1.2278	13.2333
1.2291	13.2667
1.2328	13.3
1.2254	13.3333
1.2268	13.3667
1.228	13.4
1.2253	13.4333
1.2233	13.4667
1.2251	13.5
1.2239	13.5333
1.22	13.5667
1.2075	13.6
1.2174	13.6333
1.2222	13.6667
1.2188	13.7
1.2204	13.7333
1.2137	13.7667
1.222	13.8
1.2196	13.8333
1.2158	13.8667
1.2185	13.9
1.2173	13.9333
1.2159	13.9667
1.2093	14
1.216	14.0333
1.2127	14.0667
1.2093	14.1
1.2091	14.1333
1.1984	14.1667
1.2086	14.2
1.1965	14.2333
1.2041	14.2667
1.1942	14.3
1.2047	14.3333
1.2006	14.3667
1.2014	14.4
1.1995	14.4333
1.1976	14.4667
1.1957	14.5
1.1947	14.5333
1.1942	14.5667
1.1934	14.6
1.1873	14.6333
1.1881	14.6667
1.1867	14.7
1.1763	14.7333
1.1779	14.7667
1.1831	14.8
1.1821	14.8333
1.1725	14.8667
1.1764	14.9
1.1798	14.9333
1.172	14.9667
1.1715	15
1.1742	15.0333
1.1713	15.0667
1.1618	15.1
1.1684	15.1333
1.1679	15.1667
1.1633	15.2
1.1553	15.2333
1.1559	15.2667
1.1579	15.3
1.1484	15.3333
1.1556	15.3667
1.1507	15.4
1.1533	15.4333
1.1426	15.4667
1.1529	15.5
1.1508	15.5333
1.1483	15.5667
1.1498	15.6
1.1479	15.6333
1.1464	15.6667
1.1427	15.7
1.1451	15.7333
1.1431	15.7667
1.1413	15.8
1.1417	15.8333
1.1283	15.8667
1.1324	15.9
1.1376	15.9333
1.1336	15.9667
1.1401	16
1.1342	16.0333
1.1338	16.0667
1.1339	16.1
1.1347	16.1333
1.1388	16.1667
1.1312	16.2
1.1338	16.2333
1.1338	16.2667
1.1311	16.3
1.1277	16.3333
1.1324	16.3667
1.1238	16.4
1.1226	16.4333
1.1268	16.4667
1.1302	16.5
1.133	16.5333
1.1222	16.5667
1.1224	16.6
1.1332	16.6333
1.125	16.6667
1.1233	16.7
1.1295	16.7333
1.1294	16.7667
1.1233	16.8
1.1265	16.8333
1.129	16.8667
1.1246	16.9
1.1182	16.9333
1.1231	16.9667
1.1156	17
1.1173	17.0333
1.1215	17.0667
1.1205	17.1
1.1232	17.1333
1.1203	17.1667
1.1196	17.2
1.1212	17.2333
1.1222	17.2667
1.1212	17.3
1.1159	17.3333
1.1185	17.3667
1.1185	17.4
1.1168	17.4333
1.1099	17.4667
1.1132	17.5
1.1163	17.5333
1.1009	17.5667
1.1057	17.6
1.1072	17.6333
1.108	17.6667
1.0967	17.7
1.1036	17.7333
1.1085	17.7667
1.1031	17.8
1.1051	17.8333
1.1014	17.8667
1.1021	17.9
1.0981	17.9333
1.0985	17.9667
1.0982	18
1.0968	18.0333
1.0963	18.0667
1.0927	18.1
1.091	18.1333
1.0771	18.1667
1.0884	18.2
1.0882	18.2333
1.0844	18.2667
1.0781	18.3
1.0875	18.3333
1.0854	18.3667
1.0765	18.4
1.0791	18.4333
1.0858	18.4667
1.0765	18.5
1.0724	18.5333
1.0792	18.5667
1.0759	18.6
1.0657	18.6333
1.0688	18.6667
1.0757	18.7
1.0563	18.7333
1.059	18.7667
1.0665	18.8
1.0601	18.8333
1.0539	18.8667
1.0482	18.9
1.0694	18.9333
1.0582	18.9667
1.0543	19
1.0505	19.0333
1.0485	19.0667
1.0538	19.1
1.0491	19.1333
1.0445	19.1667
1.0473	19.2
1.0452	19.2333
1.0415	19.2667
1.041	19.3
1.0306	19.3333
1.0362	19.3667
1.0301	19.4
1.0247	19.4333
1.0289	19.4667
1.0251	19.5
1.0284	19.5333
1.0241	19.5667
1.0242	19.6
1.0192	19.6333
1.0194	19.6667
1.0161	19.7
1.0167	19.7333
1.0125	19.7667
1.0116	19.8
1.0103	19.8333
1.0095	19.8667
1.0137	19.9
0.9923	19.9333
1.0014	19.9667
1.0008	20
1.0041	20.0333
0.9898	20.0667
0.9973	20.1
0.9981	20.1333
0.9962	20.1667
0.9957	20.2
0.9971	20.2333
0.9948	20.2667
0.9921	20.3
0.9941	20.3333
0.9932	20.3667
0.9922	20.4
0.9875	20.4333
0.995	20.4667
0.9809	20.5
0.9871	20.5333
0.9827	20.5667
0.9865	20.6
0.9843	20.6333
0.9842	20.6667
0.9862	20.7
0.9872	20.7333
0.9872	20.7667
0.9862	20.8
0.9862	20.8333
0.986	20.8667
0.9856	20.9
0.9862	20.9333
0.9867	20.9667
0.9868	21
0.9887	21.0333
0.9789	21.0667
0.9861	21.1
0.9795	21.1333
0.9849	21.1667
0.9829	21.2
0.9856	21.2333
0.9859	21.2667
0.9864	21.3
0.9912	21.3333
0.9908	21.3667
0.9916	21.4
0.9932	21.4333
0.9929	21.4667
0.9932	21.5
0.9954	21.5333
0.996	21.5667
0.9968	21.6
0.9985	21.6333
0.9917	21.6667
0.9923	21.7
1.0009	21.7333
0.9951	21.7667
1.0022	21.8
0.9983	21.8333
1.0012	21.8667
1.0016	21.9
1.0031	21.9333
1.0072	21.9667
1.0069	22
1.0079	22.0333
1.0068	22.0667
1.0095	22.1
1.0119	22.1333
1.0093	22.1667
1.0129	22.2
1.0069	22.2333
1.0114	22.2667
1.0122	22.3
1.0074	22.3333
1.0129	22.3667
1.0187	22.4
1.0181	22.4333
1.0136	22.4667
1.0149	22.5
1.0266	22.5333
1.021	22.5667
1.0164	22.6
1.0245	22.6333
1.0248	22.6667
1.0192	22.7
1.022	22.7333
1.0277	22.7667
1.0231	22.8
1.0212	22.8333
1.0201	22.8667
1.0264	22.9
1.0192	22.9333
1.0299	22.9667
1.0251	23
1.0272	23.0333
1.0251	23.0667
1.0268	23.1
1.0319	23.1333
1.0281	23.1667
1.0306	23.2
1.0309	23.2333
1.0305	23.2667
1.0304	23.3
1.0325	23.3333
1.0347	23.3667
1.0337	23.4
1.0257	23.4333
1.037	23.4667
1.0326	23.5
1.0396	23.5333
1.0405	23.5667
1.0407	23.6
1.0403	23.6333
1.0405	23.6667
1.0468	23.7
1.0442	23.7333
1.0437	23.7667
1.0472	23.8
1.0467	23.8333
1.0471	23.8667
1.049	23.9
1.0523	23.9333
1.0495	23.9667
1.0476	24
1.0463	24.0333
1.0546	24.0667
1.0505	24.1
1.0547	24.1333
1.052	24.1667
1.0579	24.2
1.0593	24.2333
1.0589	24.2667
1.0603	24.3
1.0645	24.3333
1.0656	24.3667
1.062	24.4
1.0669	24.4333
1.0698	24.4667
1.0663	24.5
1.0668	24.5333
1.0746	24.5667
1.0661	24.6
1.0691	24.6333
1.07	24.6667
1.0861	24.7
1.078	24.7333
1.077	24.7667
1.0822	24.8
1.0836	24.8333
1.082	24.8667
1.0838	24.9
1.0899	24.9333
1.0876	24.9667
1.0869	25
1.0901	25.0333
1.0926	25.0667
1.0905	25.1
1.0942	25.1333
1.0886	25.1667
1.0887	25.2
1.0911	25.2333
1.0972	25.2667
1.0986	25.3
1.0993	25.3333
1.0973	25.3667
1.1069	25.4
1.1036	25.4333
1.1046	25.4667
1.107	25.5
1.1058	25.5333
1.1072	25.5667
1.1094	25.6
1.1128	25.6333
1.1093	25.6667
1.1098	25.7
1.112	25.7333
1.1093	25.7667
1.11	25.8
1.1207	25.8333
1.1233	25.8667
1.1224	25.9
1.1205	25.9333
1.1333	25.9667
1.1298	26
1.1306	26.0333
1.1314	26.0667
1.1314	26.1
1.1353	26.1333
1.1353	26.1667
1.1369	26.2
1.138	26.2333
1.1375	26.2667
1.1417	26.3
1.1287	26.3333
1.139	26.3667
1.1415	26.4
1.1523	26.4333
1.1473	26.4667
1.1444	26.5
1.1531	26.5333
1.1549	26.5667
1.1492	26.6
1.1536	26.6333
1.1574	26.6667
1.1551	26.7
1.1539	26.7333
1.1605	26.7667
1.1618	26.8
1.156	26.8333
1.152	26.8667
1.1572	26.9
1.1633	26.9333
1.1609	26.9667
1.1636	27
1.1587	27.0333
1.1671	27.0667
1.164	27.1
1.1724	27.1333
1.1678	27.1667
1.1684	27.2
1.1722	27.2333
1.1726	27.2667
1.1689	27.3
1.1699	27.3333
1.1757	27.3667
1.1731	27.4
1.1726	27.4333
1.1659	27.4667
1.1677	27.5
1.1758	27.5333
1.1751	27.5667
1.1728	27.6
1.174	27.6333
1.1825	27.6667
1.178	27.7
1.1766	27.7333
1.181	27.7667
1.1808	27.8
1.1775	27.8333
1.1806	27.8667
1.1858	27.9
1.1812	27.9333
1.1796	27.9667
1.1779	28
1.1846	28.0333
1.1763	28.0667
1.1868	28.1
1.1848	28.1333
1.1868	28.1667
1.1868	28.2
1.1915	28.2333
1.1915	28.2667
1.189	28.3
1.1927	28.3333
1.1938	28.3667
1.1919	28.4
1.1912	28.4333
1.1953	28.4667
1.1934	28.5
1.1901	28.5333
1.1835	28.5667
1.1907	28.6
1.1896	28.6333
1.1903	28.6667
1.1891	28.7
1.1894	28.7333
1.1966	28.7667
1.1947	28.8
1.1951	28.8333
1.1971	28.8667
1.1954	28.9
1.1952	28.9333
1.1971	28.9667
1.1995	29
1.1942	29.0333
1.1946	29.0667
1.2027	29.1
1.1855	29.1333
1.1938	29.1667
1.194	29.2
1.2029	29.2333
1.1943	29.2667
1.187	29.3
1.1979	29.3333
1.1983	29.3667
1.1969	29.4
1.1958	29.4333
1.194	29.4667
1.2017	29.5
1.1995	29.5333
1.1971	29.5667
1.1995	29.6
1.2032	29.6333
1.1979	29.6667
1.1842	29.7
1.2004	29.7333
1.2032	29.7667
1.201	29.8
1.204	29.8333
1.2015	29.8667
1.2042	29.9
1.2047	29.9333
1.2076	29.9667
1.2069	30
1.208	30.0333
1.2077	30.0667
1.2093	30.1
1.2097	30.1333
1.2086	30.1667
1.2072	30.2
1.2062	30.2333
1.2024	30.2667
1.2104	30.3
1.2073	30.3333
1.2091	30.3667
1.2062	30.4
1.2197	30.4333
1.2141	30.4667
1.2157	30.5
1.217	30.5333
1.2171	30.5667
1.2167	30.6
1.2181	30.6333
1.2203	30.6667
1.2171	30.7
1.2182	30.7333
1.2197	30.7667
1.2173	30.8
1.203	30.8333
1.2171	30.8667
1.2221	30.9
1.2216	30.9333
1.2103	30.9667
1.2133	31
1.2293	31.0333
1.2171	31.0667
1.2213	31.1
1.2224	31.1333
1.2216	31.1667
1.2191	31.2
1.2216	31.2333
1.2264	31.2667
1.222	31.3
1.2216	31.3333
1.2121	31.3667
1.2285	31.4
1.2141	31.4333
1.2225	31.4667
1.2217	31.5
1.2192	31.5333
1.2226	31.5667
1.2222	31.6
1.2299	31.6333
1.2227	31.6667
1.2226	31.7
1.2278	31.7333
1.2238	31.7667
1.2224	31.8
1.2269	31.8333
1.2291	31.8667
1.2216	31.9
1.2168	31.9333
1.2197	31.9667
1.225	32
1.2243	32.0333
1.2238	32.0667
1.2212	32.1
1.2234	32.1333
1.2301	32.1667
1.2211	32.2
1.2235	32.2333
1.2238	32.2667
1.223	32.3
1.2251	32.3333
1.2261	32.3667
1.2239	32.4
1.2201	32.4333
1.226	32.4667
1.2121	32.5
1.2145	32.5333
1.216	32.5667
1.2288	32.6
1.2249	32.6333
1.2112	32.6667
1.2176	32.7
1.2291	32.7333
1.2185	32.7667
1.2179	32.8
1.2229	32.8333
1.2186	32.8667
1.2171	32.9
1.2212	32.9333
1.2206	32.9667
1.2174	33
1.2137	33.0333
1.2089	33.0667
1.2208	33.1
1.2151	33.1333
1.2208	33.1667
1.2045	33.2
1.2173	33.2333
1.218	33.2667
1.2154	33.3
1.2164	33.3333
1.2102	33.3667
1.2129	33.4
1.211	33.4333
1.2112	33.4667
1.211	33.5
1.2104	33.5333
1.21	33.5667
1.1978	33.6
1.2084	33.6333
1.2025	33.6667
1.211	33.7
1.2087	33.7333
1.2132	33.7667
1.2114	33.8
1.2106	33.8333
1.2116	33.8667
1.213	33.9
1.2117	33.9333
1.2105	33.9667
1.2121	34
1.2126	34.0333
1.2112	34.0667
1.2107	34.1
1.2132	34.1333
1.2022	34.1667
1.2076	34.2
1.2164	34.2333
1.2137	34.2667
1.2157	34.3
1.2076	34.3333
1.215	34.3667
1.2209	34.4
1.2118	34.4333
1.2151	34.4667
1.2187	34.5
1.2155	34.5333
1.2153	34.5667
1.2188	34.6
1.2224	34.6333
1.2174	34.6667
1.2073	34.7
1.2202	34.7333
1.2167	34.7667
1.2232	34.8
1.2269	34.8333
1.229	34.8667
1.2266	34.9
1.229	34.9333
1.2309	34.9667
1.2375	35
1.229	35.0333
1.2348	35.0667
1.2356	35.1
1.2355	35.1333
1.2339	35.1667
1.2371	35.2
1.24	35.2333
1.2202	35.2667
1.2377	35.3
1.2475	35.3333
1.2412	35.3667
1.2298	35.4
1.2386	35.4333
1.2549	35.4667
1.2383	35.5
1.2437	35.5333
1.2484	35.5667
1.2459	35.6
1.2496	35.6333
1.2516	35.6667
1.2517	35.7
1.2496	35.7333
1.2528	35.7667
1.2474	35.8
1.2472	35.8333
1.2487	35.8667
1.2568	35.9
1.2605	35.9333
1.2581	35.9667
1.2571	36
1.2614	36.0333
1.2603	36.0667
1.261	36.1
1.2618	36.1333
1.2617	36.1667
1.2624	36.2
1.2622	36.2333
1.2629	36.2667
1.2625	36.3
1.263	36.3333
1.2515	36.3667
1.2572	36.4
1.2642	36.4333
1.2667	36.4667
1.2569	36.5
1.257	36.5333
1.2692	36.5667
1.2605	36.6
1.2617	36.6333
1.2642	36.6667
1.2633	36.7
1.2594	36.7333
1.2592	36.7667
1.2666	36.8
1.2593	36.8333
1.2617	36.8667
1.2545	36.9
1.2621	36.9333
1.2571	36.9667
1.2554	37
1.2568	37.0333
1.254	37.0667
1.2604	37.1
1.2565	37.1333
1.2595	37.1667
1.2576	37.2
1.2592	37.2333
1.2568	37.2667
1.259	37.3
1.2554	37.3333
1.2566	37.3667
1.2553	37.4
1.2546	37.4333
1.2419	37.4667
1.2488	37.5
1.2608	37.5333
1.2491	37.5667
1.2581	37.6
1.2485	37.6333
1.2523	37.6667
1.2526	37.7
1.2543	37.7333
1.2553	37.7667
1.2505	37.8
1.2524	37.8333
1.2476	37.8667
1.2487	37.9
1.246	37.9333
1.2469	37.9667
1.245	38
1.2331	38.0333
1.2493	38.0667
1.2392	38.1
1.245	38.1333
1.2297	38.1667
1.2414	38.2
1.2425	38.2333
1.2364	38.2667
1.2397	38.3
1.2407	38.3333
1.2389	38.3667
1.2344	38.4
1.2404	38.4333
1.2388	38.4667
1.2343	38.5
1.2356	38.5333
1.232	38.5667
1.2312	38.6
1.2271	38.6333
1.2374	38.6667
1.2396	38.7
1.2329	38.7333
1.2293	38.7667
1.2378	38.8
1.2395	38.8333
1.2291	38.8667
1.2341	38.9
1.2376	38.9333
1.2322	38.9667
1.2272	39
1.2352	39.0333
1.2334	39.0667
1.2311	39.1
1.2192	39.1333
1.2293	39.1667
1.2299	39.2
1.2288	39.2333
1.2321	39.2667
1.2227	39.3
1.2289	39.3333
1.2281	39.3667
1.2284	39.4
1.2298	39.4333
1.229	39.4667
1.2281	39.5
1.2258	39.5333
1.2278	39.5667
1.2256	39.6
1.2253	39.6333
1.2245	39.6667
1.214	39.7
1.2215	39.7333
1.223	39.7667
1.2273	39.8
1.2162	39.8333
1.2196	39.8667
1.2206	39.9
1.2247	39.9333
1.2231	39.9667
1.2175	40
1.2211	40.0333
1.2187	40.0667
1.2199	40.1
1.2195	40.1333
1.2185	40.1667
1.2189	40.2
1.2081	40.2333
1.2126	40.2667
1.2159	40.3
1.2209	40.3333
1.2217	40.3667
1.2142	40.4
1.2155	40.4333
1.22	40.4667
1.2141	40.5
1.2157	40.5333
1.218	40.5667
1.2162	40.6
1.2142	40.6333
1.2158	40.6667
1.2205	40.7
1.2159	40.7333
1.217	40.7667
1.2073	40.8
1.2126	40.8333
1.2152	40.8667
1.2158	40.9
1.2107	40.9333
1.2198	40.9667
1.2208	41
1.2143	41.0333
1.2146	41.0667
1.2236	41.1
1.2192	41.1333
1.2149	41.1667
1.2228	41.2
1.2219	41.2333
1.2155	41.2667
1.2152	41.3
1.2255	41.3333
1.2063	41.3667
1.2207	41.4
1.2177	41.4333
1.2271	41.4667
1.2195	41.5
1.2087	41.5333
1.2238	41.5667
1.2227	41.6
1.2248	41.6333
1.2228	41.6667
1.2214	41.7
1.2267	41.7333
1.2248	41.7667
1.2214	41.8
1.2237	41.8333
1.2277	41.8667
1.2246	41.9
1.204	41.9333
1.232	41.9667
1.2253	42
1.2205	42.0333
1.2268	42.0667
1.2401	42.1
1.2312	42.1333
1.2229	42.1667
1.2322	42.2
1.2361	42.2333
1.2284	42.2667
1.2331	42.3
1.2345	42.3333
1.2328	42.3667
1.2301	42.4
1.2363	42.4333
1.2258	42.4667
1.2283	42.5
1.2318	42.5333
1.2418	42.5667
1.2396	42.6
1.23	42.6333
1.2367	42.6667
1.2437	42.7
1.2342	42.7333
1.2357	42.7667
1.2414	42.8
1.2422	42.8333
1.2319	42.8667
1.2366	42.9
1.2443	42.9333
1.2377	42.9667
1.2393	43
1.2294	43.0333
1.2321	43.0667
1.2388	43.1
1.2402	43.1333
1.2373	43.1667
1.239	43.2
1.2365	43.2333
1.2408	43.2667
1.239	43.3
1.2375	43.3333
1.2393	43.3667
1.2386	43.4
1.2378	43.4333
1.235	43.4667
1.2378	43.5
1.2358	43.5333
1.2346	43.5667
1.2226	43.6
1.2336	43.6333
1.2267	43.6667
1.2353	43.7
1.2256	43.7333
1.227	43.7667
1.2293	43.8
1.2288	43.8333
1.231	43.8667
1.2252	43.9
1.2271	43.9333
1.2295	43.9667
1.2272	44
1.2212	44.0333
1.2269	44.0667
1.2268	44.1
1.2169	44.1333
1.2099	44.1667
1.2263	44.2
1.2278	44.2333
1.2174	44.2667
1.2194	44.3
1.2306	44.3333
1.2223	44.3667
1.2176	44.4
1.2241	44.4333
1.228	44.4667
1.2194	44.5
1.2195	44.5333
1.2279	44.5667
1.2218	44.6
1.2187	44.6333
1.2144	44.6667
1.2177	44.7
1.2123	44.7333
1.2213	44.7667
1.2225	44.8
1.2169	44.8333
1.2159	44.8667
1.2234	44.9
1.2255	44.9333
1.2151	44.9667
1.2194	45
1.224	45.0333
1.2186	45.0667
1.2167	45.1
1.225	45.1333
1.2234	45.1667
1.2156	45.2
1.209	45.2333
1.2198	45.2667
1.2191	45.3
1.2206	45.3333
1.2141	45.3667
1.2132	45.4
1.2262	45.4333
1.2177	45.4667
1.2199	45.5
1.2189	45.5333
1.2179	45.5667
1.2175	45.6
1.2189	45.6333
1.2209	45.6667
1.2167	45.7
1.2199	45.7333
1.211	45.7667
1.2133	45.8
1.2141	45.8333
1.219	45.8667
1.2209	45.9
1.221	45.9333
1.2177	45.9667
1.224	46
1.2229	46.0333
1.223	46.0667
1.2239	46.1
1.2236	46.1333
1.2256	46.1667
1.226	46.2
1.2237	46.2333
1.225	46.2667
1.2284	46.3
1.2117	46.3333
1.2214	46.3667
1.2257	46.4
1.2323	46.4333
1.2248	46.4667
1.2199	46.5
1.2355	46.5333
1.2298	46.5667
1.2249	46.6
1.2313	46.6333
1.2293	46.6667
1.2268	46.7
1.2288	46.7333
1.2347	46.7667
1.2312	46.8
1.2257	46.8333
1.2256	46.8667
1.2262	46.9
1.2269	46.9333
1.2332	46.9667
1.2314	47
1.2363	47.0333
1.2318	47.0667
1.2399	47.1
1.2399	47.1333
1.2409	47.1667
1.2434	47.2
1.245	47.2333
1.2445	47.2667
1.2441	47.3
1.2491	47.3333
1.2482	47.3667
1.249	47.4
1.2287	47.4333
1.2473	47.4667
1.26	47.5
1.2534	47.5333
1.2456	47.5667
1.2386	47.6
1.2675	47.6333
1.263	47.6667
1.2522	47.7
1.2535	47.7333
1.2522	47.7667
1.2723	47.8
1.2666	47.8333
1.2589	47.8667
1.2702	47.9
1.2743	47.9333
1.2563	47.9667
1.2746	48
1.2771	48.0333
1.2769	48.0667
1.2697	48.1
1.2812	48.1333
1.2915	48.1667
1.2841	48.2
1.2869	48.2333
1.2949	48.2667
1.2938	48.3
1.2932	48.3333
1.2981	48.3667
1.3052	48.4
1.3001	48.4333
1.3001	48.4667
1.2938	48.5
1.3048	48.5333
1.3158	48.5667
1.3119	48.6
1.3181	48.6333
1.3226	48.6667
1.3208	48.7
1.3238	48.7333
1.3254	48.7667
1.3339	48.8
1.3285	48.8333
1.3319	48.8667
1.334	48.9
1.335	48.9333
1.3356	48.9667
1.3374	49
1.3357	49.0333
1.338	49.0667
1.3392	49.1
1.3492	49.1333
1.3504	49.1667
1.3485	49.2
1.3503	49.2333
1.3566	49.2667
1.3539	49.3
1.3564	49.3333
1.361	49.3667
1.3603	49.4
1.3592	49.4333
1.3649	49.4667
1.3659	49.5
1.3634	49.5333
1.3607	49.5667
1.353	49.6
1.3658	49.6333
1.3751	49.6667
1.3644	49.7
1.3636	49.7333
1.3754	49.7667
1.3708	49.8
1.3682	49.8333
1.3743	49.8667
1.3774	49.9
1.3674	49.9333
1.3704	49.9667
1.377	50
1.3737	50.0333
1.3677	50.0667
1.3756	50.1
1.3629	50.1333
1.373	50.1667
1.363	50.2
1.3785	50.2333
1.3769	50.2667
1.3737	50.3
1.3757	50.3333
1.3792	50.3667
1.3722	50.4
1.3744	50.4333
1.3808	50.4667
1.379	50.5
1.3718	50.5333
1.3741	50.5667
1.3781	50.6
1.3742	50.6333
1.358	50.6667
1.3745	50.7
1.3704	50.7333
1.3757	50.7667
1.3765	50.8
1.3766	50.8333
1.3767	50.8667
1.3742	50.9
1.3757	50.9333
1.3763	50.9667
1.3728	51
1.3724	51.0333
1.3734	51.0667
1.3736	51.1
1.369	51.1333
1.37	51.1667
1.3569	51.2
1.3688	51.2333
1.3676	51.2667
1.3677	51.3
1.3649	51.3333
1.3681	51.3667
1.367	51.4
1.3676	51.4333
1.3667	51.4667
1.3678	51.5
1.3682	51.5333
1.3676	51.5667
1.3651	51.6
1.366	51.6333
1.3667	51.6667
1.3609	51.7
1.3462	51.7333
1.3695	51.7667
1.3683	51.8
1.3617	51.8333
1.3571	51.8667
1.3726	51.9
1.3711	51.9333
1.3598	51.9667
1.3657	52
1.3631	52.0333
1.3615	52.0667
1.3617	52.1
1.3655	52.1333
1.3624	52.1667
1.3567	52.2
1.3552	52.2333
1.3532	52.2667
1.3575	52.3
1.3505	52.3333
1.3552	52.3667
1.3504	52.4
1.3514	52.4333
1.3537	52.4667
1.3588	52.5
1.3515	52.5333
1.35	52.5667
1.3563	52.6
1.3519	52.6333
1.3494	52.6667
1.3519	52.7
1.3503	52.7333
1.346	52.7667
1.3275	52.8
1.3478	52.8333
1.3475	52.8667
1.3476	52.9
1.3484	52.9333
1.3375	52.9667
1.3465	53
1.3453	53.0333
1.3483	53.0667
1.3416	53.1
1.338	53.1333
1.3438	53.1667
1.3434	53.2
1.3356	53.2333
1.3347	53.2667
1.3401	53.3
1.324	53.3333
1.3318	53.3667
1.3352	53.4
1.3384	53.4333
1.3295	53.4667
1.3204	53.5
1.3368	53.5333
1.3347	53.5667
1.3245	53.6
1.3299	53.6333
1.3315	53.6667
1.3255	53.7
1.3264	53.7333
1.3255	53.7667
1.3255	53.8
1.3199	53.8333
1.312	53.8667
1.3115	53.9
1.3188	53.9333
1.3197	53.9667
1.3087	54
1.3099	54.0333
1.3206	54.0667
1.3085	54.1
1.3065	54.1333
1.3123	54.1667
1.3105	54.2
1.3002	54.2333
1.3007	54.2667
1.3097	54.3
1.3002	54.3333
1.2931	54.3667
1.2963	54.4
1.2942	54.4333
1.2856	54.4667
1.2879	54.5
1.2971	54.5333
1.2909	54.5667
1.2881	54.6
1.293	54.6333
1.294	54.6667
1.2855	54.7
1.2845	54.7333
1.2913	54.7667
1.2857	54.8
1.2832	54.8333
1.2857	54.8667
1.2838	54.9
1.2814	54.9333
1.2565	54.9667
1.2786	55
1.2835	55.0333
1.2736	55.0667
1.2777	55.1
1.2655	55.1333
1.2727	55.1667
1.2795	55.2
1.27	55.2333
1.272	55.2667
1.2679	55.3
1.269	55.3333
1.2662	55.3667
1.2666	55.4
1.2639	55.4333
1.266	55.4667
1.2481	55.5
1.2589	55.5333
1.2592	55.5667
1.2671	55.6
1.263	55.6333
1.2542	55.6667
1.2615	55.7
1.2642	55.7333
1.2548	55.7667
1.2591	55.8
1.2581	55.8333
1.2559	55.8667
1.2532	55.9
1.2565	55.9333
1.2564	55.9667
1.2483	56
1.2436	56.0333
1.2483	56.0667
1.2458	56.1
1.2511	56.1333
1.2477	56.1667
1.2443	56.2
1.2485	56.2333
1.2471	56.2667
1.2457	56.3
1.2459	56.3333
1.2451	56.3667
1.2438	56.4
1.2402	56.4333
1.2425	56.4667
1.24	56.5
1.2364	56.5333
1.2414	56.5667
1.227	56.6
1.2314	56.6333
1.231	56.6667
1.2401	56.7
1.2404	56.7333
1.2312	56.7667
1.2334	56.8
1.2417	56.8333
1.2354	56.8667
1.2363	56.9
1.2377	56.9333
1.2364	56.9667
1.2311	57
1.2328	57.0333
1.233	57.0667
1.2329	57.1
1.2299	57.1333
1.2173	57.1667
1.2251	57.2
1.2279	57.2333
1.2311	57.2667
1.2204	57.3
1.2187	57.3333
1.2317	57.3667
1.2265	57.4
1.2272	57.4333
1.2252	57.4667
1.2242	57.5
1.2222	57.5333
1.2229	57.5667
1.2236	57.6
1.2211	57.6333
1.2187	57.6667
1.2135	57.7
1.2159	57.7333
1.2173	57.7667
1.2197	57.8
1.2139	57.8333
1.2129	57.8667
1.2188	57.9
1.2165	57.9333
1.2156	57.9667
1.2173	58
1.2164	58.0333
1.2159	58.0667
1.2155	58.1
1.2188	58.1333
1.2167	58.1667
1.2135	58.2
1.2189	58.2333
1.2048	58.2667
1.2109	58.3
1.212	58.3333
1.2225	58.3667
1.2228	58.4
1.2146	58.4333
1.2179	58.4667
1.2246	58.5
1.2175	58.5333
1.2205	58.5667
1.2228	58.6
1.2219	58.6333
1.2159	58.6667
1.2203	58.7
1.2248	58.7333
1.2194	58.7667
1.2202	58.8
1.2103	58.8333
1.2172	58.8667
1.2197	58.9
1.221	58.9333
1.218	58.9667
1.2223	59
1.2198	59.0333
1.2254	59.0667
1.2222	59.1
1.2236	59.1333
1.2266	59.1667
1.2279	59.2
1.2257	59.2333
1.2268	59.2667
1.2302	59.3
1.2287	59.3333
1.2175	59.3667
1.2231	59.4
1.2354	59.4333
1.2296	59.4667
1.2348	59.5
1.2308	59.5333
1.2329	59.5667
1.2419	59.6
1.2371	59.6333
1.242	59.6667
1.2357	59.7
1.239	59.7333
1.2417	59.7667
1.2402	59.8
1.2423	59.8333
1.2431	59.8667
1.2371	59.9
1.235	59.9333
1.2424	59.9667
1.2447	60
1.2437	60.0333
1.2321	60.0667
1.2454	60.1
1.2456	60.1333
1.2439	60.1667
1.2441	60.2
1.2436	60.2333
1.243	60.2667
1.2432	60.3
1.2445	60.3333
1.2439	60.3667
1.2408	60.4
1.2417	60.4333
1.2404	60.4667
1.227	60.5
1.2377	60.5333
1.2398	60.5667
1.2422	60.6
1.2275	60.6333
1.2339	60.6667
1.2415	60.7
1.2344	60.7333
1.2354	60.7667
1.2295	60.8
1.2337	60.8333
1.2316	60.8667
1.229	60.9
1.2292	60.9333
1.2287	60.9667
1.2256	61
1.2182	61.0333
1.2155	61.0667
1.2215	61.1
1.2182	61.1333
1.2223	61.1667
1.2154	61.2
1.216	61.2333
1.2152	61.2667
1.2156	61.3
1.2177	61.3333
1.2089	61.3667
1.2119	61.4
1.2113	61.4333
1.2082	61.4667
1.2033	61.5
1.2068	61.5333
1.2047	61.5667
1.1952	61.6
1.1872	61.6333
1.1992	61.6667
1.1975	61.7
1.2013	61.7333
1.198	61.7667
1.196	61.8
1.1967	61.8333
1.1947	61.8667
1.1968	61.9
1.1922	61.9333
1.1913	61.9667
1.1896	62
1.1891	62.0333
1.1874	62.0667
1.1852	62.1
1.1845	62.1333
1.1721	62.1667
1.1819	62.2
1.1741	62.2333
1.1802	62.2667
1.1736	62.3
1.1691	62.3333
1.1754	62.3667
1.1725	62.4
1.1777	62.4333
1.1681	62.4667
1.167	62.5
1.1698	62.5333
1.167	62.5667
1.1612	62.6
1.1617	62.6333
1.1641	62.6667
1.1589	62.7
1.1495	62.7333
1.1473	62.7667
1.156	62.8
1.1491	62.8333
1.151	62.8667
1.1425	62.9
1.1448	62.9333
1.1455	62.9667
1.1406	63
1.138	63.0333
1.1397	63.0667
1.1396	63.1
1.1279	63.1333
1.131	63.1667
1.1311	63.2
1.1258	63.2333
1.125	63.2667
1.1173	63.3
1.1165	63.3333
1.1144	63.3667
1.1121	63.4
1.1137	63.4333
1.1156	63.4667
1.113	63.5
1.1107	63.5333
1.1094	63.5667
1.1107	63.6
1.1071	63.6333
1.1037	63.6667
1.1062	63.7
1.1049	63.7333
1.1	63.7667
1.0993	63.8
1.1007	63.8333
1.0974	63.8667
1.0822	63.9
1.0912	63.9333
1.099	63.9667
1.094	64
1.0969	64.0333
1.0883	64.0667
1.0926	64.1
1.0955	64.1333
1.0897	64.1667
1.0914	64.2
1.092	64.2333
1.0898	64.2667
1.0854	64.3
1.0876	64.3333
1.089	64.3667
1.0864	64.4
1.083	64.4333
1.0729	64.4667
1.0879	64.5
1.0783	64.5333
1.0832	64.5667
1.0758	64.6
1.0793	64.6333
1.0847	64.6667
1.0785	64.7
1.0796	64.7333
1.0837	64.7667
1.0827	64.8
1.0764	64.8333
1.0808	64.8667
1.0833	64.9
1.0815	64.9333
1.0758	64.9667
1.083	65
1.0755	65.0333
1.0769	65.0667
1.0775	65.1
1.0879	65.1333
1.0825	65.1667
1.0821	65.2
1.086	65.2333
1.0946	65.2667
1.0816	65.3
1.0871	65.3333
1.0929	65.3667
1.0893	65.4
1.0848	65.4333
1.0905	65.4667
1.0999	65.5
1.0898	65.5333
1.0954	65.5667
1.0856	65.6
1.0892	65.6333
1.0991	65.6667
1.0923	65.7
1.101	65.7333
1.1062	65.7667
1.106	65.8
1.1054	65.8333
1.1071	65.8667
1.118	65.9
1.1123	65.9333
1.1136	65.9667
1.1194	66
1.1203	66.0333
1.1203	66.0667
1.1232	66.1
1.1302	66.1333
1.112	66.1667
1.123	66.2
1.1382	66.2333
1.1359	66.2667
1.1262	66.3
1.1259	66.3333
1.1483	66.3667
1.1423	66.4
1.1374	66.4333
1.1387	66.4667
1.1411	66.5
1.1573	66.5333
1.1465	66.5667
1.1506	66.6
[truncated: 7,002 more rows]
