# Supplementary material for: Auditory feedback effect on temporal patterns during self-pacing treadmill walking
Source: PLoS One. 2025 Nov 4;20(11):e0335971. doi: 10.1371/journal.pone.0335971 (PMC12585087; doi:10.1371/journal.pone.0335971)
Supplement: S2 File — This file archive contains gait events from the two test conditions (no sound and with sound) for all included participants, as well as the validation data for the accelerometer-based gait event detection algorithm. All data files are in CSV format. A readme file is included with the details of the file format and contents. (ZIP) [file pone.0335971.s003.zip › TreadmillSoundsData/TestConditions/WithSound/BeltSpeed/Subject11_WithSoundBeltspeed.csv]

BeltSpeed	Time
1.0195	0
1.018	0.0333
1.0235	0.0667
1.0369	0.1
1.0262	0.1333
1.012	0.1667
1.0152	0.2
1.0338	0.2333
1.0338	0.2667
1.0253	0.3
1.0128	0.3333
1.0028	0.3667
1.0274	0.4
1.0375	0.4333
1.023	0.4667
1.016	0.5
1.0144	0.5333
1.0307	0.5667
1.0345	0.6
1.0242	0.6333
1.0169	0.6667
1.0201	0.7
1.0313	0.7333
1.0341	0.7667
1.0284	0.8
1.0126	0.8333
1.0129	0.8667
1.0269	0.9
1.0362	0.9333
1.0048	0.9667
1.0175	1
1.0192	1.0333
1.0133	1.0667
1.0152	1.1
0.9988	1.1333
1.0104	1.1667
1.0202	1.2
1.0091	1.2333
1.0101	1.2667
1.0131	1.3
1.0154	1.3333
1.0118	1.3667
1.0027	1.4
1.0083	1.4333
1.0112	1.4667
1.0098	1.5
1.0023	1.5333
0.9898	1.5667
1.0054	1.6
1.002	1.6333
1.006	1.6667
1.002	1.7
1.0092	1.7333
1.0067	1.7667
1.0062	1.8
1.0077	1.8333
1.0059	1.8667
1.0115	1.9
1.0074	1.9333
1.0077	1.9667
1.0087	2
1.009	2.0333
1.0109	2.0667
1.0074	2.1
1.0066	2.1333
1.0001	2.1667
1.0114	2.2
1.0017	2.2333
1.0135	2.2667
1.0143	2.3
1.0138	2.3333
1.0119	2.3667
1.0108	2.4
1.0095	2.4333
1.0178	2.4667
1.0149	2.5
1.0133	2.5333
1.0131	2.5667
1.0202	2.6
1.0199	2.6333
1.0158	2.6667
1.0167	2.7
1.0103	2.7333
1.0189	2.7667
1.0235	2.8
1.012	2.8333
1.0213	2.8667
1.0228	2.9
1.0247	2.9333
1.0192	2.9667
1.0157	3
1.0217	3.0333
1.0292	3.0667
1.023	3.1
1.0153	3.1333
1.0211	3.1667
1.0314	3.2
1.025	3.2333
1.0129	3.2667
1.0212	3.3
1.0116	3.3333
1.0331	3.3667
1.0133	3.4
1.011	3.4333
1.0233	3.4667
1.0178	3.5
1.0164	3.5333
1.0136	3.5667
1.0154	3.6
1.0279	3.6333
1.0218	3.6667
1.0154	3.7
1.0177	3.7333
1.0209	3.7667
1.0313	3.8
1.0264	3.8333
1.016	3.8667
1.0203	3.9
1.0219	3.9333
1.0277	3.9667
1.0176	4
1.0266	4.0333
1.0334	4.0667
1.0317	4.1
1.0245	4.1333
1.0249	4.1667
1.03	4.2
1.0409	4.2333
1.0287	4.2667
1.0268	4.3
1.0347	4.3333
1.0378	4.3667
1.0344	4.4
1.0251	4.4333
1.0326	4.4667
1.0384	4.5
1.0294	4.5333
1.0309	4.5667
1.0241	4.6
1.0482	4.6333
1.0534	4.6667
1.0348	4.7
1.0382	4.7333
1.0392	4.7667
1.058	4.8
1.0524	4.8333
1.0377	4.8667
1.0376	4.9
1.0542	4.9333
1.0542	4.9667
1.0437	5
1.0389	5.0333
1.0511	5.0667
1.0482	5.1
1.0506	5.1333
1.0384	5.1667
1.0445	5.2
1.0676	5.2333
1.0593	5.2667
1.046	5.3
1.051	5.3333
1.0668	5.3667
1.0702	5.4
1.0566	5.4333
1.0479	5.4667
1.0632	5.5
1.0744	5.5333
1.0624	5.5667
1.0552	5.6
1.0646	5.6333
1.0712	5.6667
1.0566	5.7
1.0599	5.7333
1.0524	5.7667
1.0772	5.8
1.0844	5.8333
1.0718	5.8667
1.0616	5.9
1.0693	5.9333
1.0897	5.9667
1.0792	6
1.067	6.0333
1.0762	6.0667
1.0819	6.1
1.0792	6.1333
1.0712	6.1667
1.07	6.2
1.0806	6.2333
1.0847	6.2667
1.0596	6.3
1.07	6.3333
1.0755	6.3667
1.0897	6.4
1.0833	6.4333
1.0677	6.4667
1.0728	6.5
1.0936	6.5333
1.0838	6.5667
1.0775	6.6
1.0836	6.6333
1.0847	6.6667
1.084	6.7
1.0738	6.7333
1.077	6.7667
1.0822	6.8
1.0908	6.8333
1.07	6.8667
1.075	6.9
1.0719	6.9333
1.0796	6.9667
1.0895	7
1.0732	7.0333
1.0736	7.0667
1.0728	7.1
1.0734	7.1333
1.0844	7.1667
1.0792	7.2
1.0722	7.2333
1.0761	7.2667
1.0831	7.3
1.0818	7.3333
1.0734	7.3667
1.072	7.4
1.0823	7.4333
1.0695	7.4667
1.074	7.5
1.0665	7.5333
1.08	7.5667
1.0842	7.6
1.0792	7.6333
1.0687	7.6667
1.0676	7.7
1.0812	7.7333
1.0855	7.7667
1.0772	7.8
1.0664	7.8333
1.0714	7.8667
1.0883	7.9
1.0849	7.9333
1.0707	7.9667
1.0669	8
1.0811	8.0333
1.083	8.0667
1.0741	8.1
1.0577	8.1333
1.0823	8.1667
1.088	8.2
1.0747	8.2333
1.072	8.2667
1.0775	8.3
1.0938	8.3333
1.0869	8.3667
1.0714	8.4
1.0768	8.4333
1.0886	8.4667
1.0795	8.5
1.0801	8.5333
1.0822	8.5667
1.0819	8.6
1.0817	8.6333
1.0601	8.6667
1.0768	8.7
1.0767	8.7333
1.0865	8.7667
1.0709	8.8
1.0556	8.8333
1.0667	8.8667
1.0795	8.9
1.0694	8.9333
1.0603	8.9667
1.0674	9
1.0757	9.0333
1.0707	9.0667
1.0587	9.1
1.0607	9.1333
1.0718	9.1667
1.0718	9.2
1.0451	9.2333
1.0546	9.2667
1.0629	9.3
1.0599	9.3333
1.0655	9.3667
1.0422	9.4
1.0423	9.4333
1.0643	9.4667
1.0536	9.5
1.0453	9.5333
1.0488	9.5667
1.0551	9.6
1.0549	9.6333
1.0415	9.6667
1.0393	9.7
1.0468	9.7333
1.0481	9.7667
1.0507	9.8
1.0137	9.8333
1.0334	9.8667
1.0406	9.9
1.0406	9.9333
1.0357	9.9667
1.014	10
1.0356	10.0333
1.0372	10.0667
1.0286	10.1
1.029	10.1333
1.031	10.1667
1.0284	10.2
1.0249	10.2333
1.0161	10.2667
1.0237	10.3
1.0188	10.3333
1.0171	10.3667
1.0026	10.4
1.0071	10.4333
1.0165	10.4667
1.0089	10.5
1.0002	10.5333
1.011	10.5667
1.0165	10.6
1.014	10.6333
1.0049	10.6667
0.9889	10.7
1.0072	10.7333
1.0101	10.7667
1.0046	10.8
0.9916	10.8333
0.9883	10.8667
1.0024	10.9
1.0029	10.9333
0.9954	10.9667
0.9816	11
0.978	11.0333
1.0007	11.0667
0.9806	11.1
0.9793	11.1333
0.9915	11.1667
0.9885	11.2
0.9807	11.2333
0.9687	11.2667
0.9752	11.3
0.987	11.3333
0.9783	11.3667
0.9634	11.4
0.9693	11.4333
0.9776	11.4667
0.973	11.5
0.9611	11.5333
0.9566	11.5667
0.9691	11.6
0.9625	11.6333
0.9635	11.6667
0.9437	11.7
0.9571	11.7333
0.9673	11.7667
0.96	11.8
0.9525	11.8333
0.9448	11.8667
0.9533	11.9
0.967	11.9333
0.9576	11.9667
0.9415	12
0.9471	12.0333
0.9624	12.0667
0.9533	12.1
0.9416	12.1333
0.9411	12.1667
0.9587	12.2
0.9456	12.2333
0.9431	12.2667
0.9336	12.3
0.9503	12.3333
0.9628	12.3667
0.9527	12.4
0.9383	12.4333
0.9429	12.4667
0.9641	12.5
0.9578	12.5333
0.9449	12.5667
0.9454	12.6
0.9607	12.6333
0.9609	12.6667
0.9511	12.7
0.9399	12.7333
0.9479	12.7667
0.9635	12.8
0.9494	12.8333
0.9514	12.8667
0.9325	12.9
0.9574	12.9333
0.9755	12.9667
0.9528	13
0.9532	13.0333
0.9637	13.0667
0.9636	13.1
0.9549	13.1333
0.95	13.1667
0.9626	13.2
0.9708	13.2333
0.9612	13.2667
0.9539	13.3
0.9592	13.3333
0.9731	13.3667
0.9692	13.4
0.9422	13.4333
0.965	13.4667
0.967	13.5
0.9704	13.5333
0.956	13.5667
0.954	13.6
0.9686	13.6333
0.9759	13.6667
0.9674	13.7
0.9593	13.7333
0.9634	13.7667
0.9802	13.8
0.9811	13.8333
0.9686	13.8667
0.9684	13.9
0.9771	13.9333
0.9926	13.9667
0.9801	14
0.9618	14.0333
0.9728	14.0667
0.9733	14.1
1.006	14.1333
0.9928	14.1667
0.9752	14.2
0.971	14.2333
0.988	14.2667
1.0038	14.3
0.9887	14.3333
0.979	14.3667
0.9837	14.4
0.999	14.4333
1.0089	14.4667
0.9971	14.5
0.9853	14.5333
0.9877	14.5667
1.004	14.6
1.0069	14.6333
1.0111	14.6667
0.998	14.7
0.9951	14.7333
1.0032	14.7667
1.0194	14.8
1.0124	14.8333
1.0055	14.8667
1.003	14.9
1.0158	14.9333
1.0316	14.9667
1.0183	15
1.0108	15.0333
1.0219	15.0667
1.0343	15.1
1.0263	15.1333
1.025	15.1667
1.0154	15.2
1.0364	15.2333
1.0303	15.2667
1.0221	15.3
1.0313	15.3333
1.0386	15.3667
1.0301	15.4
1.0332	15.4333
1.0304	15.4667
1.0299	15.5
1.0347	15.5333
1.05	15.5667
1.0437	15.6
1.0419	15.6333
1.0342	15.6667
1.0388	15.7
1.0516	15.7333
1.0624	15.7667
1.0371	15.8
1.0342	15.8333
1.0384	15.8667
1.0568	15.9
1.072	15.9333
1.0547	15.9667
1.0396	16
1.0467	16.0333
1.0701	16.0667
1.0633	16.1
1.0502	16.1333
1.0586	16.1667
1.0619	16.2
1.0607	16.2333
1.0613	16.2667
1.0561	16.3
1.0503	16.3333
1.0567	16.3667
1.047	16.4
1.0717	16.4333
1.0551	16.4667
1.0692	16.5
1.0708	16.5333
1.0714	16.5667
1.0683	16.6
1.0685	16.6333
1.0686	16.6667
1.0806	16.7
1.0783	16.7333
1.0764	16.7667
1.0744	16.8
1.0763	16.8333
1.0746	16.8667
1.0878	16.9
1.0896	16.9333
1.0786	16.9667
1.0732	17
1.0867	17.0333
1.1014	17.0667
1.1065	17.1
1.094	17.1333
1.0812	17.1667
1.0913	17.2
1.1145	17.2333
1.1096	17.2667
1.0947	17.3
1.0991	17.3333
1.107	17.3667
1.1173	17.4
1.1117	17.4333
1.1043	17.4667
1.1068	17.5
1.1	17.5333
1.1287	17.5667
1.1238	17.6
1.108	17.6333
1.1171	17.6667
1.1163	17.7
1.1319	17.7333
1.1483	17.7667
1.132	17.8
1.1267	17.8333
1.1279	17.8667
1.1433	17.9
1.1617	17.9333
1.1438	17.9667
1.1363	18
1.1449	18.0333
1.1615	18.0667
1.1537	18.1
1.1339	18.1333
1.1572	18.1667
1.16	18.2
1.1765	18.2333
1.1704	18.2667
1.1533	18.3
1.1474	18.3333
1.1521	18.3667
1.1767	18.4
1.1906	18.4333
1.1726	18.4667
1.1572	18.5
1.1597	18.5333
1.1832	18.5667
1.1829	18.6
1.1735	18.6333
1.1733	18.6667
1.1599	18.7
1.1904	18.7333
1.1909	18.7667
1.1912	18.8
1.1837	18.8333
1.1846	18.8667
1.1982	18.9
1.2099	18.9333
1.1947	18.9667
1.1882	19
1.2008	19.0333
1.2128	19.0667
1.2019	19.1
1.1937	19.1333
1.2049	19.1667
1.2165	19.2
1.2073	19.2333
1.1967	19.2667
1.1896	19.3
1.2185	19.3333
1.2187	19.3667
1.2123	19.4
1.2115	19.4333
1.2198	19.4667
1.2287	19.5
1.217	19.5333
1.2141	19.5667
1.2198	19.6
1.2296	19.6333
1.2252	19.6667
1.2135	19.7
1.2169	19.7333
1.2262	19.7667
1.2261	19.8
1.2199	19.8333
1.1998	19.8667
1.2189	19.9
1.2256	19.9333
1.2223	19.9667
1.2253	20
1.2257	20.0333
1.2253	20.0667
1.2238	20.1
1.2229	20.1333
1.2222	20.1667
1.2254	20.2
1.2253	20.2333
1.2246	20.2667
1.2195	20.3
1.2215	20.3333
1.2231	20.3667
1.222	20.4
1.2246	20.4333
1.2015	20.4667
1.2144	20.5
1.218	20.5333
1.2242	20.5667
1.2237	20.6
1.2091	20.6333
1.2019	20.6667
1.2095	20.7
1.2236	20.7333
1.2213	20.7667
1.2092	20.8
1.1947	20.8333
1.2035	20.8667
1.2229	20.9
1.2171	20.9333
1.2018	20.9667
1.1942	21
1.1962	21.0333
1.2114	21.0667
1.1917	21.1
1.1876	21.1333
1.1947	21.1667
1.1912	21.2
1.1867	21.2333
1.18	21.2667
1.1836	21.3
1.1862	21.3333
1.1838	21.3667
1.1734	21.4
1.1704	21.4333
1.1762	21.4667
1.1788	21.5
1.1752	21.5333
1.1629	21.5667
1.1601	21.6
1.1526	21.6333
1.1673	21.6667
1.1618	21.7
1.1598	21.7333
1.1469	21.7667
1.1534	21.8
1.1616	21.8333
1.1567	21.8667
1.1452	21.9
1.1445	21.9333
1.1517	21.9667
1.1506	22
1.1393	22.0333
1.1298	22.0667
1.1401	22.1
1.1391	22.1333
1.1357	22.1667
1.1257	22.2
1.1148	22.2333
1.1328	22.2667
1.12	22.3
1.1177	22.3333
1.1169	22.3667
1.121	22.4
1.1191	22.4333
1.12	22.4667
1.1107	22.5
1.1036	22.5333
1.1086	22.5667
1.1049	22.6
1.1083	22.6333
1.1036	22.6667
1.0889	22.7
1.0906	22.7333
1.0952	22.7667
1.0971	22.8
1.078	22.8333
1.0748	22.8667
1.0715	22.9
1.0902	22.9333
1.0817	22.9667
1.0715	23
1.0683	23.0333
1.0804	23.0667
1.0775	23.1
1.0688	23.1333
1.0595	23.1667
1.0689	23.2
1.0681	23.2333
1.0639	23.2667
1.048	23.3
1.0504	23.3333
1.057	23.3667
1.0582	23.4
1.0336	23.4333
1.0332	23.4667
1.0394	23.5
1.031	23.5333
1.0425	23.5667
1.0235	23.6
1.0221	23.6333
1.0281	23.6667
1.0218	23.7
1.0217	23.7333
1.0211	23.7667
1.0138	23.8
1.0167	23.8333
1.0106	23.8667
1.0071	23.9
1.0068	23.9333
0.9966	23.9667
0.9986	24
0.9929	24.0333
0.9812	24.0667
0.9801	24.1
0.9812	24.1333
0.9868	24.1667
0.9863	24.2
0.9761	24.2333
0.9699	24.2667
0.9766	24.3
0.9753	24.3333
0.9729	24.3667
0.9587	24.4
0.959	24.4333
0.964	24.4667
0.9628	24.5
0.9624	24.5333
0.9451	24.5667
0.9396	24.6
0.9541	24.6333
0.9391	24.6667
0.953	24.7
0.9299	24.7333
0.9215	24.7667
0.938	24.8
0.9298	24.8333
0.9306	24.8667
0.9153	24.9
0.9092	24.9333
0.9217	24.9667
0.9229	25
0.9164	25.0333
0.9012	25.0667
0.9094	25.1
0.9209	25.1333
0.91	25.1667
0.9009	25.2
0.9046	25.2333
0.9	25.2667
0.902	25.3
0.8942	25.3333
0.9046	25.3667
0.8905	25.4
0.895	25.4333
0.8903	25.4667
0.8898	25.5
0.8891	25.5333
0.8881	25.5667
0.8891	25.6
0.8868	25.6333
0.8872	25.6667
0.8856	25.7
0.8854	25.7333
0.8927	25.7667
0.8725	25.8
0.8894	25.8333
0.8828	25.8667
0.8798	25.9
0.8843	25.9333
0.8812	25.9667
0.8802	26
0.8852	26.0333
0.8824	26.0667
0.8843	26.1
0.8824	26.1333
0.8861	26.1667
0.8858	26.2
0.8871	26.2333
0.8871	26.2667
0.8903	26.3
0.8908	26.3333
0.8941	26.3667
0.8829	26.4
0.8919	26.4333
0.8983	26.4667
0.8913	26.5
0.9079	26.5333
0.9038	26.5667
0.9131	26.6
0.9111	26.6333
0.9171	26.6667
0.9157	26.7
0.9206	26.7333
0.9232	26.7667
0.9236	26.8
0.9287	26.8333
0.9255	26.8667
0.9368	26.9
0.9306	26.9333
0.9402	26.9667
0.9299	27
0.9487	27.0333
0.9346	27.0667
0.9557	27.1
0.9587	27.1333
0.9592	27.1667
0.9666	27.2
0.9665	27.2333
0.9771	27.2667
0.9736	27.3
0.9817	27.3333
0.9781	27.3667
0.9894	27.4
0.9887	27.4333
0.9964	27.4667
0.9944	27.5
1.0024	27.5333
0.9868	27.5667
1.0075	27.6
1.0083	27.6333
1.0136	27.6667
1.0249	27.7
1.0252	27.7333
1.0336	27.7667
1.029	27.8
1.0409	27.8333
1.0373	27.8667
1.0524	27.9
1.0495	27.9333
1.0554	27.9667
1.0555	28
1.0649	28.0333
1.0649	28.0667
1.0729	28.1
1.0605	28.1333
1.071	28.1667
1.0829	28.2
1.0774	28.2333
1.0877	28.2667
1.0822	28.3
1.0847	28.3333
1.1005	28.3667
1.0951	28.4
1.0998	28.4333
1.1009	28.4667
1.1018	28.5
1.1199	28.5333
1.1152	28.5667
1.1163	28.6
1.1168	28.6333
1.1168	28.6667
1.1409	28.7
1.1205	28.7333
1.1344	28.7667
1.128	28.8
1.1363	28.8333
1.1511	28.8667
1.1546	28.9
1.1418	28.9333
1.143	28.9667
1.1555	29
1.1689	29.0333
1.1551	29.0667
1.152	29.1
1.1611	29.1333
1.1738	29.1667
1.1643	29.2
1.1638	29.2333
1.1721	29.2667
1.1708	29.3
1.169	29.3333
1.1637	29.3667
1.1724	29.4
1.1968	29.4333
1.1923	29.4667
1.1783	29.5
1.1792	29.5333
1.1925	29.5667
1.2009	29.6
1.1883	29.6333
1.1872	29.6667
1.1982	29.7
1.2029	29.7333
1.1988	29.7667
1.1926	29.8
1.196	29.8333
1.2109	29.8667
1.1992	29.9
1.1965	29.9333
1.1942	29.9667
1.2108	30
1.2229	30.0333
1.2134	30.0667
1.203	30.1
1.2147	30.1333
1.2268	30.1667
1.2138	30.2
1.2146	30.2333
1.2205	30.2667
1.23	30.3
1.2215	30.3333
1.2122	30.3667
1.2193	30.4
1.2298	30.4333
1.2261	30.4667
1.2075	30.5
1.2202	30.5333
1.2224	30.5667
1.2251	30.6
1.2225	30.6333
1.2262	30.6667
1.2326	30.7
1.2307	30.7333
1.2263	30.7667
1.2263	30.8
1.2273	30.8333
1.237	30.8667
1.2332	30.9
1.225	30.9333
1.2297	30.9667
1.2366	31
1.234	31.0333
1.2255	31.0667
1.2177	31.1
1.233	31.1333
1.2321	31.1667
1.2284	31.2
1.2294	31.2333
1.2332	31.2667
1.2285	31.3
1.2298	31.3333
1.2295	31.3667
1.2278	31.4
1.2308	31.4333
1.2299	31.4667
1.2286	31.5
1.2245	31.5333
1.227	31.5667
1.2269	31.6
1.2266	31.6333
1.2301	31.6667
1.2055	31.7
1.2174	31.7333
1.2139	31.7667
1.2267	31.8
1.2266	31.8333
1.2194	31.8667
1.2068	31.9
1.2153	31.9333
1.2288	31.9667
1.2205	32
1.2089	32.0333
1.2137	32.0667
1.2215	32.1
1.2155	32.1333
1.208	32.1667
1.2136	32.2
1.2166	32.2333
1.2135	32.2667
1.1934	32.3
1.2027	32.3333
1.2164	32.3667
1.2121	32.4
1.1978	32.4333
1.1889	32.4667
1.2104	32.5
1.211	32.5333
1.1996	32.5667
1.198	32.6
1.2026	32.6333
1.2034	32.6667
1.1969	32.7
1.1895	32.7333
1.193	32.7667
1.1995	32.8
1.1998	32.8333
1.1746	32.8667
1.1823	32.9
1.1855	32.9333
1.1943	32.9667
1.1887	33
1.1708	33.0333
1.1783	33.0667
1.1861	33.1
1.1774	33.1333
1.1802	33.1667
1.1763	33.2
1.1762	33.2333
1.1731	33.2667
1.1678	33.3
1.1676	33.3333
1.1664	33.3667
1.1628	33.4
1.1621	33.4333
1.1492	33.4667
1.1535	33.5
1.1548	33.5333
1.1494	33.5667
1.1556	33.6
1.1439	33.6333
1.1392	33.6667
1.1438	33.7
1.1386	33.7333
1.1402	33.7667
1.1383	33.8
1.1365	33.8333
1.1297	33.8667
1.1312	33.9
1.1248	33.9333
1.127	33.9667
1.1162	34
1.1202	34.0333
1.1023	34.0667
1.1104	34.1
1.0975	34.1333
1.0949	34.1667
1.1002	34.2
1.1014	34.2333
1.091	34.2667
1.0897	34.3
1.0878	34.3333
1.0865	34.3667
1.0774	34.4
1.0772	34.4333
1.075	34.4667
1.0727	34.5
1.0685	34.5333
1.0582	34.5667
1.0628	34.6
1.0583	34.6333
1.0458	34.6667
1.0395	34.7
1.0445	34.7333
1.0406	34.7667
1.0514	34.8
1.0334	34.8333
1.0183	34.8667
1.0282	34.9
1.0287	34.9333
1.0229	34.9667
1.0155	35
1.0178	35.0333
1.017	35.0667
1.0168	35.1
1.0008	35.1333
1.0025	35.1667
1.0015	35.2
1.001	35.2333
0.9851	35.2667
0.9822	35.3
0.988	35.3333
0.9806	35.3667
0.9793	35.4
0.9833	35.4333
0.9809	35.4667
0.9797	35.5
0.9693	35.5333
0.9669	35.5667
0.9696	35.6
0.9684	35.6333
0.9644	35.6667
0.9522	35.7
0.9593	35.7333
0.9576	35.7667
0.9556	35.8
0.9413	35.8333
0.946	35.8667
0.9354	35.9
0.9441	35.9333
0.938	35.9667
0.9226	36
0.933	36.0333
0.9286	36.0667
0.9264	36.1
0.9181	36.1333
0.9226	36.1667
0.9221	36.2
0.922	36.2333
0.915	36.2667
0.908	36.3
0.9126	36.3333
0.9125	36.3667
0.912	36.4
0.9051	36.4333
0.8922	36.4667
0.8985	36.5
0.9066	36.5333
0.898	36.5667
0.8887	36.6
0.8991	36.6333
0.9021	36.6667
0.8995	36.7
0.9006	36.7333
0.8913	36.7667
0.8857	36.8
0.8902	36.8333
0.8951	36.8667
0.8919	36.9
0.8795	36.9333
0.8784	36.9667
0.8909	37
0.8889	37.0333
0.8848	37.0667
0.8632	37.1
0.886	37.1333
0.8834	37.1667
0.8837	37.2
0.8786	37.2333
0.8593	37.2667
0.8719	37.3
0.8862	37.3333
0.8779	37.3667
0.8676	37.4
0.8657	37.4333
0.872	37.4667
0.8875	37.5
0.8817	37.5333
0.8757	37.5667
0.8572	37.6
0.8694	37.6333
0.8829	37.6667
0.8801	37.7
0.8801	37.7333
0.8599	37.7667
0.8587	37.8
0.8809	37.8333
0.8809	37.8667
0.8703	37.9
0.8643	37.9333
0.8704	37.9667
0.8865	38
0.8772	38.0333
0.8631	38.0667
0.8657	38.1
0.8824	38.1333
0.8819	38.1667
0.8724	38.2
0.8642	38.2333
0.875	38.2667
0.8786	38.3
0.8798	38.3333
0.8688	38.3667
0.86	38.4
0.8725	38.4333
0.8877	38.4667
0.8857	38.5
0.8773	38.5333
0.8626	38.5667
0.8672	38.6
0.883	38.6333
0.9003	38.6667
0.8887	38.7
0.8729	38.7333
0.8716	38.7667
0.891	38.8
0.9034	38.8333
0.8927	38.8667
0.872	38.9
0.8878	38.9333
0.8984	38.9667
0.9019	39
0.8922	39.0333
0.8789	39.0667
0.9009	39.1
0.9117	39.1333
0.9044	39.1667
0.9079	39.2
0.91	39.2333
0.9195	39.2667
0.9152	39.3
0.9175	39.3333
0.9164	39.3667
0.9277	39.4
0.9294	39.4333
0.9261	39.4667
0.9181	39.5
0.9372	39.5333
0.9281	39.5667
0.944	39.6
0.9433	39.6333
0.9471	39.6667
0.9446	39.7
0.9483	39.7333
0.9568	39.7667
0.951	39.8
0.9563	39.8333
0.9554	39.8667
0.9572	39.9
0.9689	39.9333
0.9647	39.9667
0.965	40
0.9646	40.0333
0.9734	40.0667
0.9679	40.1
0.9742	40.1333
0.9695	40.1667
0.9703	40.2
0.9806	40.2333
0.977	40.2667
0.9844	40.3
0.9831	40.3333
0.9827	40.3667
0.9897	40.4
0.9865	40.4333
0.9911	40.4667
0.992	40.5
0.9932	40.5333
0.9962	40.5667
0.9938	40.6
0.9985	40.6333
0.9995	40.6667
0.9905	40.7
0.9988	40.7333
0.9993	40.7667
0.9928	40.8
1.0079	40.8333
1.005	40.8667
1.0101	40.9
1.0088	40.9333
1.0098	40.9667
1.0202	41
1.0147	41.0333
1.0179	41.0667
1.0173	41.1
1.0266	41.1333
1.0265	41.1667
1.0217	41.2
1.0217	41.2333
1.0217	41.2667
1.0349	41.3
1.0208	41.3333
1.03	41.3667
1.0161	41.4
1.0236	41.4333
1.0305	41.4667
1.0284	41.5
1.027	41.5333
1.0213	41.5667
1.0204	41.6
1.0241	41.6333
1.039	41.6667
1.0321	41.7
1.0285	41.7333
1.0233	41.7667
1.0303	41.8
1.0456	41.8333
1.0418	41.8667
1.029	41.9
1.0211	41.9333
1.0388	41.9667
1.0505	42
1.0427	42.0333
1.0273	42.0667
1.04	42.1
1.055	42.1333
1.0444	42.1667
1.0481	42.2
1.0448	42.2333
1.0547	42.2667
1.0567	42.3
1.0522	42.3333
1.0518	42.3667
1.0514	42.4
1.0594	42.4333
1.0656	42.4667
1.0461	42.5
1.0508	42.5333
1.0553	42.5667
1.0544	42.6
1.0761	42.6333
1.0675	42.6667
1.0563	42.7
1.0595	42.7333
1.0598	42.7667
1.084	42.8
1.0769	42.8333
1.0659	42.8667
1.0595	42.9
1.0703	42.9333
1.0915	42.9667
1.0774	43
1.0626	43.0333
1.0724	43.0667
1.0825	43.1
1.0708	43.1333
1.0681	43.1667
1.0751	43.2
1.0981	43.2333
1.0886	43.2667
1.0744	43.3
1.075	43.3333
1.0962	43.3667
1.1032	43.4
1.0849	43.4333
1.0768	43.4667
1.1001	43.5
1.1002	43.5333
1.0906	43.5667
1.0915	43.6
1.0948	43.6333
1.0991	43.6667
1.0888	43.7
1.0839	43.7333
1.0943	43.7667
1.0834	43.8
1.1034	43.8333
1.1011	43.8667
1.0903	43.9
1.0914	43.9333
1.1032	43.9667
1.1049	44
1.094	44.0333
1.0939	44.0667
1.106	44.1
1.106	44.1333
1.098	44.1667
1.0942	44.2
1.1044	44.2333
1.109	44.2667
1.1	44.3
1.082	44.3333
1.1035	44.3667
1.1022	44.4
1.1037	44.4333
1.0972	44.4667
1.0987	44.5
1.11	44.5333
1.1081	44.5667
1.1005	44.6
1.0986	44.6333
1.1028	44.6667
1.1135	44.7
1.1083	44.7333
1.1063	44.7667
1.0951	44.8
1.1006	44.8333
1.1066	44.8667
1.1113	44.9
1.0942	44.9333
1.0915	44.9667
1.0943	45
1.1114	45.0333
1.102	45.0667
1.0935	45.1
1.0992	45.1333
1.0973	45.1667
1.0952	45.2
1.0946	45.2333
1.0945	45.2667
1.0972	45.3
1.0938	45.3333
1.0916	45.3667
1.0924	45.4
1.0926	45.4333
1.0935	45.4667
1.0974	45.5
1.078	45.5333
1.089	45.5667
1.0857	45.6
1.0967	45.6333
1.0939	45.6667
1.0863	45.7
1.0868	45.7333
1.0849	45.7667
1.0978	45.8
1.0935	45.8333
1.0868	45.8667
1.0829	45.9
1.0914	45.9333
1.0991	45.9667
1.0912	46
1.0781	46.0333
1.0827	46.0667
1.079	46.1
1.0946	46.1333
1.0914	46.1667
1.0789	46.2
1.0776	46.2333
1.0903	46.2667
1.0945	46.3
1.0895	46.3333
1.0773	46.3667
1.0774	46.4
1.0816	46.4333
1.0982	46.4667
1.0942	46.5
1.0835	46.5333
1.0725	46.5667
1.0774	46.6
1.0974	46.6333
1.0974	46.6667
1.0803	46.7
1.0688	46.7333
1.0788	46.7667
1.0883	46.8
1.0954	46.8333
1.0829	46.8667
1.0649	46.9
1.0772	46.9333
1.0977	46.9667
1.0833	47
1.074	47.0333
1.0786	47.0667
1.0883	47.1
1.0877	47.1333
1.0838	47.1667
1.0698	47.2
1.0745	47.2333
1.0915	47.2667
1.0757	47.3
1.0855	47.3333
1.0594	47.3667
1.0697	47.4
1.0915	47.4333
1.0915	47.4667
1.084	47.5
1.0652	47.5333
1.057	47.5667
1.0739	47.6
1.0959	47.6333
1.092	47.6667
1.0776	47.7
1.0627	47.7333
1.0706	47.7667
1.0974	47.8
1.089	47.8333
1.0823	47.8667
1.0608	47.9
1.0888	47.9333
1.1003	47.9667
1.0957	48
1.0779	48.0333
1.0721	48.0667
1.1008	48.1
1.0955	48.1333
1.0863	48.1667
1.0929	48.2
1.0886	48.2333
1.0907	48.2667
1.085	48.3
1.0862	48.3333
1.0903	48.3667
1.0874	48.4
1.0817	48.4333
1.0788	48.4667
1.0934	48.5
1.0811	48.5333
1.0944	48.5667
1.082	48.6
1.0694	48.6333
1.0787	48.6667
1.0863	48.7
1.082	48.7333
1.0746	48.7667
1.0719	48.8
1.0763	48.8333
1.0902	48.8667
1.0883	48.9
1.0753	48.9333
1.0686	48.9667
1.0875	49
1.0851	49.0333
1.0722	49.0667
1.0696	49.1
1.0828	49.1333
1.0881	49.1667
1.0803	49.2
1.0719	49.2333
1.0778	49.2667
1.094	49.3
1.0884	49.3333
1.0749	49.3667
1.073	49.4
1.0873	49.4333
1.0973	49.4667
1.0847	49.5
1.0728	49.5333
1.0779	49.5667
1.0966	49.6
1.0823	49.6333
1.0879	49.6667
1.0669	49.7
1.0755	49.7333
1.0967	49.7667
1.0978	49.8
1.0898	49.8333
1.0718	49.8667
1.068	49.9
1.0911	49.9333
1.102	49.9667
1.0816	50
1.075	50.0333
1.086	50.0667
1.0835	50.1
1.0778	50.1333
1.0739	50.1667
1.0829	50.2
1.0779	50.2333
1.079	50.2667
1.0677	50.3
1.069	50.3333
1.0951	50.3667
1.0902	50.4
1.0787	50.4333
1.0671	50.4667
1.0796	50.5
1.0999	50.5333
1.091	50.5667
1.0785	50.6
1.0689	50.6333
1.0794	50.6667
1.1	50.7
1.0912	50.7333
1.0791	50.7667
1.0668	50.8
1.0747	50.8333
1.097	50.8667
1.081	50.9
1.0711	50.9333
1.081	50.9667
1.0919	51
1.0922	51.0333
1.0799	51.0667
1.0671	51.1
1.0793	51.1333
1.0969	51.1667
1.0872	51.2
1.0731	51.2333
1.0779	51.2667
1.0915	51.3
1.0829	51.3333
1.0784	51.3667
1.0694	51.4
1.0857	51.4333
1.0868	51.4667
1.0758	51.5
1.0782	51.5333
1.0806	51.5667
1.0888	51.6
1.0856	51.6333
1.0762	51.6667
1.0723	51.7
1.0784	51.7333
1.087	51.7667
1.0838	51.8
1.0822	51.8333
1.0639	51.8667
1.0685	51.9
1.084	51.9333
1.0735	51.9667
1.0695	52
1.0638	52.0333
1.0661	52.0667
1.09	52.1
1.082	52.1333
1.0687	52.1667
1.0746	52.2
1.0845	52.2333
1.0773	52.2667
1.0659	52.3
1.0709	52.3333
1.0802	52.3667
1.0744	52.4
1.067	52.4333
1.0675	52.4667
1.0755	52.5
1.077	52.5333
1.0599	52.5667
1.0569	52.6
1.0633	52.6333
1.0716	52.6667
1.0799	52.7
1.0685	52.7333
1.0522	52.7667
1.0544	52.8
1.064	52.8333
1.0809	52.8667
1.0695	52.9
1.056	52.9333
1.0474	52.9667
1.0698	53
1.072	53.0333
1.0564	53.0667
1.0522	53.1
1.0637	53.1333
1.0536	53.1667
1.0594	53.2
1.0409	53.2333
1.0521	53.2667
1.0649	53.3
1.0549	53.3333
1.0488	53.3667
1.0493	53.4
1.0602	53.4333
1.0646	53.4667
1.0551	53.5
1.0433	53.5333
1.051	53.5667
1.0649	53.6
1.0629	53.6333
1.0523	53.6667
1.0371	53.7
1.0406	53.7333
1.0594	53.7667
1.0619	53.8
1.0474	53.8333
1.0428	53.8667
1.0439	53.9
1.0658	53.9333
1.0572	53.9667
1.0466	54
1.0494	54.0333
1.0633	54.0667
1.0645	54.1
1.0548	54.1333
1.0443	54.1667
1.058	54.2
1.0635	54.2333
1.0534	54.2667
1.0522	54.3
1.0422	54.3333
1.0683	54.3667
1.0558	54.4
1.0553	54.4333
1.0581	54.4667
1.0635	54.5
1.0701	54.5333
1.0619	54.5667
1.0536	54.6
1.0579	54.6333
1.0676	54.6667
1.0703	54.7
1.0609	54.7333
1.0519	54.7667
1.0553	54.8
1.0634	54.8333
1.0746	54.8667
1.0562	54.9
1.0434	54.9333
1.0544	54.9667
1.0647	55
1.0735	55.0333
1.0576	55.0667
1.0412	55.1
1.0565	55.1333
1.0671	55.1667
1.0555	55.2
1.0615	55.2333
1.0596	55.2667
1.0604	55.3
1.056	55.3333
1.0554	55.3667
1.0585	55.4
1.0606	55.4333
1.0595	55.4667
1.0447	55.5
1.0627	55.5333
1.0522	55.5667
1.0584	55.6
1.0605	55.6333
1.0405	55.6667
1.0473	55.7
1.0525	55.7333
1.0507	55.7667
1.0461	55.8
1.0421	55.8333
1.0464	55.8667
1.0539	55.9
1.0514	55.9333
1.0418	55.9667
1.0414	56
1.05	56.0333
1.047	56.0667
1.048	56.1
1.0342	56.1333
1.0382	56.1667
1.0676	56.2
1.0613	56.2333
1.0491	56.2667
1.0461	56.3
1.0587	56.3333
1.0739	56.3667
1.0584	56.4
1.0491	56.4333
1.056	56.4667
1.0674	56.5
1.0626	56.5333
1.0549	56.5667
1.0476	56.6
1.0533	56.6333
1.068	56.6667
1.0612	56.7
1.0485	56.7333
1.057	56.7667
1.0621	56.8
1.0678	56.8333
1.0623	56.8667
1.0563	56.9
1.0568	56.9333
1.0653	56.9667
1.0757	57
1.0618	57.0333
1.0582	57.0667
1.0701	57.1
1.0765	57.1333
1.069	57.1667
1.0674	57.2
1.0518	57.2333
1.0825	57.2667
1.0721	57.3
1.0686	57.3333
1.0783	57.3667
1.0825	57.4
1.0793	57.4333
1.0721	57.4667
1.0706	57.5
1.075	57.5333
1.0903	57.5667
1.0849	57.6
1.0766	57.6333
1.0733	57.6667
1.081	57.7
1.0976	57.7333
1.0948	57.7667
1.0689	57.8
1.0731	57.8333
1.0719	57.8667
1.0972	57.9
1.1081	57.9333
1.0871	57.9667
1.0719	58
1.0779	58.0333
1.1019	58.0667
1.0929	58.1
1.0811	58.1333
1.0903	58.1667
1.0939	58.2
1.0916	58.2333
1.0858	58.2667
1.0901	58.3
1.0989	58.3333
1.097	58.3667
1.0784	58.4
1.0916	58.4333
1.0968	58.4667
1.108	58.5
1.0983	58.5333
1.0808	58.5667
1.0851	58.6
1.1024	58.6333
1.1071	58.6667
1.0985	58.7
1.0859	58.7333
1.0892	58.7667
1.1043	58.8
1.1164	58.8333
1.1028	58.8667
1.0883	58.9
1.0955	58.9333
1.1033	58.9667
1.1141	59
1.0889	59.0333
1.0964	59.0667
1.1111	59.1
1.1035	59.1333
1.1084	59.1667
1.1053	59.2
1.1047	59.2333
1.1063	59.2667
1.1132	59.3
1.1142	59.3333
1.113	59.3667
1.1062	59.4
1.1065	59.4333
1.112	59.4667
1.1135	59.5
1.1147	59.5333
1.0907	59.5667
1.1037	59.6
1.1113	59.6333
1.1194	59.6667
1.1158	59.7
1.1053	59.7333
1.098	59.7667
1.1056	59.8
1.1246	59.8333
1.1209	59.8667
1.1121	59.9
1.0955	59.9333
1.1134	59.9667
1.1314	60
1.1184	60.0333
1.1068	60.0667
1.1195	60.1
1.1144	60.1333
1.1191	60.1667
1.1037	60.2
1.1143	60.2333
1.1312	60.2667
1.1216	60.3
1.111	60.3333
1.1131	60.3667
1.1251	60.4
1.1365	60.4333
1.1206	60.4667
1.1081	60.5
1.118	60.5333
1.136	60.5667
1.1287	60.6
1.1165	60.6333
1.1086	60.6667
1.1185	60.7
1.1196	60.7333
1.1361	60.7667
1.1228	60.8
1.1158	60.8333
1.1151	60.8667
1.1301	60.9
1.1207	60.9333
1.1195	60.9667
1.1192	61
1.1267	61.0333
1.1316	61.0667
1.1201	61.1
1.1196	61.1333
1.1272	61.1667
1.1282	61.2
1.121	61.2333
1.1142	61.2667
1.1137	61.3
1.1261	61.3333
1.1179	61.3667
1.106	61.4
1.123	61.4333
1.1185	61.4667
1.1175	61.5
1.1073	61.5333
1.1047	61.5667
1.111	61.6
1.1205	61.6333
1.1157	61.6667
1.1021	61.7
1.1029	61.7333
1.114	61.7667
1.1204	61.8
1.1159	61.8333
1.1074	61.8667
1.0839	61.9
1.1074	61.9333
1.1181	61.9667
1.1071	62
1.1101	62.0333
1.1141	62.0667
1.116	62.1
1.1102	62.1333
1.1094	62.1667
1.1148	62.2
1.1158	62.2333
1.1095	62.2667
1.1092	62.3
1.1138	62.3333
1.1156	62.3667
1.1119	62.4
1.1045	62.4333
1.098	62.4667
1.1105	62.5
1.1121	62.5333
1.1024	62.5667
1.1055	62.6
1.1061	62.6333
1.114	62.6667
1.1164	62.7
1.1085	62.7333
1.1039	62.7667
1.1063	62.8
1.1149	62.8333
1.1177	62.8667
1.1101	62.9
1.0996	62.9333
1.1075	62.9667
1.1193	63
1.1111	63.0333
1.0931	63.0667
1.0961	63.1
1.1149	63.1333
1.1081	63.1667
1.1048	63.2
1.1114	63.2333
1.1114	63.2667
1.109	63.3
1.1032	63.3333
1.1042	63.3667
1.1072	63.4
1.1109	63.4333
1.1066	63.4667
1.0985	63.5
1.101	63.5333
1.1042	63.5667
1.1086	63.6
1.1073	63.6333
1.0858	63.6667
1.0945	63.7
1.0903	63.7333
1.1081	63.7667
1.11	63.8
1.0951	63.8333
1.0855	63.8667
1.0954	63.9
1.1115	63.9333
1.1029	63.9667
1.0878	64
1.0855	64.0333
1.1049	64.0667
1.102	64.1
1.0889	64.1333
1.095	64.1667
1.0974	64.2
1.0925	64.2333
1.0779	64.2667
1.0845	64.3
1.0942	64.3333
1.1031	64.3667
1.0929	64.4
1.0773	64.4333
1.0817	64.4667
1.0926	64.5
1.1046	64.5333
1.0938	64.5667
1.0791	64.6
1.0776	64.6333
1.0949	64.6667
1.1062	64.7
1.0977	64.7333
1.0831	64.7667
1.0769	64.8
1.0778	64.8333
1.1092	64.8667
1.0913	64.9
1.0859	64.9333
1.0815	64.9667
1.0974	65
1.114	65.0333
1.0941	65.0667
1.0826	65.1
1.0979	65.1333
1.1072	65.1667
1.0961	65.2
1.0861	65.2333
1.0912	65.2667
1.108	65.3
1.1027	65.3333
1.0873	65.3667
1.088	65.4
1.0834	65.4333
1.1104	65.4667
1.103	65.5
1.1004	65.5333
1.0861	65.5667
1.0928	65.6
1.1113	65.6333
1.1114	65.6667
1.1029	65.7
1.0862	65.7333
1.0886	65.7667
1.1028	65.8
1.1209	65.8333
1.1095	65.8667
1.096	65.9
1.0814	65.9333
1.1069	65.9667
1.1109	66
1.1026	66.0333
1.0891	66.0667
1.1058	66.1
1.1092	66.1333
1.1119	66.1667
1.1093	66.2
1.1054	66.2333
1.1059	66.2667
1.1122	66.3
1.1125	66.3333
1.1062	66.3667
1.1043	66.4
1.1078	66.4333
1.115	66.4667
1.1144	66.5
1.1092	66.5333
1.1056	66.5667
1.0925	66.6
[truncated: 7,002 more rows]
