# Supplementary material for: Auditory feedback effect on temporal patterns during self-pacing treadmill walking
Source: PLoS One. 2025 Nov 4;20(11):e0335971. doi: 10.1371/journal.pone.0335971 (PMC12585087; doi:10.1371/journal.pone.0335971)
Supplement: S2 File — This file archive contains gait events from the two test conditions (no sound and with sound) for all included participants, as well as the validation data for the accelerometer-based gait event detection algorithm. All data files are in CSV format. A readme file is included with the details of the file format and contents. (ZIP) [file pone.0335971.s003.zip › TreadmillSoundsData/TestConditions/WithSound/BeltSpeed/Subject12_WithSoundBeltspeed.csv]

BeltSpeed	Time
1.1852	0
1.1774	0.0333
1.174	0.0667
1.1878	0.1
1.1928	0.1333
1.1887	0.1667
1.1796	0.2
1.1607	0.2333
1.1459	0.2667
1.1732	0.3
1.184	0.3333
1.1753	0.3667
1.1584	0.4
1.1546	0.4333
1.1714	0.4667
1.1609	0.5
1.1577	0.5333
1.1589	0.5667
1.1597	0.6
1.1589	0.6333
1.1602	0.6667
1.1488	0.7
1.1426	0.7333
1.1407	0.7667
1.1386	0.8
1.1439	0.8333
1.1417	0.8667
1.1366	0.9
1.1303	0.9333
1.1302	0.9667
1.1286	1
1.1275	1.0333
1.1216	1.0667
1.1172	1.1
1.121	1.1333
1.112	1.1667
1.1136	1.2
1.1116	1.2333
1.1075	1.2667
1.0833	1.3
1.1065	1.3333
1.0954	1.3667
1.1065	1.4
1.0925	1.4333
1.0707	1.4667
1.0678	1.5
1.0817	1.5333
1.079	1.5667
1.0732	1.6
1.0575	1.6333
1.0624	1.6667
1.0653	1.7
1.0659	1.7333
1.0699	1.7667
1.0359	1.8
1.0311	1.8333
1.0522	1.8667
1.0576	1.9
1.0539	1.9333
1.047	1.9667
1.0258	2
1.0116	2.0333
1.0187	2.0667
1.0463	2.1
1.0402	2.1333
1.0306	2.1667
1.0087	2.2
1.0058	2.2333
1.0129	2.2667
1.0385	2.3
1.0218	2.3333
1.0191	2.3667
0.9985	2.4
0.9924	2.4333
1.0196	2.4667
1.0088	2.5
1	2.5333
1.003	2.5667
0.9995	2.6
0.9934	2.6333
0.9967	2.6667
0.9922	2.7
0.9872	2.7333
0.9741	2.7667
0.9817	2.8
0.978	2.8333
0.9858	2.8667
0.983	2.9
0.9647	2.9333
0.9531	2.9667
0.9596	3
0.9677	3.0333
0.9638	3.0667
0.9641	3.1
0.9454	3.1333
0.934	3.1667
0.9378	3.2
0.9501	3.2333
0.938	3.2667
0.9335	3.3
0.9216	3.3333
0.9112	3.3667
0.9383	3.4
0.9411	3.4333
0.9284	3.4667
0.9095	3.5
0.9017	3.5333
0.9235	3.5667
0.9213	3.6
0.9156	3.6333
0.8966	3.6667
0.8943	3.7
0.9047	3.7333
0.9077	3.7667
0.9089	3.8
0.8845	3.8333
0.8693	3.8667
0.878	3.9
0.898	3.9333
0.896	3.9667
0.8904	4
0.8742	4.0333
0.8555	4.0667
0.8578	4.1
0.8809	4.1333
0.8835	4.1667
0.8763	4.2
0.8599	4.2333
0.8425	4.2667
0.8599	4.3
0.864	4.3333
0.8655	4.3667
0.8472	4.4
0.8394	4.4333
0.8644	4.4667
0.8522	4.5
0.8507	4.5333
0.8399	4.5667
0.8438	4.6
0.848	4.6333
0.8497	4.6667
0.8465	4.7
0.832	4.7333
0.8269	4.7667
0.8345	4.8
0.8391	4.8333
0.8374	4.8667
0.8369	4.9
0.8013	4.9333
0.81	4.9667
0.8181	5
0.8253	5.0333
0.8286	5.0667
0.817	5.1
0.7966	5.1333
0.7903	5.1667
0.8101	5.2
0.8188	5.2333
0.8104	5.2667
0.7953	5.3
0.783	5.3333
0.8015	5.3667
0.8125	5.4
0.805	5.4333
0.7687	5.4667
0.7895	5.5
0.7986	5.5333
0.8114	5.5667
0.7948	5.6
0.775	5.6333
0.7774	5.6667
0.7946	5.7
0.7895	5.7333
0.7763	5.7667
0.7757	5.8
0.7844	5.8333
0.7873	5.8667
0.7816	5.9
0.7668	5.9333
0.7643	5.9667
0.7683	6
0.7839	6.0333
0.7771	6.0667
0.7719	6.1
0.7597	6.1333
0.7611	6.1667
0.7676	6.2
0.78	6.2333
0.7731	6.2667
0.7626	6.3
0.749	6.3333
0.7657	6.3667
0.7758	6.4
0.7666	6.4333
0.7499	6.4667
0.7445	6.5
0.762	6.5333
0.7696	6.5667
0.745	6.6
0.739	6.6333
0.7472	6.6667
0.7549	6.7
0.7538	6.7333
0.7423	6.7667
0.7277	6.8
0.7383	6.8333
0.7488	6.8667
0.7441	6.9
0.7431	6.9333
0.7245	6.9667
0.7184	7
0.7307	7.0333
0.7426	7.0667
0.7356	7.1
0.7318	7.1333
0.7017	7.1667
0.7134	7.2
0.734	7.2333
0.7334	7.2667
0.7317	7.3
0.7154	7.3333
0.6947	7.3667
0.7141	7.4
0.7358	7.4333
0.7224	7.4667
0.7112	7.5
0.7133	7.5333
0.7237	7.5667
0.7327	7.6
0.7255	7.6333
0.7109	7.6667
0.7051	7.7
0.6983	7.7333
0.7374	7.7667
0.7313	7.8
0.7239	7.8333
0.7114	7.8667
0.7084	7.9
0.7207	7.9333
0.7451	7.9667
0.7403	8
0.7282	8.0333
0.7097	8.0667
0.7134	8.1
0.7352	8.1333
0.7472	8.1667
0.7392	8.2
0.723	8.2333
0.7119	8.2667
0.7132	8.3
0.7436	8.3333
0.746	8.3667
0.7336	8.4
0.7156	8.4333
0.7281	8.4667
0.755	8.5
0.7399	8.5333
0.7261	8.5667
0.7304	8.6
0.7405	8.6333
0.7461	8.6667
0.7391	8.7
0.7255	8.7333
0.729	8.7667
0.741	8.8
0.7531	8.8333
0.7384	8.8667
0.7301	8.9
0.7285	8.9333
0.7278	8.9667
0.7588	9
0.7559	9.0333
0.7401	9.0667
0.7314	9.1
0.7325	9.1333
0.74	9.1667
0.7691	9.2
0.7667	9.2333
0.7536	9.2667
0.7366	9.3
0.7324	9.3333
0.7681	9.3667
0.7596	9.4
0.7592	9.4333
0.7439	9.4667
0.7612	9.5
0.7803	9.5333
0.76	9.5667
0.7617	9.6
0.7633	9.6333
0.7771	9.6667
0.7774	9.7
0.7666	9.7333
0.7654	9.7667
0.7675	9.8
0.784	9.8333
0.786	9.8667
0.7669	9.9
0.7597	9.9333
0.7757	9.9667
0.7877	10
0.7972	10.0333
0.7838	10.0667
0.7702	10.1
0.7572	10.1333
0.7686	10.1667
0.7963	10.2
0.8047	10.2333
0.791	10.2667
0.7745	10.3
0.767	10.3333
0.7915	10.3667
0.8111	10.4
0.7854	10.4333
0.774	10.4667
0.7913	10.5
0.7929	10.5333
0.7871	10.5667
0.781	10.6
0.7795	10.6333
0.79	10.6667
0.8029	10.7
0.7935	10.7333
0.7831	10.7667
0.7847	10.8
0.7908	10.8333
0.8092	10.8667
0.8033	10.9
0.799	10.9333
0.7769	10.9667
0.784	11
0.788	11.0333
0.8162	11.0667
0.8054	11.1
0.7985	11.1333
0.7852	11.1667
0.7835	11.2
0.8078	11.2333
0.8213	11.2667
0.8121	11.3
0.7976	11.3333
0.7886	11.3667
0.8124	11.4
0.8279	11.4333
0.8098	11.4667
0.7958	11.5
0.8035	11.5333
0.816	11.5667
0.8144	11.6
0.8069	11.6333
0.7965	11.6667
0.8191	11.7
0.8233	11.7333
0.8129	11.7667
0.8094	11.8
0.8092	11.8333
0.8223	11.8667
0.8294	11.9
0.8232	11.9333
0.8106	11.9667
0.8111	12
0.8149	12.0333
0.8333	12.0667
0.8251	12.1
0.8122	12.1333
0.811	12.1667
0.807	12.2
0.8283	12.2333
0.8472	12.2667
0.8342	12.3
0.822	12.3333
0.8115	12.3667
0.8311	12.4
0.8518	12.4333
0.8394	12.4667
0.8217	12.5
0.8252	12.5333
0.8453	12.5667
0.8349	12.6
0.8305	12.6333
0.8194	12.6667
0.8373	12.7
0.8366	12.7333
0.8293	12.7667
0.8313	12.8
0.834	12.8333
0.839	12.8667
0.8383	12.9
0.8316	12.9333
0.826	12.9667
0.8292	13
0.8353	13.0333
0.8385	13.0667
0.8369	13.1
0.8253	13.1333
0.8199	13.1667
0.8275	13.2
0.8281	13.2333
0.8297	13.2667
0.8286	13.3
0.8109	13.3333
0.8233	13.3667
0.8291	13.4
0.8217	13.4333
0.8144	13.4667
0.8089	13.5
0.8187	13.5333
0.8256	13.5667
0.8189	13.6
0.805	13.6333
0.8025	13.6667
0.8152	13.7
0.8185	13.7333
0.8154	13.7667
0.7884	13.8
0.8019	13.8333
0.8111	13.8667
0.8155	13.9
0.8215	13.9333
0.8006	13.9667
0.7842	14
0.7859	14.0333
0.807	14.0667
0.8112	14.1
0.8063	14.1333
0.7897	14.1667
0.7842	14.2
0.7982	14.2333
0.8054	14.2667
0.8029	14.3
0.799	14.3333
0.7761	14.3667
0.7996	14.4
0.8079	14.4333
0.7995	14.4667
0.7862	14.5
0.7849	14.5333
0.8023	14.5667
0.8045	14.6
0.7945	14.6333
0.7807	14.6667
0.7859	14.7
0.8002	14.7333
0.8021	14.7667
0.7804	14.8
0.7713	14.8333
0.7794	14.8667
0.7917	14.9
0.8019	14.9333
0.7965	14.9667
0.7791	15
0.765	15.0333
0.771	15.0667
0.7919	15.1
0.8042	15.1333
0.7944	15.1667
0.7819	15.2
0.7653	15.2333
0.7719	15.2667
0.7994	15.3
0.8012	15.3333
0.7762	15.3667
0.7773	15.4
0.7822	15.4333
0.8079	15.4667
0.7899	15.5
0.7761	15.5333
0.7807	15.5667
0.7983	15.6
0.8062	15.6333
0.791	15.6667
0.7813	15.7
0.7877	15.7333
0.8043	15.7667
0.81	15.8
0.7718	15.8333
0.7944	15.8667
0.7941	15.9
0.8177	15.9333
0.8059	15.9667
0.7877	16
0.7772	16.0333
0.796	16.0667
0.818	16.1
0.8063	16.1333
0.792	16.1667
0.7964	16.2
0.8095	16.2333
0.8061	16.2667
0.8043	16.3
0.7816	16.3333
0.8058	16.3667
0.8176	16.4
0.8269	16.4333
0.8114	16.4667
0.7903	16.5
0.7983	16.5333
0.8258	16.5667
0.8237	16.6
0.8045	16.6333
0.8104	16.6667
0.8233	16.7
0.8176	16.7333
0.8197	16.7667
0.7952	16.8
0.8233	16.8333
0.8369	16.8667
0.8255	16.9
0.8236	16.9333
0.813	16.9667
0.8314	17
0.8503	17.0333
0.8383	17.0667
0.8285	17.1
0.8362	17.1333
0.8502	17.1667
0.8477	17.2
0.8402	17.2333
0.8206	17.2667
0.8411	17.3
0.8678	17.3333
0.8556	17.3667
0.8487	17.4
0.8381	17.4333
0.8602	17.4667
0.8785	17.5
0.869	17.5333
0.857	17.5667
0.8633	17.6
0.8794	17.6333
0.8756	17.6667
0.8755	17.7
0.8456	17.7333
0.8699	17.7667
0.8879	17.8
0.8878	17.8333
0.8811	17.8667
0.8568	17.9
0.8663	17.9333
0.8899	17.9667
0.8967	18
0.8809	18.0333
0.871	18.0667
0.8792	18.1
0.8966	18.1333
0.8923	18.1667
0.8849	18.2
0.8696	18.2333
0.8854	18.2667
0.9023	18.3
0.8991	18.3333
0.8959	18.3667
0.8905	18.4
0.9054	18.4333
0.9081	18.4667
0.9037	18.5
0.9066	18.5333
0.9098	18.5667
0.9222	18.6
0.9155	18.6333
0.9107	18.6667
0.9138	18.7
0.9301	18.7333
0.9226	18.7667
0.9243	18.8
0.9112	18.8333
0.9198	18.8667
0.9401	18.9
0.9335	18.9333
0.9264	18.9667
0.917	19
0.9224	19.0333
0.9431	19.0667
0.9516	19.1
0.935	19.1333
0.9231	19.1667
0.9298	19.2
0.9554	19.2333
0.9287	19.2667
0.9429	19.3
0.9318	19.3333
0.9514	19.3667
0.9653	19.4
0.9637	19.4333
0.9446	19.4667
0.9466	19.5
0.9626	19.5333
0.9755	19.5667
0.9645	19.6
0.953	19.6333
0.9549	19.6667
0.9763	19.7
0.9714	19.7333
0.9604	19.7667
0.9652	19.8
0.9707	19.8333
1.001	19.8667
0.984	19.9
0.9741	19.9333
0.9731	19.9667
0.9854	20
1.0065	20.0333
0.9962	20.0667
0.9816	20.1
0.9847	20.1333
1.003	20.1667
1.0037	20.2
0.9967	20.2333
0.9764	20.2667
0.9978	20.3
1.0106	20.3333
1.0288	20.3667
1.0042	20.4
0.9902	20.4333
0.9841	20.4667
1.0145	20.5
1.0306	20.5333
1.0113	20.5667
1.0052	20.6
1.0154	20.6333
1.0147	20.6667
1.0181	20.7
1.0076	20.7333
1.0107	20.7667
1.0159	20.8
1.0194	20.8333
1.0342	20.8667
1.0233	20.9
1.0255	20.9333
1.0203	20.9667
1.019	21
1.0198	21.0333
1.0248	21.0667
1.0363	21.1
1.0295	21.1333
1.0279	21.1667
1.0311	21.2
1.0193	21.2333
1.04	21.2667
1.0437	21.3
1.0426	21.3333
1.0433	21.3667
1.0386	21.4
1.058	21.4333
1.0507	21.4667
1.0552	21.5
1.0539	21.5333
1.0616	21.5667
1.0687	21.6
1.0617	21.6333
1.0615	21.6667
1.0656	21.7
1.0673	21.7333
1.0696	21.7667
1.0695	21.8
1.0675	21.8333
1.08	21.8667
1.076	21.9
1.0735	21.9333
1.0715	21.9667
1.0715	22
1.0751	22.0333
1.0846	22.0667
1.0799	22.1
1.0752	22.1333
1.076	22.1667
1.0828	22.2
1.0884	22.2333
1.0746	22.2667
1.082	22.3
1.0809	22.3333
1.1058	22.3667
1.1059	22.4
1.0924	22.4333
1.0852	22.4667
1.0952	22.5
1.111	22.5333
1.1041	22.5667
1.0903	22.6
1.0884	22.6333
1.1048	22.6667
1.1146	22.7
1.0973	22.7333
1.0819	22.7667
1.097	22.8
1.1146	22.8333
1.1168	22.8667
1.0968	22.9
1.0842	22.9333
1.0967	22.9667
1.1203	23
1.1145	23.0333
1.0959	23.0667
1.0925	23.1
1.1084	23.1333
1.114	23.1667
1.1067	23.2
1.1006	23.2333
1.0813	23.2667
1.1065	23.3
1.1227	23.3333
1.1244	23.3667
1.1063	23.4
1.1062	23.4333
1.1201	23.4667
1.1247	23.5
1.1167	23.5333
1.113	23.5667
1.1173	23.6
1.1281	23.6333
1.1253	23.6667
1.1167	23.7
1.1115	23.7333
1.1137	23.7667
1.1317	23.8
1.1271	23.8333
1.1284	23.8667
1.1244	23.9
1.131	23.9333
1.1265	23.9667
1.1308	24
1.1322	24.0333
1.1311	24.0667
1.1352	24.1
1.1328	24.1333
1.1347	24.1667
1.1402	24.2
1.1239	24.2333
1.1288	24.2667
1.1377	24.3
1.1434	24.3333
1.1507	24.3667
1.1386	24.4
1.1359	24.4333
1.1355	24.4667
1.1524	24.5
1.1588	24.5333
1.1454	24.5667
1.1368	24.6
1.1457	24.6333
1.1601	24.6667
1.1586	24.7
1.13	24.7333
1.136	24.7667
1.1533	24.8
1.1724	24.8333
1.1617	24.8667
1.1439	24.9
1.1291	24.9333
1.1524	24.9667
1.1752	25
1.1641	25.0333
1.1489	25.0667
1.1557	25.1
1.1633	25.1333
1.1595	25.1667
1.1574	25.2
1.1399	25.2333
1.1534	25.2667
1.1712	25.3
1.1774	25.3333
1.1613	25.3667
1.1409	25.4
1.1407	25.4333
1.1549	25.4667
1.1814	25.5
1.1787	25.5333
1.167	25.5667
1.1493	25.6
1.1426	25.6333
1.1669	25.6667
1.1838	25.7
1.1709	25.7333
1.1664	25.7667
1.152	25.8
1.1735	25.8333
1.191	25.8667
1.1916	25.9
1.1785	25.9333
1.1611	25.9667
1.1589	26
1.1791	26.0333
1.2014	26.0667
1.196	26.1
1.1833	26.1333
1.17	26.1667
1.1569	26.2
1.1981	26.2333
1.2087	26.2667
1.2091	26.3
1.185	26.3333
1.1726	26.3667
1.1891	26.4
1.2133	26.4333
1.2109	26.4667
1.1928	26.5
1.1884	26.5333
1.209	26.5667
1.213	26.6
1.2031	26.6333
1.1935	26.6667
1.1854	26.7
1.2164	26.7333
1.2203	26.7667
1.2191	26.8
1.1996	26.8333
1.2057	26.8667
1.2239	26.9
1.2285	26.9333
1.2165	26.9667
1.2055	27
1.211	27.0333
1.2287	27.0667
1.2296	27.1
1.2269	27.1333
1.1905	27.1667
1.2035	27.2
1.2221	27.2333
1.2502	27.2667
1.2385	27.3
1.2224	27.3333
1.2019	27.3667
1.1949	27.4
1.2224	27.4333
1.2446	27.4667
1.2326	27.5
1.2173	27.5333
1.2143	27.5667
1.2186	27.6
1.2072	27.6333
1.2356	27.6667
1.2417	27.7
1.2363	27.7333
1.2157	27.7667
1.2144	27.8
1.2215	27.8333
1.2468	27.8667
1.2434	27.9
1.2319	27.9333
1.2146	27.9667
1.2187	28
1.2384	28.0333
1.2493	28.0667
1.2416	28.1
1.2076	28.1333
1.2144	28.1667
1.2302	28.2
1.2563	28.2333
1.2527	28.2667
1.2416	28.3
1.2227	28.3333
1.2081	28.3667
1.2257	28.4
1.2527	28.4333
1.2623	28.4667
1.2388	28.5
1.2281	28.5333
1.238	28.5667
1.2377	28.6
1.2344	28.6333
1.2379	28.6667
1.2333	28.7
1.2385	28.7333
1.239	28.7667
1.236	28.8
1.2331	28.8333
1.23	28.8667
1.2323	28.9
1.2361	28.9333
1.2389	28.9667
1.2371	29
1.2295	29.0333
1.2303	29.0667
1.213	29.1
1.2259	29.1333
1.2422	29.1667
1.2405	29.2
1.2328	29.2333
1.2275	29.2667
1.2311	29.3
1.2428	29.3333
1.239	29.3667
1.2298	29.4
1.2209	29.4333
1.2338	29.4667
1.2429	29.5
1.2365	29.5333
1.2283	29.5667
1.2036	29.6
1.2302	29.6333
1.2439	29.6667
1.2438	29.7
1.2259	29.7333
1.2176	29.7667
1.2264	29.8
1.2462	29.8333
1.2372	29.8667
1.2228	29.9
1.2154	29.9333
1.2339	29.9667
1.2452	30
1.2362	30.0333
1.2277	30.0667
1.1978	30.1
1.2217	30.1333
1.2454	30.1667
1.258	30.2
1.2421	30.2333
1.2268	30.2667
1.2058	30.3
1.1967	30.3333
1.2204	30.3667
1.2475	30.4
1.245	30.4333
1.2224	30.4667
1.2128	30.5
1.2149	30.5333
1.2132	30.5667
1.2393	30.6
1.2379	30.6333
1.2232	30.6667
1.2164	30.7
1.2233	30.7333
1.2374	30.7667
1.2263	30.8
1.2215	30.8333
1.223	30.8667
1.2243	30.9
1.2329	30.9333
1.2388	30.9667
1.2341	31
1.231	31.0333
1.1979	31.0667
1.2186	31.1
1.2342	31.1333
1.2505	31.1667
1.2349	31.2
1.2262	31.2333
1.2038	31.2667
1.1957	31.3
1.22	31.3333
1.2463	31.3667
1.2427	31.4
1.2231	31.4333
1.2098	31.4667
1.2219	31.5
1.2249	31.5333
1.2096	31.5667
1.2296	31.6
1.2237	31.6333
1.2282	31.6667
1.2198	31.7
1.2203	31.7333
1.2169	31.7667
1.2189	31.8
1.2186	31.8333
1.2181	31.8667
1.2197	31.9
1.2127	31.9333
1.2096	31.9667
1.2169	32
1.1979	32.0333
1.2074	32.0667
1.2146	32.1
1.2104	32.1333
1.2101	32.1667
1.2029	32.2
1.2004	32.2333
1.2015	32.2667
1.2045	32.3
1.2089	32.3333
1.206	32.3667
1.1979	32.4
1.1941	32.4333
1.2009	32.4667
1.2089	32.5
1.1889	32.5333
1.1893	32.5667
1.1838	32.6
1.2022	32.6333
1.215	32.6667
1.2025	32.7
1.1906	32.7333
1.1804	32.7667
1.2012	32.8
1.2187	32.8333
1.2069	32.8667
1.1913	32.9
1.1863	32.9333
1.2049	32.9667
1.2111	33
1.1905	33.0333
1.1751	33.0667
1.1931	33.1
1.2187	33.1333
1.2156	33.1667
1.2032	33.2
1.1809	33.2333
1.1697	33.2667
1.1937	33.3
1.2179	33.3333
1.2173	33.3667
1.1964	33.4
1.1853	33.4333
1.1973	33.4667
1.2087	33.5
1.195	33.5333
1.1976	33.5667
1.1984	33.6
1.1924	33.6333
1.2044	33.6667
1.1948	33.7
1.1935	33.7333
1.1912	33.7667
1.1947	33.8
1.1938	33.8333
1.1939	33.8667
1.1931	33.9
1.1945	33.9333
1.1949	33.9667
1.1952	34
1.2009	34.0333
1.175	34.0667
1.186	34.1
1.1954	34.1333
1.2081	34.1667
1.1997	34.2
1.1972	34.2333
1.1843	34.2667
1.1854	34.3
1.1922	34.3333
1.2059	34.3667
1.2002	34.4
1.1922	34.4333
1.1781	34.4667
1.1873	34.5
1.2114	34.5333
1.1905	34.5667
1.1917	34.6
1.1802	34.6333
1.184	34.6667
1.2026	34.7
1.2173	34.7333
1.2094	34.7667
1.1974	34.8
1.1794	34.8333
1.1808	34.8667
1.2028	34.9
1.2219	34.9333
1.2135	34.9667
1.1977	35
1.1832	35.0333
1.1886	35.0667
1.2013	35.1
1.2178	35.1333
1.2197	35.1667
1.2043	35.2
1.1884	35.2333
1.2001	35.2667
1.2175	35.3
1.2102	35.3333
1.205	35.3667
1.2054	35.4
1.2092	35.4333
1.223	35.4667
1.2159	35.5
1.2148	35.5333
1.2043	35.5667
1.1931	35.6
1.2144	35.6333
1.224	35.6667
1.2278	35.7
1.2132	35.7333
1.2118	35.7667
1.2096	35.8
1.2268	35.8333
1.2266	35.8667
1.2236	35.9
1.2124	35.9333
1.215	35.9667
1.2179	36
1.2351	36.0333
1.2395	36.0667
1.2093	36.1
1.2112	36.1333
1.2118	36.1667
1.2331	36.2
1.2455	36.2333
1.235	36.2667
1.224	36.3
1.2078	36.3333
1.2173	36.3667
1.2407	36.4
1.25	36.4333
1.2279	36.4667
1.215	36.5
1.2237	36.5333
1.2408	36.5667
1.2322	36.6
1.2169	36.6333
1.2098	36.6667
1.2216	36.7
1.2401	36.7333
1.25	36.7667
1.2383	36.8
1.2231	36.8333
1.207	36.8667
1.2158	36.9
1.2428	36.9333
1.2545	36.9667
1.2438	37
1.2266	37.0333
1.2111	37.0667
1.2238	37.1
1.2342	37.1333
1.2473	37.1667
1.2427	37.2
1.2361	37.2333
1.2322	37.2667
1.2359	37.3
1.2322	37.3333
1.2347	37.3667
1.2353	37.4
1.2357	37.4333
1.2354	37.4667
1.2354	37.5
1.2316	37.5333
1.2408	37.5667
1.2191	37.6
1.2335	37.6333
1.2366	37.6667
1.2368	37.7
1.2305	37.7333
1.2193	37.7667
1.2205	37.8
1.2332	37.8333
1.2377	37.8667
1.2265	37.9
1.2184	37.9333
1.2252	37.9667
1.2406	38
1.2352	38.0333
1.2212	38.0667
1.2006	38.1
1.2259	38.1333
1.2539	38.1667
1.2477	38.2
1.2258	38.2333
1.2069	38.2667
1.1976	38.3
1.2253	38.3333
1.2487	38.3667
1.2412	38.4
1.2207	38.4333
1.2127	38.4667
1.2155	38.5
1.2121	38.5333
1.2391	38.5667
1.2278	38.6
1.233	38.6333
1.2141	38.6667
1.2265	38.7
1.2394	38.7333
1.2364	38.7667
1.2207	38.8
1.2173	38.8333
1.2234	38.8667
1.2426	38.9
1.2384	38.9333
1.2292	38.9667
1.2134	39
1.2194	39.0333
1.2365	39.0667
1.2291	39.1
1.2356	39.1333
1.2351	39.1667
1.2199	39.2
1.2226	39.2333
1.2354	39.2667
1.2299	39.3
1.224	39.3333
1.2226	39.3667
1.2247	39.4
1.2386	39.4333
1.2405	39.4667
1.231	39.5
1.2216	39.5333
1.23	39.5667
1.2288	39.6
1.244	39.6333
1.2305	39.6667
1.2347	39.7
1.2351	39.7333
1.2403	39.7667
1.2337	39.8
1.2347	39.8333
1.2344	39.8667
1.2363	39.9
1.2482	39.9333
1.2446	39.9667
1.2432	40
1.2361	40.0333
1.2295	40.0667
1.239	40.1
1.2592	40.1333
1.2621	40.1667
1.2547	40.2
1.2504	40.2333
1.2482	40.2667
1.262	40.3
1.2682	40.3333
1.2598	40.3667
1.2548	40.4
1.2594	40.4333
1.2774	40.4667
1.2742	40.5
1.2692	40.5333
1.2451	40.5667
1.258	40.6
1.2803	40.6333
1.2866	40.6667
1.2796	40.7
1.2677	40.7333
1.2762	40.7667
1.2875	40.8
1.2821	40.8333
1.2738	40.8667
1.2781	40.9
1.2779	40.9333
1.2935	40.9667
1.2865	41
1.2867	41.0333
1.2806	41.0667
1.2673	41.1
1.2822	41.1333
1.2998	41.1667
1.304	41.2
1.2914	41.2333
1.2687	41.2667
1.2669	41.3
1.2843	41.3333
1.3071	41.3667
1.2986	41.4
1.2807	41.4333
1.2731	41.4667
1.298	41.5
1.3035	41.5333
1.2899	41.5667
1.273	41.6
1.2944	41.6333
1.3035	41.6667
1.3078	41.7
1.2883	41.7333
1.2725	41.7667
1.2844	41.8
1.3078	41.8333
1.3021	41.8667
1.2939	41.9
1.2803	41.9333
1.2881	41.9667
1.3007	42
1.3143	42.0333
1.2967	42.0667
1.2764	42.1
1.2752	42.1333
1.3039	42.1667
1.3275	42.2
1.3152	42.2333
1.3064	42.2667
1.2818	42.3
1.2761	42.3333
1.2984	42.3667
1.3247	42.4
1.3195	42.4333
1.2976	42.4667
1.2882	42.5
1.303	42.5333
1.2998	42.5667
1.2944	42.6
1.3054	42.6333
1.3052	42.6667
1.3143	42.7
1.3035	42.7333
1.3045	42.7667
1.301	42.8
1.3046	42.8333
1.3189	42.8667
1.3142	42.9
1.3114	42.9333
1.2998	42.9667
1.3044	43
1.3133	43.0333
1.3187	43.0667
1.3001	43.1
1.3015	43.1333
1.3022	43.1667
1.3154	43.2
1.3255	43.2333
1.3297	43.2667
1.3149	43.3
1.299	43.3333
1.2922	43.3667
1.3117	43.4
1.3349	43.4333
1.3222	43.4667
1.3022	43.5
1.2979	43.5333
1.3173	43.5667
1.2967	43.6
1.3021	43.6333
1.3067	43.6667
1.3234	43.7
1.3246	43.7333
1.3173	43.7667
1.2999	43.8
1.3011	43.8333
1.3046	43.8667
1.3283	43.9
1.3278	43.9333
1.3191	43.9667
1.3003	44
1.292	44.0333
1.3191	44.0667
1.3162	44.1
1.3202	44.1333
1.3098	44.1667
1.3065	44.2
1.3021	44.2333
1.3169	44.2667
1.3074	44.3
1.3069	44.3333
1.3049	44.3667
1.3083	44.4
1.3134	44.4333
1.3112	44.4667
1.3008	44.5
1.2961	44.5333
1.3065	44.5667
1.2966	44.6
1.302	44.6333
1.29	44.6667
1.3037	44.7
1.2966	44.7333
1.2942	44.7667
1.2864	44.8
1.2861	44.8333
1.2867	44.8667
1.2934	44.9
1.2923	44.9333
1.2915	44.9667
1.2762	45
1.2843	45.0333
1.2712	45.0667
1.2819	45.1
1.2828	45.1333
1.2855	45.1667
1.2778	45.2
1.276	45.2333
1.2781	45.2667
1.2783	45.3
1.2753	45.3333
1.2723	45.3667
1.2748	45.4
1.2753	45.4333
1.2755	45.4667
1.2726	45.5
1.267	45.5333
1.2558	45.5667
1.2625	45.6
1.2674	45.6333
1.2741	45.6667
1.2709	45.7
1.2674	45.7333
1.2637	45.7667
1.2617	45.8
1.2671	45.8333
1.2702	45.8667
1.2685	45.9
1.2663	45.9333
1.2571	45.9667
1.2623	46
1.2665	46.0333
1.2644	46.0667
1.2537	46.1
1.2494	46.1333
1.2608	46.1667
1.2737	46.2
1.2764	46.2333
1.2692	46.2667
1.2605	46.3
1.2438	46.3333
1.2521	46.3667
1.27	46.4
1.2729	46.4333
1.2531	46.4667
1.2407	46.5
1.2554	46.5333
1.267	46.5667
1.2438	46.6
1.2404	46.6333
1.2455	46.6667
1.2746	46.7
1.2745	46.7333
1.256	46.7667
1.2388	46.8
1.243	46.8333
1.2694	46.8667
1.2762	46.9
1.2673	46.9333
1.2517	46.9667
1.2427	47
1.2589	47.0333
1.2832	47.0667
1.254	47.1
1.256	47.1333
1.2561	47.1667
1.2657	47.2
1.2748	47.2333
1.2871	47.2667
1.2742	47.3
1.2633	47.3333
1.2487	47.3667
1.2668	47.4
1.2897	47.4333
1.2859	47.4667
1.2685	47.5
1.2563	47.5333
1.279	47.5667
1.2748	47.6
1.2715	47.6333
1.2759	47.6667
1.2853	47.7
1.2861	47.7333
1.2811	47.7667
1.2744	47.8
1.2731	47.8333
1.275	47.8667
1.2905	47.9
1.2895	47.9333
1.2869	47.9667
1.275	48
1.2739	48.0333
1.282	48.0667
1.275	48.1
1.2886	48.1333
1.2917	48.1667
1.2819	48.2
1.2781	48.2333
1.2817	48.2667
1.2882	48.3
1.2821	48.3333
1.2826	48.3667
1.2823	48.4
1.2911	48.4333
1.2912	48.4667
1.2836	48.5
1.2842	48.5333
1.2876	48.5667
1.2849	48.6
1.2891	48.6333
1.2858	48.6667
1.2942	48.7
1.2909	48.7333
1.2866	48.7667
1.2859	48.8
1.2883	48.8333
1.2898	48.8667
1.2884	48.9
1.2907	48.9333
1.2891	48.9667
1.2911	49
1.2898	49.0333
1.29	49.0667
1.2783	49.1
1.2881	49.1333
1.2968	49.1667
1.3054	49.2
1.3021	49.2333
1.2958	49.2667
1.2931	49.3
1.2915	49.3333
1.295	49.3667
1.3021	49.4
1.3006	49.4333
1.2943	49.4667
1.2893	49.5
1.295	49.5333
1.3048	49.5667
1.2903	49.6
1.2886	49.6333
1.2875	49.6667
1.3066	49.7
1.3158	49.7333
1.3034	49.7667
1.2898	49.8
1.2866	49.8333
1.2952	49.8667
1.3192	49.9
1.3194	49.9333
1.3089	49.9667
1.2911	50
1.2841	50.0333
1.3042	50.0667
1.3085	50.1
1.3193	50.1333
1.3117	50.1667
1.3036	50.2
1.2937	50.2333
1.3082	50.2667
1.3019	50.3
1.3063	50.3333
1.313	50.3667
1.3074	50.4
1.3066	50.4333
1.3078	50.4667
1.3133	50.5
1.3132	50.5333
1.3116	50.5667
1.2913	50.6
1.3015	50.6333
1.3156	50.6667
1.3249	50.7
1.3143	50.7333
1.292	50.7667
1.2903	50.8
1.3005	50.8333
1.3252	50.8667
1.3207	50.9
1.3073	50.9333
1.2901	50.9667
1.294	51
1.3206	51.0333
1.3249	51.0667
1.2996	51.1
1.2888	51.1333
1.2885	51.1667
1.3124	51.2
1.3376	51.2333
1.3223	51.2667
1.3108	51.3
1.2886	51.3333
1.2842	51.3667
1.3121	51.4
1.3347	51.4333
1.3275	51.4667
1.3049	51.5
1.2997	51.5333
1.3037	51.5667
1.2952	51.6
1.3122	51.6333
1.3167	51.6667
1.3148	51.7
1.3028	51.7333
1.3075	51.7667
1.317	51.8
1.3088	51.8333
1.3082	51.8667
1.3079	51.9
1.3094	51.9333
1.3152	51.9667
1.313	52
1.3107	52.0333
1.3002	52.0667
1.2998	52.1
1.2905	52.1333
1.3096	52.1667
1.3158	52.2
1.3134	52.2333
1.3051	52.2667
1.3058	52.3
1.308	52.3333
1.3059	52.3667
1.3029	52.4
1.3001	52.4333
1.3045	52.4667
1.3032	52.5
1.3031	52.5333
1.2938	52.5667
1.2957	52.6
1.2847	52.6333
1.2957	52.6667
1.298	52.7
1.2974	52.7333
1.2907	52.7667
1.2924	52.8
1.2899	52.8333
1.29	52.8667
1.2909	52.9
1.2912	52.9333
1.2868	52.9667
1.286	53
1.2861	53.0333
1.2853	53.0667
1.2895	53.1
1.2617	53.1333
1.2737	53.1667
1.281	53.2
1.2944	53.2333
1.2911	53.2667
1.2865	53.3
1.2734	53.3333
1.2685	53.3667
1.2769	53.4
1.2889	53.4333
1.2862	53.4667
1.2728	53.5
1.2596	53.5333
1.2708	53.5667
1.2902	53.6
1.2646	53.6333
1.2604	53.6667
1.2516	53.7
1.2782	53.7333
1.2915	53.7667
1.2743	53.8
1.2585	53.8333
1.2531	53.8667
1.2815	53.9
1.2859	53.9333
1.2707	53.9667
1.2571	54
1.2635	54.0333
1.2772	54.0667
1.2816	54.1
1.2502	54.1333
1.2523	54.1667
1.2517	54.2
1.2759	54.2333
1.2805	54.2667
1.2679	54.3
1.2548	54.3333
1.2427	54.3667
1.2646	54.4
1.2841	54.4333
1.275	54.4667
1.257	54.5
1.2504	54.5333
1.2692	54.5667
1.2742	54.6
1.244	54.6333
1.2472	54.6667
1.2601	54.7
1.2799	54.7333
1.2712	54.7667
1.2592	54.8
1.2401	54.8333
1.2449	54.8667
1.2713	54.9
1.2805	54.9333
1.2643	54.9667
1.25	55
1.2429	55.0333
1.267	55.0667
1.2622	55.1
1.2417	55.1333
1.2434	55.1667
1.2563	55.2
1.2716	55.2333
1.2774	55.2667
1.2672	55.3
1.2521	55.3333
1.241	55.3667
1.2517	55.4
1.2766	55.4333
1.279	55.4667
1.2628	55.5
1.2478	55.5333
1.2521	55.5667
1.279	55.6
1.2489	55.6333
1.2531	55.6667
1.2636	55.7
1.2791	55.7333
1.2835	55.7667
1.2745	55.8
1.2562	55.8333
1.2597	55.8667
1.2811	55.9
1.2936	55.9333
1.2781	55.9667
1.2615	56
1.2592	56.0333
1.2763	56.0667
1.2946	56.1
1.2579	56.1333
1.2619	56.1667
1.27	56.2
1.294	56.2333
1.2974	56.2667
1.2873	56.3
1.27	56.3333
1.2606	56.3667
1.2808	56.4
1.3042	56.4333
1.3008	56.4667
1.2806	56.5
1.2675	56.5333
1.2793	56.5667
1.3018	56.6
1.2663	56.6333
1.2815	56.6667
1.2815	56.7
1.293	56.7333
1.293	56.7667
1.2786	56.8
1.2794	56.8333
1.2822	56.8667
1.3	56.9
1.2913	56.9333
1.2788	56.9667
1.2786	57
1.2856	57.0333
1.3013	57.0667
1.296	57.1
1.2903	57.1333
1.262	57.1667
1.2778	57.2
1.2844	57.2333
1.3193	57.2667
1.3005	57.3
1.2839	57.3333
1.2642	57.3667
1.2619	57.4
1.2931	57.4333
1.3096	57.4667
1.293	57.5
1.2808	57.5333
1.2741	57.5667
1.2738	57.6
1.2935	57.6333
1.2921	57.6667
1.2767	57.7
1.2651	57.7333
1.2784	57.7667
1.3109	57.8
1.3095	57.8333
1.2943	57.8667
1.2739	57.9
1.2671	57.9333
1.2971	57.9667
1.314	58
1.3029	58.0333
1.2864	58.0667
1.287	58.1
1.3048	58.1333
1.2991	58.1667
1.291	58.2
1.2757	58.2333
1.2802	58.2667
1.3018	58.3
1.3144	58.3333
1.3061	58.3667
1.2927	58.4
1.2751	58.4333
1.2865	58.4667
1.3102	58.5
1.3134	58.5333
1.2942	58.5667
1.2828	58.6
1.294	58.6333
1.3125	58.6667
1.3017	58.7
1.2781	58.7333
1.2877	58.7667
1.2973	58.8
1.313	58.8333
1.3029	58.8667
1.285	58.9
1.2902	58.9333
1.3022	58.9667
1.2976	59
1.2942	59.0333
1.2918	59.0667
1.2941	59.1
1.3029	59.1333
1.3018	59.1667
1.3023	59.2
1.2876	59.2333
1.279	59.2667
1.2894	59.3
1.3054	59.3333
1.316	59.3667
1.2994	59.4
1.2776	59.4333
1.2739	59.4667
1.3015	59.5
1.3094	59.5333
1.2898	59.5667
1.2932	59.6
1.2972	59.6333
1.2958	59.6667
1.2948	59.7
1.2924	59.7333
1.2757	59.7667
1.2918	59.8
1.2933	59.8333
1.2993	59.8667
1.3049	59.9
1.2982	59.9333
1.3011	59.9667
1.2975	60
1.2984	60.0333
1.3099	60.0667
1.3052	60.1
1.3045	60.1333
1.3008	60.1667
1.3023	60.2
1.306	60.2333
1.3006	60.2667
1.3015	60.3
1.2964	60.3333
1.3094	60.3667
1.317	60.4
1.3109	60.4333
1.308	60.4667
1.297	60.5
1.2957	60.5333
1.3055	60.5667
1.3148	60.6
1.3088	60.6333
1.295	60.6667
1.2949	60.7
1.3068	60.7333
1.3228	60.7667
1.2941	60.8
1.2887	60.8333
1.2883	60.8667
1.318	60.9
1.3312	60.9333
1.3117	60.9667
1.2957	61
1.2855	61.0333
1.3047	61.0667
1.3298	61.1
1.3283	61.1333
1.3106	61.1667
1.2964	61.2
1.2986	61.2333
1.3295	61.2667
1.3103	61.3
1.3067	61.3333
1.2992	61.3667
1.3119	61.4
1.3396	61.4333
1.3246	61.4667
1.3107	61.5
1.3014	61.5333
1.3142	61.5667
1.3397	61.6
1.3363	61.6333
1.3184	61.6667
1.306	61.7
1.3171	61.7333
1.3302	61.7667
1.3156	61.8
1.3055	61.8333
1.3191	61.8667
1.3258	61.9
1.3319	61.9333
1.3148	61.9667
1.2992	62
1.3035	62.0333
1.3248	62.0667
1.3263	62.1
1.3213	62.1333
1.3041	62.1667
1.299	62.2
1.3093	62.2333
1.3323	62.2667
1.3332	62.3
1.2989	62.3333
1.302	62.3667
1.3035	62.4
1.3475	62.4333
1.3296	62.4667
1.3142	62.5
1.3004	62.5333
1.3197	62.5667
1.3416	62.6
1.3311	62.6333
1.3152	62.6667
1.3102	62.7
1.3272	62.7333
1.3345	62.7667
1.3225	62.8
1.3058	62.8333
1.3063	62.8667
1.3228	62.9
1.3251	62.9333
1.3374	62.9667
1.3112	63
1.304	63.0333
1.3181	63.0667
1.3181	63.1
1.3159	63.1333
1.3128	63.1667
1.3146	63.2
1.3141	63.2333
1.3136	63.2667
1.3121	63.3
1.3118	63.3333
1.2928	63.3667
1.3041	63.4
1.2994	63.4333
1.307	63.4667
1.3103	63.5
1.3043	63.5333
1.3002	63.5667
1.292	63.6
1.295	63.6333
1.3027	63.6667
1.3003	63.7
1.2937	63.7333
1.2829	63.7667
1.2939	63.8
1.2963	63.8333
1.2987	63.8667
1.2714	63.9
1.2685	63.9333
1.2744	63.9667
1.2946	64
1.2956	64.0333
1.2852	64.0667
1.2625	64.1
1.2605	64.1333
1.2747	64.1667
1.2931	64.2
1.2863	64.2333
1.2737	64.2667
1.2573	64.3
1.2585	64.3333
1.2885	64.3667
1.2799	64.4
1.246	64.4333
1.2491	64.4667
1.2741	64.5
1.2827	64.5333
1.268	64.5667
1.2477	64.6
1.2382	64.6333
1.2651	64.6667
1.2812	64.7
1.2704	64.7333
1.253	64.7667
1.2476	64.8
1.2672	64.8333
1.2603	64.8667
1.2559	64.9
1.2394	64.9333
1.2529	64.9667
1.2549	65
1.2622	65.0333
1.2656	65.0667
1.2575	65.1
1.2549	65.1333
1.2487	65.1667
1.2503	65.2
1.2508	65.2333
1.255	65.2667
1.2534	65.3
1.2485	65.3333
1.2429	65.3667
1.2479	65.4
1.2571	65.4333
1.2301	65.4667
1.2374	65.5
1.23	65.5333
1.2518	65.5667
1.2653	65.6
1.2552	65.6333
1.2367	65.6667
1.223	65.7
1.2336	65.7333
1.261	65.7667
1.2611	65.8
1.2431	65.8333
1.2303	65.8667
1.2424	65.9
1.247	65.9333
1.2438	65.9667
1.2222	66
1.2326	66.0333
1.2384	66.0667
1.2484	66.1
1.2502	66.1333
1.2287	66.1667
1.2185	66.2
1.2232	66.2333
1.2446	66.2667
1.2415	66.3
1.2325	66.3333
1.2151	66.3667
1.2222	66.4
1.2442	66.4333
1.2423	66.4667
1.2325	66.5
1.1962	66.5333
1.2245	66.5667
1.2354	66.6
[truncated: 7,002 more rows]
