# Supplementary material for: Auditory feedback effect on temporal patterns during self-pacing treadmill walking
Source: PLoS One. 2025 Nov 4;20(11):e0335971. doi: 10.1371/journal.pone.0335971 (PMC12585087; doi:10.1371/journal.pone.0335971)
Supplement: S2 File — This file archive contains gait events from the two test conditions (no sound and with sound) for all included participants, as well as the validation data for the accelerometer-based gait event detection algorithm. All data files are in CSV format. A readme file is included with the details of the file format and contents. (ZIP) [file pone.0335971.s003.zip › TreadmillSoundsData/TestConditions/WithSound/BeltSpeed/Subject13_WithSoundBeltspeed.csv]

BeltSpeed	Time
1.1049	0
1.1018	0.0333
1.1028	0.0667
1.1216	0.1
1.1171	0.1333
1.1074	0.1667
1.1052	0.2
1.1092	0.2333
1.1235	0.2667
1.1213	0.3
1.1119	0.3333
1.1021	0.3667
1.1103	0.4
1.1247	0.4333
1.1268	0.4667
1.1033	0.5
1.0973	0.5333
1.1019	0.5667
1.1243	0.6
1.1395	0.6333
1.1221	0.6667
1.1089	0.7
1.0942	0.7333
1.101	0.7667
1.1234	0.8
1.1444	0.8333
1.1293	0.8667
1.1124	0.9
1.0988	0.9333
1.1077	0.9667
1.1385	1
1.1254	1.0333
1.111	1.0667
1.1052	1.1
1.1109	1.1333
1.108	1.1667
1.1124	1.2
1.1126	1.2333
1.1109	1.2667
1.1133	1.3
1.1124	1.3333
1.1125	1.3667
1.1138	1.4
1.1119	1.4333
1.113	1.4667
1.1136	1.5
1.1119	1.5333
1.113	1.5667
1.1129	1.6
1.1116	1.6333
1.1136	1.6667
1.1003	1.7
1.1044	1.7333
1.1041	1.7667
1.1102	1.8
1.1166	1.8333
1.1143	1.8667
1.1064	1.9
1.1086	1.9333
1.1046	1.9667
1.1143	2
1.1174	2.0333
1.115	2.0667
1.1098	2.1
1.1087	2.1333
1.1098	2.1667
1.1144	2.2
1.1181	2.2333
1.1047	2.2667
1.1061	2.3
1.1019	2.3333
1.1063	2.3667
1.1199	2.4
1.1187	2.4333
1.1163	2.4667
1.1084	2.5
1.0985	2.5333
1.1046	2.5667
1.1087	2.6
1.1228	2.6333
1.1147	2.6667
1.113	2.7
1.0952	2.7333
1.1009	2.7667
1.1064	2.8
1.1191	2.8333
1.1153	2.8667
1.0974	2.9
1.0868	2.9333
1.0862	2.9667
1.1064	3
1.1247	3.0333
1.1134	3.0667
1.1044	3.1
1.0854	3.1333
1.0857	3.1667
1.0956	3.2
1.1218	3.2333
1.1239	3.2667
1.116	3.3
1.0999	3.3333
1.0843	3.3667
1.0893	3.4
1.1174	3.4333
1.1259	3.4667
1.1043	3.5
1.098	3.5333
1.0853	3.5667
1.1	3.6
1.1233	3.6333
1.1211	3.6667
1.1163	3.7
1.1017	3.7333
1.0853	3.7667
1.0925	3.8
1.1091	3.8333
1.1315	3.8667
1.1219	3.9
1.1052	3.9333
1.0903	3.9667
1.0874	4
1.1137	4.0333
1.1304	4.0667
1.1067	4.1
1.1058	4.1333
1.0904	4.1667
1.0955	4.2
1.1218	4.2333
1.1336	4.2667
1.1277	4.3
1.1208	4.3333
1.098	4.3667
1.0898	4.4
1.1046	4.4333
1.1339	4.4667
1.1341	4.5
1.1274	4.5333
1.1088	4.5667
1.0942	4.6
1.1061	4.6333
1.1269	4.6667
1.135	4.7
1.1223	4.7333
1.1137	4.7667
1.1086	4.8
1.1221	4.8333
1.1385	4.8667
1.1301	4.9
1.1206	4.9333
1.1159	4.9667
1.1195	5
1.1334	5.0333
1.1466	5.0667
1.1394	5.1
1.1383	5.1333
1.1182	5.1667
1.1218	5.2
1.1228	5.2333
1.1437	5.2667
1.1324	5.3
1.1329	5.3333
1.1278	5.3667
1.121	5.4
1.1326	5.4333
1.1443	5.4667
1.1446	5.5
1.1403	5.5333
1.1258	5.5667
1.125	5.6
1.1274	5.6333
1.1411	5.6667
1.1558	5.7
1.1464	5.7333
1.1352	5.7667
1.1215	5.8
1.1292	5.8333
1.1509	5.8667
1.1535	5.9
1.1504	5.9333
1.1353	5.9667
1.1222	6
1.1279	6.0333
1.1473	6.0667
1.1587	6.1
1.1512	6.1333
1.1383	6.1667
1.1211	6.2
1.1268	6.2333
1.1409	6.2667
1.1656	6.3
1.1598	6.3333
1.1527	6.3667
1.1332	6.4
1.1213	6.4333
1.1368	6.4667
1.1521	6.5
1.1589	6.5333
1.1576	6.5667
1.1447	6.6
1.1362	6.6333
1.1457	6.6667
1.1586	6.7
1.1522	6.7333
1.147	6.7667
1.1448	6.8
1.1467	6.8333
1.1545	6.8667
1.1638	6.9
1.1568	6.9333
1.1509	6.9667
1.1424	7
1.1467	7.0333
1.1554	7.0667
1.1625	7.1
1.1508	7.1333
1.1512	7.1667
1.138	7.2
1.1491	7.2333
1.1577	7.2667
1.1651	7.3
1.1593	7.3333
1.1537	7.3667
1.135	7.4
1.1397	7.4333
1.1483	7.4667
1.1696	7.5
1.1629	7.5333
1.1541	7.5667
1.1361	7.6
1.135	7.6333
1.1473	7.6667
1.1732	7.7
1.1533	7.7333
1.1524	7.7667
1.1411	7.8
1.1325	7.8333
1.1557	7.8667
1.1756	7.9
1.1703	7.9333
1.1593	7.9667
1.1398	8
1.1414	8.0333
1.1627	8.0667
1.1807	8.1
1.1726	8.1333
1.1645	8.1667
1.144	8.2
1.1405	8.2333
1.1562	8.2667
1.1814	8.3
1.1666	8.3333
1.1677	8.3667
1.1481	8.4
1.1424	8.4333
1.149	8.4667
1.1726	8.5
1.181	8.5333
1.1727	8.5667
1.1575	8.6
1.1403	8.6333
1.1426	8.6667
1.1671	8.7
1.1834	8.7333
1.1765	8.7667
1.1624	8.8
1.1455	8.8333
1.1418	8.8667
1.1714	8.9
1.1707	8.9333
1.1666	8.9667
1.1537	9
1.1463	9.0333
1.1523	9.0667
1.1713	9.1
1.1786	9.1333
1.1726	9.1667
1.1652	9.2
1.1452	9.2333
1.1422	9.2667
1.1561	9.3
1.1768	9.3333
1.1706	9.3667
1.1666	9.4
1.1451	9.4333
1.1343	9.4667
1.1474	9.5
1.1597	9.5333
1.172	9.5667
1.1589	9.6
1.1515	9.6333
1.1356	9.6667
1.1383	9.7
1.1623	9.7333
1.1694	9.7667
1.1611	9.8
1.1457	9.8333
1.1346	9.8667
1.1413	9.9
1.1569	9.9333
1.1703	9.9667
1.1616	10
1.1491	10.0333
1.1287	10.0667
1.1346	10.1
1.142	10.1333
1.1609	10.1667
1.1547	10.2
1.1485	10.2333
1.1306	10.2667
1.1281	10.3
1.1436	10.3333
1.1552	10.3667
1.1463	10.4
1.1389	10.4333
1.1236	10.4667
1.1295	10.5
1.1433	10.5333
1.1544	10.5667
1.1469	10.6
1.1405	10.6333
1.1169	10.6667
1.1186	10.7
1.1256	10.7333
1.1531	10.7667
1.1381	10.8
1.1307	10.8333
1.1171	10.8667
1.1184	10.9
1.146	10.9333
1.1432	10.9667
1.1357	11
1.1212	11.0333
1.1259	11.0667
1.1329	11.1
1.1501	11.1333
1.1423	11.1667
1.1375	11.2
1.1165	11.2333
1.116	11.2667
1.1253	11.3
1.1391	11.3333
1.1352	11.3667
1.13	11.4
1.119	11.4333
1.1111	11.4667
1.1251	11.5
1.1371	11.5333
1.1314	11.5667
1.1243	11.6
1.1078	11.6333
1.1132	11.6667
1.1158	11.7
1.1378	11.7333
1.1326	11.7667
1.1238	11.8
1.106	11.8333
1.1053	11.8667
1.1258	11.9
1.1306	11.9333
1.1319	11.9667
1.1177	12
1.1075	12.0333
1.1089	12.0667
1.1267	12.1
1.1296	12.1333
1.1239	12.1667
1.1105	12.2
1.1078	12.2333
1.112	12.2667
1.1301	12.3
1.1345	12.3333
1.1312	12.3667
1.1228	12.4
1.1025	12.4333
1.1044	12.4667
1.1217	12.5
1.1267	12.5333
1.1254	12.5667
1.1216	12.6
1.1082	12.6333
1.1041	12.6667
1.1075	12.7
1.1293	12.7333
1.1272	12.7667
1.1158	12.8
1.1012	12.8333
1.1058	12.8667
1.1246	12.9
1.1317	12.9333
1.1254	12.9667
1.1127	13
1.1012	13.0333
1.1082	13.0667
1.1165	13.1
1.1297	13.1333
1.1259	13.1667
1.1186	13.2
1.1052	13.2333
1.1036	13.2667
1.1175	13.3
1.1323	13.3333
1.1245	13.3667
1.1142	13.4
1.1016	13.4333
1.1073	13.4667
1.116	13.5
1.1375	13.5333
1.13	13.5667
1.125	13.6
1.104	13.6333
1.0997	13.6667
1.1045	13.7
1.1292	13.7333
1.1318	13.7667
1.1253	13.8
1.1112	13.8333
1.1051	13.8667
1.124	13.9
1.1344	13.9333
1.1236	13.9667
1.1168	14
1.1181	14.0333
1.1242	14.0667
1.1411	14.1
1.1347	14.1333
1.1323	14.1667
1.1144	14.2
1.1172	14.2333
1.1228	14.2667
1.1318	14.3
1.1384	14.3333
1.1323	14.3667
1.1168	14.4
1.1151	14.4333
1.122	14.4667
1.1405	14.5
1.1341	14.5333
1.1308	14.5667
1.1136	14.6
1.1118	14.6333
1.1167	14.6667
1.1372	14.7
1.1439	14.7333
1.1372	14.7667
1.1236	14.8
1.1072	14.8333
1.1209	14.8667
1.1301	14.9
1.1443	14.9333
1.1324	14.9667
1.1272	15
1.1172	15.0333
1.1236	15.0667
1.1448	15.1
1.1384	15.1333
1.1342	15.1667
1.1188	15.2
1.1216	15.2333
1.133	15.2667
1.1502	15.3
1.1445	15.3333
1.1437	15.3667
1.1219	15.4
1.1173	15.4333
1.1299	15.4667
1.1403	15.5
1.1427	15.5333
1.1401	15.5667
1.1278	15.6
1.119	15.6333
1.1234	15.6667
1.1416	15.7
1.1449	15.7333
1.1358	15.7667
1.1194	15.8
1.1185	15.8333
1.1265	15.8667
1.1497	15.9
1.1483	15.9333
1.141	15.9667
1.1225	16
1.1135	16.0333
1.1321	16.0667
1.1432	16.1
1.1475	16.1333
1.1349	16.1667
1.1259	16.2
1.1217	16.2333
1.1335	16.2667
1.1484	16.3
1.1435	16.3333
1.1309	16.3667
1.1228	16.4
1.1267	16.4333
1.132	16.4667
1.1553	16.5
1.1465	16.5333
1.1405	16.5667
1.1211	16.6
1.1228	16.6333
1.145	16.6667
1.1491	16.7
1.1467	16.7333
1.1444	16.7667
1.1284	16.8
1.1245	16.8333
1.1447	16.8667
1.154	16.9
1.1417	16.9333
1.1303	16.9667
1.1333	17
1.1385	17.0333
1.1602	17.0667
1.1518	17.1
1.1504	17.1333
1.1317	17.1667
1.1304	17.2
1.1394	17.2333
1.1622	17.2667
1.146	17.3
1.1503	17.3333
1.139	17.3667
1.1299	17.4
1.1382	17.4333
1.153	17.4667
1.1514	17.5
1.1479	17.5333
1.1347	17.5667
1.1325	17.6
1.135	17.6333
1.1504	17.6667
1.1551	17.7
1.1514	17.7333
1.1447	17.7667
1.1265	17.8
1.1366	17.8333
1.1443	17.8667
1.159	17.9
1.1491	17.9333
1.14	17.9667
1.1301	18
1.1318	18.0333
1.1483	18.0667
1.1635	18.1
1.1539	18.1333
1.1422	18.1667
1.1292	18.2
1.1368	18.2333
1.1564	18.2667
1.169	18.3
1.1606	18.3333
1.155	18.3667
1.1319	18.4
1.1295	18.4333
1.1335	18.4667
1.1634	18.5
1.1679	18.5333
1.1584	18.5667
1.1448	18.6
1.1341	18.6333
1.1392	18.6667
1.1672	18.7
1.1639	18.7333
1.1544	18.7667
1.1408	18.8
1.1454	18.8333
1.1644	18.8667
1.1716	18.9
1.1634	18.9333
1.1486	18.9667
1.139	19
1.1516	19.0333
1.1605	19.0667
1.1707	19.1
1.163	19.1333
1.1479	19.1667
1.1423	19.2
1.1506	19.2333
1.1756	19.2667
1.169	19.3
1.1623	19.3333
1.1456	19.3667
1.1469	19.4
1.1526	19.4333
1.1785	19.4667
1.1773	19.5
1.1747	19.5333
1.1568	19.5667
1.1397	19.6
1.1504	19.6333
1.1599	19.6667
1.1828	19.7
1.1787	19.7333
1.1628	19.7667
1.1493	19.8
1.1559	19.8333
1.1822	19.8667
1.1732	19.9
1.159	19.9333
1.1587	19.9667
1.1627	20
1.1809	20.0333
1.1819	20.0667
1.1761	20.1
1.1608	20.1333
1.1522	20.1667
1.161	20.2
1.181	20.2333
1.1717	20.2667
1.1762	20.3
1.1563	20.3333
1.1465	20.3667
1.1563	20.4
1.1814	20.4333
1.1767	20.4667
1.173	20.5
1.157	20.5333
1.1422	20.5667
1.15	20.6
1.1735	20.6333
1.1773	20.6667
1.1711	20.7
1.1558	20.7333
1.14	20.7667
1.1477	20.8
1.175	20.8333
1.1586	20.8667
1.1438	20.9
1.1414	20.9333
1.1526	20.9667
1.1715	21
1.1723	21.0333
1.1634	21.0667
1.1513	21.1
1.1309	21.1333
1.1383	21.1667
1.1648	21.2
1.1733	21.2333
1.1633	21.2667
1.1471	21.3
1.1321	21.3333
1.1286	21.3667
1.1567	21.4
1.1666	21.4333
1.1472	21.4667
1.1432	21.5
1.126	21.5333
1.1309	21.5667
1.1548	21.6
1.1636	21.6333
1.1555	21.6667
1.147	21.7
1.1253	21.7333
1.1289	21.7667
1.1558	21.8
1.1576	21.8333
1.1528	21.8667
1.1375	21.9
1.1227	21.9333
1.129	21.9667
1.1537	22
1.1545	22.0333
1.142	22.0667
1.1232	22.1
1.1149	22.1333
1.1289	22.1667
1.1525	22.2
1.16	22.2333
1.1472	22.2667
1.138	22.3
1.1161	22.3333
1.1078	22.3667
1.1312	22.4
1.1565	22.4333
1.1598	22.4667
1.1419	22.5
1.1265	22.5333
1.116	22.5667
1.1372	22.6
1.1502	22.6333
1.1316	22.6667
1.1291	22.7
1.1212	22.7333
1.1303	22.7667
1.1489	22.8
1.1488	22.8333
1.1418	22.8667
1.1271	22.9
1.115	22.9333
1.1238	22.9667
1.1441	23
1.1532	23.0333
1.1439	23.0667
1.1308	23.1
1.1133	23.1333
1.1159	23.1667
1.1438	23.2
1.155	23.2333
1.1351	23.2667
1.1226	23.3
1.1145	23.3333
1.1127	23.3667
1.1441	23.4
1.1544	23.4333
1.1436	23.4667
1.134	23.5
1.1126	23.5333
1.1184	23.5667
1.1417	23.6
1.1618	23.6333
1.1559	23.6667
1.1419	23.7
1.1257	23.7333
1.1144	23.7667
1.1374	23.8
1.1595	23.8333
1.1466	23.8667
1.1542	23.9
1.1312	23.9333
1.1296	23.9667
1.1364	24
1.1494	24.0333
1.1598	24.0667
1.1506	24.1
1.1496	24.1333
1.1266	24.1667
1.1316	24.2
1.1403	24.2333
1.1634	24.2667
1.1576	24.3
1.1577	24.3333
1.144	24.3667
1.1226	24.4
1.1196	24.4333
1.1301	24.4667
1.1643	24.5
1.1623	24.5333
1.157	24.5667
1.1383	24.6
1.1209	24.6333
1.1313	24.6667
1.1592	24.7
1.1721	24.7333
1.1586	24.7667
1.1414	24.8
1.1313	24.8333
1.1563	24.8667
1.168	24.9
1.1577	24.9333
1.1449	24.9667
1.1493	25
1.1504	25.0333
1.1691	25.0667
1.1606	25.1
1.1534	25.1333
1.1448	25.1667
1.162	25.2
1.1736	25.2333
1.1655	25.2667
1.1518	25.3
1.1507	25.3333
1.1544	25.3667
1.1752	25.4
1.1785	25.4333
1.1691	25.4667
1.1533	25.5
1.1525	25.5333
1.1702	25.5667
1.1877	25.6
1.1678	25.6333
1.1581	25.6667
1.1508	25.7
1.1573	25.7333
1.1826	25.7667
1.1927	25.8
1.176	25.8333
1.1589	25.8667
1.1582	25.9
1.1849	25.9333
1.1944	25.9667
1.18	26
1.1672	26.0333
1.1722	26.0667
1.1911	26.1
1.1973	26.1333
1.1803	26.1667
1.1701	26.2
1.1591	26.2333
1.189	26.2667
1.1945	26.3
1.1842	26.3333
1.1783	26.3667
1.1775	26.4
1.1976	26.4333
1.196	26.4667
1.1877	26.5
1.1822	26.5333
1.186	26.5667
1.2046	26.6
1.205	26.6333
1.1994	26.6667
1.1831	26.7
1.1842	26.7333
1.1922	26.7667
1.2077	26.8
1.1947	26.8333
1.1948	26.8667
1.1823	26.9
1.1957	26.9333
1.2208	26.9667
1.2096	27
1.1986	27.0333
1.1982	27.0667
1.2095	27.1
1.2288	27.1333
1.2206	27.1667
1.2063	27.2
1.1968	27.2333
1.2072	27.2667
1.2297	27.3
1.2252	27.3333
1.2205	27.3667
1.1895	27.4
1.1951	27.4333
1.2126	27.4667
1.236	27.5
1.2375	27.5333
1.2254	27.5667
1.2036	27.6
1.1892	27.6333
1.1941	27.6667
1.2262	27.7
1.2386	27.7333
1.2306	27.7667
1.2119	27.8
1.1991	27.8333
1.2101	27.8667
1.2374	27.9
1.2302	27.9333
1.217	27.9667
1.1974	28
1.2021	28.0333
1.2299	28.0667
1.2338	28.1
1.2294	28.1333
1.2184	28.1667
1.1966	28.2
1.2075	28.2333
1.2261	28.2667
1.2374	28.3
1.2296	28.3333
1.2222	28.3667
1.201	28.4
1.1922	28.4333
1.2084	28.4667
1.2348	28.5
1.2312	28.5333
1.2204	28.5667
1.1899	28.6
1.1898	28.6333
1.2051	28.6667
1.2338	28.7
1.2306	28.7333
1.2193	28.7667
1.2007	28.8
1.1851	28.8333
1.198	28.8667
1.2278	28.9
1.2262	28.9333
1.2082	28.9667
1.1956	29
1.2009	29.0333
1.2189	29.0667
1.212	29.1
1.2114	29.1333
1.1945	29.1667
1.1776	29.2
1.1951	29.2333
1.2067	29.2667
1.2055	29.3
1.2068	29.3333
1.1818	29.3667
1.1844	29.4
1.19	29.4333
1.2003	29.4667
1.1937	29.5
1.1911	29.5333
1.1698	29.5667
1.1686	29.6
1.1764	29.6333
1.1919	29.6667
1.1885	29.7
1.1799	29.7333
1.162	29.7667
1.1444	29.8
1.173	29.8333
1.1814	29.8667
1.1767	29.9
1.1653	29.9333
1.1533	29.9667
1.1726	30
1.1745	30.0333
1.1675	30.0667
1.1557	30.1
1.1565	30.1333
1.1689	30.1667
1.169	30.2
1.1649	30.2333
1.1488	30.2667
1.1426	30.3
1.1567	30.3333
1.1528	30.3667
1.1515	30.4
1.1423	30.4333
1.131	30.4667
1.149	30.5
1.1651	30.5333
1.1533	30.5667
1.151	30.6
1.1288	30.6333
1.132	30.6667
1.1374	30.7
1.1567	30.7333
1.1509	30.7667
1.1378	30.8
1.1214	30.8333
1.12	30.8667
1.1493	30.9
1.1467	30.9333
1.1311	30.9667
1.1135	31
1.1132	31.0333
1.1408	31.0667
1.1441	31.1
1.1363	31.1333
1.1152	31.1667
1.1163	31.2
1.1374	31.2333
1.1293	31.2667
1.1182	31.3
1.122	31.3333
1.1258	31.3667
1.137	31.4
1.1285	31.4333
1.1142	31.4667
1.1143	31.5
1.1239	31.5333
1.1207	31.5667
1.1252	31.6
1.1284	31.6333
1.1099	31.6667
1.1156	31.7
1.1165	31.7333
1.1191	31.7667
1.1141	31.8
1.1029	31.8333
1.1053	31.8667
1.1148	31.9
1.1163	31.9333
1.1142	31.9667
1.0978	32
1.0963	32.0333
1.1118	32.0667
1.1117	32.1
1.1018	32.1333
1.0825	32.1667
1.0921	32.2
1.1102	32.2333
1.1152	32.2667
1.1047	32.3
1.0859	32.3333
1.081	32.3667
1.1082	32.4
1.1168	32.4333
1.1014	32.4667
1.0886	32.5
1.0918	32.5333
1.1113	32.5667
1.108	32.6
1.1059	32.6333
1.0904	32.6667
1.0837	32.7
1.0913	32.7333
1.1013	32.7667
1.1048	32.8
1.099	32.8333
1.0838	32.8667
1.0924	32.9
1.1028	32.9333
1.0974	32.9667
1.0927	33
1.0948	33.0333
1.0981	33.0667
1.1052	33.1
1.0992	33.1333
1.0935	33.1667
1.0951	33.2
1.1024	33.2333
1.1075	33.2667
1.102	33.3
1.0808	33.3333
1.0956	33.3667
1.102	33.4
1.1165	33.4333
1.108	33.4667
1.0863	33.5
1.0852	33.5333
1.102	33.5667
1.1182	33.6
1.1098	33.6333
1.0981	33.6667
1.0929	33.7
1.0996	33.7333
1.1219	33.7667
1.1219	33.8
1.1132	33.8333
1.0974	33.8667
1.0993	33.9
1.1121	33.9333
1.1258	33.9667
1.1124	34
1.1072	34.0333
1.12	34.0667
1.1229	34.1
1.1168	34.1333
1.1171	34.1667
1.1147	34.2
1.1234	34.2333
1.1353	34.2667
1.1256	34.3
1.1212	34.3333
1.125	34.3667
1.1367	34.4
1.142	34.4333
1.1295	34.4667
1.1252	34.5
1.1173	34.5333
1.1355	34.5667
1.1461	34.6
1.1454	34.6333
1.1427	34.6667
1.1272	34.7
1.1332	34.7333
1.148	34.7667
1.1545	34.8
1.1452	34.8333
1.1326	34.8667
1.136	34.9
1.1538	34.9333
1.1659	34.9667
1.1542	35
1.1404	35.0333
1.1381	35.0667
1.1669	35.1
1.1562	35.1333
1.1516	35.1667
1.1421	35.2
1.1604	35.2333
1.1817	35.2667
1.1697	35.3
1.1591	35.3333
1.1443	35.3667
1.1538	35.4
1.1783	35.4333
1.1892	35.4667
1.174	35.5
1.1582	35.5333
1.1613	35.5667
1.179	35.6
1.1853	35.6333
1.1774	35.6667
1.1614	35.7
1.1575	35.7333
1.1661	35.7667
1.1842	35.8
1.1969	35.8333
1.1792	35.8667
1.1603	35.9
1.1605	35.9333
1.1886	35.9667
1.1934	36
1.1782	36.0333
1.1746	36.0667
1.1855	36.1
1.1942	36.1333
1.1881	36.1667
1.1801	36.2
1.1793	36.2333
1.1884	36.2667
1.1949	36.3
1.1838	36.3333
1.1746	36.3667
1.1855	36.4
1.1956	36.4333
1.2137	36.4667
1.2028	36.5
1.193	36.5333
1.1771	36.5667
1.1859	36.6
1.2095	36.6333
1.2229	36.6667
1.2135	36.7
1.1973	36.7333
1.1852	36.7667
1.1958	36.8
1.2245	36.8333
1.2253	36.8667
1.1899	36.9
1.1921	36.9333
1.2039	36.9667
1.2255	37
1.2226	37.0333
1.2024	37.0667
1.1941	37.1
1.2088	37.1333
1.2264	37.1667
1.2157	37.2
1.2034	37.2333
1.2058	37.2667
1.2252	37.3
1.2289	37.3333
1.2171	37.3667
1.2039	37.4
1.2093	37.4333
1.2296	37.4667
1.2163	37.5
1.215	37.5333
1.2076	37.5667
1.2136	37.6
1.2269	37.6333
1.2428	37.6667
1.2342	37.7
1.2278	37.7333
1.2071	37.7667
1.2123	37.8
1.2356	37.8333
1.2462	37.8667
1.2361	37.9
1.2199	37.9333
1.2086	37.9667
1.2318	38
1.2448	38.0333
1.2289	38.0667
1.2161	38.1
1.2277	38.1333
1.2312	38.1667
1.2364	38.2
1.2228	38.2333
1.2146	38.2667
1.2294	38.3
1.2333	38.3333
1.2265	38.3667
1.2149	38.4
1.2176	38.4333
1.2296	38.4667
1.2372	38.5
1.232	38.5333
1.219	38.5667
1.2099	38.6
1.2154	38.6333
1.237	38.6667
1.2242	38.7
1.2242	38.7333
1.2105	38.7667
1.2071	38.8
1.2284	38.8333
1.2379	38.8667
1.2222	38.9
1.2104	38.9333
1.2096	38.9667
1.2261	39
1.2368	39.0333
1.2156	39.0667
1.2065	39.1
1.2154	39.1333
1.2248	39.1667
1.2208	39.2
1.2097	39.2333
1.1931	39.2667
1.1985	39.3
1.2204	39.3333
1.2141	39.3667
1.2058	39.4
1.1988	39.4333
1.2042	39.4667
1.2227	39.5
1.2132	39.5333
1.2039	39.5667
1.1949	39.6
1.2009	39.6333
1.2173	39.6667
1.2202	39.7
1.2163	39.7333
1.2029	39.7667
1.1869	39.8
1.1987	39.8333
1.2099	39.8667
1.2083	39.9
1.1982	39.9333
1.1861	39.9667
1.1896	40
1.2082	40.0333
1.2035	40.0667
1.2022	40.1
1.1864	40.1333
1.1804	40.1667
1.1855	40.2
1.199	40.2333
1.1999	40.2667
1.1958	40.3
1.1813	40.3333
1.17	40.3667
1.1769	40.4
1.1944	40.4333
1.191	40.4667
1.1828	40.5
1.1685	40.5333
1.1572	40.5667
1.1787	40.6
1.2003	40.6333
1.1949	40.6667
1.1897	40.7
1.1706	40.7333
1.1557	40.7667
1.1649	40.8
1.1949	40.8333
1.1983	40.8667
1.1843	40.9
1.1676	40.9333
1.16	40.9667
1.1845	41
1.1911	41.0333
1.1776	41.0667
1.1626	41.1
1.1578	41.1333
1.1727	41.1667
1.1946	41.2
1.1938	41.2333
1.1804	41.2667
1.1636	41.3
1.1545	41.3333
1.1714	41.3667
1.195	41.4
1.188	41.4333
1.1794	41.4667
1.1597	41.5
1.1575	41.5333
1.1762	41.5667
1.1913	41.6
1.1812	41.6333
1.167	41.6667
1.1551	41.7
1.1532	41.7333
1.1852	41.7667
1.1908	41.8
1.1779	41.8333
1.1631	41.8667
1.1542	41.9
1.1826	41.9333
1.1943	41.9667
1.1862	42
1.1724	42.0333
1.1599	42.0667
1.178	42.1
1.196	42.1333
1.1886	42.1667
1.1801	42.2
1.1539	42.2333
1.1564	42.2667
1.178	42.3
1.1983	42.3333
1.1907	42.3667
1.1793	42.4
1.1603	42.4333
1.168	42.4667
1.1903	42.5
1.1956	42.5333
1.1885	42.5667
1.1735	42.6
1.1576	42.6333
1.1671	42.6667
1.1937	42.7
1.1971	42.7333
1.1871	42.7667
1.1707	42.8
1.1481	42.8333
1.1683	42.8667
1.1926	42.9
1.1938	42.9333
1.1826	42.9667
1.1662	43
1.1689	43.0333
1.1873	43.0667
1.1887	43.1
1.185	43.1333
1.1741	43.1667
1.1642	43.2
1.1709	43.2333
1.1799	43.2667
1.1938	43.3
1.1855	43.3333
1.1809	43.3667
1.164	43.4
1.1477	43.4333
1.1647	43.4667
1.1908	43.5
1.1928	43.5333
1.1907	43.5667
1.1637	43.6
1.1495	43.6333
1.1538	43.6667
1.1796	43.7
1.1965	43.7333
1.1873	43.7667
1.1685	43.8
1.155	43.8333
1.1616	43.8667
1.1896	43.9
1.1821	43.9333
1.1727	43.9667
1.1474	44
1.1671	44.0333
1.1817	44.0667
1.185	44.1
1.183	44.1333
1.1635	44.1667
1.1469	44.2
1.1503	44.2333
1.1802	44.2667
1.1854	44.3
1.175	44.3333
1.1573	44.3667
1.1508	44.4
1.1637	44.4333
1.1848	44.4667
1.1793	44.5
1.173	44.5333
1.1512	44.5667
1.1378	44.6
1.1565	44.6333
1.1878	44.6667
1.1832	44.7
1.1771	44.7333
1.1523	44.7667
1.1578	44.8
1.1807	44.8333
1.1896	44.8667
1.1803	44.9
1.1636	44.9333
1.1584	44.9667
1.1726	45
1.1885	45.0333
1.1789	45.0667
1.1657	45.1
1.1549	45.1333
1.1696	45.1667
1.1779	45.2
1.1734	45.2333
1.1616	45.2667
1.1647	45.3
1.1779	45.3333
1.174	45.3667
1.1727	45.4
1.1623	45.4333
1.1597	45.4667
1.1654	45.5
1.1782	45.5333
1.1731	45.5667
1.1719	45.6
1.1551	45.6333
1.1576	45.6667
1.1623	45.7
1.1762	45.7333
1.1719	45.7667
1.1513	45.8
1.1438	45.8333
1.1506	45.8667
1.1735	45.9
1.1834	45.9333
1.1671	45.9667
1.1521	46
1.1422	46.0333
1.1481	46.0667
1.1742	46.1
1.1804	46.1333
1.1719	46.1667
1.1551	46.2
1.1425	46.2333
1.1492	46.2667
1.1743	46.3
1.1788	46.3333
1.1695	46.3667
1.1529	46.4
1.1395	46.4333
1.1375	46.4667
1.1725	46.5
1.186	46.5333
1.1739	46.5667
1.1623	46.6
1.1426	46.6333
1.1416	46.6667
1.1638	46.7
1.1851	46.7333
1.1804	46.7667
1.1653	46.8
1.1495	46.8333
1.1486	46.8667
1.1781	46.9
1.1756	46.9333
1.1582	46.9667
1.1414	47
1.1574	47.0333
1.1694	47.0667
1.1698	47.1
1.1678	47.1333
1.1401	47.1667
1.137	47.2
1.1443	47.2333
1.1663	47.2667
1.1672	47.3
1.1585	47.3333
1.1415	47.3667
1.1279	47.4
1.1331	47.4333
1.1531	47.4667
1.168	47.5
1.1599	47.5333
1.1424	47.5667
1.122	47.6
1.1245	47.6333
1.1391	47.6667
1.1685	47.7
1.1623	47.7333
1.1588	47.7667
1.1447	47.8
1.1245	47.8333
1.1176	47.8667
1.134	47.9
1.16	47.9333
1.1567	47.9667
1.1416	48
1.1267	48.0333
1.1236	48.0667
1.1517	48.1
1.1526	48.1333
1.131	48.1667
1.1249	48.2
1.1242	48.2333
1.1464	48.2667
1.155	48.3
1.1493	48.3333
1.1315	48.3667
1.1191	48.4
1.1243	48.4333
1.146	48.4667
1.1558	48.5
1.1487	48.5333
1.1381	48.5667
1.1181	48.6
1.1169	48.6333
1.1418	48.6667
1.154	48.7
1.1487	48.7333
1.125	48.7667
1.112	48.8
1.1236	48.8333
1.1486	48.8667
1.1448	48.9
1.1268	48.9333
1.1126	48.9667
1.1311	49
1.1398	49.0333
1.1311	49.0667
1.1218	49.1
1.1243	49.1333
1.1272	49.1667
1.1411	49.2
1.137	49.2333
1.1309	49.2667
1.1132	49.3
1.1191	49.3333
1.12	49.3667
1.1295	49.4
1.1251	49.4333
1.1328	49.4667
1.1117	49.5
1.1139	49.5333
1.1241	49.5667
1.1312	49.6
1.1241	49.6333
1.1153	49.6667
1.1047	49.7
1.1133	49.7333
1.1303	49.7667
1.1273	49.8
1.1247	49.8333
1.1047	49.8667
1.0979	49.9
1.1209	49.9333
1.1219	49.9667
1.1148	50
1.1065	50.0333
1.1044	50.0667
1.1265	50.1
1.131	50.1333
1.1246	50.1667
1.1137	50.2
1.1039	50.2333
1.1099	50.2667
1.1243	50.3
1.139	50.3333
1.1282	50.3667
1.1165	50.4
1.1012	50.4333
1.1066	50.4667
1.1239	50.5
1.1454	50.5333
1.1232	50.5667
1.1195	50.6
1.1068	50.6333
1.1044	50.6667
1.1298	50.7
1.1516	50.7333
1.1433	50.7667
1.1266	50.8
1.1117	50.8333
1.123	50.8667
1.1504	50.9
1.1442	50.9333
1.1322	50.9667
1.1257	51
1.13	51.0333
1.1434	51.0667
1.1517	51.1
1.1467	51.1333
1.1212	51.1667
1.1195	51.2
1.1274	51.2333
1.1508	51.2667
1.1646	51.3
1.1557	51.3333
1.146	51.3667
1.1237	51.4
1.1227	51.4333
1.1436	51.4667
1.1696	51.5
1.1694	51.5333
1.1584	51.5667
1.1398	51.6
1.1314	51.6333
1.1426	51.6667
1.1705	51.7
1.1676	51.7333
1.1575	51.7667
1.1492	51.8
1.1454	51.8333
1.1686	51.8667
1.186	51.9
1.1744	51.9333
1.1674	51.9667
1.1544	52
1.1614	52.0333
1.1796	52.0667
1.1973	52.1
1.1874	52.1333
1.1722	52.1667
1.1585	52.2
1.1654	52.2333
1.1925	52.2667
1.2015	52.3
1.1912	52.3333
1.1706	52.3667
1.1611	52.4
1.173	52.4333
1.2038	52.4667
1.2131	52.5
1.2028	52.5333
1.1882	52.5667
1.1689	52.6
1.1689	52.6333
1.1903	52.6667
1.216	52.7
1.2139	52.7333
1.1945	52.7667
1.1811	52.8
1.1804	52.8333
1.21	52.8667
1.2056	52.9
1.182	52.9333
1.1865	52.9667
1.1872	53
1.21	53.0333
1.2139	53.0667
1.21	53.1
1.1941	53.1333
1.1859	53.1667
1.1892	53.2
1.2058	53.2333
1.2229	53.2667
1.2135	53.3
1.2073	53.3333
1.1857	53.3667
1.1894	53.4
1.2068	53.4333
1.226	53.4667
1.2203	53.5
1.2042	53.5333
1.1901	53.5667
1.1831	53.6
1.1999	53.6333
1.222	53.6667
1.2326	53.7
1.2168	53.7333
1.199	53.7667
1.1869	53.8
1.2062	53.8333
1.2323	53.8667
1.2236	53.9
1.2073	53.9333
1.2023	53.9667
1.2184	54
1.218	54.0333
1.2107	54.0667
1.1972	54.1
1.2	54.1333
1.2212	54.1667
1.2286	54.2
1.2221	54.2333
1.2039	54.2667
1.1956	54.3
1.2137	54.3333
1.2359	54.3667
1.2327	54.4
1.219	54.4333
1.2075	54.4667
1.2137	54.5
1.2309	54.5333
1.2391	54.5667
1.2324	54.6
1.2195	54.6333
1.2041	54.6667
1.1994	54.7
1.2331	54.7333
1.2437	54.7667
1.2388	54.8
1.2248	54.8333
1.2072	54.8667
1.2288	54.9
1.2465	54.9333
1.2319	54.9667
1.2236	55
1.2303	55.0333
1.2311	55.0667
1.2317	55.1
1.2254	55.1333
1.2251	55.1667
1.2281	55.2
1.2287	55.2333
1.2224	55.2667
1.2136	55.3
1.2228	55.3333
1.2281	55.3667
1.2381	55.4
1.2308	55.4333
1.227	55.4667
1.2172	55.5
1.2189	55.5333
1.2223	55.5667
1.2381	55.6
1.2341	55.6333
1.2314	55.6667
1.2154	55.7
1.2176	55.7333
1.2227	55.7667
1.2381	55.8
1.2376	55.8333
1.217	55.8667
1.2062	55.9
1.2081	55.9333
1.237	55.9667
1.2419	56
1.2314	56.0333
1.2156	56.0667
1.2048	56.1
1.213	56.1333
1.2371	56.1667
1.2424	56.2
1.2353	56.2333
1.2207	56.2667
1.2045	56.3
1.2104	56.3333
1.2374	56.3667
1.2399	56.4
1.2312	56.4333
1.2086	56.4667
1.198	56.5
1.2118	56.5333
1.2417	56.5667
1.2411	56.6
1.2288	56.6333
1.214	56.6667
1.1965	56.7
1.2052	56.7333
1.2316	56.7667
1.2413	56.8
1.2263	56.8333
1.2101	56.8667
1.1969	56.9
1.2144	56.9333
1.2342	56.9667
1.2222	57
1.1979	57.0333
1.2051	57.0667
1.2077	57.1
1.2283	57.1333
1.2318	57.1667
1.2221	57.2
1.2034	57.2333
1.1936	57.2667
1.2044	57.3
1.2298	57.3333
1.2297	57.3667
1.2229	57.4
1.2053	57.4333
1.1926	57.4667
1.2056	57.5
1.2316	57.5333
1.229	57.5667
1.2128	57.6
1.1908	57.6333
1.1907	57.6667
1.201	57.7
1.2326	57.7333
1.2332	57.7667
1.2142	57.8
1.1988	57.8333
1.1829	57.8667
1.2024	57.9
1.2291	57.9333
1.2263	57.9667
1.207	58
1.1994	58.0333
1.2067	58.0667
1.2127	58.1
1.2085	58.1333
1.2071	58.1667
1.1815	58.2
1.1991	58.2333
1.2001	58.2667
1.2092	58.3
1.2096	58.3333
1.1966	58.3667
1.1772	58.4
1.1791	58.4333
1.1952	58.4667
1.2115	58.5
1.2026	58.5333
1.1994	58.5667
1.1771	58.6
1.1729	58.6333
1.1922	58.6667
1.2109	58.7
1.2034	58.7333
1.196	58.7667
1.1621	58.8
1.1654	58.8333
1.1974	58.8667
1.2098	58.9
1.2044	58.9333
1.1817	58.9667
1.1836	59
1.2002	59.0333
1.2002	59.0667
1.1973	59.1
1.1855	59.1333
1.178	59.1667
1.1853	59.2
1.1996	59.2333
1.1984	59.2667
1.1957	59.3
1.1815	59.3333
1.1581	59.3667
1.1794	59.4
1.1962	59.4333
1.196	59.4667
1.1924	59.5
1.1729	59.5333
1.1588	59.5667
1.1727	59.6
1.1966	59.6333
1.1965	59.6667
1.1905	59.7
1.172	59.7333
1.1624	59.7667
1.1773	59.8
1.2003	59.8333
1.1969	59.8667
1.1854	59.9
1.1672	59.9333
1.1508	59.9667
1.187	60
1.1978	60.0333
1.1928	60.0667
1.1886	60.1
1.1639	60.1333
1.1769	60.1667
1.1993	60.2
1.2019	60.2333
1.1952	60.2667
1.1778	60.3
1.1771	60.3333
1.1807	60.3667
1.2009	60.4
1.2037	60.4333
1.1953	60.4667
1.1777	60.5
1.1507	60.5333
1.1818	60.5667
1.2086	60.6
1.2058	60.6333
1.2057	60.6667
1.1805	60.7
1.169	60.7333
1.1845	60.7667
1.2096	60.8
1.2042	60.8333
1.1877	60.8667
1.1755	60.9
1.1851	60.9333
1.2091	60.9667
1.2065	61
1.198	61.0333
1.1809	61.0667
1.1811	61.1
1.1832	61.1333
1.208	61.1667
1.2044	61.2
1.1995	61.2333
1.1873	61.2667
1.1837	61.3
1.1985	61.3333
1.2123	61.3667
1.2022	61.4
1.1952	61.4333
1.1844	61.4667
1.1917	61.5
1.2054	61.5333
1.2159	61.5667
1.2102	61.6
1.2007	61.6333
1.1797	61.6667
1.1821	61.7
1.1877	61.7333
1.2186	61.7667
1.2078	61.8
1.1958	61.8333
1.1843	61.8667
1.1904	61.9
1.217	61.9333
1.2063	61.9667
1.1947	62
1.19	62.0333
1.2006	62.0667
1.2168	62.1
1.2106	62.1333
1.2005	62.1667
1.1877	62.2
1.1981	62.2333
1.2137	62.2667
1.2089	62.3
1.1945	62.3333
1.186	62.3667
1.1883	62.4
1.2052	62.4333
1.2238	62.4667
1.2132	62.5
1.2123	62.5333
1.1878	62.5667
1.1848	62.6
1.1939	62.6333
1.2227	62.6667
1.2219	62.7
1.2169	62.7333
1.2004	62.7667
1.1841	62.8
1.1974	62.8333
1.2213	62.8667
1.2155	62.9
1.2038	62.9333
1.2006	62.9667
1.2235	63
1.2231	63.0333
1.213	63.0667
1.2032	63.1
1.2058	63.1333
1.2233	63.1667
1.2343	63.2
1.2166	63.2333
1.2041	63.2667
1.2072	63.3
1.2252	63.3333
1.2319	63.3667
1.2226	63.4
1.2076	63.4333
1.1923	63.4667
1.2091	63.5
1.2398	63.5333
1.2383	63.5667
1.2376	63.6
1.2128	63.6333
1.2043	63.6667
1.2111	63.7
1.2332	63.7333
1.2491	63.7667
1.2373	63.8
1.2213	63.8333
1.206	63.8667
1.2168	63.9
1.2461	63.9333
1.2379	63.9667
1.2182	64
1.2174	64.0333
1.2237	64.0667
1.2477	64.1
1.2364	64.1333
1.2279	64.1667
1.2183	64.2
1.2285	64.2333
1.2484	64.2667
1.2373	64.3
1.2281	64.3333
1.2308	64.3667
1.231	64.4
1.2457	64.4333
1.2551	64.4667
1.2479	64.5
1.2372	64.5333
1.2291	64.5667
1.2371	64.6
1.2399	64.6333
1.2579	64.6667
1.2542	64.7
1.2412	64.7333
1.2353	64.7667
1.2405	64.8
1.2645	64.8333
1.2577	64.8667
1.2434	64.9
1.2371	64.9333
1.2467	64.9667
1.2646	65
1.2586	65.0333
1.2494	65.0667
1.2365	65.1
1.2408	65.1333
1.2509	65.1667
1.2649	65.2
1.2534	65.2333
1.2504	65.2667
1.2313	65.3
1.242	65.3333
1.2632	65.3667
1.2733	65.4
1.2662	65.4333
1.2515	65.4667
1.2335	65.5
1.2346	65.5333
1.2608	65.5667
1.2746	65.6
1.2663	65.6333
1.2515	65.6667
1.2379	65.7
1.2442	65.7333
1.2698	65.7667
1.2592	65.8
1.2577	65.8333
1.2482	65.8667
1.2351	65.9
1.2649	65.9333
1.2776	65.9667
1.2681	66
1.2513	66.0333
1.2508	66.0667
1.2528	66.1
1.2747	66.1333
1.2802	66.1667
1.2737	66.2
1.2592	66.2333
1.2454	66.2667
1.2509	66.3
1.2693	66.3333
1.2844	66.3667
1.268	66.4
1.2684	66.4333
1.242	66.4667
1.2516	66.5
1.2791	66.5333
1.2873	66.5667
1.279	66.6
[truncated: 7,002 more rows]
