# Supplementary material for: Auditory feedback effect on temporal patterns during self-pacing treadmill walking
Source: PLoS One. 2025 Nov 4;20(11):e0335971. doi: 10.1371/journal.pone.0335971 (PMC12585087; doi:10.1371/journal.pone.0335971)
Supplement: S2 File — This file archive contains gait events from the two test conditions (no sound and with sound) for all included participants, as well as the validation data for the accelerometer-based gait event detection algorithm. All data files are in CSV format. A readme file is included with the details of the file format and contents. (ZIP) [file pone.0335971.s003.zip › TreadmillSoundsData/TestConditions/WithSound/BeltSpeed/Subject14_WithSoundBeltspeed.csv]

BeltSpeed	Time
1.3178	0
1.3321	0.0333
1.3291	0.0667
1.3196	0.1
1.3085	0.1333
1.3122	0.1667
1.3327	0.2
1.3273	0.2333
1.3189	0.2667
1.3096	0.3
1.3151	0.3333
1.3251	0.3667
1.3379	0.4
1.3299	0.4333
1.3234	0.4667
1.3029	0.5
1.3164	0.5333
1.3264	0.5667
1.3335	0.6
1.3243	0.6333
1.3103	0.6667
1.3245	0.7
1.3342	0.7333
1.3267	0.7667
1.3151	0.8
1.3101	0.8333
1.3257	0.8667
1.3382	0.9
1.3279	0.9333
1.3153	0.9667
1.3162	1
1.3353	1.0333
1.3318	1.0667
1.3281	1.1
1.3104	1.1333
1.2991	1.1667
1.3379	1.2
1.3384	1.2333
1.333	1.2667
1.3173	1.3
1.3124	1.3333
1.3259	1.3667
1.3448	1.4
1.3394	1.4333
1.3317	1.4667
1.3125	1.5
1.3163	1.5333
1.3436	1.5667
1.3462	1.6
1.3309	1.6333
1.316	1.6667
1.3212	1.7
1.3254	1.7333
1.3469	1.7667
1.3319	1.8
1.3234	1.8333
1.3274	1.8667
1.3277	1.9
1.324	1.9333
1.3249	1.9667
1.3242	2
1.3257	2.0333
1.3279	2.0667
1.3282	2.1
1.3232	2.1333
1.3221	2.1667
1.3238	2.2
1.3244	2.2333
1.3248	2.2667
1.3225	2.3
1.2987	2.3333
1.3197	2.3667
1.3224	2.4
1.3235	2.4333
1.325	2.4667
1.3075	2.5
1.2957	2.5333
1.3083	2.5667
1.3254	2.6
1.3186	2.6333
1.3071	2.6667
1.2945	2.7
1.3065	2.7333
1.325	2.7667
1.3182	2.8
1.3001	2.8333
1.2911	2.8667
1.3094	2.9
1.3054	2.9333
1.3121	2.9667
1.2987	3
1.2899	3.0333
1.3102	3.0667
1.304	3.1
1.2988	3.1333
1.2897	3.1667
1.292	3.2
1.2975	3.2333
1.3085	3.2667
1.3026	3.3
1.2932	3.3333
1.2781	3.3667
1.2849	3.4
1.2971	3.4333
1.3011	3.4667
1.2976	3.5
1.2647	3.5333
1.2683	3.5667
1.2781	3.6
1.3014	3.6333
1.2976	3.6667
1.2807	3.7
1.2628	3.7333
1.2517	3.7667
1.279	3.8
1.2979	3.8333
1.2761	3.8667
1.2667	3.9
1.2665	3.9333
1.2593	3.9667
1.2637	4
1.2595	4.0333
1.2632	4.0667
1.2507	4.1
1.2394	4.1333
1.2548	4.1667
1.2561	4.2
1.2628	4.2333
1.2581	4.2667
1.2541	4.3
1.2456	4.3333
1.2496	4.3667
1.2495	4.4
1.2599	4.4333
1.257	4.4667
1.2539	4.5
1.2416	4.5333
1.2449	4.5667
1.254	4.6
1.2563	4.6333
1.254	4.6667
1.2211	4.7
1.2356	4.7333
1.2557	4.7667
1.2577	4.8
1.2594	4.8333
1.2432	4.8667
1.2247	4.9
1.2196	4.9333
1.2396	4.9667
1.2606	5
1.2539	5.0333
1.2405	5.0667
1.2239	5.1
1.2262	5.1333
1.2448	5.1667
1.2632	5.2
1.2571	5.2333
1.23	5.2667
1.2209	5.3
1.2328	5.3333
1.2632	5.3667
1.2687	5.4
1.2598	5.4333
1.2426	5.4667
1.2242	5.5
1.2215	5.5333
1.2539	5.5667
1.273	5.6
1.2676	5.6333
1.2459	5.6667
1.2502	5.7
1.2566	5.7333
1.2505	5.7667
1.2676	5.8
1.267	5.8333
1.2429	5.8667
1.2625	5.9
1.2685	5.9333
1.2801	5.9667
1.2782	6
1.2685	6.0333
1.2606	6.0667
1.2635	6.1
1.2729	6.1333
1.2946	6.1667
1.2826	6.2
1.2765	6.2333
1.2646	6.2667
1.2712	6.3
1.2852	6.3333
1.3048	6.3667
1.298	6.4
1.2819	6.4333
1.2591	6.4667
1.2718	6.5
1.2947	6.5333
1.3178	6.5667
1.306	6.6
1.284	6.6333
1.2706	6.6667
1.262	6.7
1.2907	6.7333
1.3147	6.7667
1.315	6.8
1.2952	6.8333
1.2828	6.8667
1.2886	6.9
1.3115	6.9333
1.3118	6.9667
1.3068	7
1.2796	7.0333
1.2826	7.0667
1.2998	7.1
1.3193	7.1333
1.3281	7.1667
1.315	7.2
1.2989	7.2333
1.2798	7.2667
1.2752	7.3
1.3044	7.3333
1.3268	7.3667
1.3338	7.4
1.3101	7.4333
1.2991	7.4667
1.2987	7.5
1.3258	7.5333
1.3203	7.5667
1.3086	7.6
1.2933	7.6333
1.3112	7.6667
1.3261	7.7
1.3392	7.7333
1.3326	7.7667
1.3193	7.8
1.2996	7.8333
1.2974	7.8667
1.327	7.9
1.3449	7.9333
1.3432	7.9667
1.3293	8
1.313	8.0333
1.3114	8.0667
1.3274	8.1
1.3505	8.1333
1.3485	8.1667
1.3315	8.2
1.3154	8.2333
1.3196	8.2667
1.3218	8.3
1.3491	8.3333
1.3588	8.3667
1.3517	8.4
1.3357	8.4333
1.3227	8.4667
1.3278	8.5
1.3502	8.5333
1.3709	8.5667
1.3613	8.6
1.3464	8.6333
1.331	8.6667
1.332	8.7
1.3617	8.7333
1.3537	8.7667
1.3674	8.8
1.3517	8.8333
1.3506	8.8667
1.3553	8.9
1.3672	8.9333
1.3654	8.9667
1.3598	9
1.3562	9.0333
1.3574	9.0667
1.3617	9.1
1.3841	9.1333
1.3794	9.1667
1.3773	9.2
1.3625	9.2333
1.3657	9.2667
1.3721	9.3
1.3818	9.3333
1.3871	9.3667
1.3924	9.4
1.3759	9.4333
1.3733	9.4667
1.3778	9.5
1.3965	9.5333
1.3886	9.5667
1.3819	9.6
1.3821	9.6333
1.3887	9.6667
1.4117	9.7
1.4045	9.7333
1.3965	9.7667
1.3896	9.8
1.3963	9.8333
1.4214	9.8667
1.4018	9.9
1.4051	9.9333
1.4028	9.9667
1.4166	10
1.4375	10.0333
1.4268	10.0667
1.4161	10.1
1.4163	10.1333
1.4222	10.1667
1.4472	10.2
1.4449	10.2333
1.4336	10.2667
1.4234	10.3
1.4315	10.3333
1.4548	10.3667
1.4594	10.4
1.4466	10.4333
1.4182	10.4667
1.4405	10.5
1.4719	10.5333
1.4727	10.5667
1.4613	10.6
1.4428	10.6333
1.4484	10.6667
1.4711	10.7
1.4901	10.7333
1.4762	10.7667
1.4593	10.8
1.4623	10.8333
1.4861	10.8667
1.4801	10.9
1.4792	10.9333
1.4679	10.9667
1.4744	11
1.4568	11.0333
1.4948	11.0667
1.4973	11.1
1.4875	11.1333
1.4814	11.1667
1.4762	11.2
1.4874	11.2333
1.5096	11.2667
1.5047	11.3
1.4978	11.3333
1.4863	11.3667
1.4917	11.4
1.502	11.4333
1.5255	11.4667
1.5149	11.5
1.5089	11.5333
1.4903	11.5667
1.4766	11.6
1.5098	11.6333
1.5451	11.6667
1.5252	11.7
1.5098	11.7333
1.4995	11.7667
1.5245	11.8
1.538	11.8333
1.527	11.8667
1.5192	11.9
1.5212	11.9333
1.5335	11.9667
1.544	12
1.5393	12.0333
1.5307	12.0667
1.5248	12.1
1.5209	12.1333
1.5236	12.1667
1.5637	12.2
1.5494	12.2333
1.5484	12.2667
1.5304	12.3
1.5352	12.3333
1.549	12.3667
1.5753	12.4
1.5667	12.4333
1.5564	12.4667
1.538	12.5
1.5469	12.5333
1.5764	12.5667
1.5774	12.6
1.5637	12.6333
1.5486	12.6667
1.5451	12.7
1.5665	12.7333
1.5935	12.7667
1.5675	12.8
1.5612	12.8333
1.5642	12.8667
1.5699	12.9
1.5659	12.9333
1.563	12.9667
1.5656	13
1.5636	13.0333
1.5713	13.0667
1.5689	13.1
1.5698	13.1333
1.5622	13.1667
1.5638	13.2
1.5678	13.2333
1.5502	13.2667
1.5586	13.3
1.5684	13.3333
1.559	13.3667
1.5674	13.4
1.5583	13.4333
1.5475	13.4667
1.549	13.5
1.553	13.5333
1.561	13.5667
1.5566	13.6
1.5477	13.6333
1.5378	13.6667
1.5506	13.7
1.5544	13.7333
1.5518	13.7667
1.5386	13.8
1.512	13.8333
1.5496	13.8667
1.5493	13.9
1.5444	13.9333
1.5312	13.9667
1.5312	14
1.5327	14.0333
1.5491	14.0667
1.5425	14.1
1.5419	14.1333
1.5228	14.1667
1.5173	14.2
1.5254	14.2333
1.5448	14.2667
1.5342	14.3
1.5334	14.3333
1.5006	14.3667
1.4923	14.4
1.523	14.4333
1.5373	14.4667
1.5359	14.5
1.5208	14.5333
1.4995	14.5667
1.4816	14.6
1.4773	14.6333
1.5072	14.6667
1.5281	14.7
1.5184	14.7333
1.4993	14.7667
1.4857	14.8
1.4975	14.8333
1.5013	14.8667
1.4979	14.9
1.4702	14.9333
1.48	14.9667
1.4926	15
1.4902	15.0333
1.496	15.0667
1.4891	15.1
1.4807	15.1333
1.4709	15.1667
1.477	15.2
1.4835	15.2333
1.4854	15.2667
1.4834	15.3
1.4691	15.3333
1.4575	15.3667
1.464	15.4
1.4775	15.4333
1.4742	15.4667
1.4539	15.5
1.4616	15.5333
1.4495	15.5667
1.459	15.6
1.4791	15.6333
1.4735	15.6667
1.4665	15.7
1.4473	15.7333
1.4437	15.7667
1.4515	15.8
1.4746	15.8333
1.4703	15.8667
1.4688	15.9
1.4515	15.9333
1.4346	15.9667
1.4322	16
1.4546	16.0333
1.4514	16.0667
1.4715	16.1
1.4473	16.1333
1.4383	16.1667
1.4364	16.2
1.4469	16.2333
1.4404	16.2667
1.4391	16.3
1.4303	16.3333
1.4339	16.3667
1.4349	16.4
1.4391	16.4333
1.4395	16.4667
1.4329	16.5
1.4208	16.5333
1.431	16.5667
1.4142	16.6
1.4273	16.6333
1.4295	16.6667
1.4153	16.7
1.4221	16.7333
1.4097	16.7667
1.4113	16.8
1.4124	16.8333
1.4126	16.8667
1.4115	16.9
1.4041	16.9333
1.4073	16.9667
1.4084	17
1.41	17.0333
1.407	17.0667
1.3987	17.1
1.4036	17.1333
1.3857	17.1667
1.4074	17.2
1.4088	17.2333
1.3961	17.2667
1.4034	17.3
1.3933	17.3333
1.3914	17.3667
1.3919	17.4
1.3974	17.4333
1.3954	17.4667
1.3957	17.5
1.39	17.5333
1.3911	17.5667
1.3991	17.6
1.3968	17.6333
1.3959	17.6667
1.3834	17.7
1.372	17.7333
1.3998	17.7667
1.404	17.8
1.3988	17.8333
1.3839	17.8667
1.3866	17.9
1.4014	17.9333
1.4091	17.9667
1.402	18
1.3876	18.0333
1.3852	18.0667
1.408	18.1
1.4165	18.1333
1.4041	18.1667
1.3886	18.2
1.388	18.2333
1.4085	18.2667
1.4009	18.3
1.4171	18.3333
1.3975	18.3667
1.3984	18.4
1.4032	18.4333
1.4077	18.4667
1.4034	18.5
1.3969	18.5333
1.3956	18.5667
1.3982	18.6
1.4144	18.6333
1.4091	18.6667
1.4	18.7
1.396	18.7333
1.4063	18.7667
1.4216	18.8
1.403	18.8333
1.3906	18.8667
1.3972	18.9
1.4093	18.9333
1.4317	18.9667
1.4184	19
1.4032	19.0333
1.3951	19.0667
1.4074	19.1
1.4347	19.1333
1.4337	19.1667
1.4228	19.2
1.4067	19.2333
1.4049	19.2667
1.4264	19.3
1.4429	19.3333
1.4324	19.3667
1.417	19.4
1.3863	19.4333
1.4246	19.4667
1.4435	19.5
1.4536	19.5333
1.4409	19.5667
1.4203	19.6
1.4033	19.6333
1.4154	19.6667
1.4461	19.7
1.4475	19.7333
1.4293	19.7667
1.4326	19.8
1.4232	19.8333
1.4276	19.8667
1.4367	19.9
1.4403	19.9333
1.4149	19.9667
1.4237	20
1.4352	20.0333
1.4369	20.0667
1.4559	20.1
1.4451	20.1333
1.4417	20.1667
1.4375	20.2
1.4388	20.2333
1.448	20.2667
1.4674	20.3
1.4594	20.3333
1.4538	20.3667
1.4408	20.4
1.4481	20.4333
1.4581	20.4667
1.48	20.5
1.4436	20.5333
1.4593	20.5667
1.4482	20.6
1.4654	20.6333
1.4924	20.6667
1.4816	20.7
1.4667	20.7333
1.4702	20.7667
1.4897	20.8
1.4949	20.8333
1.4812	20.8667
1.4714	20.9
1.4795	20.9333
1.4978	20.9667
1.5055	21
1.4898	21.0333
1.4656	21.0667
1.4784	21.1
1.5081	21.1333
1.5131	21.1667
1.5105	21.2
1.4898	21.2333
1.4754	21.2667
1.4835	21.3
1.5069	21.3333
1.5246	21.3667
1.5144	21.4
1.498	21.4333
1.4851	21.4667
1.5014	21.5
1.5234	21.5333
1.5124	21.5667
1.5013	21.6
1.4847	21.6333
1.5178	21.6667
1.532	21.7
1.5181	21.7333
1.5082	21.7667
1.5101	21.8
1.532	21.8333
1.541	21.8667
1.5232	21.9
1.5131	21.9333
1.5181	21.9667
1.5406	22
1.5432	22.0333
1.5298	22.0667
1.5147	22.1
1.5258	22.1333
1.5358	22.1667
1.5291	22.2
1.5336	22.2333
1.5218	22.2667
1.5427	22.3
1.5475	22.3333
1.5417	22.3667
1.5331	22.4
1.5305	22.4333
1.5333	22.4667
1.5502	22.5
1.5527	22.5333
1.546	22.5667
1.529	22.6
1.5283	22.6333
1.5547	22.6667
1.5557	22.7
1.5224	22.7333
1.5365	22.7667
1.5436	22.8
1.5629	22.8333
1.5626	22.8667
1.546	22.9
1.5276	22.9333
1.5257	22.9667
1.5558	23
1.564	23.0333
1.5483	23.0667
1.5391	23.1
1.5453	23.1333
1.5583	23.1667
1.5518	23.2
1.5449	23.2333
1.5179	23.2667
1.5453	23.3
1.5644	23.3333
1.5568	23.3667
1.5487	23.4
1.5376	23.4333
1.5421	23.4667
1.563	23.5
1.5618	23.5333
1.5558	23.5667
1.5375	23.6
1.5345	23.6333
1.5515	23.6667
1.5678	23.7
1.5603	23.7333
1.5529	23.7667
1.5306	23.8
1.5128	23.8333
1.5659	23.8667
1.5653	23.9
1.5646	23.9333
1.5441	23.9667
1.5316	24
1.5406	24.0333
1.5646	24.0667
1.5685	24.1
1.5585	24.1333
1.5433	24.1667
1.5298	24.2
1.5484	24.2333
1.5669	24.2667
1.5596	24.3
1.5406	24.3333
1.5158	24.3667
1.5468	24.4
1.5522	24.4333
1.5729	24.4667
1.5586	24.5
1.5458	24.5333
1.5239	24.5667
1.5133	24.6
1.5325	24.6333
1.5621	24.6667
1.5685	24.7
1.547	24.7333
1.5333	24.7667
1.5339	24.8
1.5518	24.8333
1.5419	24.8667
1.5198	24.9
1.5291	24.9333
1.5443	24.9667
1.5422	25
1.5562	25.0333
1.5453	25.0667
1.5386	25.1
1.5343	25.1333
1.5373	25.1667
1.5478	25.2
1.5546	25.2333
1.5503	25.2667
1.5417	25.3
1.5278	25.3333
1.5332	25.3667
1.5491	25.4
1.5374	25.4333
1.5412	25.4667
1.5368	25.5
1.523	25.5333
1.5388	25.5667
1.5519	25.6
1.5457	25.6333
1.5396	25.6667
1.521	25.7
1.5253	25.7333
1.5352	25.7667
1.5525	25.8
1.5442	25.8333
1.5346	25.8667
1.5149	25.9
1.5151	25.9333
1.5372	25.9667
1.5308	26
1.5361	26.0333
1.529	26.0667
1.5126	26.1
1.528	26.1333
1.54	26.1667
1.5301	26.2
1.5259	26.2333
1.5127	26.2667
1.5206	26.3
1.5281	26.3333
1.532	26.3667
1.5296	26.4
1.5188	26.4333
1.5003	26.4667
1.5068	26.5
1.5218	26.5333
1.5033	26.5667
1.5177	26.6
1.5103	26.6333
1.4908	26.6667
1.5035	26.7
1.5123	26.7333
1.5053	26.7667
1.5	26.8
1.4869	26.8333
1.4946	26.8667
1.4992	26.9
1.4981	26.9333
1.4989	26.9667
1.4814	27
1.4711	27.0333
1.4783	27.0667
1.4853	27.1
1.4618	27.1333
1.48	27.1667
1.4622	27.2
1.4617	27.2333
1.4678	27.2667
1.4727	27.3
1.4684	27.3333
1.4554	27.3667
1.4417	27.4
1.4472	27.4333
1.4584	27.4667
1.4636	27.5
1.4607	27.5333
1.4585	27.5667
1.4346	27.6
1.4281	27.6333
1.4483	27.6667
1.4287	27.7
1.4491	27.7333
1.4365	27.7667
1.4222	27.8
1.4271	27.8333
1.4198	27.8667
1.421	27.9
1.4169	27.9333
1.4117	27.9667
1.4154	28
1.4087	28.0333
1.4072	28.0667
1.409	28.1
1.4025	28.1333
1.4012	28.1667
1.4035	28.2
1.3945	28.2333
1.3745	28.2667
1.3944	28.3
1.3985	28.3333
1.3915	28.3667
1.3967	28.4
1.3773	28.4333
1.3625	28.4667
1.3654	28.5
1.3827	28.5333
1.385	28.5667
1.3772	28.6
1.36	28.6333
1.3529	28.6667
1.3765	28.7
1.3763	28.7333
1.3626	28.7667
1.357	28.8
1.3429	28.8333
1.3625	28.8667
1.3683	28.9
1.3528	28.9333
1.3516	28.9667
1.352	29
1.347	29.0333
1.3436	29.0667
1.3379	29.1
1.3425	29.1333
1.3418	29.1667
1.3432	29.2
1.3342	29.2333
1.3278	29.2667
1.3326	29.3
1.3343	29.3333
1.3336	29.3667
1.3237	29.4
1.3049	29.4333
1.3289	29.4667
1.3246	29.5
1.3342	29.5333
1.3278	29.5667
1.31	29.6
1.3086	29.6333
1.3168	29.6667
1.3347	29.7
1.3263	29.7333
1.3173	29.7667
1.301	29.8
1.3118	29.8333
1.3326	29.8667
1.3237	29.9
1.3091	29.9333
1.2958	29.9667
1.3106	30
1.3357	30.0333
1.3258	30.0667
1.3108	30.1
1.3093	30.1333
1.3201	30.1667
1.3265	30.2
1.3186	30.2333
1.3085	30.2667
1.3111	30.3
1.3196	30.3333
1.3323	30.3667
1.3255	30.4
1.3121	30.4333
1.306	30.4667
1.3193	30.5
1.3322	30.5333
1.313	30.5667
1.317	30.6
1.3094	30.6333
1.33	30.6667
1.3411	30.7
1.3311	30.7333
1.3208	30.7667
1.317	30.8
1.3248	30.8333
1.3464	30.8667
1.3456	30.9
1.3381	30.9333
1.3206	30.9667
1.3175	31
1.3282	31.0333
1.3525	31.0667
1.3403	31.1
1.3304	31.1333
1.3217	31.1667
1.3228	31.2
1.3464	31.2333
1.3546	31.2667
1.3454	31.3
1.3357	31.3333
1.3239	31.3667
1.3322	31.4
1.3486	31.4333
1.3638	31.4667
1.3508	31.5
1.3368	31.5333
1.3235	31.5667
1.3445	31.6
1.365	31.6333
1.3559	31.6667
1.3194	31.7
1.3418	31.7333
1.3506	31.7667
1.369	31.8
1.3626	31.8333
1.3572	31.8667
1.3348	31.9
1.3234	31.9333
1.3392	31.9667
1.3675	32
1.3734	32.0333
1.3555	32.0667
1.341	32.1
1.3382	32.1333
1.366	32.1667
1.3692	32.2
1.3622	32.2333
1.3312	32.2667
1.3465	32.3
1.355	32.3333
1.3786	32.3667
1.3756	32.4
1.3662	32.4333
1.3465	32.4667
1.3372	32.5
1.3579	32.5333
1.3855	32.5667
1.381	32.6
1.3616	32.6333
1.3509	32.6667
1.3722	32.7
1.3789	32.7333
1.3706	32.7667
1.3641	32.8
1.3453	32.8333
1.3774	32.8667
1.3905	32.9
1.373	32.9333
1.372	32.9667
1.3716	33
1.3864	33.0333
1.3845	33.0667
1.3812	33.1
1.3718	33.1333
1.375	33.1667
1.382	33.2
1.3954	33.2333
1.3892	33.2667
1.3843	33.3
1.367	33.3333
1.3753	33.3667
1.3682	33.4
1.4019	33.4333
1.3928	33.4667
1.385	33.5
1.3717	33.5333
1.3769	33.5667
1.402	33.6
1.4019	33.6333
1.3851	33.6667
1.3815	33.7
1.3906	33.7333
1.3992	33.7667
1.3957	33.8
1.3913	33.8333
1.376	33.8667
1.3832	33.9
1.3908	33.9333
1.3787	33.9667
1.3972	34
1.4	34.0333
1.3723	34.0667
1.3837	34.1
1.3797	34.1333
1.3809	34.1667
1.3795	34.2
1.3744	34.2333
1.3752	34.2667
1.3752	34.3
1.382	34.3333
1.3834	34.3667
1.3828	34.4
1.3776	34.4333
1.3744	34.4667
1.3802	34.5
1.3673	34.5333
1.3818	34.5667
1.3821	34.6
1.375	34.6333
1.3809	34.6667
1.3662	34.7
1.3704	34.7333
1.3721	34.7667
1.3783	34.8
1.3757	34.8333
1.3692	34.8667
1.3655	34.9
1.3697	34.9333
1.3785	34.9667
1.3799	35
1.3767	35.0333
1.3709	35.0667
1.3549	35.1
1.3541	35.1333
1.3844	35.1667
1.3835	35.2
1.3844	35.2333
1.3725	35.2667
1.353	35.3
1.3603	35.3333
1.377	35.3667
1.3952	35.4
1.3841	35.4333
1.3727	35.4667
1.355	35.5
1.3689	35.5333
1.3958	35.5667
1.3959	35.6
1.3831	35.6333
1.349	35.6667
1.3679	35.7
1.4024	35.7333
1.394	35.7667
1.3872	35.8
1.3822	35.8333
1.3854	35.8667
1.3999	35.9
1.3975	35.9333
1.3903	35.9667
1.3844	36
1.3879	36.0333
1.3947	36.0667
1.4082	36.1
1.402	36.1333
1.395	36.1667
1.3833	36.2
1.3727	36.2333
1.3946	36.2667
1.4163	36.3
1.4051	36.3333
1.4071	36.3667
1.3861	36.4
1.3879	36.4333
1.3969	36.4667
1.4182	36.5
1.4122	36.5333
1.3962	36.5667
1.3881	36.6
1.4002	36.6333
1.4216	36.6667
1.413	36.7
1.4004	36.7333
1.391	36.7667
1.3947	36.8
1.428	36.8333
1.4112	36.8667
1.4051	36.9
1.3983	36.9333
1.4034	36.9667
1.4297	37
1.4287	37.0333
1.4232	37.0667
1.4049	37.1
1.4047	37.1333
1.4117	37.1667
1.4388	37.2
1.4377	37.2333
1.4272	37.2667
1.4081	37.3
1.3992	37.3333
1.3948	37.3667
1.4537	37.4
1.4491	37.4333
1.439	37.4667
1.4187	37.5
1.4127	37.5333
1.4373	37.5667
1.4587	37.6
1.452	37.6333
1.4317	37.6667
1.4347	37.7
1.4568	37.7333
1.4515	37.7667
1.4422	37.8
1.435	37.8333
1.4468	37.8667
1.4375	37.9
1.4607	37.9333
1.4576	37.9667
1.4426	38
1.4456	38.0333
1.4468	38.0667
1.4505	38.1
1.4443	38.1333
1.4483	38.1667
1.4478	38.2
1.4484	38.2333
1.4559	38.2667
1.456	38.3
1.4544	38.3333
1.4507	38.3667
1.4522	38.4
1.4533	38.4333
1.4327	38.4667
1.464	38.5
1.4618	38.5333
1.4613	38.5667
1.4626	38.6
1.4591	38.6333
1.4604	38.6667
1.4733	38.7
1.4683	38.7333
1.4681	38.7667
1.4633	38.8
1.4657	38.8333
1.467	38.8667
1.4752	38.9
1.471	38.9333
1.4725	38.9667
1.4505	39
1.4627	39.0333
1.4699	39.0667
1.4759	39.1
1.4796	39.1333
1.4729	39.1667
1.4738	39.2
1.4703	39.2333
1.4709	39.2667
1.4721	39.3
1.4807	39.3333
1.4769	39.3667
1.4801	39.4
1.4724	39.4333
1.4727	39.4667
1.4726	39.5
1.4778	39.5333
1.4721	39.5667
1.4532	39.6
1.4827	39.6333
1.4755	39.6667
1.4879	39.7
1.4863	39.7333
1.4839	39.7667
1.4877	39.8
1.4844	39.8333
1.4887	39.8667
1.4911	39.9
1.4905	39.9333
1.4904	39.9667
1.4909	40
1.4887	40.0333
1.4926	40.0667
1.4926	40.1
1.4704	40.1333
1.4934	40.1667
1.4975	40.2
1.4965	40.2333
1.5008	40.2667
1.4948	40.3
1.4973	40.3333
1.5044	40.3667
1.4999	40.4
1.5025	40.4333
1.4989	40.4667
1.5015	40.5
1.5046	40.5333
1.5057	40.5667
1.5023	40.6
1.5001	40.6333
1.4934	40.6667
1.4873	40.7
1.5217	40.7333
1.508	40.7667
1.5128	40.8
1.5073	40.8333
1.5059	40.8667
1.5188	40.9
1.5274	40.9333
1.5201	40.9667
1.5134	41
1.5102	41.0333
1.5176	41.0667
1.5345	41.1
1.5318	41.1333
1.5287	41.1667
1.5145	41.2
1.4882	41.2333
1.5113	41.2667
1.5492	41.3
1.5407	41.3333
1.5398	41.3667
1.5158	41.4
1.51	41.4333
1.5181	41.4667
1.5489	41.5
1.5537	41.5333
1.5368	41.5667
1.5212	41.6
1.5144	41.6333
1.544	41.6667
1.5423	41.7
1.5284	41.7333
1.5297	41.7667
1.52	41.8
1.5505	41.8333
1.5383	41.8667
1.5361	41.9
1.5366	41.9333
1.5328	41.9667
1.5322	42
1.5441	42.0333
1.5492	42.0667
1.5458	42.1
1.5476	42.1333
1.5344	42.1667
1.5388	42.2
1.5362	42.2333
1.55	42.2667
1.5485	42.3
1.5241	42.3333
1.5491	42.3667
1.5408	42.4
1.5431	42.4333
1.5569	42.4667
1.5512	42.5
1.547	42.5333
1.5407	42.5667
1.5439	42.6
1.5525	42.6333
1.5615	42.6667
1.5541	42.7
1.5411	42.7333
1.5467	42.7667
1.5577	42.8
1.5647	42.8333
1.5396	42.8667
1.5312	42.9
1.5531	42.9333
1.5651	42.9667
1.5744	43
1.5569	43.0333
1.539	43.0667
1.5231	43.1
1.5443	43.1333
1.57	43.1667
1.5693	43.2
1.5524	43.2333
1.5428	43.2667
1.5524	43.3
1.5635	43.3333
1.5591	43.3667
1.5421	43.4
1.5339	43.4333
1.556	43.4667
1.5613	43.5
1.5726	43.5333
1.5601	43.5667
1.5465	43.6
1.5396	43.6333
1.5568	43.6667
1.5771	43.7
1.5708	43.7333
1.5553	43.7667
1.5455	43.8
1.5571	43.8333
1.579	43.8667
1.5696	43.9
1.5563	43.9333
1.5404	43.9667
1.5468	44
1.5958	44.0333
1.5701	44.0667
1.569	44.1
1.5507	44.1333
1.5575	44.1667
1.579	44.2
1.5978	44.2333
1.5911	44.2667
1.575	44.3
1.5608	44.3333
1.5577	44.3667
1.5903	44.4
1.5939	44.4333
1.5866	44.4667
1.5732	44.5
1.5398	44.5333
1.5878	44.5667
1.5985	44.6
1.5876	44.6333
1.5732	44.6667
1.568	44.7
1.5832	44.7333
1.5992	44.7667
1.5847	44.8
1.5693	44.8333
1.574	44.8667
1.5857	44.9
1.5812	44.9333
1.5735	44.9667
1.5624	45
1.5715	45.0333
1.5749	45.0667
1.5544	45.1
1.579	45.1333
1.5534	45.1667
1.5605	45.2
1.5671	45.2333
1.5648	45.2667
1.5625	45.3
1.5516	45.3333
1.5386	45.3667
1.546	45.4
1.5535	45.4333
1.5569	45.4667
1.5531	45.5
1.536	45.5333
1.5251	45.5667
1.5438	45.6
1.532	45.6333
1.5326	45.6667
1.5363	45.7
1.5176	45.7333
1.5431	45.7667
1.5354	45.8
1.5289	45.8333
1.5233	45.8667
1.5253	45.9
1.5352	45.9333
1.5318	45.9667
1.532	46
1.5129	46.0333
1.5121	46.0667
1.5202	46.1
1.5245	46.1333
1.5215	46.1667
1.4824	46.2
1.5021	46.2333
1.5034	46.2667
1.5203	46.3
1.5187	46.3333
1.5115	46.3667
1.4932	46.4
1.4883	46.4333
1.4969	46.4667
1.5168	46.5
1.5154	46.5333
1.5002	46.5667
1.4836	46.6
1.4782	46.6333
1.5078	46.6667
1.5061	46.7
1.4681	46.7333
1.477	46.7667
1.4875	46.8
1.485	46.8333
1.4806	46.8667
1.4548	46.9
1.4533	46.9333
1.4746	46.9667
1.4773	47
1.4685	47.0333
1.4516	47.0667
1.4555	47.1
1.4716	47.1333
1.4658	47.1667
1.4658	47.2
1.4481	47.2333
1.4411	47.2667
1.4355	47.3
1.4575	47.3333
1.462	47.3667
1.4494	47.4
1.4377	47.4333
1.435	47.4667
1.4473	47.5
1.4483	47.5333
1.4397	47.5667
1.4252	47.6
1.431	47.6333
1.4412	47.6667
1.442	47.7
1.4366	47.7333
1.4186	47.7667
1.4141	47.8
1.4383	47.8333
1.4115	47.8667
1.421	47.9
1.4126	47.9333
1.4171	47.9667
1.44	48
1.4271	48.0333
1.4221	48.0667
1.4031	48.1
1.4088	48.1333
1.4196	48.1667
1.431	48.2
1.4258	48.2333
1.4167	48.2667
1.3966	48.3
1.3942	48.3333
1.4147	48.3667
1.4244	48.4
1.4012	48.4333
1.4026	48.4667
1.3938	48.5
1.4031	48.5333
1.4284	48.5667
1.4138	48.6
1.401	48.6333
1.3911	48.6667
1.4111	48.7
1.425	48.7333
1.4118	48.7667
1.3978	48.8
1.3962	48.8333
1.4143	48.8667
1.4093	48.9
1.4013	48.9333
1.3926	48.9667
1.3765	49
1.4113	49.0333
1.4124	49.0667
1.4057	49.1
1.3899	49.1333
1.39	49.1667
1.4007	49.2
1.4112	49.2333
1.4049	49.2667
1.3958	49.3
1.3822	49.3333
1.3881	49.3667
1.4039	49.4
1.4103	49.4333
1.4026	49.4667
1.3891	49.5
1.3752	49.5333
1.3682	49.5667
1.4101	49.6
1.4064	49.6333
1.3856	49.6667
1.3807	49.7
1.3838	49.7333
1.3809	49.7667
1.3806	49.8
1.3835	49.8333
1.3803	49.8667
1.381	49.9
1.3821	49.9333
1.3809	49.9667
1.3814	50
1.3799	50.0333
1.3753	50.0667
1.3807	50.1
1.3571	50.1333
1.3764	50.1667
1.3802	50.2
1.3824	50.2333
1.3817	50.2667
1.3785	50.3
1.3761	50.3333
1.3755	50.3667
1.3746	50.4
1.3781	50.4333
1.3798	50.4667
1.3792	50.5
1.3737	50.5333
1.3715	50.5667
1.3738	50.6
1.3768	50.6333
1.3742	50.6667
1.3637	50.7
1.349	50.7333
1.3799	50.7667
1.3749	50.8
1.3777	50.8333
1.3685	50.8667
1.3461	50.9
1.3484	50.9333
1.377	50.9667
1.3729	51
1.3649	51.0333
1.3537	51.0667
1.3592	51.1
1.3704	51.1333
1.3809	51.1667
1.3746	51.2
1.368	51.2333
1.3413	51.2667
1.3396	51.3
1.3733	51.3333
1.3846	51.3667
1.3802	51.4
1.3633	51.4333
1.346	51.4667
1.3564	51.5
1.3828	51.5333
1.387	51.5667
1.3704	51.6
1.3545	51.6333
1.355	51.6667
1.3795	51.7
1.3703	51.7333
1.3667	51.7667
1.3652	51.8
1.3677	51.8333
1.361	51.8667
1.3849	51.9
1.3828	51.9333
1.3694	51.9667
1.3702	52
1.3662	52.0333
1.3696	52.0667
1.3878	52.1
1.3814	52.1333
1.3818	52.1667
1.3717	52.2
1.3759	52.2333
1.3752	52.2667
1.3887	52.3
1.3883	52.3333
1.3884	52.3667
1.3661	52.4
1.3646	52.4333
1.3823	52.4667
1.3975	52.5
1.3991	52.5333
1.3919	52.5667
1.3731	52.6
1.3573	52.6333
1.3645	52.6667
1.3907	52.7
1.4104	52.7333
1.4031	52.7667
1.3866	52.8
1.371	52.8333
1.3684	52.8667
1.3967	52.9
1.4142	52.9333
1.3988	52.9667
1.3803	53
1.3868	53.0333
1.3898	53.0667
1.4182	53.1
1.4217	53.1333
1.4096	53.1667
1.3929	53.2
1.392	53.2333
1.3952	53.2667
1.4179	53.3
1.4362	53.3333
1.4261	53.3667
1.4137	53.4
1.397	53.4333
1.4014	53.4667
1.4312	53.5
1.4301	53.5333
1.4161	53.5667
1.4182	53.6
1.4221	53.6333
1.4367	53.6667
1.4263	53.7
1.4246	53.7333
1.4238	53.7667
1.4317	53.8
1.4476	53.8333
1.4387	53.8667
1.4304	53.9
1.4318	53.9333
1.438	53.9667
1.4589	54
1.4522	54.0333
1.4388	54.0667
1.4138	54.1
1.442	54.1333
1.4734	54.1667
1.4674	54.2
1.4573	54.2333
1.4369	54.2667
1.4469	54.3
1.4714	54.3333
1.4814	54.3667
1.4614	54.4
1.46	54.4333
1.4666	54.4667
1.4806	54.5
1.476	54.5333
1.465	54.5667
1.464	54.6
1.4703	54.6333
1.4742	54.6667
1.4887	54.7
1.4727	54.7333
1.4765	54.7667
1.4738	54.8
1.4698	54.8333
1.4691	54.8667
1.4733	54.9
1.4798	54.9333
1.4774	54.9667
1.4776	55
1.4764	55.0333
1.4773	55.0667
1.4855	55.1
1.4846	55.1333
1.4853	55.1667
1.4661	55.2
1.4741	55.2333
1.4878	55.2667
1.4922	55.3
1.4969	55.3333
1.4888	55.3667
1.4771	55.4
1.4777	55.4333
1.478	55.4667
1.5018	55.5
1.505	55.5333
1.4992	55.5667
1.4828	55.6
1.4781	55.6333
1.4839	55.6667
1.5072	55.7
1.5142	55.7333
1.4808	55.7667
1.4887	55.8
1.4768	55.8333
1.4885	55.8667
1.5163	55.9
1.515	55.9333
1.5053	55.9667
1.4848	56
1.4825	56.0333
1.4933	56.0667
1.5188	56.1
1.5207	56.1333
1.5133	56.1667
1.4957	56.2
1.48	56.2333
1.4912	56.2667
1.519	56.3
1.4993	56.3333
1.5152	56.3667
1.4958	56.4
1.4889	56.4333
1.507	56.4667
1.5229	56.5
1.5139	56.5333
1.5042	56.5667
1.49	56.6
1.499	56.6333
1.5177	56.6667
1.5239	56.7
1.5169	56.7333
1.5037	56.7667
1.4865	56.8
1.4941	56.8333
1.5018	56.8667
1.5161	56.9
1.5184	56.9333
1.4988	56.9667
1.4938	57
1.4951	57.0333
1.5014	57.0667
1.4954	57.1
1.4972	57.1333
1.487	57.1667
1.4899	57.2
1.4903	57.2333
1.4925	57.2667
1.4921	57.3
1.4914	57.3333
1.4807	57.3667
1.4835	57.4
1.4655	57.4333
1.4805	57.4667
1.4909	57.5
1.4813	57.5333
1.4783	57.5667
1.4756	57.6
1.485	57.6333
1.4835	57.6667
1.4828	57.7
1.4719	57.7333
1.4695	57.7667
1.4746	57.8
1.4786	57.8333
1.4762	57.8667
1.4736	57.9
1.4585	57.9333
1.4614	57.9667
1.4418	58
1.4683	58.0333
1.4725	58.0667
1.4671	58.1
1.4524	58.1333
1.447	58.1667
1.4554	58.2
1.4676	58.2333
1.4612	58.2667
1.4559	58.3
1.4374	58.3333
1.4378	58.3667
1.4443	58.4
1.4594	58.4333
1.4536	58.4667
1.441	58.5
1.425	58.5333
1.4061	58.5667
1.4525	58.6
1.4497	58.6333
1.4431	58.6667
1.4268	58.7
1.4184	58.7333
1.4305	58.7667
1.4532	58.8
1.4499	58.8333
1.4449	58.8667
1.4263	58.9
1.4125	58.9333
1.4195	58.9667
1.4495	59
1.4425	59.0333
1.4382	59.0667
1.4065	59.1
1.3982	59.1333
1.4228	59.1667
1.4463	59.2
1.4442	59.2333
1.4358	59.2667
1.4153	59.3
1.3979	59.3333
1.3922	59.3667
1.4238	59.4
1.4401	59.4333
1.4285	59.4667
1.4102	59.5
1.3989	59.5333
1.4168	59.5667
1.4243	59.6
1.4171	59.6333
1.4019	59.6667
1.3771	59.7
1.4096	59.7333
1.4215	59.7667
1.4202	59.8
1.4171	59.8333
1.3932	59.8667
1.3774	59.9
1.3759	59.9333
1.4075	59.9667
1.4114	60
1.4002	60.0333
1.3826	60.0667
1.3758	60.1
1.3883	60.1333
1.4046	60.1667
1.3982	60.2
1.3887	60.2333
1.3563	60.2667
1.3715	60.3
1.3885	60.3333
1.4039	60.3667
1.3939	60.4
1.384	60.4333
1.3605	60.4667
1.3485	60.5
1.3636	60.5333
1.394	60.5667
1.3916	60.6
1.3712	60.6333
1.3595	60.6667
1.3621	60.7
1.3766	60.7333
1.3691	60.7667
1.3678	60.8
1.3321	60.8333
1.3621	60.8667
1.365	60.9
1.3713	60.9333
1.3684	60.9667
1.3587	61
1.3364	61.0333
1.329	61.0667
1.351	61.1
1.3694	61.1333
1.3605	61.1667
1.3481	61.2
1.3305	61.2333
1.3341	61.2667
1.3545	61.3
1.3616	61.3333
1.3546	61.3667
1.3207	61.4
1.3272	61.4333
1.3379	61.4667
1.3636	61.5
1.3579	61.5333
1.3439	61.5667
1.3243	61.6
1.3126	61.6333
1.338	61.6667
1.3607	61.7
1.3555	61.7333
1.3387	61.7667
1.3252	61.8
1.329	61.8333
1.3525	61.8667
1.3522	61.9
1.3459	61.9333
1.3077	61.9667
1.3229	62
1.3322	62.0333
1.3539	62.0667
1.3547	62.1
1.3482	62.1333
1.332	62.1667
1.3111	62.2
1.3049	62.2333
1.3321	62.2667
1.3563	62.3
1.3554	62.3333
1.3349	62.3667
1.3202	62.4
1.3147	62.4333
1.3426	62.4667
1.3431	62.5
1.3118	62.5333
1.3297	62.5667
1.3349	62.6
1.3413	62.6333
1.3395	62.6667
1.3341	62.7
1.3245	62.7333
1.3274	62.7667
1.3313	62.8
1.3442	62.8333
1.338	62.8667
1.3363	62.9
1.3217	62.9333
1.3261	62.9667
1.3318	63
1.3417	63.0333
1.339	63.0667
1.3176	63.1
1.3077	63.1333
1.3263	63.1667
1.3283	63.2
1.3492	63.2333
1.3368	63.2667
1.3306	63.3
1.3105	63.3333
1.315	63.3667
1.3329	63.4
1.3535	63.4333
1.3444	63.4667
1.3306	63.5
1.3134	63.5333
1.3134	63.5667
1.3424	63.6
1.3476	63.6333
1.331	63.6667
1.3017	63.7
1.331	63.7333
1.3461	63.7667
1.3356	63.8
1.3272	63.8333
1.3122	63.8667
1.3249	63.9
1.3461	63.9333
1.3407	63.9667
1.3232	64
1.3174	64.0333
1.332	64.0667
1.338	64.1
1.3335	64.1333
1.3216	64.1667
1.3165	64.2
1.3223	64.2333
1.3274	64.2667
1.3204	64.3
1.3355	64.3333
1.3178	64.3667
1.3098	64.4
1.3166	64.4333
1.315	64.4667
1.3128	64.5
1.3042	64.5333
1.3052	64.5667
1.3079	64.6
1.313	64.6333
1.3111	64.6667
1.3025	64.7
1.2966	64.7333
1.3014	64.7667
1.3087	64.8
1.3084	64.8333
1.2891	64.8667
1.2782	64.9
1.2969	64.9333
1.3033	64.9667
1.31	65
1.3041	65.0333
1.2817	65.0667
1.2672	65.1
1.2806	65.1333
1.3059	65.1667
1.3016	65.2
1.292	65.2333
1.2745	65.2667
1.2761	65.3
1.2917	65.3333
1.3057	65.3667
1.2982	65.4
1.2884	65.4333
1.2499	65.4667
1.2808	65.5
1.3073	65.5333
1.3044	65.5667
1.2908	65.6
1.2706	65.6333
1.2651	65.6667
1.2957	65.7
1.3083	65.7333
1.2886	65.7667
1.2821	65.8
1.2878	65.8333
1.2849	65.8667
1.2874	65.9
1.2863	65.9333
1.2862	65.9667
1.2867	66
1.27	66.0333
1.2852	66.0667
1.288	66.1
1.2902	66.1333
1.2898	66.1667
1.2819	66.2
1.2832	66.2333
1.285	66.2667
1.2909	66.3
1.2876	66.3333
1.2838	66.3667
1.2846	66.4
1.2857	66.4333
1.2916	66.4667
1.2919	66.5
1.2872	66.5333
1.2837	66.5667
1.2867	66.6
[truncated: 7,002 more rows]
