# Supplementary material for: Auditory feedback effect on temporal patterns during self-pacing treadmill walking
Source: PLoS One. 2025 Nov 4;20(11):e0335971. doi: 10.1371/journal.pone.0335971 (PMC12585087; doi:10.1371/journal.pone.0335971)
Supplement: S2 File — This file archive contains gait events from the two test conditions (no sound and with sound) for all included participants, as well as the validation data for the accelerometer-based gait event detection algorithm. All data files are in CSV format. A readme file is included with the details of the file format and contents. (ZIP) [file pone.0335971.s003.zip › TreadmillSoundsData/TestConditions/WithSound/BeltSpeed/Subject15_WithSoundBeltspeed.csv]

BeltSpeed	Time
1.5783	0
1.6043	0.0333
1.5862	0.0667
1.5687	0.1
1.5576	0.1333
1.5687	0.1667
1.5928	0.2
1.6053	0.2333
1.5983	0.2667
1.5841	0.3
1.567	0.3333
1.5617	0.3667
1.5865	0.4
1.6094	0.4333
1.5889	0.4667
1.5753	0.5
1.5878	0.5333
1.5758	0.5667
1.618	0.6
1.6052	0.6333
1.5895	0.6667
1.5887	0.7
1.6011	0.7333
1.6156	0.7667
1.6094	0.8
1.5969	0.8333
1.584	0.8667
1.5941	0.9
1.611	0.9333
1.5974	0.9667
1.5871	1
1.5982	1.0333
1.591	1.0667
1.6077	1.1
1.6183	1.1333
1.6097	1.1667
1.6052	1.2
1.5898	1.2333
1.5958	1.2667
1.6042	1.3
1.6199	1.3333
1.6131	1.3667
1.6096	1.4
1.5881	1.4333
1.5808	1.4667
1.5841	1.5
1.6331	1.5333
1.6032	1.5667
1.6045	1.6
1.5952	1.6333
1.6113	1.6667
1.6207	1.7
1.6091	1.7333
1.6016	1.7667
1.6049	1.8
1.6156	1.8333
1.6249	1.8667
1.6189	1.9
1.6141	1.9333
1.5935	1.9667
1.5831	2
1.624	2.0333
1.6269	2.0667
1.6294	2.1
1.6146	2.1333
1.5933	2.1667
1.5984	2.2
1.6065	2.2333
1.6322	2.2667
1.6264	2.3
1.6171	2.3333
1.5991	2.3667
1.5923	2.4
1.6024	2.4333
1.6207	2.4667
1.6102	2.5
1.6305	2.5333
1.5961	2.5667
1.6038	2.6
1.6299	2.6333
1.6194	2.6667
1.6212	2.7
1.6213	2.7333
1.6245	2.7667
1.6262	2.8
1.6248	2.8333
1.6227	2.8667
1.6225	2.9
1.6245	2.9333
1.6184	2.9667
1.6036	3
1.6362	3.0333
1.6179	3.0667
1.6327	3.1
1.6245	3.1333
1.6032	3.1667
1.5989	3.2
1.6029	3.2333
1.6248	3.2667
1.6263	3.3
1.6207	3.3333
1.603	3.3667
1.5952	3.4
1.6078	3.4333
1.6199	3.4667
1.6089	3.5
1.6322	3.5333
1.599	3.5667
1.6056	3.6
1.6159	3.6333
1.6147	3.6667
1.6087	3.7
1.598	3.7333
1.602	3.7667
1.6163	3.8
1.6184	3.8333
1.6122	3.8667
1.5977	3.9
1.5984	3.9333
1.5938	3.9667
1.6035	4
1.6319	4.0333
1.6082	4.0667
1.6029	4.1
1.5939	4.1333
1.6012	4.1667
1.6274	4.2
1.6271	4.2333
1.6208	4.2667
1.6047	4.3
1.596	4.3333
1.6054	4.3667
1.6287	4.4
1.6325	4.4333
1.621	4.4667
1.5671	4.5
1.6133	4.5333
1.6163	4.5667
1.6385	4.6
1.6271	4.6333
1.602	4.6667
1.5895	4.7
1.5969	4.7333
1.6224	4.7667
1.6089	4.8
1.5999	4.8333
1.606	4.8667
1.6057	4.9
1.6091	4.9333
1.6039	4.9667
1.5792	5
1.6113	5.0333
1.5994	5.0667
1.6165	5.1
1.6151	5.1333
1.6089	5.1667
1.6137	5.2
1.6105	5.2333
1.6107	5.2667
1.6144	5.3
1.6159	5.3333
1.616	5.3667
1.6104	5.4
1.6106	5.4333
1.6118	5.4667
1.5857	5.5
1.6299	5.5333
1.6132	5.5667
1.6137	5.6
1.6188	5.6333
1.5998	5.6667
1.605	5.7
1.6042	5.7333
1.6136	5.7667
1.6093	5.8
1.6074	5.8333
1.5979	5.8667
1.6028	5.9
1.6061	5.9333
1.621	5.9667
1.5815	6
1.6136	6.0333
1.6011	6.0667
1.6011	6.1
1.6162	6.1333
1.621	6.1667
1.6175	6.2
1.6108	6.2333
1.5924	6.2667
1.5967	6.3
1.6065	6.3333
1.6255	6.3667
1.6183	6.4
1.6106	6.4333
1.5925	6.4667
1.5659	6.5
1.6216	6.5333
1.6377	6.5667
1.6056	6.6
1.6075	6.6333
1.6037	6.6667
1.6253	6.7
1.6197	6.7333
1.6109	6.7667
1.6044	6.8
1.6104	6.8333
1.6279	6.8667
1.6279	6.9
1.616	6.9333
1.6046	6.9667
1.5865	7
1.6125	7.0333
1.645	7.0667
1.6224	7.1
1.6263	7.1333
1.6001	7.1667
1.6077	7.2
1.6216	7.2333
1.6486	7.2667
1.6472	7.3
1.636	7.3333
1.619	7.3667
1.6041	7.4
1.6139	7.4333
1.6492	7.4667
1.6272	7.5
1.6403	7.5333
1.6307	7.5667
1.6152	7.6
1.6464	7.6333
1.6509	7.6667
1.6431	7.7
1.6371	7.7333
1.6356	7.7667
1.637	7.8
1.6482	7.8333
1.6556	7.8667
1.6511	7.9
1.6392	7.9333
1.6368	7.9667
1.6186	8
1.656	8.0333
1.6616	8.0667
1.6513	8.1
1.6449	8.1333
1.6332	8.1667
1.6419	8.2
1.6721	8.2333
1.6723	8.2667
1.667	8.3
1.6497	8.3333
1.639	8.3667
1.6503	8.4
1.6769	8.4333
1.6787	8.4667
1.6446	8.5
1.643	8.5333
1.6501	8.5667
1.6627	8.6
1.6888	8.6333
1.6774	8.6667
1.669	8.7
1.6476	8.7333
1.6423	8.7667
1.6605	8.8
1.6871	8.8333
1.6893	8.8667
1.6733	8.9
1.6572	8.9333
1.6476	8.9667
1.6484	9
1.6785	9.0333
1.6979	9.0667
1.6732	9.1
1.6681	9.1333
1.656	9.1667
1.6675	9.2
1.6845	9.2333
1.6759	9.2667
1.6716	9.3
1.666	9.3333
1.6688	9.3667
1.6767	9.4
1.6896	9.4333
1.6832	9.4667
1.6666	9.5
1.6375	9.5333
1.6904	9.5667
1.6791	9.6
1.7029	9.6333
1.6875	9.6667
1.6688	9.7
1.6496	9.7333
1.6383	9.7667
1.6602	9.8
1.6872	9.8333
1.6897	9.8667
1.6704	9.9
1.6601	9.9333
1.6671	9.9667
1.6719	10
1.6502	10.0333
1.6866	10.0667
1.6567	10.1
1.6732	10.1333
1.6659	10.1667
1.6457	10.2
1.6503	10.2333
1.6481	10.2667
1.6645	10.3
1.6733	10.3333
1.6654	10.3667
1.6547	10.4
1.6477	10.4333
1.6554	10.4667
1.6756	10.5
1.6479	10.5333
1.6766	10.5667
1.6474	10.6
1.6561	10.6333
1.6679	10.6667
1.6815	10.7
1.6753	10.7333
1.6642	10.7667
1.6463	10.8
1.6477	10.8333
1.6648	10.8667
1.6857	10.9
1.6815	10.9333
1.6696	10.9667
1.6543	11
1.6209	11.0333
1.6759	11.0667
1.6877	11.1
1.6876	11.1333
1.6753	11.1667
1.6526	11.2
1.6633	11.2333
1.6855	11.2667
1.696	11.3
1.6887	11.3333
1.676	11.3667
1.6577	11.4
1.655	11.4333
1.6597	11.4667
1.6857	11.5
1.6849	11.5333
1.6772	11.5667
1.6882	11.6
1.6616	11.6333
1.6657	11.6667
1.6807	11.7
1.701	11.7333
1.6958	11.7667
1.6837	11.8
1.6646	11.8333
1.6657	11.8667
1.6887	11.9
1.7044	11.9333
1.698	11.9667
1.6909	12
1.6439	12.0333
1.6688	12.0667
1.6925	12.1
1.713	12.1333
1.716	12.1667
1.6903	12.2
1.6734	12.2333
1.6661	12.2667
1.6867	12.3
1.7104	12.3333
1.707	12.3667
1.6971	12.4
1.6795	12.4333
1.6819	12.4667
1.7057	12.5
1.6858	12.5333
1.7079	12.5667
1.6955	12.6
1.6947	12.6333
1.7012	12.6667
1.6984	12.7
1.6967	12.7333
1.6968	12.7667
1.6911	12.8
1.6867	12.8333
1.6894	12.8667
1.6921	12.9
1.6995	12.9333
1.6961	12.9667
1.6996	13
1.6536	13.0333
1.6965	13.0667
1.6894	13.1
1.7	13.1333
1.7045	13.1667
1.6931	13.2
1.6926	13.2333
1.6923	13.2667
1.6914	13.3
1.706	13.3333
1.706	13.3667
1.7041	13.4
1.6914	13.4333
1.6938	13.4667
1.702	13.5
1.6861	13.5333
1.694	13.5667
1.7042	13.6
1.681	13.6333
1.6966	13.6667
1.6837	13.7
1.6838	13.7333
1.6854	13.7667
1.6832	13.8
1.6795	13.8333
1.6776	13.8667
1.6801	13.9
1.681	13.9333
1.6818	13.9667
1.6813	14
1.6529	14.0333
1.6614	14.0667
1.685	14.1
1.6758	14.1333
1.6858	14.1667
1.6697	14.2
1.651	14.2333
1.6375	14.2667
1.6451	14.3
1.6725	14.3333
1.6772	14.3667
1.6674	14.4
1.6509	14.4333
1.6398	14.4667
1.6616	14.5
1.6562	14.5333
1.6541	14.5667
1.6619	14.6
1.6414	14.6333
1.6738	14.6667
1.6697	14.7
1.6603	14.7333
1.6645	14.7667
1.6619	14.8
1.6736	14.8333
1.6748	14.8667
1.6656	14.9
1.6558	14.9333
1.6619	14.9667
1.6709	15
1.6618	15.0333
1.6456	15.0667
1.6623	15.1
1.6455	15.1333
1.6617	15.1667
1.6677	15.2
1.6641	15.2333
1.6641	15.2667
1.6516	15.3
1.6369	15.3333
1.6446	15.3667
1.6579	15.4
1.6592	15.4333
1.6555	15.4667
1.6399	15.5
1.6271	15.5333
1.6119	15.5667
1.6755	15.6
1.6453	15.6333
1.6359	15.6667
1.6381	15.7
1.6417	15.7333
1.6424	15.7667
1.633	15.8
1.6296	15.8333
1.6337	15.8667
1.64	15.9
1.6399	15.9333
1.6302	15.9667
1.6202	16
1.6208	16.0333
1.6088	16.0667
1.6462	16.1
1.6305	16.1333
1.6278	16.1667
1.6203	16.2
1.6198	16.2333
1.6439	16.2667
1.644	16.3
1.6411	16.3333
1.6286	16.3667
1.6199	16.4
1.6287	16.4333
1.6445	16.4667
1.6453	16.5
1.6273	16.5333
1.5938	16.5667
1.629	16.6
1.6411	16.6333
1.6548	16.6667
1.6404	16.7
1.6175	16.7333
1.6033	16.7667
1.6161	16.8
1.6466	16.8333
1.6445	16.8667
1.6226	16.9
1.6217	16.9333
1.6292	16.9667
1.6292	17
1.621	17.0333
1.5968	17.0667
1.6401	17.1
1.6169	17.1333
1.6372	17.1667
1.6339	17.2
1.6286	17.2333
1.641	17.2667
1.638	17.3
1.6392	17.3333
1.6344	17.3667
1.6318	17.4
1.635	17.4333
1.6358	17.4667
1.6396	17.5
1.6285	17.5333
1.6133	17.5667
1.6473	17.6
1.6269	17.6333
1.652	17.6667
1.644	17.7
1.6423	17.7333
1.6555	17.7667
1.647	17.8
1.6537	17.8333
1.6568	17.8667
1.6554	17.9
1.6562	17.9333
1.6543	17.9667
1.6576	18
1.6354	18.0333
1.661	18.0667
1.6643	18.1
1.6577	18.1333
1.6715	18.1667
1.6579	18.2
1.6711	18.2333
1.6831	18.2667
1.6724	18.3
1.6762	18.3333
1.6732	18.3667
1.6766	18.4
1.679	18.4333
1.6812	18.4667
1.6805	18.5
1.6554	18.5333
1.6812	18.5667
1.6913	18.6
1.69	18.6333
1.6946	18.6667
1.6737	18.7
1.6593	18.7333
1.6711	18.7667
1.6964	18.8
1.6944	18.8333
1.6793	18.8667
1.6762	18.9
1.6878	18.9333
1.7007	18.9667
1.6939	19
1.6553	19.0333
1.6974	19.0667
1.6954	19.1
1.7038	19.1333
1.6967	19.1667
1.6708	19.2
1.6627	19.2333
1.6748	19.2667
1.7013	19.3
1.6984	19.3333
1.6791	19.3667
1.68	19.4
1.6876	19.4333
1.6953	19.4667
1.6922	19.5
1.6556	19.5333
1.6707	19.5667
1.7054	19.6
1.6958	19.6333
1.7031	19.6667
1.6731	19.7
1.6598	19.7333
1.6764	19.7667
1.7019	19.8
1.6986	19.8333
1.6834	19.8667
1.6713	19.9
1.6778	19.9333
1.697	19.9667
1.6985	20
1.6618	20.0333
1.6866	20.0667
1.6789	20.1
1.6816	20.1333
1.7061	20.1667
1.7032	20.2
1.6993	20.2333
1.6907	20.2667
1.6928	20.3
1.6946	20.3333
1.716	20.3667
1.7124	20.4
1.7069	20.4333
1.6936	20.4667
1.6943	20.5
1.6889	20.5333
1.7361	20.5667
1.7128	20.6
1.7091	20.6333
1.6966	20.6667
1.6995	20.7
1.7208	20.7333
1.7428	20.7667
1.7329	20.8
1.7176	20.8333
1.7032	20.8667
1.7076	20.9
1.7321	20.9333
1.7339	20.9667
1.7207	21
1.6859	21.0333
1.7326	21.0667
1.7113	21.1
1.7527	21.1333
1.7394	21.1667
1.735	21.2
1.7169	21.2333
1.7029	21.2667
1.7183	21.3
1.7447	21.3333
1.7635	21.3667
1.7502	21.4
1.7306	21.4333
1.7179	21.4667
1.6992	21.5
1.7357	21.5333
1.7695	21.5667
1.7339	21.6
1.7386	21.6333
1.7304	21.6667
1.7128	21.7
1.7184	21.7333
1.7193	21.7667
1.7412	21.8
1.7347	21.8333
1.7351	21.8667
1.7178	21.9
1.7149	21.9333
1.7221	21.9667
1.733	22
1.7264	22.0333
1.7498	22.0667
1.7172	22.1
1.7221	22.1333
1.7183	22.1667
1.7222	22.2
1.7189	22.2333
1.7189	22.2667
1.7182	22.3
1.7188	22.3333
1.7225	22.3667
1.7237	22.4
1.721	22.4333
1.7203	22.4667
1.6937	22.5
1.7148	22.5333
1.7294	22.5667
1.7219	22.6
1.7253	22.6333
1.6991	22.6667
1.707	22.7
1.7286	22.7333
1.7243	22.7667
1.7142	22.8
1.7054	22.8333
1.716	22.8667
1.7313	22.9
1.7248	22.9333
1.7156	22.9667
1.6873	23
1.7027	23.0333
1.7411	23.0667
1.7214	23.1
1.7313	23.1333
1.7067	23.1667
1.717	23.2
1.7428	23.2333
1.7396	23.2667
1.7378	23.3
1.7186	23.3333
1.7138	23.3667
1.7179	23.4
1.7385	23.4333
1.7486	23.4667
1.6968	23.5
1.7171	23.5333
1.713	23.5667
1.7328	23.6
1.7587	23.6333
1.7348	23.6667
1.7193	23.7
1.704	23.7333
1.7162	23.7667
1.7458	23.8
1.7537	23.8333
1.7415	23.8667
1.7237	23.9
1.717	23.9333
1.7334	23.9667
1.7255	24
1.7524	24.0333
1.7279	24.0667
1.7332	24.1
1.7311	24.1333
1.7201	24.1667
1.7255	24.2
1.7224	24.2333
1.7297	24.2667
1.7277	24.3
1.7283	24.3333
1.7248	24.3667
1.7247	24.4
1.7242	24.4333
1.7188	24.4667
1.6974	24.5
1.7428	24.5333
1.7164	24.5667
1.7336	24.6
1.725	24.6333
1.6994	24.6667
1.6968	24.7
1.7047	24.7333
1.7273	24.7667
1.7221	24.8
1.7135	24.8333
1.6967	24.8667
1.693	24.9
1.7055	24.9333
1.7161	24.9667
1.7077	25
1.7277	25.0333
1.6956	25.0667
1.706	25.1
1.7069	25.1333
1.7064	25.1667
1.7078	25.2
1.6977	25.2333
1.6913	25.2667
1.6965	25.3
1.7	25.3333
1.7118	25.3667
1.7043	25.4
1.7048	25.4333
1.6659	25.4667
1.6749	25.5
1.7251	25.5333
1.7032	25.5667
1.7165	25.6
1.6942	25.6333
1.6716	25.6667
1.6733	25.7
1.6985	25.7333
1.7047	25.7667
1.6982	25.8
1.6813	25.8333
1.6753	25.8667
1.6869	25.9
1.712	25.9333
1.6795	25.9667
1.6964	26
1.6855	26.0333
1.6772	26.0667
1.697	26.1
1.7105	26.1333
1.7136	26.1667
1.7018	26.2
1.6831	26.2333
1.6718	26.2667
1.6852	26.3
1.7117	26.3333
1.71	26.3667
1.7064	26.4
1.6868	26.4333
1.6486	26.4667
1.6895	26.5
1.7291	26.5333
1.7059	26.5667
1.7078	26.6
1.6784	26.6333
1.693	26.6667
1.7192	26.7
1.7363	26.7333
1.7196	26.7667
1.7063	26.8
1.7127	26.8333
1.7061	26.8667
1.7111	26.9
1.708	26.9333
1.6794	26.9667
1.7155	27
1.711	27.0333
1.7132	27.0667
1.7146	27.1
1.7017	27.1333
1.6953	27.1667
1.6981	27.2
1.7013	27.2333
1.7244	27.2667
1.7145	27.3
1.7147	27.3333
1.6946	27.3667
1.6999	27.4
1.7129	27.4333
1.6952	27.4667
1.7338	27.5
1.7052	27.5333
1.6977	27.5667
1.7221	27.6
1.7168	27.6333
1.723	27.6667
1.7266	27.7
1.721	27.7333
1.7255	27.7667
1.7248	27.8
1.7288	27.8333
1.7306	27.8667
1.727	27.9
1.7251	27.9333
1.6999	27.9667
1.7256	28
1.7337	28.0333
1.73	28.0667
1.7357	28.1
1.7103	28.1333
1.7176	28.1667
1.7157	28.2
1.7169	28.2333
1.7316	28.2667
1.7239	28.3
1.7302	28.3333
1.7198	28.3667
1.7161	28.4
1.7174	28.4333
1.695	28.4667
1.7309	28.5
1.7206	28.5333
1.726	28.5667
1.7213	28.6
1.7194	28.6333
1.7325	28.6667
1.7282	28.7
1.7215	28.7333
1.7216	28.7667
1.7266	28.8
1.7274	28.8333
1.7264	28.8667
1.7139	28.9
1.7165	28.9333
1.6946	28.9667
1.7315	29
1.7185	29.0333
1.7146	29.0667
1.7122	29.1
1.7094	29.1333
1.7276	29.1667
1.7196	29.2
1.719	29.2333
1.7034	29.2667
1.7074	29.3
1.7134	29.3333
1.7219	29.3667
1.7176	29.4
1.7028	29.4333
1.6773	29.4667
1.7046	29.5
1.7019	29.5333
1.7234	29.5667
1.7118	29.6
1.6947	29.6333
1.6768	29.6667
1.6721	29.7
1.7017	29.7333
1.7172	29.7667
1.7033	29.8
1.6874	29.8333
1.6815	29.8667
1.698	29.9
1.6915	29.9333
1.6851	29.9667
1.7006	30
1.675	30.0333
1.7024	30.0667
1.7072	30.1
1.6999	30.1333
1.6987	30.1667
1.6777	30.2
1.6765	30.2333
1.6852	30.2667
1.7055	30.3
1.6998	30.3333
1.699	30.3667
1.6822	30.4
1.6462	30.4333
1.665	30.4667
1.7178	30.5
1.6964	30.5333
1.7009	30.5667
1.6732	30.6
1.6691	30.6333
1.6885	30.6667
1.7123	30.7
1.709	30.7333
1.6919	30.7667
1.6784	30.8
1.6813	30.8333
1.7047	30.8667
1.6972	30.9
1.6706	30.9333
1.6714	30.9667
1.6891	31
1.6899	31.0333
1.7157	31.0667
1.6986	31.1
1.6911	31.1333
1.6691	31.1667
1.6636	31.2
1.6773	31.2333
1.7055	31.2667
1.7188	31.3
1.7012	31.3333
1.6866	31.3667
1.6703	31.4
1.6504	31.4333
1.6937	31.4667
1.7073	31.5
1.6772	31.5333
1.6948	31.5667
1.672	31.6
1.6531	31.6333
1.6496	31.6667
1.6724	31.7
1.6749	31.7333
1.6717	31.7667
1.6585	31.8
1.649	31.8333
1.658	31.8667
1.6759	31.9
1.6523	31.9333
1.6654	31.9667
1.6555	32
1.6443	32.0333
1.6575	32.0667
1.6714	32.1
1.676	32.1333
1.6666	32.1667
1.6495	32.2
1.6356	32.2333
1.6459	32.2667
1.6735	32.3
1.6769	32.3333
1.6648	32.3667
1.6479	32.4
1.6164	32.4333
1.63	32.4667
1.6898	32.5
1.6724	32.5333
1.6768	32.5667
1.6482	32.6
1.6393	32.6333
1.6561	32.6667
1.6822	32.7
1.6839	32.7333
1.6682	32.7667
1.6533	32.8
1.6543	32.8333
1.6779	32.8667
1.6775	32.9
1.6556	32.9333
1.649	32.9667
1.6626	33
1.6665	33.0333
1.6948	33.0667
1.6792	33.1
1.675	33.1333
1.6554	33.1667
1.6573	33.2
1.6629	33.2333
1.6902	33.2667
1.6944	33.3
1.6841	33.3333
1.6641	33.3667
1.6539	33.4
1.6568	33.4333
1.6759	33.4667
1.6938	33.5
1.6627	33.5333
1.6736	33.5667
1.664	33.6
1.6627	33.6333
1.6608	33.6667
1.6608	33.7
1.6623	33.7333
1.6631	33.7667
1.6611	33.8
1.6625	33.8333
1.6603	33.8667
1.6632	33.9
1.6516	33.9333
1.6431	33.9667
1.673	34
1.6544	34.0333
1.6722	34.0667
1.6655	34.1
1.6604	34.1333
1.6652	34.1667
1.6613	34.2
1.6622	34.2333
1.6609	34.2667
1.6609	34.3
1.6636	34.3333
1.6596	34.3667
1.6622	34.4
1.6538	34.4333
1.6372	34.4667
1.6679	34.5
1.658	34.5333
1.669	34.5667
1.6633	34.6
1.6627	34.6333
1.6694	34.6667
1.6634	34.7
1.6691	34.7333
1.6682	34.7667
1.6687	34.8
1.6697	34.8333
1.6684	34.8667
1.6688	34.9
1.6581	34.9333
1.6458	34.9667
1.6813	35
1.6634	35.0333
1.6776	35.0667
1.6676	35.1
1.6467	35.1333
1.6368	35.1667
1.639	35.2
1.6642	35.2333
1.6762	35.2667
1.6711	35.3
1.6613	35.3333
1.6387	35.3667
1.6423	35.4
1.6268	35.4333
1.6651	35.4667
1.6916	35.5
1.6594	35.5333
1.6575	35.5667
1.6378	35.6
1.6597	35.6333
1.6642	35.6667
1.656	35.7
1.6601	35.7333
1.6586	35.7667
1.6649	35.8
1.6706	35.8333
1.6664	35.8667
1.6636	35.9
1.6382	35.9333
1.6525	35.9667
1.6778	36
1.6691	36.0333
1.6801	36.0667
1.6561	36.1
1.639	36.1333
1.6406	36.1667
1.6571	36.2
1.6754	36.2333
1.6661	36.2667
1.6549	36.3
1.6379	36.3333
1.6438	36.3667
1.671	36.4
1.6638	36.4333
1.6461	36.4667
1.6685	36.5
1.6402	36.5333
1.679	36.5667
1.6862	36.6
1.6706	36.6333
1.6733	36.6667
1.6756	36.7
1.6885	36.7333
1.6826	36.7667
1.671	36.8
1.6699	36.8333
1.6836	36.8667
1.6874	36.9
1.6688	36.9333
1.6511	36.9667
1.6842	37
1.687	37.0333
1.6942	37.0667
1.6731	37.1
1.6522	37.1333
1.6471	37.1667
1.6726	37.2
1.6892	37.2333
1.6713	37.2667
1.6603	37.3
1.6659	37.3333
1.6653	37.3667
1.6671	37.4
1.6439	37.4333
1.6509	37.4667
1.6784	37.5
1.6609	37.5333
1.6725	37.5667
1.6515	37.6
1.6326	37.6333
1.6389	37.6667
1.6584	37.7
1.6572	37.7333
1.6448	37.7667
1.6323	37.8
1.6374	37.8333
1.6557	37.8667
1.6563	37.9
1.6379	37.9333
1.6134	37.9667
1.6325	38
1.6311	38.0333
1.6614	38.0667
1.6545	38.1
1.6483	38.1333
1.6337	38.1667
1.6188	38.2
1.6279	38.2333
1.6543	38.2667
1.6585	38.3
1.6502	38.3333
1.6342	38.3667
1.6176	38.4
1.6204	38.4333
1.6164	38.4667
1.6626	38.5
1.6241	38.5333
1.6267	38.5667
1.6233	38.6
1.5968	38.6333
1.6057	38.6667
1.6083	38.7
1.6139	38.7333
1.6113	38.7667
1.6056	38.8
1.59	38.8333
1.5925	38.8667
1.6025	38.9
1.5962	38.9333
1.5879	38.9667
1.6078	39
1.578	39.0333
1.5964	39.0667
1.5887	39.1
1.5942	39.1333
1.5916	39.1667
1.5856	39.2
1.5769	39.2333
1.5814	39.2667
1.5845	39.3
1.5916	39.3333
1.5913	39.3667
1.5829	39.4
1.55	39.4333
1.5654	39.4667
1.6043	39.5
1.5839	39.5333
1.5928	39.5667
1.5645	39.6
1.5595	39.6333
1.5766	39.6667
1.5945	39.7
1.5919	39.7333
1.5816	39.7667
1.5634	39.8
1.5615	39.8333
1.5834	39.8667
1.6001	39.9
1.5652	39.9333
1.5784	39.9667
1.5664	40
1.5704	40.0333
1.5952	40.0667
1.6045	40.1
1.5943	40.1333
1.5804	40.1667
1.5772	40.2
1.5798	40.2333
1.6014	40.2667
1.6119	40.3
1.6014	40.3333
1.5896	40.3667
1.5741	40.4
1.5589	40.4333
1.6134	40.4667
1.6192	40.5
1.6078	40.5333
1.5976	40.5667
1.5774	40.6
1.5916	40.6333
1.617	40.6667
1.6305	40.7
1.6207	40.7333
1.6038	40.7667
1.5917	40.8
1.6039	40.8333
1.6267	40.8667
1.6206	40.9
1.5908	40.9333
1.6057	40.9667
1.6091	41
1.6251	41.0333
1.6367	41.0667
1.6226	41.1
1.6175	41.1333
1.6038	41.1667
1.6081	41.2
1.6258	41.2333
1.644	41.2667
1.638	41.3
1.6255	41.3333
1.6051	41.3667
1.6063	41.4
1.6022	41.4333
1.6432	41.4667
1.6431	41.5
1.6186	41.5333
1.6212	41.5667
1.62	41.6
1.6243	41.6333
1.6205	41.6667
1.6221	41.7
1.6206	41.7333
1.6276	41.7667
1.6272	41.8
1.6273	41.8333
1.6224	41.8667
1.6242	41.9
1.6021	41.9333
1.6433	41.9667
1.6259	42
1.6381	42.0333
1.6317	42.0667
1.6271	42.1
1.6295	42.1333
1.6346	42.1667
1.6322	42.2
1.6317	42.2333
1.6291	42.2667
1.6302	42.3
1.6306	42.3333
1.6388	42.3667
1.6257	42.4
1.6178	42.4333
1.6386	42.4667
1.6275	42.5
1.6518	42.5333
1.6457	42.5667
1.641	42.6
1.643	42.6333
1.6425	42.6667
1.6601	42.7
1.6571	42.7333
1.6476	42.7667
1.6457	42.8
1.6472	42.8333
1.6608	42.8667
1.6505	42.9
1.6484	42.9333
1.6579	42.9667
1.6397	43
1.6613	43.0333
1.6639	43.0667
1.6626	43.1
1.6619	43.1333
1.6425	43.1667
1.637	43.2
1.6417	43.2333
1.6597	43.2667
1.6691	43.3
1.6629	43.3333
1.655	43.3667
1.6115	43.4
1.6353	43.4333
1.6591	43.4667
1.6762	43.5
1.6755	43.5333
1.6507	43.5667
1.6341	43.6
1.6392	43.6333
1.668	43.6667
1.6623	43.7
1.6504	43.7333
1.656	43.7667
1.6482	43.8
1.6514	43.8333
1.6496	43.8667
1.6272	43.9
1.6506	43.9333
1.6566	43.9667
1.6482	44
1.6591	44.0333
1.648	44.0667
1.6343	44.1
1.636	44.1333
1.6372	44.1667
1.6629	44.2
1.6622	44.2333
1.6598	44.2667
1.6412	44.3
1.6325	44.3333
1.6422	44.3667
1.645	44.4
1.6605	44.4333
1.6682	44.4667
1.6365	44.5
1.6501	44.5333
1.6486	44.5667
1.6435	44.6
1.641	44.6333
1.6393	44.6667
1.6424	44.7
1.6515	44.7333
1.6467	44.7667
1.644	44.8
1.6379	44.8333
1.6433	44.8667
1.6186	44.9
1.6597	44.9333
1.6542	44.9667
1.639	45
1.6475	45.0333
1.6391	45.0667
1.6477	45.1
1.6685	45.1333
1.6583	45.1667
1.6585	45.2
1.6472	45.2333
1.6542	45.2667
1.6552	45.3
1.6715	45.3333
1.6662	45.3667
1.6359	45.4
1.6439	45.4333
1.6611	45.4667
1.6598	45.5
1.6862	45.5333
1.6645	45.5667
1.6507	45.6
1.6447	45.6333
1.664	45.6667
1.6823	45.7
1.6692	45.7333
1.6534	45.7667
1.6487	45.8
1.6731	45.8333
1.6842	45.8667
1.6461	45.9
1.6629	45.9333
1.6547	45.9667
1.6631	46
1.6934	46.0333
1.6795	46.0667
1.6737	46.1
1.6636	46.1333
1.6668	46.1667
1.6756	46.2
1.6969	46.2333
1.6908	46.2667
1.6851	46.3
1.6649	46.3333
1.6651	46.3667
1.6455	46.4
1.7075	46.4333
1.6969	46.4667
1.6857	46.5
1.6725	46.5333
1.6666	46.5667
1.6969	46.6
1.7106	46.6333
1.6934	46.6667
1.6807	46.7
1.6924	46.7333
1.6925	46.7667
1.6903	46.8
1.6895	46.8333
1.6916	46.8667
1.6658	46.9
1.7027	46.9333
1.6971	46.9667
1.6972	47
1.6966	47.0333
1.6896	47.0667
1.6959	47.1
1.7101	47.1333
1.7032	47.1667
1.6983	47.2
1.6963	47.2333
1.6985	47.2667
1.7049	47.3
1.7131	47.3333
1.7018	47.3667
1.6749	47.4
1.7108	47.4333
1.6973	47.4667
1.7188	47.5
1.7174	47.5333
1.7102	47.5667
1.7151	47.6
1.7127	47.6333
1.7296	47.6667
1.7251	47.7
1.715	47.7333
1.7149	47.7667
1.7187	47.8
1.7339	47.8333
1.723	47.8667
1.6946	47.9
1.7266	47.9333
1.7095	47.9667
1.7354	48
1.7429	48.0333
1.729	48.0667
1.7306	48.1
1.7281	48.1333
1.7306	48.1667
1.7537	48.2
1.7504	48.2333
1.7424	48.2667
1.7288	48.3
1.7323	48.3333
1.7157	48.3667
1.7569	48.4
1.7626	48.4333
1.7437	48.4667
1.7372	48.5
1.7333	48.5333
1.7588	48.5667
1.7713	48.6
1.7552	48.6333
1.743	48.6667
1.7491	48.7
1.7708	48.7333
1.7657	48.7667
1.7593	48.8
1.7442	48.8333
1.7227	48.8667
1.7784	48.9
1.7709	48.9333
1.7762	48.9667
1.7677	49
1.7401	49.0333
1.7477	49.0667
1.762	49.1
1.7748	49.1333
1.7677	49.1667
1.7623	49.2
1.7417	49.2333
1.7454	49.2667
1.7596	49.3
1.7658	49.3333
1.7499	49.3667
1.7808	49.4
1.7395	49.4333
1.7504	49.4667
1.7666	49.5
1.7666	49.5333
1.7591	49.5667
1.7424	49.6
1.749	49.6333
1.7659	49.6667
1.7655	49.7
1.7584	49.7333
1.7446	49.7667
1.75	49.8
1.7583	49.8333
1.7352	49.8667
1.7808	49.9
1.7379	49.9333
1.7548	49.9667
1.7482	50
1.7386	50.0333
1.7434	50.0667
1.7386	50.1
1.7414	50.1333
1.7412	50.1667
1.7424	50.2
1.7383	50.2333
1.7429	50.2667
1.7374	50.3
1.7114	50.3333
1.7307	50.3667
1.7445	50.4
1.7332	50.4333
1.7447	50.4667
1.7239	50.5
1.705	50.5333
1.705	50.5667
1.7316	50.6
1.7299	50.6333
1.719	50.6667
1.7083	50.7
1.7149	50.7333
1.7275	50.7667
1.7236	50.8
1.6856	50.8333
1.7108	50.8667
1.712	50.9
1.723	50.9333
1.7378	50.9667
1.7203	51
1.7191	51.0333
1.7033	51.0667
1.709	51.1
1.7222	51.1333
1.742	51.1667
1.7372	51.2
1.7265	51.2333
1.7077	51.2667
1.701	51.3
1.6845	51.3333
1.7565	51.3667
1.7382	51.4
1.7186	51.4333
1.7141	51.4667
1.7151	51.5
1.7293	51.5333
1.722	51.5667
1.7199	51.6
1.72	51.6333
1.7217	51.6667
1.73	51.7
1.7273	51.7333
1.7262	51.7667
1.7009	51.8
1.7034	51.8333
1.737	51.8667
1.723	51.9
1.7353	51.9333
1.725	51.9667
1.7014	52
1.69	52.0333
1.681	52.0667
1.7109	52.1
1.7299	52.1333
1.7256	52.1667
1.7034	52.2
1.6978	52.2333
1.7108	52.2667
1.6982	52.3
1.7267	52.3333
1.7224	52.3667
1.6998	52.4
1.707	52.4333
1.6953	52.4667
1.6968	52.5
1.6962	52.5333
1.7002	52.5667
1.7008	52.6
1.6993	52.6333
1.6983	52.6667
1.6977	52.7
1.6999	52.7333
1.7002	52.7667
1.6658	52.8
1.7143	52.8333
1.6978	52.8667
1.7037	52.9
1.7023	52.9333
1.6876	52.9667
1.671	53
1.6671	53.0333
1.6794	53.0667
1.706	53.1
1.7081	53.1333
1.6956	53.1667
1.6777	53.2
1.667	53.2333
1.6809	53.2667
1.6844	53.3
1.7201	53.3333
1.6927	53.3667
1.6831	53.4
1.6774	53.4333
1.6898	53.4667
1.6928	53.5
1.6836	53.5333
1.683	53.5667
1.6851	53.6
1.6944	53.6333
1.6924	53.6667
1.6887	53.7
1.6792	53.7333
1.6625	53.7667
1.6893	53.8
1.6991	53.8333
1.687	53.8667
1.6881	53.9
1.6814	53.9333
1.6973	53.9667
1.6993	54
1.6901	54.0333
1.6903	54.0667
1.692	54.1
1.7023	54.1333
1.6993	54.1667
1.6966	54.2
1.6826	54.2333
1.6585	54.2667
1.7162	54.3
1.7013	54.3333
1.7066	54.3667
1.6899	54.4
1.6808	54.4333
1.687	54.4667
1.7074	54.5
1.7138	54.5333
1.7	54.5667
1.6838	54.6
1.6817	54.6333
1.7088	54.6667
1.7114	54.7
1.6929	54.7333
1.6591	54.7667
1.7056	54.8
1.705	54.8333
1.7241	54.8667
1.7004	54.9
1.6797	54.9333
1.668	54.9667
1.6763	55
1.7071	55.0333
1.7001	55.0667
1.6854	55.1
1.6846	55.1333
1.6828	55.1667
1.6859	55.2
1.6736	55.2333
1.6726	55.2667
1.7125	55.3
1.6827	55.3333
1.7001	55.3667
1.685	55.4
1.6872	55.4333
1.6849	55.4667
1.7059	55.5
1.7118	55.5333
1.7042	55.5667
1.6904	55.6
1.6855	55.6333
1.7037	55.6667
1.7219	55.7
1.6833	55.7333
1.6952	55.7667
1.6946	55.8
1.7021	55.8333
1.7334	55.8667
1.7115	55.9
1.6968	55.9333
1.6962	55.9667
1.7077	56
1.7367	56.0333
1.7302	56.0667
1.7185	56.1
1.6999	56.1333
1.7019	56.1667
1.7212	56.2
1.705	56.2333
1.7409	56.2667
1.7093	56.3
1.7109	56.3333
1.7186	56.3667
1.7171	56.4
1.7149	56.4333
1.7052	56.4667
1.7034	56.5
1.7089	56.5333
1.7214	56.5667
1.7172	56.6
1.7047	56.6333
1.6996	56.6667
1.6769	56.7
1.7281	56.7333
1.7312	56.7667
1.7058	56.8
1.7137	56.8333
1.7067	56.8667
1.7121	56.9
1.7083	56.9333
1.7082	56.9667
1.7127	57
1.7117	57.0333
1.716	57.0667
1.7143	57.1
1.7143	57.1333
1.7081	57.1667
1.692	57.2
1.7291	57.2333
1.7141	57.2667
1.7228	57.3
1.7189	57.3333
1.7096	57.3667
1.6979	57.4
1.7008	57.4333
1.71	57.4667
1.732	57.5
1.7231	57.5333
1.7196	57.5667
1.6975	57.6
1.7003	57.6333
1.695	57.6667
1.7252	57.7
1.7404	57.7333
1.7216	57.7667
1.7153	57.8
1.6932	57.8333
1.7145	57.8667
1.739	57.9
1.7313	57.9333
1.7195	57.9667
1.7127	58
1.7177	58.0333
1.7298	58.0667
1.7429	58.1
1.738	58.1333
1.6989	58.1667
1.7119	58.2
1.7221	58.2333
1.7244	58.2667
1.757	58.3
1.7409	58.3333
1.7384	58.3667
1.7265	58.4
1.7284	58.4333
1.7364	58.4667
1.7587	58.5
1.7529	58.5333
1.7468	58.5667
1.7265	58.6
1.712	58.6333
1.7279	58.6667
1.7769	58.7
1.758	58.7333
1.7576	58.7667
1.7303	58.8
1.7253	58.8333
1.7386	58.8667
1.7639	58.9
1.7794	58.9333
1.7657	58.9667
1.75	59
1.7361	59.0333
1.7344	59.0667
1.772	59.1
1.7308	59.1333
1.7638	59.1667
1.7545	59.2
1.7525	59.2333
1.7764	59.2667
1.7801	59.3
1.7707	59.3333
1.7613	59.3667
1.747	59.4
1.7582	59.4333
1.78	59.4667
1.7867	59.5
1.7747	59.5333
1.7569	59.5667
1.733	59.6
1.7488	59.6333
1.799	59.6667
1.7818	59.7
1.7866	59.7333
1.7584	59.7667
1.7623	59.8
1.7743	59.8333
1.7985	59.8667
1.7957	59.9
1.7888	59.9333
1.7707	59.9667
1.7621	60
1.777	60.0333
1.8031	60.0667
1.7684	60.1
1.8025	60.1333
1.7801	60.1667
1.7669	60.2
1.7885	60.2333
1.802	60.2667
1.8055	60.3
1.7959	60.3333
1.7774	60.3667
1.7709	60.4
1.7874	60.4333
1.8121	60.4667
1.8044	60.5
1.7904	60.5333
1.7574	60.5667
1.776	60.6
1.8193	60.6333
1.8124	60.6667
1.8041	60.7
1.7878	60.7333
1.8018	60.7667
1.8251	60.8
1.8184	60.8333
1.8047	60.8667
1.8048	60.9
1.8198	60.9333
1.8211	60.9667
1.8161	61
1.8024	61.0333
1.7741	61.0667
1.8206	61.1
1.8243	61.1333
1.8309	61.1667
1.8262	61.2
1.8021	61.2333
1.7858	61.2667
1.779	61.3
1.8092	61.3333
1.8307	61.3667
1.8282	61.4
1.8067	61.4333
1.7982	61.4667
1.8166	61.5
1.7935	61.5333
1.8098	61.5667
1.8168	61.6
1.8113	61.6333
1.8244	61.6667
1.8122	61.7
1.8148	61.7333
1.8176	61.7667
1.8144	61.8
1.8198	61.8333
1.8194	61.8667
1.8212	61.9
1.8161	61.9333
1.819	61.9667
1.8192	62
1.7889	62.0333
1.8328	62.0667
1.8168	62.1
1.8196	62.1333
1.8239	62.1667
1.7972	62.2
1.7865	62.2333
1.7924	62.2667
1.8087	62.3
1.8158	62.3333
1.8083	62.3667
1.7951	62.4
1.7827	62.4333
1.7936	62.4667
1.8158	62.5
1.7819	62.5333
1.8261	62.5667
1.799	62.6
1.7852	62.6333
1.7968	62.6667
1.8077	62.7
1.8087	62.7333
1.8013	62.7667
1.7799	62.8
1.7787	62.8333
1.783	62.8667
1.8088	62.9
1.8082	62.9333
1.8048	62.9667
1.7905	63
1.7364	63.0333
1.7899	63.0667
1.8024	63.1
1.8162	63.1333
1.8088	63.1667
1.7829	63.2
1.7677	63.2333
1.758	63.2667
1.7828	63.3
1.8051	63.3333
1.7957	63.3667
1.779	63.4
1.7647	63.4333
1.786	63.4667
1.7722	63.5
1.7774	63.5333
1.7914	63.5667
1.7655	63.6
1.7875	63.6333
1.78	63.6667
1.7797	63.7
1.7777	63.7333
1.7581	63.7667
1.7588	63.8
1.7635	63.8333
1.7773	63.8667
1.7745	63.9
1.7738	63.9333
1.7624	63.9667
1.7161	64
1.7613	64.0333
1.7675	64.0667
1.7764	64.1
1.7768	64.1333
1.7582	64.1667
1.7412	64.2
1.7235	64.2333
1.7187	64.2667
1.7517	64.3
1.7718	64.3333
1.769	64.3667
1.7476	64.4
1.7349	64.4333
1.7306	64.4667
1.7385	64.5
1.7553	64.5333
1.7399	64.5667
1.7497	64.6
1.7408	64.6333
1.7275	64.6667
1.7297	64.7
1.7282	64.7333
1.7437	64.7667
1.7477	64.8
1.746	64.8333
1.7338	64.8667
1.7218	64.9
1.729	64.9333
1.711	64.9667
1.7575	65
1.7421	65.0333
1.7339	65.0667
1.7191	65.1
1.7173	65.1333
1.7375	65.1667
1.7535	65.2
1.7462	65.2333
1.7484	65.2667
1.7285	65.3
1.7239	65.3333
1.7281	65.3667
1.7451	65.4
1.73	65.4333
1.7262	65.4667
1.7393	65.5
1.7149	65.5333
1.7375	65.5667
1.7441	65.6
1.7443	65.6333
1.7398	65.6667
1.7199	65.7
1.7205	65.7333
1.7321	65.7667
1.7492	65.8
1.7414	65.8333
1.7395	65.8667
1.7184	65.9
1.68	65.9333
1.7334	65.9667
1.7602	66
1.7462	66.0333
1.7506	66.0667
1.7162	66.1
1.7173	66.1333
1.7235	66.1667
1.7508	66.2
1.7584	66.2333
1.7439	66.2667
1.7294	66.3
1.7131	66.3333
1.7231	66.3667
1.7433	66.4
1.7364	66.4333
1.7625	66.4667
1.7245	66.5
1.7328	66.5333
1.73	66.5667
1.7301	66.6
[truncated: 7,002 more rows]
