# Supplementary material for: Auditory feedback effect on temporal patterns during self-pacing treadmill walking
Source: PLoS One. 2025 Nov 4;20(11):e0335971. doi: 10.1371/journal.pone.0335971 (PMC12585087; doi:10.1371/journal.pone.0335971)
Supplement: S2 File — This file archive contains gait events from the two test conditions (no sound and with sound) for all included participants, as well as the validation data for the accelerometer-based gait event detection algorithm. All data files are in CSV format. A readme file is included with the details of the file format and contents. (ZIP) [file pone.0335971.s003.zip › TreadmillSoundsData/TestConditions/WithSound/BeltSpeed/Subject16_WithSoundBeltspeed.csv]

BeltSpeed	Time
1.194	0
1.1914	0.0333
1.1913	0.0667
1.1938	0.1
1.1942	0.1333
1.183	0.1667
1.1901	0.2
1.1852	0.2333
1.1989	0.2667
1.1993	0.3
1.1966	0.3333
1.1941	0.3667
1.1854	0.4
1.1884	0.4333
1.189	0.4667
1.2001	0.5
1.1958	0.5333
1.1954	0.5667
1.1851	0.6
1.1889	0.6333
1.1963	0.6667
1.1854	0.7
1.192	0.7333
1.1839	0.7667
1.1899	0.8
1.1966	0.8333
1.1964	0.8667
1.1898	0.9
1.1797	0.9333
1.1844	0.9667
1.1914	1
1.1987	1.0333
1.1936	1.0667
1.1805	1.1
1.1772	1.1333
1.1827	1.1667
1.199	1.2
1.1919	1.2333
1.1852	1.2667
1.1691	1.3
1.1705	1.3333
1.1879	1.3667
1.2013	1.4
1.1964	1.4333
1.1846	1.4667
1.1656	1.5
1.16	1.5333
1.1789	1.5667
1.2032	1.6
1.1959	1.6333
1.1823	1.6667
1.1664	1.7
1.1754	1.7333
1.1961	1.7667
1.1866	1.8
1.1758	1.8333
1.1734	1.8667
1.1846	1.9
1.2033	1.9333
1.196	1.9667
1.1884	2
1.1704	2.0333
1.1745	2.0667
1.1871	2.1
1.2084	2.1333
1.1999	2.1667
1.1848	2.2
1.1714	2.2333
1.1741	2.2667
1.1884	2.3
1.2008	2.3333
1.1971	2.3667
1.1875	2.4
1.1778	2.4333
1.188	2.4667
1.2045	2.5
1.1987	2.5333
1.1908	2.5667
1.1828	2.6
1.1881	2.6333
1.2042	2.6667
1.2119	2.7
1.2003	2.7333
1.1852	2.7667
1.1897	2.8
1.1976	2.8333
1.2163	2.8667
1.203	2.9
1.1963	2.9333
1.1947	2.9667
1.2154	3
1.2105	3.0333
1.2055	3.0667
1.204	3.1
1.2052	3.1333
1.2123	3.1667
1.2288	3.2
1.2207	3.2333
1.2164	3.2667
1.2069	3.3
1.2015	3.3333
1.2171	3.3667
1.2339	3.4
1.2342	3.4333
1.2263	3.4667
1.2088	3.5
1.2159	3.5333
1.2239	3.5667
1.2437	3.6
1.2358	3.6333
1.2246	3.6667
1.2107	3.7
1.2216	3.7333
1.2457	3.7667
1.2453	3.8
1.2271	3.8333
1.2097	3.8667
1.2263	3.9
1.2461	3.9333
1.2429	3.9667
1.2319	4
1.2299	4.0333
1.2408	4.0667
1.2528	4.1
1.2465	4.1333
1.2408	4.1667
1.2305	4.2
1.2371	4.2333
1.2459	4.2667
1.2583	4.3
1.2519	4.3333
1.2428	4.3667
1.2159	4.4
1.2356	4.4333
1.245	4.4667
1.272	4.5
1.2621	4.5333
1.2535	4.5667
1.2321	4.6
1.219	4.6333
1.2359	4.6667
1.265	4.7
1.275	4.7333
1.2555	4.7667
1.2433	4.8
1.2505	4.8333
1.2512	4.8667
1.2521	4.9
1.2446	4.9333
1.2484	4.9667
1.2525	5
1.2601	5.0333
1.2554	5.0667
1.249	5.1
1.245	5.1333
1.2451	5.1667
1.2582	5.2
1.2649	5.2333
1.2598	5.2667
1.2572	5.3
1.2412	5.3333
1.2473	5.3667
1.2513	5.4
1.2641	5.4333
1.252	5.4667
1.2558	5.5
1.2402	5.5333
1.249	5.5667
1.2498	5.6
1.2569	5.6333
1.2495	5.6667
1.2407	5.7
1.2416	5.7333
1.2538	5.7667
1.2594	5.8
1.2526	5.8333
1.2419	5.8667
1.2407	5.9
1.2591	5.9333
1.2574	5.9667
1.2438	6
1.239	6.0333
1.2458	6.0667
1.2675	6.1
1.2631	6.1333
1.2539	6.1667
1.2394	6.2
1.2497	6.2333
1.2712	6.2667
1.2646	6.3
1.2517	6.3333
1.2455	6.3667
1.2597	6.4
1.2712	6.4333
1.2626	6.4667
1.2455	6.5
1.2369	6.5333
1.2592	6.5667
1.2694	6.6
1.2705	6.6333
1.2504	6.6667
1.2444	6.7
1.2581	6.7333
1.2734	6.7667
1.2628	6.8
1.2497	6.8333
1.2475	6.8667
1.2655	6.9
1.2714	6.9333
1.2622	6.9667
1.2482	7
1.2491	7.0333
1.2514	7.0667
1.2698	7.1
1.2629	7.1333
1.2509	7.1667
1.25	7.2
1.2713	7.2333
1.264	7.2667
1.2557	7.3
1.2488	7.3333
1.2576	7.3667
1.2733	7.4
1.2686	7.4333
1.2566	7.4667
1.2431	7.5
1.2535	7.5333
1.2718	7.5667
1.2588	7.6
1.2575	7.6333
1.2389	7.6667
1.2544	7.7
1.272	7.7333
1.2659	7.7667
1.2497	7.8
1.2389	7.8333
1.251	7.8667
1.2725	7.9
1.2662	7.9333
1.253	7.9667
1.2383	8
1.2525	8.0333
1.2668	8.0667
1.258	8.1
1.2367	8.1333
1.2424	8.1667
1.2603	8.2
1.2642	8.2333
1.2534	8.2667
1.2356	8.3
1.2333	8.3333
1.2532	8.3667
1.2646	8.4
1.2503	8.4333
1.2344	8.4667
1.2328	8.5
1.2538	8.5333
1.2489	8.5667
1.2482	8.6
1.2283	8.6333
1.222	8.6667
1.2412	8.7
1.2475	8.7333
1.2495	8.7667
1.2246	8.8
1.2262	8.8333
1.237	8.8667
1.2402	8.9
1.2325	8.9333
1.2206	8.9667
1.2268	9
1.2349	9.0333
1.2344	9.0667
1.2304	9.1
1.2142	9.1333
1.2152	9.1667
1.2163	9.2
1.23	9.2333
1.2267	9.2667
1.2182	9.3
1.203	9.3333
1.2194	9.3667
1.2295	9.4
1.2202	9.4333
1.2124	9.4667
1.2133	9.5
1.2254	9.5333
1.2271	9.5667
1.2217	9.6
1.206	9.6333
1.2081	9.6667
1.2181	9.7
1.2111	9.7333
1.2155	9.7667
1.1964	9.8
1.2048	9.8333
1.2103	9.8667
1.2117	9.9
1.2071	9.9333
1.1918	9.9667
1.1926	10
1.2081	10.0333
1.2074	10.0667
1.2024	10.1
1.1843	10.1333
1.1865	10.1667
1.2037	10.2
1.2071	10.2333
1.1901	10.2667
1.1782	10.3
1.1772	10.3333
1.2041	10.3667
1.2081	10.4
1.198	10.4333
1.1801	10.4667
1.1841	10.5
1.2012	10.5333
1.2059	10.5667
1.1984	10.6
1.1813	10.6333
1.1779	10.6667
1.1965	10.7
1.2047	10.7333
1.1862	10.7667
1.1711	10.8
1.1795	10.8333
1.2012	10.8667
1.2063	10.9
1.1957	10.9333
1.179	10.9667
1.1653	11
1.1885	11.0333
1.2106	11.0667
1.2031	11.1
1.1851	11.1333
1.1833	11.1667
1.201	11.2
1.2028	11.2333
1.1976	11.2667
1.1762	11.3
1.179	11.3333
1.1993	11.3667
1.2082	11.4
1.2008	11.4333
1.18	11.4667
1.1774	11.5
1.1946	11.5333
1.2099	11.5667
1.2006	11.6
1.1859	11.6333
1.1834	11.6667
1.2005	11.7
1.2112	11.7333
1.1978	11.7667
1.1836	11.8
1.1891	11.8333
1.2052	11.8667
1.2006	11.9
1.1957	11.9333
1.1906	11.9667
1.1931	12
1.213	12.0333
1.2055	12.0667
1.1928	12.1
1.1953	12.1333
1.2047	12.1667
1.2075	12.2
1.2024	12.2333
1.1905	12.2667
1.1945	12.3
1.2113	12.3333
1.2038	12.3667
1.1992	12.4
1.1866	12.4333
1.1938	12.4667
1.2076	12.5
1.2228	12.5333
1.2136	12.5667
1.1964	12.6
1.188	12.6333
1.1981	12.6667
1.2217	12.7
1.2222	12.7333
1.2016	12.7667
1.1906	12.8
1.2007	12.8333
1.2196	12.8667
1.2008	12.9
1.1977	12.9333
1.1867	12.9667
1.2136	13
1.2275	13.0333
1.2174	13.0667
1.2046	13.1
1.1957	13.1333
1.2096	13.1667
1.2336	13.2
1.2293	13.2333
1.2091	13.2667
1.2013	13.3
1.2171	13.3333
1.2344	13.3667
1.2223	13.4
1.2039	13.4333
1.2121	13.4667
1.2247	13.5
1.2301	13.5333
1.2226	13.5667
1.216	13.6
1.2195	13.6333
1.2298	13.6667
1.233	13.7
1.2251	13.7333
1.2182	13.7667
1.2236	13.8
1.2366	13.8333
1.2402	13.8667
1.2298	13.9
1.2161	13.9333
1.2125	13.9667
1.2435	14
1.2339	14.0333
1.2346	14.0667
1.2328	14.1
1.2407	14.1333
1.2445	14.1667
1.2392	14.2
1.2408	14.2333
1.2425	14.2667
1.2523	14.3
1.2494	14.3333
1.2444	14.3667
1.2433	14.4
1.2481	14.4333
1.2595	14.4667
1.2422	14.5
1.2434	14.5333
1.2455	14.5667
1.2531	14.6
1.27	14.6333
1.2665	14.6667
1.2546	14.7
1.2457	14.7333
1.2548	14.7667
1.277	14.8
1.2786	14.8333
1.2607	14.8667
1.2493	14.9
1.2589	14.9333
1.2792	14.9667
1.2585	15
1.2597	15.0333
1.2542	15.0667
1.2713	15.1
1.2883	15.1333
1.28	15.1667
1.2678	15.2
1.2612	15.2333
1.2711	15.2667
1.2938	15.3
1.2917	15.3333
1.2753	15.3667
1.2664	15.4
1.2808	15.4333
1.2945	15.4667
1.2902	15.5
1.271	15.5333
1.27	15.5667
1.2776	15.6
1.293	15.6333
1.3027	15.6667
1.2926	15.7
1.2783	15.7333
1.2752	15.7667
1.3012	15.8
1.3102	15.8333
1.2957	15.8667
1.2817	15.9
1.2851	15.9333
1.3062	15.9667
1.299	16
1.2791	16.0333
1.2855	16.0667
1.2938	16.1
1.3096	16.1333
1.3096	16.1667
1.2906	16.2
1.2761	16.2333
1.2877	16.2667
1.3131	16.3
1.3025	16.3333
1.2861	16.3667
1.2828	16.4
1.2932	16.4333
1.3146	16.4667
1.3083	16.5
1.3029	16.5333
1.2772	16.5667
1.272	16.6
1.2958	16.6333
1.3167	16.6667
1.305	16.7
1.2868	16.7333
1.2869	16.7667
1.3054	16.8
1.2983	16.8333
1.2925	16.8667
1.2907	16.9
1.3006	16.9333
1.3055	16.9667
1.297	17
1.2858	17.0333
1.287	17.0667
1.2912	17.1
1.3017	17.1333
1.2933	17.1667
1.2889	17.2
1.2832	17.2333
1.2927	17.2667
1.3021	17.3
1.2966	17.3333
1.2874	17.3667
1.2817	17.4
1.2848	17.4333
1.2958	17.4667
1.3025	17.5
1.2975	17.5333
1.2843	17.5667
1.2751	17.6
1.2723	17.6333
1.2948	17.6667
1.3053	17.7
1.2952	17.7333
1.2768	17.7667
1.2782	17.8
1.2971	17.8333
1.3031	17.8667
1.2922	17.9
1.2765	17.9333
1.284	17.9667
1.3047	18
1.2959	18.0333
1.284	18.0667
1.2835	18.1
1.2778	18.1333
1.2981	18.1667
1.2935	18.2
1.2947	18.2333
1.2791	18.2667
1.2796	18.3
1.2905	18.3333
1.3006	18.3667
1.2951	18.4
1.2956	18.4333
1.2777	18.4667
1.2755	18.5
1.2783	18.5333
1.2944	18.5667
1.2959	18.6
1.2962	18.6333
1.2714	18.6667
1.267	18.7
1.2806	18.7333
1.3007	18.7667
1.2905	18.8
1.2789	18.8333
1.2617	18.8667
1.2751	18.9
1.2991	18.9333
1.2938	18.9667
1.2776	19
1.2699	19.0333
1.2864	19.0667
1.2899	19.1
1.2835	19.1333
1.2669	19.1667
1.2663	19.2
1.2878	19.2333
1.2859	19.2667
1.2882	19.3
1.2683	19.3333
1.2704	19.3667
1.2781	19.4
1.2842	19.4333
1.2795	19.4667
1.2727	19.5
1.2579	19.5333
1.2646	19.5667
1.2768	19.6
1.2789	19.6333
1.2744	19.6667
1.2588	19.7
1.2361	19.7333
1.2641	19.7667
1.278	19.8
1.2736	19.8333
1.2556	19.8667
1.2398	19.9
1.2513	19.9333
1.2756	19.9667
1.2641	20
1.2473	20.0333
1.2486	20.0667
1.2628	20.1
1.2583	20.1333
1.2494	20.1667
1.2435	20.2
1.2421	20.2333
1.2506	20.2667
1.249	20.3
1.2442	20.3333
1.2392	20.3667
1.2407	20.4
1.2446	20.4333
1.24	20.4667
1.236	20.5
1.2334	20.5333
1.2351	20.5667
1.2358	20.6
1.2363	20.6333
1.2318	20.6667
1.2234	20.7
1.2296	20.7333
1.2198	20.7667
1.221	20.8
1.2206	20.8333
1.214	20.8667
1.2206	20.9
1.2092	20.9333
1.2083	20.9667
1.2078	21
1.2098	21.0333
1.2097	21.0667
1.2082	21.1
1.2	21.1333
1.2025	21.1667
1.2014	21.2
1.2022	21.2333
1.2054	21.2667
1.186	21.3
1.1869	21.3333
1.1902	21.3667
1.1956	21.4
1.202	21.4333
1.195	21.4667
1.1965	21.5
1.1855	21.5333
1.1843	21.5667
1.186	21.6
1.1875	21.6333
1.1907	21.6667
1.1885	21.7
1.1783	21.7333
1.1789	21.7667
1.184	21.8
1.1831	21.8333
1.1762	21.8667
1.1687	21.9
1.1672	21.9333
1.1762	21.9667
1.1816	22
1.1816	22.0333
1.1778	22.0667
1.1625	22.1
1.1609	22.1333
1.165	22.1667
1.1819	22.2
1.1817	22.2333
1.1762	22.2667
1.1604	22.3
1.1536	22.3333
1.149	22.3667
1.1821	22.4
1.1747	22.4333
1.1773	22.4667
1.161	22.5
1.1586	22.5333
1.174	22.5667
1.1838	22.6
1.1771	22.6333
1.1634	22.6667
1.1584	22.7
1.1694	22.7333
1.1884	22.7667
1.1818	22.8
1.1717	22.8333
1.1573	22.8667
1.1492	22.9
1.1753	22.9333
1.1835	22.9667
1.1855	23
1.1778	23.0333
1.1565	23.0667
1.1624	23.1
1.1777	23.1333
1.1905	23.1667
1.1825	23.2
1.1695	23.2333
1.1586	23.2667
1.1655	23.3
1.1878	23.3333
1.1921	23.3667
1.1811	23.4
1.1581	23.4333
1.1556	23.4667
1.1716	23.5
1.2048	23.5333
1.1995	23.5667
1.1913	23.6
1.1694	23.6333
1.159	23.6667
1.1786	23.7
1.2063	23.7333
1.2102	23.7667
1.1876	23.8
1.1764	23.8333
1.1847	23.8667
1.1961	23.9
1.1802	23.9333
1.1884	23.9667
1.185	24
1.1962	24.0333
1.208	24.0667
1.2003	24.1
1.2009	24.1333
1.1902	24.1667
1.1944	24.2
1.195	24.2333
1.211	24.2667
1.2066	24.3
1.2027	24.3333
1.1969	24.3667
1.2007	24.4
1.201	24.4333
1.2057	24.4667
1.2164	24.5
1.2059	24.5333
1.2069	24.5667
1.2107	24.6
1.2105	24.6333
1.2284	24.6667
1.219	24.7
1.2182	24.7333
1.2187	24.7667
1.2184	24.8
1.2365	24.8333
1.2339	24.8667
1.2331	24.9
1.2209	24.9333
1.2251	24.9667
1.2205	25
1.2404	25.0333
1.2339	25.0667
1.2411	25.1
1.2252	25.1333
1.2259	25.1667
1.2338	25.2
1.2509	25.2333
1.2449	25.2667
1.2372	25.3
1.2229	25.3333
1.2297	25.3667
1.2358	25.4
1.2588	25.4333
1.2519	25.4667
1.2487	25.5
1.2239	25.5333
1.2168	25.5667
1.2332	25.6
1.2609	25.6333
1.2678	25.6667
1.2429	25.7
1.2296	25.7333
1.2178	25.7667
1.246	25.8
1.2646	25.8333
1.2484	25.8667
1.2393	25.9
1.2449	25.9333
1.2491	25.9667
1.246	26
1.246	26.0333
1.2317	26.0667
1.2351	26.1
1.241	26.1333
1.2544	26.1667
1.25	26.2
1.2472	26.2333
1.2319	26.2667
1.226	26.3
1.2351	26.3333
1.2586	26.3667
1.2568	26.4
1.254	26.4333
1.2355	26.4667
1.2255	26.5
1.235	26.5333
1.26	26.5667
1.2488	26.6
1.2497	26.6333
1.2332	26.6667
1.2341	26.7
1.2533	26.7333
1.2682	26.7667
1.2574	26.8
1.2383	26.8333
1.24	26.8667
1.257	26.9
1.2705	26.9333
1.2617	26.9667
1.2504	27
1.2369	27.0333
1.2447	27.0667
1.2696	27.1
1.2628	27.1333
1.2577	27.1667
1.245	27.2
1.2499	27.2333
1.2562	27.2667
1.2814	27.3
1.2738	27.3333
1.2617	27.3667
1.2454	27.4
1.2482	27.4333
1.2676	27.4667
1.2885	27.5
1.2791	27.5333
1.2663	27.5667
1.249	27.6
1.2429	27.6333
1.2791	27.6667
1.2839	27.7
1.2698	27.7333
1.2642	27.7667
1.2733	27.8
1.276	27.8333
1.2696	27.8667
1.2722	27.9
1.2695	27.9333
1.2795	27.9667
1.2815	28
1.2795	28.0333
1.2716	28.0667
1.2723	28.1
1.277	28.1333
1.2783	28.1667
1.2783	28.2
1.275	28.2333
1.2705	28.2667
1.2757	28.3
1.2774	28.3333
1.2781	28.3667
1.2752	28.4
1.2715	28.4333
1.2715	28.4667
1.2718	28.5
1.2765	28.5333
1.2788	28.5667
1.2764	28.6
1.2703	28.6333
1.2689	28.6667
1.2621	28.7
1.2703	28.7333
1.2758	28.7667
1.2708	28.8
1.2684	28.8333
1.2682	28.8667
1.275	28.9
1.28	28.9333
1.2756	28.9667
1.2693	29
1.2639	29.0333
1.2678	29.0667
1.2753	29.1
1.2766	29.1333
1.274	29.1667
1.2625	29.2
1.2515	29.2333
1.2583	29.2667
1.2723	29.3
1.2759	29.3333
1.276	29.3667
1.2568	29.4
1.2518	29.4333
1.255	29.4667
1.2728	29.5
1.2706	29.5333
1.2663	29.5667
1.2486	29.6
1.2436	29.6333
1.252	29.6667
1.2689	29.7
1.2675	29.7333
1.2576	29.7667
1.2301	29.8
1.2301	29.8333
1.2419	29.8667
1.2748	29.9
1.2606	29.9333
1.2538	29.9667
1.2301	30
1.2223	30.0333
1.2461	30.0667
1.2659	30.1
1.2534	30.1333
1.237	30.1667
1.2271	30.2
1.2433	30.2333
1.2524	30.2667
1.2472	30.3
1.2213	30.3333
1.2224	30.3667
1.2368	30.4
1.2518	30.4333
1.2446	30.4667
1.2381	30.5
1.2165	30.5333
1.209	30.5667
1.2261	30.6
1.2476	30.6333
1.2375	30.6667
1.2231	30.7
1.209	30.7333
1.2273	30.7667
1.2408	30.8
1.2254	30.8333
1.2	30.8667
1.2143	30.9
1.2241	30.9333
1.2308	30.9667
1.2201	31
1.2017	31.0333
1.1933	31.0667
1.2038	31.1
1.227	31.1333
1.225	31.1667
1.2121	31.2
1.1965	31.2333
1.192	31.2667
1.2131	31.3
1.2246	31.3333
1.2152	31.3667
1.1953	31.4
1.1872	31.4333
1.1988	31.4667
1.2261	31.5
1.2215	31.5333
1.2164	31.5667
1.1957	31.6
1.1848	31.6333
1.1987	31.6667
1.2266	31.7
1.2245	31.7333
1.207	31.7667
1.1916	31.8
1.1922	31.8333
1.2225	31.8667
1.2096	31.9
1.2006	31.9333
1.19	31.9667
1.1996	32
1.2229	32.0333
1.2227	32.0667
1.2197	32.1
1.2057	32.1333
1.1874	32.1667
1.1903	32.2
1.2139	32.2333
1.2279	32.2667
1.2214	32.3
1.2116	32.3333
1.1896	32.3667
1.1913	32.4
1.215	32.4333
1.2251	32.4667
1.2218	32.5
1.211	32.5333
1.195	32.5667
1.1987	32.6
1.2231	32.6333
1.2191	32.6667
1.2112	32.7
1.2053	32.7333
1.2116	32.7667
1.2331	32.8
1.2291	32.8333
1.2137	32.8667
1.2077	32.9
1.2166	32.9333
1.231	32.9667
1.2279	33
1.2108	33.0333
1.2214	33.0667
1.2421	33.1
1.2345	33.1333
1.2285	33.1667
1.214	33.2
1.2198	33.2333
1.2389	33.2667
1.2496	33.3
1.2379	33.3333
1.222	33.3667
1.2223	33.4
1.2272	33.4333
1.2556	33.4667
1.2431	33.5
1.2357	33.5333
1.2225	33.5667
1.2278	33.6
1.2484	33.6333
1.2677	33.6667
1.2571	33.7
1.2375	33.7333
1.2294	33.7667
1.2508	33.8
1.2721	33.8333
1.254	33.8667
1.2418	33.9
1.2512	33.9333
1.2583	33.9667
1.2528	34
1.234	34.0333
1.2508	34.0667
1.2495	34.1
1.2741	34.1333
1.262	34.1667
1.2563	34.2
1.2389	34.2333
1.2435	34.2667
1.2592	34.3
1.2815	34.3333
1.2754	34.3667
1.2603	34.4
1.2458	34.4333
1.2459	34.4667
1.2739	34.5
1.2807	34.5333
1.26	34.5667
1.2501	34.6
1.2474	34.6333
1.2667	34.6667
1.2883	34.7
1.2806	34.7333
1.2716	34.7667
1.2505	34.8
1.2501	34.8333
1.2726	34.8667
1.2926	34.9
1.2865	34.9333
1.2709	34.9667
1.2529	35
1.2517	35.0333
1.2783	35.0667
1.2885	35.1
1.2783	35.1333
1.2701	35.1667
1.2525	35.2
1.2671	35.2333
1.2857	35.2667
1.2935	35.3
1.286	35.3333
1.2682	35.3667
1.255	35.4
1.2607	35.4333
1.2866	35.4667
1.2933	35.5
1.2841	35.5333
1.266	35.5667
1.2551	35.6
1.2592	35.6333
1.2841	35.6667
1.2863	35.7
1.2745	35.7333
1.2651	35.7667
1.2545	35.8
1.2853	35.8333
1.2872	35.8667
1.2713	35.9
1.2678	35.9333
1.2757	35.9667
1.2816	36
1.2792	36.0333
1.269	36.0667
1.2608	36.1
1.2713	36.1333
1.2764	36.1667
1.2622	36.2
1.262	36.2333
1.2569	36.2667
1.2704	36.3
1.2776	36.3333
1.2733	36.3667
1.2706	36.4
1.2523	36.4333
1.2498	36.4667
1.2618	36.5
1.2781	36.5333
1.2727	36.5667
1.2628	36.6
1.2439	36.6333
1.2491	36.6667
1.2588	36.7
1.2729	36.7333
1.2619	36.7667
1.25	36.8
1.2558	36.8333
1.2659	36.8667
1.2591	36.9
1.2621	36.9333
1.2603	36.9667
1.2679	37
1.2647	37.0333
1.2625	37.0667
1.2605	37.1
1.2634	37.1333
1.2689	37.1667
1.2577	37.2
1.2664	37.2333
1.2565	37.2667
1.2655	37.3
1.2651	37.3333
1.2578	37.3667
1.2606	37.4
1.259	37.4333
1.2626	37.4667
1.2606	37.5
1.2628	37.5333
1.2627	37.5667
1.2643	37.6
1.2624	37.6333
1.2613	37.6667
1.2629	37.7
1.2518	37.7333
1.2612	37.7667
1.263	37.8
1.2679	37.8333
1.2662	37.8667
1.2665	37.9
1.2634	37.9333
1.2632	37.9667
1.2677	38
1.2713	38.0333
1.2695	38.0667
1.27	38.1
1.2643	38.1333
1.2665	38.1667
1.269	38.2
1.2596	38.2333
1.2699	38.2667
1.2643	38.3
1.2713	38.3333
1.2722	38.3667
1.2607	38.4
1.2619	38.4333
1.2597	38.4667
1.2735	38.5
1.2752	38.5333
1.2711	38.5667
1.2641	38.6
1.2646	38.6333
1.2704	38.6667
1.2777	38.7
1.2744	38.7333
1.2559	38.7667
1.2569	38.8
1.2656	38.8333
1.2834	38.8667
1.2775	38.9
1.2686	38.9333
1.25	38.9667
1.2634	39
1.2863	39.0333
1.2811	39.0667
1.2646	39.1
1.2659	39.1333
1.2735	39.1667
1.2838	39.2
1.2783	39.2333
1.2687	39.2667
1.249	39.3
1.2636	39.3333
1.2814	39.3667
1.288	39.4
1.2864	39.4333
1.2661	39.4667
1.2542	39.5
1.2572	39.5333
1.2764	39.5667
1.2909	39.6
1.2818	39.6333
1.2676	39.6667
1.2531	39.7
1.2716	39.7333
1.2897	39.7667
1.2773	39.8
1.2555	39.8333
1.2586	39.8667
1.2787	39.9
1.2883	39.9333
1.2778	39.9667
1.26	40
1.2574	40.0333
1.2717	40.0667
1.2871	40.1
1.2788	40.1333
1.2677	40.1667
1.2547	40.2
1.2652	40.2333
1.2841	40.2667
1.2833	40.3
1.2747	40.3333
1.2504	40.3667
1.2446	40.4
1.2595	40.4333
1.2873	40.4667
1.2882	40.5
1.2737	40.5333
1.2545	40.5667
1.2413	40.6
1.2604	40.6333
1.2821	40.6667
1.2729	40.7
1.259	40.7333
1.2508	40.7667
1.2581	40.8
1.2768	40.8333
1.2741	40.8667
1.2678	40.9
1.247	40.9333
1.2396	40.9667
1.2555	41
1.2786	41.0333
1.2724	41.0667
1.2682	41.1
1.2479	41.1333
1.2345	41.1667
1.2521	41.2
1.276	41.2333
1.2752	41.2667
1.2644	41.3
1.2451	41.3333
1.237	41.3667
1.2576	41.4
1.2658	41.4333
1.2605	41.4667
1.252	41.5
1.2388	41.5333
1.2491	41.5667
1.2644	41.6
1.2665	41.6333
1.2581	41.6667
1.2412	41.7
1.231	41.7333
1.2422	41.7667
1.2663	41.8
1.2651	41.8333
1.2577	41.8667
1.236	41.9
1.2299	41.9333
1.241	41.9667
1.2648	42
1.2569	42.0333
1.2516	42.0667
1.2328	42.1
1.2347	42.1333
1.2571	42.1667
1.2562	42.2
1.2538	42.2333
1.2416	42.2667
1.232	42.3
1.2407	42.3333
1.2564	42.3667
1.2563	42.4
1.2502	42.4333
1.235	42.4667
1.2162	42.5
1.2231	42.5333
1.2535	42.5667
1.2565	42.6
1.2558	42.6333
1.2307	42.6667
1.2235	42.7
1.242	42.7333
1.2575	42.7667
1.2388	42.8
1.2291	42.8333
1.2393	42.8667
1.2477	42.9
1.2424	42.9333
1.2282	42.9667
1.2305	43
1.2346	43.0333
1.2381	43.0667
1.2357	43.1
1.227	43.1333
1.2265	43.1667
1.2327	43.2
1.2313	43.2333
1.2283	43.2667
1.2261	43.3
1.2261	43.3333
1.2292	43.3667
1.2346	43.4
1.2324	43.4333
1.2281	43.4667
1.2215	43.5
1.2251	43.5333
1.2182	43.5667
1.2305	43.6
1.2252	43.6333
1.223	43.6667
1.2253	43.7
1.2232	43.7333
1.2344	43.7667
1.2296	43.8
1.2287	43.8333
1.2231	43.8667
1.2268	43.9
1.2333	43.9333
1.2368	43.9667
1.2328	44
1.225	44.0333
1.2236	44.0667
1.2148	44.1
1.2298	44.1333
1.2351	44.1667
1.2382	44.2
1.2254	44.2333
1.2232	44.2667
1.2251	44.3
1.237	44.3333
1.2381	44.3667
1.2355	44.4
1.2242	44.4333
1.2228	44.4667
1.2274	44.5
1.2423	44.5333
1.2408	44.5667
1.2367	44.6
1.2066	44.6333
1.2193	44.6667
1.2182	44.7
1.2455	44.7333
1.2505	44.7667
1.2424	44.8
1.2277	44.8333
1.2133	44.8667
1.2196	44.9
1.2388	44.9333
1.2623	44.9667
1.2542	45
1.2412	45.0333
1.2233	45.0667
1.2155	45.1
1.2402	45.1333
1.26	45.1667
1.2505	45.2
1.2349	45.2333
1.2303	45.2667
1.2312	45.3
1.2529	45.3333
1.2635	45.3667
1.2518	45.4
1.2365	45.4333
1.2276	45.4667
1.2368	45.5
1.2618	45.5333
1.2661	45.5667
1.2559	45.6
1.2396	45.6333
1.2261	45.6667
1.2345	45.7
1.2628	45.7333
1.2629	45.7667
1.2586	45.8
1.2429	45.8333
1.2373	45.8667
1.2577	45.9
1.2637	45.9333
1.2575	45.9667
1.2452	46
1.2458	46.0333
1.2503	46.0667
1.2705	46.1
1.2667	46.1333
1.2629	46.1667
1.2489	46.2
1.23	46.2333
1.2451	46.2667
1.2663	46.3
1.2815	46.3333
1.2712	46.3667
1.2562	46.4
1.2383	46.4333
1.2362	46.4667
1.2632	46.5
1.2838	46.5333
1.2821	46.5667
1.2654	46.6
1.2503	46.6333
1.2456	46.6667
1.2737	46.7
1.2808	46.7333
1.251	46.7667
1.2512	46.8
1.2549	46.8333
1.2818	46.8667
1.2754	46.9
1.2619	46.9333
1.2455	46.9667
1.2527	47
1.2784	47.0333
1.2738	47.0667
1.2568	47.1
1.2591	47.1333
1.2683	47.1667
1.2688	47.2
1.2629	47.2333
1.2511	47.2667
1.2514	47.3
1.2511	47.3333
1.2662	47.3667
1.2657	47.4
1.2595	47.4333
1.2472	47.4667
1.2533	47.5
1.2622	47.5333
1.2632	47.5667
1.2605	47.6
1.2477	47.6333
1.2443	47.6667
1.2536	47.7
1.2627	47.7333
1.2586	47.7667
1.2456	47.8
1.2298	47.8333
1.2445	47.8667
1.2551	47.9
1.2483	47.9333
1.2465	47.9667
1.2444	48
1.2595	48.0333
1.2515	48.0667
1.2446	48.1
1.2462	48.1333
1.2535	48.1667
1.2567	48.2
1.2523	48.2333
1.2375	48.2667
1.2413	48.3
1.2468	48.3333
1.2533	48.3667
1.2425	48.4
1.2352	48.4333
1.2321	48.4667
1.2393	48.5
1.2509	48.5333
1.2494	48.5667
1.2466	48.6
1.2304	48.6333
1.2269	48.6667
1.2426	48.7
1.2544	48.7333
1.2441	48.7667
1.2274	48.8
1.2306	48.8333
1.2492	48.8667
1.2428	48.9
1.2221	48.9333
1.2227	48.9667
1.238	49
1.2547	49.0333
1.2425	49.0667
1.2281	49.1
1.2174	49.1333
1.2223	49.1667
1.2407	49.2
1.2576	49.2333
1.2482	49.2667
1.2341	49.3
1.2183	49.3333
1.2216	49.3667
1.2507	49.4
1.2582	49.4333
1.2341	49.4667
1.2285	49.5
1.2174	49.5333
1.2345	49.5667
1.2578	49.6
1.2567	49.6333
1.2438	49.6667
1.2247	49.7
1.2248	49.7333
1.2508	49.7667
1.2608	49.8
1.2448	49.8333
1.2303	49.8667
1.2357	49.9
1.251	49.9333
1.2412	49.9667
1.2227	50
1.2365	50.0333
1.2449	50.0667
1.2553	50.1
1.2458	50.1333
1.2274	50.1667
1.223	50.2
1.2434	50.2333
1.2579	50.2667
1.2486	50.3
1.2346	50.3333
1.2313	50.3667
1.2391	50.4
1.2583	50.4333
1.2547	50.4667
1.2464	50.5
1.2194	50.5333
1.2281	50.5667
1.2419	50.6
1.2702	50.6333
1.2613	50.6667
1.2539	50.7
1.2331	50.7333
1.2243	50.7667
1.2537	50.8
1.2729	50.8333
1.2602	50.8667
1.243	50.9
1.2482	50.9333
1.2459	50.9667
1.2498	51
1.2514	51.0333
1.2332	51.0667
1.247	51.1
1.2464	51.1333
1.259	51.1667
1.2588	51.2
1.2557	51.2333
1.2529	51.2667
1.2496	51.3
1.2507	51.3333
1.2626	51.3667
1.2612	51.4
1.2601	51.4333
1.2513	51.4667
1.2525	51.5
1.2539	51.5333
1.2658	51.5667
1.255	51.6
1.2523	51.6333
1.246	51.6667
1.2587	51.7
1.2622	51.7333
1.2662	51.7667
1.2612	51.8
1.2476	51.8333
1.2508	51.8667
1.2665	51.9
1.2702	51.9333
1.2626	51.9667
1.2485	52
1.2504	52.0333
1.2697	52.0667
1.2728	52.1
1.257	52.1333
1.2387	52.1667
1.2484	52.2
1.274	52.2333
1.286	52.2667
1.2722	52.3
1.2564	52.3333
1.2379	52.3667
1.2498	52.4
1.2777	52.4333
1.2865	52.4667
1.2701	52.5
1.2555	52.5333
1.2533	52.5667
1.266	52.6
1.2814	52.6333
1.2674	52.6667
1.2496	52.7
1.254	52.7333
1.2741	52.7667
1.2883	52.8
1.2739	52.8333
1.2561	52.8667
1.2511	52.9
1.2767	52.9333
1.2898	52.9667
1.2726	53
1.2595	53.0333
1.2684	53.0667
1.2864	53.1
1.2802	53.1333
1.2669	53.1667
1.2534	53.2
1.2701	53.2333
1.2839	53.2667
1.2835	53.3
1.2723	53.3333
1.2623	53.3667
1.273	53.4
1.2858	53.4333
1.2831	53.4667
1.2806	53.5
1.2638	53.5333
1.2573	53.5667
1.2659	53.6
1.2837	53.6333
1.2826	53.6667
1.2753	53.7
1.2561	53.7333
1.2367	53.7667
1.2774	53.8
1.2839	53.8333
1.2721	53.8667
1.2627	53.9
1.2691	53.9333
1.2776	53.9667
1.2706	54
1.2611	54.0333
1.261	54.0667
1.2691	54.1
1.2757	54.1333
1.2685	54.1667
1.2544	54.2
1.2524	54.2333
1.256	54.2667
1.2632	54.3
1.2668	54.3333
1.261	54.3667
1.2499	54.4
1.247	54.4333
1.2615	54.4667
1.2601	54.5
1.2576	54.5333
1.2461	54.5667
1.2446	54.6
1.248	54.6333
1.2584	54.6667
1.2576	54.7
1.2511	54.7333
1.2354	54.7667
1.2386	54.8
1.2386	54.8333
1.252	54.8667
1.2441	54.9
1.2335	54.9333
1.2345	54.9667
1.2491	55
1.2489	55.0333
1.2382	55.0667
1.2325	55.1
1.2381	55.1333
1.2508	55.1667
1.247	55.2
1.2398	55.2333
1.2234	55.2667
1.2295	55.3
1.2316	55.3333
1.2407	55.3667
1.2422	55.4
1.2371	55.4333
1.2232	55.4667
1.2226	55.5
1.2375	55.5333
1.2359	55.5667
1.2331	55.6
1.2242	55.6333
1.2249	55.6667
1.2343	55.7
1.2387	55.7333
1.2339	55.7667
1.2191	55.8
1.2209	55.8333
1.219	55.8667
1.236	55.9
1.2258	55.9333
1.2162	55.9667
1.224	56
1.2234	56.0333
1.222	56.0667
1.2166	56.1
1.2172	56.1333
1.2227	56.1667
1.2245	56.2
1.2224	56.2333
1.2141	56.2667
1.2156	56.3
1.219	56.3333
1.2262	56.3667
1.219	56.4
1.207	56.4333
1.2087	56.4667
1.2125	56.5
1.2313	56.5333
1.2261	56.5667
1.2248	56.6
1.2095	56.6333
1.2094	56.6667
1.2125	56.7
1.2308	56.7333
1.2285	56.7667
1.2221	56.8
1.2064	56.8333
1.2063	56.8667
1.2188	56.9
1.2375	56.9333
1.2169	56.9667
1.2191	57
1.1987	57.0333
1.2086	57.0667
1.2253	57.1
1.242	57.1333
1.2325	57.1667
1.2238	57.2
1.2034	57.2333
1.1972	57.2667
1.2171	57.3
1.2437	57.3333
1.2418	57.3667
1.231	57.4
1.215	57.4333
1.2007	57.4667
1.2041	57.5
1.2441	57.5333
1.2389	57.5667
1.2426	57.6
1.221	57.6333
1.2079	57.6667
1.2271	57.7
1.2489	57.7333
1.2408	57.7667
1.2217	57.8
1.2244	57.8333
1.237	57.8667
1.2343	57.9
1.2281	57.9333
1.2215	57.9667
1.2263	58
1.2318	58.0333
1.228	58.0667
1.2205	58.1
1.218	58.1333
1.2249	58.1667
1.2329	58.2
1.2309	58.2333
1.226	58.2667
1.2133	58.3
1.2154	58.3333
1.22	58.3667
1.2374	58.4
1.2322	58.4333
1.2282	58.4667
1.2086	58.5
1.2117	58.5333
1.2132	58.5667
1.2375	58.6
1.2296	58.6333
1.2266	58.6667
1.21	58.7
1.2134	58.7333
1.2361	58.7667
1.227	58.8
1.2223	58.8333
1.2216	58.8667
1.2283	58.9
1.2373	58.9333
1.2316	58.9667
1.2192	59
1.2216	59.0333
1.2338	59.0667
1.2313	59.1
1.2265	59.1333
1.2145	59.1667
1.2265	59.2
1.2344	59.2333
1.2467	59.2667
1.2384	59.3
1.2235	59.3333
1.213	59.3667
1.2206	59.4
1.2439	59.4333
1.2496	59.4667
1.2403	59.5
1.2215	59.5333
1.2129	59.5667
1.2252	59.6
1.2435	59.6333
1.2445	59.6667
1.2323	59.7
1.2252	59.7333
1.2199	59.7667
1.2421	59.8
1.2479	59.8333
1.2388	59.8667
1.228	59.9
1.2268	59.9333
1.2393	59.9667
1.259	60
1.2518	60.0333
1.2429	60.0667
1.2233	60.1
1.2269	60.1333
1.2286	60.1667
1.2599	60.2
1.2569	60.2333
1.2537	60.2667
1.228	60.3
1.2249	60.3333
1.2409	60.3667
1.2643	60.4
1.2595	60.4333
1.2496	60.4667
1.2318	60.5
1.2305	60.5333
1.2505	60.5667
1.2674	60.6
1.261	60.6333
1.2463	60.6667
1.2178	60.7
1.2412	60.7333
1.2664	60.7667
1.2702	60.8
1.2595	60.8333
1.2384	60.8667
1.2359	60.9
1.2562	60.9333
1.271	60.9667
1.2625	61
1.2521	61.0333
1.2381	61.0667
1.2462	61.1
1.2657	61.1333
1.2754	61.1667
1.2707	61.2
1.2383	61.2333
1.2327	61.2667
1.2484	61.3
1.2799	61.3333
1.276	61.3667
1.2682	61.4
1.2476	61.4333
1.233	61.4667
1.2462	61.5
1.2754	61.5333
1.2852	61.5667
1.276	61.6
1.2578	61.6333
1.2434	61.6667
1.2572	61.7
1.2835	61.7333
1.2577	61.7667
1.2529	61.8
1.2613	61.8333
1.2621	61.8667
1.2611	61.9
1.2563	61.9333
1.2544	61.9667
1.2542	62
1.2645	62.0333
1.2653	62.0667
1.2631	62.1
1.256	62.1333
1.2573	62.1667
1.2557	62.2
1.2685	62.2333
1.2633	62.2667
1.2538	62.3
1.2563	62.3333
1.2606	62.3667
1.2663	62.4
1.2803	62.4333
1.2741	62.4667
1.2699	62.5
1.2592	62.5333
1.2642	62.5667
1.2693	62.6
1.2891	62.6333
1.2814	62.6667
1.2707	62.7
1.2597	62.7333
1.2688	62.7667
1.2808	62.8
1.2889	62.8333
1.274	62.8667
1.2687	62.9
1.2772	62.9333
1.288	62.9667
1.2869	63
1.2809	63.0333
1.2679	63.0667
1.2703	63.1
1.2751	63.1333
1.297	63.1667
1.2927	63.2
1.2847	63.2333
1.266	63.2667
1.271	63.3
1.2687	63.3333
1.2948	63.3667
1.2949	63.4
1.2922	63.4333
1.276	63.4667
1.2666	63.5
1.2841	63.5333
1.3066	63.5667
1.3028	63.6
1.2894	63.6333
1.2797	63.6667
1.2918	63.7
1.3103	63.7333
1.3029	63.7667
1.2937	63.8
1.2774	63.8333
1.2786	63.8667
1.3112	63.9
1.3084	63.9333
1.2988	63.9667
1.2896	64
1.2933	64.0333
1.3033	64.0667
1.2983	64.1
1.2955	64.1333
1.2915	64.1667
1.2935	64.2
1.3027	64.2333
1.3033	64.2667
1.3008	64.3
1.2891	64.3333
1.2942	64.3667
1.2831	64.4
1.3024	64.4333
1.2977	64.4667
1.3034	64.5
1.2903	64.5333
1.2926	64.5667
1.3016	64.6
1.3064	64.6333
1.3025	64.6667
1.2883	64.7
1.2884	64.7333
1.2977	64.7667
1.3114	64.8
1.3005	64.8333
1.2877	64.8667
1.2814	64.9
1.2794	64.9333
1.3131	64.9667
1.3026	65
1.3007	65.0333
1.283	65.0667
1.2894	65.1
1.3037	65.1333
1.3184	65.1667
1.3091	65.2
1.2982	65.2333
1.2807	65.2667
1.2917	65.3
1.3172	65.3333
1.3173	65.3667
1.3104	65.4
1.2942	65.4333
1.271	65.4667
1.2853	65.5
1.3186	65.5333
1.3193	65.5667
1.3104	65.6
1.2899	65.6333
1.2866	65.6667
1.3043	65.7
1.322	65.7333
1.3094	65.7667
1.2939	65.8
1.2938	65.8333
1.3107	65.8667
1.3063	65.9
1.3036	65.9333
1.2878	65.9667
1.2819	66
1.3021	66.0333
1.3019	66.0667
1.3083	66.1
1.2978	66.1333
1.2789	66.1667
1.2848	66.2
1.2977	66.2333
1.2984	66.2667
1.29	66.3
1.2744	66.3333
1.278	66.3667
1.2813	66.4
1.2987	66.4333
1.2925	66.4667
1.291	66.5
1.263	66.5333
1.2566	66.5667
1.2774	66.6
[truncated: 7,002 more rows]
