# Supplementary material for: Auditory feedback effect on temporal patterns during self-pacing treadmill walking
Source: PLoS One. 2025 Nov 4;20(11):e0335971. doi: 10.1371/journal.pone.0335971 (PMC12585087; doi:10.1371/journal.pone.0335971)
Supplement: S2 File — This file archive contains gait events from the two test conditions (no sound and with sound) for all included participants, as well as the validation data for the accelerometer-based gait event detection algorithm. All data files are in CSV format. A readme file is included with the details of the file format and contents. (ZIP) [file pone.0335971.s003.zip › TreadmillSoundsData/TestConditions/WithSound/BeltSpeed/Subject17_WithSoundBeltspeed.csv]

BeltSpeed	Time
1.3486	0
1.3443	0.0333
1.3279	0.0667
1.3124	0.1
1.3138	0.1333
1.3378	0.1667
1.3522	0.2
1.3312	0.2333
1.3197	0.2667
1.3282	0.3
1.3298	0.3333
1.3244	0.3667
1.3375	0.4
1.3228	0.4333
1.3298	0.4667
1.3302	0.5
1.3334	0.5333
1.327	0.5667
1.324	0.6
1.3268	0.6333
1.3274	0.6667
1.3399	0.7
1.3358	0.7333
1.337	0.7667
1.33	0.8
1.3151	0.8333
1.3238	0.8667
1.3442	0.9
1.3401	0.9333
1.34	0.9667
1.3228	1
1.3193	1.0333
1.3227	1.0667
1.3437	1.1
1.3455	1.1333
1.3403	1.1667
1.3227	1.2
1.3189	1.2333
1.3338	1.2667
1.3597	1.3
1.3384	1.3333
1.3305	1.3667
1.3238	1.4
1.3328	1.4333
1.357	1.4667
1.3655	1.5
1.3561	1.5333
1.342	1.5667
1.3279	1.6
1.3361	1.6333
1.354	1.6667
1.3758	1.7
1.3654	1.7333
1.3513	1.7667
1.3359	1.8
1.3164	1.8333
1.3617	1.8667
1.378	1.9
1.3738	1.9333
1.3624	1.9667
1.3436	2
1.3469	2.0333
1.3665	2.0667
1.3857	2.1
1.3712	2.1333
1.3553	2.1667
1.359	2.2
1.3822	2.2333
1.3754	2.2667
1.3674	2.3
1.3492	2.3333
1.368	2.3667
1.3773	2.4
1.3933	2.4333
1.385	2.4667
1.3777	2.5
1.3574	2.5333
1.3593	2.5667
1.3651	2.6
1.3914	2.6333
1.4008	2.6667
1.3902	2.7
1.3751	2.7333
1.3645	2.7667
1.3528	2.8
1.3834	2.8333
1.4111	2.8667
1.408	2.9
1.3932	2.9333
1.3726	2.9667
1.3702	3
1.3921	3.0333
1.4153	3.0667
1.4102	3.1
1.3892	3.1333
1.3839	3.1667
1.399	3.2
1.4093	3.2333
1.4048	3.2667
1.3782	3.3
1.3905	3.3333
1.4088	3.3667
1.4239	3.4
1.4146	3.4333
1.4036	3.4667
1.382	3.5
1.3818	3.5333
1.4006	3.5667
1.4278	3.6
1.4302	3.6333
1.4123	3.6667
1.3974	3.7
1.3895	3.7333
1.4117	3.7667
1.4166	3.8
1.4253	3.8333
1.4192	3.8667
1.4051	3.9
1.4109	3.9333
1.4208	3.9667
1.4236	4
1.4177	4.0333
1.4129	4.0667
1.411	4.1
1.4173	4.1333
1.4328	4.1667
1.4309	4.2
1.4216	4.2333
1.4046	4.2667
1.4049	4.3
1.4322	4.3333
1.4473	4.3667
1.4381	4.4
1.4233	4.4333
1.4098	4.4667
1.4122	4.5
1.4306	4.5333
1.4548	4.5667
1.453	4.6
1.4402	4.6333
1.4245	4.6667
1.4137	4.7
1.4342	4.7333
1.4442	4.7667
1.4541	4.8
1.4532	4.8333
1.4372	4.8667
1.4319	4.9
1.4437	4.9333
1.4559	4.9667
1.4479	5
1.44	5.0333
1.4363	5.0667
1.4415	5.1
1.4607	5.1333
1.4614	5.1667
1.4485	5.2
1.4333	5.2333
1.4258	5.2667
1.4677	5.3
1.4708	5.3333
1.458	5.3667
1.4445	5.4
1.45	5.4333
1.4714	5.4667
1.4762	5.5
1.4604	5.5333
1.4507	5.5667
1.4576	5.6
1.4771	5.6333
1.469	5.6667
1.4618	5.7
1.441	5.7333
1.4592	5.7667
1.4817	5.8
1.4795	5.8333
1.465	5.8667
1.4515	5.9
1.4554	5.9333
1.4746	5.9667
1.4879	6
1.4742	6.0333
1.4586	6.0667
1.4543	6.1
1.4791	6.1333
1.4814	6.1667
1.4734	6.2
1.4448	6.2333
1.4608	6.2667
1.4873	6.3
1.4918	6.3333
1.4786	6.3667
1.4604	6.4
1.448	6.4333
1.4731	6.4667
1.4946	6.5
1.4807	6.5333
1.4664	6.5667
1.4735	6.6
1.4828	6.6333
1.4823	6.6667
1.4661	6.7
1.4504	6.7333
1.4787	6.7667
1.4885	6.8
1.4838	6.8333
1.4732	6.8667
1.4524	6.9
1.4472	6.9333
1.4766	6.9667
1.4914	7
1.4762	7.0333
1.4598	7.0667
1.4553	7.1
1.4783	7.1333
1.4878	7.1667
1.4563	7.2
1.4589	7.2333
1.4709	7.2667
1.4819	7.3
1.4776	7.3333
1.465	7.3667
1.4479	7.4
1.4536	7.4333
1.478	7.4667
1.4807	7.5
1.4695	7.5333
1.4524	7.5667
1.4518	7.6
1.481	7.6333
1.4562	7.6667
1.4534	7.7
1.4576	7.7333
1.4677	7.7667
1.4873	7.8
1.4762	7.8333
1.4681	7.8667
1.451	7.9
1.4615	7.9333
1.4849	7.9667
1.4826	8
1.475	8.0333
1.4563	8.0667
1.4523	8.1
1.4779	8.1333
1.4655	8.1667
1.4751	8.2
1.4607	8.2333
1.464	8.2667
1.4773	8.3
1.4714	8.3333
1.4673	8.3667
1.4607	8.4
1.465	8.4333
1.4739	8.4667
1.4741	8.5
1.4686	8.5333
1.4538	8.5667
1.4592	8.6
1.4549	8.6333
1.4747	8.6667
1.4736	8.7
1.458	8.7333
1.4522	8.7667
1.4612	8.8
1.4674	8.8333
1.4613	8.8667
1.4486	8.9
1.451	8.9333
1.4603	8.9667
1.4678	9
1.4597	9.0333
1.4489	9.0667
1.4316	9.1
1.4488	9.1333
1.4739	9.1667
1.4603	9.2
1.4486	9.2333
1.4483	9.2667
1.4597	9.3
1.4739	9.3333
1.4607	9.3667
1.4455	9.4
1.4488	9.4333
1.4678	9.4667
1.4676	9.5
1.4599	9.5333
1.443	9.5667
1.4292	9.6
1.4621	9.6333
1.4742	9.6667
1.4653	9.7
1.4475	9.7333
1.4438	9.7667
1.4607	9.8
1.4742	9.8333
1.4623	9.8667
1.4485	9.9
1.4421	9.9333
1.4654	9.9667
1.467	10
1.46	10.0333
1.4404	10.0667
1.4358	10.1
1.4644	10.1333
1.4732	10.1667
1.4644	10.2
1.446	10.2333
1.437	10.2667
1.4556	10.3
1.474	10.3333
1.4598	10.3667
1.4462	10.4
1.4407	10.4333
1.4605	10.4667
1.4638	10.5
1.4622	10.5333
1.4272	10.5667
1.4352	10.6
1.4612	10.6333
1.4676	10.6667
1.4608	10.7
1.4408	10.7333
1.4239	10.7667
1.4312	10.8
1.4618	10.8333
1.4605	10.8667
1.4411	10.9
1.4288	10.9333
1.4378	10.9667
1.4514	11
1.4474	11.0333
1.4247	11.0667
1.4235	11.1
1.4455	11.1333
1.4551	11.1667
1.4465	11.2
1.4329	11.2333
1.412	11.2667
1.4191	11.3
1.4482	11.3333
1.4485	11.3667
1.4265	11.4
1.4176	11.4333
1.431	11.4667
1.444	11.5
1.4167	11.5333
1.4062	11.5667
1.4215	11.6
1.4404	11.6333
1.4369	11.6667
1.4318	11.7
1.4076	11.7333
1.3975	11.7667
1.4174	11.8
1.4415	11.8333
1.4307	11.8667
1.4145	11.9
1.4011	11.9333
1.4174	11.9667
1.4333	12
1.403	12.0333
1.4092	12.0667
1.4092	12.1
1.426	12.1333
1.4364	12.1667
1.4252	12.2
1.4093	12.2333
1.4025	12.2667
1.4279	12.3
1.4353	12.3333
1.4272	12.3667
1.4108	12.4
1.4026	12.4333
1.4185	12.4667
1.4176	12.5
1.4256	12.5333
1.4142	12.5667
1.4154	12.6
1.4214	12.6333
1.4166	12.6667
1.4117	12.7
1.4122	12.7333
1.4137	12.7667
1.4183	12.8
1.4169	12.8333
1.4118	12.8667
1.4082	12.9
1.4142	12.9333
1.401	12.9667
1.4156	13
1.4169	13.0333
1.4075	13.0667
1.4106	13.1
1.3981	13.1333
1.3997	13.1667
1.405	13.2
1.4105	13.2333
1.4078	13.2667
1.3972	13.3
1.3976	13.3333
1.4029	13.3667
1.4084	13.4
1.3961	13.4333
1.4039	13.4667
1.3969	13.5
1.4037	13.5333
1.414	13.5667
1.4068	13.6
1.4008	13.6333
1.4023	13.6667
1.404	13.7
1.4214	13.7333
1.4152	13.7667
1.4099	13.8
1.4025	13.8333
1.4138	13.8667
1.4082	13.9
1.4301	13.9333
1.419	13.9667
1.4104	14
1.4162	14.0333
1.4157	14.0667
1.4136	14.1
1.4143	14.1333
1.4145	14.1667
1.4163	14.2
1.4241	14.2333
1.4222	14.2667
1.4187	14.3
1.4219	14.3333
1.405	14.3667
1.4326	14.4
1.4341	14.4333
1.4364	14.4667
1.4358	14.5
1.4381	14.5333
1.4436	14.5667
1.4381	14.6
1.444	14.6333
1.4432	14.6667
1.4436	14.7
1.4534	14.7333
1.4488	14.7667
1.4555	14.8
1.4409	14.8333
1.4466	14.8667
1.4647	14.9
1.461	14.9333
1.4581	14.9667
1.4534	15
1.4549	15.0333
1.4635	15.0667
1.4774	15.1
1.4696	15.1333
1.4652	15.1667
1.4582	15.2
1.4638	15.2333
1.4738	15.2667
1.4795	15.3
1.4646	15.3333
1.4775	15.3667
1.4671	15.4
1.4729	15.4333
1.4735	15.4667
1.4905	15.5
1.4796	15.5333
1.4797	15.5667
1.476	15.6
1.4789	15.6333
1.4793	15.6667
1.4922	15.7
1.4868	15.7333
1.4923	15.7667
1.4642	15.8
1.4893	15.8333
1.4935	15.8667
1.5012	15.9
1.4989	15.9333
1.4938	15.9667
1.4891	16
1.4889	16.0333
1.4976	16.0667
1.5148	16.1
1.5078	16.1333
1.5018	16.1667
1.4909	16.2
1.4985	16.2333
1.4991	16.2667
1.5277	16.3
1.5224	16.3333
1.5091	16.3667
1.4984	16.4
1.5039	16.4333
1.5217	16.4667
1.5348	16.5
1.5274	16.5333
1.5188	16.5667
1.5022	16.6
1.5088	16.6333
1.5183	16.6667
1.5478	16.7
1.5281	16.7333
1.5244	16.7667
1.5245	16.8
1.5081	16.8333
1.5276	16.8667
1.5506	16.9
1.5576	16.9333
1.5463	16.9667
1.5281	17
1.5284	17.0333
1.5398	17.0667
1.5666	17.1
1.5601	17.1333
1.5449	17.1667
1.5156	17.2
1.5334	17.2333
1.5754	17.2667
1.5609	17.3
1.5555	17.3333
1.5487	17.3667
1.5535	17.4
1.5758	17.4333
1.5833	17.4667
1.5742	17.5
1.559	17.5333
1.5515	17.5667
1.5632	17.6
1.5863	17.6333
1.5902	17.6667
1.564	17.7
1.5636	17.7333
1.5594	17.7667
1.5684	17.8
1.5944	17.8333
1.5946	17.8667
1.5877	17.9
1.5708	17.9333
1.5634	17.9667
1.5724	18
1.5944	18.0333
1.6033	18.0667
1.5943	18.1
1.5838	18.1333
1.5431	18.1667
1.5763	18.2
1.6117	18.2333
1.6051	18.2667
1.5876	18.3
1.5837	18.3333
1.5922	18.3667
1.6116	18.4
1.6051	18.4333
1.5927	18.4667
1.5801	18.5
1.5874	18.5333
1.608	18.5667
1.6181	18.6
1.5927	18.6333
1.5937	18.6667
1.5857	18.7
1.5833	18.7333
1.6093	18.7667
1.6203	18.8
1.6126	18.8333
1.603	18.8667
1.5854	18.9
1.5912	18.9333
1.6079	18.9667
1.6224	19
1.6145	19.0333
1.6056	19.0667
1.5682	19.1
1.5865	19.1333
1.6257	19.1667
1.6188	19.2
1.6066	19.2333
1.5919	19.2667
1.5991	19.3
1.6206	19.3333
1.6196	19.3667
1.6081	19.4
1.5931	19.4333
1.5969	19.4667
1.6064	19.5
1.6205	19.5333
1.5999	19.5667
1.5999	19.6
1.5945	19.6333
1.591	19.6667
1.6079	19.7
1.6202	19.7333
1.6113	19.7667
1.6068	19.8
1.5869	19.8333
1.5897	19.8667
1.6045	19.9
1.6167	19.9333
1.6126	19.9667
1.6093	20
1.5676	20.0333
1.5707	20.0667
1.6148	20.1
1.6126	20.1333
1.6034	20.1667
1.5831	20.2
1.5714	20.2333
1.5964	20.2667
1.6095	20.3
1.6053	20.3333
1.5887	20.3667
1.5779	20.4
1.5978	20.4333
1.5977	20.4667
1.592	20.5
1.5647	20.5333
1.5805	20.5667
1.5885	20.6
1.5993	20.6333
1.5931	20.6667
1.5854	20.7
1.5641	20.7333
1.5537	20.7667
1.5651	20.8
1.5893	20.8333
1.5861	20.8667
1.5847	20.9
1.5666	20.9333
1.553	20.9667
1.5326	21
1.5774	21.0333
1.5822	21.0667
1.5806	21.1
1.5665	21.1333
1.5442	21.1667
1.5472	21.2
1.5713	21.2333
1.5803	21.2667
1.5731	21.3
1.5597	21.3333
1.5413	21.3667
1.5414	21.4
1.5587	21.4333
1.5689	21.4667
1.5512	21.5
1.5638	21.5333
1.5425	21.5667
1.533	21.6
1.5472	21.6333
1.5526	21.6667
1.5466	21.7
1.5433	21.7333
1.5253	21.7667
1.5308	21.8
1.5366	21.8333
1.5403	21.8667
1.5382	21.9
1.5321	21.9333
1.4901	21.9667
1.5141	22
1.5308	22.0333
1.5314	22.0667
1.5291	22.1
1.5079	22.1333
1.4903	22.1667
1.4769	22.2
1.501	22.2333
1.5251	22.2667
1.5149	22.3
1.4995	22.3333
1.4847	22.3667
1.484	22.4
1.5075	22.4333
1.4931	22.4667
1.5076	22.5
1.4943	22.5333
1.4786	22.5667
1.4829	22.6
1.4873	22.6333
1.4831	22.6667
1.4822	22.7
1.4665	22.7333
1.4703	22.7667
1.4699	22.8
1.4723	22.8333
1.4735	22.8667
1.4742	22.9
1.4439	22.9333
1.4458	22.9667
1.4636	23
1.4656	23.0333
1.4674	23.0667
1.4593	23.1
1.4375	23.1333
1.4305	23.1667
1.4485	23.2
1.4616	23.2333
1.4537	23.2667
1.4394	23.3
1.4246	23.3333
1.4331	23.3667
1.4556	23.4
1.4319	23.4333
1.4406	23.4667
1.4302	23.5
1.4224	23.5333
1.4396	23.5667
1.4495	23.6
1.4429	23.6333
1.4348	23.6667
1.4157	23.7
1.4205	23.7333
1.4223	23.7667
1.4429	23.8
1.4389	23.8333
1.4398	23.8667
1.4138	23.9
1.3966	23.9333
1.4099	23.9667
1.4306	24
1.4402	24.0333
1.4324	24.0667
1.4187	24.1
1.3969	24.1333
1.3868	24.1667
1.4122	24.2
1.4365	24.2333
1.4291	24.2667
1.4087	24.3
1.3999	24.3333
1.4089	24.3667
1.3995	24.4
1.3949	24.4333
1.3996	24.4667
1.4029	24.5
1.4033	24.5333
1.3999	24.5667
1.3976	24.6
1.3962	24.6333
1.394	24.6667
1.395	24.7
1.3961	24.7333
1.3897	24.7667
1.3896	24.8
1.3906	24.8333
1.3906	24.8667
1.3765	24.9
1.3764	24.9333
1.3875	24.9667
1.3873	25
1.3868	25.0333
1.3735	25.0667
1.3675	25.1
1.372	25.1333
1.3841	25.1667
1.3787	25.2
1.3745	25.2333
1.359	25.2667
1.3691	25.3
1.3811	25.3333
1.3796	25.3667
1.3624	25.4
1.3429	25.4333
1.3617	25.4667
1.3723	25.5
1.3859	25.5333
1.3772	25.5667
1.3681	25.6
1.3478	25.6333
1.3425	25.6667
1.3554	25.7
1.3799	25.7333
1.3855	25.7667
1.3699	25.8
1.355	25.8333
1.3461	25.8667
1.3381	25.9
1.3681	25.9333
1.385	25.9667
1.3708	26
1.357	26.0333
1.3613	26.0667
1.3765	26.1
1.367	26.1333
1.3638	26.1667
1.3671	26.2
1.3745	26.2333
1.3809	26.2667
1.3735	26.3
1.3654	26.3333
1.3713	26.3667
1.3681	26.4
1.3687	26.4333
1.3812	26.4667
1.3709	26.5
1.3749	26.5333
1.3759	26.5667
1.3728	26.6
1.3713	26.6333
1.3769	26.6667
1.3755	26.7
1.3783	26.7333
1.3781	26.7667
1.378	26.8
1.3782	26.8333
1.3843	26.8667
1.3661	26.9
1.3728	26.9333
1.3843	26.9667
1.3855	27
1.3911	27.0333
1.3904	27.0667
1.3884	27.1
1.3895	27.1333
1.3878	27.1667
1.3908	27.2
1.3964	27.2333
1.3965	27.2667
1.3945	27.3
1.3922	27.3333
1.3951	27.3667
1.3852	27.4
1.391	27.4333
1.4024	27.4667
1.4037	27.5
1.4032	27.5333
1.4002	27.5667
1.4045	27.6
1.4028	27.6333
1.403	27.6667
1.4095	27.7
1.4104	27.7333
1.4085	27.7667
1.4082	27.8
1.4075	27.8333
1.4163	27.8667
1.4035	27.9
1.4064	27.9333
1.4205	27.9667
1.4162	28
1.4159	28.0333
1.4122	28.0667
1.4068	28.1
1.4076	28.1333
1.4174	28.1667
1.4253	28.2
1.4157	28.2333
1.4103	28.2667
1.4147	28.3
1.4295	28.3333
1.4358	28.3667
1.4136	28.4
1.4096	28.4333
1.4203	28.4667
1.4217	28.5
1.4403	28.5333
1.4481	28.5667
1.436	28.6
1.4219	28.6333
1.4206	28.6667
1.427	28.7
1.4502	28.7333
1.4603	28.7667
1.4505	28.8
1.4358	28.8333
1.4154	28.8667
1.4197	28.9
1.4604	28.9333
1.4739	28.9667
1.4592	29
1.4419	29.0333
1.4398	29.0667
1.4629	29.1
1.4794	29.1333
1.4671	29.1667
1.4516	29.2
1.4536	29.2333
1.4706	29.2667
1.4733	29.3
1.4611	29.3333
1.4498	29.3667
1.4467	29.4
1.4831	29.4333
1.487	29.4667
1.4725	29.5
1.4649	29.5333
1.467	29.5667
1.4877	29.6
1.4902	29.6333
1.4786	29.6667
1.4698	29.7
1.4733	29.7333
1.4837	29.7667
1.5014	29.8
1.4956	29.8333
1.468	29.8667
1.4646	29.9
1.4844	29.9333
1.5001	29.9667
1.5141	30
1.5018	30.0333
1.4876	30.0667
1.4662	30.1
1.4723	30.1333
1.5034	30.1667
1.5179	30.2
1.4996	30.2333
1.4867	30.2667
1.4969	30.3
1.4963	30.3333
1.4908	30.3667
1.4899	30.4
1.5032	30.4333
1.5104	30.4667
1.5072	30.5
1.4998	30.5333
1.4892	30.5667
1.4927	30.6
1.4992	30.6333
1.5166	30.6667
1.5092	30.7
1.5045	30.7333
1.4872	30.7667
1.4971	30.8
1.512	30.8333
1.5088	30.8667
1.5034	30.9
1.505	30.9333
1.4882	30.9667
1.4995	31
1.5212	31.0333
1.5226	31.0667
1.5106	31.1
1.4924	31.1333
1.4969	31.1667
1.5232	31.2
1.5254	31.2333
1.5162	31.2667
1.4982	31.3
1.5049	31.3333
1.513	31.3667
1.5202	31.4
1.519	31.4333
1.5092	31.4667
1.5158	31.5
1.5196	31.5333
1.5145	31.5667
1.5128	31.6
1.5115	31.6333
1.513	31.6667
1.5212	31.7
1.5218	31.7333
1.5217	31.7667
1.5156	31.8
1.5112	31.8333
1.4985	31.8667
1.5192	31.9
1.5306	31.9333
1.5251	31.9667
1.5202	32
1.5066	32.0333
1.509	32.0667
1.5164	32.1
1.5366	32.1333
1.5281	32.1667
1.5163	32.2
1.5072	32.2333
1.518	32.2667
1.5395	32.3
1.5272	32.3333
1.4985	32.3667
1.5219	32.4
1.5324	32.4333
1.5425	32.4667
1.5327	32.5
1.5143	32.5333
1.4991	32.5667
1.5082	32.6
1.5351	32.6333
1.5456	32.6667
1.5317	32.7
1.5151	32.7333
1.5078	32.7667
1.525	32.8
1.5384	32.8333
1.5318	32.8667
1.532	32.9
1.5205	32.9333
1.5196	32.9667
1.5379	33
1.5427	33.0333
1.5314	33.0667
1.5231	33.1
1.5258	33.1333
1.5374	33.1667
1.5477	33.2
1.5359	33.2333
1.5233	33.2667
1.5236	33.3
1.5381	33.3333
1.5245	33.3667
1.5379	33.4
1.5243	33.4333
1.528	33.4667
1.5346	33.5
1.5314	33.5333
1.5263	33.5667
1.5252	33.6
1.5266	33.6333
1.5292	33.6667
1.536	33.7
1.5308	33.7333
1.5324	33.7667
1.5201	33.8
1.5165	33.8333
1.5071	33.8667
1.542	33.9
1.5311	33.9333
1.53	33.9667
1.5202	34
1.5215	34.0333
1.5346	34.0667
1.5409	34.1
1.5313	34.1333
1.5177	34.1667
1.5194	34.2
1.5357	34.2333
1.5416	34.2667
1.535	34.3
1.5025	34.3333
1.5085	34.3667
1.5468	34.4
1.5425	34.4333
1.5341	34.4667
1.5125	34.5
1.5111	34.5333
1.5308	34.5667
1.5484	34.6
1.5394	34.6333
1.5232	34.6667
1.5099	34.7
1.5213	34.7333
1.542	34.7667
1.5386	34.8
1.5199	34.8333
1.5133	34.8667
1.5108	34.9
1.5183	34.9333
1.5384	34.9667
1.5403	35
1.5291	35.0333
1.5099	35.0667
1.5025	35.1
1.5242	35.1333
1.5422	35.1667
1.5307	35.2
1.5167	35.2333
1.5023	35.2667
1.5259	35.3
1.5153	35.3333
1.5163	35.3667
1.5191	35.4
1.5218	35.4333
1.5263	35.4667
1.521	35.5
1.5144	35.5333
1.5105	35.5667
1.5141	35.6
1.5203	35.6333
1.5192	35.6667
1.5166	35.7
1.5025	35.7333
1.504	35.7667
1.5002	35.8
1.4978	35.8333
1.5194	35.8667
1.5129	35.9
1.4965	35.9333
1.4981	35.9667
1.4978	36
1.4986	36.0333
1.4944	36.0667
1.4887	36.1
1.4884	36.1333
1.4904	36.1667
1.4916	36.2
1.491	36.2333
1.4828	36.2667
1.4647	36.3
1.4723	36.3333
1.4885	36.3667
1.4865	36.4
1.4721	36.4333
1.4689	36.4667
1.4738	36.5
1.4842	36.5333
1.4787	36.5667
1.4733	36.6
1.4591	36.6333
1.4631	36.6667
1.4719	36.7
1.4777	36.7333
1.4763	36.7667
1.4512	36.8
1.4437	36.8333
1.4546	36.8667
1.4748	36.9
1.4756	36.9333
1.4693	36.9667
1.4524	37
1.434	37.0333
1.4467	37.0667
1.4745	37.1
1.4702	37.1333
1.4529	37.1667
1.4423	37.2
1.4541	37.2333
1.4706	37.2667
1.4411	37.3
1.4409	37.3333
1.4501	37.3667
1.4622	37.4
1.4589	37.4333
1.4481	37.4667
1.4291	37.5
1.4351	37.5333
1.4569	37.5667
1.4604	37.6
1.4547	37.6333
1.4378	37.6667
1.4241	37.7
1.4342	37.7333
1.4503	37.7667
1.4433	37.8
1.4516	37.8333
1.4376	37.8667
1.4235	37.9
1.4346	37.9333
1.4499	37.9667
1.4424	38
1.4322	38.0333
1.426	38.0667
1.4331	38.1
1.4492	38.1333
1.4453	38.1667
1.4369	38.2
1.4214	38.2333
1.4185	38.2667
1.439	38.3
1.4468	38.3333
1.4377	38.3667
1.4271	38.4
1.4352	38.4333
1.4318	38.4667
1.4322	38.5
1.4321	38.5333
1.4338	38.5667
1.4323	38.6
1.4307	38.6333
1.4296	38.6667
1.4311	38.7
1.435	38.7333
1.417	38.7667
1.4242	38.8
1.4291	38.8333
1.4304	38.8667
1.4276	38.9
1.421	38.9333
1.4224	38.9667
1.4231	39
1.4334	39.0333
1.4268	39.0667
1.4211	39.1
1.4195	39.1333
1.4263	39.1667
1.4345	39.2
1.4335	39.2333
1.4022	39.2667
1.4134	39.3
1.4305	39.3333
1.442	39.3667
1.4348	39.4
1.4226	39.4333
1.4002	39.4667
1.397	39.5
1.4176	39.5333
1.4427	39.5667
1.4397	39.6
1.4305	39.6333
1.4104	39.6667
1.4013	39.7
1.4254	39.7333
1.4305	39.7667
1.4336	39.8
1.4276	39.8333
1.4173	39.8667
1.4242	39.9
1.4347	39.9333
1.4291	39.9667
1.4239	40
1.4115	40.0333
1.4197	40.0667
1.4298	40.1
1.4374	40.1333
1.4331	40.1667
1.4224	40.2
1.4082	40.2333
1.3985	40.2667
1.437	40.3
1.4441	40.3333
1.437	40.3667
1.4209	40.4
1.4145	40.4333
1.4174	40.4667
1.4382	40.5
1.4504	40.5333
1.4409	40.5667
1.4288	40.6
1.4121	40.6333
1.4186	40.6667
1.4496	40.7
1.4447	40.7333
1.4347	40.7667
1.4245	40.8
1.4226	40.8333
1.4326	40.8667
1.4582	40.9
1.46	40.9333
1.4493	40.9667
1.4308	41
1.4181	41.0333
1.4329	41.0667
1.4599	41.1
1.4665	41.1333
1.4552	41.1667
1.4375	41.2
1.4152	41.2333
1.4444	41.2667
1.4691	41.3
1.4606	41.3333
1.4482	41.3667
1.4401	41.4
1.4445	41.4333
1.4663	41.4667
1.4698	41.5
1.4634	41.5333
1.4477	41.5667
1.4384	41.6
1.448	41.6333
1.4725	41.6667
1.4765	41.7
1.4481	41.7333
1.4442	41.7667
1.4384	41.8
1.455	41.8333
1.48	41.8667
1.4797	41.9
1.465	41.9333
1.4452	41.9667
1.4415	42
1.4527	42.0333
1.4808	42.0667
1.484	42.1
1.4674	42.1333
1.4524	42.1667
1.453	42.2
1.4619	42.2333
1.4689	42.2667
1.4693	42.3
1.4703	42.3333
1.4622	42.3667
1.4607	42.4
1.4594	42.4333
1.4714	42.4667
1.467	42.5
1.4669	42.5333
1.4565	42.5667
1.4615	42.6
1.4621	42.6333
1.4702	42.6667
1.4637	42.7
1.444	42.7333
1.4509	42.7667
1.4607	42.8
1.4702	42.8333
1.4775	42.8667
1.4702	42.9
1.4563	42.9333
1.4504	42.9667
1.4564	43
1.4768	43.0333
1.4778	43.0667
1.4694	43.1
1.4515	43.1333
1.4478	43.1667
1.4725	43.2
1.4573	43.2333
1.466	43.2667
1.4572	43.3
1.4624	43.3333
1.4727	43.3667
1.4662	43.4
1.4657	43.4333
1.4547	43.4667
1.458	43.5
1.4612	43.5333
1.4705	43.5667
1.4675	43.6
1.4644	43.6333
1.4563	43.6667
1.4408	43.7
1.4603	43.7333
1.4683	43.7667
1.4699	43.8
1.4572	43.8333
1.4559	43.8667
1.4555	43.9
1.467	43.9333
1.4634	43.9667
1.461	44
1.4489	44.0333
1.4538	44.0667
1.4596	44.1
1.4671	44.1333
1.4641	44.1667
1.4385	44.2
1.4335	44.2333
1.465	44.2667
1.4682	44.3
1.4658	44.3333
1.4518	44.3667
1.4293	44.4
1.4358	44.4333
1.4581	44.4667
1.4703	44.5
1.4593	44.5333
1.4434	44.5667
1.432	44.6
1.4452	44.6333
1.4723	44.6667
1.4457	44.7
1.4571	44.7333
1.4399	44.7667
1.4394	44.8
1.4567	44.8333
1.4695	44.8667
1.4595	44.9
1.4511	44.9333
1.4344	44.9667
1.4404	45
1.4533	45.0333
1.4673	45.0667
1.4573	45.1
1.4422	45.1333
1.4221	45.1667
1.4335	45.2
1.4688	45.2333
1.4607	45.2667
1.4439	45.3
1.4393	45.3333
1.4435	45.3667
1.463	45.4
1.4589	45.4333
1.4543	45.4667
1.4344	45.5
1.4377	45.5333
1.4534	45.5667
1.4655	45.6
1.4605	45.6333
1.4361	45.6667
1.4236	45.7
1.4358	45.7333
1.4598	45.7667
1.4692	45.8
1.4597	45.8333
1.4446	45.8667
1.424	45.9
1.419	45.9333
1.4477	45.9667
1.4689	46
1.4651	46.0333
1.4483	46.0667
1.4309	46.1
1.4265	46.1333
1.4432	46.1667
1.4644	46.2
1.4561	46.2333
1.4393	46.2667
1.4404	46.3
1.4419	46.3333
1.4568	46.3667
1.4482	46.4
1.4482	46.4333
1.4302	46.4667
1.4377	46.5
1.4424	46.5333
1.4542	46.5667
1.4524	46.6
1.4307	46.6333
1.4279	46.6667
1.4282	46.7
1.4377	46.7333
1.4562	46.7667
1.4503	46.8
1.448	46.8333
1.4322	46.8667
1.4199	46.9
1.428	46.9333
1.4436	46.9667
1.4533	47
1.4476	47.0333
1.4313	47.0667
1.4099	47.1
1.4112	47.1333
1.4627	47.1667
1.4538	47.2
1.4377	47.2333
1.4264	47.2667
1.4342	47.3
1.458	47.3333
1.462	47.3667
1.4534	47.4
1.4344	47.4333
1.4259	47.4667
1.4368	47.5
1.4646	47.5333
1.4676	47.5667
1.4399	47.6
1.4344	47.6333
1.4277	47.6667
1.4357	47.7
1.4584	47.7333
1.4714	47.7667
1.4619	47.8
1.4487	47.8333
1.43	47.8667
1.4317	47.9
1.4589	47.9333
1.473	47.9667
1.4665	48
1.4506	48.0333
1.4342	48.0667
1.4244	48.1
1.4739	48.1333
1.4731	48.1667
1.4556	48.2
1.445	48.2333
1.4467	48.2667
1.4619	48.3
1.4556	48.3333
1.4555	48.3667
1.4398	48.4
1.4454	48.4333
1.4471	48.4667
1.4578	48.5
1.4574	48.5333
1.4468	48.5667
1.4235	48.6
1.436	48.6333
1.4453	48.6667
1.455	48.7
1.4583	48.7333
1.4515	48.7667
1.4434	48.8
1.427	48.8333
1.4355	48.8667
1.4377	48.9
1.4564	48.9333
1.4499	48.9667
1.4499	49
1.4301	49.0333
1.4174	49.0667
1.4332	49.1
1.4542	49.1333
1.4499	49.1667
1.439	49.2
1.4212	49.2333
1.4261	49.2667
1.4403	49.3
1.4549	49.3333
1.4455	49.3667
1.4365	49.4
1.4159	49.4333
1.4197	49.4667
1.4417	49.5
1.4603	49.5333
1.4318	49.5667
1.4222	49.6
1.4204	49.6333
1.4207	49.6667
1.4479	49.7
1.4582	49.7333
1.4447	49.7667
1.4271	49.8
1.4146	49.8333
1.4233	49.8667
1.4457	49.9
1.4573	49.9333
1.4479	49.9667
1.4344	50
1.421	50.0333
1.3958	50.0667
1.4363	50.1
1.4627	50.1333
1.4392	50.1667
1.4241	50.2
1.4216	50.2333
1.4204	50.2667
1.4199	50.3
1.4213	50.3333
1.4232	50.3667
1.4222	50.4
1.4197	50.4333
1.4118	50.4667
1.4202	50.5
1.4044	50.5333
1.4046	50.5667
1.4183	50.6
1.4214	50.6333
1.4087	50.6667
1.4137	50.7
1.4095	50.7333
1.4103	50.7667
1.4082	50.8
1.409	50.8333
1.4073	50.8667
1.4079	50.9
1.4065	50.9333
1.4026	50.9667
1.4065	51
1.3945	51.0333
1.3902	51.0667
1.4063	51.1
1.4024	51.1333
1.4052	51.1667
1.3993	51.2
1.3907	51.2333
1.3925	51.2667
1.3976	51.3
1.4039	51.3333
1.4001	51.3667
1.3884	51.4
1.3875	51.4333
1.3911	51.4667
1.4039	51.5
1.3842	51.5333
1.3896	51.5667
1.3977	51.6
1.3867	51.6333
1.3922	51.6667
1.3803	51.7
1.3772	51.7333
1.3766	51.7667
1.3821	51.8
1.3888	51.8333
1.3853	51.8667
1.3798	51.9
1.3754	51.9333
1.3781	51.9667
1.3844	52
1.3744	52.0333
1.3864	52.0667
1.38	52.1
1.3813	52.1333
1.3799	52.1667
1.3761	52.2
1.3757	52.2333
1.3793	52.2667
1.3781	52.3
1.3792	52.3333
1.3755	52.3667
1.378	52.4
1.3781	52.4333
1.3825	52.4667
1.3682	52.5
1.3672	52.5333
1.3788	52.5667
1.3821	52.6
1.3877	52.6333
1.3886	52.6667
1.3842	52.7
1.3804	52.7333
1.3796	52.7667
1.3821	52.8
1.3839	52.8333
1.3916	52.8667
1.3883	52.9
1.3867	52.9333
1.3841	52.9667
1.3696	53
1.3798	53.0333
1.4061	53.0667
1.3956	53.1
1.3913	53.1333
1.3881	53.1667
1.3888	53.2
1.4098	53.2333
1.4114	53.2667
1.4003	53.3
1.392	53.3333
1.3955	53.3667
1.4111	53.4
1.4195	53.4333
1.413	53.4667
1.3811	53.5
1.3952	53.5333
1.4051	53.5667
1.4231	53.6
1.434	53.6333
1.4207	53.6667
1.4057	53.7
1.391	53.7333
1.3963	53.7667
1.4169	53.8
1.4425	53.8333
1.4437	53.8667
1.4271	53.9
1.4159	53.9333
1.3803	53.9667
1.4173	54
1.4575	54.0333
1.4388	54.0667
1.4295	54.1
1.4309	54.1333
1.4421	54.1667
1.4608	54.2
1.4475	54.2333
1.4378	54.2667
1.4414	54.3
1.4554	54.3333
1.4715	54.3667
1.4602	54.4
1.4458	54.4333
1.4319	54.4667
1.4685	54.5
1.4781	54.5333
1.4712	54.5667
1.4543	54.6
1.4586	54.6333
1.4775	54.6667
1.4889	54.7
1.4753	54.7333
1.463	54.7667
1.4661	54.8
1.472	54.8333
1.4955	54.8667
1.49	54.9
1.4859	54.9333
1.4525	54.9667
1.4668	55
1.4915	55.0333
1.5139	55.0667
1.5042	55.1
1.4866	55.1333
1.4678	55.1667
1.4622	55.2
1.4927	55.2333
1.5153	55.2667
1.5059	55.3
1.4885	55.3333
1.4938	55.3667
1.4927	55.4
1.4761	55.4333
1.4934	55.4667
1.5173	55.5
1.508	55.5333
1.5037	55.5667
1.4986	55.6
1.4995	55.6333
1.5171	55.6667
1.528	55.7
1.5209	55.7333
1.5063	55.7667
1.5031	55.8
1.508	55.8333
1.5228	55.8667
1.5405	55.9
1.5145	55.9333
1.5149	55.9667
1.5092	56
1.5112	56.0333
1.5399	56.0667
1.5493	56.1
1.5357	56.1333
1.5179	56.1667
1.5158	56.2
1.5372	56.2333
1.5547	56.2667
1.5391	56.3
1.5257	56.3333
1.5224	56.3667
1.5189	56.4
1.5404	56.4333
1.5519	56.4667
1.5389	56.5
1.523	56.5333
1.5244	56.5667
1.5395	56.6
1.5445	56.6333
1.5385	56.6667
1.5276	56.7
1.5283	56.7333
1.5304	56.7667
1.5495	56.8
1.5472	56.8333
1.5489	56.8667
1.5193	56.9
1.5197	56.9333
1.5369	56.9667
1.543	57
1.5556	57.0333
1.5439	57.0667
1.5307	57.1
1.515	57.1333
1.5281	57.1667
1.5533	57.2
1.5571	57.2333
1.5385	57.2667
1.5241	57.3
1.5285	57.3333
1.5413	57.3667
1.535	57.4
1.5396	57.4333
1.5341	57.4667
1.5398	57.5
1.5461	57.5333
1.5421	57.5667
1.5382	57.6
1.5309	57.6333
1.5336	57.6667
1.5345	57.7
1.5401	57.7333
1.5428	57.7667
1.5383	57.8
1.5361	57.8333
1.5123	57.8667
1.5316	57.9
1.5414	57.9333
1.5427	57.9667
1.5405	58
1.5272	58.0333
1.5096	58.0667
1.5137	58.1
1.534	58.1333
1.5428	58.1667
1.5319	58.2
1.5149	58.2333
1.5127	58.2667
1.5413	58.3
1.523	58.3333
1.5177	58.3667
1.5211	58.4
1.5204	58.4333
1.54	58.4667
1.5459	58.5
1.5365	58.5333
1.5219	58.5667
1.5167	58.6
1.5248	58.6333
1.5409	58.6667
1.5468	58.7
1.5414	58.7333
1.5284	58.7667
1.5138	58.8
1.4959	58.8333
1.5253	58.8667
1.552	58.9
1.5445	58.9333
1.5365	58.9667
1.5118	59
1.5059	59.0333
1.5191	59.0667
1.5473	59.1
1.5446	59.1333
1.5267	59.1667
1.512	59.2
1.5093	59.2333
1.5364	59.2667
1.5134	59.3
1.5033	59.3333
1.5286	59.3667
1.515	59.4
1.5192	59.4333
1.5146	59.4667
1.4954	59.5
1.4986	59.5333
1.4995	59.5667
1.5144	59.6
1.5107	59.6333
1.5047	59.6667
1.4886	59.7
1.4927	59.7333
1.5055	59.7667
1.4993	59.8
1.4935	59.8333
1.5062	59.8667
1.4827	59.9
1.4856	59.9333
1.4927	59.9667
1.4893	60
1.4881	60.0333
1.4746	60.0667
1.4735	60.1
1.4811	60.1333
1.4835	60.1667
1.4818	60.2
1.471	60.2333
1.461	60.2667
1.4559	60.3
1.4672	60.3333
1.4732	60.3667
1.4649	60.4
1.4517	60.4333
1.4595	60.4667
1.4593	60.5
1.458	60.5333
1.4539	60.5667
1.4395	60.6
1.444	60.6333
1.4462	60.6667
1.4506	60.7
1.4494	60.7333
1.4477	60.7667
1.4166	60.8
1.4226	60.8333
1.4431	60.8667
1.4476	60.9
1.4442	60.9333
1.4369	60.9667
1.4124	61
1.4002	61.0333
1.4162	61.0667
1.4436	61.1
1.4333	61.1333
1.4191	61.1667
1.4022	61.2
1.4133	61.2333
1.4304	61.2667
1.403	61.3
1.4121	61.3333
1.4146	61.3667
1.4249	61.4
1.4225	61.4333
1.4193	61.4667
1.407	61.5
1.402	61.5333
1.4065	61.5667
1.4142	61.6
1.4161	61.6333
1.4157	61.6667
1.4022	61.7
1.3908	61.7333
1.3896	61.7667
1.3937	61.8
1.4129	61.8333
1.412	61.8667
1.4033	61.9
1.3825	61.9333
1.3859	61.9667
1.4002	62
1.4101	62.0333
1.4029	62.0667
1.3898	62.1
1.3748	62.1333
1.3844	62.1667
1.4067	62.2
1.4069	62.2333
1.3857	62.2667
1.3642	62.3
1.3801	62.3333
1.3927	62.3667
1.4105	62.4
1.3998	62.4333
1.3945	62.4667
1.3703	62.5
1.3575	62.5333
1.3677	62.5667
1.3976	62.6
1.4071	62.6333
1.3986	62.6667
1.3798	62.7
1.3673	62.7333
1.3458	62.7667
1.3751	62.8
1.4074	62.8333
1.399	62.8667
1.3812	62.9
1.3651	62.9333
1.3663	62.9667
1.3909	63
1.3922	63.0333
1.3876	63.0667
1.3707	63.1
1.3716	63.1333
1.3791	63.1667
1.3968	63.2
1.3926	63.2333
1.3698	63.2667
1.3635	63.3
1.3716	63.3333
1.3849	63.3667
1.4035	63.4
1.3916	63.4333
1.387	63.4667
1.3637	63.5
1.3654	63.5333
1.3818	63.5667
1.4064	63.6
1.399	63.6333
1.3962	63.6667
1.374	63.7
1.3627	63.7333
1.3516	63.7667
1.408	63.8
1.4138	63.8333
1.4051	63.8667
1.3869	63.9
1.3685	63.9333
1.3734	63.9667
1.3986	64
1.4193	64.0333
1.4126	64.0667
1.3922	64.1
1.3796	64.1333
1.379	64.1667
1.4162	64.2
1.3941	64.2333
1.3998	64.2667
1.3938	64.3
1.4	64.3333
1.4087	64.3667
1.4283	64.4
1.4172	64.4333
1.4115	64.4667
1.3943	64.5
1.3987	64.5333
1.405	64.5667
1.4321	64.6
1.4334	64.6333
1.4262	64.6667
1.4099	64.7
1.3798	64.7333
1.4053	64.7667
1.431	64.8
1.4476	64.8333
1.4414	64.8667
1.4292	64.9
1.4086	64.9333
1.3949	64.9667
1.4058	65
1.4373	65.0333
1.4523	65.0667
1.4403	65.1
1.4212	65.1333
1.423	65.1667
1.4275	65.2
1.4174	65.2333
1.4397	65.2667
1.4364	65.3
1.4381	65.3333
1.432	65.3667
1.421	65.4
1.4236	65.4333
1.4319	65.4667
1.446	65.5
1.4394	65.5333
1.4362	65.5667
1.4207	65.6
1.428	65.6333
1.4385	65.6667
1.4414	65.7
1.4363	65.7333
1.4486	65.7667
1.4251	65.8
1.4298	65.8333
1.4312	65.8667
1.4486	65.9
1.4406	65.9333
1.4421	65.9667
1.4276	66
1.4323	66.0333
1.4372	66.0667
1.4566	66.1
1.4491	66.1333
1.4417	66.1667
1.4095	66.2
1.4353	66.2333
1.447	66.2667
1.4705	66.3
1.4614	66.3333
1.4494	66.3667
1.4264	66.4
1.4144	66.4333
1.4282	66.4667
1.4611	66.5
1.4749	66.5333
1.4594	66.5667
1.4402	66.6
[truncated: 7,002 more rows]
