# Supplementary material for: Auditory feedback effect on temporal patterns during self-pacing treadmill walking
Source: PLoS One. 2025 Nov 4;20(11):e0335971. doi: 10.1371/journal.pone.0335971 (PMC12585087; doi:10.1371/journal.pone.0335971)
Supplement: S2 File — This file archive contains gait events from the two test conditions (no sound and with sound) for all included participants, as well as the validation data for the accelerometer-based gait event detection algorithm. All data files are in CSV format. A readme file is included with the details of the file format and contents. (ZIP) [file pone.0335971.s003.zip › TreadmillSoundsData/TestConditions/WithSound/BeltSpeed/Subject18_WithSoundBeltspeed.csv]

BeltSpeed	Time
0.5896	0
0.5843	0.0333
0.5732	0.0667
0.5615	0.1
0.5689	0.1333
0.5881	0.1667
0.5896	0.2
0.5837	0.2333
0.5687	0.2667
0.5521	0.3
0.573	0.3333
0.5754	0.3667
0.5846	0.4
0.5839	0.4333
0.5689	0.4667
0.5518	0.5
0.5588	0.5333
0.5861	0.5667
0.585	0.6
0.5824	0.6333
0.5658	0.6667
0.5559	0.7
0.5617	0.7333
0.5816	0.7667
0.5953	0.8
0.588	0.8333
0.5766	0.8667
0.559	0.9
0.5617	0.9333
0.5871	0.9667
0.6	1
0.5892	1.0333
0.5781	1.0667
0.5694	1.1
0.5823	1.1333
0.6099	1.1667
0.6117	1.2
0.594	1.2333
0.5871	1.2667
0.597	1.3
0.6243	1.3333
0.6202	1.3667
0.6169	1.4
0.6016	1.4333
0.6044	1.4667
0.6073	1.5
0.6355	1.5333
0.6432	1.5667
0.6319	1.6
0.6196	1.6333
0.5958	1.6667
0.6237	1.7
0.6618	1.7333
0.6616	1.7667
0.6442	1.8
0.6322	1.8333
0.6289	1.8667
0.6387	1.9
0.6653	1.9333
0.6858	1.9667
0.6721	2
0.6537	2.0333
0.6511	2.0667
0.6766	2.1
0.6855	2.1333
0.6727	2.1667
0.6757	2.2
0.6827	2.2333
0.6836	2.2667
0.6936	2.3
0.6971	2.3333
0.698	2.3667
0.6972	2.4
0.7083	2.4333
0.7094	2.4667
0.7191	2.5
0.7251	2.5333
0.724	2.5667
0.7352	2.6
0.7291	2.6333
0.7412	2.6667
0.7549	2.7
0.7471	2.7333
0.7558	2.7667
0.7547	2.8
0.7548	2.8333
0.7648	2.8667
0.7779	2.9
0.7573	2.9333
0.7812	2.9667
0.7841	3
0.7745	3.0333
0.7928	3.0667
0.8027	3.1
0.7977	3.1333
0.8135	3.1667
0.8074	3.2
0.8105	3.2333
0.8279	3.2667
0.8244	3.3
0.8255	3.3333
0.8287	3.3667
0.8272	3.4
0.8289	3.4333
0.845	3.4667
0.8472	3.5
0.8323	3.5333
0.8401	3.5667
0.8505	3.6
0.8466	3.6333
0.8595	3.6667
0.874	3.7
0.8626	3.7333
0.8717	3.7667
0.8672	3.8
0.8701	3.8333
0.8722	3.8667
0.8936	3.9
0.8899	3.9333
0.8856	3.9667
0.8818	4
0.8832	4.0333
0.8855	4.0667
0.9091	4.1
0.9114	4.1333
0.8947	4.1667
0.8845	4.2
0.8997	4.2333
0.8988	4.2667
0.9224	4.3
0.9255	4.3333
0.9224	4.3667
0.9035	4.4
0.8955	4.4333
0.9002	4.4667
0.9213	4.5
0.9388	4.5333
0.9304	4.5667
0.9152	4.6
0.9006	4.6333
0.9023	4.6667
0.9198	4.7
0.9446	4.7333
0.9382	4.7667
0.9152	4.8
0.9077	4.8333
0.9097	4.8667
0.9185	4.9
0.9465	4.9333
0.948	4.9667
0.9346	5
0.9155	5.0333
0.908	5.0667
0.9227	5.1
0.9504	5.1333
0.9513	5.1667
0.9427	5.2
0.9235	5.2333
0.9109	5.2667
0.9148	5.3
0.9417	5.3333
0.9583	5.3667
0.9395	5.4
0.9259	5.4333
0.9137	5.4667
0.9092	5.5
0.9359	5.5333
0.9518	5.5667
0.9515	5.6
0.9384	5.6333
0.9189	5.6667
0.9086	5.7
0.9255	5.7333
0.9476	5.7667
0.9436	5.8
0.9371	5.8333
0.9178	5.8667
0.9061	5.9
0.9142	5.9333
0.9395	5.9667
0.9406	6
0.9195	6.0333
0.9092	6.0667
0.901	6.1
0.9041	6.1333
0.9297	6.1667
0.9344	6.2
0.9226	6.2333
0.9094	6.2667
0.893	6.3
0.9044	6.3333
0.9263	6.3667
0.9226	6.4
0.9164	6.4333
0.8974	6.4667
0.8859	6.5
0.8953	6.5333
0.9167	6.5667
0.9088	6.6
0.9106	6.6333
0.8838	6.6667
0.8798	6.7
0.8807	6.7333
0.8978	6.7667
0.8962	6.8
0.898	6.8333
0.8777	6.8667
0.8638	6.9
0.868	6.9333
0.8843	6.9667
0.8805	7
0.8792	7.0333
0.8635	7.0667
0.8475	7.1
0.8521	7.1333
0.8679	7.1667
0.8618	7.2
0.8601	7.2333
0.8415	7.2667
0.817	7.3
0.8425	7.3333
0.85	7.3667
0.8426	7.4
0.8428	7.4333
0.8248	7.4667
0.8138	7.5
0.8202	7.5333
0.8289	7.5667
0.8259	7.6
0.8238	7.6333
0.8064	7.6667
0.7944	7.7
0.7985	7.7333
0.808	7.7667
0.8057	7.8
0.8026	7.8333
0.789	7.8667
0.7742	7.9
0.7643	7.9333
0.7829	7.9667
0.7883	8
0.783	8.0333
0.7665	8.0667
0.7584	8.1
0.7592	8.1333
0.7693	8.1667
0.7665	8.2
0.7658	8.2333
0.7563	8.2667
0.7378	8.3
0.7396	8.3333
0.7465	8.3667
0.7458	8.4
0.745	8.4333
0.7399	8.4667
0.7192	8.5
0.7155	8.5333
0.7098	8.5667
0.73	8.6
0.726	8.6333
0.7209	8.6667
0.6985	8.7
0.7006	8.7333
0.7009	8.7667
0.715	8.8
0.7111	8.8333
0.71	8.8667
0.6929	8.9
0.679	8.9333
0.6847	8.9667
0.7005	9
0.6953	9.0333
0.6936	9.0667
0.6747	9.1
0.659	9.1333
0.6657	9.1667
0.6657	9.2
0.6758	9.2333
0.6812	9.2667
0.6676	9.3
0.6425	9.3333
0.6517	9.3667
0.6559	9.4
0.6652	9.4333
0.6575	9.4667
0.6553	9.5
0.6334	9.5333
0.6295	9.5667
0.6351	9.6
0.6519	9.6333
0.6461	9.6667
0.6472	9.7
0.6278	9.7333
0.6135	9.7667
0.6221	9.8
0.6204	9.8333
0.6348	9.8667
0.6373	9.9
0.632	9.9333
0.6103	9.9667
0.6077	10
0.6247	10.0333
0.6316	10.0667
0.6239	10.1
0.6131	10.1333
0.6067	10.1667
0.6105	10.2
0.6249	10.2333
0.6314	10.2667
0.6273	10.3
0.6214	10.3333
0.601	10.3667
0.6042	10.4
0.6139	10.4333
0.6262	10.4667
0.6262	10.5
0.62	10.5333
0.5984	10.5667
0.6036	10.6
0.623	10.6333
0.6334	10.6667
0.6267	10.7
0.6192	10.7333
0.6011	10.7667
0.6042	10.8
0.6136	10.8333
0.6407	10.8667
0.6389	10.9
0.6305	10.9333
0.6127	10.9667
0.606	11
0.6192	11.0333
0.6268	11.0667
0.6502	11.1
0.6433	11.1333
0.63	11.1667
0.6132	11.2
0.6328	11.2333
0.647	11.2667
0.6411	11.3
0.6443	11.3333
0.6434	11.3667
0.6436	11.4
0.6524	11.4333
0.6656	11.4667
0.6576	11.5
0.6598	11.5333
0.6575	11.5667
0.6582	11.6
0.6608	11.6333
0.6832	11.6667
0.6638	11.7
0.6684	11.7333
0.6736	11.7667
0.6793	11.8
0.6767	11.8333
0.6843	11.8667
0.6943	11.9
0.6858	11.9333
0.6968	11.9667
0.6974	12
0.6947	12.0333
0.7066	12.0667
0.7116	12.1
0.7083	12.1333
0.7154	12.1667
0.7134	12.2
0.713	12.2333
0.7218	12.2667
0.7329	12.3
0.711	12.3333
0.724	12.3667
0.7307	12.4
0.7345	12.4333
0.7424	12.4667
0.7508	12.5
0.7472	12.5333
0.7497	12.5667
0.7481	12.6
0.7498	12.6333
0.7601	12.6667
0.7711	12.7
0.7641	12.7333
0.7653	12.7667
0.7604	12.8
0.763	12.8333
0.77	12.8667
0.7884	12.9
0.7798	12.9333
0.7783	12.9667
0.7575	13
0.7759	13.0333
0.7957	13.0667
0.8067	13.1
0.7982	13.1333
0.7927	13.1667
0.7698	13.2
0.7723	13.2333
0.7847	13.2667
0.8139	13.3
0.8191	13.3333
0.8095	13.3667
0.7917	13.4
0.7776	13.4333
0.7813	13.4667
0.8042	13.5
0.8284	13.5333
0.827	13.5667
0.8208	13.6
0.7878	13.6333
0.7844	13.6667
0.7995	13.7
0.8292	13.7333
0.8361	13.7667
0.8311	13.8
0.8138	13.8333
0.7964	13.8667
0.79	13.9
0.8098	13.9333
0.8388	13.9667
0.8434	14
0.8234	14.0333
0.8083	14.0667
0.8052	14.1
0.8346	14.1333
0.83	14.1667
0.8216	14.2
0.8161	14.2333
0.8035	14.2667
0.8404	14.3
0.8457	14.3333
0.833	14.3667
0.8203	14.4
0.8192	14.4333
0.8244	14.4667
0.851	14.5
0.8569	14.5333
0.8435	14.5667
0.8235	14.6
0.8152	14.6333
0.8287	14.6667
0.8528	14.7
0.8494	14.7333
0.8427	14.7667
0.8237	14.8
0.8112	14.8333
0.8126	14.8667
0.8462	14.9
0.8534	14.9333
0.8433	14.9667
0.8216	15
0.8208	15.0333
0.8367	15.0667
0.8551	15.1
0.8427	15.1333
0.8249	15.1667
0.8169	15.2
0.8373	15.2333
0.8484	15.2667
0.8367	15.3
0.8229	15.3333
0.8228	15.3667
0.8404	15.4
0.8361	15.4333
0.8365	15.4667
0.8143	15.5
0.8146	15.5333
0.8229	15.5667
0.8414	15.6
0.8346	15.6333
0.8255	15.6667
0.8123	15.7
0.7997	15.7333
0.8094	15.7667
0.832	15.8
0.8346	15.8333
0.8247	15.8667
0.8082	15.9
0.796	15.9333
0.803	15.9667
0.8298	16
0.8304	16.0333
0.818	16.0667
0.8052	16.1
0.7799	16.1333
0.8158	16.1667
0.8304	16.2
0.8116	16.2333
0.7981	16.2667
0.8012	16.3
0.8215	16.3333
0.8175	16.3667
0.8132	16.4
0.793	16.4333
0.7928	16.4667
0.8008	16.5
0.8173	16.5333
0.8111	16.5667
0.8064	16.6
0.785	16.6333
0.7812	16.6667
0.7892	16.7
0.8122	16.7333
0.7969	16.7667
0.7998	16.8
0.7887	16.8333
0.7672	16.8667
0.7824	16.9
0.811	16.9333
0.7965	16.9667
0.7878	17
0.7726	17.0333
0.7808	17.0667
0.8031	17.1
0.8045	17.1333
0.7929	17.1667
0.7749	17.2
0.7766	17.2333
0.7997	17.2667
0.7955	17.3
0.7943	17.3333
0.7615	17.3667
0.7768	17.4
0.7938	17.4333
0.7997	17.4667
0.7904	17.5
0.7857	17.5333
0.7615	17.5667
0.7559	17.6
0.7699	17.6333
0.7983	17.6667
0.7984	17.7
0.7878	17.7333
0.771	17.7667
0.7569	17.8
0.7625	17.8333
0.7937	17.8667
0.7962	17.9
0.7879	17.9333
0.7742	17.9667
0.7412	18
0.7657	18.0333
0.7955	18.0667
0.7926	18.1
0.7723	18.1333
0.7686	18.1667
0.7721	18.2
0.7939	18.2333
0.7825	18.2667
0.7705	18.3
0.7577	18.3333
0.7684	18.3667
0.7864	18.4
0.7794	18.4333
0.7744	18.4667
0.7577	18.5
0.7618	18.5333
0.7723	18.5667
0.7747	18.6
0.763	18.6333
0.7695	18.6667
0.7501	18.7
0.7495	18.7333
0.7604	18.7667
0.7683	18.8
0.7618	18.8333
0.7602	18.8667
0.7422	18.9
0.7442	18.9333
0.7509	18.9667
0.7609	19
0.7554	19.0333
0.749	19.0667
0.7307	19.1
0.7369	19.1333
0.7536	19.1667
0.7493	19.2
0.7393	19.2333
0.712	19.2667
0.7308	19.3
0.7503	19.3333
0.7459	19.3667
0.7387	19.4
0.7259	19.4333
0.7074	19.4667
0.7153	19.5
0.7443	19.5333
0.7424	19.5667
0.7243	19.6
0.7159	19.6333
0.7253	19.6667
0.7305	19.7
0.7275	19.7333
0.7235	19.7667
0.706	19.8
0.7114	19.8333
0.7113	19.8667
0.7109	19.9
0.7203	19.9333
0.7183	19.9667
0.6934	20
0.6964	20.0333
0.7125	20.0667
0.709	20.1
0.7052	20.1333
0.6913	20.1667
0.6967	20.2
0.7095	20.2333
0.7084	20.2667
0.7047	20.3
0.6861	20.3333
0.6889	20.3667
0.7053	20.4
0.7072	20.4333
0.7035	20.4667
0.6767	20.5
0.6736	20.5333
0.7012	20.5667
0.715	20.6
0.6945	20.6333
0.6811	20.6667
0.6916	20.7
0.7012	20.7333
0.7163	20.7667
0.7083	20.8
0.7006	20.8333
0.6795	20.8667
0.6802	20.9
0.7009	20.9333
0.7204	20.9667
0.71	21
0.6959	21.0333
0.6797	21.0667
0.6976	21.1
0.7077	21.1333
0.7071	21.1667
0.7021	21.2
0.6894	21.2333
0.69	21.2667
0.7121	21.3
0.7076	21.3333
0.6995	21.3667
0.6978	21.4
0.699	21.4333
0.7145	21.4667
0.7184	21.5
0.7054	21.5333
0.698	21.5667
0.7026	21.6
0.7203	21.6333
0.7187	21.6667
0.7139	21.7
0.6998	21.7333
0.6888	21.7667
0.6952	21.8
0.7172	21.8333
0.732	21.8667
0.7216	21.9
0.7028	21.9333
0.6941	21.9667
0.7146	22
0.7332	22.0333
0.7386	22.0667
0.7211	22.1
0.7044	22.1333
0.703	22.1667
0.7334	22.2
0.7351	22.2333
0.719	22.2667
0.7144	22.3
0.7239	22.3333
0.7276	22.3667
0.7275	22.4
0.7041	22.4333
0.709	22.4667
0.7264	22.5
0.7356	22.5333
0.7234	22.5667
0.7153	22.6
0.7022	22.6333
0.7027	22.6667
0.7224	22.7
0.7443	22.7333
0.7375	22.7667
0.7247	22.8
0.7087	22.8333
0.7115	22.8667
0.7314	22.9
0.7512	22.9333
0.7417	22.9667
0.7315	23
0.7041	23.0333
0.7099	23.0667
0.7436	23.1
0.758	23.1333
0.738	23.1667
0.7222	23.2
0.7393	23.2333
0.7346	23.2667
0.7478	23.3
0.7413	23.3333
0.7421	23.3667
0.738	23.4
0.7393	23.4333
0.7403	23.4667
0.7458	23.5
0.749	23.5333
0.7465	23.5667
0.7452	23.6
0.745	23.6333
0.7371	23.6667
0.7396	23.7
0.7594	23.7333
0.7538	23.7667
0.7512	23.8
0.7504	23.8333
0.7537	23.8667
0.7545	23.9
0.7671	23.9333
0.769	23.9667
0.7644	24
0.7597	24.0333
0.7628	24.0667
0.7637	24.1
0.7801	24.1333
0.7758	24.1667
0.7741	24.2
0.7638	24.2333
0.7707	24.2667
0.7604	24.3
0.7816	24.3333
0.7845	24.3667
0.7892	24.4
0.7768	24.4333
0.7744	24.4667
0.7785	24.5
0.7822	24.5333
0.7987	24.5667
0.7911	24.6
0.7873	24.6333
0.7822	24.6667
0.7852	24.7
0.7935	24.7333
0.8099	24.7667
0.8021	24.8
0.8007	24.8333
0.7853	24.8667
0.7856	24.9
0.786	24.9333
0.8169	24.9667
0.8116	25
0.8055	25.0333
0.7916	25.0667
0.802	25.1
0.8188	25.1333
0.8282	25.1667
0.8171	25.2
0.8027	25.2333
0.8038	25.2667
0.8244	25.3
0.8345	25.3333
0.8224	25.3667
0.8107	25.4
0.8145	25.4333
0.8318	25.4667
0.8391	25.5
0.8274	25.5333
0.8037	25.5667
0.8187	25.6
0.8351	25.6333
0.845	25.6667
0.8397	25.7
0.823	25.7333
0.8085	25.7667
0.8176	25.8
0.8459	25.8333
0.8493	25.8667
0.8366	25.9
0.8206	25.9333
0.8215	25.9667
0.8349	26
0.8566	26.0333
0.8463	26.0667
0.8299	26.1
0.824	26.1333
0.8271	26.1667
0.8554	26.2
0.8494	26.2333
0.8351	26.2667
0.8253	26.3
0.8463	26.3333
0.8536	26.3667
0.8507	26.4
0.8361	26.4333
0.8306	26.4667
0.8457	26.5
0.8589	26.5333
0.8519	26.5667
0.8387	26.6
0.8286	26.6333
0.8403	26.6667
0.8587	26.7
0.8528	26.7333
0.846	26.7667
0.8252	26.8
0.8224	26.8333
0.8432	26.8667
0.861	26.9
0.8538	26.9333
0.838	26.9667
0.8307	27
0.8352	27.0333
0.8575	27.0667
0.8584	27.1
0.8467	27.1333
0.8295	27.1667
0.8254	27.2
0.8446	27.2333
0.86	27.2667
0.8479	27.3
0.8301	27.3333
0.823	27.3667
0.84	27.4
0.8456	27.4333
0.8309	27.4667
0.8288	27.5
0.8214	27.5333
0.8425	27.5667
0.8469	27.6
0.845	27.6333
0.827	27.6667
0.8225	27.7
0.8351	27.7333
0.8475	27.7667
0.8389	27.8
0.8245	27.8333
0.8161	27.8667
0.8231	27.9
0.8415	27.9333
0.8394	27.9667
0.8313	28
0.8169	28.0333
0.7986	28.0667
0.8307	28.1
0.8372	28.1333
0.8274	28.1667
0.8106	28.2
0.816	28.2333
0.8282	28.2667
0.8265	28.3
0.8167	28.3333
0.8032	28.3667
0.8069	28.4
0.8209	28.4333
0.8217	28.4667
0.8164	28.5
0.7995	28.5333
0.7927	28.5667
0.8113	28.6
0.8163	28.6333
0.8138	28.6667
0.7943	28.7
0.7795	28.7333
0.804	28.7667
0.8122	28.8
0.8087	28.8333
0.8053	28.8667
0.7795	28.9
0.7736	28.9333
0.7886	28.9667
0.8111	29
0.8028	29.0333
0.7942	29.0667
0.7752	29.1
0.774	29.1333
0.8017	29.1667
0.8047	29.2
0.7949	29.2333
0.7788	29.2667
0.7777	29.3
0.7705	29.3333
0.8032	29.3667
0.7964	29.4
0.7953	29.4333
0.773	29.4667
0.7704	29.5
0.7757	29.5333
0.7953	29.5667
0.8019	29.6
0.7935	29.6333
0.7775	29.6667
0.7613	29.7
0.766	29.7333
0.7906	29.7667
0.802	29.8
0.7937	29.8333
0.7816	29.8667
0.7622	29.9
0.7576	29.9333
0.7723	29.9667
0.7921	30
0.7955	30.0333
0.7759	30.0667
0.7589	30.1
0.7599	30.1333
0.7837	30.1667
0.7839	30.2
0.781	30.2333
0.7671	30.2667
0.7556	30.3
0.7616	30.3333
0.7802	30.3667
0.7831	30.4
0.779	30.4333
0.77	30.4667
0.7494	30.5
0.7509	30.5333
0.7743	30.5667
0.7713	30.6
0.7747	30.6333
0.7685	30.6667
0.7498	30.7
0.7445	30.7333
0.7698	30.7667
0.7682	30.8
0.7658	30.8333
0.7532	30.8667
0.7491	30.9
0.7529	30.9333
0.7651	30.9667
0.7642	31
0.7603	31.0333
0.743	31.0667
0.7405	31.1
0.7464	31.1333
0.7634	31.1667
0.7598	31.2
0.7472	31.2333
0.7451	31.2667
0.7314	31.3
0.7356	31.3333
0.7515	31.3667
0.7705	31.4
0.7595	31.4333
0.7538	31.4667
0.7311	31.5
0.7317	31.5333
0.741	31.5667
0.7696	31.6
0.7679	31.6333
0.7644	31.6667
0.7474	31.7
0.7298	31.7333
0.7277	31.7667
0.753	31.8
0.7754	31.8333
0.7565	31.8667
0.7553	31.9
0.7449	31.9333
0.7296	31.9667
0.7486	32
0.7789	32.0333
0.7797	32.0667
0.7688	32.1
0.7504	32.1333
0.7437	32.1667
0.7566	32.2
0.7843	32.2333
0.7863	32.2667
0.7783	32.3
0.7597	32.3333
0.7447	32.3667
0.7494	32.4
0.772	32.4333
0.7811	32.4667
0.7898	32.5
0.7762	32.5333
0.7501	32.5667
0.7546	32.6
0.7624	32.6333
0.7828	32.6667
0.7784	32.7
0.7735	32.7333
0.7548	32.7667
0.7525	32.8
0.7613	32.8333
0.7878	32.8667
0.793	32.9
0.7851	32.9333
0.7709	32.9667
0.7549	33
0.7581	33.0333
0.7856	33.0667
0.7946	33.1
0.795	33.1333
0.7847	33.1667
0.7702	33.2
0.7622	33.2333
0.7688	33.2667
0.7762	33.3
0.806	33.3333
0.8005	33.3667
0.7993	33.4
0.7852	33.4333
0.7673	33.4667
0.772	33.5
0.7741	33.5333
0.8017	33.5667
0.8143	33.6
0.8052	33.6333
0.7966	33.6667
0.7598	33.7
0.7804	33.7333
0.8032	33.7667
0.8257	33.8
0.8236	33.8333
0.8104	33.8667
0.7907	33.9
0.7769	33.9333
0.7855	33.9667
0.8184	34
0.8386	34.0333
0.8346	34.0667
0.8109	34.1
0.8032	34.1333
0.8193	34.1667
0.8377	34.2
0.8295	34.2333
0.8259	34.2667
0.8239	34.3
0.8155	34.3333
0.8303	34.3667
0.8581	34.4
0.8498	34.4333
0.8417	34.4667
0.8348	34.5
0.8399	34.5333
0.8512	34.5667
0.8782	34.6
0.8735	34.6333
0.8672	34.6667
0.8495	34.7
0.8507	34.7333
0.8601	34.7667
0.8888	34.8
0.8951	34.8333
0.8864	34.8667
0.8756	34.9
0.8447	34.9333
0.8709	34.9667
0.9015	35
0.9106	35.0333
0.8999	35.0667
0.8892	35.1
0.873	35.1333
0.8841	35.1667
0.9095	35.2
0.9275	35.2333
0.9159	35.2667
0.8988	35.3
0.902	35.3333
0.9161	35.3667
0.9394	35.4
0.9327	35.4333
0.9309	35.4667
0.9116	35.5
0.9148	35.5333
0.9049	35.5667
0.9348	35.6
0.9636	35.6333
0.9504	35.6667
0.9313	35.7
0.9298	35.7333
0.9304	35.7667
0.9509	35.8
0.9704	35.8333
0.9636	35.8667
0.9477	35.9
0.9437	35.9333
0.9464	35.9667
0.9641	36
0.9853	36.0333
0.9772	36.0667
0.9695	36.1
0.957	36.1333
0.9447	36.1667
0.961	36.2
0.9971	36.2333
0.9949	36.2667
0.9857	36.3
0.9651	36.3333
0.9681	36.3667
0.9835	36.4
1.0109	36.4333
1.0057	36.4667
0.9975	36.5
0.9772	36.5333
0.9756	36.5667
0.9898	36.6
1.0167	36.6333
1.0191	36.6667
1.0089	36.7
0.9916	36.7333
0.9843	36.7667
0.9991	36.8
1.0158	36.8333
1.0225	36.8667
1.0129	36.9
1.0035	36.9333
0.988	36.9667
1.005	37
1.0292	37.0333
1.0297	37.0667
1.0193	37.1
1.0014	37.1333
1.0023	37.1667
1.007	37.2
1.0336	37.2333
1.0338	37.2667
1.024	37.3
1.0079	37.3333
0.9983	37.3667
1.0107	37.4
1.0364	37.4333
1.0258	37.4667
1.028	37.5
1.014	37.5333
1.0012	37.5667
1.0101	37.6
1.0328	37.6333
1.0299	37.6667
1.0282	37.7
1.0092	37.7333
1.0008	37.7667
1.0082	37.8
1.0318	37.8333
1.0307	37.8667
1.0274	37.9
1.0124	37.9333
0.9954	37.9667
1.001	38
1.0298	38.0333
1.0323	38.0667
1.0195	38.1
1.003	38.1333
0.989	38.1667
0.9979	38.2
1.0279	38.2333
1.0278	38.2667
1.0277	38.3
1.009	38.3333
0.9919	38.3667
0.983	38.4
1.0106	38.4333
1.0291	38.4667
1.0217	38.5
1.0078	38.5333
0.9901	38.5667
0.9874	38.6
1.0093	38.6333
1.0213	38.6667
1.0156	38.7
1.0043	38.7333
0.9742	38.7667
0.9789	38.8
0.9934	38.8333
1.0158	38.8667
1.004	38.9
1.0036	38.9333
0.9837	38.9667
0.9676	39
0.9632	39.0333
0.9934	39.0667
1.0024	39.1
0.9957	39.1333
0.9816	39.1667
0.9635	39.2
0.963	39.2333
0.9863	39.2667
0.9897	39.3
0.9843	39.3333
0.9701	39.3667
0.9394	39.4
0.9505	39.4333
0.9664	39.4667
0.9742	39.5
0.9736	39.5333
0.9663	39.5667
0.9418	39.6
0.9282	39.6333
0.9237	39.6667
0.957	39.7
0.9565	39.7333
0.9483	39.7667
0.9308	39.8
0.9195	39.8333
0.9279	39.8667
0.9434	39.9
0.9381	39.9333
0.9452	39.9667
0.9132	40
0.8987	40.0333
0.8991	40.0667
0.9181	40.1
0.9216	40.1333
0.9231	40.1667
0.9058	40.2
0.8888	40.2333
0.8772	40.2667
0.8956	40.3
0.9044	40.3333
0.9019	40.3667
0.8957	40.4
0.8737	40.4333
0.8677	40.4667
0.8736	40.5
0.8851	40.5333
0.8822	40.5667
0.8872	40.6
0.8488	40.6333
0.8419	40.6667
0.8455	40.7
0.8619	40.7333
0.8656	40.7667
0.8676	40.8
0.8505	40.8333
0.8321	40.8667
0.8234	40.9
0.8452	40.9333
0.8491	40.9667
0.843	41
0.8303	41.0333
0.8137	41.0667
0.8163	41.1
0.8335	41.1333
0.83	41.1667
0.8305	41.2
0.8141	41.2333
0.7849	41.2667
0.8044	41.3
0.8161	41.3333
0.8148	41.3667
0.818	41.4
0.8015	41.4333
0.783	41.4667
0.7688	41.5
0.7815	41.5333
0.8078	41.5667
0.799	41.6
0.7934	41.6333
0.7728	41.6667
0.7689	41.7
0.7798	41.7333
0.7961	41.7667
0.7865	41.8
0.7864	41.8333
0.7555	41.8667
0.7497	41.9
0.7619	41.9333
0.7827	41.9667
0.7779	42
0.781	42.0333
0.7571	42.0667
0.742	42.1
0.7429	42.1333
0.7722	42.1667
0.7695	42.2
0.7482	42.2333
0.7504	42.2667
0.7401	42.3
0.7383	42.3333
0.74	42.3667
0.7353	42.4
0.7366	42.4333
0.7368	42.4667
0.7123	42.5
0.7263	42.5333
0.7323	42.5667
0.731	42.6
0.7289	42.6333
0.729	42.6667
0.7136	42.7
0.7132	42.7333
0.7144	42.7667
0.726	42.8
0.7247	42.8333
0.7237	42.8667
0.7121	42.9
0.707	42.9333
0.7118	42.9667
0.7211	43
0.7204	43.0333
0.718	43.0667
0.7064	43.1
0.695	43.1333
0.709	43.1667
0.7217	43.2
0.7201	43.2333
0.7069	43.2667
0.7059	43.3
0.7214	43.3333
0.7269	43.3667
0.7208	43.4
0.7086	43.4333
0.7063	43.4667
0.7132	43.5
0.7339	43.5333
0.7287	43.5667
0.719	43.6
0.7053	43.6333
0.7124	43.6667
0.7359	43.7
0.7408	43.7333
0.7296	43.7667
0.7047	43.8
0.7133	43.8333
0.7184	43.8667
0.7401	43.9
0.7522	43.9333
0.746	43.9667
0.7259	44
0.7156	44.0333
0.7334	44.0667
0.759	44.1
0.7612	44.1333
0.7407	44.1667
0.7326	44.2
0.744	44.2333
0.7677	44.2667
0.7636	44.3
0.7509	44.3333
0.7447	44.3667
0.7579	44.4
0.7664	44.4333
0.7701	44.4667
0.763	44.5
0.7553	44.5333
0.7566	44.5667
0.7776	44.6
0.7825	44.6333
0.7733	44.6667
0.7779	44.7
0.7745	44.7333
0.7862	44.7667
0.794	44.8
0.7888	44.8333
0.7909	44.8667
0.7885	44.9
0.7887	44.9333
0.8025	44.9667
0.8052	45
0.8065	45.0333
0.7905	45.0667
0.7919	45.1
0.8015	45.1333
0.8166	45.1667
0.8149	45.2
0.8172	45.2333
0.7993	45.2667
0.8059	45.3
0.8051	45.3333
0.8298	45.3667
0.8292	45.4
0.8171	45.4333
0.8128	45.4667
0.817	45.5
0.8393	45.5333
0.8413	45.5667
0.8275	45.6
0.8201	45.6333
0.8297	45.6667
0.8284	45.7
0.8555	45.7333
0.8481	45.7667
0.8406	45.8
0.8254	45.8333
0.8345	45.8667
0.8569	45.9
0.8645	45.9333
0.8572	45.9667
0.8396	46
0.8371	46.0333
0.8437	46.0667
0.8706	46.1
0.8789	46.1333
0.865	46.1667
0.8482	46.2
0.8458	46.2333
0.8785	46.2667
0.8771	46.3
0.8693	46.3333
0.8661	46.3667
0.8578	46.4
0.8738	46.4333
0.9069	46.4667
0.8953	46.5
0.8815	46.5333
0.8789	46.5667
0.8908	46.6
0.9131	46.6333
0.9041	46.6667
0.8918	46.7
0.8899	46.7333
0.903	46.7667
0.9235	46.8
0.9153	46.8333
0.9027	46.8667
0.8984	46.9
0.9078	46.9333
0.9127	46.9667
0.9258	47
0.9121	47.0333
0.9055	47.0667
0.9158	47.1
0.9263	47.1333
0.9254	47.1667
0.9135	47.2
0.9097	47.2333
0.9173	47.2667
0.9351	47.3
0.9337	47.3333
0.9253	47.3667
0.91	47.4
0.9113	47.4333
0.9188	47.4667
0.9417	47.5
0.9444	47.5333
0.9213	47.5667
0.9066	47.6
0.9092	47.6333
0.93	47.6667
0.9472	47.7
0.9376	47.7333
0.9348	47.7667
0.9155	47.8
0.9062	47.8333
0.9289	47.8667
0.9514	47.9
0.9449	47.9333
0.9275	47.9667
0.9178	48
0.93	48.0333
0.9518	48.0667
0.9441	48.1
0.9334	48.1333
0.9207	48.1667
0.9276	48.2
0.9403	48.2333
0.9399	48.2667
0.9425	48.3
0.932	48.3333
0.9217	48.3667
0.9297	48.4
0.9466	48.4333
0.9452	48.4667
0.9395	48.5
0.9243	48.5333
0.9137	48.5667
0.9205	48.6
0.9411	48.6333
0.9484	48.6667
0.9401	48.7
0.9274	48.7333
0.909	48.7667
0.9122	48.8
0.9211	48.8333
0.9457	48.8667
0.9428	48.9
0.9321	48.9333
0.9098	48.9667
0.9072	49
0.9256	49.0333
0.9439	49.0667
0.9296	49.1
0.9154	49.1333
0.9076	49.1667
0.9283	49.2
0.9286	49.2333
0.9223	49.2667
0.9057	49.3
0.9043	49.3333
0.919	49.3667
0.9236	49.4
0.9239	49.4333
0.8962	49.4667
0.887	49.5
0.9008	49.5333
0.9162	49.5667
0.9111	49.6
0.9006	49.6333
0.8867	49.6667
0.8812	49.7
0.8946	49.7333
0.9097	49.7667
0.9014	49.8
0.8895	49.8333
0.871	49.8667
0.872	49.9
0.884	49.9333
0.9013	49.9667
0.8922	50
0.8805	50.0333
0.8689	50.0667
0.8468	50.1
0.8819	50.1333
0.8879	50.1667
0.8744	50.2
0.8576	50.2333
0.8617	50.2667
0.8699	50.3
0.8683	50.3333
0.859	50.3667
0.8482	50.4
0.8538	50.4333
0.8585	50.4667
0.856	50.5
0.8509	50.5333
0.832	50.5667
0.8373	50.6
0.8419	50.6333
0.8441	50.6667
0.8423	50.7
0.8443	50.7333
0.8062	50.7667
0.8139	50.8
0.8195	50.8333
0.8262	50.8667
0.825	50.9
0.8332	50.9333
0.8099	50.9667
0.7966	51
0.7963	51.0333
0.813	51.0667
0.8067	51.1
0.7983	51.1333
0.7833	51.1667
0.7916	51.2
0.7974	51.2333
0.7947	51.2667
0.7869	51.3
0.7737	51.3333
0.7634	51.3667
0.7788	51.4
0.7807	51.4333
0.7736	51.4667
0.7545	51.5
0.7652	51.5333
0.77	51.5667
0.7688	51.6
0.7671	51.6333
0.7479	51.6667
0.7436	51.7
0.7499	51.7333
0.7615	51.7667
0.7559	51.8
0.7559	51.8333
0.7384	51.8667
0.7283	51.9
0.7347	51.9333
0.7489	51.9667
0.7536	52
0.7363	52.0333
0.7214	52.0667
0.7112	52.1
0.7333	52.1333
0.7479	52.1667
0.7384	52.2
0.7279	52.2333
0.7079	52.2667
0.722	52.3
0.7435	52.3333
0.7385	52.3667
0.7227	52.4
0.7106	52.4333
0.7238	52.4667
0.7364	52.5
0.7295	52.5333
0.725	52.5667
0.7101	52.6
0.7031	52.6333
0.7253	52.6667
0.7335	52.7
0.7257	52.7333
0.7079	52.7667
0.7163	52.8
0.7264	52.8333
0.7298	52.8667
0.7264	52.9
0.7181	52.9333
0.706	52.9667
0.7114	53
0.7225	53.0333
0.7328	53.0667
0.7247	53.1
0.7131	53.1333
0.7022	53.1667
0.7118	53.2
0.7339	53.2333
0.7381	53.2667
0.7117	53.3
0.7042	53.3333
0.7045	53.3667
0.7266	53.4
0.7406	53.4333
0.7291	53.4667
0.7203	53.5
0.71	53.5333
0.713	53.5667
0.7421	53.6
0.7441	53.6333
0.7279	53.6667
0.7209	53.7
0.7292	53.7333
0.7438	53.7667
0.7373	53.8
0.7281	53.8333
0.7236	53.8667
0.733	53.9
0.7329	53.9333
0.7433	53.9667
0.7464	54
0.7273	54.0333
0.7294	54.0667
0.7504	54.1
0.7452	54.1333
0.7403	54.1667
0.733	54.2
0.7396	54.2333
0.7523	54.2667
0.7638	54.3
0.752	54.3333
0.7399	54.3667
0.744	54.4
0.758	54.4333
0.7691	54.4667
0.7559	54.5
0.7511	54.5333
0.7408	54.5667
0.7633	54.6
0.7767	54.6333
0.7667	54.6667
0.7549	54.7
0.7607	54.7333
0.7865	54.7667
0.7838	54.8
0.7786	54.8333
0.7633	54.8667
0.7664	54.9
0.7703	54.9333
0.799	54.9667
0.7994	55
0.7825	55.0333
0.7679	55.0667
0.7797	55.1
0.8054	55.1333
0.8058	55.1667
0.7765	55.2
0.7794	55.2333
0.7972	55.2667
0.8143	55.3
0.8037	55.3333
0.7927	55.3667
0.7832	55.4
0.7999	55.4333
0.8217	55.4667
0.818	55.5
0.8025	55.5333
0.7993	55.5667
0.8137	55.6
0.8297	55.6333
0.8213	55.6667
0.8089	55.7
0.811	55.7333
0.8238	55.7667
0.8452	55.8
0.8215	55.8333
0.8252	55.8667
0.8149	55.9
0.8196	55.9333
0.8471	55.9667
0.8583	56
0.8437	56.0333
0.8261	56.0667
0.8243	56.1
0.8401	56.1333
0.8647	56.1667
0.8563	56.2
0.838	56.2333
0.8332	56.2667
0.847	56.3
0.8656	56.3333
0.8585	56.3667
0.8469	56.4
0.8373	56.4333
0.8444	56.4667
0.8692	56.5
0.8634	56.5333
0.8566	56.5667
0.8498	56.6
0.8591	56.6333
0.8805	56.6667
0.8733	56.7
0.8603	56.7333
0.8573	56.7667
0.861	56.8
0.8828	56.8333
0.8902	56.8667
0.8838	56.9
0.8688	56.9333
0.8565	56.9667
0.8697	57
0.898	57.0333
0.892	57.0667
0.88	57.1
0.8681	57.1333
0.8644	57.1667
0.8892	57.2
0.9119	57.2333
0.8914	57.2667
0.8773	57.3
0.8801	57.3333
0.9026	57.3667
0.8977	57.4
0.8885	57.4333
0.8865	57.4667
0.8899	57.5
0.9086	57.5333
0.9109	57.5667
0.9008	57.6
0.8876	57.6333
0.8949	57.6667
0.8993	57.7
0.918	57.7333
0.9099	57.7667
0.8955	57.8
0.8991	57.8333
0.9087	57.8667
0.9175	57.9
0.9164	57.9333
0.9089	57.9667
0.9008	58
0.9053	58.0333
0.9116	58.0667
0.9286	58.1
0.9208	58.1333
0.9086	58.1667
0.9045	58.2
0.9169	58.2333
0.9379	58.2667
0.9303	58.3
0.9091	58.3333
0.9039	58.3667
0.915	58.4
0.937	58.4333
0.931	58.4667
0.9228	58.5
0.9166	58.5333
0.9087	58.5667
0.9399	58.6
0.9426	58.6333
0.9279	58.6667
0.9226	58.7
0.93	58.7333
0.948	58.7667
0.9434	58.8
0.9349	58.8333
0.9224	58.8667
0.9275	58.9
0.9467	58.9333
0.9402	58.9667
0.9391	59
0.9321	59.0333
0.9219	59.0667
0.9417	59.1
0.9513	59.1333
0.9434	59.1667
0.9286	59.2
0.9265	59.2333
0.9389	59.2667
0.9593	59.3
0.9526	59.3333
0.9396	59.3667
0.9251	59.4
0.9357	59.4333
0.96	59.4667
0.954	59.5
0.9432	59.5333
0.9311	59.5667
0.9204	59.6
0.9519	59.6333
0.9573	59.6667
0.9445	59.7
0.9296	59.7333
0.9395	59.7667
0.9537	59.8
0.9584	59.8333
0.9495	59.8667
0.9295	59.9
0.9287	59.9333
0.9415	59.9667
0.9579	60
0.9506	60.0333
0.9347	60.0667
0.9188	60.1
0.9212	60.1333
0.9496	60.1667
0.941	60.2
0.9357	60.2333
0.9252	60.2667
0.9143	60.3
0.9409	60.3333
0.9486	60.3667
0.9276	60.4
0.9261	60.4333
0.9269	60.4667
0.9384	60.5
0.9333	60.5333
0.9297	60.5667
0.9147	60.6
0.9204	60.6333
0.9297	60.6667
0.9286	60.7
0.9257	60.7333
0.908	60.7667
0.9107	60.8
0.9114	60.8333
0.9176	60.8667
0.9143	60.9
0.911	60.9333
0.8947	60.9667
0.9013	61
0.9138	61.0333
0.9062	61.0667
0.8985	61.1
0.8867	61.1333
0.8961	61.1667
0.8991	61.2
0.9001	61.2333
0.8929	61.2667
0.872	61.3
0.8774	61.3333
0.8878	61.3667
0.8842	61.4
0.8804	61.4333
0.8625	61.4667
0.8545	61.5
0.8705	61.5333
0.8715	61.5667
0.8676	61.6
0.8568	61.6333
0.8515	61.6667
0.8656	61.7
0.8637	61.7333
0.8617	61.7667
0.8551	61.8
0.8359	61.8333
0.8413	61.8667
0.8487	61.9
0.8513	61.9333
0.848	61.9667
0.8368	62
0.8188	62.0333
0.8253	62.0667
0.8466	62.1
0.8269	62.1333
0.8312	62.1667
0.8177	62.2
0.8047	62.2333
0.8112	62.2667
0.8228	62.3
0.8218	62.3333
0.8172	62.3667
0.8024	62.4
0.7912	62.4333
0.7966	62.4667
0.8058	62.5
0.8125	62.5333
0.8077	62.5667
0.7994	62.6
0.7786	62.6333
0.7767	62.6667
0.788	62.7
0.8082	62.7333
0.7855	62.7667
0.7905	62.8
0.7751	62.8333
0.7636	62.8667
0.7658	62.9
0.7993	62.9333
0.791	62.9667
0.7869	63
0.7642	63.0333
0.7548	63.0667
0.7689	63.1
0.7947	63.1333
0.7891	63.1667
0.7771	63.2
0.7595	63.2333
0.752	63.2667
0.7692	63.3
0.7883	63.3333
0.7821	63.3667
0.7584	63.4
0.7528	63.4333
0.7515	63.4667
0.7712	63.5
0.7804	63.5333
0.7781	63.5667
0.7638	63.6
0.7468	63.6333
0.746	63.6667
0.7659	63.7
0.7783	63.7333
0.7722	63.7667
0.7663	63.8
0.7458	63.8333
0.7388	63.8667
0.7512	63.9
0.775	63.9333
0.7711	63.9667
0.745	64
0.7273	64.0333
0.7361	64.0667
0.7646	64.1
0.7716	64.1333
0.7675	64.1667
0.7453	64.2
0.7317	64.2333
0.7399	64.2667
0.7689	64.3
0.7716	64.3333
0.7607	64.3667
0.7419	64.4
0.7322	64.4333
0.7459	64.4667
0.7705	64.5
0.766	64.5333
0.7581	64.5667
0.7398	64.6
0.7161	64.6333
0.7429	64.6667
0.7669	64.7
0.7728	64.7333
0.7501	64.7667
0.7455	64.8
0.7348	64.8333
0.721	64.8667
0.7533	64.9
0.7719	64.9333
0.77	64.9667
0.7489	65
0.7443	65.0333
0.7583	65.0667
0.77	65.1
0.7635	65.1333
0.7549	65.1667
0.7467	65.2
0.7393	65.2333
0.7542	65.2667
0.7702	65.3
0.7651	65.3333
0.7585	65.3667
0.7521	65.4
0.7493	65.4333
0.762	65.4667
0.776	65.5
0.7704	65.5333
0.7685	65.5667
0.7509	65.6
0.7557	65.6333
0.7567	65.6667
0.7759	65.7
0.7752	65.7333
0.7736	65.7667
0.7582	65.8
0.7552	65.8333
0.7486	65.8667
0.7657	65.9
0.7899	65.9333
0.7785	65.9667
0.7627	66
0.7554	66.0333
0.7658	66.0667
0.7802	66.1
0.8016	66.1333
0.7895	66.1667
0.7744	66.2
0.7592	66.2333
0.764	66.2667
0.7904	66.3
0.8076	66.3333
0.7977	66.3667
0.7811	66.4
0.7725	66.4333
0.7555	66.4667
0.788	66.5
0.8121	66.5333
0.802	66.5667
0.794	66.6
[truncated: 7,002 more rows]
