# Supplementary material for: Auditory feedback effect on temporal patterns during self-pacing treadmill walking
Source: PLoS One. 2025 Nov 4;20(11):e0335971. doi: 10.1371/journal.pone.0335971 (PMC12585087; doi:10.1371/journal.pone.0335971)
Supplement: S2 File — This file archive contains gait events from the two test conditions (no sound and with sound) for all included participants, as well as the validation data for the accelerometer-based gait event detection algorithm. All data files are in CSV format. A readme file is included with the details of the file format and contents. (ZIP) [file pone.0335971.s003.zip › TreadmillSoundsData/TestConditions/WithSound/BeltSpeed/Subject19_WithSoundBeltspeed.csv]

BeltSpeed	Time
1.8111	0
1.782	0.0333
1.7588	0.0667
1.8023	0.1
1.82	0.1333
1.8328	0.1667
1.8174	0.2
1.7916	0.2333
1.7841	0.2667
1.8014	0.3
1.8216	0.3333
1.8142	0.3667
1.8054	0.4
1.7878	0.4333
1.7954	0.4667
1.8112	0.5
1.8107	0.5333
1.8101	0.5667
1.8024	0.6
1.7827	0.6333
1.7987	0.6667
1.8126	0.7
1.815	0.7333
1.807	0.7667
1.7882	0.8
1.7768	0.8333
1.789	0.8667
1.8137	0.9
1.8126	0.9333
1.8069	0.9667
1.7887	1
1.7578	1.0333
1.7755	1.0667
1.8139	1.1
1.8125	1.1333
1.805	1.1667
1.7814	1.2
1.769	1.2333
1.792	1.2667
1.81	1.3
1.7899	1.3333
1.7808	1.3667
1.787	1.4
1.7857	1.4333
1.7846	1.4667
1.7685	1.5
1.7613	1.5333
1.7842	1.5667
1.7811	1.6
1.7866	1.6333
1.77	1.6667
1.7478	1.7
1.7446	1.7333
1.7598	1.7667
1.7816	1.8
1.7763	1.8333
1.7641	1.8667
1.7473	1.9
1.7411	1.9333
1.7535	1.9667
1.7596	2
1.7777	2.0333
1.7643	2.0667
1.752	2.1
1.7469	2.1333
1.7584	2.1667
1.7483	2.2
1.7513	2.2333
1.7503	2.2667
1.75	2.3
1.7488	2.3333
1.7487	2.3667
1.7439	2.4
1.7437	2.4333
1.7324	2.4667
1.7324	2.5
1.7449	2.5333
1.7363	2.5667
1.7429	2.6
1.7362	2.6333
1.7232	2.6667
1.7274	2.7
1.7296	2.7333
1.7373	2.7667
1.7341	2.8
1.7312	2.8333
1.7152	2.8667
1.7182	2.9
1.7232	2.9333
1.7099	2.9667
1.7302	3
1.7243	3.0333
1.7183	3.0667
1.7141	3.1
1.7115	3.1333
1.7077	3.1667
1.7085	3.2
1.7121	3.2333
1.7103	3.2667
1.7012	3.3
1.7019	3.3333
1.705	3.3667
1.7045	3.4
1.7005	3.4333
1.6728	3.4667
1.6926	3.5
1.6998	3.5333
1.7031	3.5667
1.6962	3.6
1.6724	3.6333
1.6627	3.6667
1.6734	3.7
1.6956	3.7333
1.6923	3.7667
1.6812	3.8
1.664	3.8333
1.6535	3.8667
1.6758	3.9
1.691	3.9333
1.6598	3.9667
1.6763	4
1.6574	4.0333
1.6661	4.0667
1.6858	4.1
1.6877	4.1333
1.6713	4.1667
1.6541	4.2
1.6564	4.2333
1.6816	4.2667
1.6797	4.3
1.6688	4.3333
1.6494	4.3667
1.6531	4.4
1.676	4.4333
1.6515	4.4667
1.6581	4.5
1.647	4.5333
1.663	4.5667
1.6714	4.6
1.6597	4.6333
1.6472	4.6667
1.641	4.7
1.6505	4.7333
1.6649	4.7667
1.6611	4.8
1.6591	4.8333
1.6388	4.8667
1.6266	4.9
1.6359	4.9333
1.6328	4.9667
1.648	5
1.6487	5.0333
1.6304	5.0667
1.6267	5.1
1.6272	5.1333
1.62	5.1667
1.6155	5.2
1.6183	5.2333
1.6133	5.2667
1.6117	5.3
1.6143	5.3333
1.5991	5.3667
1.6034	5.4
1.597	5.4333
1.5806	5.4667
1.5962	5.5
1.5824	5.5333
1.5911	5.5667
1.5817	5.6
1.5746	5.6333
1.5758	5.6667
1.5643	5.7
1.5686	5.7333
1.5643	5.7667
1.5594	5.8
1.5653	5.8333
1.5608	5.8667
1.5524	5.9
1.5544	5.9333
1.5365	5.9667
1.5358	6
1.5608	6.0333
1.5472	6.0667
1.5518	6.1
1.546	6.1333
1.5346	6.1667
1.5365	6.2
1.5398	6.2333
1.5453	6.2667
1.5433	6.3
1.5302	6.3333
1.5234	6.3667
1.5361	6.4
1.5382	6.4333
1.5217	6.4667
1.5297	6.5
1.5086	6.5333
1.5268	6.5667
1.5349	6.6
1.5336	6.6333
1.5284	6.6667
1.5136	6.7
1.4997	6.7333
1.5066	6.7667
1.527	6.8
1.5325	6.8333
1.5252	6.8667
1.5115	6.9
1.4847	6.9333
1.4828	6.9667
1.5242	7
1.534	7.0333
1.5329	7.0667
1.5144	7.1
1.4954	7.1333
1.5138	7.1667
1.5339	7.2
1.5242	7.2333
1.5107	7.2667
1.5141	7.3
1.5229	7.3333
1.5202	7.3667
1.5179	7.4
1.5047	7.4333
1.4977	7.4667
1.513	7.5
1.5212	7.5333
1.5238	7.5667
1.5138	7.6
1.4884	7.6333
1.4898	7.6667
1.5142	7.7
1.5198	7.7333
1.5139	7.7667
1.5006	7.8
1.4863	7.8333
1.4959	7.8667
1.5215	7.9
1.5014	7.9333
1.5086	7.9667
1.5013	8
1.492	8.0333
1.4988	8.0667
1.5204	8.1
1.5252	8.1333
1.5047	8.1667
1.4913	8.2
1.4983	8.2333
1.5231	8.2667
1.5173	8.3
1.5045	8.3333
1.4923	8.3667
1.5011	8.4
1.5266	8.4333
1.5044	8.4667
1.5088	8.5
1.4903	8.5333
1.4924	8.5667
1.5165	8.6
1.5321	8.6333
1.5218	8.6667
1.5099	8.7
1.4915	8.7333
1.4904	8.7667
1.5142	8.8
1.5333	8.8333
1.5238	8.8667
1.5081	8.9
1.4939	8.9333
1.4815	8.9667
1.5282	9
1.5264	9.0333
1.5328	9.0667
1.5089	9.1
1.4987	9.1333
1.5194	9.1667
1.5342	9.2
1.5239	9.2333
1.5096	9.2667
1.5103	9.3
1.5286	9.3333
1.5279	9.3667
1.5205	9.4
1.5098	9.4333
1.5	9.4667
1.526	9.5
1.5376	9.5333
1.5288	9.5667
1.5148	9.6
1.5108	9.6333
1.5126	9.6667
1.5372	9.7
1.5407	9.7333
1.5313	9.7667
1.5146	9.8
1.5115	9.8333
1.5271	9.8667
1.5468	9.9
1.5425	9.9333
1.5258	9.9667
1.4959	10
1.5204	10.0333
1.5265	10.0667
1.5603	10.1
1.5543	10.1333
1.5387	10.1667
1.5167	10.2
1.502	10.2333
1.5199	10.2667
1.5503	10.3
1.5615	10.3333
1.542	10.3667
1.5249	10.4
1.5251	10.4333
1.5291	10.4667
1.5252	10.5
1.5453	10.5333
1.5362	10.5667
1.5464	10.6
1.5365	10.6333
1.5364	10.6667
1.5363	10.7
1.5393	10.7333
1.5381	10.7667
1.5376	10.8
1.5365	10.8333
1.5376	10.8667
1.5368	10.9
1.5392	10.9333
1.5187	10.9667
1.5341	11
1.5352	11.0333
1.5452	11.0667
1.5391	11.1
1.5219	11.1333
1.5241	11.1667
1.5328	11.2
1.538	11.2333
1.5335	11.2667
1.5194	11.3
1.5241	11.3333
1.5346	11.3667
1.541	11.4
1.534	11.4333
1.5155	11.4667
1.5049	11.5
1.526	11.5333
1.5409	11.5667
1.5444	11.6
1.534	11.6333
1.5095	11.6667
1.5154	11.7
1.5263	11.7333
1.546	11.7667
1.537	11.8
1.5334	11.8333
1.5131	11.8667
1.5094	11.9
1.5172	11.9333
1.5507	11.9667
1.5188	12
1.538	12.0333
1.5318	12.0667
1.5142	12.1
1.5302	12.1333
1.5471	12.1667
1.5537	12.2
1.5315	12.2333
1.5194	12.2667
1.5267	12.3
1.5528	12.3333
1.5516	12.3667
1.5399	12.4
1.5262	12.4333
1.5288	12.4667
1.5327	12.5
1.5608	12.5333
1.5551	12.5667
1.5473	12.6
1.5312	12.6333
1.5316	12.6667
1.5459	12.7
1.5687	12.7333
1.5585	12.7667
1.5486	12.8
1.5337	12.8333
1.5414	12.8667
1.5588	12.9
1.5766	12.9333
1.5675	12.9667
1.5483	13
1.5199	13.0333
1.5461	13.0667
1.5645	13.1
1.5895	13.1333
1.5802	13.1667
1.5583	13.2
1.5411	13.2333
1.5301	13.2667
1.5585	13.3
1.5823	13.3333
1.5766	13.3667
1.5556	13.4
1.5522	13.4333
1.5454	13.4667
1.5463	13.5
1.5471	13.5333
1.5668	13.5667
1.5597	13.6
1.5679	13.6333
1.548	13.6667
1.5534	13.7
1.556	13.7333
1.5666	13.7667
1.5611	13.8
1.558	13.8333
1.549	13.8667
1.5541	13.9
1.5565	13.9333
1.5687	13.9667
1.5584	14
1.5507	14.0333
1.5501	14.0667
1.5529	14.1
1.57	14.1333
1.5678	14.1667
1.5589	14.2
1.5489	14.2333
1.5468	14.2667
1.5548	14.3
1.5721	14.3333
1.5669	14.3667
1.5588	14.4
1.5398	14.4333
1.5471	14.4667
1.5683	14.5
1.5592	14.5333
1.5698	14.5667
1.5508	14.6
1.5432	14.6333
1.5472	14.6667
1.5657	14.7
1.5606	14.7333
1.5557	14.7667
1.5399	14.8
1.5428	14.8333
1.551	14.8667
1.5717	14.9
1.5636	14.9333
1.5643	14.9667
1.5442	15
1.5177	15.0333
1.5411	15.0667
1.5571	15.1
1.581	15.1333
1.5567	15.1667
1.5396	15.2
1.5202	15.2333
1.5223	15.2667
1.5555	15.3
1.5693	15.3333
1.5533	15.3667
1.5371	15.4
1.54	15.4333
1.5411	15.4667
1.5397	15.5
1.5312	15.5333
1.5427	15.5667
1.5399	15.6
1.5465	15.6333
1.5398	15.6667
1.5375	15.7
1.5368	15.7333
1.5379	15.7667
1.5374	15.8
1.536	15.8333
1.5373	15.8667
1.5382	15.9
1.5345	15.9333
1.5347	15.9667
1.5188	16
1.5248	16.0333
1.536	16.0667
1.5352	16.1
1.5418	16.1333
1.5324	16.1667
1.5308	16.2
1.5317	16.2333
1.5295	16.2667
1.531	16.3
1.532	16.3333
1.5287	16.3667
1.5269	16.4
1.5262	16.4333
1.5276	16.4667
1.5261	16.5
1.5249	16.5333
1.5095	16.5667
1.5229	16.6
1.5267	16.6333
1.5269	16.6667
1.5252	16.7
1.5209	16.7333
1.5247	16.7667
1.524	16.8
1.5241	16.8333
1.5214	16.8667
1.5223	16.9
1.5226	16.9333
1.5225	16.9667
1.5219	17
1.5194	17.0333
1.501	17.0667
1.5191	17.1
1.5185	17.1333
1.5291	17.1667
1.5308	17.2
1.5231	17.2333
1.5205	17.2667
1.517	17.3
1.5207	17.3333
1.5263	17.3667
1.5319	17.4
1.5297	17.4333
1.5255	17.4667
1.5195	17.5
1.52	17.5333
1.5164	17.5667
1.5367	17.6
1.5318	17.6333
1.5357	17.6667
1.5243	17.7
1.5247	17.7333
1.5235	17.7667
1.5416	17.8
1.5368	17.8333
1.5355	17.8667
1.5299	17.9
1.534	17.9333
1.532	17.9667
1.5496	18
1.5498	18.0333
1.5224	18.0667
1.5408	18.1
1.5419	18.1333
1.5505	18.1667
1.5713	18.2
1.5592	18.2333
1.5514	18.2667
1.5485	18.3
1.5522	18.3333
1.5761	18.3667
1.5826	18.4
1.57	18.4333
1.5533	18.4667
1.5562	18.5
1.583	18.5333
1.5796	18.5667
1.5721	18.6
1.5717	18.6333
1.5915	18.6667
1.5978	18.7
1.5878	18.7333
1.5763	18.7667
1.5812	18.8
1.5841	18.8333
1.6093	18.8667
1.6052	18.9
1.6024	18.9333
1.584	18.9667
1.5845	19
1.5684	19.0333
1.6184	19.0667
1.6182	19.1
1.6154	19.1333
1.5961	19.1667
1.5897	19.2
1.6143	19.2333
1.6283	19.2667
1.6201	19.3
1.6063	19.3333
1.6161	19.3667
1.6298	19.4
1.6228	19.4333
1.6145	19.4667
1.6132	19.5
1.6054	19.5333
1.6314	19.5667
1.6341	19.6
1.624	19.6333
1.6246	19.6667
1.6264	19.7
1.6338	19.7333
1.6273	19.7667
1.6325	19.8
1.6311	19.8333
1.6326	19.8667
1.6395	19.9
1.6393	19.9333
1.6386	19.9667
1.6365	20
1.6213	20.0333
1.6279	20.0667
1.6495	20.1
1.6444	20.1333
1.6499	20.1667
1.6346	20.2
1.6347	20.2333
1.6454	20.2667
1.649	20.3
1.6455	20.3333
1.6376	20.3667
1.6408	20.4
1.6471	20.4333
1.6537	20.4667
1.6505	20.5
1.634	20.5333
1.6326	20.5667
1.6423	20.6
1.6531	20.6333
1.6663	20.6667
1.6552	20.7
1.6437	20.7333
1.6327	20.7667
1.6383	20.8
1.6559	20.8333
1.6753	20.8667
1.6647	20.9
1.6569	20.9333
1.6338	20.9667
1.6361	21
1.6304	21.0333
1.6785	21.0667
1.6791	21.1
1.6678	21.1333
1.6478	21.1667
1.6455	21.2
1.671	21.2333
1.6703	21.2667
1.6585	21.3
1.664	21.3333
1.666	21.3667
1.6722	21.4
1.6656	21.4333
1.6553	21.4667
1.6517	21.5
1.66	21.5333
1.6792	21.5667
1.675	21.6
1.6648	21.6333
1.6553	21.6667
1.6601	21.7
1.6812	21.7333
1.6772	21.7667
1.6737	21.8
1.6565	21.8333
1.6563	21.8667
1.6641	21.9
1.6847	21.9333
1.6756	21.9667
1.6587	22
1.6587	22.0333
1.6467	22.0667
1.6585	22.1
1.6802	22.1333
1.6826	22.1667
1.6676	22.2
1.6477	22.2333
1.6441	22.2667
1.6726	22.3
1.682	22.3333
1.6662	22.3667
1.652	22.4
1.6551	22.4333
1.6718	22.4667
1.6518	22.5
1.6664	22.5333
1.6481	22.5667
1.6558	22.6
1.6533	22.6333
1.6475	22.6667
1.6486	22.7
1.6422	22.7333
1.6385	22.7667
1.6413	22.8
1.6431	22.8333
1.6462	22.8667
1.6446	22.9
1.6393	22.9333
1.6248	22.9667
1.6168	23
1.6393	23.0333
1.6386	23.0667
1.6478	23.1
1.6357	23.1333
1.6106	23.1667
1.6062	23.2
1.6226	23.2333
1.6403	23.2667
1.6291	23.3
1.6133	23.3333
1.6028	23.3667
1.6166	23.4
1.6351	23.4333
1.6223	23.4667
1.5955	23.5
1.5985	23.5333
1.6093	23.5667
1.6284	23.6
1.6375	23.6333
1.6236	23.6667
1.6117	23.7
1.5913	23.7333
1.5933	23.7667
1.6165	23.8
1.6372	23.8333
1.6285	23.8667
1.6113	23.9
1.5969	23.9333
1.5971	23.9667
1.5982	24
1.6229	24.0333
1.6281	24.0667
1.6135	24.1
1.6048	24.1333
1.6061	24.1667
1.6184	24.2
1.6118	24.2333
1.6077	24.2667
1.6088	24.3
1.612	24.3333
1.6096	24.3667
1.6084	24.4
1.6022	24.4333
1.6049	24.4667
1.5924	24.5
1.6045	24.5333
1.6058	24.5667
1.6023	24.6
1.6055	24.6333
1.5902	24.6667
1.5931	24.7
1.5943	24.7333
1.6008	24.7667
1.5968	24.8
1.587	24.8333
1.5891	24.8667
1.5939	24.9
1.6001	24.9333
1.6021	24.9667
1.566	25
1.5798	25.0333
1.5827	25.0667
1.607	25.1
1.6057	25.1333
1.589	25.1667
1.5682	25.2
1.5668	25.2333
1.5855	25.2667
1.6101	25.3
1.6028	25.3333
1.5871	25.3667
1.5703	25.4
1.567	25.4333
1.5995	25.4667
1.5877	25.5
1.5939	25.5333
1.5835	25.5667
1.5774	25.6
1.5917	25.6333
1.6079	25.6667
1.6013	25.7
1.5935	25.7333
1.5719	25.7667
1.5734	25.8
1.5919	25.8333
1.6125	25.8667
1.6039	25.9
1.5924	25.9333
1.5727	25.9667
1.5496	26
1.5866	26.0333
1.609	26.0667
1.6089	26.1
1.6036	26.1333
1.5776	26.1667
1.5692	26.2
1.5913	26.2333
1.6094	26.2667
1.6019	26.3
1.5881	26.3333
1.5786	26.3667
1.5845	26.4
1.6024	26.4333
1.6028	26.4667
1.593	26.5
1.5798	26.5333
1.5746	26.5667
1.5801	26.6
1.6045	26.6333
1.6041	26.6667
1.5978	26.7
1.5862	26.7333
1.5687	26.7667
1.5768	26.8
1.5949	26.8333
1.6096	26.8667
1.6013	26.9
1.5894	26.9333
1.5687	26.9667
1.5665	27
1.5566	27.0333
1.6067	27.0667
1.606	27.1
1.5968	27.1333
1.5817	27.1667
1.5641	27.2
1.5893	27.2333
1.5959	27.2667
1.5897	27.3
1.5947	27.3333
1.5854	27.3667
1.579	27.4
1.5842	27.4333
1.5868	27.4667
1.5862	27.5
1.5728	27.5333
1.5747	27.5667
1.5765	27.6
1.5961	27.6333
1.593	27.6667
1.5851	27.7
1.5713	27.7333
1.5743	27.7667
1.5778	27.8
1.5983	27.8333
1.5946	27.8667
1.5918	27.9
1.5743	27.9333
1.5698	27.9667
1.5538	28
1.5933	28.0333
1.6003	28.0667
1.6033	28.1
1.5894	28.1333
1.5661	28.1667
1.574	28.2
1.5976	28.2333
1.6076	28.2667
1.5948	28.3
1.5784	28.3333
1.577	28.3667
1.5951	28.4
1.6025	28.4333
1.5914	28.4667
1.5737	28.5
1.5767	28.5333
1.599	28.5667
1.6022	28.6
1.6023	28.6333
1.5772	28.6667
1.5726	28.7
1.5832	28.7333
1.6032	28.7667
1.5979	28.8
1.5911	28.8333
1.5723	28.8667
1.5724	28.9
1.5789	28.9333
1.6051	28.9667
1.5927	29
1.5892	29.0333
1.5886	29.0667
1.5698	29.1
1.5794	29.1333
1.5966	29.1667
1.6077	29.2
1.5904	29.2333
1.5743	29.2667
1.5694	29.3
1.5912	29.3333
1.6064	29.3667
1.5975	29.4
1.5814	29.4333
1.5688	29.4667
1.5832	29.5
1.5904	29.5333
1.5945	29.5667
1.5787	29.6
1.5812	29.6333
1.5825	29.6667
1.5839	29.7
1.5804	29.7333
1.5725	29.7667
1.5746	29.8
1.5743	29.8333
1.582	29.8667
1.5825	29.9
1.5812	29.9333
1.5763	29.9667
1.5642	30
1.5574	30.0333
1.567	30.0667
1.5807	30.1
1.5794	30.1333
1.5749	30.1667
1.5633	30.2
1.5675	30.2333
1.5793	30.2667
1.5737	30.3
1.5672	30.3333
1.5647	30.3667
1.5685	30.4
1.5759	30.4333
1.576	30.4667
1.5684	30.5
1.5447	30.5333
1.5701	30.5667
1.5759	30.6
1.583	30.6333
1.5704	30.6667
1.55	30.7
1.5414	30.7333
1.5547	30.7667
1.5822	30.8
1.5841	30.8333
1.5697	30.8667
1.554	30.9
1.5429	30.9333
1.5643	30.9667
1.5851	31
1.5632	31.0333
1.5644	31.0667
1.5574	31.1
1.559	31.1333
1.5908	31.1667
1.5911	31.2
1.5765	31.2333
1.5597	31.2667
1.5623	31.3
1.5839	31.3333
1.5983	31.3667
1.5842	31.4
1.5664	31.4333
1.56	31.4667
1.5803	31.5
1.5819	31.5333
1.5831	31.5667
1.5663	31.6
1.5809	31.6333
1.5904	31.6667
1.5835	31.7
1.5756	31.7333
1.5684	31.7667
1.5746	31.8
1.5903	31.8333
1.5977	31.8667
1.5895	31.9
1.5747	31.9333
1.5696	31.9667
1.5581	32
1.598	32.0333
1.6019	32.0667
1.6002	32.1
1.5822	32.1333
1.5755	32.1667
1.5899	32.2
1.6133	32.2333
1.6026	32.2667
1.5881	32.3
1.5985	32.3333
1.6055	32.3667
1.6017	32.4
1.596	32.4333
1.5928	32.4667
1.5838	32.5
1.6198	32.5333
1.6092	32.5667
1.6069	32.6
1.6016	32.6333
1.5985	32.6667
1.6129	32.7
1.6278	32.7333
1.6201	32.7667
1.6115	32.8
1.6074	32.8333
1.6125	32.8667
1.6247	32.9
1.64	32.9333
1.628	32.9667
1.6082	33
1.6059	33.0333
1.6132	33.0667
1.644	33.1
1.6587	33.1333
1.6415	33.1667
1.6222	33.2
1.6078	33.2333
1.634	33.2667
1.6589	33.3
1.6631	33.3333
1.6395	33.3667
1.6278	33.4
1.6377	33.4333
1.6537	33.4667
1.6317	33.5
1.6459	33.5333
1.6401	33.5667
1.6545	33.6
1.664	33.6333
1.6599	33.6667
1.6564	33.7
1.6453	33.7333
1.6416	33.7667
1.6455	33.8
1.6571	33.8333
1.6717	33.8667
1.6645	33.9
1.6595	33.9333
1.6426	33.9667
1.6221	34
1.6472	34.0333
1.6798	34.0667
1.6819	34.1
1.6731	34.1333
1.6452	34.1667
1.6354	34.2
1.6583	34.2333
1.6825	34.2667
1.6761	34.3
1.6571	34.3333
1.6524	34.3667
1.6703	34.4
1.6732	34.4333
1.6642	34.4667
1.6414	34.5
1.6579	34.5333
1.6772	34.5667
1.6757	34.6
1.6726	34.6333
1.6504	34.6667
1.6526	34.7
1.6687	34.7333
1.6819	34.7667
1.6715	34.8
1.6615	34.8333
1.6496	34.8667
1.6592	34.9
1.6732	34.9333
1.6721	34.9667
1.6769	35
1.6591	35.0333
1.6556	35.0667
1.6604	35.1
1.6742	35.1333
1.6845	35.1667
1.668	35.2
1.6554	35.2333
1.6537	35.2667
1.6798	35.3
1.6783	35.3333
1.6696	35.3667
1.6556	35.4
1.657	35.4333
1.6711	35.4667
1.6882	35.5
1.6739	35.5333
1.6697	35.5667
1.6627	35.6
1.6777	35.6333
1.6707	35.6667
1.6716	35.7
1.6726	35.7333
1.6735	35.7667
1.6789	35.8
1.6782	35.8333
1.6764	35.8667
1.6724	35.9
1.6594	35.9333
1.6642	35.9667
1.6852	36
1.6812	36.0333
1.6911	36.0667
1.668	36.1
1.6627	36.1333
1.6687	36.1667
1.685	36.2
1.6791	36.2333
1.6635	36.2667
1.6631	36.3
1.6731	36.3333
1.6868	36.3667
1.6708	36.4
1.6449	36.4333
1.6644	36.4667
1.685	36.5
1.6912	36.5333
1.6859	36.5667
1.6592	36.6
1.6471	36.6333
1.6658	36.6667
1.6904	36.7
1.6855	36.7333
1.6728	36.7667
1.6603	36.8
1.6674	36.8333
1.6876	36.8667
1.6844	36.9
1.6639	36.9333
1.6738	36.9667
1.6604	37
1.6812	37.0333
1.6927	37.0667
1.6989	37.1
1.6847	37.1333
1.6672	37.1667
1.6601	37.2
1.6764	37.2333
1.7032	37.2667
1.6994	37.3
1.6808	37.3333
1.6611	37.3667
1.6657	37.4
1.7039	37.4333
1.6944	37.4667
1.6807	37.5
1.682	37.5333
1.6834	37.5667
1.6865	37.6
1.6803	37.6333
1.6803	37.6667
1.6808	37.7
1.6825	37.7333
1.6898	37.7667
1.6851	37.8
1.6837	37.8333
1.6735	37.8667
1.6562	37.9
1.6795	37.9333
1.6889	37.9667
1.6921	38
1.6869	38.0333
1.6698	38.0667
1.674	38.1
1.6823	38.1333
1.6821	38.1667
1.6799	38.2
1.6644	38.2333
1.6666	38.2667
1.6787	38.3
1.6794	38.3333
1.6751	38.3667
1.6434	38.4
1.6578	38.4333
1.6726	38.4667
1.6789	38.5
1.673	38.5333
1.6491	38.5667
1.6366	38.6
1.658	38.6333
1.6721	38.6667
1.6633	38.7
1.6512	38.7333
1.6487	38.7667
1.655	38.8
1.6685	38.8333
1.6627	38.8667
1.6318	38.9
1.6511	38.9333
1.6384	38.9667
1.6518	39
1.6722	39.0333
1.6602	39.0667
1.6555	39.1
1.6364	39.1333
1.6391	39.1667
1.6561	39.2
1.665	39.2333
1.6571	39.2667
1.6404	39.3
1.6334	39.3333
1.6539	39.3667
1.6427	39.4
1.648	39.4333
1.6323	39.4667
1.6433	39.5
1.6527	39.5333
1.6519	39.5667
1.6472	39.6
1.6304	39.6333
1.6249	39.6667
1.6311	39.7
1.6529	39.7333
1.6534	39.7667
1.6458	39.8
1.626	39.8333
1.5958	39.8667
1.6256	39.9
1.6569	39.9333
1.6657	39.9667
1.6608	40
1.6471	40.0333
1.6231	40.0667
1.6175	40.1
1.6225	40.1333
1.6196	40.1667
1.6352	40.2
1.6639	40.2333
1.6648	40.2667
1.6596	40.3
1.6392	40.3333
1.6073	40.3667
1.6263	40.4
1.6606	40.4333
1.674	40.4667
1.6533	40.5
1.6345	40.5333
1.639	40.5667
1.6613	40.6
1.6566	40.6333
1.6484	40.6667
1.6396	40.7
1.6451	40.7333
1.6549	40.7667
1.6689	40.8
1.649	40.8333
1.6441	40.8667
1.6359	40.9
1.6498	40.9333
1.6648	40.9667
1.6792	41
1.6689	41.0333
1.6629	41.0667
1.6434	41.1
1.6373	41.1333
1.6529	41.1667
1.6815	41.2
1.6808	41.2333
1.6629	41.2667
1.6485	41.3
1.6452	41.3333
1.6665	41.3667
1.6757	41.4
1.664	41.4333
1.6739	41.4667
1.664	41.5
1.6636	41.5333
1.663	41.5667
1.6709	41.6
1.6689	41.6333
1.6677	41.6667
1.6667	41.7
1.6685	41.7333
1.6733	41.7667
1.6743	41.8
1.6693	41.8333
1.6515	41.8667
1.6714	41.9
1.6679	41.9333
1.6868	41.9667
1.6839	42
1.6759	42.0333
1.6753	42.0667
1.6732	42.1
1.6765	42.1333
1.6845	42.1667
1.6835	42.2
1.6783	42.2333
1.673	42.2667
1.6737	42.3
1.6662	42.3333
1.6921	42.3667
1.6781	42.4
1.6817	42.4333
1.6832	42.4667
1.6747	42.5
1.6728	42.5333
1.6715	42.5667
1.6809	42.6
1.6897	42.6333
1.6857	42.6667
1.6802	42.7
1.6741	42.7333
1.6757	42.7667
1.6801	42.8
1.6869	42.8333
1.6917	42.8667
1.6919	42.9
1.6874	42.9333
1.6836	42.9667
1.683	43
1.6948	43.0333
1.6886	43.0667
1.6889	43.1
1.6888	43.1333
1.6922	43.1667
1.6914	43.2
1.6951	43.2333
1.6908	43.2667
1.6767	43.3
1.6937	43.3333
1.6916	43.3667
1.7047	43.4
1.6977	43.4333
1.6943	43.4667
1.6923	43.5
1.6927	43.5333
1.6927	43.5667
1.7006	43.6
1.7023	43.6333
1.7023	43.6667
1.692	43.7
1.6922	43.7333
1.6803	43.7667
1.6981	43.8
1.703	43.8333
1.7098	43.8667
1.7071	43.9
1.6927	43.9333
1.6942	43.9667
1.6957	44
1.7068	44.0333
1.7004	44.0667
1.701	44.1
1.6913	44.1333
1.6962	44.1667
1.6966	44.2
1.7016	44.2333
1.6858	44.2667
1.6912	44.3
1.6962	44.3333
1.6966	44.3667
1.7047	44.4
1.7008	44.4333
1.6969	44.4667
1.6941	44.5
1.6918	44.5333
1.6948	44.5667
1.6945	44.6
1.6974	44.6333
1.6968	44.6667
1.6963	44.7
1.691	44.7333
1.6703	44.7667
1.6898	44.8
1.6938	44.8333
1.7041	44.8667
1.7021	44.9
1.6848	44.9333
1.665	44.9667
1.6681	45
1.6723	45.0333
1.701	45.0667
1.7098	45.1
1.701	45.1333
1.6845	45.1667
1.6681	45.2
1.6596	45.2333
1.6763	45.2667
1.7115	45.3
1.698	45.3333
1.6847	45.3667
1.6752	45.4
1.6804	45.4333
1.6954	45.4667
1.688	45.5
1.6856	45.5333
1.6735	45.5667
1.6813	45.6
1.6855	45.6333
1.6914	45.6667
1.687	45.7
1.6804	45.7333
1.6388	45.7667
1.6781	45.8
1.6805	45.8333
1.695	45.8667
1.6917	45.9
1.6839	45.9333
1.6671	45.9667
1.6479	46
1.6457	46.0333
1.6657	46.0667
1.6924	46.1
1.6918	46.1333
1.6719	46.1667
1.6578	46.2
1.6546	46.2333
1.6678	46.2667
1.6738	46.3
1.6647	46.3333
1.6768	46.3667
1.665	46.4
1.6601	46.4333
1.6601	46.4667
1.6619	46.5
1.6617	46.5333
1.6599	46.5667
1.6552	46.6
1.6584	46.6333
1.6583	46.6667
1.6597	46.7
1.6576	46.7333
1.6288	46.7667
1.6483	46.8
1.6631	46.8333
1.6597	46.8667
1.6716	46.9
1.6584	46.9333
1.6587	46.9667
1.6675	47
1.664	47.0333
1.6645	47.0667
1.6588	47.1
1.662	47.1333
1.6651	47.1667
1.662	47.2
1.6424	47.2333
1.6616	47.2667
1.6638	47.3
1.6758	47.3333
1.6688	47.3667
1.6598	47.4
1.6489	47.4333
1.6569	47.4667
1.6739	47.5
1.6759	47.5333
1.6655	47.5667
1.6497	47.6
1.6517	47.6333
1.6707	47.6667
1.6624	47.7
1.6711	47.7333
1.6631	47.7667
1.6552	47.8
1.6657	47.8333
1.6792	47.8667
1.6763	47.9
1.6704	47.9333
1.6559	47.9667
1.6532	48
1.6596	48.0333
1.6786	48.0667
1.6812	48.1
1.6733	48.1333
1.6596	48.1667
1.6325	48.2
1.6607	48.2333
1.6876	48.2667
1.696	48.3
1.6803	48.3333
1.6618	48.3667
1.6443	48.4
1.6455	48.4333
1.67	48.4667
1.6968	48.5
1.703	48.5333
1.6885	48.5667
1.6702	48.6
1.6557	48.6333
1.6598	48.6667
1.6688	48.7
1.6998	48.7333
1.6845	48.7667
1.6798	48.8
1.6789	48.8333
1.6718	48.8667
1.6702	48.9
1.669	48.9333
1.6761	48.9667
1.6866	49
1.6825	49.0333
1.6843	49.0667
1.6677	49.1
1.672	49.1333
1.6673	49.1667
1.6967	49.2
1.6832	49.2333
1.6822	49.2667
1.6686	49.3
1.6772	49.3333
1.7002	49.3667
1.7003	49.4
1.6835	49.4333
1.6768	49.4667
1.686	49.5
1.7029	49.5333
1.6986	49.5667
1.6935	49.6
1.6642	49.6333
1.672	49.6667
1.6929	49.7
1.7133	49.7333
1.7194	49.7667
1.7033	49.8
1.6787	49.8333
1.6597	49.8667
1.6604	49.9
1.6949	49.9333
1.7159	49.9667
1.7294	50
1.705	50.0333
1.6874	50.0667
1.6788	50.1
1.6754	50.1333
1.712	50.1667
1.7088	50.2
1.702	50.2333
1.6886	50.2667
1.6943	50.3
1.7127	50.3333
1.713	50.3667
1.7049	50.4
1.6912	50.4333
1.6994	50.4667
1.7216	50.5
1.7186	50.5333
1.706	50.5667
1.6716	50.6
1.7032	50.6333
1.7241	50.6667
1.7388	50.7
1.7256	50.7333
1.702	50.7667
1.6831	50.8
1.6782	50.8333
1.7106	50.8667
1.7331	50.9
1.7388	50.9333
1.7167	50.9667
1.7019	51
1.6977	51.0333
1.7212	51.0667
1.7196	51.1
1.723	51.1333
1.7089	51.1667
1.7154	51.2
1.725	51.2333
1.7249	51.2667
1.7183	51.3
1.7079	51.3333
1.7098	51.3667
1.7212	51.4
1.7344	51.4333
1.7254	51.4667
1.7111	51.5
1.7045	51.5333
1.6982	51.5667
1.7319	51.6
1.7364	51.6333
1.7264	51.6667
1.723	51.7
1.7242	51.7333
1.7241	51.7667
1.7201	51.8
1.7275	51.8333
1.7277	51.8667
1.7285	51.9
1.7284	51.9333
1.7274	51.9667
1.7207	52
1.7206	52.0333
1.723	52.0667
1.7253	52.1
1.7394	52.1333
1.7315	52.1667
1.7179	52.2
1.7178	52.2333
1.7215	52.2667
1.7413	52.3
1.7343	52.3333
1.7249	52.3667
1.7154	52.4
1.7237	52.4333
1.7436	52.4667
1.742	52.5
1.7037	52.5333
1.7167	52.5667
1.7192	52.6
1.7533	52.6333
1.754	52.6667
1.7381	52.7
1.7209	52.7333
1.7092	52.7667
1.7322	52.8
1.7568	52.8333
1.7572	52.8667
1.7386	52.9
1.7233	52.9333
1.7259	52.9667
1.7493	53
1.728	53.0333
1.7439	53.0667
1.7206	53.1
1.7327	53.1333
1.7368	53.1667
1.7454	53.2
1.7377	53.2333
1.7328	53.2667
1.7133	53.3
1.7161	53.3333
1.7278	53.3667
1.743	53.4
1.7356	53.4333
1.7305	53.4667
1.7109	53.5
1.6813	53.5333
1.7061	53.5667
1.742	53.6
1.7379	53.6333
1.7375	53.6667
1.7099	53.7
1.6979	53.7333
1.7027	53.7667
1.7305	53.8
1.732	53.8333
1.7278	53.8667
1.7115	53.9
1.6942	53.9333
1.7007	53.9667
1.7215	54
1.7205	54.0333
1.7144	54.0667
1.715	54.1
1.6954	54.1333
1.6996	54.1667
1.7195	54.2
1.7145	54.2333
1.7092	54.2667
1.6905	54.3
1.6905	54.3333
1.7005	54.3667
1.7173	54.4
1.7087	54.4333
1.7067	54.4667
1.6868	54.5
1.6488	54.5333
1.6956	54.5667
1.7172	54.6
1.7174	54.6333
1.7046	54.6667
1.6787	54.7
1.6631	54.7333
1.6674	54.7667
1.6984	54.8
1.7142	54.8333
1.7055	54.8667
1.6879	54.9
1.6717	54.9333
1.6662	54.9667
1.6899	55
1.6939	55.0333
1.7062	55.0667
1.6892	55.1
1.6785	55.1333
1.6705	55.1667
1.6922	55.2
1.6869	55.2333
1.6806	55.2667
1.6819	55.3
1.6839	55.3333
1.6899	55.3667
1.6929	55.4
1.6889	55.4333
1.6834	55.4667
1.6549	55.5
1.6719	55.5333
1.6931	55.5667
1.6911	55.6
1.6982	55.6333
1.6883	55.6667
1.6672	55.7
1.6465	55.7333
1.639	55.7667
1.6687	55.8
1.6932	55.8333
1.6968	55.8667
1.6783	55.9
1.6578	55.9333
1.6517	55.9667
1.6543	56
1.6961	56.0333
1.6899	56.0667
1.6924	56.1
1.6639	56.1333
1.65	56.1667
1.6633	56.2
1.6932	56.2333
1.6919	56.2667
1.6715	56.3
1.6619	56.3333
1.6696	56.3667
1.6879	56.4
1.6756	56.4333
1.6608	56.4667
1.6455	56.5
1.6788	56.5333
1.6928	56.5667
1.6954	56.6
1.6766	56.6333
1.6531	56.6667
1.6423	56.7
1.6665	56.7333
1.692	56.7667
1.6856	56.8
1.6667	56.8333
1.664	56.8667
1.6744	56.9
1.6641	56.9333
1.6546	56.9667
1.666	57
1.6682	57.0333
1.6759	57.0667
1.6711	57.1
1.6651	57.1333
1.6682	57.1667
1.6677	57.2
1.6689	57.2333
1.6666	57.2667
1.6685	57.3
1.6689	57.3333
1.6692	57.3667
1.6697	57.4
1.6698	57.4333
1.644	57.4667
1.6655	57.5
1.6703	57.5333
1.6829	57.5667
1.679	57.6
1.6674	57.6333
1.6533	57.6667
1.6568	57.7
1.6641	57.7333
1.6889	57.7667
1.6854	57.8
1.6774	57.8333
1.6578	57.8667
1.6535	57.9
1.6676	57.9333
1.6754	57.9667
1.6881	58
1.6768	58.0333
1.6704	58.0667
1.6555	58.1
1.6755	58.1333
1.6762	58.1667
1.6726	58.2
1.6734	58.2333
1.6726	58.2667
1.6799	58.3
1.6787	58.3333
1.6747	58.3667
1.6708	58.4
1.6552	58.4333
1.6768	58.4667
1.673	58.5
1.6864	58.5333
1.6822	58.5667
1.6748	58.6
1.6787	58.6333
1.6722	58.6667
1.681	58.7
1.6843	58.7333
1.6792	58.7667
1.6747	58.8
1.6751	58.8333
1.6808	58.8667
1.6842	58.9
1.6667	58.9333
1.6742	58.9667
1.6698	59
1.6772	59.0333
1.6902	59.0667
1.681	59.1
1.6767	59.1333
1.6616	59.1667
1.6662	59.2
1.6759	59.2333
1.6849	59.2667
1.6794	59.3
1.6666	59.3333
1.6547	59.3667
1.6629	59.4
1.6649	59.4333
1.6808	59.4667
1.6757	59.5
1.6736	59.5333
1.6508	59.5667
1.6584	59.6
1.6784	59.6333
1.6754	59.6667
1.672	59.7
1.6567	59.7333
1.6558	59.7667
1.6624	59.8
1.6773	59.8333
1.6751	59.8667
1.6732	59.9
1.6402	59.9333
1.6439	59.9667
1.6561	60
1.6791	60.0333
1.6752	60.0667
1.6653	60.1
1.6463	60.1333
1.6287	60.1667
1.6418	60.2
1.6723	60.2333
1.6756	60.2667
1.656	60.3
1.6403	60.3333
1.6373	60.3667
1.6576	60.4
1.6363	60.4333
1.6407	60.4667
1.6379	60.5
1.6593	60.5333
1.6572	60.5667
1.6519	60.6
1.6479	60.6333
1.6337	60.6667
1.6281	60.7
1.6343	60.7333
1.6449	60.7667
1.6462	60.8
1.6421	60.8333
1.6258	60.8667
1.601	60.9
1.6251	60.9333
1.6253	60.9667
1.6509	61
1.6394	61.0333
1.6308	61.0667
1.6086	61.1
1.5958	61.1333
1.6148	61.1667
1.6425	61.2
1.6429	61.2333
1.6261	61.2667
1.6108	61.3
1.6189	61.3333
1.6117	61.3667
1.6177	61.4
1.6188	61.4333
1.6298	61.4667
1.639	61.5
1.6232	61.5333
1.624	61.5667
1.6105	61.6
1.6124	61.6333
1.6144	61.6667
1.621	61.7
1.622	61.7333
1.6213	61.7667
1.6086	61.8
1.6084	61.8333
1.5951	61.8667
1.6176	61.9
1.6215	61.9333
1.6298	61.9667
1.6185	62
1.6047	62.0333
1.6075	62.0667
1.614	62.1
1.6319	62.1333
1.6227	62.1667
1.6129	62.2
1.6021	62.2333
1.6114	62.2667
1.633	62.3
1.6246	62.3333
1.6119	62.3667
1.6063	62.4
1.6032	62.4333
1.6422	62.4667
1.6392	62.5
1.6317	62.5333
1.6134	62.5667
1.6132	62.6
1.6183	62.6333
1.6425	62.6667
1.6491	62.7
1.6432	62.7333
1.6288	62.7667
1.6067	62.8
1.6004	62.8333
1.6421	62.8667
1.651	62.9
1.6588	62.9333
1.6399	62.9667
1.6174	63
1.6133	63.0333
1.637	63.0667
1.659	63.1
1.6496	63.1333
1.6355	63.1667
1.6244	63.2
1.6446	63.2333
1.6546	63.2667
1.6385	63.3
1.6227	63.3333
1.6359	63.3667
1.6534	63.4
1.6773	63.4333
1.6561	63.4667
1.643	63.5
1.6245	63.5333
1.6332	63.5667
1.6474	63.6
1.6804	63.6333
1.6845	63.6667
1.6641	63.7
1.6502	63.7333
1.6354	63.7667
1.6419	63.8
1.6715	63.8333
1.6671	63.8667
1.6647	63.9
1.6638	63.9333
1.6584	63.9667
1.6547	64
1.6565	64.0333
1.6621	64.0667
1.6737	64.1
1.6686	64.1333
1.6631	64.1667
1.658	64.2
1.6673	64.2333
1.6633	64.2667
1.6772	64.3
1.6602	64.3333
1.6771	64.3667
1.6741	64.4
1.6778	64.4333
1.6735	64.4667
1.667	64.5
1.6688	64.5333
1.67	64.5667
1.6812	64.6
1.6852	64.6333
1.6817	64.6667
1.6724	64.7
1.6732	64.7333
1.6592	64.7667
1.6875	64.8
1.6882	64.8333
1.6976	64.8667
1.6853	64.9
1.6734	64.9333
1.677	64.9667
1.682	65
1.6958	65.0333
1.6884	65.0667
1.6862	65.1
1.6762	65.1333
1.6825	65.1667
1.6908	65.2
1.6829	65.2333
1.6921	65.2667
1.6699	65.3
1.6966	65.3333
1.7025	65.3667
1.7091	65.4
1.6978	65.4333
1.6804	65.4667
1.6728	65.5
1.6791	65.5333
1.6983	65.5667
1.7187	65.6
1.7047	65.6333
1.689	65.6667
1.6715	65.7
1.6701	65.7333
1.7049	65.7667
1.7286	65.8
1.7299	65.8333
1.7071	65.8667
1.6893	65.9
1.6819	65.9333
1.6941	65.9667
1.7212	66
1.737	66.0333
1.728	66.0667
1.7123	66.1
1.6957	66.1333
1.7019	66.1667
1.7304	66.2
1.7114	66.2333
1.7098	66.2667
1.7249	66.3
1.7383	66.3333
1.7418	66.3667
1.726	66.4
1.72	66.4333
1.7174	66.4667
1.7306	66.5
1.7601	66.5333
1.7531	66.5667
1.7385	66.6
[truncated: 7,002 more rows]
