# Supplementary material for: Auditory feedback effect on temporal patterns during self-pacing treadmill walking
Source: PLoS One. 2025 Nov 4;20(11):e0335971. doi: 10.1371/journal.pone.0335971 (PMC12585087; doi:10.1371/journal.pone.0335971)
Supplement: S2 File — This file archive contains gait events from the two test conditions (no sound and with sound) for all included participants, as well as the validation data for the accelerometer-based gait event detection algorithm. All data files are in CSV format. A readme file is included with the details of the file format and contents. (ZIP) [file pone.0335971.s003.zip › TreadmillSoundsData/TestConditions/WithSound/BeltSpeed/Subject2_WithSoundBeltspeed.csv]

BeltSpeed	Time
1.0161	0
1.02	0.0333
1.0142	0.0667
1.0183	0.1
1.0097	0.1333
1.0069	0.1667
1.0188	0.2
1.018	0.2333
1.0192	0.2667
1.0173	0.3
1.0191	0.3333
1.0186	0.3667
1.0184	0.4
1.0186	0.4333
1.017	0.4667
1.0177	0.5
1.0158	0.5333
1.0169	0.5667
1.0144	0.6
1.0202	0.6333
1.0033	0.6667
1.0104	0.7
1.0052	0.7333
1.0092	0.7667
1.0142	0.8
1.0059	0.8333
1.0089	0.8667
1.0048	0.9
1.0133	0.9333
1.013	0.9667
1.0097	1
1.0137	1.0333
1.0166	1.0667
1.014	1.1
1.0083	1.1333
1.0167	1.1667
1.0194	1.2
1.0213	1.2333
0.9908	1.2667
1.0216	1.3
1.0098	1.3333
1.0363	1.3667
1.0312	1.4
1.0315	1.4333
1.0312	1.4667
1.0393	1.5
1.0437	1.5333
1.0348	1.5667
1.0386	1.6
1.0458	1.6333
1.0497	1.6667
1.0391	1.7
1.0416	1.7333
1.0481	1.7667
1.055	1.8
1.0359	1.8333
1.032	1.8667
1.0507	1.9
1.0527	1.9333
1.0519	1.9667
1.0397	2
1.0582	2.0333
1.058	2.0667
1.0585	2.1
1.0592	2.1333
1.0652	2.1667
1.0678	2.2
1.0626	2.2333
1.0648	2.2667
1.0706	2.3
1.0699	2.3333
1.0669	2.3667
1.0741	2.4
1.0616	2.4333
1.0744	2.4667
1.0601	2.5
1.0823	2.5333
1.073	2.5667
1.0731	2.6
1.0675	2.6333
1.0663	2.6667
1.0797	2.7
1.0778	2.7333
1.0699	2.7667
1.0747	2.8
1.085	2.8333
1.0825	2.8667
1.0744	2.9
1.0742	2.9333
1.0949	2.9667
1.0754	3
1.0762	3.0333
1.0722	3.0667
1.097	3.1
1.093	3.1333
1.078	3.1667
1.0861	3.2
1.0927	3.2333
1.0849	3.2667
1.082	3.3
1.0876	3.3333
1.0982	3.3667
1.0924	3.4
1.0841	3.4333
1.09	3.4667
1.1041	3.5
1.1039	3.5333
1.0703	3.5667
1.0984	3.6
1.0912	3.6333
1.1037	3.6667
1.0912	3.7
1.0855	3.7333
1.1099	3.7667
1.104	3.8
1.1124	3.8333
1.1099	3.8667
1.1164	3.9
1.1153	3.9333
1.1152	3.9667
1.1189	4
1.1223	4.0333
1.1206	4.0667
1.1222	4.1
1.1071	4.1333
1.1246	4.1667
1.1124	4.2
1.1321	4.2333
1.1255	4.2667
1.1205	4.3
1.1223	4.3333
1.1195	4.3667
1.1274	4.4
1.1274	4.4333
1.1281	4.4667
1.1299	4.5
1.1357	4.5333
1.1359	4.5667
1.134	4.6
1.1364	4.6333
1.1405	4.6667
1.1317	4.7
1.1403	4.7333
1.1316	4.7667
1.1623	4.8
1.151	4.8333
1.1517	4.8667
1.1484	4.9
1.1625	4.9333
1.1765	4.9667
1.1579	5
1.16	5.0333
1.1716	5.0667
1.1721	5.1
1.1613	5.1333
1.1641	5.1667
1.1754	5.2
1.1804	5.2333
1.1571	5.2667
1.1515	5.3
1.1743	5.3333
1.188	5.3667
1.1742	5.4
1.1698	5.4333
1.1865	5.4667
1.1811	5.5
1.1879	5.5333
1.1864	5.5667
1.1932	5.6
1.1925	5.6333
1.1962	5.6667
1.1964	5.7
1.203	5.7333
1.2046	5.7667
1.1939	5.8
1.2017	5.8333
1.2063	5.8667
1.2082	5.9
1.2199	5.9333
1.2105	5.9667
1.2249	6
1.2201	6.0333
1.2372	6.0667
1.2341	6.1
1.2342	6.1333
1.2375	6.1667
1.2444	6.2
1.2423	6.2333
1.2432	6.2667
1.2463	6.3
1.2504	6.3333
1.2408	6.3667
1.2515	6.4
1.2475	6.4333
1.2812	6.4667
1.2661	6.5
1.2727	6.5333
1.272	6.5667
1.2808	6.6
1.2759	6.6333
1.2784	6.6667
1.2846	6.7
1.2871	6.7333
1.2866	6.7667
1.2868	6.8
1.2945	6.8333
1.2997	6.8667
1.2836	6.9
1.2839	6.9333
1.2935	6.9667
1.3214	7
1.3053	7.0333
1.3087	7.0667
1.3097	7.1
1.3053	7.1333
1.3308	7.1667
1.3246	7.2
1.3221	7.2333
1.3264	7.2667
1.3239	7.3
1.3286	7.3333
1.3308	7.3667
1.3342	7.4
1.3222	7.4333
1.3296	7.4667
1.3327	7.5
1.3576	7.5333
1.3551	7.5667
1.3479	7.6
1.3484	7.6333
1.357	7.6667
1.3728	7.7
1.354	7.7333
1.3571	7.7667
1.365	7.8
1.3647	7.8333
1.359	7.8667
1.3614	7.9
1.3733	7.9333
1.3591	7.9667
1.3556	8
1.3559	8.0333
1.3893	8.0667
1.3823	8.1
1.3638	8.1333
1.3635	8.1667
1.3816	8.2
1.3808	8.2333
1.3651	8.2667
1.3751	8.3
1.3776	8.3333
1.3725	8.3667
1.3683	8.4
1.3756	8.4333
1.3893	8.4667
1.3565	8.5
1.3646	8.5333
1.3616	8.5667
1.3969	8.6
1.376	8.6333
1.3613	8.6667
1.3727	8.7
1.3755	8.7333
1.3714	8.7667
1.3741	8.8
1.3751	8.8333
1.3748	8.8667
1.3732	8.9
1.3734	8.9333
1.3768	8.9667
1.3628	9
1.3633	9.0333
1.3632	9.0667
1.3783	9.1
1.3795	9.1333
1.3501	9.1667
1.3579	9.2
1.3655	9.2333
1.362	9.2667
1.3639	9.3
1.3589	9.3333
1.3557	9.3667
1.3588	9.4
1.3582	9.4333
1.3531	9.4667
1.3552	9.5
1.3435	9.5333
1.3388	9.5667
1.3432	9.6
1.3519	9.6333
1.3458	9.6667
1.3371	9.7
1.3425	9.7333
1.3352	9.7667
1.3436	9.8
1.3385	9.8333
1.3358	9.8667
1.336	9.9
1.3388	9.9333
1.3365	9.9667
1.3266	10
1.3309	10.0333
1.3394	10.0667
1.3002	10.1
1.315	10.1333
1.325	10.1667
1.3386	10.2
1.3175	10.2333
1.3013	10.2667
1.2979	10.3
1.3287	10.3333
1.3182	10.3667
1.3025	10.4
1.2995	10.4333
1.2913	10.4667
1.3133	10.5
1.3072	10.5333
1.2947	10.5667
1.2838	10.6
1.2882	10.6333
1.2987	10.6667
1.2854	10.7
1.2952	10.7333
1.2847	10.7667
1.2841	10.8
1.2752	10.8333
1.2751	10.8667
1.2745	10.9
1.275	10.9333
1.2684	10.9667
1.2635	11
1.2654	11.0333
1.2628	11.0667
1.2591	11.1
1.2509	11.1333
1.2423	11.1667
1.2486	11.2
1.2426	11.2333
1.2631	11.2667
1.2297	11.3
1.2301	11.3333
1.228	11.3667
1.2241	11.4
1.2224	11.4333
1.2224	11.4667
1.2191	11.5
1.2186	11.5333
1.2081	11.5667
1.2109	11.6
1.2075	11.6333
1.2074	11.6667
1.1783	11.7
1.1969	11.7333
1.1929	11.7667
1.2086	11.8
1.1777	11.8333
1.1779	11.8667
1.1871	11.9
1.1844	11.9333
1.1868	11.9667
1.1778	12
1.1701	12.0333
1.1763	12.0667
1.1753	12.1
1.1693	12.1333
1.1651	12.1667
1.1767	12.2
1.1474	12.2333
1.1593	12.2667
1.1433	12.3
1.1798	12.3333
1.1691	12.3667
1.1564	12.4
1.1534	12.4333
1.17	12.4667
1.1767	12.5
1.156	12.5333
1.148	12.5667
1.163	12.6
1.1613	12.6333
1.1493	12.6667
1.1547	12.7
1.1542	12.7333
1.146	12.7667
1.1328	12.8
1.1372	12.8333
1.1441	12.8667
1.1588	12.9
1.1331	12.9333
1.1286	12.9667
1.1365	13
1.1327	13.0333
1.1351	13.0667
1.1322	13.1
1.13	13.1333
1.1312	13.1667
1.1299	13.2
1.1273	13.2333
1.1252	13.2667
1.1336	13.3
1.1079	13.3333
1.1203	13.3667
1.1092	13.4
1.1351	13.4333
1.1285	13.4667
1.1203	13.5
1.1201	13.5333
1.1241	13.5667
1.1399	13.6
1.1207	13.6333
1.1163	13.6667
1.1249	13.7
1.1212	13.7333
1.1251	13.7667
1.1232	13.8
1.1224	13.8333
1.1156	13.8667
1.1128	13.9
1.1186	13.9333
1.124	13.9667
1.1313	14
1.1114	14.0333
1.1152	14.0667
1.127	14.1
1.1206	14.1333
1.1107	14.1667
1.1179	14.2
1.1247	14.2333
1.1166	14.2667
1.108	14.3
1.1157	14.3333
1.1244	14.3667
1.1183	14.4
1.0979	14.4333
1.1106	14.4667
1.1159	14.5
1.1018	14.5333
1.1301	14.5667
1.124	14.6
1.1288	14.6333
1.1134	14.6667
1.1021	14.7
1.1187	14.7333
1.1279	14.7667
1.1116	14.8
1.1025	14.8333
1.1169	14.8667
1.1197	14.9
1.1081	14.9333
1.1116	14.9667
1.0999	15
1.116	15.0333
1.097	15.0667
1.1106	15.1
1.1013	15.1333
1.1024	15.1667
1.1065	15.2
1.1058	15.2333
1.1132	15.2667
1.1076	15.3
1.1054	15.3333
1.1108	15.3667
1.1136	15.4
1.1081	15.4333
1.1046	15.4667
1.1171	15.5
1.1	15.5333
1.1064	15.5667
1.0952	15.6
1.1145	15.6333
1.1357	15.6667
1.1131	15.7
1.1077	15.7333
1.1134	15.7667
1.1366	15.8
1.1222	15.8333
1.1071	15.8667
1.1166	15.9
1.1235	15.9333
1.1149	15.9667
1.1123	16
1.1196	16.0333
1.123	16.0667
1.0987	16.1
1.1138	16.1333
1.113	16.1667
1.1214	16.2
1.116	16.2333
1.1018	16.2667
1.1211	16.3
1.1162	16.3333
1.1275	16.3667
1.1263	16.4
1.1202	16.4333
1.1256	16.4667
1.1318	16.5
1.128	16.5333
1.1213	16.5667
1.1257	16.6
1.1344	16.6333
1.1219	16.6667
1.1157	16.7
1.1233	16.7333
1.1625	16.7667
1.1438	16.8
1.1342	16.8333
1.1325	16.8667
1.1536	16.9
1.1645	16.9333
1.141	16.9667
1.1424	17
1.1598	17.0333
1.152	17.0667
1.1533	17.1
1.1551	17.1333
1.1642	17.1667
1.1536	17.2
1.1465	17.2333
1.1533	17.2667
1.1667	17.3
1.1709	17.3333
1.1493	17.3667
1.1516	17.4
1.1684	17.4333
1.1605	17.4667
1.1598	17.5
1.1649	17.5333
1.1673	17.5667
1.1649	17.6
1.1651	17.6333
1.1691	17.6667
1.1755	17.7
1.1723	17.7333
1.1558	17.7667
1.1759	17.8
1.1688	17.8333
1.1859	17.8667
1.1673	17.9
1.1795	17.9333
1.1818	17.9667
1.1855	18
1.1928	18.0333
1.1855	18.0667
1.19	18.1
1.197	18.1333
1.1979	18.1667
1.1909	18.2
1.194	18.2333
1.2036	18.2667
1.1896	18.3
1.1957	18.3333
1.1933	18.3667
1.221	18.4
1.2149	18.4333
1.2024	18.4667
1.2047	18.5
1.22	18.5333
1.2301	18.5667
1.2095	18.6
1.2128	18.6333
1.2245	18.6667
1.2223	18.7
1.2167	18.7333
1.2203	18.7667
1.2346	18.8
1.2214	18.8333
1.2132	18.8667
1.2147	18.9
1.2511	18.9333
1.2477	18.9667
1.2276	19
1.2256	19.0333
1.2437	19.0667
1.2512	19.1
1.2314	19.1333
1.2416	19.1667
1.2428	19.2
1.2444	19.2333
1.2489	19.2667
1.2496	19.3
1.2586	19.3333
1.2395	19.3667
1.2506	19.4
1.2467	19.4333
1.2701	19.4667
1.2605	19.5
1.2451	19.5333
1.2588	19.5667
1.262	19.6
1.2611	19.6333
1.2623	19.6667
1.2689	19.7
1.2691	19.7333
1.2664	19.7667
1.2685	19.8
1.2735	19.8333
1.281	19.8667
1.2586	19.9
1.2695	19.9333
1.2685	19.9667
1.2851	20
1.2755	20.0333
1.2589	20.0667
1.2756	20.1
1.2759	20.1333
1.2788	20.1667
1.2785	20.2
1.2788	20.2333
1.2804	20.2667
1.2839	20.3
1.2841	20.3333
1.283	20.3667
1.286	20.4
1.2788	20.4333
1.279	20.4667
1.2732	20.5
1.2956	20.5333
1.2914	20.5667
1.2867	20.6
1.2847	20.6333
1.2808	20.6667
1.3008	20.7
1.295	20.7333
1.2912	20.7667
1.2967	20.8
1.3003	20.8333
1.2988	20.8667
1.2972	20.9
1.3055	20.9333
1.2858	20.9667
1.2991	21
1.2953	21.0333
1.3206	21.0667
1.2999	21.1
1.3061	21.1333
1.2983	21.1667
1.3028	21.2
1.3184	21.2333
1.3114	21.2667
1.3068	21.3
1.3143	21.3333
1.3221	21.3667
1.3166	21.4
1.313	21.4333
1.3179	21.4667
1.3101	21.5
1.316	21.5333
1.3304	21.5667
1.3275	21.6
1.3172	21.6333
1.322	21.6667
1.3354	21.7
1.3285	21.7333
1.3278	21.7667
1.3306	21.8
1.3427	21.8333
1.3369	21.8667
1.3349	21.9
1.3392	21.9333
1.3531	21.9667
1.3529	22
1.314	22.0333
1.3427	22.0667
1.3566	22.1
1.3572	22.1333
1.3349	22.1667
1.3537	22.2
1.3567	22.2333
1.3575	22.2667
1.3689	22.3
1.3636	22.3333
1.3667	22.3667
1.3696	22.4
1.3714	22.4333
1.3725	22.4667
1.3729	22.5
1.3801	22.5333
1.3545	22.5667
1.3752	22.6
1.3862	22.6333
1.3965	22.6667
1.3891	22.7
1.3838	22.7333
1.3826	22.7667
1.4024	22.8
1.4039	22.8333
1.3893	22.8667
1.3931	22.9
1.4064	22.9333
1.4042	22.9667
1.3928	23
1.3974	23.0333
1.4105	23.0667
1.3872	23.1
1.3845	23.1333
1.4074	23.1667
1.4271	23.2
1.4189	23.2333
1.4049	23.2667
1.3898	23.3
1.4214	23.3333
1.4266	23.3667
1.4085	23.4
1.4114	23.4333
1.4004	23.4667
1.4067	23.5
1.415	23.5333
1.4057	23.5667
1.4049	23.6
1.3852	23.6333
1.4071	23.6667
1.3964	23.7
1.4111	23.7333
1.4002	23.7667
1.3962	23.8
1.3965	23.8333
1.4046	23.8667
1.3957	23.9
1.3894	23.9333
1.3966	23.9667
1.3994	24
1.3906	24.0333
1.382	24.0667
1.3934	24.1
1.3973	24.1333
1.3636	24.1667
1.3762	24.2
1.3775	24.2333
1.4027	24.2667
1.3769	24.3
1.361	24.3333
1.3676	24.3667
1.3747	24.4
1.3694	24.4333
1.3724	24.4667
1.3575	24.5
1.3558	24.5333
1.359	24.5667
1.3572	24.6
1.347	24.6333
1.3527	24.6667
1.3251	24.7
1.3418	24.7333
1.3207	24.7667
1.3449	24.8
1.3249	24.8333
1.3133	24.8667
1.3103	24.9
1.3061	24.9333
1.3096	24.9667
1.3075	25
1.2977	25.0333
1.2943	25.0667
1.2954	25.1
1.2911	25.1333
1.2874	25.1667
1.292	25.2
1.2599	25.2333
1.2756	25.2667
1.2543	25.3
1.2762	25.3333
1.2703	25.3667
1.2628	25.4
1.2586	25.4333
1.2618	25.4667
1.2642	25.5
1.2544	25.5333
1.2398	25.5667
1.2467	25.6
1.2461	25.6333
1.2404	25.6667
1.2258	25.7
1.2251	25.7333
1.2193	25.7667
1.2192	25.8
1.2137	25.8333
1.2244	25.8667
1.1988	25.9
1.1981	25.9333
1.1911	25.9667
1.1922	26
1.1905	26.0333
1.1886	26.0667
1.1722	26.1
1.1755	26.1333
1.1724	26.1667
1.172	26.2
1.1601	26.2333
1.1567	26.2667
1.1423	26.3
1.1475	26.3333
1.1363	26.3667
1.1636	26.4
1.1273	26.4333
1.1226	26.4667
1.1196	26.5
1.1231	26.5333
1.1344	26.5667
1.1248	26.6
1.1089	26.6333
1.1101	26.6667
1.1167	26.7
1.1063	26.7333
1.0998	26.7667
1.1059	26.8
1.0802	26.8333
1.086	26.8667
1.0765	26.9
1.0956	26.9333
1.089	26.9667
1.0835	27
1.0724	27.0333
1.082	27.0667
1.0868	27.1
1.0726	27.1333
1.0679	27.1667
1.0766	27.2
1.0781	27.2333
1.0697	27.2667
1.0573	27.3
1.0687	27.3333
1.0646	27.3667
1.0488	27.4
1.0523	27.4333
1.0531	27.4667
1.0663	27.5
1.0547	27.5333
1.0416	27.5667
1.0491	27.6
1.0448	27.6333
1.0455	27.6667
1.0444	27.7
1.0393	27.7333
1.0406	27.7667
1.0352	27.8
1.0353	27.8333
1.0293	27.8667
1.0258	27.9
1.0235	27.9333
1.0207	27.9667
1.0149	28
1.0014	28.0333
1.0079	28.0667
0.9984	28.1
1.0115	28.1333
1.0102	28.1667
0.9976	28.2
0.9999	28.2333
0.998	28.2667
0.9966	28.3
0.9864	28.3333
0.986	28.3667
0.9867	28.4
0.9857	28.4333
0.9772	28.4667
0.9709	28.5
0.9761	28.5333
0.9809	28.5667
0.9485	28.6
0.9671	28.6333
0.9574	28.6667
0.9605	28.7
0.9612	28.7333
0.94	28.7667
0.9542	28.8
0.9481	28.8333
0.952	28.8667
0.9507	28.9
0.9441	28.9333
0.9452	28.9667
0.9424	29
0.9435	29.0333
0.9371	29.0667
0.9313	29.1
0.9313	29.1333
0.9284	29.1667
0.9249	29.2
0.9091	29.2333
0.9232	29.2667
0.9151	29.3
0.9145	29.3333
0.9226	29.3667
0.9113	29.4
0.912	29.4333
0.9024	29.4667
0.9028	29.5
0.9	29.5333
0.9008	29.5667
0.8899	29.6
0.8882	29.6333
0.8857	29.6667
0.8843	29.7
0.8763	29.7333
0.8764	29.7667
0.8707	29.8
0.8738	29.8333
0.8518	29.8667
0.8586	29.9
0.849	29.9333
0.8504	29.9667
0.8462	30
0.8418	30.0333
0.8408	30.0667
0.8387	30.1
0.8364	30.1333
0.8352	30.1667
0.8287	30.2
0.831	30.2333
0.8226	30.2667
0.8243	30.3
0.8148	30.3333
0.816	30.3667
0.8096	30.4
0.8119	30.4333
0.7985	30.4667
0.8009	30.5
0.7964	30.5333
0.7964	30.5667
0.7869	30.6
0.7893	30.6333
0.7884	30.6667
0.7861	30.7
0.7787	30.7333
0.7737	30.7667
0.782	30.8
0.7784	30.8333
0.7697	30.8667
0.7659	30.9
0.7719	30.9333
0.7684	30.9667
0.76	31
0.7599	31.0333
0.763	31.0667
0.7603	31.1
0.7495	31.1333
0.7487	31.1667
0.7551	31.2
0.7454	31.2333
0.7438	31.2667
0.7552	31.3
0.7568	31.3333
0.7486	31.3667
0.7341	31.4
0.7422	31.4333
0.7556	31.4667
0.7458	31.5
0.7319	31.5333
0.7358	31.5667
0.7516	31.6
0.7418	31.6333
0.729	31.6667
0.7327	31.7
0.7426	31.7333
0.7381	31.7667
0.7238	31.8
0.7191	31.8333
0.742	31.8667
0.7269	31.9
0.7242	31.9333
0.726	31.9667
0.7322	32
0.7321	32.0333
0.7168	32.0667
0.7252	32.1
0.7267	32.1333
0.7225	32.1667
0.7228	32.2
0.7261	32.2333
0.7269	32.2667
0.7202	32.3
0.7223	32.3333
0.7263	32.3667
0.7236	32.4
0.7189	32.4333
0.7246	32.4667
0.7131	32.5
0.733	32.5333
0.7107	32.5667
0.7127	32.6
0.7232	32.6333
0.7232	32.6667
0.7148	32.7
0.7124	32.7333
0.7192	32.7667
0.7332	32.8
0.7226	32.8333
0.7152	32.8667
0.7239	32.9
0.7319	32.9333
0.7233	32.9667
0.7203	33
0.7292	33.0333
0.7365	33.0667
0.7273	33.1
0.7259	33.1333
0.7386	33.1667
0.7315	33.2
0.7308	33.2333
0.7339	33.2667
0.7409	33.3
0.7539	33.3333
0.7453	33.3667
0.7458	33.4
0.7525	33.4333
0.7521	33.4667
0.7633	33.5
0.762	33.5333
0.7653	33.5667
0.7654	33.6
0.7759	33.6333
0.7727	33.6667
0.7771	33.7
0.7774	33.7333
0.791	33.7667
0.7881	33.8
0.7933	33.8333
0.7984	33.8667
0.7904	33.9
0.8091	33.9333
0.8005	33.9667
0.8023	34
0.8115	34.0333
0.815	34.0667
0.8267	34.1
0.8258	34.1333
0.8289	34.1667
0.8325	34.2
0.8438	34.2333
0.8426	34.2667
0.8516	34.3
0.8528	34.3333
0.8671	34.3667
0.8644	34.4
0.8709	34.4333
0.8751	34.4667
0.8887	34.5
0.8734	34.5333
0.8943	34.5667
0.8915	34.6
0.9072	34.6333
0.9073	34.6667
0.904	34.7
0.9167	34.7333
0.9265	34.7667
0.9275	34.8
0.9405	34.8333
0.9407	34.8667
0.9503	34.9
0.9559	34.9333
0.9631	34.9667
0.9664	35
0.971	35.0333
0.9772	35.0667
0.9895	35.1
0.9958	35.1333
0.9857	35.1667
1.0003	35.2
1.0051	35.2333
1.0155	35.2667
1.0407	35.3
1.0269	35.3333
1.0307	35.3667
1.0456	35.4
1.05	35.4333
1.0595	35.4667
1.0592	35.5
1.0709	35.5333
1.0761	35.5667
1.0837	35.6
1.0877	35.6333
1.0965	35.6667
1.0977	35.7
1.1124	35.7333
1.0977	35.7667
1.1184	35.8
1.126	35.8333
1.1378	35.8667
1.1584	35.9
1.1531	35.9333
1.1608	35.9667
1.1657	36
1.1736	36.0333
1.1822	36.0667
1.1845	36.1
1.1928	36.1333
1.1931	36.1667
1.2141	36.2
1.2112	36.2333
1.2205	36.2667
1.2237	36.3
1.2241	36.3333
1.2384	36.3667
1.2353	36.4
1.2461	36.4333
1.2736	36.4667
1.2651	36.5
1.2774	36.5333
1.2739	36.5667
1.2991	36.6
1.2937	36.6333
1.3061	36.6667
1.3034	36.7
1.3103	36.7333
1.3136	36.7667
1.329	36.8
1.3267	36.8333
1.336	36.8667
1.3151	36.9
1.3429	36.9333
1.3529	36.9667
1.3657	37
1.3488	37.0333
1.3488	37.0667
1.3665	37.1
1.382	37.1333
1.3734	37.1667
1.3782	37.2
1.3889	37.2333
1.3881	37.2667
1.3999	37.3
1.3995	37.3333
1.4106	37.3667
1.4154	37.4
1.3971	37.4333
1.4117	37.4667
1.4143	37.5
1.4388	37.5333
1.446	37.5667
1.4392	37.6
1.4417	37.6333
1.4405	37.6667
1.4692	37.7
1.4628	37.7333
1.4569	37.7667
1.4652	37.8
1.4771	37.8333
1.4723	37.8667
1.4687	37.9
1.4743	37.9333
1.4703	37.9667
1.4789	38
1.4762	38.0333
1.4968	38.0667
1.4926	38.1
1.4914	38.1333
1.4848	38.1667
1.4879	38.2
1.4969	38.2333
1.5045	38.2667
1.4889	38.3
1.4976	38.3333
1.5019	38.3667
1.4988	38.4
1.4995	38.4333
1.5065	38.4667
1.4873	38.5
1.4976	38.5333
1.4886	38.5667
1.5242	38.6
1.5212	38.6333
1.5089	38.6667
1.4986	38.7
1.5087	38.7333
1.5312	38.7667
1.5179	38.8
1.5027	38.8333
1.51	38.8667
1.5079	38.9
1.5111	38.9333
1.5121	38.9667
1.5002	39
1.4914	39.0333
1.4983	39.0667
1.5084	39.1
1.5024	39.1333
1.4859	39.1667
1.4998	39.2
1.4903	39.2333
1.504	39.2667
1.5013	39.3
1.4891	39.3333
1.493	39.3667
1.4903	39.4
1.4899	39.4333
1.4794	39.4667
1.4883	39.5
1.4604	39.5333
1.4748	39.5667
1.4585	39.6
1.4906	39.6333
1.4748	39.6667
1.4706	39.7
1.4591	39.7333
1.4709	39.7667
1.4803	39.8
1.468	39.8333
1.4531	39.8667
1.4609	39.9
1.4669	39.9333
1.4533	39.9667
1.4546	40
1.4471	40.0333
1.4251	40.0667
1.4307	40.1
1.4524	40.1333
1.4504	40.1667
1.4458	40.2
1.4251	40.2333
1.4171	40.2667
1.4436	40.3
1.439	40.3333
1.4222	40.3667
1.4183	40.4
1.4203	40.4333
1.417	40.4667
1.4116	40.5
1.4174	40.5333
1.3792	40.5667
1.3983	40.6
1.3911	40.6333
1.4143	40.6667
1.3964	40.7
1.3971	40.7333
1.3742	40.7667
1.3857	40.8
1.3996	40.8333
1.3905	40.8667
1.3771	40.9
1.3765	40.9333
1.3847	40.9667
1.3764	41
1.3698	41.0333
1.3725	41.0667
1.3431	41.1
1.3573	41.1333
1.3534	41.1667
1.3649	41.2
1.347	41.2333
1.3509	41.2667
1.3317	41.3
1.3386	41.3333
1.3364	41.3667
1.3374	41.4
1.325	41.4333
1.314	41.4667
1.324	41.5
1.3183	41.5333
1.3141	41.5667
1.3148	41.6
1.2884	41.6333
1.296	41.6667
1.3019	41.7
1.307	41.7333
1.2837	41.7667
1.2728	41.8
1.2802	41.8333
1.2883	41.8667
1.2797	41.9
1.265	41.9333
1.2669	41.9667
1.2744	42
1.2663	42.0333
1.2586	42.0667
1.2645	42.1
1.2427	42.1333
1.2468	42.1667
1.2324	42.2
1.2615	42.2333
1.2504	42.2667
1.244	42.3
1.2292	42.3333
1.2418	42.3667
1.252	42.4
1.2347	42.4333
1.2247	42.4667
1.2339	42.5
1.2352	42.5333
1.2255	42.5667
1.2151	42.6
1.2255	42.6333
1.2145	42.6667
1.205	42.7
1.1988	42.7333
1.2103	42.7667
1.2231	42.8
1.2009	42.8333
1.1911	42.8667
1.2008	42.9
1.1951	42.9333
1.1911	42.9667
1.1902	43
1.1799	43.0333
1.1801	43.0667
1.1746	43.1
1.173	43.1333
1.1666	43.1667
1.1716	43.2
1.1433	43.2333
1.1527	43.2667
1.1436	43.3
1.1668	43.3333
1.1547	43.3667
1.1486	43.4
1.1323	43.4333
1.1504	43.4667
1.1559	43.5
1.1368	43.5333
1.1349	43.5667
1.1375	43.6
1.1356	43.6333
1.1354	43.6667
1.1212	43.7
1.1292	43.7333
1.1037	43.7667
1.1196	43.8
1.1009	43.8333
1.1093	43.8667
1.1138	43.9
1.0901	43.9333
1.0914	43.9667
1.0813	44
1.0985	44.0333
1.0961	44.0667
1.0844	44.1
1.0778	44.1333
1.0887	44.1667
1.0885	44.2
1.0756	44.2333
1.0688	44.2667
1.0808	44.3
1.0723	44.3333
1.0486	44.3667
1.0532	44.4
1.0722	44.4333
1.0795	44.4667
1.0657	44.5
1.0478	44.5333
1.0474	44.5667
1.0767	44.6
1.0657	44.6333
1.0477	44.6667
1.0503	44.7
1.0489	44.7333
1.049	44.7667
1.0506	44.8
1.0483	44.8333
1.034	44.8667
1.0403	44.9
1.039	44.9333
1.0457	44.9667
1.0568	45
1.0445	45.0333
1.0446	45.0667
1.0481	45.1
1.0544	45.1333
1.0441	45.1667
1.0437	45.2
1.0517	45.2333
1.0505	45.2667
1.0423	45.3
1.0443	45.3333
1.052	45.3667
1.0487	45.4
1.0371	45.4333
1.0336	45.4667
1.051	45.5
1.0439	45.5333
1.0533	45.5667
1.0504	45.6
1.0547	45.6333
1.0524	45.6667
1.0569	45.7
1.0543	45.7333
1.056	45.7667
1.0568	45.8
1.0585	45.8333
1.0575	45.8667
1.0572	45.9
1.0592	45.9333
1.0653	45.9667
1.0474	46
1.0574	46.0333
1.0555	46.0667
1.0634	46.1
1.0692	46.1333
1.0473	46.1667
1.0616	46.2
1.0594	46.2333
1.0705	46.2667
1.0761	46.3
1.0675	46.3333
1.0703	46.3667
1.0804	46.4
1.084	46.4333
1.0719	46.4667
1.0735	46.5
1.0887	46.5333
1.0689	46.5667
1.0787	46.6
1.0705	46.6333
1.103	46.6667
1.0986	46.7
1.0869	46.7333
1.0905	46.7667
1.1051	46.8
1.1151	46.8333
1.0969	46.8667
1.0955	46.9
1.1159	46.9333
1.1194	46.9667
1.1067	47
1.1038	47.0333
1.1222	47.0667
1.1263	47.1
1.1138	47.1333
1.0997	47.1667
1.1232	47.2
1.1251	47.2333
1.138	47.2667
1.1302	47.3
1.1381	47.3333
1.1316	47.3667
1.1478	47.4
1.1443	47.4333
1.1435	47.4667
1.1471	47.5
1.1546	47.5333
1.1525	47.5667
1.1478	47.6
1.1509	47.6333
1.1632	47.6667
1.1483	47.7
1.1438	47.7333
1.1492	47.7667
1.1707	47.8
1.1818	47.8333
1.1576	47.8667
1.1576	47.9
1.1746	47.9333
1.1761	47.9667
1.1644	48
1.1703	48.0333
1.1817	48.0667
1.1771	48.1
1.1718	48.1333
1.1764	48.1667
1.1902	48.2
1.1912	48.2333
1.1567	48.2667
1.1887	48.3
1.1841	48.3333
1.2084	48.3667
1.178	48.4
1.1708	48.4333
1.1927	48.4667
1.1959	48.5
1.2043	48.5333
1.199	48.5667
1.1839	48.6
1.1922	48.6333
1.2096	48.6667
1.2047	48.7
1.1932	48.7333
1.203	48.7667
1.1975	48.8
1.2111	48.8333
1.192	48.8667
1.2115	48.9
1.2166	48.9333
1.2088	48.9667
1.2045	49
1.2027	49.0333
1.2116	49.0667
1.2296	49.1
1.2125	49.1333
1.2117	49.1667
1.2248	49.2
1.2286	49.2333
1.2183	49.2667
1.2219	49.3
1.2298	49.3333
1.2271	49.3667
1.222	49.4
1.2168	49.4333
1.2475	49.4667
1.2313	49.5
1.2309	49.5333
1.2242	49.5667
1.2366	49.6
1.2579	49.6333
1.2436	49.6667
1.237	49.7
1.2496	49.7333
1.2518	49.7667
1.2454	49.8
1.2485	49.8333
1.2625	49.8667
1.2354	49.9
1.2471	49.9333
1.2538	49.9667
1.2793	50
1.2776	50.0333
1.2625	50.0667
1.2557	50.1
1.2766	50.1333
1.2877	50.1667
1.2683	50.2
1.2714	50.2333
1.2844	50.2667
1.288	50.3
1.2736	50.3333
1.2792	50.3667
1.295	50.4
1.2774	50.4333
1.2696	50.4667
1.2725	50.5
1.3069	50.5333
1.307	50.5667
1.2853	50.6
1.2801	50.6333
1.2998	50.6667
1.3012	50.7
1.2868	50.7333
1.297	50.7667
1.2972	50.8
1.2954	50.8333
1.2899	50.8667
1.2932	50.9
1.3017	50.9333
1.2974	50.9667
1.2807	51
1.2958	51.0333
1.3039	51.0667
1.3114	51.1
1.2851	51.1333
1.2867	51.1667
1.3038	51.2
1.3005	51.2333
1.303	51.2667
1.2976	51.3
1.297	51.3333
1.3057	51.3667
1.3057	51.4
1.3003	51.4333
1.3028	51.4667
1.2938	51.5
1.3064	51.5333
1.2932	51.5667
1.3182	51.6
1.3046	51.6333
1.3004	51.6667
1.3026	51.7
1.2998	51.7333
1.3063	51.7667
1.3083	51.8
1.3055	51.8333
1.3082	51.8667
1.3101	51.9
1.3167	51.9333
1.3102	51.9667
1.3165	52
1.2932	52.0333
1.3104	52.0667
1.3086	52.1
1.3291	52.1333
1.3049	52.1667
1.3042	52.2
1.3222	52.2333
1.3186	52.2667
1.3077	52.3
1.3141	52.3333
1.3264	52.3667
1.3214	52.4
1.3107	52.4333
1.3159	52.4667
1.3326	52.5
1.3302	52.5333
1.2946	52.5667
1.3238	52.6
1.3197	52.6333
1.3444	52.6667
1.3154	52.7
1.3098	52.7333
1.3269	52.7667
1.3243	52.8
1.3368	52.8333
1.3324	52.8667
1.3242	52.9
1.3315	52.9333
1.3398	52.9667
1.3351	53
1.327	53.0333
1.3358	53.0667
1.3223	53.1
1.3317	53.1333
1.3349	53.1667
1.3447	53.2
1.3306	53.2333
1.3354	53.2667
1.3339	53.3
1.3341	53.3333
1.3356	53.3667
1.3359	53.4
1.3418	53.4333
1.339	53.4667
1.3402	53.5
1.3412	53.5333
1.3446	53.5667
1.347	53.6
1.3182	53.6333
1.3406	53.6667
1.3351	53.7
1.3575	53.7333
1.3305	53.7667
1.3344	53.8
1.3368	53.8333
1.3342	53.8667
1.3434	53.9
1.3387	53.9333
1.3396	53.9667
1.3414	54
1.3445	54.0333
1.3416	54.0667
1.3383	54.1
1.3378	54.1333
1.3294	54.1667
1.3371	54.2
1.3477	54.2333
1.3499	54.2667
1.3254	54.3
1.3335	54.3333
1.3382	54.3667
1.3384	54.4
1.3429	54.4333
1.338	54.4667
1.3366	54.5
1.3415	54.5333
1.3401	54.5667
1.3369	54.6
1.3402	54.6333
1.3319	54.6667
1.3297	54.7
1.3272	54.7333
1.3378	54.7667
1.3447	54.8
1.3335	54.8333
1.3299	54.8667
1.3239	54.9
1.3383	54.9333
1.341	54.9667
1.325	55
1.3342	55.0333
1.3353	55.0667
1.3307	55.1
1.3279	55.1333
1.3338	55.1667
1.3224	55.2
1.3159	55.2333
1.3193	55.2667
1.3497	55.3
1.3447	55.3333
1.3347	55.3667
1.317	55.4
1.3309	55.4333
1.3552	55.4667
1.339	55.5
1.3266	55.5333
1.3356	55.5667
1.3318	55.6
1.3321	55.6333
1.3336	55.6667
1.3396	55.7
1.3119	55.7333
1.3251	55.7667
1.3204	55.8
1.3513	55.8333
1.3457	55.8667
1.333	55.9
1.3254	55.9333
1.3373	55.9667
1.358	56
1.3383	56.0333
1.3269	56.0667
1.3363	56.1
1.3351	56.1333
1.3329	56.1667
1.3348	56.2
1.3349	56.2333
1.3132	56.2667
1.3239	56.3
1.3268	56.3333
1.3461	56.3667
1.3327	56.4
1.325	56.4333
1.3235	56.4667
1.3468	56.5
1.3393	56.5333
1.3269	56.5667
1.3283	56.6
1.3464	56.6333
1.3432	56.6667
1.3283	56.7
1.3301	56.7333
1.3396	56.7667
1.3237	56.8
1.3175	56.8333
1.3455	56.8667
1.3462	56.9
1.3443	56.9333
1.33	56.9667
1.3137	57
1.3394	57.0333
1.3502	57.0667
1.3287	57.1
1.3316	57.1333
1.3338	57.1667
1.3318	57.2
1.3314	57.2333
1.3324	57.2667
1.3176	57.3
1.325	57.3333
1.3346	57.3667
1.3416	57.4
1.3199	57.4333
1.3269	57.4667
1.3311	57.5
1.327	57.5333
1.3224	57.5667
1.3274	57.6
1.3367	57.6333
1.3324	57.6667
1.324	57.7
1.3285	57.7333
1.3444	57.7667
1.3214	57.8
1.32	57.8333
1.3185	57.8667
1.3631	57.9
1.3518	57.9333
1.3379	57.9667
1.3215	58
1.3388	58.0333
1.366	58.0667
1.3564	58.1
1.34	58.1333
1.3491	58.1667
1.3457	58.2
1.3556	58.2333
1.357	58.2667
1.3417	58.3
1.344	58.3333
1.3486	58.3667
1.3832	58.4
1.3656	58.4333
1.3484	58.4667
1.3436	58.5
1.3707	58.5333
1.3738	58.5667
1.3528	58.6
1.3609	58.6333
1.3597	58.6667
1.3609	58.7
1.3655	58.7333
1.3648	58.7667
1.3725	58.8
1.3503	58.8333
1.3674	58.8667
1.3644	58.9
1.3997	58.9333
1.3712	58.9667
1.3722	59
1.3754	59.0333
1.3844	59.0667
1.3722	59.1
1.3727	59.1333
1.3811	59.1667
1.3867	59.2
1.3748	59.2333
1.374	59.2667
1.3893	59.3
1.3732	59.3333
1.3697	59.3667
1.3651	59.4
1.398	59.4333
1.4068	59.4667
1.3895	59.5
1.3754	59.5333
1.39	59.5667
1.4092	59.6
1.3929	59.6333
1.3867	59.6667
1.4023	59.7
1.4028	59.7333
1.3959	59.7667
1.3956	59.8
1.4069	59.8333
1.3893	59.8667
1.3918	59.9
1.394	59.9333
1.424	59.9667
1.4124	60
1.4024	60.0333
1.3902	60.0667
1.4024	60.1
1.4274	60.1333
1.4166	60.1667
1.4	60.2
1.4109	60.2333
1.4105	60.2667
1.4094	60.3
1.409	60.3333
1.4066	60.3667
1.4031	60.4
1.4007	60.4333
1.4197	60.4667
1.4134	60.5
1.3993	60.5333
1.4051	60.5667
1.4015	60.6
1.4016	60.6333
1.4017	60.6667
1.4023	60.7
1.4036	60.7333
1.4019	60.7667
1.4012	60.8
1.4045	60.8333
1.4087	60.8667
1.3805	60.9
1.3955	60.9333
1.4017	60.9667
1.4201	61
1.3974	61.0333
1.3866	61.0667
1.3989	61.1
1.4192	61.1333
1.3994	61.1667
1.3928	61.2
1.4047	61.2333
1.4037	61.2667
1.3972	61.3
1.3988	61.3333
1.4046	61.3667
1.3937	61.4
1.3809	61.4333
1.388	61.4667
1.4076	61.5
1.4129	61.5333
1.3926	61.5667
1.3802	61.6
1.3961	61.6333
1.4163	61.6667
1.3957	61.7
1.3867	61.7333
1.3972	61.7667
1.3945	61.8
1.3874	61.8333
1.3874	61.8667
1.3967	61.9
1.3776	61.9333
1.3736	61.9667
1.3722	62
1.4042	62.0333
1.4035	62.0667
1.3894	62.1
1.3724	62.1333
1.3873	62.1667
1.4076	62.2
1.3835	62.2333
1.3856	62.2667
1.3815	62.3
1.3823	62.3333
1.3833	62.3667
1.3822	62.4
1.3777	62.4333
1.3571	62.4667
1.3655	62.5
1.3728	62.5333
1.3856	62.5667
1.3737	62.6
1.3625	62.6333
1.3575	62.6667
1.3748	62.7
1.3811	62.7333
1.3663	62.7667
1.3528	62.8
1.364	62.8333
1.3652	62.8667
1.3568	62.9
1.3588	62.9333
1.3632	62.9667
1.334	63
1.3446	63.0333
1.3303	63.0667
1.3652	63.1
1.3588	63.1333
1.348	63.1667
1.3366	63.2
1.3546	63.2333
1.3634	63.2667
1.34	63.3
1.3382	63.3333
1.3392	63.3667
1.3373	63.4
1.331	63.4333
1.3315	63.4667
1.3337	63.5
1.3034	63.5333
1.3138	63.5667
1.3213	63.6
1.3349	63.6333
1.3228	63.6667
1.3072	63.7
1.3053	63.7333
1.3297	63.7667
1.3169	63.8
1.3024	63.8333
1.3036	63.8667
1.3031	63.9
1.2967	63.9333
1.2923	63.9667
1.2897	64
1.2962	64.0333
1.2612	64.0667
1.2807	64.1
1.2646	64.1333
1.2697	64.1667
1.2674	64.2
1.2621	64.2333
1.269	64.2667
1.2568	64.3
1.2596	64.3333
1.2473	64.3667
1.2426	64.4
1.2394	64.4333
1.2356	64.4667
1.2288	64.5
1.2267	64.5333
1.221	64.5667
1.2246	64.6
1.1944	64.6333
1.1922	64.6667
1.1929	64.7
1.2114	64.7333
1.1915	64.7667
1.1911	64.8
1.1739	64.8333
1.1732	64.8667
1.1724	64.9
1.1699	64.9333
1.16	64.9667
1.1596	65
1.1529	65.0333
1.152	65.0667
1.142	65.1
1.1428	65.1333
1.135	65.1667
1.1179	65.2
1.1277	65.2333
1.1104	65.2667
1.1343	65.3
1.1223	65.3333
1.1104	65.3667
1.1041	65.4
1.0939	65.4333
1.1046	65.4667
1.1009	65.5
1.092	65.5333
1.0785	65.5667
1.0883	65.6
1.0835	65.6333
1.0737	65.6667
1.0718	65.7
1.0683	65.7333
1.0553	65.7667
1.0525	65.8
1.0483	65.8333
1.0614	65.8667
1.0495	65.9
1.0438	65.9333
1.0307	65.9667
1.0491	66
1.0452	66.0333
1.031	66.0667
1.026	66.1
1.0328	66.1333
1.0295	66.1667
1.0184	66.2
1.0191	66.2333
1.0211	66.2667
1.0048	66.3
1.0016	66.3333
1.0037	66.3667
0.9932	66.4
1.0127	66.4333
0.9828	66.4667
0.9823	66.5
0.9892	66.5333
0.9941	66.5667
1.0057	66.6
[truncated: 7,002 more rows]
