# Supplementary material for: Auditory feedback effect on temporal patterns during self-pacing treadmill walking
Source: PLoS One. 2025 Nov 4;20(11):e0335971. doi: 10.1371/journal.pone.0335971 (PMC12585087; doi:10.1371/journal.pone.0335971)
Supplement: S2 File — This file archive contains gait events from the two test conditions (no sound and with sound) for all included participants, as well as the validation data for the accelerometer-based gait event detection algorithm. All data files are in CSV format. A readme file is included with the details of the file format and contents. (ZIP) [file pone.0335971.s003.zip › TreadmillSoundsData/TestConditions/WithSound/BeltSpeed/Subject20_WithSoundBeltspeed.csv]

BeltSpeed	Time
1.4944	0
1.4957	0.0333
1.484	0.0667
1.4739	0.1
1.4769	0.1333
1.4936	0.1667
1.4918	0.2
1.4874	0.2333
1.4781	0.2667
1.4821	0.3
1.4859	0.3333
1.5049	0.3667
1.4957	0.4
1.4967	0.4333
1.4682	0.4667
1.467	0.5
1.4887	0.5333
1.5126	0.5667
1.5146	0.6
1.5053	0.6333
1.4849	0.6667
1.4662	0.7
1.4636	0.7333
1.4925	0.7667
1.5147	0.8
1.5173	0.8333
1.4956	0.8667
1.4837	0.9
1.4816	0.9333
1.5065	0.9667
1.4804	1
1.4873	1.0333
1.4906	1.0667
1.4997	1.1
1.5186	1.1333
1.5174	1.1667
1.5098	1.2
1.4981	1.2333
1.4889	1.2667
1.4937	1.3
1.5105	1.3333
1.5281	1.3667
1.5192	1.4
1.5067	1.4333
1.4899	1.4667
1.4948	1.5
1.5047	1.5333
1.5165	1.5667
1.5271	1.6
1.5142	1.6333
1.501	1.6667
1.5026	1.7
1.5152	1.7333
1.5126	1.7667
1.5064	1.8
1.5049	1.8333
1.5053	1.8667
1.5119	1.9
1.5193	1.9333
1.5162	1.9667
1.5092	2
1.505	2.0333
1.4912	2.0667
1.5093	2.1
1.5142	2.1333
1.5252	2.1667
1.5159	2.2
1.5041	2.2333
1.5073	2.2667
1.5141	2.3
1.5126	2.3333
1.5113	2.3667
1.5014	2.4
1.5036	2.4333
1.5074	2.4667
1.5126	2.5
1.5099	2.5333
1.5137	2.5667
1.4834	2.6
1.4865	2.6333
1.4931	2.6667
1.5162	2.7
1.5114	2.7333
1.5075	2.7667
1.4871	2.8
1.479	2.8333
1.4863	2.8667
1.5112	2.9
1.5098	2.9333
1.5039	2.9667
1.486	3
1.4717	3.0333
1.4869	3.0667
1.5122	3.1
1.505	3.1333
1.4729	3.1667
1.4676	3.2
1.4785	3.2333
1.5067	3.2667
1.5155	3.3
1.5036	3.3333
1.4893	3.3667
1.468	3.4
1.4657	3.4333
1.4929	3.4667
1.515	3.5
1.5092	3.5333
1.4953	3.5667
1.4771	3.6
1.4674	3.6333
1.4898	3.6667
1.4899	3.7
1.4974	3.7333
1.4908	3.7667
1.4778	3.8
1.4868	3.8333
1.4869	3.8667
1.4815	3.9
1.4774	3.9333
1.4774	3.9667
1.4782	4
1.486	4.0333
1.4839	4.0667
1.4826	4.1
1.4695	4.1333
1.4747	4.1667
1.4653	4.2
1.4722	4.2333
1.4749	4.2667
1.4776	4.3
1.4722	4.3333
1.4695	4.3667
1.4689	4.4
1.4788	4.4333
1.4738	4.4667
1.474	4.5
1.4673	4.5333
1.4678	4.5667
1.4688	4.6
1.4749	4.6333
1.4717	4.6667
1.4725	4.7
1.4519	4.7333
1.446	4.7667
1.4597	4.8
1.4798	4.8333
1.4755	4.8667
1.4675	4.9
1.4412	4.9333
1.4342	4.9667
1.4588	5
1.4792	5.0333
1.4708	5.0667
1.4557	5.1
1.4441	5.1333
1.4575	5.1667
1.4699	5.2
1.462	5.2333
1.4501	5.2667
1.4332	5.3
1.4386	5.3333
1.4575	5.3667
1.4769	5.4
1.4667	5.4333
1.4637	5.4667
1.4444	5.5
1.4293	5.5333
1.4349	5.5667
1.4574	5.6
1.473	5.6333
1.4629	5.6667
1.449	5.7
1.4318	5.7333
1.4304	5.7667
1.4545	5.8
1.4442	5.8333
1.4451	5.8667
1.444	5.9
1.4468	5.9333
1.4569	5.9667
1.4517	6
1.4439	6.0333
1.4413	6.0667
1.4425	6.1
1.4516	6.1333
1.4569	6.1667
1.4534	6.2
1.4452	6.2333
1.4354	6.2667
1.4432	6.3
1.4344	6.3333
1.4408	6.3667
1.4565	6.4
1.4448	6.4333
1.4376	6.4667
1.44	6.5
1.4411	6.5333
1.4403	6.5667
1.4382	6.6
1.434	6.6333
1.4348	6.6667
1.4364	6.7
1.4423	6.7333
1.4423	6.7667
1.4391	6.8
1.437	6.8333
1.4189	6.8667
1.4278	6.9
1.452	6.9333
1.4417	6.9667
1.4434	7
1.4424	7.0333
1.4427	7.0667
1.4504	7.1
1.4452	7.1333
1.4479	7.1667
1.4469	7.2
1.4478	7.2333
1.4479	7.2667
1.4458	7.3
1.4464	7.3333
1.4491	7.3667
1.4301	7.4
1.4388	7.4333
1.4476	7.4667
1.4561	7.5
1.4542	7.5333
1.453	7.5667
1.4455	7.6
1.4377	7.6333
1.4391	7.6667
1.4386	7.7
1.4547	7.7333
1.4567	7.7667
1.4531	7.8
1.4386	7.8333
1.4405	7.8667
1.4533	7.9
1.4448	7.9333
1.4438	7.9667
1.4365	8
1.4403	8.0333
1.4447	8.0667
1.4552	8.1
1.4459	8.1333
1.4405	8.1667
1.4369	8.2
1.4374	8.2333
1.4457	8.2667
1.4596	8.3
1.454	8.3333
1.4465	8.3667
1.4327	8.4
1.4409	8.4333
1.436	8.4667
1.4577	8.5
1.4546	8.5333
1.4535	8.5667
1.4376	8.6
1.4399	8.6333
1.4478	8.6667
1.4654	8.7
1.4551	8.7333
1.4507	8.7667
1.4358	8.8
1.4434	8.8333
1.4635	8.8667
1.4719	8.9
1.4588	8.9333
1.446	8.9667
1.4198	9
1.437	9.0333
1.4808	9.0667
1.4775	9.1
1.4593	9.1333
1.451	9.1667
1.4552	9.2
1.4706	9.2333
1.4641	9.2667
1.4604	9.3
1.4539	9.3333
1.4585	9.3667
1.4668	9.4
1.4765	9.4333
1.4709	9.4667
1.4655	9.5
1.437	9.5333
1.4541	9.5667
1.4684	9.6
1.4937	9.6333
1.484	9.6667
1.4722	9.7
1.4486	9.7333
1.4388	9.7667
1.4625	9.8
1.4887	9.8333
1.5	9.8667
1.4789	9.9
1.4684	9.9333
1.4689	9.9667
1.4698	10
1.4761	10.0333
1.4738	10.0667
1.4771	10.1
1.4835	10.1333
1.4778	10.1667
1.4801	10.2
1.4827	10.2333
1.4767	10.2667
1.4792	10.3
1.4846	10.3333
1.483	10.3667
1.4839	10.4
1.4845	10.4333
1.486	10.4667
1.4842	10.5
1.4885	10.5333
1.4759	10.5667
1.4819	10.6
1.4884	10.6333
1.4998	10.6667
1.4998	10.7
1.4928	10.7333
1.4903	10.7667
1.4921	10.8
1.5104	10.8333
1.5062	10.8667
1.4991	10.9
1.4962	10.9333
1.5006	10.9667
1.5194	11
1.5192	11.0333
1.5134	11.0667
1.4865	11.1
1.4914	11.1333
1.5174	11.1667
1.5415	11.2
1.5332	11.2333
1.5191	11.2667
1.4978	11.3
1.4919	11.3333
1.513	11.3667
1.5392	11.4
1.5499	11.4333
1.5286	11.4667
1.5167	11.5
1.509	11.5333
1.5326	11.5667
1.542	11.6
1.5169	11.6333
1.5179	11.6667
1.5255	11.7
1.5363	11.7333
1.5572	11.7667
1.5573	11.8
1.5419	11.8333
1.5249	11.8667
1.5187	11.9
1.5485	11.9333
1.5668	11.9667
1.5528	12
1.5391	12.0333
1.5398	12.0667
1.5573	12.1
1.5579	12.1333
1.5371	12.1667
1.5319	12.2
1.5464	12.2333
1.5532	12.2667
1.5669	12.3
1.5705	12.3333
1.5605	12.3667
1.549	12.4
1.5373	12.4333
1.5433	12.4667
1.553	12.5
1.5814	12.5333
1.5768	12.5667
1.5695	12.6
1.5469	12.6333
1.537	12.6667
1.528	12.7
1.5707	12.7333
1.5846	12.7667
1.576	12.8
1.5594	12.8333
1.5521	12.8667
1.5759	12.9
1.5724	12.9333
1.5695	12.9667
1.5711	13
1.5721	13.0333
1.5828	13.0667
1.5815	13.1
1.5814	13.1333
1.5701	13.1667
1.5722	13.2
1.5543	13.2333
1.578	13.2667
1.5921	13.3
1.5837	13.3333
1.5757	13.3667
1.5763	13.4
1.5761	13.4333
1.5943	13.4667
1.5871	13.5
1.5838	13.5333
1.5757	13.5667
1.5815	13.6
1.5859	13.6333
1.5972	13.6667
1.5881	13.7
1.578	13.7333
1.5635	13.7667
1.5811	13.8
1.6001	13.8333
1.5996	13.8667
1.5927	13.9
1.5685	13.9333
1.5614	13.9667
1.5838	14
1.6043	14.0333
1.5891	14.0667
1.5744	14.1
1.5746	14.1333
1.5916	14.1667
1.5954	14.2
1.5892	14.2333
1.5803	14.2667
1.5478	14.3
1.5592	14.3333
1.5909	14.3667
1.5953	14.4
1.5932	14.4333
1.574	14.4667
1.5543	14.5
1.5415	14.5333
1.5642	14.5667
1.5892	14.6
1.5883	14.6333
1.5703	14.6667
1.5575	14.7
1.5546	14.7333
1.5814	14.7667
1.5627	14.8
1.5595	14.8333
1.5532	14.8667
1.5673	14.9
1.5865	14.9333
1.5833	14.9667
1.5692	15
1.5492	15.0333
1.5454	15.0667
1.5718	15.1
1.5856	15.1333
1.5727	15.1667
1.5581	15.2
1.5481	15.2333
1.5594	15.2667
1.5809	15.3
1.5495	15.3333
1.5477	15.3667
1.5471	15.4
1.5492	15.4333
1.5678	15.4667
1.582	15.5
1.571	15.5333
1.5596	15.5667
1.5407	15.6
1.5425	15.6333
1.5652	15.6667
1.5779	15.7
1.5711	15.7333
1.5551	15.7667
1.5377	15.8
1.5356	15.8333
1.558	15.8667
1.5639	15.9
1.5606	15.9333
1.5455	15.9667
1.5507	16
1.5504	16.0333
1.5456	16.0667
1.5514	16.1
1.549	16.1333
1.5493	16.1667
1.542	16.2
1.5469	16.2333
1.5463	16.2667
1.5423	16.3
1.5438	16.3333
1.5306	16.3667
1.5193	16.4
1.5329	16.4333
1.5449	16.4667
1.5425	16.5
1.5407	16.5333
1.5314	16.5667
1.513	16.6
1.5148	16.6333
1.5173	16.6667
1.5371	16.7
1.5343	16.7333
1.5256	16.7667
1.51	16.8
1.5051	16.8333
1.5323	16.8667
1.5129	16.9
1.5075	16.9333
1.5016	16.9667
1.5177	17
1.5415	17.0333
1.531	17.0667
1.5152	17.1
1.4945	17.1333
1.5013	17.1667
1.5296	17.2
1.5346	17.2333
1.5153	17.2667
1.5026	17.3
1.5083	17.3333
1.5216	17.3667
1.5167	17.4
1.4845	17.4333
1.4937	17.4667
1.5124	17.5
1.5254	17.5333
1.5179	17.5667
1.5136	17.6
1.4885	17.6333
1.4811	17.6667
1.4894	17.7
1.5178	17.7333
1.5176	17.7667
1.5138	17.8
1.498	17.8333
1.4794	17.8667
1.4845	17.9
1.5097	17.9333
1.4981	17.9667
1.4849	18
1.4943	18.0333
1.5088	18.0667
1.5111	18.1
1.5006	18.1333
1.4863	18.1667
1.4768	18.2
1.4988	18.2333
1.5078	18.2667
1.4996	18.3
1.4831	18.3333
1.4847	18.3667
1.4992	18.4
1.4982	18.4333
1.4919	18.4667
1.4584	18.5
1.4641	18.5333
1.4895	18.5667
1.5049	18.6
1.4949	18.6333
1.4923	18.6667
1.4661	18.7
1.4533	18.7333
1.4559	18.7667
1.4858	18.8
1.4984	18.8333
1.4841	18.8667
1.4669	18.9
1.4547	18.9333
1.4785	18.9667
1.466	19
1.4601	19.0333
1.4726	19.0667
1.477	19.1
1.4725	19.1333
1.4707	19.1667
1.4587	19.2
1.4575	19.2333
1.4628	19.2667
1.472	19.3
1.4673	19.3333
1.4573	19.3667
1.4505	19.4
1.4609	19.4333
1.4694	19.4667
1.4656	19.5
1.4483	19.5333
1.4242	19.5667
1.4527	19.6
1.4589	19.6333
1.47	19.6667
1.4688	19.7
1.4569	19.7333
1.4352	19.7667
1.4223	19.8
1.4385	19.8333
1.4682	19.8667
1.463	19.9
1.4411	19.9333
1.4337	19.9667
1.446	20
1.4363	20.0333
1.4386	20.0667
1.4216	20.1
1.444	20.1333
1.4448	20.1667
1.4501	20.2
1.4445	20.2333
1.4308	20.2667
1.4162	20.3
1.421	20.3333
1.4401	20.3667
1.4484	20.4
1.442	20.4333
1.4303	20.4667
1.4122	20.5
1.4199	20.5333
1.4457	20.5667
1.4238	20.6
1.4357	20.6333
1.4328	20.6667
1.4185	20.7
1.4341	20.7333
1.4432	20.7667
1.4328	20.8
1.4336	20.8333
1.4173	20.8667
1.4228	20.9
1.4256	20.9333
1.4422	20.9667
1.4382	21
1.4284	21.0333
1.4168	21.0667
1.4195	21.1
1.4159	21.1333
1.4419	21.1667
1.4426	21.2
1.4327	21.2333
1.4236	21.2667
1.4273	21.3
1.4494	21.3333
1.446	21.3667
1.4413	21.4
1.4315	21.4333
1.4335	21.4667
1.4417	21.5
1.4634	21.5333
1.4548	21.5667
1.4506	21.6
1.4204	21.6333
1.4117	21.6667
1.4576	21.7
1.4814	21.7333
1.4705	21.7667
1.4587	21.8
1.4358	21.8333
1.4354	21.8667
1.4651	21.9
1.4864	21.9333
1.4833	21.9667
1.4618	22
1.4604	22.0333
1.4745	22.0667
1.4766	22.1
1.4792	22.1333
1.4469	22.1667
1.4562	22.2
1.4734	22.2333
1.4934	22.2667
1.4954	22.3
1.4885	22.3333
1.4674	22.3667
1.4638	22.4
1.4685	22.4333
1.4905	22.4667
1.5091	22.5
1.4975	22.5333
1.4846	22.5667
1.4711	22.6
1.477	22.6333
1.5076	22.6667
1.498	22.7
1.4924	22.7333
1.4993	22.7667
1.4869	22.8
1.4986	22.8333
1.518	22.8667
1.514	22.9
1.5023	22.9333
1.506	22.9667
1.5099	23
1.5286	23.0333
1.5209	23.0667
1.5119	23.1
1.5098	23.1333
1.5176	23.1667
1.5336	23.2
1.5157	23.2333
1.5089	23.2667
1.52	23.3
1.5359	23.3333
1.5521	23.3667
1.5424	23.4
1.5255	23.4333
1.51	23.4667
1.5213	23.5
1.5489	23.5333
1.5584	23.5667
1.5431	23.6
1.5295	23.6333
1.5262	23.6667
1.551	23.7
1.5521	23.7333
1.5254	23.7667
1.5245	23.8
1.5352	23.8333
1.5547	23.8667
1.5649	23.9
1.5553	23.9333
1.5406	23.9667
1.5233	24
1.5366	24.0333
1.5658	24.0667
1.5603	24.1
1.5413	24.1333
1.5366	24.1667
1.549	24.2
1.5562	24.2333
1.5428	24.2667
1.521	24.3
1.5338	24.3333
1.5552	24.3667
1.5566	24.4
1.5477	24.4333
1.5251	24.4667
1.5145	24.5
1.541	24.5333
1.5564	24.5667
1.5419	24.6
1.5283	24.6333
1.5344	24.6667
1.5351	24.7
1.5336	24.7333
1.5256	24.7667
1.5199	24.8
1.5058	24.8333
1.5214	24.8667
1.5377	24.9
1.528	24.9333
1.522	24.9667
1.5225	25
1.5165	25.0333
1.5177	25.0667
1.5166	25.1
1.515	25.1333
1.516	25.1667
1.5156	25.2
1.5097	25.2333
1.5092	25.2667
1.5108	25.3
1.4911	25.3333
1.5017	25.3667
1.4967	25.4
1.5061	25.4333
1.5068	25.4667
1.5043	25.5
1.4935	25.5333
1.491	25.5667
1.4907	25.6
1.4981	25.6333
1.4997	25.6667
1.4988	25.7
1.4926	25.7333
1.4812	25.7667
1.4856	25.8
1.4918	25.8333
1.4741	25.8667
1.4799	25.9
1.4685	25.9333
1.4772	25.9667
1.479	26
1.4751	26.0333
1.4729	26.0667
1.4698	26.1
1.4598	26.1333
1.461	26.1667
1.4647	26.2
1.4663	26.2333
1.4664	26.2667
1.4661	26.3
1.4484	26.3333
1.4507	26.3667
1.4425	26.4
1.4546	26.4333
1.4445	26.4667
1.4591	26.5
1.442	26.5333
1.4437	26.5667
1.4478	26.6
1.4513	26.6333
1.447	26.6667
1.4401	26.7
1.4311	26.7333
1.4362	26.7667
1.4398	26.8
1.4463	26.8333
1.4409	26.8667
1.428	26.9
1.4191	26.9333
1.409	26.9667
1.4289	27
1.4455	27.0333
1.4449	27.0667
1.4283	27.1
1.4224	27.1333
1.426	27.1667
1.4388	27.2
1.4333	27.2333
1.4295	27.2667
1.414	27.3
1.4186	27.3333
1.4267	27.3667
1.4373	27.4
1.4313	27.4333
1.4175	27.4667
1.3905	27.5
1.4091	27.5333
1.4278	27.5667
1.4425	27.6
1.4398	27.6333
1.4224	27.6667
1.4031	27.7
1.391	27.7333
1.4136	27.7667
1.4381	27.8
1.4335	27.8333
1.4126	27.8667
1.4065	27.9
1.4193	27.9333
1.4313	27.9667
1.4198	28
1.4022	28.0333
1.3947	28.0667
1.4195	28.1
1.4418	28.1333
1.4394	28.1667
1.428	28.2
1.4062	28.2333
1.3949	28.2667
1.405	28.3
1.434	28.3333
1.4474	28.3667
1.4377	28.4
1.4203	28.4333
1.4046	28.4667
1.4054	28.5
1.4396	28.5333
1.424	28.5667
1.4304	28.6
1.4126	28.6333
1.4224	28.6667
1.4334	28.7
1.4442	28.7333
1.437	28.7667
1.4266	28.8
1.4126	28.8333
1.4203	28.8667
1.4415	28.9
1.452	28.9333
1.4386	28.9667
1.4239	29
1.4185	29.0333
1.4296	29.0667
1.4294	29.1
1.442	29.1333
1.4446	29.1667
1.4292	29.2
1.435	29.2333
1.4364	29.2667
1.4304	29.3
1.435	29.3333
1.4373	29.3667
1.4381	29.4
1.4376	29.4333
1.4384	29.4667
1.4379	29.5
1.4412	29.5333
1.4446	29.5667
1.4395	29.6
1.4297	29.6333
1.4394	29.6667
1.4471	29.7
1.452	29.7333
1.4614	29.7667
1.4591	29.8
1.457	29.8333
1.4568	29.8667
1.4549	29.9
1.4716	29.9333
1.4726	29.9667
1.4655	30
1.4672	30.0333
1.4685	30.0667
1.4837	30.1
1.4788	30.1333
1.4541	30.1667
1.4541	30.2
1.487	30.2333
1.4866	30.2667
1.5071	30.3
1.4905	30.3333
1.4828	30.3667
1.4625	30.4
1.4665	30.4333
1.484	30.4667
1.5123	30.5
1.5179	30.5333
1.5	30.5667
1.484	30.6
1.4716	30.6333
1.4748	30.6667
1.5062	30.7
1.5174	30.7333
1.5017	30.7667
1.4994	30.8
1.5078	30.8333
1.5171	30.8667
1.5099	30.9
1.5087	30.9333
1.5071	30.9667
1.509	31
1.5236	31.0333
1.5269	31.0667
1.5237	31.1
1.5127	31.1333
1.5179	31.1667
1.4963	31.2
1.5228	31.2333
1.5364	31.2667
1.5341	31.3
1.5304	31.3333
1.5267	31.3667
1.5258	31.4
1.5459	31.4333
1.544	31.4667
1.5392	31.5
1.5337	31.5333
1.536	31.5667
1.5392	31.6
1.5564	31.6333
1.5583	31.6667
1.5417	31.7
1.53	31.7333
1.5344	31.7667
1.5503	31.8
1.5767	31.8333
1.5684	31.8667
1.5553	31.9
1.5365	31.9333
1.5426	31.9667
1.5674	32
1.5842	32.0333
1.5696	32.0667
1.5524	32.1
1.5538	32.1333
1.5756	32.1667
1.5735	32.2
1.5488	32.2333
1.5494	32.2667
1.5626	32.3
1.5882	32.3333
1.5823	32.3667
1.5771	32.4
1.5531	32.4333
1.548	32.4667
1.5582	32.5
1.5856	32.5333
1.5922	32.5667
1.5803	32.6
1.5654	32.6333
1.5519	32.6667
1.5627	32.7
1.5972	32.7333
1.5738	32.7667
1.5676	32.8
1.5651	32.8333
1.5834	32.8667
1.6071	32.9
1.5977	32.9333
1.5785	32.9667
1.5615	33
1.5635	33.0333
1.5962	33.0667
1.6012	33.1
1.5805	33.1333
1.5765	33.1667
1.582	33.2
1.5781	33.2333
1.5759	33.2667
1.561	33.3
1.5684	33.3333
1.5823	33.3667
1.5819	33.4
1.5807	33.4333
1.568	33.4667
1.5652	33.5
1.5656	33.5333
1.5759	33.5667
1.5808	33.6
1.5765	33.6333
1.5688	33.6667
1.5594	33.7
1.5642	33.7333
1.5716	33.7667
1.5724	33.8
1.5558	33.8333
1.5497	33.8667
1.5601	33.9
1.5744	33.9333
1.5885	33.9667
1.5739	34
1.5555	34.0333
1.5449	34.0667
1.5711	34.1
1.5859	34.1333
1.5711	34.1667
1.5574	34.2
1.5607	34.2333
1.57	34.2667
1.5661	34.3
1.5442	34.3333
1.5377	34.3667
1.5577	34.4
1.566	34.4333
1.5685	34.4667
1.5548	34.5
1.5301	34.5333
1.524	34.5667
1.5446	34.6
1.5632	34.6333
1.5532	34.6667
1.5411	34.7
1.5266	34.7333
1.5352	34.7667
1.5539	34.8
1.551	34.8333
1.5217	34.8667
1.5188	34.9
1.5214	34.9333
1.5537	34.9667
1.5467	35
1.529	35.0333
1.5125	35.0667
1.5168	35.1
1.5449	35.1333
1.5393	35.1667
1.523	35.2
1.5129	35.2333
1.5233	35.2667
1.5376	35.3
1.5277	35.3333
1.5165	35.3667
1.4854	35.4
1.5059	35.4333
1.5309	35.4667
1.5259	35.5
1.514	35.5333
1.4995	35.5667
1.5068	35.6
1.519	35.6333
1.5168	35.6667
1.5124	35.7
1.4933	35.7333
1.4909	35.7667
1.5035	35.8
1.5135	35.8333
1.5062	35.8667
1.4932	35.9
1.4526	35.9333
1.4885	35.9667
1.513	36
1.5012	36.0333
1.4864	36.0667
1.4828	36.1
1.4966	36.1333
1.5032	36.1667
1.4916	36.2
1.4794	36.2333
1.4833	36.2667
1.4962	36.3
1.4916	36.3333
1.4831	36.3667
1.4711	36.4
1.4703	36.4333
1.4723	36.4667
1.4825	36.5
1.4888	36.5333
1.4682	36.5667
1.4744	36.6
1.47	36.6333
1.4691	36.6667
1.468	36.7
1.4603	36.7333
1.4601	36.7667
1.4618	36.8
1.461	36.8333
1.4628	36.8667
1.4526	36.9
1.4526	36.9333
1.4384	36.9667
1.4447	37
1.441	37.0333
1.4431	37.0667
1.4492	37.1
1.4347	37.1333
1.4283	37.1667
1.4361	37.2
1.4366	37.2333
1.4318	37.2667
1.4203	37.3
1.4218	37.3333
1.4291	37.3667
1.431	37.4
1.423	37.4333
1.4086	37.4667
1.4096	37.5
1.4097	37.5333
1.416	37.5667
1.4236	37.6
1.4164	37.6333
1.4007	37.6667
1.4063	37.7
1.412	37.7333
1.4096	37.7667
1.4058	37.8
1.3916	37.8333
1.3948	37.8667
1.4062	37.9
1.4055	37.9333
1.3999	37.9667
1.3822	38
1.3876	38.0333
1.3863	38.0667
1.3925	38.1
1.3943	38.1333
1.3823	38.1667
1.3854	38.2
1.3878	38.2333
1.3842	38.2667
1.3807	38.3
1.3787	38.3333
1.3812	38.3667
1.3834	38.4
1.3828	38.4333
1.3789	38.4667
1.3717	38.5
1.3751	38.5333
1.3818	38.5667
1.3631	38.6
1.3634	38.6333
1.3654	38.6667
1.3733	38.7
1.3743	38.7333
1.3634	38.7667
1.364	38.8
1.3692	38.8333
1.3727	38.8667
1.3692	38.9
1.3613	38.9333
1.3626	38.9667
1.3735	39
1.374	39.0333
1.3708	39.0667
1.3583	39.1
1.3456	39.1333
1.3677	39.1667
1.3832	39.2
1.3785	39.2333
1.3633	39.2667
1.3615	39.3
1.3732	39.3333
1.3844	39.3667
1.3745	39.4
1.3632	39.4333
1.3656	39.4667
1.3762	39.5
1.3934	39.5333
1.3834	39.5667
1.3779	39.6
1.3556	39.6333
1.3565	39.6667
1.3779	39.7
1.4074	39.7333
1.3971	39.7667
1.384	39.8
1.3753	39.8333
1.3878	39.8667
1.4105	39.9
1.4047	39.9333
1.3879	39.9667
1.39	40
1.4008	40.0333
1.4194	40.0667
1.4054	40.1
1.3964	40.1333
1.3821	40.1667
1.3975	40.2
1.4217	40.2333
1.4188	40.2667
1.4086	40.3
1.4119	40.3333
1.4247	40.3667
1.4205	40.4
1.4163	40.4333
1.4172	40.4667
1.4168	40.5
1.432	40.5333
1.437	40.5667
1.4329	40.6
1.4249	40.6333
1.4275	40.6667
1.412	40.7
1.4297	40.7333
1.4422	40.7667
1.4521	40.8
1.4371	40.8333
1.4404	40.8667
1.4487	40.9
1.4491	40.9333
1.4466	40.9667
1.4474	41
1.4479	41.0333
1.4643	41.0667
1.4618	41.1
1.4588	41.1333
1.4575	41.1667
1.4633	41.2
1.4634	41.2333
1.4641	41.2667
1.4668	41.3
1.4737	41.3333
1.4855	41.3667
1.4765	41.4
1.4754	41.4333
1.474	41.4667
1.4726	41.5
1.4919	41.5333
1.4975	41.5667
1.4883	41.6
1.4837	41.6333
1.486	41.6667
1.4889	41.7
1.514	41.7333
1.4869	41.7667
1.4904	41.8
1.4955	41.8333
1.4983	41.8667
1.514	41.9
1.5264	41.9333
1.5108	41.9667
1.5013	42
1.5064	42.0333
1.5278	42.0667
1.5347	42.1
1.5233	42.1333
1.5101	42.1667
1.5125	42.2
1.5386	42.2333
1.5359	42.2667
1.5076	42.3
1.5137	42.3333
1.5374	42.3667
1.5527	42.4
1.5444	42.4333
1.5321	42.4667
1.5173	42.5
1.5255	42.5333
1.5502	42.5667
1.5594	42.6
1.5482	42.6333
1.5327	42.6667
1.5282	42.7
1.537	42.7333
1.5612	42.7667
1.5601	42.8
1.5321	42.8333
1.5197	42.8667
1.5379	42.9
1.5686	42.9333
1.5587	42.9667
1.5379	43
1.5319	43.0333
1.5498	43.0667
1.5679	43.1
1.5534	43.1333
1.5379	43.1667
1.5361	43.2
1.5594	43.2333
1.564	43.2667
1.5535	43.3
1.5333	43.3333
1.5208	43.3667
1.5523	43.4
1.5658	43.4333
1.5608	43.4667
1.5483	43.5
1.5459	43.5333
1.5577	43.5667
1.5559	43.6
1.5549	43.6333
1.5488	43.6667
1.5374	43.7
1.5471	43.7333
1.551	43.7667
1.5496	43.8
1.5452	43.8333
1.5229	43.8667
1.5163	43.9
1.5437	43.9333
1.5447	43.9667
1.5418	44
1.5259	44.0333
1.5284	44.0667
1.5444	44.1
1.5374	44.1333
1.5265	44.1667
1.5232	44.2
1.533	44.2333
1.5393	44.2667
1.5363	44.3
1.5223	44.3333
1.5112	44.3667
1.524	44.4
1.5158	44.4333
1.5154	44.4667
1.52	44.5
1.51	44.5333
1.5165	44.5667
1.5108	44.6
1.5113	44.6333
1.5125	44.6667
1.5105	44.7
1.5039	44.7333
1.5052	44.7667
1.5039	44.8
1.5034	44.8333
1.5029	44.8667
1.4917	44.9
1.4923	44.9333
1.4767	44.9667
1.4836	45
1.4925	45.0333
1.4848	45.0667
1.4837	45.1
1.4766	45.1333
1.4743	45.1667
1.4738	45.2
1.4715	45.2333
1.4723	45.2667
1.4626	45.3
1.4614	45.3333
1.4638	45.3667
1.4592	45.4
1.4604	45.4333
1.4508	45.4667
1.4252	45.5
1.4396	45.5333
1.4511	45.5667
1.4528	45.6
1.4438	45.6333
1.4209	45.6667
1.417	45.7
1.4437	45.7333
1.4419	45.7667
1.4278	45.8
1.4174	45.8333
1.427	45.8667
1.4342	45.9
1.4297	45.9333
1.4218	45.9667
1.4097	46
1.4012	46.0333
1.4173	46.0667
1.4199	46.1
1.41	46.1333
1.4001	46.1667
1.4073	46.2
1.4086	46.2333
1.4054	46.2667
1.3929	46.3
1.3961	46.3333
1.4006	46.3667
1.3996	46.4
1.3977	46.4333
1.3806	46.4667
1.382	46.5
1.395	46.5333
1.369	46.5667
1.3834	46.6
1.378	46.6333
1.3788	46.6667
1.3778	46.7
1.3674	46.7333
1.369	46.7667
1.3705	46.8
1.372	46.8333
1.3703	46.8667
1.3607	46.9
1.3622	46.9333
1.3676	46.9667
1.368	47
1.3625	47.0333
1.3552	47.0667
1.3392	47.1
1.3515	47.1333
1.362	47.1667
1.3601	47.2
1.3504	47.2333
1.353	47.2667
1.3551	47.3
1.355	47.3333
1.3516	47.3667
1.3448	47.4
1.3476	47.4333
1.3509	47.4667
1.3535	47.5
1.3525	47.5333
1.3433	47.5667
1.3404	47.6
1.3291	47.6333
1.3368	47.6667
1.3481	47.7
1.3576	47.7333
1.3484	47.7667
1.3442	47.8
1.3454	47.8333
1.3526	47.8667
1.3479	47.9
1.3439	47.9333
1.3435	47.9667
1.3478	48
1.3534	48.0333
1.3514	48.0667
1.3407	48.1
1.3428	48.1333
1.3456	48.1667
1.3411	48.2
1.3386	48.2333
1.3333	48.2667
1.3462	48.3
1.3392	48.3333
1.3348	48.3667
1.3383	48.4
1.3412	48.4333
1.336	48.4667
1.3369	48.5
1.336	48.5333
1.3373	48.5667
1.3427	48.6
1.3427	48.6333
1.3449	48.6667
1.3281	48.7
1.3296	48.7333
1.3364	48.7667
1.349	48.8
1.3481	48.8333
1.3499	48.8667
1.3307	48.9
1.3354	48.9333
1.3364	48.9667
1.359	49
1.353	49.0333
1.3515	49.0667
1.3346	49.1
1.3392	49.1333
1.3443	49.1667
1.369	49.2
1.3469	49.2333
1.3504	49.2667
1.3377	49.3
1.3395	49.3333
1.3474	49.3667
1.3664	49.4
1.3862	49.4333
1.3755	49.4667
1.3576	49.5
1.3407	49.5333
1.3423	49.5667
1.3657	49.6
1.3904	49.6333
1.389	49.6667
1.3725	49.7
1.3574	49.7333
1.3376	49.7667
1.3763	49.8
1.3831	49.8333
1.3838	49.8667
1.3731	49.9
1.3715	49.9333
1.3862	49.9667
1.4031	50
1.3851	50.0333
1.3834	50.0667
1.3875	50.1
1.3986	50.1333
1.3978	50.1667
1.3929	50.2
1.3848	50.2333
1.3876	50.2667
1.4019	50.3
1.3906	50.3333
1.3912	50.3667
1.3985	50.4
1.4016	50.4333
1.4123	50.4667
1.4117	50.5
1.4037	50.5333
1.4039	50.5667
1.4019	50.6
1.4064	50.6333
1.4259	50.6667
1.4243	50.7
1.4204	50.7333
1.4061	50.7667
1.4113	50.8
1.4126	50.8333
1.431	50.8667
1.419	50.9
1.4188	50.9333
1.4166	50.9667
1.43	51
1.433	51.0333
1.4255	51.0667
1.4279	51.1
1.4261	51.1333
1.4376	51.1667
1.4436	51.2
1.4402	51.2333
1.4375	51.2667
1.4334	51.3
1.4363	51.3333
1.4402	51.3667
1.4387	51.4
1.4403	51.4333
1.4485	51.4667
1.4447	51.5
1.447	51.5333
1.4501	51.5667
1.4459	51.6
1.4464	51.6333
1.4517	51.6667
1.4527	51.7
1.4513	51.7333
1.4537	51.7667
1.4554	51.8
1.4519	51.8333
1.463	51.8667
1.4449	51.9
1.4492	51.9333
1.4604	51.9667
1.4637	52
1.4677	52.0333
1.4579	52.0667
1.4495	52.1
1.4545	52.1333
1.4671	52.1667
1.4769	52.2
1.4666	52.2333
1.4563	52.2667
1.4543	52.3
1.4602	52.3333
1.4811	52.3667
1.4902	52.4
1.464	52.4333
1.4518	52.4667
1.4512	52.5
1.4683	52.5333
1.4886	52.5667
1.5041	52.6
1.49	52.6333
1.4764	52.6667
1.4571	52.7
1.4519	52.7333
1.477	52.7667
1.5025	52.8
1.5134	52.8333
1.492	52.8667
1.4787	52.9
1.4949	52.9333
1.4764	52.9667
1.4974	53
1.5214	53.0333
1.5095	53.0667
1.5066	53.1
1.505	53.1333
1.5191	53.1667
1.5315	53.2
1.5191	53.2333
1.5096	53.2667
1.5132	53.3
1.528	53.3333
1.541	53.3667
1.53	53.4
1.5117	53.4333
1.5119	53.4667
1.514	53.5
1.5375	53.5333
1.5459	53.5667
1.5332	53.6
1.5198	53.6333
1.5237	53.6667
1.5415	53.7
1.5442	53.7333
1.5377	53.7667
1.5249	53.8
1.5262	53.8333
1.5411	53.8667
1.5591	53.9
1.5475	53.9333
1.5341	53.9667
1.5181	54
1.5363	54.0333
1.5565	54.0667
1.5615	54.1
1.5488	54.1333
1.5374	54.1667
1.543	54.2
1.5637	54.2333
1.5597	54.2667
1.5517	54.3
1.5452	54.3333
1.5496	54.3667
1.5606	54.4
1.5698	54.4333
1.5648	54.4667
1.5533	54.5
1.5401	54.5333
1.5359	54.5667
1.554	54.6
1.5749	54.6333
1.5693	54.6667
1.5618	54.7
1.537	54.7333
1.5432	54.7667
1.5639	54.8
1.579	54.8333
1.5651	54.8667
1.549	54.9
1.5415	54.9333
1.5635	54.9667
1.5762	55
1.5662	55.0333
1.5423	55.0667
1.5347	55.1
1.567	55.1333
1.5792	55.1667
1.5805	55.2
1.567	55.2333
1.5435	55.2667
1.5335	55.3
1.5503	55.3333
1.5772	55.3667
1.5766	55.4
1.5654	55.4333
1.5491	55.4667
1.5478	55.5
1.5693	55.5333
1.5778	55.5667
1.5515	55.6
1.5458	55.6333
1.547	55.6667
1.5575	55.7
1.5823	55.7333
1.5832	55.7667
1.572	55.8
1.5563	55.8333
1.5394	55.8667
1.5562	55.9
1.5855	55.9333
1.5835	55.9667
1.5636	56
1.5567	56.0333
1.5682	56.0667
1.5691	56.1
1.5479	56.1333
1.5538	56.1667
1.5642	56.2
1.5713	56.2333
1.5739	56.2667
1.5696	56.3
1.5578	56.3333
1.5476	56.3667
1.5519	56.4
1.5579	56.4333
1.5756	56.4667
1.5676	56.5
1.5703	56.5333
1.5516	56.5667
1.5417	56.6
1.5561	56.6333
1.5484	56.6667
1.5551	56.7
1.5581	56.7333
1.5627	56.7667
1.535	56.8
1.5428	56.8333
1.549	56.8667
1.5438	56.9
1.5399	56.9333
1.5379	56.9667
1.5405	57
1.5404	57.0333
1.5423	57.0667
1.5352	57.1
1.5218	57.1333
1.5322	57.1667
1.5105	57.2
1.5224	57.2333
1.527	57.2667
1.5187	57.3
1.5176	57.3333
1.5145	57.3667
1.5072	57.4
1.5088	57.4333
1.5043	57.4667
1.5011	57.5
1.5029	57.5333
1.4986	57.5667
1.498	57.6
1.5002	57.6333
1.4952	57.6667
1.4922	57.7
1.4674	57.7333
1.4787	57.7667
1.4893	57.8
1.4937	57.8333
1.4849	57.8667
1.4828	57.9
1.479	57.9333
1.4754	57.9667
1.4757	58
1.4718	58.0333
1.4721	58.0667
1.4716	58.1
1.4635	58.1333
1.4682	58.1667
1.4604	58.2
1.4671	58.2333
1.4408	58.2667
1.4504	58.3
1.4525	58.3333
1.4614	58.3667
1.4644	58.4
1.4632	58.4333
1.4587	58.4667
1.4552	58.5
1.4451	58.5333
1.4503	58.5667
1.4465	58.6
1.4515	58.6333
1.45	58.6667
1.4491	58.7
1.4345	58.7333
1.4439	58.7667
1.4216	58.8
1.4287	58.8333
1.437	58.8667
1.4374	58.9
1.4307	58.9333
1.4287	58.9667
1.4181	59
1.4214	59.0333
1.4223	59.0667
1.4211	59.1
1.417	59.1333
1.4045	59.1667
1.4118	59.2
1.4106	59.2333
1.4136	59.2667
1.4127	59.3
1.3944	59.3333
1.3838	59.3667
1.3895	59.4
1.4069	59.4333
1.4091	59.4667
1.4091	59.5
1.4012	59.5333
1.3844	59.5667
1.3829	59.6
1.3843	59.6333
1.4016	59.6667
1.4061	59.7
1.4012	59.7333
1.3892	59.7667
1.3703	59.8
1.3787	59.8333
1.3932	59.8667
1.3865	59.9
1.3821	59.9333
1.3771	59.9667
1.3764	60
1.3933	60.0333
1.3818	60.0667
1.3776	60.1
1.3748	60.1333
1.3761	60.1667
1.3845	60.2
1.3894	60.2333
1.3849	60.2667
1.3775	60.3
1.3642	60.3333
1.3727	60.3667
1.38	60.4
1.3689	60.4333
1.3737	60.4667
1.3769	60.5
1.3573	60.5333
1.3664	60.5667
1.3642	60.6
1.365	60.6333
1.3625	60.6667
1.3537	60.7
1.3519	60.7333
1.3553	60.7667
1.3592	60.8
1.3627	60.8333
1.3587	60.8667
1.3449	60.9
1.3489	60.9333
1.3388	60.9667
1.3524	61
1.3536	61.0333
1.3508	61.0667
1.3419	61.1
1.3483	61.1333
1.3545	61.1667
1.3508	61.2
1.346	61.2333
1.3348	61.2667
1.3408	61.3
1.3405	61.3333
1.3542	61.3667
1.35	61.4
1.3468	61.4333
1.3322	61.4667
1.3211	61.5
1.3354	61.5333
1.3498	61.5667
1.3543	61.6
1.3535	61.6333
1.329	61.6667
1.3179	61.7
1.3264	61.7333
1.3492	61.7667
1.3588	61.8
1.3409	61.8333
1.3257	61.8667
1.3203	61.9
1.3501	61.9333
1.3554	61.9667
1.3459	62
1.3104	62.0333
1.3281	62.0667
1.347	62.1
1.3544	62.1333
1.3517	62.1667
1.3394	62.2
1.3402	62.2333
1.344	62.2667
1.359	62.3
1.3514	62.3333
1.3519	62.3667
1.3386	62.4
1.3456	62.4333
1.3506	62.4667
1.362	62.5
1.3601	62.5333
1.3383	62.5667
1.3327	62.6
1.3397	62.6333
1.3528	62.6667
1.3718	62.7
1.3672	62.7333
1.3562	62.7667
1.3381	62.8
1.3416	62.8333
1.3592	62.8667
1.3825	62.9
1.3693	62.9333
1.3537	62.9667
1.3459	63
1.3719	63.0333
1.3804	63.0667
1.3614	63.1
1.3482	63.1333
1.36	63.1667
1.3805	63.2
1.3899	63.2333
1.3847	63.2667
1.373	63.3
1.3487	63.3333
1.3523	63.3667
1.3713	63.4
1.3963	63.4333
1.3928	63.4667
1.3815	63.5
1.3641	63.5333
1.3531	63.5667
1.3665	63.6
1.3984	63.6333
1.3842	63.6667
1.3746	63.7
1.366	63.7333
1.3711	63.7667
1.3833	63.8
1.4046	63.8333
1.3966	63.8667
1.3823	63.9
1.3652	63.9333
1.3725	63.9667
1.4	64
1.4052	64.0333
1.3923	64.0667
1.376	64.1
1.3774	64.1333
1.4021	64.1667
1.3856	64.2
1.3919	64.2333
1.3768	64.2667
1.3778	64.3
1.3842	64.3333
1.3946	64.3667
1.3965	64.4
1.3903	64.4333
1.3788	64.4667
1.3749	64.5
1.3799	64.5333
1.3957	64.5667
1.4043	64.6
1.3971	64.6333
1.3886	64.6667
1.375	64.7
1.3621	64.7333
1.3825	64.7667
1.3976	64.8
1.4027	64.8333
1.392	64.8667
1.3786	64.9
1.3909	64.9333
1.406	64.9667
1.3961	65
1.3903	65.0333
1.3938	65.0667
1.395	65.1
1.4133	65.1333
1.4064	65.1667
1.4052	65.2
1.3917	65.2333
1.3803	65.2667
1.3813	65.3
1.416	65.3333
1.4201	65.3667
1.4213	65.4
1.3977	65.4333
1.3911	65.4667
1.3935	65.5
1.4122	65.5333
1.4318	65.5667
1.4243	65.6
1.4136	65.6333
1.3972	65.6667
1.3932	65.7
1.4182	65.7333
1.438	65.7667
1.4146	65.8
1.4008	65.8333
1.4021	65.8667
1.4242	65.9
1.45	65.9333
1.4317	65.9667
1.4133	66
1.4048	66.0333
1.4311	66.0667
1.4434	66.1
1.436	66.1333
1.4213	66.1667
1.4215	66.2
1.4276	66.2333
1.4487	66.2667
1.4456	66.3
1.4243	66.3333
1.4139	66.3667
1.4173	66.4
1.4346	66.4333
1.4609	66.4667
1.4544	66.5
1.4478	66.5333
1.4294	66.5667
1.4146	66.6
[truncated: 7,002 more rows]
