# Supplementary material for: Auditory feedback effect on temporal patterns during self-pacing treadmill walking
Source: PLoS One. 2025 Nov 4;20(11):e0335971. doi: 10.1371/journal.pone.0335971 (PMC12585087; doi:10.1371/journal.pone.0335971)
Supplement: S2 File — This file archive contains gait events from the two test conditions (no sound and with sound) for all included participants, as well as the validation data for the accelerometer-based gait event detection algorithm. All data files are in CSV format. A readme file is included with the details of the file format and contents. (ZIP) [file pone.0335971.s003.zip › TreadmillSoundsData/TestConditions/WithSound/BeltSpeed/Subject21_WithSoundBeltspeed.csv]

BeltSpeed	Time
1.2789	0
1.2926	0.0333
1.2992	0.0667
1.2854	0.1
1.2654	0.1333
1.259	0.1667
1.2864	0.2
1.2917	0.2333
1.2722	0.2667
1.2781	0.3
1.2661	0.3333
1.2689	0.3667
1.2678	0.4
1.2666	0.4333
1.2702	0.4667
1.2424	0.5
1.2499	0.5333
1.2531	0.5667
1.2668	0.6
1.2703	0.6333
1.2585	0.6667
1.2373	0.7
1.2383	0.7333
1.249	0.7667
1.2697	0.8
1.2639	0.8333
1.2542	0.8667
1.2365	0.9
1.2336	0.9333
1.2558	0.9667
1.2777	1
1.2449	1.0333
1.2414	1.0667
1.2274	1.1
1.2561	1.1333
1.278	1.1667
1.2564	1.2
1.2423	1.2333
1.247	1.2667
1.2624	1.3
1.2528	1.3333
1.2502	1.3667
1.252	1.4
1.2601	1.4333
1.2611	1.4667
1.2587	1.5
1.2459	1.5333
1.2502	1.5667
1.2388	1.6
1.2531	1.6333
1.2569	1.6667
1.253	1.7
1.2499	1.7333
1.2503	1.7667
1.2507	1.8
1.2488	1.8333
1.2482	1.8667
1.2476	1.9
1.2477	1.9333
1.2494	1.9667
1.2478	2
1.2495	2.0333
1.2429	2.0667
1.2439	2.1
1.2441	2.1333
1.2287	2.1667
1.2365	2.2
1.2313	2.2333
1.2463	2.2667
1.2372	2.3
1.2257	2.3333
1.2321	2.3667
1.2382	2.4
1.2333	2.4333
1.2261	2.4667
1.2261	2.5
1.2291	2.5333
1.2384	2.5667
1.2344	2.6
1.2308	2.6333
1.2177	2.6667
1.2262	2.7
1.2141	2.7333
1.2266	2.7667
1.2247	2.8
1.2339	2.8333
1.219	2.8667
1.2198	2.9
1.2214	2.9333
1.2234	2.9667
1.2203	3
1.2156	3.0333
1.2128	3.0667
1.2168	3.1
1.2184	3.1333
1.2179	3.1667
1.2123	3.2
1.2034	3.2333
1.2121	3.2667
1.2001	3.3
1.2092	3.3333
1.192	3.3667
1.1951	3.4
1.2054	3.4333
1.1998	3.4667
1.1984	3.5
1.185	3.5333
1.1879	3.5667
1.1951	3.6
1.2006	3.6333
1.1963	3.6667
1.1842	3.7
1.1831	3.7333
1.1901	3.7667
1.2038	3.8
1.1986	3.8333
1.1769	3.8667
1.1604	3.9
1.1719	3.9333
1.2003	3.9667
1.2176	4
1.2093	4.0333
1.1947	4.0667
1.1729	4.1
1.1611	4.1333
1.184	4.1667
1.2107	4.2
1.2198	4.2333
1.2006	4.2667
1.1855	4.3
1.1785	4.3333
1.2054	4.3667
1.1978	4.4
1.1902	4.4333
1.182	4.4667
1.1879	4.5
1.2032	4.5333
1.2198	4.5667
1.2209	4.6
1.21	4.6333
1.1909	4.6667
1.1817	4.7
1.1938	4.7333
1.221	4.7667
1.234	4.8
1.2213	4.8333
1.2047	4.8667
1.193	4.9
1.2087	4.9333
1.2326	4.9667
1.2155	5
1.2114	5.0333
1.2059	5.0667
1.2246	5.1
1.247	5.1333
1.2373	5.1667
1.2246	5.2
1.2159	5.2333
1.2239	5.2667
1.2489	5.3
1.2548	5.3333
1.2345	5.3667
1.2256	5.4
1.244	5.4333
1.2596	5.4667
1.2477	5.5
1.23	5.5333
1.2329	5.5667
1.2521	5.6
1.269	5.6333
1.2549	5.6667
1.2508	5.7
1.2571	5.7333
1.2672	5.7667
1.261	5.8
1.2649	5.8333
1.2633	5.8667
1.2722	5.9
1.2802	5.9333
1.2752	5.9667
1.2781	6
1.2777	6.0333
1.2844	6.0667
1.2828	6.1
1.2801	6.1333
1.2812	6.1667
1.2975	6.2
1.3043	6.2333
1.3024	6.2667
1.2987	6.3
1.2992	6.3333
1.2955	6.3667
1.3069	6.4
1.3217	6.4333
1.3146	6.4667
1.3117	6.5
1.3091	6.5333
1.3119	6.5667
1.3296	6.6
1.3207	6.6333
1.3205	6.6667
1.3145	6.7
1.3261	6.7333
1.328	6.7667
1.3457	6.8
1.3423	6.8333
1.3379	6.8667
1.3362	6.9
1.3362	6.9333
1.3441	6.9667
1.365	7
1.3564	7.0333
1.3497	7.0667
1.3477	7.1
1.3594	7.1333
1.3794	7.1667
1.3528	7.2
1.3472	7.2333
1.3567	7.2667
1.384	7.3
1.3994	7.3333
1.3825	7.3667
1.3663	7.4
1.3548	7.4333
1.364	7.4667
1.391	7.5
1.4114	7.5333
1.4002	7.5667
1.3819	7.6
1.3702	7.6333
1.3823	7.6667
1.4084	7.7
1.3849	7.7333
1.3839	7.7667
1.3828	7.8
1.4002	7.8333
1.4136	7.8667
1.4224	7.9
1.4112	7.9333
1.3959	7.9667
1.3863	8
1.4009	8.0333
1.426	8.0667
1.4336	8.1
1.4137	8.1333
1.4002	8.1667
1.4078	8.2
1.4299	8.2333
1.4169	8.2667
1.3988	8.3
1.4106	8.3333
1.4359	8.3667
1.4426	8.4
1.4311	8.4333
1.409	8.4667
1.4039	8.5
1.4227	8.5333
1.4471	8.5667
1.4432	8.6
1.4214	8.6333
1.4149	8.6667
1.435	8.7
1.439	8.7333
1.427	8.7667
1.4229	8.8
1.4177	8.8333
1.4371	8.8667
1.4409	8.9
1.4356	8.9333
1.4309	8.9667
1.4391	9
1.4405	9.0333
1.4353	9.0667
1.4349	9.1
1.4356	9.1333
1.4432	9.1667
1.4451	9.2
1.4396	9.2333
1.4337	9.2667
1.4376	9.3
1.4489	9.3333
1.4309	9.3667
1.4293	9.4
1.4292	9.4333
1.4448	9.4667
1.4567	9.5
1.4498	9.5333
1.4376	9.5667
1.4254	9.6
1.4324	9.6333
1.455	9.6667
1.4544	9.7
1.4369	9.7333
1.4237	9.7667
1.436	9.8
1.4571	9.8333
1.4417	9.8667
1.4163	9.9
1.4124	9.9333
1.4358	9.9667
1.4543	10
1.4447	10.0333
1.4245	10.0667
1.4156	10.1
1.4366	10.1333
1.4442	10.1667
1.4271	10.2
1.4176	10.2333
1.4231	10.2667
1.4356	10.3
1.4304	10.3333
1.4233	10.3667
1.4086	10.4
1.4116	10.4333
1.4164	10.4667
1.4153	10.5
1.4194	10.5333
1.4191	10.5667
1.4124	10.6
1.4073	10.6333
1.4117	10.6667
1.4145	10.7
1.4104	10.7333
1.4007	10.7667
1.4016	10.8
1.407	10.8333
1.407	10.8667
1.4073	10.9
1.3905	10.9333
1.3755	10.9667
1.3849	11
1.3912	11.0333
1.4026	11.0667
1.3851	11.1
1.388	11.1333
1.3882	11.1667
1.3825	11.2
1.3852	11.2333
1.3844	11.2667
1.3831	11.3
1.3777	11.3333
1.3799	11.3667
1.3728	11.4
1.3773	11.4333
1.3672	11.4667
1.3662	11.5
1.3515	11.5333
1.3512	11.5667
1.3605	11.6
1.3579	11.6333
1.3582	11.6667
1.3504	11.7
1.3374	11.7333
1.3424	11.7667
1.3442	11.8
1.3453	11.8333
1.3384	11.8667
1.3224	11.9
1.3265	11.9333
1.3347	11.9667
1.3328	12
1.3279	12.0333
1.2944	12.0667
1.3015	12.1
1.311	12.1333
1.3214	12.1667
1.3202	12.2
1.2941	12.2333
1.2846	12.2667
1.3048	12.3
1.2993	12.3333
1.2935	12.3667
1.2967	12.4
1.2887	12.4333
1.2896	12.4667
1.2873	12.5
1.28	12.5333
1.284	12.5667
1.2761	12.6
1.2593	12.6333
1.2587	12.6667
1.2583	12.7
1.2736	12.7333
1.2734	12.7667
1.2704	12.8
1.2528	12.8333
1.2449	12.8667
1.2528	12.9
1.2653	12.9333
1.2599	12.9667
1.2519	13
1.2333	13.0333
1.2417	13.0667
1.2585	13.1
1.2527	13.1333
1.2269	13.1667
1.2161	13.2
1.2307	13.2333
1.2522	13.2667
1.2527	13.3
1.2326	13.3333
1.214	13.3667
1.2129	13.4
1.2416	13.4333
1.2333	13.4667
1.2211	13.5
1.2262	13.5333
1.219	13.5667
1.222	13.6
1.2173	13.6333
1.2125	13.6667
1.2184	13.7
1.1961	13.7333
1.2043	13.7667
1.2067	13.8
1.2127	13.8333
1.214	13.8667
1.1988	13.9
1.194	13.9333
1.2015	13.9667
1.2097	14
1.2053	14.0333
1.1959	14.0667
1.1848	14.1
1.1965	14.1333
1.2086	14.1667
1.2048	14.2
1.1949	14.2333
1.18	14.2667
1.1722	14.3
1.199	14.3333
1.194	14.3667
1.2	14.4
1.1851	14.4333
1.2004	14.4667
1.2037	14.5
1.1969	14.5333
1.1966	14.5667
1.1963	14.6
1.2059	14.6333
1.2047	14.6667
1.1991	14.7
1.1957	14.7333
1.1993	14.7667
1.2069	14.8
1.2104	14.8333
1.1854	14.8667
1.1842	14.9
1.1971	14.9333
1.2243	14.9667
1.2232	15
1.2138	15.0333
1.1953	15.0667
1.1862	15.1
1.2085	15.1333
1.2323	15.1667
1.2256	15.2
1.2049	15.2333
1.2122	15.2667
1.2168	15.3
1.2154	15.3333
1.2206	15.3667
1.2095	15.4
1.2092	15.4333
1.2099	15.4667
1.2296	15.5
1.232	15.5333
1.2227	15.5667
1.2194	15.6
1.2196	15.6333
1.2393	15.6667
1.242	15.7
1.2279	15.7333
1.2239	15.7667
1.2287	15.8
1.248	15.8333
1.2429	15.8667
1.2315	15.9
1.2323	15.9333
1.2193	15.9667
1.2434	16
1.2493	16.0333
1.2447	16.0667
1.242	16.1
1.2446	16.1333
1.2616	16.1667
1.2555	16.2
1.2512	16.2333
1.2526	16.2667
1.2612	16.3
1.2717	16.3333
1.2648	16.3667
1.2572	16.4
1.2618	16.4333
1.2717	16.4667
1.2732	16.5
1.2572	16.5333
1.2542	16.5667
1.2664	16.6
1.2828	16.6333
1.3014	16.6667
1.2855	16.7
1.2699	16.7333
1.2621	16.7667
1.2863	16.8
1.3044	16.8333
1.2925	16.8667
1.2794	16.9
1.2834	16.9333
1.2975	16.9667
1.3126	17
1.3027	17.0333
1.2812	17.0667
1.2705	17.1
1.292	17.1333
1.3214	17.1667
1.3181	17.2
1.2991	17.2333
1.2973	17.2667
1.318	17.3
1.3108	17.3333
1.318	17.3667
1.3164	17.4
1.323	17.4333
1.324	17.4667
1.3232	17.5
1.3265	17.5333
1.3253	17.5667
1.3345	17.6
1.3157	17.6333
1.3242	17.6667
1.3305	17.7
1.344	17.7333
1.3423	17.7667
1.3415	17.8
1.3343	17.8333
1.3337	17.8667
1.3398	17.9
1.3541	17.9333
1.3453	17.9667
1.3392	18
1.3407	18.0333
1.352	18.0667
1.3656	18.1
1.3529	18.1333
1.3404	18.1667
1.329	18.2
1.3513	18.2333
1.3724	18.2667
1.3648	18.3
1.3619	18.3333
1.3577	18.3667
1.3542	18.4
1.3588	18.4333
1.375	18.4667
1.3667	18.5
1.3583	18.5333
1.3636	18.5667
1.3722	18.6
1.3799	18.6333
1.3683	18.6667
1.356	18.7
1.3537	18.7333
1.3721	18.7667
1.3892	18.8
1.3773	18.8333
1.3762	18.8667
1.3781	18.9
1.3835	18.9333
1.3793	18.9667
1.3813	19
1.3819	19.0333
1.3874	19.0667
1.3947	19.1
1.3891	19.1333
1.3897	19.1667
1.3878	19.2
1.3841	19.2333
1.3857	19.2667
1.3985	19.3
1.4057	19.3333
1.4066	19.3667
1.4029	19.4
1.4011	19.4333
1.3996	19.4667
1.4018	19.5
1.4184	19.5333
1.4123	19.5667
1.4073	19.6
1.4063	19.6333
1.41	19.6667
1.4259	19.7
1.4239	19.7333
1.4103	19.7667
1.3934	19.8
1.3993	19.8333
1.4253	19.8667
1.4425	19.9
1.4391	19.9333
1.4274	19.9667
1.4058	20
1.4032	20.0333
1.4248	20.0667
1.4487	20.1
1.4459	20.1333
1.4252	20.1667
1.4179	20.2
1.4348	20.2333
1.4332	20.2667
1.4457	20.3
1.4202	20.3333
1.4233	20.3667
1.4407	20.4
1.4583	20.4333
1.4622	20.4667
1.4456	20.5
1.4274	20.5333
1.4345	20.5667
1.4593	20.6
1.4702	20.6333
1.4544	20.6667
1.4416	20.7
1.4435	20.7333
1.4684	20.7667
1.4707	20.8
1.4527	20.8333
1.4307	20.8667
1.4361	20.9
1.474	20.9333
1.4878	20.9667
1.4771	21
1.4617	21.0333
1.4401	21.0667
1.4428	21.1
1.4741	21.1333
1.479	21.1667
1.4661	21.2
1.47	21.2333
1.4477	21.2667
1.4533	21.3
1.4732	21.3333
1.4622	21.3667
1.4397	21.4
1.4513	21.4333
1.4718	21.4667
1.4842	21.5
1.4741	21.5333
1.4601	21.5667
1.4398	21.6
1.4521	21.6333
1.4779	21.6667
1.4864	21.7
1.4704	21.7333
1.4567	21.7667
1.4544	21.8
1.4749	21.8333
1.4757	21.8667
1.4628	21.9
1.4487	21.9333
1.4466	21.9667
1.4692	22
1.4867	22.0333
1.478	22.0667
1.46	22.1
1.4457	22.1333
1.4573	22.1667
1.4837	22.2
1.4824	22.2333
1.466	22.2667
1.4516	22.3
1.4591	22.3333
1.4829	22.3667
1.4749	22.4
1.4649	22.4333
1.4302	22.4667
1.4433	22.5
1.4814	22.5333
1.4887	22.5667
1.481	22.6
1.4564	22.6333
1.437	22.6667
1.4307	22.7
1.4621	22.7333
1.4825	22.7667
1.4752	22.8
1.4551	22.8333
1.4443	22.8667
1.4576	22.9
1.4571	22.9333
1.4494	22.9667
1.4318	23
1.4409	23.0333
1.4491	23.0667
1.4597	23.1
1.4527	23.1333
1.4345	23.1667
1.4282	23.2
1.4516	23.2333
1.4512	23.2667
1.4378	23.3
1.4328	23.3333
1.4415	23.3667
1.4455	23.4
1.444	23.4333
1.4269	23.4667
1.4229	23.5
1.4128	23.5333
1.4258	23.5667
1.4373	23.6
1.4239	23.6333
1.4203	23.6667
1.42	23.7
1.4134	23.7333
1.4151	23.7667
1.4144	23.8
1.415	23.8333
1.4141	23.8667
1.4056	23.9
1.4058	23.9333
1.4077	23.9667
1.4056	24
1.4054	24.0333
1.3819	24.0667
1.3784	24.1
1.3984	24.1333
1.4072	24.1667
1.4034	24.2
1.4008	24.2333
1.3886	24.2667
1.3695	24.3
1.3727	24.3333
1.3947	24.3667
1.3957	24.4
1.3871	24.4333
1.3695	24.4667
1.3698	24.5
1.3905	24.5333
1.394	24.5667
1.3659	24.6
1.3617	24.6333
1.3517	24.6667
1.3858	24.7
1.3971	24.7333
1.3877	24.7667
1.3735	24.8
1.3531	24.8333
1.3531	24.8667
1.3764	24.9
1.3947	24.9333
1.3867	24.9667
1.373	25
1.3568	25.0333
1.3522	25.0667
1.3859	25.1
1.3568	25.1333
1.3469	25.1667
1.3582	25.2
1.373	25.2333
1.3632	25.2667
1.3644	25.3
1.3448	25.3333
1.3357	25.3667
1.3415	25.4
1.3589	25.4333
1.3538	25.4667
1.3515	25.5
1.3317	25.5333
1.3258	25.5667
1.3453	25.6
1.3552	25.6333
1.3429	25.6667
1.3211	25.7
1.3109	25.7333
1.3232	25.7667
1.3438	25.8
1.3568	25.8333
1.346	25.8667
1.3328	25.9
1.3124	25.9333
1.3017	25.9667
1.3235	26
1.3486	26.0333
1.3448	26.0667
1.3237	26.1
1.3119	26.1333
1.316	26.1667
1.326	26.2
1.3089	26.2333
1.3048	26.2667
1.3155	26.3
1.3324	26.3333
1.3312	26.3667
1.3234	26.4
1.3031	26.4333
1.2936	26.4667
1.3144	26.5
1.328	26.5333
1.3168	26.5667
1.3012	26.6
1.2898	26.6333
1.3025	26.6667
1.3192	26.7
1.3117	26.7333
1.2991	26.7667
1.2739	26.8
1.2809	26.8333
1.3042	26.8667
1.3179	26.9
1.309	26.9333
1.2933	26.9667
1.2726	27
1.2612	27.0333
1.2844	27.0667
1.3075	27.1
1.2973	27.1333
1.2773	27.1667
1.2701	27.2
1.2822	27.2333
1.2809	27.2667
1.2741	27.3
1.2503	27.3333
1.2629	27.3667
1.2621	27.4
1.2792	27.4333
1.2707	27.4667
1.2514	27.5
1.2384	27.5333
1.2474	27.5667
1.2659	27.6
1.2587	27.6333
1.2546	27.6667
1.2348	27.7
1.2327	27.7333
1.2504	27.7667
1.2593	27.8
1.2529	27.8333
1.2458	27.8667
1.2099	27.9
1.2193	27.9333
1.2419	27.9667
1.2567	28
1.2473	28.0333
1.2268	28.0667
1.2146	28.1
1.2357	28.1333
1.242	28.1667
1.231	28.2
1.2187	28.2333
1.2199	28.2667
1.2349	28.3
1.2361	28.3333
1.2294	28.3667
1.2124	28.4
1.2003	28.4333
1.2105	28.4667
1.2219	28.5
1.2255	28.5333
1.2253	28.5667
1.207	28.6
1.2154	28.6333
1.223	28.6667
1.2202	28.7
1.2167	28.7333
1.202	28.7667
1.2019	28.8
1.2065	28.8333
1.2232	28.8667
1.2184	28.9
1.2114	28.9333
1.1961	28.9667
1.1829	29
1.2044	29.0333
1.2167	29.0667
1.2165	29.1
1.2076	29.1333
1.1962	29.1667
1.2161	29.2
1.219	29.2333
1.2092	29.2667
1.2119	29.3
1.2166	29.3333
1.22	29.3667
1.2146	29.4
1.2077	29.4333
1.2139	29.4667
1.2201	29.5
1.2171	29.5333
1.1933	29.5667
1.1969	29.6
1.2045	29.6333
1.227	29.6667
1.2242	29.7
1.2163	29.7333
1.1954	29.7667
1.1955	29.8
1.2108	29.8333
1.2349	29.8667
1.2271	29.9
1.2157	29.9333
1.1992	29.9667
1.1998	30
1.2249	30.0333
1.239	30.0667
1.227	30.1
1.1967	30.1333
1.1987	30.1667
1.2241	30.2
1.2294	30.2333
1.2256	30.2667
1.2199	30.3
1.22	30.3333
1.2287	30.3667
1.2275	30.4
1.2216	30.4333
1.2207	30.4667
1.2218	30.5
1.2304	30.5333
1.2322	30.5667
1.229	30.6
1.2215	30.6333
1.2231	30.6667
1.2094	30.7
1.2294	30.7333
1.2211	30.7667
1.2306	30.8
1.2235	30.8333
1.2259	30.8667
1.2272	30.9
1.2287	30.9333
1.2247	30.9667
1.2252	31
1.2237	31.0333
1.2253	31.0667
1.2272	31.1
1.2263	31.1333
1.2251	31.1667
1.224	31.2
1.2279	31.2333
1.2217	31.2667
1.2156	31.3
1.2126	31.3333
1.2284	31.3667
1.2302	31.4
1.2285	31.4333
1.2272	31.4667
1.2182	31.5
1.2202	31.5333
1.2225	31.5667
1.2355	31.6
1.2301	31.6333
1.223	31.6667
1.2206	31.7
1.2231	31.7333
1.237	31.7667
1.2432	31.8
1.2175	31.8333
1.2137	31.8667
1.2122	31.9
1.2321	31.9333
1.2535	31.9667
1.2527	32
1.2434	32.0333
1.2236	32.0667
1.2124	32.1
1.2361	32.1333
1.2609	32.1667
1.2576	32.2
1.2367	32.2333
1.2309	32.2667
1.2482	32.3
1.2439	32.3333
1.259	32.3667
1.2335	32.4
1.238	32.4333
1.2447	32.4667
1.2551	32.5
1.2773	32.5333
1.263	32.5667
1.252	32.6
1.2469	32.6333
1.253	32.6667
1.2786	32.7
1.2847	32.7333
1.2716	32.7667
1.2563	32.8
1.2554	32.8333
1.2776	32.8667
1.2939	32.9
1.2809	32.9333
1.2541	32.9667
1.2475	33
1.2744	33.0333
1.3035	33.0667
1.302	33.1
1.287	33.1333
1.2672	33.1667
1.2622	33.2
1.2908	33.2333
1.311	33.2667
1.3007	33.3
1.2827	33.3333
1.2918	33.3667
1.2904	33.4
1.2946	33.4333
1.3072	33.4667
1.2871	33.5
1.2873	33.5333
1.2887	33.5667
1.3152	33.6
1.3235	33.6333
1.3152	33.6667
1.299	33.7
1.2946	33.7333
1.3046	33.7667
1.3303	33.8
1.3339	33.8333
1.3172	33.8667
1.3028	33.9
1.3001	33.9333
1.3255	33.9667
1.3385	34
1.3171	34.0333
1.2947	34.0667
1.3007	34.1
1.3322	34.1333
1.3507	34.1667
1.3354	34.2
1.3194	34.2333
1.3019	34.2667
1.3213	34.3
1.3486	34.3333
1.3511	34.3667
1.33	34.4
1.3323	34.4333
1.3351	34.4667
1.3325	34.5
1.3468	34.5333
1.3438	34.5667
1.3305	34.6
1.3274	34.6333
1.3355	34.6667
1.3548	34.7
1.3643	34.7333
1.3568	34.7667
1.3451	34.8
1.3308	34.8333
1.3364	34.8667
1.3467	34.9
1.3742	34.9333
1.3657	34.9667
1.3567	35
1.3379	35.0333
1.3378	35.0667
1.3629	35.1
1.3645	35.1333
1.3539	35.1667
1.3372	35.2
1.3568	35.2333
1.3791	35.2667
1.374	35.3
1.365	35.3333
1.3428	35.3667
1.3443	35.4
1.3673	35.4333
1.3865	35.4667
1.3705	35.5
1.3535	35.5333
1.3558	35.5667
1.3759	35.6
1.3702	35.6333
1.3634	35.6667
1.3426	35.7
1.3546	35.7333
1.3807	35.7667
1.3891	35.8
1.3802	35.8333
1.3591	35.8667
1.3438	35.9
1.3539	35.9333
1.3808	35.9667
1.3958	36
1.3816	36.0333
1.3653	36.0667
1.3574	36.1
1.3775	36.1333
1.3753	36.1667
1.3739	36.2
1.3573	36.2333
1.3682	36.2667
1.3786	36.3
1.3881	36.3333
1.3731	36.3667
1.3728	36.4
1.3749	36.4333
1.3847	36.4667
1.3769	36.5
1.3732	36.5333
1.3757	36.5667
1.3849	36.6
1.3864	36.6333
1.3834	36.6667
1.3739	36.7
1.3794	36.7333
1.3642	36.7667
1.3838	36.8
1.3837	36.8333
1.3941	36.8667
1.3816	36.9
1.383	36.9333
1.3833	36.9667
1.3913	37
1.3849	37.0333
1.3851	37.0667
1.3843	37.1
1.3887	37.1333
1.3948	37.1667
1.3917	37.2
1.3816	37.2333
1.3757	37.2667
1.3791	37.3
1.3901	37.3333
1.3961	37.3667
1.3888	37.4
1.3888	37.4333
1.3976	37.4667
1.3903	37.5
1.3961	37.5333
1.3941	37.5667
1.3981	37.6
1.3986	37.6333
1.3992	37.6667
1.3971	37.7
1.3979	37.7333
1.398	37.7667
1.3995	37.8
1.3855	37.8333
1.3838	37.8667
1.3912	37.9
1.4076	37.9333
1.4046	37.9667
1.3919	38
1.3842	38.0333
1.3927	38.0667
1.4083	38.1
1.4039	38.1333
1.3928	38.1667
1.3822	38.2
1.391	38.2333
1.4111	38.2667
1.4072	38.3
1.3926	38.3333
1.3662	38.3667
1.3723	38.4
1.4043	38.4333
1.4198	38.4667
1.3979	38.5
1.3919	38.5333
1.3975	38.5667
1.3981	38.6
1.3925	38.6333
1.3962	38.6667
1.3948	38.7
1.3984	38.7333
1.3993	38.7667
1.4	38.8
1.396	38.8333
1.3963	38.8667
1.3861	38.9
1.3839	38.9333
1.3926	38.9667
1.4045	39
1.408	39.0333
1.4041	39.0667
1.3935	39.1
1.3893	39.1333
1.3921	39.1667
1.4091	39.2
1.4052	39.2333
1.3958	39.2667
1.3826	39.3
1.3925	39.3333
1.4107	39.3667
1.408	39.4
1.3932	39.4333
1.3663	39.4667
1.3736	39.5
1.4092	39.5333
1.413	39.5667
1.3968	39.6
1.3762	39.6333
1.365	39.6667
1.39	39.7
1.4104	39.7333
1.4004	39.7667
1.3827	39.8
1.387	39.8333
1.3982	39.8667
1.4008	39.9
1.3989	39.9333
1.3879	39.9667
1.3552	40
1.3723	40.0333
1.3969	40.0667
1.4044	40.1
1.3907	40.1333
1.3686	40.1667
1.3623	40.2
1.3897	40.2333
1.3913	40.2667
1.3741	40.3
1.3697	40.3333
1.376	40.3667
1.378	40.4
1.376	40.4333
1.3617	40.4667
1.3622	40.5
1.3559	40.5333
1.3575	40.5667
1.3588	40.6
1.364	40.6333
1.3558	40.6667
1.3563	40.7
1.3486	40.7333
1.349	40.7667
1.3535	40.8
1.3542	40.8333
1.3518	40.8667
1.3447	40.9
1.3404	40.9333
1.3474	40.9667
1.3485	41
1.3483	41.0333
1.3329	41.0667
1.3118	41.1
1.3276	41.1333
1.3461	41.1667
1.3521	41.2
1.3377	41.2333
1.3148	41.2667
1.3066	41.3
1.3357	41.3333
1.3414	41.3667
1.3239	41.4
1.3239	41.4333
1.3242	41.4667
1.3212	41.5
1.3241	41.5333
1.3168	41.5667
1.3115	41.6
1.2985	41.6333
1.3053	41.6667
1.3184	41.7
1.3228	41.7333
1.3119	41.7667
1.3147	41.8
1.3075	41.8333
1.3048	41.8667
1.3049	41.9
1.3077	41.9333
1.3102	41.9667
1.3082	42
1.2991	42.0333
1.3007	42.0667
1.3075	42.1
1.3055	42.1333
1.2861	42.1667
1.2778	42.2
1.2925	42.2333
1.3109	42.2667
1.3093	42.3
1.2963	42.3333
1.2746	42.3667
1.2736	42.4
1.2999	42.4333
1.3073	42.4667
1.3003	42.5
1.2845	42.5333
1.2731	42.5667
1.2858	42.6
1.3069	42.6333
1.3009	42.6667
1.296	42.7
1.2544	42.7333
1.2608	42.7667
1.284	42.8
1.3092	42.8333
1.2969	42.8667
1.281	42.9
1.2605	42.9333
1.266	42.9667
1.2918	43
1.2981	43.0333
1.2802	43.0667
1.2662	43.1
1.2699	43.1333
1.2891	43.1667
1.2824	43.2
1.2765	43.2333
1.253	43.2667
1.2568	43.3
1.2762	43.3333
1.2871	43.3667
1.2919	43.4
1.2752	43.4333
1.2532	43.4667
1.2496	43.5
1.2718	43.5333
1.2857	43.5667
1.2775	43.6
1.2645	43.6333
1.2488	43.6667
1.2529	43.7
1.2755	43.7333
1.2835	43.7667
1.2737	43.8
1.25	43.8333
1.2381	43.8667
1.2422	43.9
1.2883	43.9333
1.287	43.9667
1.2744	44
1.2539	44.0333
1.2394	44.0667
1.261	44.1
1.2881	44.1333
1.2839	44.1667
1.2625	44.2
1.2555	44.2333
1.2669	44.2667
1.265	44.3
1.2636	44.3333
1.2611	44.3667
1.2411	44.4
1.2503	44.4333
1.2699	44.4667
1.2723	44.5
1.2645	44.5333
1.245	44.5667
1.2437	44.6
1.2502	44.6333
1.2746	44.6667
1.2726	44.7
1.2615	44.7333
1.2433	44.7667
1.2424	44.8
1.2601	44.8333
1.2833	44.8667
1.2738	44.9
1.2506	44.9333
1.2435	44.9667
1.2361	45
1.2783	45.0333
1.2863	45.0667
1.2695	45.1
1.2518	45.1333
1.2568	45.1667
1.2826	45.2
1.279	45.2333
1.2685	45.2667
1.2576	45.3
1.2637	45.3333
1.2789	45.3667
1.2855	45.4
1.2765	45.4333
1.2573	45.4667
1.2428	45.5
1.2631	45.5333
1.2874	45.5667
1.2952	45.6
1.2846	45.6333
1.2613	45.6667
1.2479	45.7
1.2638	45.7333
1.2906	45.7667
1.2849	45.8
1.2692	45.8333
1.2613	45.8667
1.2758	45.9
1.2902	45.9333
1.2833	45.9667
1.2764	46
1.249	46.0333
1.2639	46.0667
1.2751	46.1
1.3048	46.1333
1.29	46.1667
1.2768	46.2
1.2561	46.2333
1.2641	46.2667
1.2915	46.3
1.3042	46.3333
1.2939	46.3667
1.2775	46.4
1.2677	46.4333
1.2837	46.4667
1.3098	46.5
1.3019	46.5333
1.2827	46.5667
1.2595	46.6
1.2764	46.6333
1.2972	46.6667
1.3249	46.7
1.3171	46.7333
1.3065	46.7667
1.2851	46.8
1.268	46.8333
1.2718	46.8667
1.3026	46.9
1.3246	46.9333
1.33	46.9667
1.308	47
1.2959	47.0333
1.309	47.0667
1.3141	47.1
1.3011	47.1333
1.3159	47.1667
1.3147	47.2
1.3272	47.2333
1.325	47.2667
1.3274	47.3
1.3242	47.3333
1.3267	47.3667
1.3362	47.4
1.3316	47.4333
1.3319	47.4667
1.3331	47.5
1.3334	47.5333
1.3443	47.5667
1.3407	47.6
1.3437	47.6333
1.3209	47.6667
1.3249	47.7
1.3423	47.7333
1.3554	47.7667
1.3539	47.8
1.3446	47.8333
1.3221	47.8667
1.3269	47.9
1.3367	47.9333
1.3632	47.9667
1.3592	48
1.3458	48.0333
1.33	48.0667
1.3322	48.1
1.3634	48.1333
1.3695	48.1667
1.3409	48.2
1.3349	48.2333
1.3462	48.2667
1.3624	48.3
1.3793	48.3333
1.3674	48.3667
1.355	48.4
1.3372	48.4333
1.3435	48.4667
1.364	48.5
1.3868	48.5333
1.3789	48.5667
1.3626	48.6
1.3472	48.6333
1.3538	48.6667
1.3835	48.7
1.3694	48.7333
1.3554	48.7667
1.3531	48.8
1.3667	48.8333
1.3836	48.8667
1.4022	48.9
1.3909	48.9333
1.381	48.9667
1.3595	49
1.3636	49.0333
1.3931	49.0667
1.4093	49.1
1.3927	49.1333
1.3775	49.1667
1.3785	49.2
1.3919	49.2333
1.3623	49.2667
1.394	49.3
1.4004	49.3333
1.4057	49.3667
1.4066	49.4
1.4007	49.4333
1.4092	49.4667
1.4053	49.5
1.4064	49.5333
1.4131	49.5667
1.4099	49.6
1.4125	49.6333
1.4123	49.6667
1.4131	49.7
1.4133	49.7333
1.4142	49.7667
1.4013	49.8
1.3999	49.8333
1.4119	49.8667
1.4227	49.9
1.4248	49.9333
1.4228	49.9667
1.4181	50
1.4193	50.0333
1.4185	50.0667
1.4193	50.1
1.4241	50.1333
1.4232	50.1667
1.4204	50.2
1.4196	50.2333
1.4227	50.2667
1.4289	50.3
1.4024	50.3333
1.4091	50.3667
1.4189	50.4
1.427	50.4333
1.4204	50.4667
1.4198	50.5
1.4158	50.5333
1.4169	50.5667
1.4152	50.6
1.4159	50.6333
1.4205	50.6667
1.4199	50.7
1.4203	50.7333
1.4129	50.7667
1.4151	50.8
1.4184	50.8333
1.3999	50.8667
1.4036	50.9
1.4125	50.9333
1.4185	50.9667
1.4182	51
1.4064	51.0333
1.3996	51.0667
1.4027	51.1
1.4152	51.1333
1.4162	51.1667
1.4099	51.2
1.3935	51.2333
1.3972	51.2667
1.4165	51.3
1.4081	51.3333
1.3998	51.3667
1.3723	51.4
1.3891	51.4333
1.4028	51.4667
1.4096	51.5
1.3968	51.5333
1.39	51.5667
1.3985	51.6
1.3992	51.6333
1.3939	51.6667
1.3882	51.7
1.3895	51.7333
1.3934	51.7667
1.3946	51.8
1.3948	51.8333
1.3832	51.8667
1.3791	51.9
1.3706	51.9333
1.3718	51.9667
1.3854	52
1.3902	52.0333
1.3764	52.0667
1.3755	52.1
1.3767	52.1333
1.3733	52.1667
1.3704	52.2
1.3668	52.2333
1.3692	52.2667
1.3652	52.3
1.3681	52.3333
1.3584	52.3667
1.3545	52.4
1.3566	52.4333
1.3533	52.4667
1.3406	52.5
1.3421	52.5333
1.3288	52.5667
1.3495	52.6
1.3456	52.6333
1.345	52.6667
1.3417	52.7
1.333	52.7333
1.3293	52.7667
1.3296	52.8
1.3345	52.8333
1.3348	52.8667
1.3337	52.9
1.3205	52.9333
1.3199	52.9667
1.3245	53
1.3216	53.0333
1.3083	53.0667
1.3026	53.1
1.3095	53.1333
1.3247	53.1667
1.3283	53.2
1.3209	53.2333
1.31	53.2667
1.2906	53.3
1.2938	53.3333
1.3098	53.3667
1.3242	53.4
1.3173	53.4333
1.3092	53.4667
1.2902	53.5
1.2823	53.5333
1.2943	53.5667
1.3083	53.6
1.3011	53.6333
1.3078	53.6667
1.292	53.7
1.2898	53.7333
1.3032	53.7667
1.3047	53.8
1.2979	53.8333
1.2883	53.8667
1.2885	53.9
1.2913	53.9333
1.3046	53.9667
1.3014	54
1.3016	54.0333
1.2823	54.0667
1.2859	54.1
1.276	54.1333
1.2898	54.1667
1.293	54.2
1.2928	54.2333
1.2841	54.2667
1.2855	54.3
1.2883	54.3333
1.2856	54.3667
1.2837	54.4
1.2799	54.4333
1.2819	54.4667
1.2827	54.5
1.2836	54.5333
1.2832	54.5667
1.2817	54.6
1.2772	54.6333
1.2617	54.6667
1.2736	54.7
1.2698	54.7333
1.2859	54.7667
1.2792	54.8
1.2604	54.8333
1.2624	54.8667
1.2644	54.9
1.2767	54.9333
1.2707	54.9667
1.265	55
1.2555	55.0333
1.2614	55.0667
1.2748	55.1
1.276	55.1333
1.2666	55.1667
1.251	55.2
1.2361	55.2333
1.2579	55.2667
1.2729	55.3
1.2824	55.3333
1.2725	55.3667
1.2475	55.4
1.242	55.4333
1.2622	55.4667
1.2783	55.5
1.2709	55.5333
1.2627	55.5667
1.2459	55.6
1.2533	55.6333
1.272	55.6667
1.282	55.7
1.2747	55.7333
1.2525	55.7667
1.2338	55.8
1.238	55.8333
1.2756	55.8667
1.2899	55.9
1.2802	55.9333
1.2677	55.9667
1.2454	56
1.2357	56.0333
1.2608	56.0667
1.2854	56.1
1.2824	56.1333
1.2612	56.1667
1.2596	56.2
1.261	56.2333
1.2611	56.2667
1.2751	56.3
1.2625	56.3333
1.2514	56.3667
1.2521	56.4
1.2723	56.4333
1.2904	56.4667
1.2846	56.5
1.273	56.5333
1.253	56.5667
1.2525	56.6
1.2786	56.6333
1.296	56.6667
1.2838	56.7
1.267	56.7333
1.2606	56.7667
1.2826	56.8
1.2826	56.8333
1.2653	56.8667
1.259	56.9
1.263	56.9333
1.2803	56.9667
1.3001	57
1.2916	57.0333
1.2791	57.0667
1.2634	57.1
1.2769	57.1333
1.3019	57.1667
1.2995	57.2
1.2826	57.2333
1.2745	57.2667
1.2931	57.3
1.2973	57.3333
1.288	57.3667
1.2811	57.4
1.2778	57.4333
1.289	57.4667
1.2848	57.5
1.2906	57.5333
1.2896	57.5667
1.2965	57.6
1.2938	57.6333
1.2937	57.6667
1.2941	57.7
1.2933	57.7333
1.2996	57.7667
1.301	57.8
1.297	57.8333
1.2948	57.8667
1.298	57.9
1.3024	57.9333
1.3049	57.9667
1.2816	58
1.2865	58.0333
1.2965	58.0667
1.3187	58.1
1.316	58.1333
1.3103	58.1667
1.2911	58.2
1.2884	58.2333
1.3055	58.2667
1.3251	58.3
1.3148	58.3333
1.297	58.3667
1.2964	58.4
1.3143	58.4333
1.314	58.4667
1.308	58.5
1.2903	58.5333
1.2896	58.5667
1.3085	58.6
1.3242	58.6333
1.3199	58.6667
1.3035	58.7
1.3038	58.7333
1.3208	58.7667
1.3238	58.8
1.3196	58.8333
1.3086	58.8667
1.3024	58.9
1.3079	58.9333
1.3237	58.9667
1.3304	59
1.3208	59.0333
1.3038	59.0667
1.2846	59.1
1.3043	59.1333
1.3301	59.1667
1.3386	59.2
1.3165	59.2333
1.3016	59.2667
1.2981	59.3
1.3246	59.3333
1.3167	59.3667
1.3189	59.4
1.3181	59.4333
1.3144	59.4667
1.3164	59.5
1.3207	59.5333
1.321	59.5667
1.3187	59.6
1.2993	59.6333
1.3045	59.6667
1.3209	59.7
1.3292	59.7333
1.3282	59.7667
1.3044	59.8
1.3029	59.8333
1.3128	59.8667
1.3325	59.9
1.3233	59.9333
1.3122	59.9667
1.3008	60
1.3124	60.0333
1.3339	60.0667
1.3361	60.1
1.3262	60.1333
1.3003	60.1667
1.2959	60.2
1.3271	60.2333
1.3443	60.2667
1.3321	60.3
1.3194	60.3333
1.3246	60.3667
1.3364	60.4
1.3283	60.4333
1.3252	60.4667
1.3265	60.5
1.334	60.5333
1.3411	60.5667
1.3365	60.6
1.3277	60.6333
1.3305	60.6667
1.3443	60.7
1.3271	60.7333
1.3205	60.7667
1.331	60.8
1.3408	60.8333
1.3506	60.8667
1.3483	60.9
1.3401	60.9333
1.3315	60.9667
1.3326	61
1.3445	61.0333
1.362	61.0667
1.3533	61.1
1.343	61.1333
1.3315	61.1667
1.3405	61.2
1.3659	61.2333
1.3418	61.2667
1.3429	61.3
1.3218	61.3333
1.3497	61.3667
1.3658	61.4
1.3784	61.4333
1.3654	61.4667
1.3479	61.5
1.329	61.5333
1.3352	61.5667
1.3632	61.6
1.3791	61.6333
1.3636	61.6667
1.3482	61.7
1.3412	61.7333
1.3638	61.7667
1.3673	61.8
1.3505	61.8333
1.3447	61.8667
1.3462	61.9
1.3654	61.9333
1.3792	61.9667
1.3748	62
1.3621	62.0333
1.3426	62.0667
1.3409	62.1
1.3633	62.1333
1.3867	62.1667
1.3815	62.2
1.3633	62.2333
1.3499	62.2667
1.3508	62.3
1.3729	62.3333
1.3658	62.3667
1.3632	62.4
1.3694	62.4333
1.3739	62.4667
1.383	62.5
1.3814	62.5333
1.3749	62.5667
1.3691	62.6
1.3692	62.6333
1.3779	62.6667
1.3922	62.7
1.3864	62.7333
1.3813	62.7667
1.3661	62.8
1.3736	62.8333
1.3866	62.8667
1.3781	62.9
1.3747	62.9333
1.3791	62.9667
1.3716	63
1.3782	63.0333
1.387	63.0667
1.3884	63.1
1.3802	63.1333
1.3736	63.1667
1.3735	63.2
1.3746	63.2333
1.389	63.2667
1.3921	63.3
1.3894	63.3333
1.3777	63.3667
1.3689	63.4
1.3578	63.4333
1.3856	63.4667
1.4025	63.5
1.398	63.5333
1.3814	63.5667
1.3737	63.6
1.3754	63.6333
1.3939	63.6667
1.4097	63.7
1.4012	63.7333
1.3898	63.7667
1.373	63.8
1.3793	63.8333
1.4008	63.8667
1.4172	63.9
1.4069	63.9333
1.3806	63.9667
1.3637	64
1.3795	64.0333
1.4151	64.0667
1.4276	64.1
1.4041	64.1333
1.3846	64.1667
1.3824	64.2
1.4119	64.2333
1.414	64.2667
1.398	64.3
1.4073	64.3333
1.3933	64.3667
1.3958	64.4
1.3986	64.4333
1.3988	64.4667
1.3797	64.5
1.3824	64.5333
1.3861	64.5667
1.4027	64.6
1.409	64.6333
1.4041	64.6667
1.3956	64.7
1.3781	64.7333
1.3821	64.7667
1.3902	64.8
1.4153	64.8333
1.4082	64.8667
1.4016	64.9
1.3825	64.9333
1.3777	64.9667
1.4026	65
1.3992	65.0333
1.3979	65.0667
1.3967	65.1
1.3966	65.1333
1.4135	65.1667
1.4105	65.2
1.4003	65.2333
1.3989	65.2667
1.4015	65.3
1.4218	65.3333
1.4183	65.3667
1.4115	65.4
1.398	65.4333
1.4056	65.4667
1.4242	65.5
1.423	65.5333
1.3965	65.5667
1.3908	65.6
1.3978	65.6333
1.4293	65.6667
1.4382	65.7
1.4284	65.7333
1.4109	65.7667
1.3924	65.8
1.3918	65.8333
1.4195	65.8667
1.4402	65.9
1.4362	65.9333
1.4149	65.9667
1.4037	66
1.4091	66.0333
1.4377	66.0667
1.4077	66.1
1.4032	66.1333
1.4032	66.1667
1.4327	66.2
1.444	66.2333
1.4333	66.2667
1.4133	66.3
1.4016	66.3333
1.4207	66.3667
1.4452	66.4
1.4381	66.4333
1.4209	66.4667
1.4151	66.5
1.4273	66.5333
1.4319	66.5667
1.4272	66.6
[truncated: 7,002 more rows]
