# Supplementary material for: Auditory feedback effect on temporal patterns during self-pacing treadmill walking
Source: PLoS One. 2025 Nov 4;20(11):e0335971. doi: 10.1371/journal.pone.0335971 (PMC12585087; doi:10.1371/journal.pone.0335971)
Supplement: S2 File — This file archive contains gait events from the two test conditions (no sound and with sound) for all included participants, as well as the validation data for the accelerometer-based gait event detection algorithm. All data files are in CSV format. A readme file is included with the details of the file format and contents. (ZIP) [file pone.0335971.s003.zip › TreadmillSoundsData/TestConditions/WithSound/BeltSpeed/Subject22_WithSoundBeltspeed.csv]

BeltSpeed	Time
0.9734	0
0.9719	0.0333
0.9625	0.0667
0.9736	0.1
0.9686	0.1333
0.9579	0.1667
0.9692	0.2
0.9614	0.2333
0.9549	0.2667
0.9578	0.3
0.95	0.3333
0.9518	0.3667
0.9497	0.4
0.9465	0.4333
0.9467	0.4667
0.9466	0.5
0.9394	0.5333
0.941	0.5667
0.9424	0.6
0.9273	0.6333
0.9321	0.6667
0.9219	0.7
0.9266	0.7333
0.9264	0.7667
0.9279	0.8
0.9208	0.8333
0.9115	0.8667
0.9167	0.9
0.9179	0.9333
0.917	0.9667
0.905	1
0.9023	1.0333
0.9067	1.0667
0.9088	1.1
0.9066	1.1333
0.9094	1.1667
0.8785	1.2
0.889	1.2333
0.8973	1.2667
0.8965	1.3
0.9022	1.3333
0.8884	1.3667
0.8685	1.4
0.8727	1.4333
0.8897	1.4667
0.8916	1.5
0.8859	1.5333
0.8698	1.5667
0.8628	1.6
0.8802	1.6333
0.8917	1.6667
0.8801	1.7
0.8714	1.7333
0.8499	1.7667
0.8796	1.8
0.884	1.8333
0.8748	1.8667
0.8661	1.9
0.8709	1.9333
0.888	1.9667
0.8843	2
0.8754	2.0333
0.8636	2.0667
0.8702	2.1
0.8871	2.1333
0.8874	2.1667
0.8725	2.2
0.8609	2.2333
0.8689	2.2667
0.8944	2.3
0.868	2.3333
0.874	2.3667
0.8605	2.4
0.8677	2.4333
0.8931	2.4667
0.8998	2.5
0.8916	2.5333
0.8759	2.5667
0.8606	2.6
0.8725	2.6333
0.9003	2.6667
0.9031	2.7
0.8833	2.7333
0.8714	2.7667
0.8784	2.8
0.8999	2.8333
0.902	2.8667
0.8731	2.9
0.8793	2.9333
0.8786	2.9667
0.8978	3
0.9037	3.0333
0.8986	3.0667
0.8838	3.1
0.8817	3.1333
0.887	3.1667
0.9088	3.2
0.908	3.2333
0.9005	3.2667
0.8838	3.3
0.8825	3.3333
0.889	3.3667
0.9135	3.4
0.9187	3.4333
0.8984	3.4667
0.8863	3.5
0.8744	3.5333
0.8924	3.5667
0.9196	3.6
0.9155	3.6333
0.8962	3.6667
0.8887	3.7
0.911	3.7333
0.9139	3.7667
0.9018	3.8
0.8999	3.8333
0.9026	3.8667
0.92	3.9
0.9172	3.9333
0.9039	3.9667
0.9026	4
0.902	4.0333
0.9189	4.0667
0.9183	4.1
0.9017	4.1333
0.8967	4.1667
0.9092	4.2
0.9252	4.2333
0.917	4.2667
0.9068	4.3
0.9005	4.3333
0.9101	4.3667
0.9313	4.4
0.9253	4.4333
0.9096	4.4667
0.9021	4.5
0.909	4.5333
0.9283	4.5667
0.9261	4.6
0.9069	4.6333
0.8983	4.6667
0.9109	4.7
0.9315	4.7333
0.927	4.7667
0.9119	4.8
0.9088	4.8333
0.9189	4.8667
0.9353	4.9
0.9258	4.9333
0.9113	4.9667
0.9133	5
0.928	5.0333
0.9389	5.0667
0.9269	5.1
0.9104	5.1333
0.9132	5.1667
0.922	5.2
0.942	5.2333
0.925	5.2667
0.9157	5.3
0.9132	5.3333
0.9342	5.3667
0.94	5.4
0.9284	5.4333
0.917	5.4667
0.9205	5.5
0.9353	5.5333
0.9419	5.5667
0.9334	5.6
0.9182	5.6333
0.9187	5.6667
0.9405	5.7
0.9402	5.7333
0.9193	5.7667
0.9224	5.8
0.9355	5.8333
0.9451	5.8667
0.9424	5.9
0.9228	5.9333
0.923	5.9667
0.9455	6
0.949	6.0333
0.938	6.0667
0.9289	6.1
0.9382	6.1333
0.95	6.1667
0.9431	6.2
0.9315	6.2333
0.9305	6.2667
0.9489	6.3
0.9449	6.3333
0.9442	6.3667
0.9227	6.4
0.9334	6.4333
0.9553	6.4667
0.9525	6.5
0.9423	6.5333
0.9267	6.5667
0.9314	6.6
0.9535	6.6333
0.9632	6.6667
0.9413	6.7
0.9336	6.7333
0.9446	6.7667
0.9585	6.8
0.9487	6.8333
0.9407	6.8667
0.9288	6.9
0.955	6.9333
0.9537	6.9667
0.9506	7
0.9516	7.0333
0.9535	7.0667
0.9674	7.1
0.9607	7.1333
0.9576	7.1667
0.9549	7.2
0.9607	7.2333
0.9777	7.2667
0.9703	7.3
0.9616	7.3333
0.9589	7.3667
0.9642	7.4
0.989	7.4333
0.9727	7.4667
0.9633	7.5
0.9557	7.5333
0.9676	7.5667
0.9921	7.6
0.9984	7.6333
0.9795	7.6667
0.9635	7.7
0.9721	7.7333
1.0002	7.7667
0.9981	7.8
0.9798	7.8333
0.9761	7.8667
0.9943	7.9
0.9979	7.9333
0.9889	7.9667
0.9849	8
0.9802	8.0333
1.0037	8.0667
1.0023	8.1
0.9989	8.1333
1.0006	8.1667
1.0014	8.2
1.0167	8.2333
1.0123	8.2667
1.0072	8.3
1.0071	8.3333
1.0125	8.3667
1.0274	8.4
1.0207	8.4333
1.0136	8.4667
1.0121	8.5
1.0179	8.5333
1.0396	8.5667
1.0207	8.6
1.0158	8.6333
1.0126	8.6667
1.0282	8.7
1.0536	8.7333
1.045	8.7667
1.027	8.8
1.0181	8.8333
1.0379	8.8667
1.0576	8.9
1.045	8.9333
1.0302	8.9667
1.0365	9
1.0513	9.0333
1.0458	9.0667
1.0378	9.1
1.041	9.1333
1.0353	9.1667
1.0533	9.2
1.0469	9.2333
1.0419	9.2667
1.0484	9.3
1.0557	9.3333
1.0618	9.3667
1.0523	9.4
1.0442	9.4333
1.0488	9.4667
1.0633	9.5
1.0676	9.5333
1.0592	9.5667
1.0437	9.6
1.0476	9.6333
1.0663	9.6667
1.0794	9.7
1.0506	9.7333
1.0445	9.7667
1.0483	9.8
1.077	9.8333
1.0716	9.8667
1.0567	9.9
1.0483	9.9333
1.0585	9.9667
1.0828	10
1.0721	10.0333
1.0541	10.0667
1.0567	10.1
1.0747	10.1333
1.0731	10.1667
1.0596	10.2
1.056	10.2333
1.0637	10.2667
1.0705	10.3
1.077	10.3333
1.0569	10.3667
1.0606	10.4
1.0708	10.4333
1.0812	10.4667
1.0753	10.5
1.0692	10.5333
1.0546	10.5667
1.063	10.6
1.0811	10.6333
1.0863	10.6667
1.0739	10.7
1.0582	10.7333
1.0593	10.7667
1.0843	10.8
1.0937	10.8333
1.0654	10.8667
1.0613	10.9
1.0666	10.9333
1.0942	10.9667
1.0928	11
1.0851	11.0333
1.0688	11.0667
1.0715	11.1
1.0854	11.1333
1.1081	11.1667
1.0991	11.2
1.0846	11.2333
1.0714	11.2667
1.0858	11.3
1.11	11.3333
1.1043	11.3667
1.0722	11.4
1.0827	11.4333
1.0931	11.4667
1.1204	11.5
1.1112	11.5333
1.1032	11.5667
1.081	11.6
1.0782	11.6333
1.0998	11.6667
1.1246	11.7
1.1223	11.7333
1.0997	11.7667
1.0926	11.8
1.112	11.8333
1.1104	11.8667
1.1115	11.9
1.1144	11.9333
1.102	11.9667
1.116	12
1.1106	12.0333
1.1272	12.0667
1.1211	12.1
1.1256	12.1333
1.1236	12.1667
1.1245	12.2
1.1375	12.2333
1.1302	12.2667
1.1303	12.3
1.1308	12.3333
1.1358	12.3667
1.1437	12.4
1.1387	12.4333
1.1314	12.4667
1.1348	12.5
1.1205	12.5333
1.1313	12.5667
1.1287	12.6
1.1376	12.6333
1.1381	12.6667
1.1363	12.7
1.1352	12.7333
1.133	12.7667
1.1333	12.8
1.1325	12.8333
1.1322	12.8667
1.1343	12.9
1.1355	12.9333
1.135	12.9667
1.1351	13
1.1364	13.0333
1.1416	13.0667
1.1246	13.1
1.134	13.1333
1.1265	13.1667
1.1338	13.2
1.1361	13.2333
1.1348	13.2667
1.1291	13.3
1.1295	13.3333
1.1285	13.3667
1.13	13.4
1.1339	13.4333
1.1314	13.4667
1.1295	13.5
1.1213	13.5333
1.1251	13.5667
1.124	13.6
1.1312	13.6333
1.1117	13.6667
1.1185	13.7
1.1082	13.7333
1.1184	13.7667
1.1261	13.8
1.1253	13.8333
1.1241	13.8667
1.1157	13.9
1.0986	13.9333
1.1036	13.9667
1.1109	14
1.1194	14.0333
1.1143	14.0667
1.1073	14.1
1.0867	14.1333
1.0892	14.1667
1.1127	14.2
1.0992	14.2333
1.101	14.2667
1.0879	14.3
1.0763	14.3333
1.0811	14.3667
1.098	14.4
1.1011	14.4333
1.0947	14.4667
1.0801	14.5
1.0641	14.5333
1.072	14.5667
1.0943	14.6
1.0919	14.6333
1.0822	14.6667
1.0643	14.7
1.0593	14.7333
1.0857	14.7667
1.0723	14.8
1.0758	14.8333
1.0591	14.8667
1.0546	14.9
1.0687	14.9333
1.0759	14.9667
1.0708	15
1.0632	15.0333
1.0437	15.0667
1.0408	15.1
1.0579	15.1333
1.0686	15.1667
1.0614	15.2
1.0552	15.2333
1.0336	15.2667
1.0335	15.3
1.0539	15.3333
1.0503	15.3667
1.0548	15.4
1.0358	15.4333
1.0283	15.4667
1.0328	15.5
1.0483	15.5333
1.04	15.5667
1.0282	15.6
1.0197	15.6333
1.0311	15.6667
1.0445	15.7
1.036	15.7333
1.02	15.7667
1.0125	15.8
1.0263	15.8333
1.0427	15.8667
1.0202	15.9
1.0119	15.9333
1.0046	15.9667
1.0183	16
1.0378	16.0333
1.0293	16.0667
1.0197	16.1
1.0035	16.1333
1.0109	16.1667
1.0294	16.2
1.0351	16.2333
1.0247	16.2667
1.0089	16.3
0.9983	16.3333
1.0027	16.3667
1.0005	16.4
1.0057	16.4333
0.9959	16.4667
1.0168	16.5
1.0317	16.5333
1.0265	16.5667
1.0376	16.6
1.0324	16.6333
1.0334	16.6667
1.0314	16.7
1.0302	16.7333
1.0259	16.7667
1.024	16.8
1.025	16.8333
1.0255	16.8667
1.0297	16.9
1.027	16.9333
1.0259	16.9667
1.0239	17
1.011	17.0333
1.0242	17.0667
1.0186	17.1
1.0254	17.1333
1.0278	17.1667
1.0252	17.2
1.0289	17.2333
1.025	17.2667
1.0278	17.3
1.0284	17.3333
1.0277	17.3667
1.029	17.4
1.0291	17.4333
1.0296	17.4667
1.029	17.5
1.0289	17.5333
1.0318	17.5667
1.0184	17.6
1.0236	17.6333
1.0231	17.6667
1.0294	17.7
1.0343	17.7333
1.0305	17.7667
1.0273	17.8
1.0256	17.8333
1.0305	17.8667
1.0363	17.9
1.0309	17.9333
1.026	17.9667
1.0251	18
1.0274	18.0333
1.0358	18.0667
1.0325	18.1
1.037	18.1333
1.0091	18.1667
1.0189	18.2
1.0216	18.2333
1.034	18.2667
1.0365	18.3
1.0291	18.3333
1.0078	18.3667
1.0084	18.4
1.0156	18.4333
1.0385	18.4667
1.0335	18.5
1.0266	18.5333
1.0071	18.5667
1.0033	18.6
1.0228	18.6333
1.041	18.6667
1.0405	18.7
1.0094	18.7333
1.0036	18.7667
1.0036	18.8
1.0266	18.8333
1.0445	18.8667
1.0322	18.9
1.0147	18.9333
0.9993	18.9667
1.0069	19
1.0341	19.0333
1.0415	19.0667
1.0302	19.1
1.0135	19.1333
1.0011	19.1667
1.0116	19.2
1.037	19.2333
1.0359	19.2667
1.0064	19.3
1.0034	19.3333
1.0041	19.3667
1.0303	19.4
1.0379	19.4333
1.0293	19.4667
1.0129	19.5
0.9985	19.5333
1.0078	19.5667
1.0331	19.6
1.0356	19.6333
1.0237	19.6667
1.0073	19.7
1.001	19.7333
1.0187	19.7667
1.034	19.8
1.033	19.8333
1.0014	19.8667
0.9962	19.9
1.0065	19.9333
1.031	19.9667
1.0317	20
1.0227	20.0333
1.002	20.0667
0.9899	20.1
1.0069	20.1333
1.0312	20.1667
1.025	20.2
1.0125	20.2333
0.9982	20.2667
1.0048	20.3
1.0234	20.3333
1.0258	20.3667
1.0151	20.4
0.9936	20.4333
0.995	20.4667
1.0138	20.5
1.0263	20.5333
1.022	20.5667
1.0032	20.6
0.9899	20.6333
1.005	20.6667
1.0266	20.7
1.0119	20.7333
0.9957	20.7667
1.0011	20.8
1.0177	20.8333
1.0113	20.8667
1.0041	20.9
0.9946	20.9333
0.9968	20.9667
1.0098	21
1.0057	21.0333
0.9938	21.0667
0.9934	21.1
1.0059	21.1333
1.0054	21.1667
1.0027	21.2
0.9911	21.2333
0.9888	21.2667
0.9932	21.3
1.0056	21.3333
1.0021	21.3667
1.0021	21.4
0.9833	21.4333
0.9822	21.4667
0.9928	21.5
1.0001	21.5333
0.9944	21.5667
0.9853	21.6
0.9708	21.6333
0.9838	21.6667
1.0073	21.7
0.9993	21.7333
0.9849	21.7667
0.9767	21.8
0.9882	21.8333
1.0081	21.8667
0.9969	21.9
0.9817	21.9333
0.984	21.9667
0.9967	22
0.9992	22.0333
0.9951	22.0667
0.9674	22.1
0.9775	22.1333
0.998	22.1667
0.9968	22.2
0.9924	22.2333
0.974	22.2667
0.98	22.3
0.9955	22.3333
1.0004	22.3667
0.9933	22.4
0.9765	22.4333
0.9732	22.4667
0.9811	22.5
1.0038	22.5333
1.0016	22.5667
0.9907	22.6
0.9789	22.6333
0.9591	22.6667
0.9983	22.7
1.0021	22.7333
0.9883	22.7667
0.9903	22.8
0.9942	22.8333
0.9923	22.8667
0.9895	22.9
0.9878	22.9333
0.9885	22.9667
0.9947	23
0.9927	23.0333
0.9898	23.0667
0.9863	23.1
0.9887	23.1333
0.9945	23.1667
0.9935	23.2
0.9744	23.2333
0.9815	23.2667
0.9875	23.3
0.9946	23.3333
0.9942	23.3667
0.9839	23.4
0.9786	23.4333
0.9804	23.4667
0.9924	23.5
0.9974	23.5333
0.9919	23.5667
0.9826	23.6
0.9756	23.6333
0.9913	23.6667
1.0028	23.7
0.9972	23.7333
0.9779	23.7667
0.9729	23.8
0.9864	23.8333
1.0037	23.8667
0.9985	23.9
0.9837	23.9333
0.9738	23.9667
0.992	24
0.9998	24.0333
0.9876	24.0667
0.9819	24.1
0.9876	24.1333
1.0015	24.1667
0.9985	24.2
0.9876	24.2333
0.9762	24.2667
0.9861	24.3
0.9959	24.3333
0.9923	24.3667
0.9894	24.4
0.9724	24.4333
0.9802	24.4667
0.9946	24.5
0.9956	24.5333
0.9907	24.5667
0.9738	24.6
0.9717	24.6333
0.9892	24.6667
1.0002	24.7
0.9885	24.7333
0.9736	24.7667
0.9734	24.8
0.9959	24.8333
1.0023	24.8667
0.9749	24.9
0.9724	24.9333
0.9738	24.9667
0.9964	25
1.0089	25.0333
0.9872	25.0667
0.9749	25.1
0.9829	25.1333
1.0024	25.1667
0.996	25.2
0.9812	25.2333
0.9773	25.2667
0.9958	25.3
1.0025	25.3333
0.9911	25.3667
0.9794	25.4
0.9895	25.4333
0.9899	25.4667
1.0021	25.5
0.9928	25.5333
0.9814	25.5667
0.9869	25.6
1.0013	25.6333
1.0027	25.6667
0.99	25.7
0.9817	25.7333
0.9932	25.7667
1.0059	25.8
0.9982	25.8333
0.9855	25.8667
0.984	25.9
0.9988	25.9333
1.0096	25.9667
0.9921	26
0.9827	26.0333
0.9821	26.0667
1.0052	26.1
1.0115	26.1333
0.9951	26.1667
0.9851	26.2
0.9923	26.2333
1.0136	26.2667
1.008	26.3
0.9938	26.3333
0.9888	26.3667
1.0031	26.4
1.0173	26.4333
1.0031	26.4667
0.9925	26.5
1.0044	26.5333
0.9989	26.5667
1.0108	26.6
0.9973	26.6333
0.9913	26.6667
1.0026	26.7
1.0076	26.7333
1.0028	26.7667
0.9938	26.8
0.9923	26.8333
0.9991	26.8667
1.0161	26.9
1.0097	26.9333
0.9984	26.9667
0.9916	27
1.0019	27.0333
1.0182	27.0667
1.0195	27.1
0.9883	27.1333
0.9899	27.1667
1.003	27.2
1.0173	27.2333
1.0146	27.2667
0.9989	27.3
0.9944	27.3333
1.0131	27.3667
1.0221	27.4
1.0118	27.4333
0.9983	27.4667
1.0022	27.5
1.0153	27.5333
1.0274	27.5667
1.0136	27.6
0.9988	27.6333
1.0062	27.6667
1.0103	27.7
1.0209	27.7333
1.0126	27.7667
1.0043	27.8
1.0145	27.8333
1.0171	27.8667
1.0121	27.9
1.0094	27.9333
1.01	27.9667
1.0183	28
1.0214	28.0333
1.0154	28.0667
1.0095	28.1
1.0122	28.1333
1.023	28.1667
1.028	28.2
1.0084	28.2333
1.0052	28.2667
1.0115	28.3
1.0248	28.3333
1.0252	28.3667
1.0175	28.4
0.9998	28.4333
1.0113	28.4667
1.031	28.5
1.0252	28.5333
1.0147	28.5667
1.0111	28.6
1.0208	28.6333
1.0388	28.6667
1.0299	28.7
1.0175	28.7333
1.012	28.7667
1.0227	28.8
1.0317	28.8333
1.029	28.8667
1.0165	28.9
1.0182	28.9333
1.0324	28.9667
1.0277	29
1.0252	29.0333
1.0239	29.0667
1.0265	29.1
1.0415	29.1333
1.0341	29.1667
1.0296	29.2
1.025	29.2333
1.0323	29.2667
1.0463	29.3
1.0487	29.3333
1.0188	29.3667
1.0242	29.4
1.0333	29.4333
1.05	29.4667
1.0521	29.5
1.0335	29.5333
1.0206	29.5667
1.0282	29.6
1.0515	29.6333
1.0517	29.6667
1.0323	29.7
1.0325	29.7333
1.044	29.7667
1.0474	29.8
1.0411	29.8333
1.0311	29.8667
1.0413	29.9
1.0432	29.9333
1.0467	29.9667
1.0393	30
1.0333	30.0333
1.0407	30.0667
1.0535	30.1
1.0499	30.1333
1.0392	30.1667
1.0361	30.2
1.0443	30.2333
1.062	30.2667
1.0556	30.3
1.0442	30.3333
1.0358	30.3667
1.0438	30.4
1.07	30.4333
1.0509	30.4667
1.0416	30.5
1.0353	30.5333
1.0494	30.5667
1.0697	30.6
1.0613	30.6333
1.0461	30.6667
1.0409	30.7
1.0558	30.7333
1.0754	30.7667
1.0616	30.8
1.0459	30.8333
1.048	30.8667
1.0676	30.9
1.0737	30.9333
1.0616	30.9667
1.0528	31
1.0376	31.0333
1.075	31.0667
1.0723	31.1
1.0647	31.1333
1.0608	31.1667
1.0692	31.2
1.0764	31.2333
1.0665	31.2667
1.0623	31.3
1.0647	31.3333
1.0758	31.3667
1.0754	31.4
1.0657	31.4333
1.0608	31.4667
1.0654	31.5
1.0846	31.5333
1.0639	31.5667
1.0685	31.6
1.0545	31.6333
1.0644	31.6667
1.0949	31.7
1.0894	31.7333
1.0768	31.7667
1.06	31.8
1.0657	31.8333
1.0928	31.8667
1.0977	31.9
1.075	31.9333
1.0671	31.9667
1.0838	32
1.0902	32.0333
1.0795	32.0667
1.0756	32.1
1.068	32.1333
1.0842	32.1667
1.0841	32.2
1.0816	32.2333
1.0719	32.2667
1.078	32.3
1.0916	32.3333
1.0823	32.3667
1.0727	32.4
1.0746	32.4333
1.0858	32.4667
1.0895	32.5
1.086	32.5333
1.0724	32.5667
1.0685	32.6
1.0872	32.6333
1.0933	32.6667
1.0678	32.7
1.0671	32.7333
1.0721	32.7667
1.0928	32.8
1.0894	32.8333
1.0732	32.8667
1.0616	32.9
1.0748	32.9333
1.0918	32.9667
1.0785	33
1.0649	33.0333
1.0724	33.0667
1.0808	33.1
1.0757	33.1333
1.067	33.1667
1.0596	33.2
1.0732	33.2333
1.0663	33.2667
1.072	33.3
1.0588	33.3333
1.0589	33.3667
1.0662	33.4
1.063	33.4333
1.0581	33.4667
1.0562	33.5
1.0574	33.5333
1.064	33.5667
1.0624	33.6
1.055	33.6333
1.0519	33.6667
1.061	33.7
1.0613	33.7333
1.0637	33.7667
1.0346	33.8
1.0495	33.8333
1.0577	33.8667
1.0594	33.9
1.0577	33.9333
1.0391	33.9667
1.0471	34
1.0623	34.0333
1.0535	34.0667
1.0444	34.1
1.0465	34.1333
1.0529	34.1667
1.0628	34.2
1.0549	34.2333
1.0415	34.2667
1.0461	34.3
1.0569	34.3333
1.0468	34.3667
1.0554	34.4
1.0349	34.4333
1.049	34.4667
1.0481	34.5
1.0498	34.5333
1.0461	34.5667
1.037	34.6
1.0405	34.6333
1.0473	34.6667
1.0524	34.7
1.0468	34.7333
1.037	34.7667
1.0389	34.8
1.0511	34.8333
1.0559	34.8667
1.0415	34.9
1.0257	34.9333
1.0344	34.9667
1.0539	35
1.0613	35.0333
1.0499	35.0667
1.0327	35.1
1.0322	35.1333
1.0552	35.1667
1.0606	35.2
1.0476	35.2333
1.036	35.2667
1.0418	35.3
1.0564	35.3333
1.0629	35.3667
1.0578	35.4
1.0516	35.4333
1.0225	35.4667
1.0351	35.5
1.059	35.5333
1.0692	35.5667
1.0602	35.6
1.0414	35.6333
1.0463	35.6667
1.0695	35.7
1.0676	35.7333
1.056	35.7667
1.0565	35.8
1.0577	35.8333
1.0706	35.8667
1.0777	35.9
1.0706	35.9333
1.0642	35.9667
1.055	36
1.057	36.0333
1.0816	36.0667
1.0823	36.1
1.0876	36.1333
1.0709	36.1667
1.0671	36.2
1.0739	36.2333
1.0936	36.2667
1.0884	36.3
1.0831	36.3333
1.0678	36.3667
1.0728	36.4
1.0849	36.4333
1.1059	36.4667
1.0996	36.5
1.0958	36.5333
1.0597	36.5667
1.0684	36.6
1.0965	36.6333
1.1197	36.6667
1.0997	36.7
1.0875	36.7333
1.0987	36.7667
1.1058	36.8
1.0986	36.8333
1.0992	36.8667
1.0982	36.9
1.1049	36.9333
1.1181	36.9667
1.1121	37
1.1102	37.0333
1.1045	37.0667
1.1038	37.1
1.1038	37.1333
1.1244	37.1667
1.1183	37.2
1.1182	37.2333
1.1167	37.2667
1.1183	37.3
1.1346	37.3333
1.1333	37.3667
1.129	37.4
1.1229	37.4333
1.1244	37.4667
1.1278	37.5
1.1488	37.5333
1.1423	37.5667
1.1349	37.6
1.1292	37.6333
1.1324	37.6667
1.1505	37.7
1.1455	37.7333
1.1388	37.7667
1.1378	37.8
1.143	37.8333
1.1631	37.8667
1.1562	37.9
1.1502	37.9333
1.1381	37.9667
1.144	38
1.1583	38.0333
1.1719	38.0667
1.1641	38.1
1.1503	38.1333
1.1409	38.1667
1.1528	38.2
1.1591	38.2333
1.1715	38.2667
1.1589	38.3
1.1522	38.3333
1.1483	38.3667
1.1583	38.4
1.1788	38.4333
1.1679	38.4667
1.159	38.5
1.1545	38.5333
1.1594	38.5667
1.1808	38.6
1.1846	38.6333
1.169	38.6667
1.1572	38.7
1.1664	38.7333
1.1936	38.7667
1.1685	38.8
1.1578	38.8333
1.1648	38.8667
1.1834	38.9
1.1906	38.9333
1.1789	38.9667
1.1637	39
1.162	39.0333
1.1875	39.0667
1.2003	39.1
1.1864	39.1333
1.1708	39.1667
1.1749	39.2
1.1929	39.2333
1.1961	39.2667
1.1905	39.3
1.1667	39.3333
1.1653	39.3667
1.1796	39.4
1.2049	39.4333
1.2076	39.4667
1.1934	39.5
1.1768	39.5333
1.1643	39.5667
1.1875	39.6
1.2123	39.6333
1.2094	39.6667
1.1881	39.7
1.1829	39.7333
1.1978	39.7667
1.1917	39.8
1.2046	39.8333
1.2008	39.8667
1.1988	39.9
1.1837	39.9333
1.1972	39.9667
1.2085	40
1.2102	40.0333
1.203	40.0667
1.1845	40.1
1.1888	40.1333
1.1986	40.1667
1.2139	40.2
1.2052	40.2333
1.1894	40.2667
1.1814	40.3
1.1895	40.3333
1.2126	40.3667
1.2121	40.4
1.2082	40.4333
1.1948	40.4667
1.1662	40.5
1.1852	40.5333
1.2083	40.5667
1.2116	40.6
1.1989	40.6333
1.1882	40.6667
1.2037	40.7
1.2013	40.7333
1.1963	40.7667
1.195	40.8
1.1962	40.8333
1.2028	40.8667
1.1999	40.9
1.1931	40.9333
1.1848	40.9667
1.193	41
1.2009	41.0333
1.1798	41.0667
1.1885	41.1
1.1692	41.1333
1.1808	41.1667
1.1895	41.2
1.1869	41.2333
1.1854	41.2667
1.1726	41.3
1.1577	41.3333
1.1621	41.3667
1.1751	41.4
1.1833	41.4333
1.1788	41.4667
1.1683	41.5
1.1486	41.5333
1.1573	41.5667
1.1828	41.6
1.1598	41.6333
1.1577	41.6667
1.1421	41.7
1.1677	41.7333
1.1771	41.7667
1.1663	41.8
1.1514	41.8333
1.1474	41.8667
1.1657	41.9
1.1749	41.9333
1.1652	41.9667
1.15	42
1.1411	42.0333
1.1611	42.0667
1.1637	42.1
1.1606	42.1333
1.1543	42.1667
1.1188	42.2
1.14	42.2333
1.1529	42.2667
1.1583	42.3
1.1517	42.3333
1.1332	42.3667
1.1163	42.4
1.1206	42.4333
1.1491	42.4667
1.1454	42.5
1.1352	42.5333
1.1158	42.5667
1.1163	42.6
1.1411	42.6333
1.1382	42.6667
1.1303	42.7
1.1148	42.7333
1.1033	42.7667
1.131	42.8
1.1236	42.8333
1.1252	42.8667
1.1143	42.9
1.1196	42.9333
1.1232	42.9667
1.1183	43
1.1174	43.0333
1.1003	43.0667
1.1062	43.1
1.1074	43.1333
1.1091	43.1667
1.1089	43.2
1.0974	43.2333
1.0846	43.2667
1.0959	43.3
1.0818	43.3333
1.0958	43.3667
1.0895	43.4
1.079	43.4333
1.072	43.4667
1.0758	43.5
1.0747	43.5333
1.0729	43.5667
1.0644	43.6
1.0589	43.6333
1.0613	43.6667
1.0597	43.7
1.0604	43.7333
1.0467	43.7667
1.0416	43.8
1.0448	43.8333
1.0491	43.8667
1.0347	43.9
1.0334	43.9333
1.0155	43.9667
1.0293	44
1.0388	44.0333
1.0358	44.0667
1.0295	44.1
1.0085	44.1333
1.0097	44.1667
1.0243	44.2
1.0259	44.2333
1.022	44.2667
1.0085	44.3
0.9925	44.3333
1.0009	44.3667
1.0165	44.4
1.0173	44.4333
0.9999	44.4667
0.9834	44.5
0.9735	44.5333
0.9861	44.5667
1.008	44.6
1.0012	44.6333
0.9886	44.6667
0.9688	44.7
0.974	44.7333
0.9967	44.7667
0.986	44.8
0.9698	44.8333
0.9727	44.8667
0.9777	44.9
0.9738	44.9333
0.9652	44.9667
0.9553	45
0.9491	45.0333
0.9657	45.0667
0.956	45.1
0.9529	45.1333
0.9446	45.1667
0.9544	45.2
0.9533	45.2333
0.9533	45.2667
0.9513	45.3
0.935	45.3333
0.9303	45.3667
0.9369	45.4
0.9437	45.4333
0.9416	45.4667
0.9364	45.5
0.9155	45.5333
0.9209	45.5667
0.9257	45.6
0.9241	45.6333
0.9199	45.6667
0.9041	45.7
0.9068	45.7333
0.9201	45.7667
0.9153	45.8
0.903	45.8333
0.8968	45.8667
0.9025	45.9
0.9126	45.9333
0.9103	45.9667
0.9065	46
0.8872	46.0333
0.8863	46.0667
0.8976	46.1
0.9071	46.1333
0.901	46.1667
0.8867	46.2
0.8688	46.2333
0.8742	46.2667
0.8934	46.3
0.9048	46.3333
0.8976	46.3667
0.8815	46.4
0.8635	46.4333
0.8657	46.4667
0.892	46.5
0.9017	46.5333
0.8904	46.5667
0.8752	46.6
0.8609	46.6333
0.88	46.6667
0.8971	46.7
0.885	46.7333
0.862	46.7667
0.8741	46.8
0.8758	46.8333
0.8736	46.8667
0.8788	46.9
0.8797	46.9333
0.8789	46.9667
0.878	47
0.8762	47.0333
0.8792	47.0667
0.877	47.1
0.8767	47.1333
0.8761	47.1667
0.876	47.2
0.8771	47.2333
0.8745	47.2667
0.8793	47.3
0.8676	47.3333
0.8757	47.3667
0.8732	47.4
0.8741	47.4333
0.8799	47.4667
0.8825	47.5
0.88	47.5333
0.8816	47.5667
0.8799	47.6
0.8889	47.6333
0.8871	47.6667
0.8869	47.7
0.8874	47.7333
0.8888	47.7667
0.8981	47.8
0.8944	47.8333
0.8976	47.8667
0.8894	47.9
0.8938	47.9333
0.9049	47.9667
0.9007	48
0.9127	48.0333
0.9092	48.0667
0.919	48.1
0.9216	48.1333
0.9181	48.1667
0.9265	48.2
0.9218	48.2333
0.9306	48.2667
0.9387	48.3
0.9341	48.3333
0.9378	48.3667
0.9367	48.4
0.9436	48.4333
0.9407	48.4667
0.9497	48.5
0.9455	48.5333
0.9486	48.5667
0.9546	48.6
0.9585	48.6333
0.9687	48.6667
0.9631	48.7
0.9649	48.7333
0.964	48.7667
0.9763	48.8
0.9834	48.8333
0.9761	48.8667
0.9796	48.9
0.9777	48.9333
0.9901	48.9667
1.0037	49
0.9877	49.0333
0.9878	49.0667
0.9901	49.1
0.9916	49.1333
1.018	49.1667
1.024	49.2
1.0118	49.2333
1.0053	49.2667
1.0056	49.3
1.0121	49.3333
1.0411	49.3667
1.0396	49.4
1.0281	49.4333
1.0165	49.4667
1.0194	49.5
1.035	49.5333
1.0646	49.5667
1.0405	49.6
1.0314	49.6333
1.022	49.6667
1.037	49.7
1.0693	49.7333
1.065	49.7667
1.0483	49.8
1.0428	49.8333
1.052	49.8667
1.0759	49.9
1.0711	49.9333
1.0636	49.9667
1.0547	50
1.0584	50.0333
1.0702	50.0667
1.0955	50.1
1.0891	50.1333
1.0793	50.1667
1.0531	50.2
1.0644	50.2333
1.0858	50.2667
1.1127	50.3
1.1054	50.3333
1.0907	50.3667
1.0725	50.4
1.0673	50.4333
1.098	50.4667
1.1185	50.5
1.1193	50.5333
1.0973	50.5667
1.0959	50.6
1.1116	50.6333
1.125	50.6667
1.1116	50.7
1.1063	50.7333
1.1045	50.7667
1.1257	50.8
1.1264	50.8333
1.1269	50.8667
1.1248	50.9
1.1269	50.9333
1.1422	50.9667
1.139	51
1.1376	51.0333
1.1383	51.0667
1.1375	51.1
1.1383	51.1333
1.1515	51.1667
1.156	51.2
1.1529	51.2333
1.1527	51.2667
1.1435	51.3
1.1411	51.3333
1.1483	51.3667
1.1646	51.4
1.1675	51.4333
1.1611	51.4667
1.1487	51.5
1.151	51.5333
1.1631	51.5667
1.1848	51.6
1.1731	51.6333
1.1589	51.6667
1.1619	51.7
1.1847	51.7333
1.1872	51.7667
1.1719	51.8
1.1793	51.8333
1.1699	51.8667
1.1954	51.9
1.1847	51.9333
1.1909	51.9667
1.1813	52
1.1853	52.0333
1.2045	52.0667
1.2065	52.1
1.2	52.1333
1.1903	52.1667
1.1938	52.2
1.1972	52.2333
1.2221	52.2667
1.2192	52.3
1.2095	52.3333
1.1972	52.3667
1.204	52.4
1.2042	52.4333
1.2285	52.4667
1.2254	52.5
1.2172	52.5333
1.2054	52.5667
1.2158	52.6
1.2388	52.6333
1.231	52.6667
1.2193	52.7
1.2228	52.7333
1.2305	52.7667
1.2447	52.8
1.2361	52.8333
1.2248	52.8667
1.2272	52.9
1.2302	52.9333
1.2574	52.9667
1.2318	53
1.2365	53.0333
1.2208	53.0667
1.2369	53.1
1.2515	53.1333
1.2712	53.1667
1.2637	53.2
1.254	53.2333
1.2323	53.2667
1.229	53.3
1.2545	53.3333
1.2767	53.3667
1.2727	53.4
1.2566	53.4333
1.2418	53.4667
1.2448	53.5
1.278	53.5333
1.2568	53.5667
1.2626	53.6
1.2477	53.6333
1.2592	53.6667
1.2788	53.7
1.2804	53.7333
1.2639	53.7667
1.2525	53.8
1.2602	53.8333
1.2828	53.8667
1.2814	53.9
1.2705	53.9333
1.2552	53.9667
1.2591	54
1.2771	54.0333
1.2881	54.0667
1.2787	54.1
1.2511	54.1333
1.251	54.1667
1.2596	54.2
1.2928	54.2333
1.287	54.2667
1.2802	54.3
1.2589	54.3333
1.2484	54.3667
1.2645	54.4
1.2921	54.4333
1.2917	54.4667
1.2774	54.5
1.2606	54.5333
1.2496	54.5667
1.2732	54.6
1.2895	54.6333
1.2664	54.6667
1.2434	54.7
1.2661	54.7333
1.27	54.7667
1.2709	54.8
1.2541	54.8333
1.2577	54.8667
1.262	54.9
1.2644	54.9333
1.262	54.9667
1.2503	55
1.2456	55.0333
1.2499	55.0667
1.2593	55.1
1.2586	55.1333
1.2563	55.1667
1.244	55.2
1.2235	55.2333
1.2325	55.2667
1.2487	55.3
1.2543	55.3333
1.2537	55.3667
1.231	55.4
1.2239	55.4333
1.2314	55.4667
1.2462	55.5
1.2392	55.5333
1.2359	55.5667
1.2157	55.6
1.2221	55.6333
1.2413	55.6667
1.2346	55.7
1.2223	55.7333
1.2156	55.7667
1.2158	55.8
1.2199	55.8333
1.2254	55.8667
1.2184	55.9
1.2074	55.9333
1.2119	55.9667
1.2122	56
1.2095	56.0333
1.2062	56.0667
1.1962	56.1
1.1989	56.1333
1.1996	56.1667
1.202	56.2
1.2016	56.2333
1.2	56.2667
1.1847	56.3
1.1935	56.3333
1.1739	56.3667
1.1911	56.4
1.1852	56.4333
1.1888	56.4667
1.1759	56.5
1.1794	56.5333
1.1863	56.5667
1.1842	56.6
1.1786	56.6333
1.1645	56.6667
1.1699	56.7
1.179	56.7333
1.177	56.7667
1.1678	56.8
1.1515	56.8333
1.1586	56.8667
1.1715	56.9
1.1615	56.9333
1.1537	56.9667
1.1426	57
1.1406	57.0333
1.1562	57.0667
1.1691	57.1
1.1638	57.1333
1.1553	57.1667
1.1335	57.2
1.1256	57.2333
1.142	57.2667
1.1635	57.3
1.1565	57.3333
1.1472	57.3667
1.1273	57.4
1.1231	57.4333
1.1514	57.4667
1.1423	57.5
1.1461	57.5333
1.1284	57.5667
1.1218	57.6
1.1415	57.6333
1.1427	57.6667
1.1341	57.7
1.1168	57.7333
1.12	57.7667
1.1381	57.8
1.1401	57.8333
1.1333	57.8667
1.1163	57.9
1.116	57.9333
1.1336	57.9667
1.1362	58
1.1337	58.0333
1.1101	58.0667
1.0921	58.1
1.1111	58.1333
1.132	58.1667
1.1341	58.2
1.1284	58.2333
1.1127	58.2667
1.0928	58.3
1.0822	58.3333
1.1041	58.3667
1.13	58.4
1.128	58.4333
1.1071	58.4667
1.0972	58.5
1.1045	58.5333
1.1151	58.5667
1.1121	58.6
1.0888	58.6333
1.0933	58.6667
1.1049	58.7
1.1063	58.7333
1.1116	58.7667
1.0914	58.8
1.0876	58.8333
1.1039	58.8667
1.1	58.9
1.0989	58.9333
1.0849	58.9667
1.0853	59
1.0932	59.0333
1.0994	59.0667
1.0956	59.1
1.0906	59.1333
1.0786	59.1667
1.0668	59.2
1.0837	59.2333
1.0938	59.2667
1.0909	59.3
1.0874	59.3333
1.0712	59.3667
1.0795	59.4
1.0904	59.4333
1.0943	59.4667
1.0901	59.5
1.0755	59.5333
1.0637	59.5667
1.0754	59.6
1.0947	59.6333
1.0888	59.6667
1.0732	59.7
1.0692	59.7333
1.0662	59.7667
1.0866	59.8
1.0728	59.8333
1.0666	59.8667
1.0755	59.9
1.0793	59.9333
1.076	59.9667
1.0745	60
1.0649	60.0333
1.0665	60.0667
1.0692	60.1
1.0793	60.1333
1.0751	60.1667
1.0726	60.2
1.0589	60.2333
1.0636	60.2667
1.0761	60.3
1.0687	60.3333
1.0722	60.3667
1.0645	60.4
1.0506	60.4333
1.0617	60.4667
1.0706	60.5
1.0704	60.5333
1.0647	60.5667
1.0497	60.6
1.0502	60.6333
1.0694	60.6667
1.0714	60.7
1.0622	60.7333
1.0492	60.7667
1.0551	60.8
1.0709	60.8333
1.0698	60.8667
1.0439	60.9
1.0468	60.9333
1.0502	60.9667
1.0718	61
1.0721	61.0333
1.062	61.0667
1.0428	61.1
1.0423	61.1333
1.0538	61.1667
1.0778	61.2
1.0722	61.2333
1.0593	61.2667
1.042	61.3
1.0408	61.3333
1.0636	61.3667
1.0799	61.4
1.076	61.4333
1.0474	61.4667
1.0365	61.5
1.0443	61.5333
1.0761	61.5667
1.0798	61.6
1.0698	61.6333
1.0526	61.6667
1.0344	61.7
1.0466	61.7333
1.0761	61.7667
1.0722	61.8
1.0521	61.8333
1.0522	61.8667
1.0593	61.9
1.0609	61.9333
1.0599	61.9667
1.0598	62
1.0268	62.0333
1.0469	62.0667
1.0449	62.1
1.0574	62.1333
1.0592	62.1667
1.0424	62.2
1.0248	62.2333
1.0245	62.2667
1.0375	62.3
1.0589	62.3333
1.0478	62.3667
1.0347	62.4
1.0199	62.4333
1.024	62.4667
1.0418	62.5
1.0548	62.5333
1.0478	62.5667
1.0148	62.6
1.0115	62.6333
1.0283	62.6667
1.0517	62.7
1.0463	62.7333
1.0346	62.7667
1.0166	62.8
1.0044	62.8333
1.0295	62.8667
1.0514	62.9
1.0443	62.9333
1.0291	62.9667
1.0154	63
1.0208	63.0333
1.0411	63.0667
1.0459	63.1
1.0412	63.1333
1.0076	63.1667
1.0115	63.2
1.02	63.2333
1.0481	63.2667
1.0481	63.3
1.0387	63.3333
1.0171	63.3667
1.0026	63.4
1.0152	63.4333
1.0442	63.4667
1.048	63.5
1.0341	63.5333
1.0168	63.5667
1.0121	63.6
1.0394	63.6333
1.0468	63.6667
1.0205	63.7
1.0126	63.7333
1.0236	63.7667
1.0332	63.8
1.0368	63.8333
1.0256	63.8667
1.0069	63.9
1.0083	63.9333
1.0317	63.9667
1.0308	64
1.025	64.0333
1.0105	64.0667
1.0052	64.1
1.014	64.1333
1.0346	64.1667
1.0297	64.2
1.0253	64.2333
0.9947	64.2667
0.9938	64.3
1.0115	64.3333
1.0354	64.3667
1.0347	64.4
1.0226	64.4333
1.0017	64.4667
0.9867	64.5
0.9984	64.5333
1.0285	64.5667
1.028	64.6
1.0109	64.6333
0.9991	64.6667
1.0049	64.7
1.0228	64.7333
1.0159	64.7667
1.0213	64.8
0.9897	64.8333
0.9942	64.8667
1.0017	64.9
1.0165	64.9333
1.014	64.9667
1.0094	65
0.985	65.0333
0.9792	65.0667
0.9939	65.1
1.017	65.1333
1.0098	65.1667
0.9998	65.2
0.9823	65.2333
0.9839	65.2667
1.0018	65.3
1.0164	65.3333
1.0137	65.3667
0.9856	65.4
0.9763	65.4333
0.974	65.4667
1.0003	65.5
1.0238	65.5333
1.0114	65.5667
0.9968	65.6
0.9764	65.6333
0.9883	65.6667
1.0177	65.7
1.0194	65.7333
1.0017	65.7667
0.9937	65.8
1.0003	65.8333
1.0128	65.8667
1.0088	65.9
1.0096	65.9333
0.9782	65.9667
0.9904	66
0.9956	66.0333
1.0173	66.0667
1.0103	66.1
1.0043	66.1333
0.9813	66.1667
0.978	66.2
0.9958	66.2333
1.0185	66.2667
1.0153	66.3
1.0005	66.3333
0.984	66.3667
0.978	66.4
1.0043	66.4333
1.0161	66.4667
1.0107	66.5
0.9863	66.5333
0.978	66.5667
0.9939	66.6
[truncated: 7,002 more rows]
