# Supplementary material for: Auditory feedback effect on temporal patterns during self-pacing treadmill walking
Source: PLoS One. 2025 Nov 4;20(11):e0335971. doi: 10.1371/journal.pone.0335971 (PMC12585087; doi:10.1371/journal.pone.0335971)
Supplement: S2 File — This file archive contains gait events from the two test conditions (no sound and with sound) for all included participants, as well as the validation data for the accelerometer-based gait event detection algorithm. All data files are in CSV format. A readme file is included with the details of the file format and contents. (ZIP) [file pone.0335971.s003.zip › TreadmillSoundsData/TestConditions/WithSound/BeltSpeed/Subject23_WithSoundBeltspeed.csv]

BeltSpeed	Time
1.29	0
1.2815	0.0333
1.2816	0.0667
1.2872	0.1
1.292	0.1333
1.2831	0.1667
1.2746	0.2
1.2768	0.2333
1.2832	0.2667
1.2955	0.3
1.2897	0.3333
1.2809	0.3667
1.2714	0.4
1.2739	0.4333
1.2888	0.4667
1.2801	0.5
1.2988	0.5333
1.279	0.5667
1.2733	0.6
1.2806	0.6333
1.2786	0.6667
1.2784	0.7
1.2754	0.7333
1.2746	0.7667
1.2754	0.8
1.2772	0.8333
1.2786	0.8667
1.2768	0.9
1.2724	0.9333
1.2718	0.9667
1.2733	1
1.2759	1.0333
1.2645	1.0667
1.2696	1.1
1.266	1.1333
1.2715	1.1667
1.2628	1.2
1.2639	1.2333
1.2631	1.2667
1.2626	1.3
1.2608	1.3333
1.2615	1.3667
1.2608	1.4
1.2626	1.4333
1.2618	1.4667
1.257	1.5
1.2571	1.5333
1.2599	1.5667
1.2429	1.6
1.2667	1.6333
1.2519	1.6667
1.2524	1.7
1.2601	1.7333
1.2439	1.7667
1.2414	1.8
1.2425	1.8333
1.2481	1.8667
1.2562	1.9
1.2508	1.9333
1.2486	1.9667
1.2397	2
1.2445	2.0333
1.2512	2.0667
1.2537	2.1
1.2543	2.1333
1.2301	2.1667
1.2405	2.2
1.2545	2.2333
1.2593	2.2667
1.2548	2.3
1.2352	2.3333
1.2316	2.3667
1.2509	2.4
1.2651	2.4333
1.2515	2.4667
1.245	2.5
1.2542	2.5333
1.2605	2.5667
1.2584	2.6
1.2488	2.6333
1.2383	2.6667
1.2371	2.7
1.256	2.7333
1.2659	2.7667
1.2605	2.8
1.2494	2.8333
1.2382	2.8667
1.2435	2.9
1.2637	2.9333
1.2773	2.9667
1.2638	3
1.2494	3.0333
1.2449	3.0667
1.2561	3.1
1.2737	3.1333
1.2678	3.1667
1.2572	3.2
1.2364	3.2333
1.2525	3.2667
1.2827	3.3
1.2697	3.3333
1.2681	3.3667
1.2647	3.4
1.275	3.4333
1.2947	3.4667
1.2842	3.5
1.2709	3.5333
1.2742	3.5667
1.2879	3.6
1.2933	3.6333
1.2868	3.6667
1.2746	3.7
1.2789	3.7333
1.2856	3.7667
1.2857	3.8
1.2956	3.8333
1.2918	3.8667
1.2794	3.9
1.2864	3.9333
1.2943	3.9667
1.2911	4
1.2883	4.0333
1.2874	4.0667
1.2877	4.1
1.2944	4.1333
1.3011	4.1667
1.2928	4.2
1.2875	4.2333
1.2913	4.2667
1.3018	4.3
1.2938	4.3333
1.2916	4.3667
1.2871	4.4
1.2907	4.4333
1.3126	4.4667
1.3099	4.5
1.2991	4.5333
1.2886	4.5667
1.294	4.6
1.3148	4.6333
1.3165	4.6667
1.3076	4.7
1.2913	4.7333
1.2919	4.7667
1.3077	4.8
1.3215	4.8333
1.3132	4.8667
1.2874	4.9
1.2843	4.9333
1.3039	4.9667
1.3218	5
1.3277	5.0333
1.3199	5.0667
1.3032	5.1
1.2845	5.1333
1.2864	5.1667
1.3164	5.2
1.3252	5.2333
1.3034	5.2667
1.3065	5.3
1.2952	5.3333
1.2989	5.3667
1.3146	5.4
1.3179	5.4333
1.2943	5.4667
1.3017	5.5
1.3	5.5333
1.3267	5.5667
1.3272	5.6
1.3107	5.6333
1.3016	5.6667
1.3047	5.7
1.3291	5.7333
1.3314	5.7667
1.3241	5.8
1.3075	5.8333
1.3101	5.8667
1.3188	5.9
1.3425	5.9333
1.3382	5.9667
1.3091	6
1.3063	6.0333
1.3204	6.0667
1.3273	6.1
1.3561	6.1333
1.3397	6.1667
1.3197	6.2
1.3063	6.2333
1.3162	6.2667
1.3475	6.3
1.3416	6.3333
1.3235	6.3667
1.3271	6.4
1.3146	6.4333
1.3163	6.4667
1.325	6.5
1.3236	6.5333
1.3097	6.5667
1.3066	6.6
1.3121	6.6333
1.3286	6.6667
1.3322	6.7
1.3268	6.7333
1.3102	6.7667
1.3036	6.8
1.3104	6.8333
1.3321	6.8667
1.3291	6.9
1.3243	6.9333
1.3047	6.9667
1.2965	7
1.3109	7.0333
1.3331	7.0667
1.3251	7.1
1.2997	7.1333
1.3063	7.1667
1.2976	7.2
1.3345	7.2333
1.3199	7.2667
1.3048	7.3
1.3043	7.3333
1.314	7.3667
1.3185	7.4
1.3138	7.4333
1.3039	7.4667
1.2933	7.5
1.3048	7.5333
1.3143	7.5667
1.3076	7.6
1.3145	7.6333
1.2714	7.6667
1.2908	7.7
1.2987	7.7333
1.3048	7.7667
1.3086	7.8
1.2974	7.8333
1.2749	7.8667
1.2635	7.9
1.279	7.9333
1.3013	7.9667
1.2917	8
1.2787	8.0333
1.2678	8.0667
1.2769	8.1
1.2847	8.1333
1.2801	8.1667
1.2685	8.2
1.2408	8.2333
1.2754	8.2667
1.2769	8.3
1.2762	8.3333
1.2617	8.3667
1.2639	8.4
1.2685	8.4333
1.2744	8.4667
1.2696	8.5
1.2655	8.5333
1.2474	8.5667
1.2543	8.6
1.2639	8.6333
1.2665	8.6667
1.2634	8.7
1.2544	8.7333
1.2285	8.7667
1.232	8.8
1.2592	8.8333
1.2574	8.8667
1.2569	8.9
1.238	8.9333
1.2307	8.9667
1.245	9
1.2565	9.0333
1.2493	9.0667
1.2416	9.1
1.2233	9.1333
1.2328	9.1667
1.2521	9.2
1.2438	9.2333
1.2317	9.2667
1.2223	9.3
1.216	9.3333
1.2377	9.3667
1.2361	9.4
1.2189	9.4333
1.2169	9.4667
1.2217	9.5
1.2263	9.5333
1.2239	9.5667
1.2177	9.6
1.2047	9.6333
1.2125	9.6667
1.2139	9.7
1.2182	9.7333
1.2153	9.7667
1.2105	9.8
1.1963	9.8333
1.1878	9.8667
1.2043	9.9
1.2131	9.9333
1.2047	9.9667
1.2008	10
1.1877	10.0333
1.1952	10.0667
1.2085	10.1
1.2099	10.1333
1.1977	10.1667
1.1813	10.2
1.1858	10.2333
1.2064	10.2667
1.203	10.3
1.1879	10.3333
1.1819	10.3667
1.1955	10.4
1.1786	10.4333
1.2012	10.4667
1.1851	10.5
1.1707	10.5333
1.1818	10.5667
1.1714	10.6
1.1757	10.6333
1.1672	10.6667
1.1604	10.7
1.1642	10.7333
1.1655	10.7667
1.1694	10.8
1.1668	10.8333
1.1618	10.8667
1.1486	10.9
1.16	10.9333
1.154	10.9667
1.1577	11
1.1564	11.0333
1.1483	11.0667
1.1421	11.1
1.1478	11.1333
1.1489	11.1667
1.146	11.2
1.1392	11.2333
1.141	11.2667
1.1448	11.3
1.1473	11.3333
1.1453	11.3667
1.1438	11.4
1.1322	11.4333
1.138	11.4667
1.1417	11.5
1.1268	11.5333
1.1419	11.5667
1.1347	11.6
1.1333	11.6333
1.1385	11.6667
1.1288	11.7
1.1286	11.7333
1.1286	11.7667
1.1401	11.8
1.1395	11.8333
1.136	11.8667
1.1321	11.9
1.1331	11.9333
1.1353	11.9667
1.1492	12
1.1437	12.0333
1.1387	12.0667
1.1255	12.1
1.1438	12.1333
1.1575	12.1667
1.1595	12.2
1.1498	12.2333
1.1301	12.2667
1.1396	12.3
1.1649	12.3333
1.1724	12.3667
1.1541	12.4
1.1521	12.4333
1.1593	12.4667
1.1775	12.5
1.1741	12.5333
1.1673	12.5667
1.1554	12.6
1.1546	12.6333
1.1857	12.6667
1.2038	12.7
1.1956	12.7333
1.1855	12.7667
1.1761	12.8
1.1809	12.8333
1.1985	12.8667
1.2247	12.9
1.2221	12.9333
1.2051	12.9667
1.1953	13
1.2004	13.0333
1.2246	13.0667
1.2397	13.1
1.2346	13.1333
1.2053	13.1667
1.2256	13.2
1.2446	13.2333
1.2446	13.2667
1.2467	13.3
1.2489	13.3333
1.2538	13.3667
1.2711	13.4
1.2652	13.4333
1.2758	13.4667
1.2698	13.5
1.2899	13.5333
1.2919	13.5667
1.2931	13.6
1.3023	13.6333
1.2964	13.6667
1.3044	13.7
1.3179	13.7333
1.3299	13.7667
1.3275	13.8
1.3372	13.8333
1.335	13.8667
1.334	13.9
1.3568	13.9333
1.355	13.9667
1.3605	14
1.3667	14.0333
1.3633	14.0667
1.384	14.1
1.3836	14.1333
1.3866	14.1667
1.397	14.2
1.3772	14.2333
1.4139	14.2667
1.4101	14.3
1.42	14.3333
1.4236	14.3667
1.427	14.4
1.4356	14.4333
1.4365	14.4667
1.4506	14.5
1.4434	14.5333
1.4577	14.5667
1.4523	14.6
1.4697	14.6333
1.4728	14.6667
1.4732	14.7
1.4762	14.7333
1.4726	14.7667
1.4823	14.8
1.4893	14.8333
1.4993	14.8667
1.5004	14.9
1.502	14.9333
1.5012	14.9667
1.501	15
1.5207	15.0333
1.522	15.0667
1.5175	15.1
1.5193	15.1333
1.5209	15.1667
1.54	15.2
1.5383	15.2333
1.5296	15.2667
1.5351	15.3
1.5216	15.3333
1.5507	15.3667
1.5476	15.4
1.5388	15.4333
1.5377	15.4667
1.5396	15.5
1.5501	15.5333
1.5645	15.5667
1.5534	15.6
1.5433	15.6333
1.5446	15.6667
1.5499	15.7
1.5737	15.7333
1.5692	15.7667
1.562	15.8
1.5416	15.8333
1.5294	15.8667
1.5508	15.9
1.5778	15.9333
1.5791	15.9667
1.5657	16
1.5465	16.0333
1.5414	16.0667
1.5657	16.1
1.5799	16.1333
1.5664	16.1667
1.5503	16.2
1.5478	16.2333
1.5604	16.2667
1.5545	16.3
1.5485	16.3333
1.549	16.3667
1.5371	16.4
1.5465	16.4333
1.551	16.4667
1.5358	16.5
1.5418	16.5333
1.5385	16.5667
1.5365	16.6
1.5326	16.6333
1.5313	16.6667
1.5317	16.7
1.5278	16.7333
1.5303	16.7667
1.5275	16.8
1.5182	16.8333
1.5214	16.8667
1.5127	16.9
1.5009	16.9333
1.5155	16.9667
1.5188	17
1.5072	17.0333
1.5129	17.0667
1.4932	17.1
1.4886	17.1333
1.4974	17.1667
1.5005	17.2
1.4954	17.2333
1.4804	17.2667
1.4773	17.3
1.4903	17.3333
1.4897	17.3667
1.4846	17.4
1.4685	17.4333
1.4582	17.4667
1.4746	17.5
1.48	17.5333
1.4757	17.5667
1.4648	17.6
1.4595	17.6333
1.4629	17.6667
1.4706	17.7
1.464	17.7333
1.4569	17.7667
1.4494	17.8
1.4544	17.8333
1.459	17.8667
1.4595	17.9
1.4561	17.9333
1.4352	17.9667
1.4257	18
1.4355	18.0333
1.4603	18.0667
1.4523	18.1
1.4483	18.1333
1.4266	18.1667
1.4309	18.2
1.4571	18.2333
1.451	18.2667
1.4381	18.3
1.432	18.3333
1.4405	18.3667
1.4497	18.4
1.4441	18.4333
1.4341	18.4667
1.4186	18.5
1.4268	18.5333
1.4308	18.5667
1.4398	18.6
1.4344	18.6333
1.4155	18.6667
1.424	18.7
1.4282	18.7333
1.4336	18.7667
1.4288	18.8
1.4169	18.8333
1.404	18.8667
1.4128	18.9
1.428	18.9333
1.4261	18.9667
1.4216	19
1.397	19.0333
1.3972	19.0667
1.3984	19.1
1.4238	19.1333
1.4201	19.1667
1.4001	19.2
1.3881	19.2333
1.4069	19.2667
1.4193	19.3
1.4011	19.3333
1.4007	19.3667
1.4032	19.4
1.4086	19.4333
1.4084	19.4667
1.4052	19.5
1.3894	19.5333
1.3901	19.5667
1.3982	19.6
1.3878	19.6333
1.399	19.6667
1.3921	19.7
1.3752	19.7333
1.3816	19.7667
1.3815	19.8
1.3789	19.8333
1.3786	19.8667
1.3654	19.9
1.365	19.9333
1.3673	19.9667
1.3685	20
1.3686	20.0333
1.3685	20.0667
1.3536	20.1
1.356	20.1333
1.3414	20.1667
1.3592	20.2
1.3607	20.2333
1.3445	20.2667
1.3438	20.3
1.3471	20.3333
1.3434	20.3667
1.3433	20.4
1.3295	20.4333
1.3352	20.4667
1.3346	20.5
1.3469	20.5333
1.3426	20.5667
1.3368	20.6
1.3219	20.6333
1.3311	20.6667
1.3214	20.7
1.3409	20.7333
1.3386	20.7667
1.3338	20.8
1.3133	20.8333
1.3251	20.8667
1.3354	20.9
1.3347	20.9333
1.3272	20.9667
1.3113	21
1.316	21.0333
1.327	21.0667
1.3371	21.1
1.33	21.1333
1.3179	21.1667
1.3031	21.2
1.321	21.2333
1.3212	21.2667
1.3335	21.3
1.3275	21.3333
1.3139	21.3667
1.3206	21.4
1.3186	21.4333
1.3248	21.4667
1.32	21.5
1.3195	21.5333
1.3124	21.5667
1.3169	21.6
1.3174	21.6333
1.3234	21.6667
1.3185	21.7
1.3179	21.7333
1.3147	21.7667
1.3014	21.8
1.3179	21.8333
1.3181	21.8667
1.3211	21.9
1.3195	21.9333
1.317	21.9667
1.3179	22
1.3232	22.0333
1.3185	22.0667
1.321	22.1
1.3207	22.1333
1.3208	22.1667
1.3233	22.2
1.3221	22.2333
1.3206	22.2667
1.3211	22.3
1.3271	22.3333
1.3073	22.3667
1.3164	22.4
1.3274	22.4333
1.3267	22.4667
1.3202	22.5
1.3179	22.5333
1.3252	22.5667
1.3364	22.6
1.3292	22.6333
1.3211	22.6667
1.3239	22.7
1.3368	22.7333
1.341	22.7667
1.3357	22.8
1.3206	22.8333
1.3264	22.8667
1.3302	22.9
1.3447	22.9333
1.3309	22.9667
1.3273	23
1.3295	23.0333
1.342	23.0667
1.3446	23.1
1.3389	23.1333
1.3317	23.1667
1.3342	23.2
1.3488	23.2333
1.3525	23.2667
1.3397	23.3
1.3369	23.3333
1.3471	23.3667
1.3603	23.4
1.3531	23.4333
1.3256	23.4667
1.3352	23.5
1.3499	23.5333
1.3714	23.5667
1.3635	23.6
1.359	23.6333
1.3334	23.6667
1.3275	23.7
1.3446	23.7333
1.3721	23.7667
1.3784	23.8
1.357	23.8333
1.345	23.8667
1.3401	23.9
1.3683	23.9333
1.376	23.9667
1.3502	24
1.3501	24.0333
1.3578	24.0667
1.3683	24.1
1.387	24.1333
1.3792	24.1667
1.3656	24.2
1.3528	24.2333
1.363	24.2667
1.3888	24.3
1.3896	24.3333
1.3698	24.3667
1.3655	24.4
1.3809	24.4333
1.3853	24.4667
1.3727	24.5
1.3619	24.5333
1.3736	24.5667
1.3965	24.6
1.3941	24.6333
1.3849	24.6667
1.3883	24.7
1.3939	24.7333
1.4012	24.7667
1.395	24.8
1.3918	24.8333
1.3926	24.8667
1.3935	24.9
1.4091	24.9333
1.4068	24.9667
1.4029	25
1.398	25.0333
1.3908	25.0667
1.4067	25.1
1.4171	25.1333
1.4132	25.1667
1.4071	25.2
1.4127	25.2333
1.4216	25.2667
1.4275	25.3
1.4154	25.3333
1.4142	25.3667
1.4177	25.4
1.432	25.4333
1.4275	25.4667
1.4193	25.5
1.4207	25.5333
1.4301	25.5667
1.4362	25.6
1.4108	25.6333
1.4236	25.6667
1.4383	25.7
1.4369	25.7333
1.4543	25.7667
1.4392	25.8
1.4309	25.8333
1.4318	25.8667
1.4334	25.9
1.458	25.9333
1.4634	25.9667
1.4543	26
1.4407	26.0333
1.433	26.0667
1.446	26.1
1.4749	26.1333
1.4562	26.1667
1.4493	26.2
1.4394	26.2333
1.4628	26.2667
1.4815	26.3
1.4645	26.3333
1.452	26.3667
1.4597	26.4
1.478	26.4333
1.4736	26.4667
1.4604	26.5
1.4565	26.5333
1.4721	26.5667
1.4797	26.6
1.4676	26.6333
1.4535	26.6667
1.4598	26.7
1.4738	26.7333
1.4766	26.7667
1.4809	26.8
1.4589	26.8333
1.4581	26.8667
1.4624	26.9
1.485	26.9333
1.4789	26.9667
1.4718	27
1.4548	27.0333
1.4589	27.0667
1.4782	27.1
1.4878	27.1333
1.4783	27.1667
1.4609	27.2
1.4542	27.2333
1.4589	27.2667
1.4906	27.3
1.4746	27.3333
1.4639	27.3667
1.4669	27.4
1.4551	27.4333
1.4603	27.4667
1.4637	27.5
1.4624	27.5333
1.4558	27.5667
1.449	27.6
1.4549	27.6333
1.4612	27.6667
1.4597	27.7
1.4465	27.7333
1.4424	27.7667
1.4287	27.8
1.4562	27.8333
1.4627	27.8667
1.4554	27.9
1.444	27.9333
1.4323	27.9667
1.4391	28
1.4569	28.0333
1.4597	28.0667
1.4524	28.1
1.4367	28.1333
1.4326	28.1667
1.4567	28.2
1.4583	28.2333
1.4433	28.2667
1.4333	28.3
1.4288	28.3333
1.4484	28.3667
1.4445	28.4
1.4337	28.4333
1.4312	28.4667
1.4387	28.5
1.4349	28.5333
1.4322	28.5667
1.4298	28.6
1.4321	28.6333
1.4312	28.6667
1.4292	28.7
1.4198	28.7333
1.4261	28.7667
1.4255	28.8
1.4211	28.8333
1.4062	28.8667
1.4054	28.9
1.4153	28.9333
1.4288	28.9667
1.4224	29
1.4111	29.0333
1.3895	29.0667
1.3988	29.1
1.4214	29.1333
1.4277	29.1667
1.4118	29.2
1.3956	29.2333
1.3923	29.2667
1.4167	29.3
1.4087	29.3333
1.3964	29.3667
1.3998	29.4
1.4007	29.4333
1.3994	29.4667
1.3984	29.5
1.3875	29.5333
1.399	29.5667
1.3943	29.6
1.3937	29.6333
1.392	29.6667
1.3924	29.7
1.394	29.7333
1.3937	29.7667
1.3912	29.8
1.3852	29.8333
1.3875	29.8667
1.3888	29.9
1.3876	29.9333
1.3649	29.9667
1.3796	30
1.3902	30.0333
1.3879	30.0667
1.3892	30.1
1.3815	30.1333
1.3749	30.1667
1.3768	30.2
1.3876	30.2333
1.3857	30.2667
1.3792	30.3
1.3694	30.3333
1.3794	30.3667
1.3872	30.4
1.3821	30.4333
1.3765	30.4667
1.3509	30.5
1.3846	30.5333
1.3836	30.5667
1.3789	30.6
1.3753	30.6333
1.3811	30.6667
1.3891	30.7
1.3859	30.7333
1.3733	30.7667
1.3713	30.8
1.3833	30.8333
1.3896	30.8667
1.3815	30.9
1.3693	30.9333
1.3728	30.9667
1.3852	31
1.3743	31.0333
1.3741	31.0667
1.3684	31.1
1.3791	31.1333
1.386	31.1667
1.3953	31.2
1.381	31.2333
1.3681	31.2667
1.3715	31.3
1.3958	31.3333
1.3893	31.3667
1.3771	31.4
1.3738	31.4333
1.3871	31.4667
1.3935	31.5
1.3853	31.5333
1.3671	31.5667
1.3637	31.6
1.3881	31.6333
1.4021	31.6667
1.3832	31.7
1.3827	31.7333
1.3867	31.7667
1.3871	31.8
1.382	31.8333
1.3794	31.8667
1.3797	31.9
1.3897	31.9333
1.3855	31.9667
1.385	32
1.3775	32.0333
1.3806	32.0667
1.3885	32.1
1.3749	32.1333
1.3845	32.1667
1.3816	32.2
1.3829	32.2333
1.3899	32.2667
1.3833	32.3
1.3884	32.3333
1.3862	32.3667
1.3907	32.4
1.3961	32.4333
1.3917	32.4667
1.3913	32.5
1.3936	32.5333
1.3991	32.5667
1.3988	32.6
1.3976	32.6333
1.3779	32.6667
1.3977	32.7
1.4041	32.7333
1.4035	32.7667
1.3895	32.8
1.3868	32.8333
1.3998	32.8667
1.4117	32.9
1.3998	32.9333
1.3931	32.9667
1.3968	33
1.4083	33.0333
1.4169	33.0667
1.4065	33.1
1.3963	33.1333
1.3989	33.1667
1.3805	33.2
1.4167	33.2333
1.4308	33.2667
1.4163	33.3
1.4053	33.3333
1.4049	33.3667
1.4191	33.4
1.4429	33.4333
1.4331	33.4667
1.4142	33.5
1.4134	33.5333
1.4357	33.5667
1.4431	33.6
1.4261	33.6333
1.4238	33.6667
1.4284	33.7
1.4375	33.7333
1.4328	33.7667
1.4169	33.8
1.4358	33.8333
1.4431	33.8667
1.4456	33.9
1.4336	33.9333
1.4183	33.9667
1.4234	34
1.4431	34.0333
1.4523	34.0667
1.4424	34.1
1.4281	34.1333
1.4192	34.1667
1.435	34.2
1.4571	34.2333
1.448	34.2667
1.4135	34.3
1.4193	34.3333
1.4532	34.3667
1.4542	34.4
1.4404	34.4333
1.4286	34.4667
1.4379	34.5
1.4587	34.5333
1.4475	34.5667
1.4375	34.6
1.4416	34.6333
1.4531	34.6667
1.4513	34.7
1.443	34.7333
1.4308	34.7667
1.4413	34.8
1.4419	34.8333
1.4462	34.8667
1.4377	34.9
1.4318	34.9333
1.4403	34.9667
1.4485	35
1.442	35.0333
1.4391	35.0667
1.4276	35.1
1.4347	35.1333
1.4474	35.1667
1.4437	35.2
1.4317	35.2333
1.4325	35.2667
1.4406	35.3
1.442	35.3333
1.4366	35.3667
1.4093	35.4
1.427	35.4333
1.4483	35.4667
1.4425	35.5
1.4387	35.5333
1.4155	35.5667
1.4061	35.6
1.429	35.6333
1.4495	35.6667
1.4344	35.7
1.417	35.7333
1.4167	35.7667
1.4201	35.8
1.4189	35.8333
1.4322	35.8667
1.4263	35.9
1.4161	35.9333
1.3983	35.9667
1.4109	36
1.4229	36.0333
1.4248	36.0667
1.4204	36.1
1.4009	36.1333
1.3853	36.1667
1.4043	36.2
1.4219	36.2333
1.4046	36.2667
1.3923	36.3
1.3944	36.3333
1.3906	36.3667
1.3935	36.4
1.3826	36.4333
1.3848	36.4667
1.3759	36.5
1.3674	36.5333
1.3727	36.5667
1.3771	36.6
1.3725	36.6333
1.3571	36.6667
1.3583	36.7
1.3674	36.7333
1.3622	36.7667
1.3602	36.8
1.3452	36.8333
1.3518	36.8667
1.3568	36.9
1.356	36.9333
1.3509	36.9667
1.3301	37
1.3386	37.0333
1.3308	37.0667
1.3451	37.1
1.3358	37.1333
1.3246	37.1667
1.3176	37.2
1.3319	37.2333
1.3299	37.2667
1.3275	37.3
1.3141	37.3333
1.3111	37.3667
1.315	37.4
1.3205	37.4333
1.3174	37.4667
1.3154	37.5
1.2947	37.5333
1.2974	37.5667
1.3068	37.6
1.2915	37.6333
1.3058	37.6667
1.2969	37.7
1.2812	37.7333
1.2872	37.7667
1.2831	37.8
1.2808	37.8333
1.2818	37.8667
1.2791	37.9
1.2807	37.9333
1.2727	37.9667
1.2732	38
1.2735	38.0333
1.2692	38.0667
1.2715	38.1
1.2669	38.1333
1.2584	38.1667
1.2585	38.2
1.259	38.2333
1.2594	38.2667
1.2632	38.3
1.2647	38.3333
1.2585	38.3667
1.2539	38.4
1.2568	38.4333
1.2622	38.4667
1.2587	38.5
1.2522	38.5333
1.2496	38.5667
1.2558	38.6
1.2628	38.6333
1.2572	38.6667
1.2446	38.7
1.236	38.7333
1.2487	38.7667
1.2594	38.8
1.2661	38.8333
1.2511	38.8667
1.248	38.9
1.249	38.9333
1.2669	38.9667
1.2611	39
1.2571	39.0333
1.2466	39.0667
1.2498	39.1
1.2593	39.1333
1.2767	39.1667
1.2678	39.2
1.251	39.2333
1.2478	39.2667
1.2604	39.3
1.2723	39.3333
1.2668	39.3667
1.2481	39.4
1.2577	39.4333
1.2692	39.4667
1.2611	39.5
1.2577	39.5333
1.2575	39.5667
1.2644	39.6
1.2804	39.6333
1.2711	39.6667
1.2658	39.7
1.2628	39.7333
1.2676	39.7667
1.2858	39.8
1.2872	39.8333
1.2778	39.8667
1.2503	39.9
1.2713	39.9333
1.2854	39.9667
1.3065	40
1.2951	40.0333
1.2824	40.0667
1.2648	40.1
1.2607	40.1333
1.2923	40.1667
1.3113	40.2
1.2998	40.2333
1.2836	40.2667
1.2821	40.3
1.2795	40.3333
1.2827	40.3667
1.3045	40.4
1.3128	40.4333
1.2956	40.4667
1.2925	40.5
1.2862	40.5333
1.2974	40.5667
1.3209	40.6
1.3328	40.6333
1.3214	40.6667
1.3042	40.7
1.2925	40.7333
1.3034	40.7667
1.3317	40.8
1.3411	40.8333
1.3261	40.8667
1.31	40.9
1.3068	40.9333
1.3246	40.9667
1.3391	41
1.3315	41.0333
1.3061	41.0667
1.3169	41.1
1.3238	41.1333
1.3411	41.1667
1.3506	41.2
1.3286	41.2333
1.3148	41.2667
1.3152	41.3
1.3423	41.3333
1.3332	41.3667
1.323	41.4
1.3282	41.4333
1.3263	41.4667
1.3412	41.5
1.3402	41.5333
1.3343	41.5667
1.3216	41.6
1.3174	41.6333
1.3402	41.6667
1.3426	41.7
1.344	41.7333
1.3333	41.7667
1.3199	41.8
1.3295	41.8333
1.3431	41.8667
1.3424	41.9
1.3381	41.9333
1.3219	41.9667
1.3195	42
1.3264	42.0333
1.3452	42.0667
1.3399	42.1
1.3339	42.1333
1.3171	42.1667
1.3034	42.2
1.3346	42.2333
1.342	42.2667
1.3341	42.3
1.3208	42.3333
1.3182	42.3667
1.3397	42.4
1.3383	42.4333
1.3302	42.4667
1.3181	42.5
1.3219	42.5333
1.3311	42.5667
1.3449	42.6
1.3378	42.6333
1.3313	42.6667
1.3112	42.7
1.3185	42.7333
1.3224	42.7667
1.3439	42.8
1.3369	42.8333
1.3235	42.8667
1.3117	42.9
1.3138	42.9333
1.3397	42.9667
1.3467	43
1.3364	43.0333
1.3185	43.0667
1.3131	43.1
1.33	43.1333
1.3515	43.1667
1.3384	43.2
1.3218	43.2333
1.3199	43.2667
1.3463	43.3
1.3244	43.3333
1.3251	43.3667
1.3355	43.4
1.3453	43.4333
1.3548	43.4667
1.3416	43.5
1.3301	43.5333
1.3282	43.5667
1.3352	43.6
1.3592	43.6333
1.3584	43.6667
1.3465	43.7
1.3315	43.7333
1.3316	43.7667
1.3544	43.8
1.3627	43.8333
1.3603	43.8667
1.3298	43.9
1.3282	43.9333
1.3411	43.9667
1.3687	44
1.371	44.0333
1.3531	44.0667
1.3362	44.1
1.3311	44.1333
1.3608	44.1667
1.3731	44.2
1.3525	44.2333
1.3442	44.2667
1.3573	44.3
1.3558	44.3333
1.3569	44.3667
1.3581	44.4
1.3478	44.4333
1.3515	44.4667
1.3603	44.5
1.365	44.5333
1.3639	44.5667
1.361	44.6
1.3577	44.6333
1.3618	44.6667
1.3703	44.7
1.3661	44.7333
1.3587	44.7667
1.3606	44.8
1.373	44.8333
1.3728	44.8667
1.3642	44.9
1.3549	44.9333
1.365	44.9667
1.366	45
1.3712	45.0333
1.3651	45.0667
1.3562	45.1
1.3647	45.1333
1.3741	45.1667
1.3653	45.2
1.3652	45.2333
1.3639	45.2667
1.3747	45.3
1.3778	45.3333
1.3688	45.3667
1.364	45.4
1.3672	45.4333
1.3799	45.4667
1.3775	45.5
1.3771	45.5333
1.3439	45.5667
1.3675	45.6
1.3807	45.6333
1.384	45.6667
1.38	45.7
1.3628	45.7333
1.3426	45.7667
1.3518	45.8
1.3797	45.8333
1.387	45.8667
1.3723	45.9
1.3565	45.9333
1.3473	45.9667
1.3728	46
1.3832	46.0333
1.372	46.0667
1.36	46.1
1.3441	46.1333
1.3756	46.1667
1.3778	46.2
1.3769	46.2333
1.3605	46.2667
1.3634	46.3
1.3799	46.3333
1.3699	46.3667
1.3661	46.4
1.3649	46.4333
1.3753	46.4667
1.3752	46.5
1.3715	46.5333
1.3583	46.5667
1.3634	46.6
1.3716	46.6333
1.3713	46.6667
1.3451	46.7
1.3572	46.7333
1.3716	46.7667
1.3696	46.8
1.3688	46.8333
1.345	46.8667
1.3437	46.9
1.3554	46.9333
1.3719	46.9667
1.3616	47
1.3511	47.0333
1.3367	47.0667
1.3497	47.1
1.3686	47.1333
1.3584	47.1667
1.3457	47.2
1.3252	47.2333
1.3538	47.2667
1.3657	47.3
1.3541	47.3333
1.3452	47.3667
1.347	47.4
1.3596	47.4333
1.3545	47.4667
1.3432	47.5
1.3409	47.5333
1.3547	47.5667
1.3544	47.6
1.3469	47.6333
1.3358	47.6667
1.3427	47.7
1.3529	47.7333
1.3382	47.7667
1.3349	47.8
1.3307	47.8333
1.3431	47.8667
1.3531	47.9
1.3456	47.9333
1.3349	47.9667
1.3345	48
1.3345	48.0333
1.35	48.0667
1.3505	48.1
1.3412	48.1333
1.3262	48.1667
1.3313	48.2
1.3516	48.2333
1.3452	48.2667
1.3356	48.3
1.3138	48.3333
1.3423	48.3667
1.3423	48.4
1.3379	48.4333
1.3258	48.4667
1.3229	48.5
1.3479	48.5333
1.3416	48.5667
1.3256	48.6
1.3276	48.6333
1.3348	48.6667
1.345	48.7
1.3383	48.7333
1.323	48.7667
1.3233	48.8
1.3396	48.8333
1.3283	48.8667
1.3302	48.9
1.3283	48.9333
1.326	48.9667
1.3395	49
1.3518	49.0333
1.3425	49.0667
1.3321	49.1
1.3274	49.1333
1.3435	49.1667
1.3559	49.2
1.3457	49.2333
1.33	49.2667
1.3281	49.3
1.3516	49.3333
1.3566	49.3667
1.3454	49.4
1.3181	49.4333
1.3303	49.4667
1.3435	49.5
1.3468	49.5333
1.3446	49.5667
1.3438	49.6
1.3462	49.6333
1.3431	49.6667
1.3438	49.7
1.3441	49.7333
1.3435	49.7667
1.3455	49.8
1.3441	49.8333
1.3429	49.8667
1.3429	49.9
1.3397	49.9333
1.3449	49.9667
1.3292	50
1.3444	50.0333
1.3433	50.0667
1.3519	50.1
1.354	50.1333
1.3485	50.1667
1.3494	50.2
1.3468	50.2333
1.3543	50.2667
1.3589	50.3
1.3517	50.3333
1.3497	50.3667
1.3539	50.4
1.3613	50.4333
1.358	50.4667
1.3512	50.5
1.3368	50.5333
1.363	50.5667
1.3562	50.6
1.3601	50.6333
1.3448	50.6667
1.347	50.7
1.3613	50.7333
1.3632	50.7667
1.3498	50.8
1.3489	50.8333
1.3526	50.8667
1.3673	50.9
1.3637	50.9333
1.3573	50.9667
1.3441	51
1.3505	51.0333
1.3657	51.0667
1.3532	51.1
1.3545	51.1333
1.3499	51.1667
1.353	51.2
1.3721	51.2333
1.3649	51.2667
1.3504	51.3
1.3503	51.3333
1.3627	51.3667
1.373	51.4
1.3626	51.4333
1.3479	51.4667
1.3497	51.5
1.3648	51.5333
1.3704	51.5667
1.3618	51.6
1.3314	51.6333
1.353	51.6667
1.3678	51.7
1.3677	51.7333
1.352	51.7667
1.3352	51.8
1.3475	51.8333
1.3728	51.8667
1.3608	51.9
1.35	51.9333
1.3492	51.9667
1.3598	52
1.3723	52.0333
1.3665	52.0667
1.3605	52.1
1.3431	52.1333
1.3383	52.1667
1.3645	52.2
1.3707	52.2333
1.3594	52.2667
1.3439	52.3
1.3618	52.3333
1.365	52.3667
1.3565	52.4
1.359	52.4333
1.3603	52.4667
1.3709	52.5
1.3665	52.5333
1.3558	52.5667
1.3557	52.6
1.3674	52.6333
1.3692	52.6667
1.3473	52.7
1.3454	52.7333
1.3578	52.7667
1.372	52.8
1.3654	52.8333
1.353	52.8667
1.3383	52.9
1.3504	52.9333
1.3723	52.9667
1.3677	53
1.3558	53.0333
1.3417	53.0667
1.3535	53.1
1.3763	53.1333
1.3721	53.1667
1.3604	53.2
1.3472	53.2333
1.3392	53.2667
1.3841	53.3
1.3751	53.3333
1.3626	53.3667
1.3597	53.4
1.375	53.4333
1.3813	53.4667
1.3681	53.5
1.3617	53.5333
1.3664	53.5667
1.3811	53.6
1.3753	53.6333
1.3633	53.6667
1.3621	53.7
1.3738	53.7333
1.3819	53.7667
1.357	53.8
1.3611	53.8333
1.3667	53.8667
1.3824	53.9
1.3814	53.9333
1.3713	53.9667
1.3565	54
1.3611	54.0333
1.3791	54.0667
1.3869	54.1
1.3771	54.1333
1.3608	54.1667
1.3557	54.2
1.3763	54.2333
1.3895	54.2667
1.3732	54.3
1.3468	54.3333
1.3639	54.3667
1.3825	54.4
1.3821	54.4333
1.3671	54.4667
1.3645	54.5
1.3768	54.5333
1.3827	54.5667
1.3729	54.6
1.3637	54.6333
1.3703	54.6667
1.3857	54.7
1.3829	54.7333
1.3712	54.7667
1.3619	54.8
1.3778	54.8333
1.3717	54.8667
1.3797	54.9
1.3709	54.9333
1.3679	54.9667
1.3715	55
1.3782	55.0333
1.3838	55.0667
1.3779	55.1
1.3813	55.1333
1.373	55.1667
1.3707	55.2
1.3739	55.2333
1.379	55.2667
1.3778	55.3
1.3714	55.3333
1.3693	55.3667
1.375	55.4
1.3617	55.4333
1.374	55.4667
1.3805	55.5
1.37	55.5333
1.3756	55.5667
1.369	55.6
1.374	55.6333
1.3827	55.6667
1.3765	55.7
1.3722	55.7333
1.3749	55.7667
1.3857	55.8
1.3863	55.8333
1.38	55.8667
1.3712	55.9
1.3771	55.9333
1.3663	55.9667
1.3933	56
1.3827	56.0333
1.3784	56.0667
1.372	56.1
1.3796	56.1333
1.3922	56.1667
1.3885	56.2
1.373	56.2333
1.3748	56.2667
1.384	56.3
1.3966	56.3333
1.3885	56.3667
1.3757	56.4
1.3722	56.4333
1.3775	56.4667
1.3993	56.5
1.3768	56.5333
1.39	56.5667
1.3728	56.6
1.3884	56.6333
1.4076	56.6667
1.4024	56.7
1.3886	56.7333
1.3794	56.7667
1.3841	56.8
1.404	56.8333
1.4132	56.8667
1.4015	56.9
1.3858	56.9333
1.3775	56.9667
1.3943	57
1.4147	57.0333
1.3951	57.0667
1.3971	57.1
1.3775	57.1333
1.3947	57.1667
1.4219	57.2
1.4182	57.2333
1.4003	57.2667
1.3855	57.3
1.3899	57.3333
1.4205	57.3667
1.4232	57.4
1.4092	57.4333
1.3947	57.4667
1.3985	57.5
1.414	57.5333
1.4301	57.5667
1.3949	57.6
1.4094	57.6333
1.3938	57.6667
1.4096	57.7
1.4314	57.7333
1.4281	57.7667
1.4131	57.8
1.4089	57.8333
1.4112	57.8667
1.4303	57.9
1.4333	57.9333
1.4284	57.9667
1.415	58
1.4057	58.0333
1.4138	58.0667
1.439	58.1
1.4261	58.1333
1.4203	58.1667
1.4055	58.2
1.408	58.2333
1.4318	58.2667
1.4443	58.3
1.4279	58.3333
1.4135	58.3667
1.4201	58.4
1.4377	58.4333
1.4273	58.4667
1.4187	58.5
1.4212	58.5333
1.4357	58.5667
1.4353	58.6
1.4194	58.6333
1.4202	58.6667
1.409	58.7
1.4448	58.7333
1.4355	58.7667
1.4273	58.8
1.4188	58.8333
1.4215	58.8667
1.4423	58.9
1.4478	58.9333
1.4367	58.9667
1.4212	59
1.42	59.0333
1.434	59.0667
1.4519	59.1
1.4448	59.1333
1.429	59.1667
1.4206	59.2
1.4262	59.2333
1.4457	59.2667
1.4403	59.3
1.4319	59.3333
1.4389	59.3667
1.4325	59.4
1.4324	59.4333
1.4395	59.4667
1.437	59.5
1.4355	59.5333
1.4296	59.5667
1.4328	59.6
1.4335	59.6333
1.4364	59.6667
1.4331	59.7
1.4285	59.7333
1.4073	59.7667
1.4397	59.8
1.4308	59.8333
1.4399	59.8667
1.4279	59.9
1.4092	59.9333
1.4059	59.9667
1.4221	60
1.4377	60.0333
1.4285	60.0667
1.4153	60.1
1.4028	60.1333
1.4224	60.1667
1.4346	60.2
1.4194	60.2333
1.4135	60.2667
1.4069	60.3
1.4282	60.3333
1.4227	60.3667
1.418	60.4
1.4137	60.4333
1.4277	60.4667
1.431	60.5
1.4233	60.5333
1.4158	60.5667
1.4183	60.6
1.4271	60.6333
1.4307	60.6667
1.4271	60.7
1.4141	60.7333
1.4129	60.7667
1.4199	60.8
1.4159	60.8333
1.4241	60.8667
1.4202	60.9
1.4071	60.9333
1.4137	60.9667
1.4201	61
1.4193	61.0333
1.4159	61.0667
1.4062	61.1
1.4072	61.1333
1.4188	61.1667
1.4191	61.2
1.4168	61.2333
1.4022	61.2667
1.4054	61.3
1.4174	61.3333
1.4078	61.3667
1.4118	61.4
1.4043	61.4333
1.4004	61.4667
1.4049	61.5
1.4088	61.5333
1.4032	61.5667
1.4012	61.6
1.399	61.6333
1.4007	61.6667
1.4027	61.7
1.4025	61.7333
1.4022	61.7667
1.395	61.8
1.3978	61.8333
1.3956	61.8667
1.3986	61.9
1.3851	61.9333
1.3998	61.9667
1.3991	62
1.3993	62.0333
1.3946	62.0667
1.3798	62.1
1.383	62.1333
1.3934	62.1667
1.4001	62.2
1.3918	62.2333
1.3775	62.2667
1.3814	62.3
1.3985	62.3333
1.3953	62.3667
1.3807	62.4
1.3754	62.4333
1.3798	62.4667
1.3989	62.5
1.391	62.5333
1.384	62.5667
1.3808	62.6
1.3963	62.6333
1.4065	62.6667
1.3966	62.7
1.3826	62.7333
1.3819	62.7667
1.3965	62.8
1.4086	62.8333
1.4023	62.8667
1.3949	62.9
1.377	62.9333
1.3872	62.9667
1.3834	63
1.4149	63.0333
1.4051	63.0667
1.3922	63.1
1.3814	63.1333
1.3934	63.1667
1.4122	63.2
1.4048	63.2333
1.392	63.2667
1.3874	63.3
1.3931	63.3333
1.4125	63.3667
1.412	63.4
1.4002	63.4333
1.3838	63.4667
1.3909	63.5
1.3917	63.5333
1.419	63.5667
1.4004	63.6
1.3949	63.6333
1.3868	63.6667
1.3976	63.7
1.415	63.7333
1.408	63.7667
1.3974	63.8
1.3845	63.8333
1.3906	63.8667
1.4092	63.9
1.4188	63.9333
1.41	63.9667
1.3943	64
1.3749	64.0333
1.3831	64.0667
1.4142	64.1
1.4126	64.1333
1.3967	64.1667
1.3879	64.2
1.4007	64.2333
1.3967	64.2667
1.3955	64.3
1.3955	64.3333
1.3962	64.3667
1.4028	64.4
1.4005	64.4333
1.3975	64.4667
1.3985	64.5
1.3995	64.5333
1.3973	64.5667
1.3938	64.6
1.3913	64.6333
1.3959	64.6667
1.4006	64.7
1.4025	64.7333
1.4023	64.7667
1.3986	64.8
1.4017	64.8333
1.4003	64.8667
1.4026	64.9
1.4025	64.9333
1.4019	64.9667
1.401	65
1.4014	65.0333
1.4018	65.0667
1.3987	65.1
1.4008	65.1333
1.3794	65.1667
1.4116	65.2
1.4072	65.2333
1.4012	65.2667
1.399	65.3
1.3961	65.3333
1.4104	65.3667
1.4129	65.4
1.4097	65.4333
1.3968	65.4667
1.3998	65.5
1.409	65.5333
1.4197	65.5667
1.4116	65.6
1.4015	65.6333
1.3794	65.6667
1.4052	65.7
1.415	65.7333
1.4208	65.7667
1.4106	65.8
1.3961	65.8333
1.4019	65.8667
1.4179	65.9
1.4143	65.9333
1.4118	65.9667
1.3952	66
1.3999	66.0333
1.4059	66.0667
1.4233	66.1
1.4164	66.1333
1.4047	66.1667
1.3799	66.2
1.3956	66.2333
1.4363	66.2667
1.4122	66.3
1.4068	66.3333
1.4093	66.3667
1.4233	66.4
1.4324	66.4333
1.4223	66.4667
1.4092	66.5
1.4065	66.5333
1.4193	66.5667
1.4382	66.6
[truncated: 7,002 more rows]
