# Supplementary material for: Auditory feedback effect on temporal patterns during self-pacing treadmill walking
Source: PLoS One. 2025 Nov 4;20(11):e0335971. doi: 10.1371/journal.pone.0335971 (PMC12585087; doi:10.1371/journal.pone.0335971)
Supplement: S2 File — This file archive contains gait events from the two test conditions (no sound and with sound) for all included participants, as well as the validation data for the accelerometer-based gait event detection algorithm. All data files are in CSV format. A readme file is included with the details of the file format and contents. (ZIP) [file pone.0335971.s003.zip › TreadmillSoundsData/TestConditions/WithSound/BeltSpeed/Subject24_WithSoundBeltspeed.csv]

BeltSpeed	Time
0.9273	0
0.9416	0.0333
0.9391	0.0667
0.9257	0.1
0.9111	0.1333
0.9218	0.1667
0.9422	0.2
0.9314	0.2333
0.9174	0.2667
0.9117	0.3
0.929	0.3333
0.9294	0.3667
0.9226	0.4
0.9079	0.4333
0.9138	0.4667
0.9241	0.5
0.9256	0.5333
0.9133	0.5667
0.8999	0.6
0.8971	0.6333
0.9197	0.6667
0.926	0.7
0.92	0.7333
0.9093	0.7667
0.889	0.8
0.8975	0.8333
0.9218	0.8667
0.9224	0.9
0.9068	0.9333
0.8921	0.9667
0.897	1
0.9188	1.0333
0.909	1.0667
0.8957	1.1
0.8934	1.1333
0.9048	1.1667
0.9093	1.2
0.8978	1.2333
0.8862	1.2667
0.8808	1.3
0.9058	1.3333
0.9101	1.3667
0.899	1.4
0.8824	1.4333
0.8834	1.4667
0.9062	1.5
0.907	1.5333
0.8973	1.5667
0.8811	1.6
0.8811	1.6333
0.896	1.6667
0.9092	1.7
0.8993	1.7333
0.8858	1.7667
0.8749	1.8
0.8865	1.8333
0.9003	1.8667
0.8855	1.9
0.8739	1.9333
0.8786	1.9667
0.8933	2
0.8851	2.0333
0.876	2.0667
0.87	2.1
0.8845	2.1333
0.8928	2.1667
0.8839	2.2
0.868	2.2333
0.8715	2.2667
0.8931	2.3
0.8869	2.3333
0.8786	2.3667
0.8631	2.4
0.872	2.4333
0.8949	2.4667
0.8767	2.5
0.8674	2.5333
0.8552	2.5667
0.8737	2.6
0.8939	2.6333
0.886	2.6667
0.8667	2.7
0.8559	2.7333
0.8804	2.7667
0.8806	2.8
0.8668	2.8333
0.8653	2.8667
0.8721	2.9
0.8829	2.9333
0.8763	2.9667
0.8646	3
0.8549	3.0333
0.8714	3.0667
0.88	3.1
0.8622	3.1333
0.8479	3.1667
0.8536	3.2
0.8709	3.2333
0.8696	3.2667
0.8623	3.3
0.8421	3.3333
0.8501	3.3667
0.8723	3.4
0.8652	3.4333
0.8501	3.4667
0.8517	3.5
0.8654	3.5333
0.865	3.5667
0.8563	3.6
0.842	3.6333
0.8512	3.6667
0.8648	3.7
0.8575	3.7333
0.8502	3.7667
0.8328	3.8
0.8519	3.8333
0.8542	3.8667
0.8505	3.9
0.843	3.9333
0.8469	3.9667
0.8566	4
0.8494	4.0333
0.8406	4.0667
0.8419	4.1
0.8514	4.1333
0.8533	4.1667
0.8486	4.2
0.8357	4.2333
0.8366	4.2667
0.8507	4.3
0.8487	4.3333
0.8401	4.3667
0.833	4.4
0.8391	4.4333
0.8421	4.4667
0.8433	4.5
0.8259	4.5333
0.828	4.5667
0.8395	4.6
0.8439	4.6333
0.8411	4.6667
0.8262	4.7
0.8225	4.7333
0.8284	4.7667
0.8492	4.8
0.8426	4.8333
0.8263	4.8667
0.8193	4.9
0.8412	4.9333
0.849	4.9667
0.8356	5
0.8223	5.0333
0.8316	5.0667
0.8512	5.1
0.8395	5.1333
0.831	5.1667
0.8145	5.2
0.8323	5.2333
0.8559	5.2667
0.8544	5.3
0.8367	5.3333
0.8271	5.3667
0.847	5.4
0.8554	5.4333
0.8421	5.4667
0.8381	5.5
0.843	5.5333
0.8594	5.5667
0.8569	5.6
0.8425	5.6333
0.8346	5.6667
0.8431	5.7
0.8643	5.7333
0.8513	5.7667
0.838	5.8
0.8357	5.8333
0.847	5.8667
0.867	5.9
0.8626	5.9333
0.8437	5.9667
0.8386	6
0.8579	6.0333
0.8691	6.0667
0.8537	6.1
0.8479	6.1333
0.8529	6.1667
0.8696	6.2
0.8666	6.2333
0.8546	6.2667
0.8436	6.3
0.8555	6.3333
0.8707	6.3667
0.867	6.4
0.842	6.4333
0.8477	6.4667
0.86	6.5
0.8688	6.5333
0.8586	6.5667
0.848	6.6
0.8453	6.6333
0.8657	6.6667
0.8726	6.7
0.8618	6.7333
0.8497	6.7667
0.8562	6.8
0.8745	6.8333
0.8694	6.8667
0.8607	6.9
0.848	6.9333
0.863	6.9667
0.8788	7
0.8682	7.0333
0.858	7.0667
0.8561	7.1
0.8753	7.1333
0.8685	7.1667
0.8628	7.2
0.8659	7.2333
0.8694	7.2667
0.8832	7.3
0.8738	7.3333
0.8654	7.3667
0.8673	7.4
0.8766	7.4333
0.89	7.4667
0.8801	7.5
0.8665	7.5333
0.8716	7.5667
0.8924	7.6
0.8861	7.6333
0.8794	7.6667
0.8684	7.7
0.8694	7.7333
0.8855	7.7667
0.8919	7.8
0.8812	7.8333
0.8663	7.8667
0.8745	7.9
0.8964	7.9333
0.8956	7.9667
0.8831	8
0.8743	8.0333
0.8823	8.0667
0.9029	8.1
0.8981	8.1333
0.8811	8.1667
0.8798	8.2
0.8956	8.2333
0.9059	8.2667
0.8923	8.3
0.8833	8.3333
0.8826	8.3667
0.9034	8.4
0.8953	8.4333
0.8848	8.4667
0.8853	8.5
0.8982	8.5333
0.9069	8.5667
0.8985	8.6
0.8865	8.6333
0.8903	8.6667
0.8966	8.7
0.9161	8.7333
0.9071	8.7667
0.8919	8.8
0.8893	8.8333
0.9093	8.8667
0.9147	8.9
0.9035	8.9333
0.8884	8.9667
0.8947	9
0.908	9.0333
0.9126	9.0667
0.8979	9.1
0.8895	9.1333
0.9	9.1667
0.9153	9.2
0.9057	9.2333
0.8921	9.2667
0.8948	9.3
0.9134	9.3333
0.9132	9.3667
0.8997	9.4
0.8928	9.4333
0.906	9.4667
0.9167	9.5
0.9052	9.5333
0.8915	9.5667
0.8965	9.6
0.9208	9.6333
0.905	9.6667
0.903	9.7
0.892	9.7333
0.8991	9.7667
0.9242	9.8
0.9278	9.8333
0.911	9.8667
0.8957	9.9
0.9089	9.9333
0.9273	9.9667
0.9134	10
0.908	10.0333
0.9145	10.0667
0.9214	10.1
0.9186	10.1333
0.9076	10.1667
0.9069	10.2
0.9157	10.2333
0.9235	10.2667
0.9106	10.3
0.8999	10.3333
0.9058	10.3667
0.9184	10.4
0.9108	10.4333
0.9018	10.4667
0.9107	10.5
0.92	10.5333
0.9209	10.5667
0.9111	10.6
0.9017	10.6333
0.9064	10.6667
0.9239	10.7
0.925	10.7333
0.9173	10.7667
0.9012	10.8
0.9072	10.8333
0.9326	10.8667
0.9267	10.9
0.9148	10.9333
0.8997	10.9667
0.9133	11
0.9325	11.0333
0.9239	11.0667
0.9213	11.1
0.9258	11.1333
0.9318	11.1667
0.9255	11.2
0.9278	11.2333
0.9268	11.2667
0.932	11.3
0.9398	11.3333
0.932	11.3667
0.9303	11.4
0.9326	11.4333
0.9447	11.4667
0.9421	11.5
0.9313	11.5333
0.9312	11.5667
0.9312	11.6
0.9459	11.6333
0.9396	11.6667
0.9357	11.7
0.9331	11.7333
0.9396	11.7667
0.9547	11.8
0.9478	11.8333
0.936	11.8667
0.9364	11.9
0.9532	11.9333
0.9617	11.9667
0.9509	12
0.9382	12.0333
0.9427	12.0667
0.9621	12.1
0.9628	12.1333
0.9491	12.1667
0.9418	12.2
0.944	12.2333
0.9622	12.2667
0.9564	12.3
0.9455	12.3333
0.9432	12.3667
0.9595	12.4
0.9616	12.4333
0.949	12.4667
0.9482	12.5
0.9532	12.5333
0.9673	12.5667
0.9624	12.6
0.9483	12.6333
0.9456	12.6667
0.954	12.7
0.9714	12.7333
0.9637	12.7667
0.9538	12.8
0.9418	12.8333
0.9505	12.8667
0.9623	12.9
0.9533	12.9333
0.9457	12.9667
0.9567	13
0.9568	13.0333
0.9522	13.0667
0.946	13.1
0.9485	13.1333
0.958	13.1667
0.9611	13.2
0.9463	13.2333
0.9436	13.2667
0.9523	13.3
0.9545	13.3333
0.9457	13.3667
0.9348	13.4
0.9466	13.4333
0.9498	13.4667
0.9389	13.5
0.9333	13.5333
0.9305	13.5667
0.9406	13.6
0.9544	13.6333
0.9434	13.6667
0.9296	13.7
0.926	13.7333
0.937	13.7667
0.954	13.8
0.9464	13.8333
0.9287	13.8667
0.9201	13.9
0.9374	13.9333
0.9416	13.9667
0.9324	14
0.916	14.0333
0.9145	14.0667
0.9386	14.1
0.9225	14.1333
0.9161	14.1667
0.9074	14.2
0.9224	14.2333
0.9346	14.2667
0.9242	14.3
0.9071	14.3333
0.9045	14.3667
0.9251	14.4
0.927	14.4333
0.9144	14.4667
0.9013	14.5
0.9155	14.5333
0.9192	14.5667
0.9112	14.6
0.8982	14.6333
0.9003	14.6667
0.9075	14.7
0.9109	14.7333
0.8966	14.7667
0.8867	14.8
0.8793	14.8333
0.8989	14.8667
0.8992	14.9
0.8945	14.9333
0.8779	14.9667
0.8823	15
0.894	15.0333
0.8919	15.0667
0.8798	15.1
0.8705	15.1333
0.8823	15.1667
0.8834	15.2
0.8798	15.2333
0.8642	15.2667
0.8655	15.3
0.8732	15.3333
0.8704	15.3667
0.8676	15.4
0.8395	15.4333
0.8532	15.4667
0.8556	15.5
0.8585	15.5333
0.8492	15.5667
0.8461	15.6
0.8512	15.6333
0.8459	15.6667
0.8458	15.7
0.838	15.7333
0.8398	15.7667
0.839	15.8
0.8392	15.8333
0.8364	15.8667
0.8251	15.9
0.8304	15.9333
0.8285	15.9667
0.8273	16
0.8286	16.0333
0.8019	16.0667
0.8159	16.1
0.8125	16.1333
0.8174	16.1667
0.8046	16.2
0.8035	16.2333
0.8087	16.2667
0.8065	16.3
0.8011	16.3333
0.7956	16.3667
0.7994	16.4
0.8029	16.4333
0.8013	16.4667
0.7947	16.5
0.7838	16.5333
0.7925	16.5667
0.7927	16.6
0.7921	16.6333
0.7778	16.6667
0.7793	16.7
0.7766	16.7333
0.7828	16.7667
0.7775	16.8
0.7629	16.8333
0.762	16.8667
0.7727	16.9
0.7813	16.9333
0.7719	16.9667
0.7582	17
0.7596	17.0333
0.7721	17.0667
0.7809	17.1
0.7651	17.1333
0.7527	17.1667
0.7609	17.2
0.7736	17.2333
0.7658	17.2667
0.7501	17.3
0.7537	17.3333
0.7706	17.3667
0.7544	17.4
0.753	17.4333
0.7394	17.4667
0.754	17.5
0.7695	17.5333
0.7651	17.5667
0.7477	17.6
0.7444	17.6333
0.7584	17.6667
0.7713	17.7
0.7616	17.7333
0.7508	17.7667
0.7447	17.8
0.7564	17.8333
0.7764	17.8667
0.7687	17.9
0.7537	17.9333
0.7432	17.9667
0.7598	18
0.7727	18.0333
0.7739	18.0667
0.7568	18.1
0.7449	18.1333
0.7506	18.1667
0.7749	18.2
0.7811	18.2333
0.7687	18.2667
0.7532	18.3
0.7505	18.3333
0.7657	18.3667
0.7911	18.4
0.7886	18.4333
0.7756	18.4667
0.7581	18.5
0.7578	18.5333
0.7841	18.5667
0.7974	18.6
0.7917	18.6333
0.7705	18.6667
0.762	18.7
0.7713	18.7333
0.7952	18.7667
0.8061	18.8
0.7889	18.8333
0.7764	18.8667
0.7671	18.9
0.7964	18.9333
0.8045	18.9667
0.793	19
0.7982	19.0333
0.7831	19.0667
0.7851	19.1
0.7978	19.1333
0.8056	19.1667
0.7931	19.2
0.7873	19.2333
0.7929	19.2667
0.8117	19.3
0.8107	19.3333
0.8009	19.3667
0.7915	19.4
0.7925	19.4333
0.8088	19.4667
0.8329	19.5
0.8277	19.5333
0.8119	19.5667
0.7988	19.6
0.8067	19.6333
0.8302	19.6667
0.8456	19.7
0.8387	19.7333
0.8255	19.7667
0.8084	19.8
0.8218	19.8333
0.8507	19.8667
0.8493	19.9
0.8272	19.9333
0.836	19.9667
0.8373	20
0.8383	20.0333
0.8395	20.0667
0.8395	20.1
0.841	20.1333
0.8568	20.1667
0.853	20.2
0.8534	20.2333
0.8539	20.2667
0.8527	20.3
0.8604	20.3333
0.8746	20.3667
0.8677	20.4
0.8638	20.4333
0.8651	20.4667
0.8666	20.5
0.8841	20.5333
0.8829	20.5667
0.8777	20.6
0.8737	20.6333
0.8689	20.6667
0.8775	20.7
0.8946	20.7333
0.8897	20.7667
0.8789	20.8
0.8855	20.8333
0.8836	20.8667
0.8884	20.9
0.9056	20.9333
0.8999	20.9667
0.8987	21
0.8951	21.0333
0.8962	21.0667
0.9004	21.1
0.9171	21.1333
0.9105	21.1667
0.9076	21.2
0.8993	21.2333
0.909	21.2667
0.9048	21.3
0.925	21.3333
0.9126	21.3667
0.9098	21.4
0.899	21.4333
0.91	21.4667
0.922	21.5
0.9385	21.5333
0.925	21.5667
0.912	21.6
0.9056	21.6333
0.9197	21.6667
0.9431	21.7
0.9381	21.7333
0.9232	21.7667
0.9129	21.8
0.9254	21.8333
0.9478	21.8667
0.9387	21.9
0.9244	21.9333
0.9152	21.9667
0.9366	22
0.9298	22.0333
0.9296	22.0667
0.9313	22.1
0.9379	22.1333
0.9453	22.1667
0.9392	22.2
0.9333	22.2333
0.9366	22.2667
0.9459	22.3
0.9513	22.3333
0.9382	22.3667
0.9333	22.4
0.9404	22.4333
0.9558	22.4667
0.9511	22.5
0.9381	22.5333
0.9351	22.5667
0.9349	22.6
0.9574	22.6333
0.9445	22.6667
0.9383	22.7
0.9314	22.7333
0.9395	22.7667
0.9584	22.8
0.9593	22.8333
0.9433	22.8667
0.9313	22.9
0.9415	22.9333
0.965	22.9667
0.9561	23
0.9385	23.0333
0.9384	23.0667
0.9575	23.1
0.9519	23.1333
0.94	23.1667
0.9342	23.2
0.948	23.2333
0.9497	23.2667
0.9385	23.3
0.9239	23.3333
0.931	23.3667
0.9496	23.4
0.9493	23.4333
0.937	23.4667
0.9238	23.5
0.935	23.5333
0.9498	23.5667
0.94	23.6
0.9275	23.6333
0.9296	23.6667
0.9361	23.7
0.9444	23.7333
0.9385	23.7667
0.925	23.8
0.9196	23.8333
0.9394	23.8667
0.9406	23.9
0.9234	23.9333
0.9127	23.9667
0.9247	24
0.9388	24.0333
0.9403	24.0667
0.9252	24.1
0.9118	24.1333
0.9226	24.1667
0.9401	24.2
0.9303	24.2333
0.9149	24.2667
0.9124	24.3
0.9335	24.3333
0.9366	24.3667
0.9249	24.4
0.9099	24.4333
0.9121	24.4667
0.9341	24.5
0.9345	24.5333
0.9069	24.5667
0.8989	24.6
0.9169	24.6333
0.9307	24.6667
0.9288	24.7
0.9149	24.7333
0.8976	24.7667
0.9064	24.8
0.93	24.8333
0.9281	24.8667
0.9105	24.9
0.8982	24.9333
0.9107	24.9667
0.923	25
0.9111	25.0333
0.9008	25.0667
0.9049	25.1
0.9181	25.1333
0.918	25.1667
0.9018	25.2
0.8913	25.2333
0.8891	25.2667
0.9182	25.3
0.9213	25.3333
0.9112	25.3667
0.8934	25.4
0.8952	25.4333
0.9185	25.4667
0.9211	25.5
0.9131	25.5333
0.8961	25.5667
0.8909	25.6
0.912	25.6333
0.9245	25.6667
0.917	25.7
0.9036	25.7333
0.8881	25.7667
0.902	25.8
0.9157	25.8333
0.9146	25.8667
0.8944	25.9
0.8847	25.9333
0.897	25.9667
0.9233	26
0.9093	26.0333
0.8962	26.0667
0.8871	26.1
0.8982	26.1333
0.9226	26.1667
0.9184	26.2
0.9055	26.2333
0.8883	26.2667
0.8894	26.3
0.9119	26.3333
0.9189	26.3667
0.9107	26.4
0.901	26.4333
0.8735	26.4667
0.8963	26.5
0.9157	26.5333
0.9121	26.5667
0.9106	26.6
0.8966	26.6333
0.901	26.6667
0.9163	26.7
0.9172	26.7333
0.9119	26.7667
0.8976	26.8
0.8985	26.8333
0.9095	26.8667
0.9212	26.9
0.9098	26.9333
0.8934	26.9667
0.8922	27
0.9129	27.0333
0.9166	27.0667
0.9039	27.1
0.8805	27.1333
0.8989	27.1667
0.907	27.2
0.9014	27.2333
0.8983	27.2667
0.8993	27.3
0.9057	27.3333
0.9047	27.3667
0.8998	27.4
0.8975	27.4333
0.8994	27.4667
0.9093	27.5
0.9066	27.5333
0.9012	27.5667
0.8935	27.6
0.8975	27.6333
0.9046	27.6667
0.9088	27.7
0.8994	27.7333
0.8868	27.7667
0.8861	27.8
0.8953	27.8333
0.906	27.8667
0.9031	27.9
0.89	27.9333
0.8887	27.9667
0.9053	28
0.908	28.0333
0.8951	28.0667
0.8938	28.1
0.9006	28.1333
0.9097	28.1667
0.9039	28.2
0.8945	28.2333
0.887	28.2667
0.8961	28.3
0.9095	28.3333
0.9095	28.3667
0.8893	28.4
0.8787	28.4333
0.8813	28.4667
0.8997	28.5
0.9135	28.5333
0.9091	28.5667
0.8957	28.6
0.8768	28.6333
0.8828	28.6667
0.9053	28.7
0.9147	28.7333
0.905	28.7667
0.8886	28.8
0.8769	28.8333
0.8979	28.8667
0.919	28.9
0.9012	28.9333
0.889	28.9667
0.8954	29
0.9002	29.0333
0.898	29.0667
0.8935	29.1
0.8844	29.1333
0.8971	29.1667
0.9057	29.2
0.8998	29.2333
0.898	29.2667
0.8859	29.3
0.8884	29.3333
0.898	29.3667
0.9094	29.4
0.9021	29.4333
0.8892	29.4667
0.8821	29.5
0.8898	29.5333
0.9084	29.5667
0.9087	29.6
0.9032	29.6333
0.8806	29.6667
0.8748	29.7
0.8913	29.7333
0.9116	29.7667
0.9041	29.8
0.8949	29.8333
0.8822	29.8667
0.8985	29.9
0.9119	29.9333
0.8978	29.9667
0.8931	30
0.8982	30.0333
0.9118	30.0667
0.907	30.1
0.8946	30.1333
0.8887	30.1667
0.9057	30.2
0.9109	30.2333
0.9017	30.2667
0.8782	30.3
0.889	30.3333
0.9012	30.3667
0.9073	30.4
0.9011	30.4333
0.8891	30.4667
0.8823	30.5
0.9085	30.5333
0.9025	30.5667
0.8989	30.6
0.8936	30.6333
0.8961	30.6667
0.9077	30.7
0.9107	30.7333
0.9066	30.7667
0.8921	30.8
0.8925	30.8333
0.8953	30.8667
0.9119	30.9
0.9145	30.9333
0.8904	30.9667
0.8832	31
0.8838	31.0333
0.9131	31.0667
0.9124	31.1
0.8991	31.1333
0.8851	31.1667
0.8933	31.2
0.9154	31.2333
0.91	31.2667
0.9036	31.3
0.8908	31.3333
0.8976	31.3667
0.9135	31.4
0.9166	31.4333
0.9098	31.4667
0.8944	31.5
0.889	31.5333
0.902	31.5667
0.9102	31.6
0.9155	31.6333
0.9011	31.6667
0.8888	31.7
0.8867	31.7333
0.9055	31.7667
0.9203	31.8
0.9092	31.8333
0.8938	31.8667
0.8874	31.9
0.913	31.9333
0.9192	31.9667
0.9076	32
0.8928	32.0333
0.8968	32.0667
0.9158	32.1
0.9183	32.1333
0.8972	32.1667
0.8929	32.2
0.896	32.2333
0.9127	32.2667
0.907	32.3
0.9057	32.3333
0.8883	32.3667
0.9024	32.4
0.9189	32.4333
0.9064	32.4667
0.8972	32.5
0.901	32.5333
0.9077	32.5667
0.9219	32.6
0.9136	32.6333
0.901	32.6667
0.8962	32.7
0.9027	32.7333
0.923	32.7667
0.9218	32.8
0.9092	32.8333
0.8834	32.8667
0.9044	32.9
0.9225	32.9333
0.9033	32.9667
0.913	33
0.913	33.0333
0.9211	33.0667
0.9177	33.1
0.9119	33.1333
0.9113	33.1667
0.9122	33.2
0.9247	33.2333
0.9235	33.2667
0.9187	33.3
0.9082	33.3333
0.9127	33.3667
0.917	33.4
0.9279	33.4333
0.9264	33.4667
0.912	33.5
0.9016	33.5333
0.9043	33.5667
0.9203	33.6
0.9338	33.6333
0.9285	33.6667
0.9176	33.7
0.8991	33.7333
0.9046	33.7667
0.9234	33.8
0.9401	33.8333
0.926	33.8667
0.9092	33.9
0.9013	33.9333
0.9253	33.9667
0.929	34
0.914	34.0333
0.9127	34.0667
0.922	34.1
0.9128	34.1333
0.9175	34.1667
0.906	34.2
0.9042	34.2333
0.9106	34.2667
0.9165	34.3
0.9118	34.3333
0.9103	34.3667
0.9017	34.4
0.9057	34.4333
0.9051	34.4667
0.9141	34.5
0.911	34.5333
0.9002	34.5667
0.9017	34.6
0.9019	34.6333
0.9087	34.6667
0.9103	34.7
0.9096	34.7333
0.898	34.7667
0.8911	34.8
0.8994	34.8333
0.9046	34.8667
0.9035	34.9
0.8945	34.9333
0.8825	34.9667
0.8988	35
0.9013	35.0333
0.8964	35.0667
0.8928	35.1
0.8955	35.1333
0.9005	35.1667
0.9026	35.2
0.9006	35.2333
0.8888	35.2667
0.8877	35.3
0.8912	35.3333
0.9061	35.3667
0.89	35.4
0.895	35.4333
0.8733	35.4667
0.8808	35.5
0.8878	35.5333
0.9089	35.5667
0.9003	35.6
0.8909	35.6333
0.8717	35.6667
0.8717	35.7
0.886	35.7333
0.9109	35.7667
0.9042	35.8
0.8847	35.8333
0.8735	35.8667
0.8877	35.9
0.9055	35.9333
0.89	35.9667
0.8787	36
0.8861	36.0333
0.8923	36.0667
0.8937	36.1
0.8876	36.1333
0.8743	36.1667
0.8831	36.2
0.8909	36.2333
0.9039	36.2667
0.8951	36.3
0.8799	36.3333
0.87	36.3667
0.8746	36.4
0.8915	36.4333
0.9083	36.4667
0.8974	36.5
0.8827	36.5333
0.8681	36.5667
0.8757	36.6
0.9044	36.6333
0.9056	36.6667
0.8929	36.7
0.8813	36.7333
0.8583	36.7667
0.8793	36.8
0.9137	36.8333
0.9168	36.8667
0.8922	36.9
0.8846	36.9333
0.9054	36.9667
0.914	37
0.9023	37.0333
0.8984	37.0667
0.9005	37.1
0.9145	37.1333
0.9222	37.1667
0.9162	37.2
0.9046	37.2333
0.8996	37.2667
0.9002	37.3
0.916	37.3333
0.9242	37.3667
0.9198	37.4
0.9052	37.4333
0.9082	37.4667
0.91	37.5
0.9358	37.5333
0.9344	37.5667
0.9192	37.6
0.9117	37.6333
0.9162	37.6667
0.9349	37.7
0.9484	37.7333
0.9392	37.7667
0.9267	37.8
0.9162	37.8333
0.9408	37.8667
0.9591	37.9
0.9277	37.9333
0.9331	37.9667
0.9402	38
0.9539	38.0333
0.9575	38.0667
0.9412	38.1
0.9333	38.1333
0.942	38.1667
0.9651	38.2
0.9634	38.2333
0.9501	38.2667
0.9416	38.3
0.947	38.3333
0.9671	38.3667
0.9771	38.4
0.9658	38.4333
0.9507	38.4667
0.9449	38.5
0.9567	38.5333
0.9753	38.5667
0.98	38.6
0.9704	38.6333
0.9549	38.6667
0.9548	38.7
0.9705	38.7333
0.9895	38.7667
0.9817	38.8
0.9651	38.8333
0.9597	38.8667
0.9768	38.9
0.9957	38.9333
0.9858	38.9667
0.9727	39
0.9686	39.0333
0.9895	39.0667
0.9992	39.1
0.9945	39.1333
0.9702	39.1667
0.965	39.2
0.9782	39.2333
0.9971	39.2667
1.0068	39.3
0.9961	39.3333
0.9785	39.3667
0.9678	39.4
0.9758	39.4333
0.9998	39.4667
1.0135	39.5
0.9969	39.5333
0.9805	39.5667
0.9757	39.6
0.9911	39.6333
1.012	39.6667
1.0033	39.7
0.9942	39.7333
0.9786	39.7667
0.968	39.8
0.996	39.8333
1.0113	39.8667
0.9932	39.9
0.9857	39.9333
0.9894	39.9667
1.0053	40
1.0015	40.0333
0.9895	40.0667
0.9826	40.1
0.9872	40.1333
1.0036	40.1667
1.0044	40.2
1.0009	40.2333
0.987	40.2667
0.9757	40.3
0.9845	40.3333
1.0052	40.3667
0.9999	40.4
0.9914	40.4333
0.9728	40.4667
0.9636	40.5
0.9827	40.5333
1.0102	40.5667
1.0048	40.6
0.9952	40.6333
0.9745	40.6667
0.9633	40.7
0.979	40.7333
1.0052	40.7667
1.009	40.8
0.9933	40.8333
0.9771	40.8667
0.9666	40.9
0.9925	40.9333
1	40.9667
0.9816	41
0.9789	41.0333
0.9738	41.0667
0.966	41.1
0.9736	41.1333
0.9819	41.1667
0.9799	41.2
0.9765	41.2333
0.9617	41.2667
0.9634	41.3
0.9647	41.3333
0.9805	41.3667
0.9777	41.4
0.9715	41.4333
0.955	41.4667
0.9587	41.5
0.9661	41.5333
0.9811	41.5667
0.9765	41.6
0.9645	41.6333
0.9419	41.6667
0.9447	41.7
0.9619	41.7333
0.9863	41.7667
0.9743	41.8
0.9567	41.8333
0.9412	41.8667
0.9547	41.9
0.983	41.9333
0.973	41.9667
0.9572	42
0.9634	42.0333
0.955	42.0667
0.9587	42.1
0.9578	42.1333
0.9578	42.1667
0.9549	42.2
0.9521	42.2333
0.9441	42.2667
0.9494	42.3
0.9466	42.3333
0.954	42.3667
0.9593	42.4
0.955	42.4333
0.9544	42.4667
0.9452	42.5
0.9476	42.5333
0.9531	42.5667
0.9613	42.6
0.9574	42.6333
0.9572	42.6667
0.9438	42.7
0.9485	42.7333
0.9474	42.7667
0.9595	42.8
0.9634	42.8333
0.9457	42.8667
0.9404	42.9
0.9486	42.9333
0.9499	42.9667
0.9736	43
0.9647	43.0333
0.9626	43.0667
0.9443	43.1
0.9513	43.1333
0.9626	43.1667
0.9833	43.2
0.9739	43.2333
0.9619	43.2667
0.9463	43.3
0.9522	43.3333
0.9764	43.3667
0.9875	43.4
0.976	43.4333
0.9621	43.4667
0.9417	43.5
0.9569	43.5333
0.9867	43.5667
0.9849	43.6
0.9741	43.6333
0.955	43.6667
0.9634	43.7
0.9881	43.7333
0.9911	43.7667
0.9793	43.8
0.9641	43.8333
0.9616	43.8667
0.976	43.9
0.9986	43.9333
0.9887	43.9667
0.9732	44
0.9653	44.0333
0.9661	44.0667
0.9875	44.1
0.9989	44.1333
0.9847	44.1667
0.9754	44.2
0.9649	44.2333
0.9827	44.2667
0.996	44.3
0.9888	44.3333
0.9756	44.3667
0.9711	44.4
0.9781	44.4333
0.9969	44.4667
0.9925	44.5
0.989	44.5333
0.9686	44.5667
0.9631	44.6
0.9753	44.6333
0.9979	44.6667
0.9811	44.7
0.9789	44.7333
0.9585	44.7667
0.9624	44.8
0.9917	44.8333
0.9974	44.8667
0.9813	44.9
0.965	44.9333
0.967	44.9667
0.9911	45
0.9837	45.0333
0.9704	45.0667
0.9666	45.1
0.9728	45.1333
0.9832	45.1667
0.9783	45.2
0.9696	45.2333
0.9419	45.2667
0.9738	45.3
0.9748	45.3333
0.9759	45.3667
0.9565	45.4
0.9483	45.4333
0.9607	45.4667
0.9751	45.5
0.9658	45.5333
0.9528	45.5667
0.9431	45.6
0.9535	45.6333
0.9687	45.6667
0.963	45.7
0.9562	45.7333
0.9356	45.7667
0.9387	45.8
0.9474	45.8333
0.9506	45.8667
0.9408	45.9
0.9267	45.9333
0.9423	45.9667
0.9382	46
0.9338	46.0333
0.9191	46.0667
0.9211	46.1
0.9316	46.1333
0.9292	46.1667
0.9226	46.2
0.9045	46.2333
0.9102	46.2667
0.9211	46.3
0.9146	46.3333
0.9009	46.3667
0.8903	46.4
0.9026	46.4333
0.9028	46.4667
0.8985	46.5
0.8934	46.5333
0.8784	46.5667
0.889	46.6
0.8918	46.6333
0.8881	46.6667
0.8795	46.7
0.8643	46.7333
0.8695	46.7667
0.879	46.8
0.8783	46.8333
0.8694	46.8667
0.8518	46.9
0.8557	46.9333
0.8685	46.9667
0.859	47
0.8518	47.0333
0.8323	47.0667
0.8512	47.1
0.8501	47.1333
0.8475	47.1667
0.8393	47.2
0.8426	47.2333
0.8436	47.2667
0.84	47.3
0.8304	47.3333
0.8255	47.3667
0.8308	47.4
0.8324	47.4333
0.8311	47.4667
0.8175	47.5
0.8097	47.5333
0.8166	47.5667
0.8197	47.6
0.8225	47.6333
0.8086	47.6667
0.7926	47.7
0.7954	47.7333
0.8027	47.7667
0.8136	47.8
0.8051	47.8333
0.7877	47.8667
0.7801	47.9
0.8055	47.9333
0.8015	47.9667
0.7876	48
0.7777	48.0333
0.7883	48.0667
0.7994	48.1
0.789	48.1333
0.7741	48.1667
0.7718	48.2
0.791	48.2333
0.7782	48.2667
0.7751	48.3
0.7666	48.3333
0.7636	48.3667
0.7791	48.4
0.7872	48.4333
0.7768	48.4667
0.7606	48.5
0.7629	48.5333
0.7763	48.5667
0.7836	48.6
0.7788	48.6333
0.7698	48.6667
0.7505	48.7
0.7569	48.7333
0.7763	48.7667
0.7823	48.8
0.7712	48.8333
0.7578	48.8667
0.7404	48.9
0.7661	48.9333
0.78	48.9667
0.7628	49
0.7504	49.0333
0.7612	49.0667
0.7678	49.1
0.7611	49.1333
0.7541	49.1667
0.7585	49.2
0.7643	49.2333
0.7674	49.2667
0.7636	49.3
0.7523	49.3333
0.7544	49.3667
0.7623	49.4
0.7725	49.4333
0.7654	49.4667
0.7555	49.5
0.7507	49.5333
0.7438	49.5667
0.7719	49.6
0.7768	49.6333
0.7678	49.6667
0.7558	49.7
0.753	49.7333
0.7606	49.7667
0.7846	49.8
0.7774	49.8333
0.7593	49.8667
0.7526	49.9
0.7687	49.9333
0.7815	49.9667
0.7733	50
0.7654	50.0333
0.7581	50.0667
0.762	50.1
0.7786	50.1333
0.7835	50.1667
0.7733	50.2
0.7654	50.2333
0.7548	50.2667
0.7636	50.3
0.7875	50.3333
0.8	50.3667
0.7916	50.4
0.7787	50.4333
0.7613	50.4667
0.7682	50.5
0.7954	50.5333
0.8094	50.5667
0.802	50.6
0.7878	50.6333
0.7714	50.6667
0.7764	50.7
0.8078	50.7333
0.814	50.7667
0.8026	50.8
0.7818	50.8333
0.7829	50.8667
0.8065	50.9
0.8176	50.9333
0.8066	50.9667
0.7989	51
0.8008	51.0333
0.8115	51.0667
0.8253	51.1
0.8176	51.1333
0.809	51.1667
0.8027	51.2
0.8098	51.2333
0.8291	51.2667
0.8316	51.3
0.8249	51.3333
0.8117	51.3667
0.805	51.4
0.8162	51.4333
0.8291	51.4667
0.8383	51.5
0.8285	51.5333
0.8108	51.5667
0.8047	51.6
0.8259	51.6333
0.8442	51.6667
0.833	51.7
0.8175	51.7333
0.8201	51.7667
0.8293	51.8
0.8534	51.8333
0.844	51.8667
0.83	51.9
0.8196	51.9333
0.8255	51.9667
0.8491	52
0.8529	52.0333
0.8397	52.0667
0.8284	52.1
0.8205	52.1333
0.8419	52.1667
0.8551	52.2
0.8515	52.2333
0.8406	52.2667
0.8348	52.3
0.844	52.3333
0.866	52.3667
0.8602	52.4
0.8512	52.4333
0.8414	52.4667
0.8469	52.5
0.8622	52.5333
0.8789	52.5667
0.8674	52.6
0.8532	52.6333
0.8461	52.6667
0.86	52.7
0.8831	52.7333
0.8755	52.7667
0.8687	52.8
0.8555	52.8333
0.868	52.8667
0.8951	52.9
0.8906	52.9333
0.8766	52.9667
0.8706	53
0.8771	53.0333
0.9003	53.0667
0.9042	53.1
0.8877	53.1333
0.8767	53.1667
0.8809	53.2
0.8971	53.2333
0.9181	53.2667
0.9085	53.3
0.8946	53.3333
0.8846	53.3667
0.8777	53.4
0.9133	53.4333
0.9209	53.4667
0.9151	53.5
0.8993	53.5333
0.8974	53.5667
0.9116	53.6
0.9349	53.6333
0.9285	53.6667
0.9165	53.7
0.9058	53.7333
0.9125	53.7667
0.9348	53.8
0.9457	53.8333
0.9299	53.8667
0.9149	53.9
0.9183	53.9333
0.947	53.9667
0.9336	54
0.9207	54.0333
0.9273	54.0667
0.9458	54.1
0.9527	54.1333
0.9351	54.1667
0.9333	54.2
0.9416	54.2333
0.9551	54.2667
0.943	54.3
0.9402	54.3333
0.944	54.3667
0.9574	54.4
0.9549	54.4333
0.9471	54.4667
0.9429	54.5
0.9482	54.5333
0.9684	54.5667
0.954	54.6
0.9446	54.6333
0.9492	54.6667
0.9509	54.7
0.9774	54.7333
0.9743	54.7667
0.965	54.8
0.9506	54.8333
0.9569	54.8667
0.9814	54.9
0.9907	54.9333
0.9681	54.9667
0.9584	55
0.9723	55.0333
0.9843	55.0667
0.9738	55.1
0.9662	55.1333
0.9718	55.1667
0.9742	55.2
0.9845	55.2333
0.9792	55.2667
0.9696	55.3
0.972	55.3333
0.9785	55.3667
0.9944	55.4
0.9862	55.4333
0.9788	55.4667
0.9725	55.5
0.9757	55.5333
0.9906	55.5667
1.0038	55.6
0.9959	55.6333
0.9843	55.6667
0.9732	55.7
0.9804	55.7333
0.9968	55.7667
1.0154	55.8
0.986	55.8333
0.9789	55.8667
0.9772	55.9
1.0056	55.9333
1.0111	55.9667
0.989	56
0.9845	56.0333
0.9997	56.0667
1.0016	56.1
0.9947	56.1333
0.9905	56.1667
0.993	56.2
1.0015	56.2333
1.0125	56.2667
1.0046	56.3
0.9943	56.3333
0.9908	56.3667
0.9992	56.4
1.0033	56.4333
1.0082	56.4667
1.0089	56.5
0.9954	56.5333
0.9926	56.5667
0.997	56.6
1.0177	56.6333
1.0113	56.6667
1.0098	56.7
0.9927	56.7333
0.9926	56.7667
1.0051	56.8
1.0261	56.8333
1.018	56.8667
1.004	56.9
0.9898	56.9333
1.0045	56.9667
1.0297	57
1.0057	57.0333
0.9982	57.0667
1.0135	57.1
1.0063	57.1333
1.0141	57.1667
1.0047	57.2
0.9885	57.2333
0.9938	57.2667
0.9993	57.3
1.0138	57.3333
1.007	57.3667
0.9966	57.4
0.9859	57.4333
0.9934	57.4667
1.0125	57.5
1.0128	57.5333
1.0051	57.5667
0.993	57.6
0.9675	57.6333
0.9923	57.6667
1.0199	57.7
1.0151	57.7333
1.0015	57.7667
0.988	57.8
1.0034	57.8333
1.023	57.8667
1.011	57.9
0.9944	57.9333
0.9995	57.9667
1.0138	58
1.0072	58.0333
0.9964	58.0667
0.9926	58.1
1.0071	58.1333
1.0093	58.1667
1.0101	58.2
0.9843	58.2333
0.9805	58.2667
0.9898	58.3
1.0073	58.3333
1.0101	58.3667
0.995	58.4
0.9775	58.4333
0.9766	58.4667
0.9975	58.5
1.0073	58.5333
1.0003	58.5667
0.9881	58.6
0.9716	58.6333
0.9798	58.6667
1.0039	58.7
1.0047	58.7333
0.9933	58.7667
0.9805	58.8
0.9669	58.8333
1.0009	58.8667
0.9899	58.9
0.9832	58.9333
0.9797	58.9667
0.9927	59
1.0015	59.0333
0.9879	59.0667
0.9791	59.1
0.9839	59.1333
0.9987	59.1667
0.9999	59.2
0.9907	59.2333
0.9739	59.2667
0.9777	59.3
0.995	59.3333
0.999	59.3667
0.9922	59.4
0.972	59.4333
0.9586	59.4667
0.9823	59.5
0.9994	59.5333
0.9989	59.5667
0.9859	59.6
0.9646	59.6333
0.9565	59.6667
0.9764	59.7
1.0008	59.7333
0.9976	59.7667
0.9802	59.8
0.9644	59.8333
0.974	59.8667
0.9994	59.9
0.9836	59.9333
0.9765	59.9667
0.9842	60
0.9649	60.0333
0.9716	60.0667
0.9726	60.1
0.9781	60.1333
0.9745	60.1667
0.9726	60.2
0.9726	60.2333
0.9722	60.2667
0.9729	60.3
0.9729	60.3333
0.9708	60.3667
0.9728	60.4
0.9723	60.4333
0.972	60.4667
0.9709	60.5
0.9664	60.5333
0.968	60.5667
0.9729	60.6
0.961	60.6333
0.9635	60.6667
0.9651	60.7
0.9652	60.7333
0.972	60.7667
0.9603	60.8
0.9625	60.8333
0.9646	60.8667
0.9699	60.9
0.9649	60.9333
0.9602	60.9667
0.9623	61
0.9715	61.0333
0.9706	61.0667
0.9646	61.1
0.9582	61.1333
0.9626	61.1667
0.9763	61.2
0.9664	61.2333
0.9643	61.2667
0.9513	61.3
0.9582	61.3333
0.9787	61.3667
0.9877	61.4
0.9771	61.4333
0.9592	61.4667
0.9563	61.5
0.9654	61.5333
0.9906	61.5667
0.9923	61.6
0.9808	61.6333
0.9633	61.6667
0.9541	61.7
0.9713	61.7333
0.9957	61.7667
0.9924	61.8
0.977	61.8333
0.9487	61.8667
0.9657	61.9
0.9879	61.9333
0.9763	61.9667
0.9841	62
0.9761	62.0333
0.9717	62.0667
0.9762	62.1
0.9791	62.1333
0.9764	62.1667
0.9712	62.2
0.9719	62.2333
0.9728	62.2667
0.98	62.3
0.978	62.3333
0.9776	62.3667
0.9673	62.4
0.9779	62.4333
0.9657	62.4667
0.9777	62.5
0.9764	62.5333
0.9721	62.5667
0.9712	62.6
0.9723	62.6333
0.9819	62.6667
0.9814	62.7
0.9794	62.7333
0.9746	62.7667
0.9742	62.8
0.9839	62.8333
0.9868	62.8667
0.9792	62.9
0.9751	62.9333
0.9807	62.9667
0.9893	63
0.9837	63.0333
0.976	63.0667
0.9648	63.1
0.9779	63.1333
0.9874	63.1667
0.9907	63.2
0.9828	63.2333
0.9716	63.2667
0.9799	63.3
0.9941	63.3333
0.9888	63.3667
0.9796	63.4
0.9792	63.4333
0.9815	63.4667
0.9974	63.5
0.9969	63.5333
0.9944	63.5667
0.9809	63.6
0.9786	63.6333
0.9829	63.6667
0.9949	63.7
0.9946	63.7333
0.9934	63.7667
0.9785	63.8
0.9804	63.8333
1.0009	63.8667
1.0089	63.9
0.9908	63.9333
0.9837	63.9667
0.9929	64
1.014	64.0333
1.0054	64.0667
0.9894	64.1
0.9881	64.1333
1.0003	64.1667
1.0139	64.2
1.0055	64.2333
0.9981	64.2667
0.9767	64.3
0.9885	64.3333
1.0077	64.3667
1.0175	64.4
1.0088	64.4333
0.9905	64.4667
0.9891	64.5
0.9889	64.5333
1.0021	64.5667
1.0227	64.6
1.0126	64.6333
1.0148	64.6667
0.9939	64.7
0.99	64.7333
0.9958	64.7667
1.0149	64.8
1.0182	64.8333
1.008	64.8667
0.9827	64.9
0.982	64.9333
1.0185	64.9667
1.0156	65
1.0035	65.0333
0.99	65.0667
1.0017	65.1
1.0224	65.1333
1.0146	65.1667
1.0011	65.2
0.9969	65.2333
1.0043	65.2667
1.0208	65.3
1.016	65.3333
1.0081	65.3667
0.9917	65.4
0.9935	65.4333
1.0091	65.4667
1.0225	65.5
1.0047	65.5333
0.9935	65.5667
0.9797	65.6
0.9943	65.6333
1.0224	65.6667
1.0181	65.7
1.007	65.7333
0.9891	65.7667
0.9763	65.8
0.9975	65.8333
1.0222	65.8667
1.0114	65.9
0.9905	65.9333
0.9898	65.9667
0.9917	66
0.9916	66.0333
0.9943	66.0667
0.9971	66.1
0.9781	66.1333
0.9766	66.1667
0.9814	66.2
0.9865	66.2333
0.9931	66.2667
0.9866	66.3
0.9744	66.3333
0.9696	66.3667
0.975	66.4
0.9926	66.4333
0.9892	66.4667
0.9868	66.5
0.969	66.5333
0.9613	66.5667
0.9709	66.6
[truncated: 7,002 more rows]
