# Supplementary material for: Auditory feedback effect on temporal patterns during self-pacing treadmill walking
Source: PLoS One. 2025 Nov 4;20(11):e0335971. doi: 10.1371/journal.pone.0335971 (PMC12585087; doi:10.1371/journal.pone.0335971)
Supplement: S2 File — This file archive contains gait events from the two test conditions (no sound and with sound) for all included participants, as well as the validation data for the accelerometer-based gait event detection algorithm. All data files are in CSV format. A readme file is included with the details of the file format and contents. (ZIP) [file pone.0335971.s003.zip › TreadmillSoundsData/TestConditions/WithSound/BeltSpeed/Subject25_WithSoundBeltspeed.csv]

BeltSpeed	Time
1.375	0
1.3665	0.0333
1.3611	0.0667
1.3445	0.1
1.3559	0.1333
1.3688	0.1667
1.3677	0.2
1.3461	0.2333
1.3532	0.2667
1.3463	0.3
1.3439	0.3333
1.3413	0.3667
1.337	0.4
1.3408	0.4333
1.3317	0.4667
1.3326	0.5
1.3305	0.5333
1.3248	0.5667
1.3289	0.6
1.3051	0.6333
1.3169	0.6667
1.3116	0.7
1.3204	0.7333
1.3227	0.7667
1.3186	0.8
1.3136	0.8333
1.2959	0.8667
1.3011	0.9
1.3004	0.9333
1.3068	0.9667
1.3059	1
1.2963	1.0333
1.2811	1.0667
1.2874	1.1
1.2926	1.1333
1.2816	1.1667
1.2735	1.2
1.2682	1.2333
1.2652	1.2667
1.2905	1.3
1.2841	1.3333
1.2838	1.3667
1.2712	1.4
1.2506	1.4333
1.2447	1.4667
1.2617	1.5
1.2735	1.5333
1.2671	1.5667
1.2564	1.6
1.2377	1.6333
1.2439	1.6667
1.2485	1.7
1.2519	1.7333
1.2481	1.7667
1.2384	1.8
1.2435	1.8333
1.2362	1.8667
1.2385	1.9
1.2325	1.9333
1.227	1.9667
1.225	2
1.2271	2.0333
1.222	2.0667
1.2248	2.1
1.2252	2.1333
1.2106	2.1667
1.2093	2.2
1.2071	2.2333
1.1904	2.2667
1.2115	2.3
1.1999	2.3333
1.1987	2.3667
1.1989	2.4
1.1931	2.4333
1.1928	2.4667
1.189	2.5
1.1853	2.5333
1.1858	2.5667
1.1864	2.6
1.179	2.6333
1.1801	2.6667
1.1794	2.7
1.1672	2.7333
1.1717	2.7667
1.1598	2.8
1.1539	2.8333
1.159	2.8667
1.1582	2.9
1.1637	2.9333
1.1605	2.9667
1.155	3
1.1496	3.0333
1.151	3.0667
1.1511	3.1
1.1502	3.1333
1.1389	3.1667
1.1356	3.2
1.1417	3.2333
1.1385	3.2667
1.1365	3.3
1.1236	3.3333
1.1017	3.3667
1.1328	3.4
1.12	3.4333
1.1296	3.4667
1.1234	3.5
1.1275	3.5333
1.1312	3.5667
1.1221	3.6
1.12	3.6333
1.1204	3.6667
1.1246	3.7
1.125	3.7333
1.122	3.7667
1.1097	3.8
1.1148	3.8333
1.1209	3.8667
1.1002	3.9
1.1139	3.9333
1.1012	3.9667
1.0931	4
1.1143	4.0333
1.0898	4.0667
1.0985	4.1
1.0792	4.1333
1.0821	4.1667
1.0861	4.2
1.0847	4.2333
1.0816	4.2667
1.0706	4.3
1.0769	4.3333
1.0767	4.3667
1.0779	4.4
1.0806	4.4333
1.0564	4.4667
1.0511	4.5
1.0738	4.5333
1.0671	4.5667
1.0814	4.6
1.0566	4.6333
1.043	4.6667
1.0523	4.7
1.0609	4.7333
1.0605	4.7667
1.0475	4.8
1.044	4.8333
1.051	4.8667
1.0686	4.9
1.0634	4.9333
1.0503	4.9667
1.0335	5
1.037	5.0333
1.0713	5.0667
1.0569	5.1
1.0595	5.1333
1.0475	5.1667
1.0618	5.2
1.0784	5.2333
1.0622	5.2667
1.0565	5.3
1.066	5.3333
1.0754	5.3667
1.0705	5.4
1.0609	5.4333
1.0515	5.4667
1.0699	5.5
1.0782	5.5333
1.0547	5.5667
1.0445	5.6
1.0666	5.6333
1.0676	5.6667
1.0872	5.7
1.0726	5.7333
1.0515	5.7667
1.0425	5.8
1.0619	5.8333
1.0754	5.8667
1.0659	5.9
1.0544	5.9333
1.0531	5.9667
1.0632	6
1.0804	6.0333
1.0672	6.0667
1.0472	6.1
1.0428	6.1333
1.0774	6.1667
1.0761	6.2
1.0787	6.2333
1.0565	6.2667
1.0658	6.3
1.0804	6.3333
1.0775	6.3667
1.0618	6.4
1.0601	6.4333
1.0762	6.4667
1.0833	6.5
1.0739	6.5333
1.0589	6.5667
1.0602	6.6
1.0807	6.6333
1.0869	6.6667
1.0531	6.7
1.062	6.7333
1.0593	6.7667
1.0765	6.8
1.0899	6.8333
1.079	6.8667
1.0614	6.9
1.0602	6.9333
1.0729	6.9667
1.0936	7
1.0827	7.0333
1.0697	7.0667
1.0609	7.1
1.0761	7.1333
1.0904	7.1667
1.0774	7.2
1.0557	7.2333
1.0726	7.2667
1.0873	7.3
1.0793	7.3333
1.0919	7.3667
1.0707	7.4
1.0827	7.4333
1.0931	7.4667
1.0862	7.5
1.0826	7.5333
1.0835	7.5667
1.0906	7.6
1.1016	7.6333
1.0958	7.6667
1.0893	7.7
1.085	7.7333
1.0903	7.7667
1.0953	7.8
1.1054	7.8333
1.0955	7.8667
1.0948	7.9
1.096	7.9333
1.1034	7.9667
1.1122	8
1.1032	8.0333
1.1032	8.0667
1.1032	8.1
1.1131	8.1333
1.1241	8.1667
1.1151	8.2
1.1063	8.2333
1.1096	8.2667
1.1282	8.3
1.1179	8.3333
1.1238	8.3667
1.1009	8.4
1.124	8.4333
1.1342	8.4667
1.1321	8.5
1.121	8.5333
1.1096	8.5667
1.1165	8.6
1.1375	8.6333
1.1428	8.6667
1.1202	8.7
1.1187	8.7333
1.1233	8.7667
1.1469	8.8
1.1485	8.8333
1.1226	8.8667
1.1158	8.9
1.124	8.9333
1.1323	8.9667
1.1762	9
1.16	9.0333
1.1471	9.0667
1.1275	9.1
1.1419	9.1333
1.1698	9.1667
1.1834	9.2
1.1642	9.2333
1.1525	9.2667
1.168	9.3
1.1719	9.3333
1.1706	9.3667
1.1643	9.4
1.1642	9.4333
1.1845	9.4667
1.178	9.5
1.203	9.5333
1.188	9.5667
1.199	9.6
1.1959	9.6333
1.1958	9.6667
1.2145	9.7
1.2068	9.7333
1.2082	9.7667
1.2075	9.8
1.2096	9.8333
1.223	9.8667
1.2225	9.9
1.2235	9.9333
1.1946	9.9667
1.2071	10
1.2202	10.0333
1.2327	10.0667
1.2351	10.1
1.2092	10.1333
1.202	10.1667
1.2209	10.2
1.2317	10.2333
1.2177	10.2667
1.2229	10.3
1.2235	10.3333
1.231	10.3667
1.227	10.4
1.222	10.4333
1.2236	10.4667
1.2228	10.5
1.2262	10.5333
1.2262	10.5667
1.2198	10.6
1.2383	10.6333
1.2222	10.6667
1.228	10.7
1.219	10.7333
1.2172	10.7667
1.2168	10.8
1.2221	10.8333
1.2217	10.8667
1.2224	10.9
1.2166	10.9333
1.2168	10.9667
1.2202	11
1.2224	11.0333
1.2016	11.0667
1.2069	11.1
1.2073	11.1333
1.2173	11.1667
1.2303	11.2
1.2152	11.2333
1.2083	11.2667
1.2064	11.3
1.216	11.3333
1.2338	11.3667
1.2232	11.4
1.2076	11.4333
1.2032	11.4667
1.2216	11.5
1.2285	11.5333
1.2204	11.5667
1.2093	11.6
1.1854	11.6333
1.2183	11.6667
1.22	11.7
1.226	11.7333
1.2121	11.7667
1.2142	11.8
1.2174	11.8333
1.2206	11.8667
1.2163	11.9
1.2097	11.9333
1.2037	11.9667
1.2109	12
1.2174	12.0333
1.2149	12.0667
1.2076	12.1
1.1935	12.1333
1.2013	12.1667
1.1907	12.2
1.2132	12.2333
1.1946	12.2667
1.202	12.3
1.1984	12.3333
1.1968	12.3667
1.1925	12.4
1.1968	12.4333
1.1946	12.4667
1.1941	12.5
1.1936	12.5333
1.1956	12.5667
1.1939	12.6
1.1951	12.6333
1.1893	12.6667
1.1931	12.7
1.1733	12.7333
1.1899	12.7667
1.1813	12.8
1.2016	12.8333
1.1967	12.8667
1.1904	12.9
1.1887	12.9333
1.1778	12.9667
1.1821	13
1.1866	13.0333
1.1881	13.0667
1.1857	13.1
1.1738	13.1333
1.176	13.1667
1.1815	13.2
1.1888	13.2333
1.1902	13.2667
1.1574	13.3
1.1617	13.3333
1.1696	13.3667
1.1874	13.4
1.1945	13.4333
1.1855	13.4667
1.1764	13.5
1.1568	13.5333
1.1647	13.5667
1.183	13.6
1.1982	13.6333
1.1903	13.6667
1.1785	13.7
1.1589	13.7333
1.164	13.7667
1.1939	13.8
1.1818	13.8333
1.1867	13.8667
1.1624	13.9
1.1736	13.9333
1.195	13.9667
1.2046	14
1.1944	14.0333
1.1713	14.0667
1.1586	14.1
1.1672	14.1333
1.1988	14.1667
1.1916	14.2
1.1708	14.2333
1.1696	14.2667
1.1748	14.3
1.1743	14.3333
1.1756	14.3667
1.1463	14.4
1.1702	14.4333
1.1628	14.4667
1.1689	14.5
1.1792	14.5333
1.1527	14.5667
1.1451	14.6
1.1561	14.6333
1.1663	14.6667
1.1586	14.7
1.1488	14.7333
1.1431	14.7667
1.1506	14.8
1.1654	14.8333
1.1624	14.8667
1.1586	14.9
1.1324	14.9333
1.1259	14.9667
1.1442	15
1.1585	15.0333
1.1708	15.0667
1.1465	15.1
1.1308	15.1333
1.1177	15.1667
1.1426	15.2
1.151	15.2333
1.1339	15.2667
1.1331	15.3
1.1355	15.3333
1.143	15.3667
1.1417	15.4
1.1367	15.4333
1.1234	15.4667
1.1261	15.5
1.1206	15.5333
1.141	15.5667
1.127	15.6
1.1313	15.6333
1.1209	15.6667
1.1247	15.7
1.1409	15.7333
1.136	15.7667
1.1329	15.8
1.1179	15.8333
1.1221	15.8667
1.1255	15.9
1.1393	15.9333
1.1348	15.9667
1.1237	16
1.112	16.0333
1.0984	16.0667
1.1331	16.1
1.1246	16.1333
1.1327	16.1667
1.1248	16.2
1.1019	16.2333
1.1188	16.2667
1.1347	16.3
1.1304	16.3333
1.1238	16.3667
1.104	16.4
1.1037	16.4333
1.1199	16.4667
1.1341	16.5
1.1272	16.5333
1.1171	16.5667
1.1019	16.6
1.0787	16.6333
1.12	16.6667
1.1308	16.7
1.1189	16.7333
1.123	16.7667
1.0962	16.8
1.1061	16.8333
1.1282	16.8667
1.1346	16.9
1.1248	16.9333
1.1081	16.9667
1.1026	17
1.1289	17.0333
1.1323	17.0667
1.1164	17.1
1.1089	17.1333
1.1205	17.1667
1.114	17.2
1.1233	17.2333
1.1033	17.2667
1.112	17.3
1.1204	17.3333
1.1115	17.3667
1.1108	17.4
1.1042	17.4333
1.1084	17.4667
1.1165	17.5
1.1142	17.5333
1.1095	17.5667
1.1016	17.6
1.1075	17.6333
1.1157	17.6667
1.1165	17.7
1.0997	17.7333
1.0831	17.7667
1.1016	17.8
1.1038	17.8333
1.1371	17.8667
1.1201	17.9
1.1179	17.9333
1.0929	17.9667
1.09	18
1.111	18.0333
1.1367	18.0667
1.1346	18.1
1.1128	18.1333
1.1023	18.1667
1.1144	18.2
1.1282	18.2333
1.12	18.2667
1.1045	18.3
1.1162	18.3333
1.1134	18.3667
1.1264	18.4
1.132	18.4333
1.1222	18.4667
1.1243	18.5
1.1168	18.5333
1.1197	18.5667
1.123	18.6
1.1288	18.6333
1.1249	18.6667
1.1205	18.7
1.1216	18.7333
1.1215	18.7667
1.1297	18.8
1.1365	18.8333
1.1138	18.8667
1.1237	18.9
1.117	18.9333
1.1171	18.9667
1.1463	19
1.1417	19.0333
1.1383	19.0667
1.1228	19.1
1.1222	19.1333
1.1353	19.1667
1.1551	19.2
1.1477	19.2333
1.1325	19.2667
1.1235	19.3
1.1381	19.3333
1.1556	19.3667
1.1453	19.4
1.1135	19.4333
1.1394	19.4667
1.1409	19.5
1.1589	19.5333
1.1522	19.5667
1.1308	19.6
1.1188	19.6333
1.1346	19.6667
1.155	19.7
1.1458	19.7333
1.1377	19.7667
1.1302	19.8
1.1362	19.8333
1.1514	19.8667
1.161	19.9
1.1549	19.9333
1.1203	19.9667
1.1313	20
1.1458	20.0333
1.1671	20.0667
1.1699	20.1
1.1429	20.1333
1.1288	20.1667
1.1264	20.2
1.16	20.2333
1.1601	20.2667
1.139	20.3
1.1443	20.3333
1.1545	20.3667
1.1559	20.4
1.1523	20.4333
1.1414	20.4667
1.137	20.5
1.1359	20.5333
1.1598	20.5667
1.1495	20.6
1.1668	20.6333
1.1498	20.6667
1.147	20.7
1.151	20.7333
1.1569	20.7667
1.1555	20.8
1.1521	20.8333
1.144	20.8667
1.1464	20.9
1.1491	20.9333
1.1654	20.9667
1.1623	21
1.1604	21.0333
1.1285	21.0667
1.1512	21.1
1.1573	21.1333
1.1788	21.1667
1.1768	21.2
1.1508	21.2333
1.1373	21.2667
1.1399	21.3
1.1721	21.3333
1.167	21.3667
1.1521	21.4
1.1607	21.4333
1.1606	21.4667
1.1608	21.5
1.1573	21.5333
1.1571	21.5667
1.1477	21.6
1.1617	21.6333
1.1604	21.6667
1.1532	21.7
1.1687	21.7333
1.165	21.7667
1.1731	21.8
1.1668	21.8333
1.1685	21.8667
1.1694	21.9
1.1681	21.9333
1.1773	21.9667
1.1759	22
1.1762	22.0333
1.1713	22.0667
1.1726	22.1
1.1786	22.1333
1.1602	22.1667
1.1794	22.2
1.1691	22.2333
1.1762	22.2667
1.1868	22.3
1.1675	22.3333
1.1673	22.3667
1.1641	22.4
1.1743	22.4333
1.1912	22.4667
1.1832	22.5
1.1775	22.5333
1.1689	22.5667
1.1733	22.6
1.187	22.6333
1.2028	22.6667
1.1693	22.7
1.1814	22.7333
1.1627	22.7667
1.175	22.8
1.1956	22.8333
1.2097	22.8667
1.2067	22.9
1.1952	22.9333
1.1754	22.9667
1.1641	23
1.1845	23.0333
1.2104	23.0667
1.2126	23.1
1.1919	23.1333
1.1803	23.1667
1.1806	23.2
1.2106	23.2333
1.1811	23.2667
1.1918	23.3
1.1768	23.3333
1.1793	23.3667
1.2072	23.4
1.2174	23.4333
1.2142	23.4667
1.2012	23.5
1.18	23.5333
1.168	23.5667
1.1849	23.6
1.2143	23.6333
1.2182	23.6667
1.2025	23.7
1.1846	23.7333
1.1816	23.7667
1.1879	23.8
1.2154	23.8333
1.209	23.8667
1.1934	23.9
1.1972	23.9333
1.1962	23.9667
1.2164	24
1.2053	24.0333
1.2026	24.0667
1.1914	24.1
1.1963	24.1333
1.2019	24.1667
1.2159	24.2
1.2081	24.2333
1.1996	24.2667
1.1828	24.3
1.1882	24.3333
1.1795	24.3667
1.2265	24.4
1.1999	24.4333
1.2195	24.4667
1.1894	24.5
1.1819	24.5333
1.1871	24.5667
1.2128	24.6
1.2265	24.6333
1.2132	24.6667
1.1968	24.7
1.1812	24.7333
1.1863	24.7667
1.2181	24.8
1.2218	24.8333
1.2176	24.8667
1.1766	24.9
1.1898	24.9333
1.1963	24.9667
1.2169	25
1.221	25.0333
1.1994	25.0667
1.1829	25.1
1.1763	25.1333
1.2047	25.1667
1.1988	25.2
1.187	25.2333
1.1934	25.2667
1.1916	25.3
1.201	25.3333
1.1972	25.3667
1.1964	25.4
1.181	25.4333
1.1703	25.4667
1.1882	25.5
1.1869	25.5333
1.2052	25.5667
1.1954	25.6
1.1884	25.6333
1.1693	25.6667
1.1717	25.7
1.1763	25.7333
1.2025	25.7667
1.2024	25.8
1.1989	25.8333
1.1843	25.8667
1.1653	25.9
1.1658	25.9333
1.1939	25.9667
1.1852	26
1.1907	26.0333
1.1682	26.0667
1.1657	26.1
1.187	26.1333
1.1947	26.1667
1.1885	26.2
1.1674	26.2333
1.1571	26.2667
1.1672	26.3
1.1914	26.3333
1.1885	26.3667
1.1756	26.4
1.1597	26.4333
1.1561	26.4667
1.1762	26.5
1.1855	26.5333
1.1649	26.5667
1.1835	26.6
1.1423	26.6333
1.165	26.6667
1.1802	26.7
1.1862	26.7333
1.18	26.7667
1.1661	26.8
1.1459	26.8333
1.1348	26.8667
1.15	26.9
1.1801	26.9333
1.1824	26.9667
1.1677	27
1.148	27.0333
1.1445	27.0667
1.1451	27.1
1.1762	27.1333
1.1484	27.1667
1.1606	27.2
1.1579	27.2333
1.145	27.2667
1.1493	27.3
1.1387	27.3333
1.1413	27.3667
1.1404	27.4
1.1355	27.4333
1.138	27.4667
1.1374	27.5
1.1331	27.5333
1.1348	27.5667
1.1313	27.6
1.1172	27.6333
1.1218	27.6667
1.1348	27.7
1.115	27.7333
1.1426	27.7667
1.1225	27.8
1.1084	27.8333
1.1077	27.8667
1.1124	27.9
1.1212	27.9333
1.1158	27.9667
1.1062	28
1.1003	28.0333
1.11	28.0667
1.1186	28.1
1.1108	28.1333
1.0999	28.1667
1.0765	28.2
1.1148	28.2333
1.1039	28.2667
1.1148	28.3
1.0982	28.3333
1.0826	28.3667
1.1073	28.4
1.1077	28.4333
1.1019	28.4667
1.0919	28.5
1.095	28.5333
1.1045	28.5667
1.1106	28.6
1.1065	28.6333
1.0989	28.6667
1.0805	28.7
1.0806	28.7333
1.0829	28.7667
1.1165	28.8
1.0909	28.8333
1.0997	28.8667
1.0794	28.9
1.0828	28.9333
1.1016	28.9667
1.1152	29
1.0998	29.0333
1.0829	29.0667
1.083	29.1
1.1072	29.1333
1.0991	29.1667
1.0874	29.2
1.0891	29.2333
1.0913	29.2667
1.0861	29.3
1.0961	29.3333
1.0742	29.3667
1.0904	29.4
1.0862	29.4333
1.081	29.4667
1.0827	29.5
1.0779	29.5333
1.0812	29.5667
1.0784	29.6
1.0804	29.6333
1.0806	29.6667
1.08	29.7
1.0789	29.7333
1.0724	29.7667
1.078	29.8
1.0584	29.8333
1.0716	29.8667
1.0774	29.9
1.0617	29.9333
1.0724	29.9667
1.0712	30
1.073	30.0333
1.0838	30.0667
1.0767	30.1
1.0744	30.1333
1.0672	30.1667
1.0711	30.2
1.0722	30.2333
1.0775	30.2667
1.0747	30.3
1.0679	30.3333
1.066	30.3667
1.0481	30.4
1.0703	30.4333
1.069	30.4667
1.066	30.5
1.0723	30.5333
1.0624	30.5667
1.0643	30.6
1.0668	30.6333
1.0659	30.6667
1.0639	30.7
1.0595	30.7333
1.0565	30.7667
1.0597	30.8
1.0604	30.8333
1.0611	30.8667
1.0604	30.9
1.0623	30.9333
1.0311	30.9667
1.0532	31
1.0551	31.0333
1.0506	31.0667
1.0676	31.1
1.0485	31.1333
1.0318	31.1667
1.0298	31.2
1.0491	31.2333
1.0461	31.2667
1.045	31.3
1.0341	31.3333
1.0289	31.3667
1.0348	31.4
1.0458	31.4333
1.0448	31.4667
1.0345	31.5
1.0283	31.5333
1.0226	31.5667
1.0186	31.6
1.052	31.6333
1.0505	31.6667
1.0441	31.7
1.0295	31.7333
1.0206	31.7667
1.0258	31.8
1.0408	31.8333
1.0584	31.8667
1.0502	31.9
1.0437	31.9333
1.0224	31.9667
1.0184	32
1.0432	32.0333
1.0538	32.0667
1.0322	32.1
1.0292	32.1333
1.0235	32.1667
1.0471	32.2
1.0671	32.2333
1.0353	32.2667
1.0312	32.3
1.0427	32.3333
1.0417	32.3667
1.037	32.4
1.0318	32.4333
1.0339	32.4667
1.0443	32.5
1.0461	32.5333
1.0412	32.5667
1.0329	32.6
1.0151	32.6333
1.0391	32.6667
1.0601	32.7
1.0416	32.7333
1.0482	32.7667
1.0357	32.8
1.0393	32.8333
1.0452	32.8667
1.054	32.9
1.0478	32.9333
1.0417	32.9667
1.0303	33
1.0377	33.0333
1.0488	33.0667
1.0567	33.1
1.0464	33.1333
1.0342	33.1667
1.0076	33.2
1.0476	33.2333
1.0519	33.2667
1.0527	33.3
1.0556	33.3333
1.0288	33.3667
1.0155	33.4
1.0153	33.4333
1.0471	33.4667
1.0533	33.5
1.0355	33.5333
1.0235	33.5667
1.0265	33.6
1.0421	33.6333
1.044	33.6667
1.0392	33.7
1.0261	33.7333
1.0083	33.7667
1.0283	33.8
1.0296	33.8333
1.0496	33.8667
1.0486	33.9
1.0355	33.9333
1.0157	33.9667
1.0018	34
1.0154	34.0333
1.043	34.0667
1.053	34.1
1.0366	34.1333
1.0197	34.1667
1.0079	34.2
1.0219	34.2333
1.0468	34.2667
1.0419	34.3
1.0216	34.3333
1.0294	34.3667
1.0024	34.4
1.0404	34.4333
1.0549	34.4667
1.0461	34.5
1.039	34.5333
1.018	34.5667
1.023	34.6
1.0341	34.6333
1.057	34.6667
1.0495	34.7
1.0475	34.7333
1.027	34.7667
1.0133	34.8
1.0288	34.8333
1.0332	34.8667
1.0621	34.9
1.0445	34.9333
1.033	34.9667
1.0279	35
1.0213	35.0333
1.0495	35.0667
1.0559	35.1
1.0462	35.1333
1.0332	35.1667
1.0367	35.2
1.0382	35.2333
1.0582	35.2667
1.0592	35.3
1.0515	35.3333
1.0387	35.3667
1.0149	35.4
1.0424	35.4333
1.0681	35.4667
1.0528	35.5
1.0649	35.5333
1.0438	35.5667
1.0402	35.6
1.0514	35.6333
1.0715	35.6667
1.0646	35.7
1.0629	35.7333
1.0441	35.7667
1.0396	35.8
1.053	35.8333
1.0764	35.8667
1.0729	35.9
1.0738	35.9333
1.0283	35.9667
1.0402	36
1.0459	36.0333
1.0842	36.0667
1.092	36.1
1.0621	36.1333
1.0516	36.1667
1.0343	36.2
1.0611	36.2333
1.0825	36.2667
1.0707	36.3
1.0571	36.3333
1.0633	36.3667
1.0705	36.4
1.0727	36.4333
1.0712	36.4667
1.0645	36.5
1.0476	36.5333
1.0509	36.5667
1.0688	36.6
1.0685	36.6333
1.0754	36.6667
1.0695	36.7
1.0459	36.7333
1.0536	36.7667
1.0632	36.8
1.0752	36.8333
1.0666	36.8667
1.0564	36.9
1.0446	36.9333
1.0536	36.9667
1.0724	37
1.0789	37.0333
1.0774	37.0667
1.0407	37.1
1.0475	37.1333
1.0447	37.1667
1.0902	37.2
1.0899	37.2333
1.0766	37.2667
1.0589	37.3
1.0423	37.3333
1.0597	37.3667
1.0882	37.4
1.1005	37.4333
1.0845	37.4667
1.0691	37.5
1.0572	37.5333
1.0714	37.5667
1.0997	37.6
1.067	37.6333
1.0933	37.6667
1.0542	37.7
1.0727	37.7333
1.0867	37.7667
1.1027	37.8
1.1012	37.8333
1.0866	37.8667
1.0684	37.9
1.0541	37.9333
1.0719	37.9667
1.101	38
1.1091	38.0333
1.0893	38.0667
1.0747	38.1
1.0819	38.1333
1.0761	38.1667
1.0893	38.2
1.0829	38.2333
1.0847	38.2667
1.0926	38.3
1.0865	38.3333
1.0953	38.3667
1.0856	38.4
1.0913	38.4333
1.0994	38.4667
1.0958	38.5
1.0942	38.5333
1.0922	38.5667
1.0939	38.6
1.0975	38.6333
1.1026	38.6667
1.1032	38.7
1.0807	38.7333
1.0883	38.7667
1.0869	38.8
1.1037	38.8333
1.1184	38.8667
1.1047	38.9
1.1005	38.9333
1.0941	38.9667
1.0961	39
1.1144	39.0333
1.1199	39.0667
1.1148	39.1
1.103	39.1333
1.0962	39.1667
1.1039	39.2
1.1239	39.2333
1.1265	39.2667
1.1045	39.3
1.1037	39.3333
1.0859	39.3667
1.1167	39.4
1.1428	39.4333
1.1431	39.4667
1.1349	39.5
1.1114	39.5333
1.0981	39.5667
1.0983	39.6
1.1284	39.6333
1.1488	39.6667
1.1449	39.7
1.1263	39.7333
1.1116	39.7667
1.1083	39.8
1.1218	39.8333
1.1374	39.8667
1.1462	39.9
1.1178	39.9333
1.1209	39.9667
1.1296	40
1.1405	40.0333
1.1356	40.0667
1.1309	40.1
1.1143	40.1333
1.1145	40.1667
1.12	40.2
1.1434	40.2333
1.1464	40.2667
1.1385	40.3
1.1192	40.3333
1.117	40.3667
1.109	40.4
1.1468	40.4333
1.1503	40.4667
1.1467	40.5
1.1461	40.5333
1.1175	40.5667
1.1225	40.6
1.135	40.6333
1.1576	40.6667
1.1516	40.7
1.1394	40.7333
1.1221	40.7667
1.1217	40.8
1.1372	40.8333
1.1622	40.8667
1.1564	40.9
1.1374	40.9333
1.115	40.9667
1.1266	41
1.1366	41.0333
1.1777	41.0667
1.1584	41.1
1.1425	41.1333
1.123	41.1667
1.1242	41.2
1.1558	41.2333
1.1682	41.2667
1.1591	41.3
1.142	41.3333
1.142	41.3667
1.1531	41.4
1.1686	41.4333
1.1647	41.4667
1.141	41.5
1.1355	41.5333
1.137	41.5667
1.1434	41.6
1.1781	41.6333
1.1701	41.6667
1.1673	41.7
1.1465	41.7333
1.1355	41.7667
1.144	41.8
1.17	41.8333
1.1855	41.8667
1.1783	41.9
1.1653	41.9333
1.1466	41.9667
1.1363	42
1.1635	42.0333
1.1658	42.0667
1.1705	42.1
1.1516	42.1333
1.1609	42.1667
1.179	42.2
1.1755	42.2333
1.1725	42.2667
1.1578	42.3
1.1477	42.3333
1.1514	42.3667
1.1642	42.4
1.1804	42.4333
1.1736	42.4667
1.1659	42.5
1.1437	42.5333
1.1464	42.5667
1.1487	42.6
1.1746	42.6333
1.1729	42.6667
1.1662	42.7
1.1639	42.7333
1.1421	42.7667
1.1444	42.8
1.1696	42.8333
1.1808	42.8667
1.1739	42.9
1.1577	42.9333
1.1455	42.9667
1.15	43
1.1745	43.0333
1.1777	43.0667
1.1728	43.1
1.1627	43.1333
1.1242	43.1667
1.1369	43.2
1.1745	43.2333
1.1729	43.2667
1.1847	43.3
1.1605	43.3333
1.1453	43.3667
1.1415	43.4
1.1623	43.4333
1.1771	43.4667
1.1684	43.5
1.1593	43.5333
1.1413	43.5667
1.1463	43.6
1.1585	43.6333
1.1823	43.6667
1.1594	43.7
1.1588	43.7333
1.1371	43.7667
1.1322	43.8
1.1686	43.8333
1.1812	43.8667
1.1887	43.9
1.1664	43.9333
1.1483	43.9667
1.1393	44
1.1647	44.0333
1.1822	44.0667
1.1621	44.1
1.1545	44.1333
1.1543	44.1667
1.1486	44.2
1.1597	44.2333
1.1389	44.2667
1.15	44.3
1.1468	44.3333
1.1418	44.3667
1.1581	44.4
1.1347	44.4333
1.1421	44.4667
1.138	44.5
1.1392	44.5333
1.1381	44.5667
1.1382	44.6
1.1378	44.6333
1.1395	44.6667
1.1365	44.7
1.1364	44.7333
1.1382	44.7667
1.1205	44.8
1.1364	44.8333
1.1313	44.8667
1.1303	44.9
1.1439	44.9333
1.1372	44.9667
1.1424	45
1.1376	45.0333
1.1414	45.0667
1.1426	45.1
1.1401	45.1333
1.1392	45.1667
1.1388	45.2
1.1405	45.2333
1.1403	45.2667
1.1409	45.3
1.136	45.3333
1.1263	45.3667
1.1222	45.4
1.1283	45.4333
1.1305	45.4667
1.15	45.5
1.1303	45.5333
1.1177	45.5667
1.1202	45.6
1.1274	45.6333
1.1307	45.6667
1.1255	45.7
1.1174	45.7333
1.114	45.7667
1.1193	45.8
1.1236	45.8333
1.1259	45.8667
1.1256	45.9
1.1038	45.9333
1.1011	45.9667
1.1112	46
1.1127	46.0333
1.1337	46.0667
1.1268	46.1
1.1199	46.1333
1.1036	46.1667
1.1059	46.2
1.1131	46.2333
1.1365	46.2667
1.1321	46.3
1.1278	46.3333
1.1076	46.3667
1.0998	46.4
1.1124	46.4333
1.1361	46.4667
1.1242	46.5
1.1145	46.5333
1.1125	46.5667
1.0892	46.6
1.1251	46.6333
1.1371	46.6667
1.1432	46.7
1.127	46.7333
1.1086	46.7667
1.1017	46.8
1.1157	46.8333
1.1409	46.8667
1.1395	46.9
1.1311	46.9333
1.1109	46.9667
1.102	47
1.1128	47.0333
1.1449	47.0667
1.135	47.1
1.1262	47.1333
1.1246	47.1667
1.1134	47.2
1.1428	47.2333
1.1447	47.2667
1.1391	47.3
1.1271	47.3333
1.1246	47.3667
1.1285	47.4
1.1429	47.4333
1.1487	47.4667
1.1413	47.5
1.1262	47.5333
1.1239	47.5667
1.1118	47.6
1.1512	47.6333
1.147	47.6667
1.1342	47.7
1.1354	47.7333
1.1187	47.7667
1.1361	47.8
1.1589	47.8333
1.1581	47.8667
1.1443	47.9
1.1316	47.9333
1.1364	47.9667
1.1439	48
1.1652	48.0333
1.1573	48.0667
1.1581	48.1
1.1474	48.1333
1.1103	48.1667
1.1347	48.2
1.1367	48.2333
1.17	48.2667
1.1608	48.3
1.1523	48.3333
1.1317	48.3667
1.1144	48.4
1.1205	48.4333
1.1493	48.4667
1.1704	48.5
1.1677	48.5333
1.147	48.5667
1.1349	48.6
1.1203	48.6333
1.1441	48.6667
1.1584	48.7
1.1255	48.7333
1.1367	48.7667
1.1317	48.8
1.142	48.8333
1.1734	48.8667
1.1566	48.9
1.1517	48.9333
1.1315	48.9667
1.1402	49
1.1651	49.0333
1.1696	49.0667
1.1605	49.1
1.1416	49.1333
1.1353	49.1667
1.1593	49.2
1.1659	49.2333
1.1523	49.2667
1.1238	49.3
1.1475	49.3333
1.1543	49.3667
1.1627	49.4
1.1577	49.4333
1.1344	49.4667
1.1237	49.5
1.1351	49.5333
1.1579	49.5667
1.1482	49.6
1.1414	49.6333
1.1237	49.6667
1.1269	49.7
1.1385	49.7333
1.1564	49.7667
1.1479	49.8
1.1426	49.8333
1.0989	49.8667
1.1144	49.9
1.1324	49.9333
1.1545	49.9667
1.1558	50
1.1299	50.0333
1.1165	50.0667
1.1059	50.1
1.1381	50.1333
1.1343	50.1667
1.1157	50.2
1.1213	50.2333
1.1086	50.2667
1.1133	50.3
1.1093	50.3333
1.1092	50.3667
1.0931	50.4
1.0967	50.4333
1.098	50.4667
1.0931	50.5
1.1114	50.5333
1.0926	50.5667
1.0933	50.6
1.092	50.6333
1.0983	50.6667
1.0959	50.7
1.0937	50.7333
1.0833	50.7667
1.0851	50.8
1.0888	50.8333
1.0917	50.8667
1.0907	50.9
1.0885	50.9333
1.0539	50.9667
1.0692	51
1.0873	51.0333
1.0735	51.0667
1.0901	51.1
1.0664	51.1333
1.0522	51.1667
1.0567	51.2
1.0744	51.2333
1.0695	51.2667
1.0626	51.3
1.0485	51.3333
1.0535	51.3667
1.0617	51.4
1.0743	51.4333
1.0668	51.4667
1.0642	51.5
1.0249	51.5333
1.0376	51.5667
1.0564	51.6
1.0647	51.6333
1.073	51.6667
1.0579	51.7
1.0354	51.7333
1.0206	51.7667
1.0328	51.8
1.0614	51.8333
1.056	51.8667
1.0395	51.9
1.032	51.9333
1.0417	51.9667
1.0538	52
1.0477	52.0333
1.0345	52.0667
1.0257	52.1
1.0184	52.1333
1.0588	52.1667
1.0389	52.2
1.046	52.2333
1.0302	52.2667
1.0303	52.3
1.0526	52.3333
1.0597	52.3667
1.0521	52.4
1.0374	52.4333
1.0261	52.4667
1.0353	52.5
1.0586	52.5333
1.0593	52.5667
1.0544	52.6
1.0428	52.6333
1.0096	52.6667
1.0193	52.7
1.0468	52.7333
1.0588	52.7667
1.0631	52.8
1.0397	52.8333
1.0283	52.8667
1.0322	52.9
1.0543	52.9333
1.0556	52.9667
1.0407	53
1.0265	53.0333
1.0294	53.0667
1.0528	53.1
1.0519	53.1333
1.0427	53.1667
1.0264	53.2
1.0217	53.2333
1.0397	53.2667
1.0599	53.3
1.0277	53.3333
1.0294	53.3667
1.0435	53.4
1.0504	53.4333
1.0529	53.4667
1.0445	53.5
1.0269	53.5333
1.0176	53.5667
1.0284	53.6
1.0529	53.6333
1.0549	53.6667
1.048	53.7
1.0298	53.7333
1.0168	53.7667
1.0257	53.8
1.0394	53.8333
1.0602	53.8667
1.0442	53.9
1.031	53.9333
1.0278	53.9667
1.0361	54
1.0594	54.0333
1.0493	54.0667
1.0355	54.1
1.026	54.1333
1.0377	54.1667
1.0581	54.2
1.0525	54.2333
1.0394	54.2667
1.0262	54.3
1.037	54.3333
1.0637	54.3667
1.0347	54.4
1.0407	54.4333
1.0179	54.4667
1.0314	54.5
1.064	54.5333
1.0687	54.5667
1.0624	54.6
1.0411	54.6333
1.0276	54.6667
1.0335	54.7
1.0617	54.7333
1.0724	54.7667
1.0618	54.8
1.0458	54.8333
1.0294	54.8667
1.0376	54.9
1.0599	54.9333
1.0582	54.9667
1.0583	55
1.0319	55.0333
1.0468	55.0667
1.0738	55.1
1.061	55.1333
1.0553	55.1667
1.0356	55.2
1.0441	55.2333
1.0644	55.2667
1.0781	55.3
1.063	55.3333
1.0472	55.3667
1.0453	55.4
1.0727	55.4333
1.07	55.4667
1.0691	55.5
1.0324	55.5333
1.0581	55.5667
1.0513	55.6
1.0744	55.6333
1.0874	55.6667
1.0706	55.7
1.0577	55.7333
1.0428	55.7667
1.0533	55.8
1.0781	55.8333
1.0975	55.8667
1.0892	55.9
1.0717	55.9333
1.058	55.9667
1.0589	56
1.0882	56.0333
1.0777	56.0667
1.058	56.1
1.0782	56.1333
1.0699	56.1667
1.0739	56.2
1.0704	56.2333
1.0549	56.2667
1.0618	56.3
1.0656	56.3333
1.0734	56.3667
1.0662	56.4
1.0551	56.4333
1.0554	56.4667
1.0575	56.5
1.0734	56.5333
1.0764	56.5667
1.0704	56.6
1.0443	56.6333
1.0458	56.6667
1.064	56.7
1.0759	56.7333
1.0918	56.7667
1.0752	56.8
1.061	56.8333
1.0392	56.8667
1.0329	56.9
1.0627	56.9333
1.0852	56.9667
1.0912	57
1.0673	57.0333
1.057	57.0667
1.0681	57.1
1.0721	57.1333
1.074	57.1667
1.0608	57.2
1.0659	57.2333
1.0628	57.2667
1.0635	57.3
1.0741	57.3333
1.0664	57.3667
1.0678	57.4
1.0619	57.4333
1.0605	57.4667
1.0597	57.5
1.0617	57.5333
1.0649	57.5667
1.0634	57.6
1.0622	57.6333
1.055	57.6667
1.0583	57.7
1.0594	57.7333
1.0515	57.7667
1.0503	57.8
1.0621	57.8333
1.0409	57.8667
1.0593	57.9
1.052	57.9333
1.0378	57.9667
1.0453	58
1.0439	58.0333
1.0459	58.0667
1.0429	58.1
1.0365	58.1333
1.0365	58.1667
1.0415	58.2
1.0424	58.2333
1.0411	58.2667
1.0369	58.3
1.0108	58.3333
1.0328	58.3667
1.0337	58.4
1.0345	58.4333
1.0412	58.4667
1.0336	58.5
1.0111	58.5333
1.0137	58.5667
1.0184	58.6
1.0356	58.6333
1.0271	58.6667
1.0276	58.7
1.0071	58.7333
1.006	58.7667
1.014	58.8
1.0312	58.8333
1.0317	58.8667
1.0033	58.9
1.0194	58.9333
0.9886	58.9667
1.0037	59
1.0335	59.0333
1.0271	59.0667
1.0249	59.1
1.0073	59.1333
0.9976	59.1667
1.0037	59.2
1.0246	59.2333
1.0291	59.2667
1.0235	59.3
1.0115	59.3333
0.994	59.3667
0.9966	59.4
1	59.4333
1.0289	59.4667
1.0231	59.5
1.0079	59.5333
0.9987	59.5667
0.997	59.6
1.0121	59.6333
1.0315	59.6667
1.0228	59.7
1.0153	59.7333
0.9955	59.7667
0.9988	59.8
1.0076	59.8333
1.033	59.8667
1.0277	59.9
1.0266	59.9333
1.0106	59.9667
0.9811	60
0.9869	60.0333
1.0328	60.0667
1.0251	60.1
1.0357	60.1333
1.012	60.1667
1.0046	60.2
1.009	60.2333
1.028	60.2667
1.0373	60.3
1.0254	60.3333
1.0101	60.3667
1.0012	60.4
1.0197	60.4333
1.0423	60.4667
1.0359	60.5
1.0369	60.5333
0.9923	60.5667
1.0108	60.6
1.0129	60.6333
1.0496	60.6667
1.0517	60.7
1.038	60.7333
1.0219	60.7667
1.0009	60.8
0.9933	60.8333
1.0204	60.8667
1.0442	60.9
1.0643	60.9333
1.0477	60.9667
1.0307	61
1.0203	61.0333
1.0343	61.0667
1.0284	61.1
1.0212	61.1333
1.0493	61.1667
1.021	61.2
1.0418	61.2333
1.0502	61.2667
1.0431	61.3
1.0449	61.3333
1.0279	61.3667
1.0227	61.4
1.0253	61.4333
1.037	61.4667
1.0496	61.5
1.0419	61.5333
1.0412	61.5667
1.019	61.6
1.03	61.6333
1.0104	61.6667
1.0512	61.7
1.0439	61.7333
1.0398	61.7667
1.0382	61.8
1.0169	61.8333
1.0267	61.8667
1.0479	61.9
1.0534	61.9333
1.0471	61.9667
1.0363	62
1.0193	62.0333
1.0279	62.0667
1.0488	62.1
1.0602	62.1333
1.0488	62.1667
1.0366	62.2
1.0044	62.2333
1.0413	62.2667
1.0477	62.3
1.0647	62.3333
1.0613	62.3667
1.036	62.4
1.0218	62.4333
1.0184	62.4667
1.0493	62.5
1.0592	62.5333
1.0484	62.5667
1.0332	62.6
1.0362	62.6333
1.0419	62.6667
1.065	62.7
1.0633	62.7333
1.0392	62.7667
1.0338	62.8
1.0284	62.8333
1.0458	62.8667
1.0808	62.9
1.0686	62.9333
1.0591	62.9667
1.0392	63
1.0395	63.0333
1.0542	63.0667
1.0821	63.1
1.088	63.1333
1.0783	63.1667
1.0605	63.2
1.0456	63.2333
1.043	63.2667
1.0655	63.3
1.0807	63.3333
1.0836	63.3667
1.0848	63.4
1.0487	63.4333
1.0639	63.4667
1.07	63.5
1.0941	63.5333
1.0843	63.5667
1.0758	63.6
1.0542	63.6333
1.0518	63.6667
1.0628	63.7
1.0921	63.7333
1.1024	63.7667
1.0913	63.8
1.0714	63.8333
1.0499	63.8667
1.046	63.9
1.0966	63.9333
1.0976	63.9667
1.095	64
1.0818	64.0333
1.073	64.0667
1.085	64.1
1.1063	64.1333
1.1014	64.1667
1.0961	64.2
1.0773	64.2333
1.0794	64.2667
1.0888	64.3
1.1134	64.3333
1.1072	64.3667
1.0962	64.4
1.0742	64.4333
1.0618	64.4667
1.1006	64.5
1.1001	64.5333
1.1205	64.5667
1.1028	64.6
1.081	64.6333
1.0665	64.6667
1.0698	64.7
1.1018	64.7333
1.1002	64.7667
1.084	64.8
1.0841	64.8333
1.0877	64.8667
1.0995	64.9
1.094	64.9333
1.0846	64.9667
1.0736	65
1.0834	65.0333
1.0844	65.0667
1.1194	65.1
1.0971	65.1333
1.0978	65.1667
1.0813	65.2
1.0866	65.2333
1.0936	65.2667
1.123	65.3
1.1219	65.3333
1.1102	65.3667
1.0938	65.4
1.0825	65.4333
1.1071	65.4667
1.1237	65.5
1.1135	65.5333
1.1143	65.5667
1.0854	65.6
1.1109	65.6333
1.1368	65.6667
1.1335	65.7
1.1293	65.7333
1.1091	65.7667
1.0965	65.8
1.1128	65.8333
1.1398	65.8667
1.1394	65.9
1.1305	65.9333
1.1124	65.9667
1.1065	66
1.135	66.0333
1.1283	66.0667
1.1275	66.1
1.1234	66.1333
1.1046	66.1667
1.1268	66.2
1.1361	66.2333
1.1376	66.2667
1.1328	66.3
1.1151	66.3333
1.1028	66.3667
1.108	66.4
1.1234	66.4333
1.1437	66.4667
1.1335	66.5
1.122	66.5333
1.1045	66.5667
1.1056	66.6
[truncated: 7,002 more rows]
