# Supplementary material for: Auditory feedback effect on temporal patterns during self-pacing treadmill walking
Source: PLoS One. 2025 Nov 4;20(11):e0335971. doi: 10.1371/journal.pone.0335971 (PMC12585087; doi:10.1371/journal.pone.0335971)
Supplement: S2 File — This file archive contains gait events from the two test conditions (no sound and with sound) for all included participants, as well as the validation data for the accelerometer-based gait event detection algorithm. All data files are in CSV format. A readme file is included with the details of the file format and contents. (ZIP) [file pone.0335971.s003.zip › TreadmillSoundsData/TestConditions/WithSound/BeltSpeed/Subject26_WithSoundBeltspeed.csv]

BeltSpeed	Time
1.1826	0
1.1893	0.0333
1.1881	0.0667
1.1847	0.1
1.1842	0.1333
1.1844	0.1667
1.1849	0.2
1.1851	0.2333
1.1851	0.2667
1.1844	0.3
1.1856	0.3333
1.1859	0.3667
1.1889	0.4
1.1745	0.4333
1.181	0.4667
1.1865	0.5
1.1974	0.5333
1.1988	0.5667
1.1971	0.6
1.1928	0.6333
1.1992	0.6667
1.2073	0.7
1.1987	0.7333
1.1962	0.7667
1.1987	0.8
1.2042	0.8333
1.2078	0.8667
1.2036	0.9
1.2044	0.9333
1.1862	0.9667
1.2061	1
1.2189	1.0333
1.2076	1.0667
1.2059	1.1
1.1939	1.1333
1.1976	1.1667
1.209	1.2
1.214	1.2333
1.2057	1.2667
1.1993	1.3
1.2048	1.3333
1.2139	1.3667
1.2121	1.4
1.2071	1.4333
1.2006	1.4667
1.2025	1.5
1.2107	1.5333
1.2107	1.5667
1.2071	1.6
1.2029	1.6333
1.2134	1.6667
1.2167	1.7
1.2126	1.7333
1.2107	1.7667
1.2111	1.8
1.212	1.8333
1.2197	1.8667
1.216	1.9
1.2159	1.9333
1.2168	1.9667
1.2116	2
1.2106	2.0333
1.2194	2.0667
1.2229	2.1
1.2157	2.1333
1.2219	2.1667
1.2169	2.2
1.2301	2.2333
1.2309	2.2667
1.2245	2.3
1.2255	2.3333
1.226	2.3667
1.2341	2.4
1.2307	2.4333
1.2308	2.4667
1.2309	2.5
1.228	2.5333
1.2258	2.5667
1.2354	2.6
1.2393	2.6333
1.2415	2.6667
1.2434	2.7
1.2448	2.7333
1.2425	2.7667
1.2493	2.8
1.245	2.8333
1.2472	2.8667
1.2451	2.9
1.2464	2.9333
1.2479	2.9667
1.249	3
1.2479	3.0333
1.2514	3.0667
1.239	3.1
1.2458	3.1333
1.2457	3.1667
1.2505	3.2
1.2442	3.2333
1.2391	3.2667
1.2416	3.3
1.2505	3.3333
1.2553	3.3667
1.2453	3.4
1.2403	3.4333
1.2444	3.4667
1.2518	3.5
1.2514	3.5333
1.2492	3.5667
1.243	3.6
1.2368	3.6333
1.237	3.6667
1.2524	3.7
1.2464	3.7333
1.2427	3.7667
1.2302	3.8
1.2364	3.8333
1.2486	3.8667
1.2467	3.9
1.237	3.9333
1.2322	3.9667
1.2351	4
1.2399	4.0333
1.2433	4.0667
1.2383	4.1
1.2345	4.1333
1.2322	4.1667
1.2197	4.2
1.2368	4.2333
1.2323	4.2667
1.2311	4.3
1.2167	4.3333
1.2238	4.3667
1.2319	4.4
1.2305	4.4333
1.224	4.4667
1.2151	4.5
1.22	4.5333
1.226	4.5667
1.2254	4.6
1.2215	4.6333
1.2145	4.6667
1.2209	4.7
1.2079	4.7333
1.2182	4.7667
1.2145	4.8
1.2215	4.8333
1.2221	4.8667
1.2179	4.9
1.2163	4.9333
1.2159	4.9667
1.2174	5
1.2172	5.0333
1.2176	5.0667
1.212	5.1
1.2155	5.1333
1.2128	5.1667
1.2133	5.2
1.2137	5.2333
1.2026	5.2667
1.1976	5.3
1.2094	5.3333
1.2118	5.3667
1.2099	5.4
1.1963	5.4333
1.1953	5.4667
1.2001	5.5
1.2117	5.5333
1.2037	5.5667
1.1905	5.6
1.1902	5.6333
1.1947	5.6667
1.2037	5.7
1.2005	5.7333
1.1948	5.7667
1.1772	5.8
1.1826	5.8333
1.1988	5.8667
1.1901	5.9
1.1922	5.9333
1.1697	5.9667
1.1745	6
1.1822	6.0333
1.1964	6.0667
1.1874	6.1
1.1807	6.1333
1.1676	6.1667
1.1749	6.2
1.1828	6.2333
1.1811	6.2667
1.1746	6.3
1.1649	6.3333
1.166	6.3667
1.1678	6.4
1.1688	6.4333
1.1659	6.4667
1.1675	6.5
1.1686	6.5333
1.1675	6.5667
1.1662	6.6
1.1672	6.6333
1.1657	6.6667
1.1656	6.7
1.1617	6.7333
1.1627	6.7667
1.162	6.8
1.1621	6.8333
1.1641	6.8667
1.1559	6.9
1.1503	6.9333
1.1584	6.9667
1.1607	7
1.1687	7.0333
1.1626	7.0667
1.1586	7.1
1.1581	7.1333
1.162	7.1667
1.1666	7.2
1.164	7.2333
1.1557	7.2667
1.1574	7.3
1.1629	7.3333
1.1605	7.3667
1.1579	7.4
1.1569	7.4333
1.145	7.4667
1.1488	7.5
1.1571	7.5333
1.15	7.5667
1.1453	7.6
1.1526	7.6333
1.1579	7.6667
1.1533	7.7
1.1449	7.7333
1.1447	7.7667
1.1476	7.8
1.1512	7.8333
1.1483	7.8667
1.145	7.9
1.1394	7.9333
1.1453	7.9667
1.1412	8
1.132	8.0333
1.146	8.0667
1.1382	8.1
1.1474	8.1333
1.1448	8.1667
1.1439	8.2
1.1428	8.2333
1.1438	8.2667
1.1429	8.3
1.1388	8.3333
1.1365	8.3667
1.1384	8.4
1.1351	8.4333
1.1346	8.4667
1.1297	8.5
1.1356	8.5333
1.117	8.5667
1.1276	8.6
1.1268	8.6333
1.131	8.6667
1.1308	8.7
1.1239	8.7333
1.1267	8.7667
1.1303	8.8
1.1287	8.8333
1.1266	8.8667
1.1182	8.9
1.122	8.9333
1.1221	8.9667
1.1224	9
1.1234	9.0333
1.122	9.0667
1.1052	9.1
1.1187	9.1333
1.1155	9.1667
1.1152	9.2
1.1181	9.2333
1.1083	9.2667
1.1143	9.3
1.1221	9.3333
1.1176	9.3667
1.1112	9.4
1.1086	9.4333
1.1127	9.4667
1.115	9.5
1.1117	9.5333
1.1043	9.5667
1.1063	9.6
1.1054	9.6333
1.1031	9.6667
1.1034	9.7
1.1028	9.7333
1.1097	9.7667
1.11	9.8
1.1087	9.8333
1.1087	9.8667
1.1114	9.9
1.1075	9.9333
1.1063	9.9667
1.1078	10
1.1061	10.0333
1.1063	10.0667
1.1065	10.1
1.107	10.1333
1.1039	10.1667
1.0951	10.2
1.112	10.2333
1.0974	10.2667
1.1022	10.3
1.1055	10.3333
1.1073	10.3667
1.1077	10.4
1.1055	10.4333
1.1061	10.4667
1.1052	10.5
1.1068	10.5333
1.1059	10.5667
1.1039	10.6
1.1045	10.6333
1.1029	10.6667
1.1071	10.7
1.0956	10.7333
1.0945	10.7667
1.1012	10.8
1.0955	10.8333
1.0987	10.8667
1.101	10.9
1.0998	10.9333
1.0987	10.9667
1.1028	11
1.1004	11.0333
1.098	11.0667
1.0967	11.1
1.0978	11.1333
1.0965	11.1667
1.097	11.2
1.095	11.2333
1.094	11.2667
1.0865	11.3
1.0921	11.3333
1.0925	11.3667
1.0851	11.4
1.0873	11.4333
1.0892	11.4667
1.0933	11.5
1.0906	11.5333
1.0882	11.5667
1.0849	11.6
1.0857	11.6333
1.0859	11.6667
1.0856	11.7
1.0865	11.7333
1.0789	11.7667
1.0809	11.8
1.0849	11.8333
1.0689	11.8667
1.0792	11.9
1.0808	11.9333
1.0845	11.9667
1.0866	12
1.0805	12.0333
1.0781	12.0667
1.0788	12.1
1.0803	12.1333
1.081	12.1667
1.0795	12.2
1.0721	12.2333
1.0728	12.2667
1.0736	12.3
1.0739	12.3333
1.0752	12.3667
1.0601	12.4
1.0613	12.4333
1.0705	12.4667
1.0677	12.5
1.0674	12.5333
1.0567	12.5667
1.0602	12.6
1.0697	12.6333
1.0667	12.6667
1.0591	12.7
1.0553	12.7333
1.0592	12.7667
1.0631	12.8
1.061	12.8333
1.0535	12.8667
1.0549	12.9
1.0552	12.9333
1.046	12.9667
1.0575	13
1.0533	13.0333
1.0608	13.0667
1.0583	13.1
1.06	13.1333
1.0567	13.1667
1.0571	13.2
1.0589	13.2333
1.0574	13.2667
1.0567	13.3
1.0527	13.3333
1.0552	13.3667
1.0557	13.4
1.0558	13.4333
1.0569	13.4667
1.0414	13.5
1.051	13.5333
1.0526	13.5667
1.0572	13.6
1.0639	13.6333
1.0566	13.6667
1.0544	13.7
1.0545	13.7333
1.0579	13.7667
1.0581	13.8
1.0565	13.8333
1.0508	13.8667
1.051	13.9
1.0515	13.9333
1.0518	13.9667
1.0533	14
1.0508	14.0333
1.0362	14.0667
1.0495	14.1
1.0426	14.1333
1.0509	14.1667
1.0537	14.2
1.0474	14.2333
1.0394	14.2667
1.0418	14.3
1.0431	14.3333
1.0487	14.3667
1.0459	14.4
1.0396	14.4333
1.0382	14.4667
1.0395	14.5
1.0416	14.5333
1.0382	14.5667
1.0304	14.6
1.0385	14.6333
1.0338	14.6667
1.0345	14.7
1.0287	14.7333
1.0288	14.7667
1.0292	14.8
1.032	14.8333
1.0295	14.8667
1.0272	14.9
1.0246	14.9333
1.0268	14.9667
1.0244	15
1.0249	15.0333
1.0246	15.0667
1.0287	15.1
1.0101	15.1333
1.0157	15.1667
1.0207	15.2
1.014	15.2333
1.0277	15.2667
1.0192	15.3
1.0202	15.3333
1.0206	15.3667
1.0254	15.4
1.0224	15.4333
1.0184	15.4667
1.0133	15.5
1.017	15.5333
1.0155	15.5667
1.016	15.6
1.0156	15.6333
1.0139	15.6667
1.0025	15.7
1.0084	15.7333
1.009	15.7667
1.0139	15.8
1.0134	15.8333
1.0082	15.8667
1.0079	15.9
1.0086	15.9333
1.0173	15.9667
1.0135	16
1.0098	16.0333
1.0057	16.0667
1.0081	16.1
1.0105	16.1333
1.0117	16.1667
1.015	16.2
0.9972	16.2333
1.0011	16.2667
1.0099	16.3
1.016	16.3333
1.0201	16.3667
1.0081	16.4
1.0091	16.4333
1.0082	16.4667
1.02	16.5
1.0172	16.5333
1.0165	16.5667
1.0063	16.6
1.0087	16.6333
1.0108	16.6667
1.018	16.7
1.018	16.7333
1.0057	16.7667
1.0057	16.8
1.0097	16.8333
1.0213	16.8667
1.0195	16.9
1.0234	16.9333
1.0118	16.9667
1.0138	17
1.0181	17.0333
1.0291	17.0667
1.0242	17.1
1.0195	17.1333
1.0157	17.1667
1.0195	17.2
1.0244	17.2333
1.023	17.2667
1.0238	17.3
1.0104	17.3333
1.0127	17.3667
1.0266	17.4
1.0189	17.4333
1.0159	17.4667
1.0121	17.5
1.0228	17.5333
1.0248	17.5667
1.0206	17.6
1.0158	17.6333
1.0163	17.6667
1.0196	17.7
1.0244	17.7333
1.0221	17.7667
1.018	17.8
1.02	17.8333
1.0119	17.8667
1.012	17.9
1.0285	17.9333
1.0195	17.9667
1.0205	18
1.0123	18.0333
1.0143	18.0667
1.0188	18.1
1.0233	18.1333
1.0194	18.1667
1.0171	18.2
1.016	18.2333
1.0168	18.2667
1.0184	18.3
1.0188	18.3333
1.0196	18.3667
1.0147	18.4
1.0045	18.4333
1.0285	18.4667
1.0141	18.5
1.0147	18.5333
1.0003	18.5667
1.0046	18.6
1.0166	18.6333
1.0126	18.6667
1.0101	18.7
0.9991	18.7333
1.0024	18.7667
1.0067	18.8
1.0146	18.8333
1.0101	18.8667
1.0076	18.9
0.997	18.9333
0.9969	18.9667
1.0089	19
1.01	19.0333
1.0084	19.0667
0.9992	19.1
0.9966	19.1333
0.9993	19.1667
1.0123	19.2
1.0078	19.2333
1.0004	19.2667
0.9994	19.3
1.0049	19.3333
1.01	19.3667
1.0065	19.4
0.9987	19.4333
1.0087	19.4667
0.9934	19.5
1.0083	19.5333
1.0041	19.5667
1.0108	19.6
1.0124	19.6333
1.0129	19.6667
1.0138	19.7
1.0114	19.7333
1.0128	19.7667
1.0118	19.8
1.0127	19.8333
1.0138	19.8667
1.0128	19.9
1.0124	19.9333
1.0125	19.9667
1.0175	20
1.0027	20.0333
1.0082	20.0667
1.0135	20.1
1.0103	20.1333
1.0088	20.1667
1.0098	20.2
1.015	20.2333
1.018	20.2667
1.0128	20.3
1.0114	20.3333
1.0117	20.3667
1.0152	20.4
1.0152	20.4333
1.0128	20.4667
1.0118	20.5
1.0169	20.5333
1.0105	20.5667
1.0078	20.6
1.0175	20.6333
1.0102	20.6667
1.0183	20.7
1.0222	20.7333
1.018	20.7667
1.0183	20.8
1.0232	20.8333
1.0257	20.8667
1.0232	20.9
1.0211	20.9333
1.0201	20.9667
1.0214	21
1.0222	21.0333
1.0235	21.0667
1.024	21.1
1.0125	21.1333
1.0226	21.1667
1.0225	21.2
1.031	21.2333
1.0353	21.2667
1.0283	21.3
1.029	21.3333
1.0314	21.3667
1.0391	21.4
1.0346	21.4333
1.0306	21.4667
1.0318	21.5
1.0349	21.5333
1.0342	21.5667
1.0342	21.6
1.0386	21.6333
1.022	21.6667
1.0302	21.7
1.0354	21.7333
1.0297	21.7667
1.031	21.8
1.0254	21.8333
1.0262	21.8667
1.0344	21.9
1.0337	21.9333
1.0312	21.9667
1.027	22
1.0284	22.0333
1.0301	22.0667
1.0323	22.1
1.0314	22.1333
1.0329	22.1667
1.0236	22.2
1.0247	22.2333
1.0311	22.2667
1.0327	22.3
1.0241	22.3333
1.0262	22.3667
1.0275	22.4
1.0403	22.4333
1.0349	22.4667
1.0292	22.5
1.0316	22.5333
1.0337	22.5667
1.0412	22.6
1.0376	22.6333
1.0326	22.6667
1.0335	22.7
1.0409	22.7333
1.029	22.7667
1.0327	22.8
1.0395	22.8333
1.0429	22.8667
1.0442	22.9
1.0434	22.9333
1.0426	22.9667
1.0417	23
1.0492	23.0333
1.0473	23.0667
1.0463	23.1
1.0445	23.1333
1.0454	23.1667
1.0479	23.2
1.0488	23.2333
1.0528	23.2667
1.0375	23.3
1.0461	23.3333
1.0549	23.3667
1.0555	23.4
1.0606	23.4333
1.0536	23.4667
1.0544	23.5
1.063	23.5333
1.0649	23.5667
1.0604	23.6
1.0556	23.6333
1.0575	23.6667
1.0608	23.7
1.0609	23.7333
1.0611	23.7667
1.0627	23.8
1.0475	23.8333
1.0561	23.8667
1.0628	23.9
1.0585	23.9333
1.0648	23.9667
1.0486	24
1.0545	24.0333
1.0568	24.0667
1.074	24.1
1.0669	24.1333
1.063	24.1667
1.0524	24.2
1.0583	24.2333
1.0667	24.2667
1.0673	24.3
1.0671	24.3333
1.0464	24.3667
1.0607	24.4
1.0683	24.4333
1.0636	24.4667
1.0677	24.5
1.06	24.5333
1.0647	24.5667
1.072	24.6
1.0666	24.6333
1.0666	24.6667
1.0655	24.7
1.0671	24.7333
1.0694	24.7667
1.0713	24.8
1.0703	24.8333
1.0709	24.8667
1.067	24.9
1.0606	24.9333
1.0718	24.9667
1.0724	25
1.0756	25.0333
1.068	25.0667
1.0662	25.1
1.0661	25.1333
1.0804	25.1667
1.0827	25.2
1.0742	25.2333
1.0697	25.2667
1.0726	25.3
1.0845	25.3333
1.0851	25.3667
1.0796	25.4
1.0752	25.4333
1.0689	25.4667
1.0868	25.5
1.0908	25.5333
1.0838	25.5667
1.0746	25.6
1.0831	25.6333
1.1012	25.6667
1.0989	25.7
1.0895	25.7333
1.0821	25.7667
1.088	25.8
1.1024	25.8333
1.1061	25.8667
1.1012	25.9
1.0918	25.9333
1.0984	25.9667
1.0827	26
1.1049	26.0333
1.1059	26.0667
1.1035	26.1
1.0904	26.1333
1.0927	26.1667
1.0973	26.2
1.1162	26.2333
1.1045	26.2667
1.0958	26.3
1.1005	26.3333
1.1114	26.3667
1.1185	26.4
1.1069	26.4333
1.1029	26.4667
1.1054	26.5
1.1086	26.5333
1.1178	26.5667
1.1116	26.6
1.1155	26.6333
1.1165	26.6667
1.1207	26.7
1.1232	26.7333
1.1209	26.7667
1.1222	26.8
1.1208	26.8333
1.1217	26.8667
1.1249	26.9
1.1247	26.9333
1.1248	26.9667
1.1256	27
1.1275	27.0333
1.1211	27.0667
1.1176	27.1
1.1235	27.1333
1.1316	27.1667
1.1313	27.2
1.1313	27.2333
1.1347	27.2667
1.134	27.3
1.1354	27.3333
1.1373	27.3667
1.1349	27.4
1.1369	27.4333
1.1373	27.4667
1.1392	27.5
1.1403	27.5333
1.1426	27.5667
1.1373	27.6
1.1363	27.6333
1.146	27.6667
1.1452	27.7
1.1519	27.7333
1.1534	27.7667
1.1539	27.8
1.1524	27.8333
1.1613	27.8667
1.1584	27.9
1.1583	27.9333
1.1596	27.9667
1.1586	28
1.1622	28.0333
1.1637	28.0667
1.163	28.1
1.1677	28.1333
1.1506	28.1667
1.1625	28.2
1.1678	28.2333
1.1721	28.2667
1.1703	28.3
1.1662	28.3333
1.1681	28.3667
1.1832	28.4
1.179	28.4333
1.1727	28.4667
1.175	28.5
1.1783	28.5333
1.1892	28.5667
1.1829	28.6
1.1789	28.6333
1.1811	28.6667
1.181	28.7
1.1844	28.7333
1.1917	28.7667
1.1828	28.8
1.1936	28.8333
1.1982	28.8667
1.1997	28.9
1.1993	28.9333
1.2006	28.9667
1.1989	29
1.2042	29.0333
1.2018	29.0667
1.2017	29.1
1.2015	29.1333
1.202	29.1667
1.202	29.2
1.2029	29.2333
1.1992	29.2667
1.1912	29.3
1.1989	29.3333
1.2029	29.3667
1.2086	29.4
1.2042	29.4333
1.2025	29.4667
1.202	29.5
1.2094	29.5333
1.2059	29.5667
1.2024	29.6
1.202	29.6333
1.2035	29.6667
1.206	29.7
1.2051	29.7333
1.2032	29.7667
1.2063	29.8
1.1939	29.8333
1.204	29.8667
1.2009	29.9
1.2007	29.9333
1.1957	29.9667
1.1999	30
1.2052	30.0333
1.2034	30.0667
1.2012	30.1
1.2003	30.1333
1.2014	30.1667
1.2036	30.2
1.204	30.2333
1.2021	30.2667
1.2022	30.3
1.2064	30.3333
1.1906	30.3667
1.1995	30.4
1.2054	30.4333
1.212	30.4667
1.2074	30.5
1.2076	30.5333
1.2059	30.5667
1.2155	30.6
1.2129	30.6333
1.2071	30.6667
1.2069	30.7
1.2096	30.7333
1.2123	30.7667
1.2105	30.8
1.2087	30.8333
1.2137	30.8667
1.1979	30.9
1.2104	30.9333
1.2101	30.9667
1.216	31
1.2159	31.0333
1.2191	31.0667
1.2159	31.1
1.218	31.1333
1.2198	31.1667
1.2173	31.2
1.2152	31.2333
1.2146	31.2667
1.2163	31.3
1.2161	31.3333
1.2139	31.3667
1.2115	31.4
1.2122	31.4333
1.1997	31.4667
1.2117	31.5
1.2147	31.5333
1.2175	31.5667
1.2154	31.6
1.2115	31.6333
1.2101	31.6667
1.2157	31.7
1.2141	31.7333
1.2141	31.7667
1.2072	31.8
1.2074	31.8333
1.209	31.8667
1.2104	31.9
1.2104	31.9333
1.2087	31.9667
1.1906	32
1.206	32.0333
1.2021	32.0667
1.2157	32.1
1.2123	32.1333
1.2071	32.1667
1.2063	32.2
1.2072	32.2333
1.2085	32.2667
1.2059	32.3
1.1999	32.3333
1.2017	32.3667
1.2017	32.4
1.2009	32.4333
1.2018	32.4667
1.1971	32.5
1.1927	32.5333
1.1874	32.5667
1.1966	32.6
1.1965	32.6333
1.1932	32.6667
1.1805	32.7
1.1849	32.7333
1.1916	32.7667
1.1969	32.8
1.1883	32.8333
1.1787	32.8667
1.1811	32.9
1.1854	32.9333
1.1877	32.9667
1.1864	33
1.1786	33.0333
1.175	33.0667
1.1681	33.1
1.1815	33.1333
1.1817	33.1667
1.1834	33.2
1.1637	33.2333
1.1686	33.2667
1.182	33.3
1.187	33.3333
1.1783	33.3667
1.1661	33.4
1.1653	33.4333
1.1774	33.4667
1.1809	33.5
1.1761	33.5333
1.1683	33.5667
1.1606	33.6
1.1547	33.6333
1.1719	33.6667
1.1767	33.7
1.175	33.7333
1.1559	33.7667
1.1543	33.8
1.1577	33.8333
1.1792	33.8667
1.1768	33.9
1.1688	33.9333
1.1529	33.9667
1.1557	34
1.1648	34.0333
1.1741	34.0667
1.1696	34.1
1.1643	34.1333
1.1389	34.1667
1.1553	34.2
1.1669	34.2333
1.1704	34.2667
1.1582	34.3
1.1513	34.3333
1.1602	34.3667
1.1732	34.4
1.1668	34.4333
1.1526	34.4667
1.1512	34.5
1.1622	34.5333
1.1746	34.5667
1.1666	34.6
1.1519	34.6333
1.1578	34.6667
1.1547	34.7
1.1646	34.7333
1.1599	34.7667
1.1607	34.8
1.1637	34.8333
1.17	34.8667
1.1644	34.9
1.1622	34.9333
1.1614	34.9667
1.1624	35
1.1646	35.0333
1.1644	35.0667
1.1633	35.1
1.161	35.1333
1.1627	35.1667
1.1674	35.2
1.1504	35.2333
1.1594	35.2667
1.1606	35.3
1.164	35.3333
1.1577	35.3667
1.1551	35.4
1.16	35.4333
1.1655	35.4667
1.1612	35.5
1.1542	35.5333
1.1571	35.5667
1.1611	35.6
1.1622	35.6333
1.1586	35.6667
1.1527	35.7
1.1563	35.7333
1.1591	35.7667
1.1476	35.8
1.1562	35.8333
1.1513	35.8667
1.1585	35.9
1.1545	35.9333
1.1557	35.9667
1.1533	36
1.1604	36.0333
1.1576	36.0667
1.1565	36.1
1.1507	36.1333
1.1532	36.1667
1.1541	36.2
1.1554	36.2333
1.1544	36.2667
1.1548	36.3
1.1429	36.3333
1.1553	36.3667
1.1507	36.4
1.1482	36.4333
1.1447	36.4667
1.1495	36.5
1.1508	36.5333
1.1485	36.5667
1.1449	36.6
1.1462	36.6333
1.1482	36.6667
1.1487	36.7
1.1472	36.7333
1.1468	36.7667
1.1485	36.8
1.1506	36.8333
1.1342	36.8667
1.1482	36.9
1.1476	36.9333
1.1508	36.9667
1.1381	37
1.1425	37.0333
1.1505	37.0667
1.1578	37.1
1.1485	37.1333
1.1436	37.1667
1.1467	37.2
1.1535	37.2333
1.1561	37.2667
1.1528	37.3
1.1489	37.3333
1.1494	37.3667
1.141	37.4
1.1568	37.4333
1.152	37.4667
1.1546	37.5
1.1441	37.5333
1.1478	37.5667
1.1535	37.6
1.1601	37.6333
1.1537	37.6667
1.1498	37.7
1.1521	37.7333
1.1565	37.7667
1.1611	37.8
1.1589	37.8333
1.1614	37.8667
1.1436	37.9
1.1493	37.9333
1.1637	37.9667
1.1674	38
1.1617	38.0333
1.1539	38.0667
1.1536	38.1
1.1527	38.1333
1.1688	38.1667
1.1669	38.2
1.1651	38.2333
1.1539	38.2667
1.1553	38.3
1.1612	38.3333
1.1688	38.3667
1.1693	38.4
1.1504	38.4333
1.1623	38.4667
1.1536	38.5
1.164	38.5333
1.1673	38.5667
1.1615	38.6
1.1559	38.6333
1.1567	38.6667
1.1557	38.7
1.1646	38.7333
1.1628	38.7667
1.1617	38.8
1.1551	38.8333
1.1573	38.8667
1.1587	38.9
1.1672	38.9333
1.1485	38.9667
1.1578	39
1.1567	39.0333
1.1641	39.0667
1.1561	39.1
1.1551	39.1333
1.1539	39.1667
1.1624	39.2
1.1646	39.2333
1.1577	39.2667
1.1506	39.3
1.1543	39.3333
1.1591	39.3667
1.1574	39.4
1.1558	39.4333
1.1557	39.4667
1.1438	39.5
1.1545	39.5333
1.1503	39.5667
1.1412	39.6
1.1495	39.6333
1.1495	39.6667
1.1521	39.7
1.1492	39.7333
1.1515	39.7667
1.1496	39.8
1.1478	39.8333
1.1483	39.8667
1.1472	39.9
1.1455	39.9333
1.1466	39.9667
1.1462	40
1.1402	40.0333
1.1337	40.0667
1.1459	40.1
1.1437	40.1333
1.1437	40.1667
1.1307	40.2
1.1358	40.2333
1.1461	40.2667
1.1456	40.3
1.1378	40.3333
1.134	40.3667
1.1382	40.4
1.1452	40.4333
1.142	40.4667
1.1355	40.5
1.1368	40.5333
1.1382	40.5667
1.1302	40.6
1.1407	40.6333
1.1417	40.6667
1.1474	40.7
1.1434	40.7333
1.1434	40.7667
1.1425	40.8
1.1502	40.8333
1.1452	40.8667
1.1413	40.9
1.1428	40.9333
1.1466	40.9667
1.1472	41
1.1423	41.0333
1.141	41.0667
1.1466	41.1
1.1366	41.1333
1.1367	41.1667
1.1409	41.2
1.152	41.2333
1.1477	41.2667
1.1418	41.3
1.1426	41.3333
1.1458	41.3667
1.1511	41.4
1.1447	41.4333
1.1414	41.4667
1.1431	41.5
1.147	41.5333
1.1476	41.5667
1.145	41.6
1.1483	41.6333
1.1347	41.6667
1.1425	41.7
1.1472	41.7333
1.1383	41.7667
1.1422	41.8
1.1415	41.8333
1.1516	41.8667
1.146	41.9
1.1432	41.9333
1.1438	41.9667
1.1446	42
1.1477	42.0333
1.1462	42.0667
1.1432	42.1
1.146	42.1333
1.1491	42.1667
1.1396	42.2
1.1397	42.2333
1.1429	42.2667
1.1472	42.3
1.1479	42.3333
1.1439	42.3667
1.1447	42.4
1.1554	42.4333
1.1523	42.4667
1.1447	42.5
1.1471	42.5333
1.1493	42.5667
1.1557	42.6
1.1529	42.6333
1.1496	42.6667
1.1549	42.7
1.1419	42.7333
1.1523	42.7667
1.1572	42.8
1.1562	42.8333
1.1644	42.8667
1.1678	42.9
1.1664	42.9333
1.1686	42.9667
1.1697	43
1.1691	43.0333
1.1701	43.0667
1.1697	43.1
1.1711	43.1333
1.1722	43.1667
1.1726	43.2
1.1741	43.2333
1.1659	43.2667
1.1648	43.3
1.1754	43.3333
1.1754	43.3667
1.169	43.4
1.167	43.4333
1.1724	43.4667
1.1864	43.5
1.1785	43.5333
1.1713	43.5667
1.1745	43.6
1.1841	43.6333
1.1865	43.6667
1.1787	43.7
1.1776	43.7333
1.1838	43.7667
1.1813	43.8
1.1793	43.8333
1.1862	43.8667
1.1817	43.9
1.1925	43.9333
1.1919	43.9667
1.1897	44
1.1945	44.0333
1.1951	44.0667
1.1928	44.1
1.1938	44.1333
1.1936	44.1667
1.1965	44.2
1.1954	44.2333
1.1978	44.2667
1.1995	44.3
1.1921	44.3333
1.1887	44.3667
1.1989	44.4
1.1971	44.4333
1.2019	44.4667
1.2024	44.5
1.2038	44.5333
1.2004	44.5667
1.2062	44.6
1.2025	44.6333
1.2036	44.6667
1.204	44.7
1.2037	44.7333
1.2059	44.7667
1.2045	44.8
1.2082	44.8333
1.2002	44.8667
1.1981	44.9
1.2076	44.9333
1.2028	44.9667
1.2171	45
1.2093	45.0333
1.2055	45.0667
1.2042	45.1
1.2144	45.1333
1.217	45.1667
1.2115	45.2
1.2094	45.2333
1.2101	45.2667
1.2178	45.3
1.2229	45.3333
1.2162	45.3667
1.2148	45.4
1.199	45.4333
1.2264	45.4667
1.2226	45.5
1.2227	45.5333
1.2179	45.5667
1.2223	45.6
1.2378	45.6333
1.232	45.6667
1.2225	45.7
1.2229	45.7333
1.2353	45.7667
1.2423	45.8
1.2349	45.8333
1.2232	45.8667
1.2254	45.9
1.2385	45.9333
1.2352	45.9667
1.2369	46
1.2217	46.0333
1.2356	46.0667
1.243	46.1
1.2399	46.1333
1.2328	46.1667
1.2242	46.2
1.2281	46.2333
1.2403	46.2667
1.2522	46.3
1.2386	46.3333
1.2257	46.3667
1.2272	46.4
1.2482	46.4333
1.2559	46.4667
1.2297	46.5
1.2228	46.5333
1.2311	46.5667
1.263	46.6
1.2553	46.6333
1.2446	46.6667
1.2252	46.7
1.2434	46.7333
1.2655	46.7667
1.2555	46.8
1.2406	46.8333
1.2449	46.8667
1.2593	46.9
1.2594	46.9333
1.251	46.9667
1.2425	47
1.2335	47.0333
1.2607	47.0667
1.2585	47.1
1.2533	47.1333
1.2428	47.1667
1.2484	47.2
1.2668	47.2333
1.2668	47.2667
1.2559	47.3
1.2417	47.3333
1.2478	47.3667
1.2699	47.4
1.2696	47.4333
1.2583	47.4667
1.2438	47.5
1.256	47.5333
1.2729	47.5667
1.2506	47.6
1.2491	47.6333
1.2472	47.6667
1.267	47.7
1.2786	47.7333
1.2652	47.7667
1.2484	47.8
1.2523	47.8333
1.2702	47.8667
1.2769	47.9
1.2609	47.9333
1.2476	47.9667
1.2551	48
1.2748	48.0333
1.2654	48.0667
1.2578	48.1
1.2421	48.1333
1.261	48.1667
1.2619	48.2
1.2668	48.2333
1.2547	48.2667
1.2559	48.3
1.263	48.3333
1.2641	48.3667
1.259	48.4
1.2452	48.4333
1.2498	48.4667
1.2602	48.5
1.26	48.5333
1.2562	48.5667
1.2397	48.6
1.2418	48.6333
1.2578	48.6667
1.242	48.7
1.2458	48.7333
1.2369	48.7667
1.2457	48.8
1.258	48.8333
1.2498	48.8667
1.239	48.9
1.2351	48.9333
1.2477	48.9667
1.2582	49
1.2502	49.0333
1.2331	49.0667
1.23	49.1
1.2433	49.1333
1.2556	49.1667
1.2458	49.2
1.2259	49.2333
1.223	49.2667
1.2324	49.3
1.2577	49.3333
1.2541	49.3667
1.2459	49.4
1.2237	49.4333
1.2252	49.4667
1.2408	49.5
1.2612	49.5333
1.2555	49.5667
1.2419	49.6
1.2246	49.6333
1.2248	49.6667
1.2531	49.7
1.2558	49.7333
1.2368	49.7667
1.2376	49.8
1.2219	49.8333
1.2423	49.8667
1.2679	49.9
1.2609	49.9333
1.242	49.9667
1.2345	50
1.2412	50.0333
1.2637	50.0667
1.2634	50.1
1.2569	50.1333
1.2389	50.1667
1.2344	50.2
1.2631	50.2333
1.254	50.2667
1.2502	50.3
1.2379	50.3333
1.2519	50.3667
1.2742	50.4
1.2722	50.4333
1.2571	50.4667
1.2408	50.5
1.2532	50.5333
1.2764	50.5667
1.2752	50.6
1.2548	50.6333
1.2466	50.6667
1.2653	50.7
1.2693	50.7333
1.2648	50.7667
1.2439	50.8
1.2499	50.8333
1.2663	50.8667
1.2751	50.9
1.2707	50.9333
1.2566	50.9667
1.2406	51
1.2498	51.0333
1.2711	51.0667
1.2779	51.1
1.2685	51.1333
1.2519	51.1667
1.2443	51.2
1.2633	51.2333
1.2801	51.2667
1.2713	51.3
1.2457	51.3333
1.2381	51.3667
1.2565	51.4
1.2782	51.4333
1.2767	51.4667
1.2573	51.5
1.2395	51.5333
1.2505	51.5667
1.2704	51.6
1.2538	51.6333
1.2564	51.6667
1.256	51.7
1.2525	51.7333
1.2533	51.7667
1.248	51.8
1.2502	51.8333
1.2518	51.8667
1.2346	51.9
1.2442	51.9333
1.2405	51.9667
1.2499	52
1.2426	52.0333
1.2299	52.0667
1.2328	52.1
1.2367	52.1333
1.2418	52.1667
1.2375	52.2
1.2296	52.2333
1.2254	52.2667
1.2302	52.3
1.2371	52.3333
1.2356	52.3667
1.2308	52.4
1.2077	52.4333
1.2112	52.4667
1.2304	52.5
1.2355	52.5333
1.2328	52.5667
1.2164	52.6
1.2042	52.6333
1.2144	52.6667
1.2357	52.7
1.227	52.7333
1.2173	52.7667
1.2087	52.8
1.2154	52.8333
1.2317	52.8667
1.2322	52.9
1.229	52.9333
1.2116	52.9667
1.1866	53
1.2115	53.0333
1.2302	53.0667
1.233	53.1
1.22	53.1333
1.2009	53.1667
1.187	53.2
1.2088	53.2333
1.231	53.2667
1.2156	53.3
1.202	53.3333
1.2044	53.3667
1.2003	53.4
1.2029	53.4333
1.2047	53.4667
1.1999	53.5
1.1852	53.5333
1.1901	53.5667
1.1963	53.6
1.2062	53.6333
1.1994	53.6667
1.1879	53.7
1.1818	53.7333
1.1966	53.7667
1.2067	53.8
1.1992	53.8333
1.1853	53.8667
1.179	53.9
1.198	53.9333
1.2031	53.9667
1.1978	54
1.1842	54.0333
1.1689	54.0667
1.1956	54.1
1.1982	54.1333
1.2025	54.1667
1.188	54.2
1.1841	54.2333
1.192	54.2667
1.2033	54.3
1.1929	54.3333
1.1838	54.3667
1.1889	54.4
1.1995	54.4333
1.1996	54.4667
1.1889	54.5
1.1835	54.5333
1.186	54.5667
1.1895	54.6
1.2024	54.6333
1.1866	54.6667
1.1844	54.7
1.1919	54.7333
1.1887	54.7667
1.1868	54.8
1.1878	54.8333
1.1862	54.8667
1.1934	54.9
1.1935	54.9333
1.1879	54.9667
1.187	55
1.1901	55.0333
1.197	55.0667
1.1962	55.1
1.1757	55.1333
1.1876	55.1667
1.1875	55.2
1.2035	55.2333
1.2027	55.2667
1.193	55.3
1.185	55.3333
1.1894	55.3667
1.2057	55.4
1.2066	55.4333
1.203	55.4667
1.1889	55.5
1.1827	55.5333
1.192	55.5667
1.2113	55.6
1.2088	55.6333
1.1905	55.6667
1.1843	55.7
1.1775	55.7333
1.197	55.7667
1.2226	55.8
1.2187	55.8333
1.2081	55.8667
1.1889	55.9
1.1791	55.9333
1.2022	55.9667
1.225	56
1.2225	56.0333
1.2049	56.0667
1.1904	56.1
1.1902	56.1333
1.2205	56.1667
1.2124	56.2
1.208	56.2333
1.1984	56.2667
1.2021	56.3
1.2266	56.3333
1.2268	56.3667
1.2192	56.4
1.206	56.4333
1.199	56.4667
1.2081	56.5
1.2302	56.5333
1.2392	56.5667
1.2291	56.6
1.2154	56.6333
1.1988	56.6667
1.2086	56.7
1.225	56.7333
1.2397	56.7667
1.2286	56.8
1.2162	56.8333
1.2164	56.8667
1.236	56.9
1.2362	56.9333
1.2332	56.9667
1.2192	57
1.2206	57.0333
1.2272	57.0667
1.2471	57.1
1.2405	57.1333
1.2363	57.1667
1.218	57.2
1.22	57.2333
1.226	57.2667
1.2504	57.3
1.2433	57.3333
1.2289	57.3667
1.2261	57.4
1.2432	57.4333
1.2456	57.4667
1.2385	57.5
1.2313	57.5333
1.2348	57.5667
1.2386	57.6
1.2543	57.6333
1.2475	57.6667
1.2421	57.7
1.2283	57.7333
1.2351	57.7667
1.2364	57.8
1.2555	57.8333
1.2477	57.8667
1.2441	57.9
1.2269	57.9333
1.2335	57.9667
1.2509	58
1.263	58.0333
1.2538	58.0667
1.2421	58.1
1.2284	58.1333
1.2371	58.1667
1.2544	58.2
1.2722	58.2333
1.2569	58.2667
1.2474	58.3
1.2136	58.3333
1.238	58.3667
1.2679	58.4
1.269	58.4333
1.258	58.4667
1.2372	58.5
1.2354	58.5333
1.2503	58.5667
1.2724	58.6
1.2658	58.6333
1.2566	58.6667
1.2381	58.7
1.2367	58.7333
1.2606	58.7667
1.2774	58.8
1.2634	58.8333
1.2425	58.8667
1.2432	58.9
1.252	58.9333
1.2806	58.9667
1.2772	59
1.2644	59.0333
1.2452	59.0667
1.244	59.1
1.2609	59.1333
1.2842	59.1667
1.2813	59.2
1.2673	59.2333
1.2507	59.2667
1.2491	59.3
1.2772	59.3333
1.2811	59.3667
1.2615	59.4
1.2583	59.4333
1.2541	59.4667
1.264	59.5
1.2857	59.5333
1.2922	59.5667
1.281	59.6
1.2663	59.6333
1.2495	59.6667
1.2577	59.7
1.2874	59.7333
1.2961	59.7667
1.2854	59.8
1.2668	59.8333
1.2593	59.8667
1.2708	59.9
1.2827	59.9333
1.2838	59.9667
1.2741	60
1.2652	60.0333
1.2649	60.0667
1.2827	60.1
1.2848	60.1333
1.2814	60.1667
1.2671	60.2
1.2645	60.2333
1.2739	60.2667
1.2909	60.3
1.2853	60.3333
1.2805	60.3667
1.2601	60.4
1.2658	60.4333
1.2615	60.4667
1.2918	60.5
1.2884	60.5333
1.2777	60.5667
1.265	60.6
1.2693	60.6333
1.2884	60.6667
1.2876	60.7
1.2797	60.7333
1.2666	60.7667
1.2706	60.8
1.2786	60.8333
1.2981	60.8667
1.2904	60.9
1.2836	60.9333
1.2678	60.9667
1.2529	61
1.278	61.0333
1.2966	61.0667
1.2967	61.1
1.287	61.1333
1.268	61.1667
1.2666	61.2
1.2893	61.2333
1.2995	61.2667
1.2883	61.3
1.273	61.3333
1.2674	61.3667
1.2759	61.4
1.2973	61.4333
1.3043	61.4667
1.2927	61.5
1.2692	61.5333
1.2554	61.5667
1.2758	61.6
1.3068	61.6333
1.3096	61.6667
1.2954	61.7
1.275	61.7333
1.2602	61.7667
1.2655	61.8
1.2984	61.8333
1.3114	61.8667
1.3022	61.9
1.2826	61.9333
1.2705	61.9667
1.2802	62
1.3068	62.0333
1.2935	62.0667
1.2832	62.1
1.2691	62.1333
1.2786	62.1667
1.2975	62.2
1.3124	62.2333
1.305	62.2667
1.2873	62.3
1.2707	62.3333
1.2763	62.3667
1.3033	62.4
1.3138	62.4333
1.3029	62.4667
1.2864	62.5
1.2734	62.5333
1.281	62.5667
1.3073	62.6
1.294	62.6333
1.299	62.6667
1.2848	62.7
1.2783	62.7333
1.2954	62.7667
1.3025	62.8
1.2937	62.8333
1.2829	62.8667
1.2778	62.9
1.2845	62.9333
1.3011	62.9667
1.3007	63
1.2941	63.0333
1.2767	63.0667
1.2686	63.1
1.2856	63.1333
1.2896	63.1667
1.2994	63.2
1.2848	63.2333
1.2746	63.2667
1.269	63.3
1.2894	63.3333
1.2849	63.3667
1.2772	63.4
1.2674	63.4333
1.2733	63.4667
1.2849	63.5
1.2821	63.5333
1.2709	63.5667
1.2576	63.6
1.2706	63.6333
1.2811	63.6667
1.265	63.7
1.252	63.7333
1.2472	63.7667
1.268	63.8
1.2763	63.8333
1.268	63.8667
1.2493	63.9
1.2375	63.9333
1.2561	63.9667
1.2723	64
1.2611	64.0333
1.2451	64.0667
1.2351	64.1
1.2511	64.1333
1.2608	64.1667
1.2549	64.2
1.233	64.2333
1.2175	64.2667
1.2354	64.3
1.258	64.3333
1.2522	64.3667
1.236	64.4
1.2179	64.4333
1.2227	64.4667
1.2485	64.5
1.2382	64.5333
1.2239	64.5667
1.2264	64.6
1.2279	64.6333
1.2275	64.6667
1.2261	64.7
1.2134	64.7333
1.2154	64.7667
1.2022	64.8
1.213	64.8333
1.2224	64.8667
1.2105	64.9
1.2065	64.9333
1.2084	64.9667
1.2045	65
1.2053	65.0333
1.1993	65.0667
1.1962	65.1
1.1991	65.1333
1.1952	65.1667
1.1976	65.2
1.1943	65.2333
1.1859	65.2667
1.1942	65.3
1.1756	65.3333
1.1858	65.3667
1.1781	65.4
1.1792	65.4333
1.1786	65.4667
1.1708	65.5
1.1728	65.5333
1.1709	65.5667
1.1701	65.6
1.1667	65.6333
1.1649	65.6667
1.1658	65.7
1.1623	65.7333
1.1643	65.7667
1.1601	65.8
1.161	65.8333
1.1488	65.8667
1.1516	65.9
1.1544	65.9333
1.1568	65.9667
1.1583	66
1.1555	66.0333
1.1538	66.0667
1.1498	66.1
1.1506	66.1333
1.1508	66.1667
1.1509	66.2
1.151	66.2333
1.147	66.2667
1.1423	66.3
1.1453	66.3333
1.1487	66.3667
1.1376	66.4
1.1285	66.4333
1.1354	66.4667
1.137	66.5
1.1514	66.5333
1.1444	66.5667
1.1339	66.6
[truncated: 7,002 more rows]
