# Supplementary material for: Auditory feedback effect on temporal patterns during self-pacing treadmill walking
Source: PLoS One. 2025 Nov 4;20(11):e0335971. doi: 10.1371/journal.pone.0335971 (PMC12585087; doi:10.1371/journal.pone.0335971)
Supplement: S2 File — This file archive contains gait events from the two test conditions (no sound and with sound) for all included participants, as well as the validation data for the accelerometer-based gait event detection algorithm. All data files are in CSV format. A readme file is included with the details of the file format and contents. (ZIP) [file pone.0335971.s003.zip › TreadmillSoundsData/TestConditions/WithSound/BeltSpeed/Subject27_WithSoundBeltspeed.csv]

BeltSpeed	Time
1.0283	0
1.0233	0.0333
1.0282	0.0667
1.0227	0.1
1.0232	0.1333
1.0218	0.1667
1.0184	0.2
1.0185	0.2333
1.0182	0.2667
1.0136	0.3
1.0166	0.3333
1.0138	0.3667
1.0114	0.4
1.0129	0.4333
1.0087	0.4667
1.0043	0.5
0.9955	0.5333
1.0112	0.5667
0.9987	0.6
1.0095	0.6333
0.9898	0.6667
0.9925	0.7
0.9965	0.7333
1.0061	0.7667
1.001	0.8
0.9983	0.8333
0.9857	0.8667
0.9914	0.9
0.9902	0.9333
0.998	0.9667
0.9949	1
0.9962	1.0333
0.9907	1.0667
0.9762	1.1
0.9769	1.1333
0.9905	1.1667
0.9876	1.2
0.9921	1.2333
0.9873	1.2667
0.9763	1.3
0.9819	1.3333
0.9832	1.3667
0.9936	1.4
0.9877	1.4333
0.9891	1.4667
0.9742	1.5
0.9787	1.5333
0.9824	1.5667
0.987	1.6
0.9851	1.6333
0.9874	1.6667
0.9612	1.7
0.979	1.7333
0.9826	1.7667
0.9845	1.8
0.9908	1.8333
0.98	1.8667
0.9798	1.9
0.9791	1.9333
0.9864	1.9667
0.9888	2
0.9847	2.0333
0.978	2.0667
0.9789	2.1
0.9847	2.1333
0.9857	2.1667
0.9822	2.2
0.9774	2.2333
0.9727	2.2667
0.9757	2.3
0.9859	2.3333
0.9748	2.3667
0.9792	2.4
0.9812	2.4333
0.9803	2.4667
0.9841	2.5
0.9807	2.5333
0.9817	2.5667
0.9807	2.6
0.9809	2.6333
0.9801	2.6667
0.9814	2.7
0.9811	2.7333
0.9815	2.7667
0.9815	2.8
0.9857	2.8333
0.9673	2.8667
0.9767	2.9
0.9853	2.9333
0.9764	2.9667
0.9903	3
0.981	3.0333
0.9834	3.0667
0.9872	3.1
0.9974	3.1333
0.9915	3.1667
0.986	3.2
0.9879	3.2333
0.9976	3.2667
1.0003	3.3
0.9927	3.3333
0.9906	3.3667
0.992	3.4
1.001	3.4333
0.9885	3.4667
0.9971	3.5
0.9903	3.5333
1.0008	3.5667
0.9923	3.6
0.9975	3.6333
1.0016	3.6667
0.9978	3.7
1.0006	3.7333
0.9991	3.7667
0.9998	3.8
1.0042	3.8333
1.0019	3.8667
1.002	3.9
1.0023	3.9333
1	3.9667
1.0081	4
0.9899	4.0333
1.0167	4.0667
0.9975	4.1
1.0068	4.1333
1.0211	4.1667
1.0226	4.2
1.0168	4.2333
1.0108	4.2667
1.0153	4.3
1.0288	4.3333
1.0281	4.3667
1.0199	4.4
1.0191	4.4333
1.0263	4.4667
1.0337	4.5
1.0284	4.5333
1.0274	4.5667
1.0105	4.6
1.0259	4.6333
1.0404	4.6667
1.0269	4.7
1.0232	4.7333
1.0116	4.7667
1.0188	4.8
1.0341	4.8333
1.0315	4.8667
1.0267	4.9
1.0169	4.9333
1.0214	4.9667
1.0303	5
1.0372	5.0333
1.0314	5.0667
1.025	5.1
1.0259	5.1333
1.0299	5.1667
1.0238	5.2
1.0428	5.2333
1.0281	5.2667
1.0428	5.3
1.0375	5.3333
1.0352	5.3667
1.0428	5.4
1.0471	5.4333
1.0411	5.4667
1.0405	5.5
1.0422	5.5333
1.0492	5.5667
1.0476	5.6
1.0465	5.6333
1.0447	5.6667
1.046	5.7
1.0531	5.7333
1.0392	5.7667
1.0439	5.8
1.0484	5.8333
1.0461	5.8667
1.0521	5.9
1.0433	5.9333
1.0461	5.9667
1.0473	6
1.0614	6.0333
1.0559	6.0667
1.0535	6.1
1.0493	6.1333
1.0515	6.1667
1.0585	6.2
1.0611	6.2333
1.0575	6.2667
1.0554	6.3
1.0525	6.3333
1.0462	6.3667
1.0671	6.4
1.0585	6.4333
1.0556	6.4667
1.0487	6.5
1.0505	6.5333
1.0627	6.5667
1.0676	6.6
1.0601	6.6333
1.0546	6.6667
1.0574	6.7
1.064	6.7333
1.0698	6.7667
1.0646	6.8
1.062	6.8333
1.063	6.8667
1.0721	6.9
1.0606	6.9333
1.0619	6.9667
1.0694	7
1.0629	7.0333
1.0721	7.0667
1.067	7.1
1.0696	7.1333
1.0762	7.1667
1.0726	7.2
1.075	7.2333
1.0733	7.2667
1.0794	7.3
1.0784	7.3333
1.0787	7.3667
1.079	7.4
1.0809	7.4333
1.0844	7.4667
1.0761	7.5
1.0733	7.5333
1.0919	7.5667
1.0854	7.6
1.0948	7.6333
1.0997	7.6667
1.1021	7.7
1.1023	7.7333
1.1071	7.7667
1.1037	7.8
1.1098	7.8333
1.1069	7.8667
1.1103	7.9
1.1121	7.9333
1.1119	7.9667
1.1171	8
1.1146	8.0333
1.1241	8.0667
1.0994	8.1
1.1145	8.1333
1.1269	8.1667
1.124	8.2
1.1214	8.2333
1.115	8.2667
1.1199	8.3
1.1368	8.3333
1.1306	8.3667
1.124	8.4
1.125	8.4333
1.1305	8.4667
1.1445	8.5
1.1374	8.5333
1.136	8.5667
1.1307	8.6
1.1389	8.6333
1.1251	8.6667
1.1502	8.7
1.1437	8.7333
1.1492	8.7667
1.1523	8.8
1.1517	8.8333
1.161	8.8667
1.1554	8.9
1.1583	8.9333
1.1569	8.9667
1.1568	9
1.1622	9.0333
1.16	9.0667
1.1605	9.1
1.1612	9.1333
1.1615	9.1667
1.1576	9.2
1.1627	9.2333
1.1435	9.2667
1.1683	9.3
1.1591	9.3333
1.1579	9.3667
1.1553	9.4
1.1573	9.4333
1.161	9.4667
1.1578	9.5
1.1572	9.5333
1.154	9.5667
1.1564	9.6
1.1591	9.6333
1.1563	9.6667
1.1581	9.7
1.1531	9.7333
1.1552	9.7667
1.1503	9.8
1.1515	9.8333
1.14	9.8667
1.1585	9.9
1.1451	9.9333
1.1541	9.9667
1.144	10
1.1438	10.0333
1.1467	10.0667
1.152	10.1
1.1481	10.1333
1.1405	10.1667
1.1417	10.2
1.1421	10.2333
1.1428	10.2667
1.1398	10.3
1.1328	10.3333
1.1431	10.3667
1.1177	10.4
1.1303	10.4333
1.1339	10.4667
1.1383	10.5
1.1371	10.5333
1.1286	10.5667
1.1307	10.6
1.1352	10.6333
1.1335	10.6667
1.1228	10.7
1.1252	10.7333
1.128	10.7667
1.1282	10.8
1.127	10.8333
1.1182	10.8667
1.1204	10.9
1.1221	10.9333
1.1057	10.9667
1.1197	11
1.1163	11.0333
1.1105	11.0667
1.1197	11.1
1.101	11.1333
1.1081	11.1667
1.1124	11.2
1.1183	11.2333
1.1139	11.2667
1.1027	11.3
1.1038	11.3333
1.1088	11.3667
1.1082	11.4
1.1069	11.4333
1.0926	11.4667
1.0977	11.5
1.0973	11.5333
1.0871	11.5667
1.0964	11.6
1.0844	11.6333
1.0977	11.6667
1.0833	11.7
1.0858	11.7333
1.0892	11.7667
1.0872	11.8
1.0858	11.8333
1.0756	11.8667
1.0782	11.9
1.0779	11.9333
1.0784	11.9667
1.0788	12
1.0743	12.0333
1.0674	12.0667
1.0757	12.1
1.0539	12.1333
1.0654	12.1667
1.0638	12.2
1.0608	12.2333
1.0693	12.2667
1.0593	12.3
1.062	12.3333
1.0618	12.3667
1.0619	12.4
1.0558	12.4333
1.0498	12.4667
1.053	12.5
1.05	12.5333
1.0524	12.5667
1.0465	12.6
1.038	12.6333
1.0429	12.6667
1.0444	12.7
1.0228	12.7333
1.0376	12.7667
1.0228	12.8
1.0325	12.8333
1.0341	12.8667
1.0244	12.9
1.0299	12.9333
1.0264	12.9667
1.0306	13
1.0282	13.0333
1.0233	13.0667
1.0125	13.1
1.0174	13.1333
1.0162	13.1667
1.0176	13.2
1.0088	13.2333
1.0023	13.2667
0.9988	13.3
0.997	13.3333
1.0145	13.3667
0.9926	13.4
1.0062	13.4333
1.0062	13.4667
1.0055	13.5
1.0052	13.5333
1.0026	13.5667
1.0022	13.6
1.0013	13.6333
0.9948	13.6667
0.9958	13.7
0.9944	13.7333
0.9907	13.7667
0.9919	13.8
0.9871	13.8333
0.9928	13.8667
0.9726	13.9
0.9815	13.9333
0.9809	13.9667
0.9784	14
0.9703	14.0333
0.9674	14.0667
0.9728	14.1
0.9687	14.1333
0.9656	14.1667
0.9558	14.2
0.9605	14.2333
0.9598	14.2667
0.9607	14.3
0.9547	14.3333
0.9489	14.3667
0.9532	14.4
0.953	14.4333
0.9475	14.4667
0.9388	14.5
0.9437	14.5333
0.9436	14.5667
0.9338	14.6
0.9416	14.6333
0.9371	14.6667
0.9431	14.7
0.9401	14.7333
0.935	14.7667
0.934	14.8
0.9342	14.8333
0.9337	14.8667
0.9339	14.9
0.9306	14.9333
0.9291	14.9667
0.9297	15
0.9272	15.0333
0.9284	15.0667
0.9135	15.1
0.9271	15.1333
0.9211	15.1667
0.9104	15.2
0.9165	15.2333
0.9212	15.2667
0.9218	15.3
0.9138	15.3333
0.9141	15.3667
0.9164	15.4
0.9197	15.4333
0.9182	15.4667
0.9147	15.5
0.9113	15.5333
0.9134	15.5667
0.9147	15.6
0.9157	15.6333
0.918	15.6667
0.8989	15.7
0.9124	15.7333
0.9144	15.7667
0.9107	15.8
0.9234	15.8333
0.9182	15.8667
0.9198	15.9
0.9192	15.9333
0.9248	15.9667
0.9236	16
0.9221	16.0333
0.9175	16.0667
0.9198	16.1
0.9221	16.1333
0.9226	16.1667
0.9202	16.2
0.9206	16.2333
0.9267	16.2667
0.907	16.3
0.9189	16.3333
0.9272	16.3667
0.9264	16.4
0.9335	16.4333
0.9241	16.4667
0.9269	16.5
0.9358	16.5333
0.9383	16.5667
0.9332	16.6
0.9291	16.6333
0.9316	16.6667
0.9376	16.7
0.9393	16.7333
0.936	16.7667
0.9341	16.8
0.935	16.8333
0.9408	16.8667
0.9291	16.9
0.9425	16.9333
0.9411	16.9667
0.9376	17
0.9518	17.0333
0.9496	17.0667
0.95	17.1
0.9595	17.1333
0.957	17.1667
0.9546	17.2
0.9559	17.2333
0.9578	17.2667
0.9639	17.3
0.9606	17.3333
0.9605	17.3667
0.9599	17.4
0.9688	17.4333
0.9531	17.4667
0.9645	17.5
0.9705	17.5333
0.9585	17.5667
0.9716	17.6
0.9625	17.6333
0.9648	17.6667
0.9714	17.7
0.9781	17.7333
0.972	17.7667
0.9701	17.8
0.9714	17.8333
0.9735	17.8667
0.9797	17.9
0.977	17.9333
0.9753	17.9667
0.976	18
0.985	18.0333
0.9649	18.0667
0.9788	18.1
0.9869	18.1333
0.9842	18.1667
0.9936	18.2
0.9868	18.2333
0.9857	18.2667
0.9887	18.3
1.0036	18.3333
0.9988	18.3667
0.9923	18.4
0.9911	18.4333
0.9946	18.4667
1.0025	18.5
1.0002	18.5333
0.9991	18.5667
0.9967	18.6
0.999	18.6333
0.9936	18.6667
0.9932	18.7
1.0058	18.7333
1.0001	18.7667
1.0096	18.8
1.008	18.8333
1.0083	18.8667
1.0063	18.9
1.0169	18.9333
1.014	18.9667
1.0127	19
1.011	19.0333
1.0116	19.0667
1.0167	19.1
1.0175	19.1333
1.0157	19.1667
1.0167	19.2
1.0158	19.2333
1.0153	19.2667
1.0082	19.3
1.0274	19.3333
1.0076	19.3667
1.0234	19.4
1.0172	19.4333
1.0168	19.4667
1.0163	19.5
1.014	19.5333
1.022	19.5667
1.0217	19.6
1.0182	19.6333
1.0181	19.6667
1.0192	19.7
1.0223	19.7333
1.0226	19.7667
1.0212	19.8
1.0275	19.8333
1.0071	19.8667
1.0198	19.9
1.0244	19.9333
1.02	19.9667
1.0284	20
1.0105	20.0333
1.0173	20.0667
1.0233	20.1
1.0372	20.1333
1.0268	20.1667
1.0165	20.2
1.0201	20.2333
1.034	20.2667
1.0364	20.3
1.0237	20.3333
1.0194	20.3667
1.0274	20.4
1.0453	20.4333
1.022	20.4667
1.0283	20.5
1.0221	20.5333
1.0205	20.5667
1.0348	20.6
1.0252	20.6333
1.0284	20.6667
1.0217	20.7
1.0219	20.7333
1.0247	20.7667
1.0347	20.8
1.0319	20.8333
1.0283	20.8667
1.0244	20.9
1.0268	20.9333
1.0294	20.9667
1.0328	21
1.0341	21.0333
1.0164	21.0667
1.0361	21.1
1.025	21.1333
1.0425	21.1667
1.038	21.2
1.0351	21.2333
1.0273	21.2667
1.0276	21.3
1.0299	21.3333
1.0398	21.3667
1.0382	21.4
1.0347	21.4333
1.0313	21.4667
1.0335	21.5
1.0358	21.5333
1.0401	21.5667
1.0378	21.6
1.0245	21.6333
1.0413	21.6667
1.0323	21.7
1.0496	21.7333
1.0519	21.7667
1.0398	21.8
1.0421	21.8333
1.0414	21.8667
1.0545	21.9
1.061	21.9333
1.0535	21.9667
1.0441	22
1.0469	22.0333
1.0495	22.0667
1.0607	22.1
1.0577	22.1333
1.0572	22.1667
1.0358	22.2
1.0496	22.2333
1.0603	22.2667
1.0586	22.3
1.0559	22.3333
1.0359	22.3667
1.0502	22.4
1.063	22.4333
1.0563	22.4667
1.0416	22.5
1.0411	22.5333
1.0642	22.5667
1.0679	22.6
1.059	22.6333
1.0443	22.6667
1.0426	22.7
1.0705	22.7333
1.0709	22.7667
1.0378	22.8
1.0435	22.8333
1.0485	22.8667
1.0736	22.9
1.0851	22.9333
1.0584	22.9667
1.0528	23
1.0573	23.0333
1.0816	23.0667
1.0984	23.1
1.075	23.1333
1.062	23.1667
1.0679	23.2
1.101	23.2333
1.1006	23.2667
1.0779	23.3
1.0787	23.3333
1.0822	23.3667
1.1046	23.4
1.0816	23.4333
1.0804	23.4667
1.0989	23.5
1.104	23.5333
1.0894	23.5667
1.0826	23.6
1.088	23.6333
1.1043	23.6667
1.1068	23.7
1.1022	23.7333
1.0905	23.7667
1.093	23.8
1.0985	23.8333
1.1112	23.8667
1.1081	23.9
1.0856	23.9333
1.0991	23.9667
1.0997	24
1.1123	24.0333
1.1162	24.0667
1.1081	24.1
1.1104	24.1333
1.1081	24.1667
1.1167	24.2
1.1131	24.2333
1.1115	24.2667
1.1129	24.3
1.1156	24.3333
1.1172	24.3667
1.1152	24.4
1.115	24.4333
1.1198	24.4667
1.0992	24.5
1.1143	24.5333
1.1138	24.5667
1.1142	24.6
1.1101	24.6333
1.1067	24.6667
1.1154	24.7
1.1133	24.7333
1.1131	24.7667
1.1075	24.8
1.1097	24.8333
1.1126	24.8667
1.1157	24.9
1.1137	24.9333
1.1111	24.9667
1.1113	25
1.1172	25.0333
1.1018	25.0667
1.1065	25.1
1.1123	25.1333
1.1121	25.1667
1.1158	25.2
1.108	25.2333
1.1124	25.2667
1.1207	25.3
1.1179	25.3333
1.1143	25.3667
1.1121	25.4
1.1129	25.4333
1.1175	25.4667
1.1161	25.5
1.1158	25.5333
1.1126	25.5667
1.1185	25.6
1.1014	25.6333
1.1136	25.6667
1.1184	25.7
1.1168	25.7333
1.1261	25.7667
1.118	25.8
1.1175	25.8333
1.117	25.8667
1.1191	25.9
1.1197	25.9333
1.118	25.9667
1.117	26
1.1174	26.0333
1.118	26.0667
1.1196	26.1
1.1193	26.1333
1.1153	26.1667
1.1168	26.2
1.1025	26.2333
1.1211	26.2667
1.1149	26.3
1.1132	26.3333
1.1039	26.3667
1.1055	26.4
1.1151	26.4333
1.1106	26.4667
1.1022	26.5
1.1031	26.5333
1.1085	26.5667
1.1137	26.6
1.11	26.6333
1.1028	26.6667
1.1017	26.7
1.1042	26.7333
1.1171	26.7667
1.0931	26.8
1.1038	26.8333
1.0946	26.8667
1.1044	26.9
1.1055	26.9333
1.0983	26.9667
1.1002	27
1.1043	27.0333
1.1151	27.0667
1.109	27.1
1.099	27.1333
1.0973	27.1667
1.1078	27.2
1.1067	27.2333
1.1008	27.2667
1.092	27.3
1.1013	27.3333
1.0945	27.3667
1.0916	27.4
1.104	27.4333
1.0806	27.4667
1.1025	27.5
1.0939	27.5333
1.0949	27.5667
1.0947	27.6
1.1042	27.6333
1.1009	27.6667
1.1	27.7
1.0905	27.7333
1.0921	27.7667
1.0952	27.8
1.0971	27.8333
1.0965	27.8667
1.0901	27.9
1.0874	27.9333
1.0776	27.9667
1.0951	28
1.0858	28.0333
1.1005	28.0667
1.079	28.1
1.0776	28.1333
1.0853	28.1667
1.0988	28.2
1.0941	28.2333
1.0826	28.2667
1.0735	28.3
1.0798	28.3333
1.0885	28.3667
1.0897	28.4
1.0871	28.4333
1.0738	28.4667
1.0769	28.5
1.0637	28.5333
1.0784	28.5667
1.0823	28.6
1.0748	28.6333
1.0709	28.6667
1.0697	28.7
1.0732	28.7333
1.071	28.7667
1.0714	28.8
1.0644	28.8333
1.065	28.8667
1.066	28.9
1.0657	28.9333
1.0654	28.9667
1.0633	29
1.0573	29.0333
1.0626	29.0667
1.0507	29.1
1.0494	29.1333
1.0588	29.1667
1.0559	29.2
1.0708	29.2333
1.0607	29.2667
1.0563	29.3
1.0557	29.3333
1.0571	29.3667
1.0613	29.4
1.0588	29.4333
1.0501	29.4667
1.0477	29.5
1.0503	29.5333
1.0535	29.5667
1.0524	29.6
1.0509	29.6333
1.0412	29.6667
1.0346	29.7
1.0488	29.7333
1.0439	29.7667
1.0469	29.8
1.0481	29.8333
1.0298	29.8667
1.0386	29.9
1.045	29.9333
1.0531	29.9667
1.048	30
1.0383	30.0333
1.0316	30.0667
1.0396	30.1
1.0437	30.1333
1.0423	30.1667
1.033	30.2
1.0354	30.2333
1.0216	30.2667
1.0303	30.3
1.0364	30.3333
1.0259	30.3667
1.0333	30.4
1.0319	30.4333
1.0367	30.4667
1.0324	30.5
1.0314	30.5333
1.0286	30.5667
1.0289	30.6
1.0275	30.6333
1.0276	30.6667
1.0279	30.7
1.0232	30.7333
1.0246	30.7667
1.0244	30.8
1.0175	30.8333
1.0133	30.8667
1.0275	30.9
1.0127	30.9333
1.0282	30.9667
1.0264	31
1.0248	31.0333
1.0252	31.0667
1.0236	31.1
1.0267	31.1333
1.025	31.1667
1.0215	31.2
1.0194	31.2333
1.0222	31.2667
1.0211	31.3
1.0211	31.3333
1.0179	31.3667
1.0217	31.4
1.0037	31.4333
1.0192	31.4667
1.0136	31.5
1.0195	31.5333
1.0061	31.5667
1.0005	31.6
1.0047	31.6333
1.0127	31.6667
1.0128	31.7
1.0094	31.7333
1.0025	31.7667
1.0057	31.8
1.0067	31.8333
1.0088	31.8667
1.0084	31.9
1.0057	31.9333
1.0018	31.9667
1.0024	32
0.9921	32.0333
1.0112	32.0667
1.0003	32.1
0.9989	32.1333
0.9933	32.1667
0.9957	32.2
1.0034	32.2333
0.998	32.2667
0.9944	32.3
0.9941	32.3333
0.9988	32.3667
1.0007	32.4
0.9999	32.4333
0.9966	32.4667
0.997	32.5
0.9989	32.5333
1.0088	32.5667
0.9822	32.6
1.002	32.6333
1.0012	32.6667
1.0027	32.7
0.9979	32.7333
0.9861	32.7667
0.9913	32.8
0.9987	32.8333
1.0131	32.8667
1.0039	32.9
0.9962	32.9333
0.9924	32.9667
0.9962	33
1.0015	33.0333
1.0117	33.0667
1.0053	33.1
1.007	33.1333
0.984	33.1667
0.9964	33.2
1.0177	33.2333
0.9974	33.2667
1.0076	33.3
0.9916	33.3333
0.9984	33.3667
1.0058	33.4
1.0007	33.4333
0.9987	33.4667
0.9991	33.5
1.0048	33.5333
1.0069	33.5667
1.0042	33.6
1.003	33.6333
1.0026	33.6667
1.0075	33.7
1.0152	33.7333
0.9931	33.7667
1.0056	33.8
1.005	33.8333
0.9988	33.8667
1.0127	33.9
1.0033	33.9333
1.0073	33.9667
1.004	34
1.0056	34.0333
1.0072	34.0667
1.0057	34.1
1.0071	34.1333
1.007	34.1667
1.0075	34.2
1.0079	34.2333
1.0079	34.2667
1.0096	34.3
1.0065	34.3333
0.9994	34.3667
1.0124	34.4
1.0051	34.4333
1.0115	34.4667
1.0185	34.5
1.0218	34.5333
1.0215	34.5667
1.0238	34.6
1.0258	34.6333
1.0236	34.6667
1.0252	34.7
1.0242	34.7333
1.0277	34.7667
1.0283	34.8
1.0281	34.8333
1.0289	34.8667
1.0299	34.9
1.0208	34.9333
1.02	34.9667
1.0354	35
1.0312	35.0333
1.0437	35.0667
1.0338	35.1
1.0381	35.1333
1.0346	35.1667
1.0357	35.2
1.0389	35.2333
1.0374	35.2667
1.039	35.3
1.039	35.3333
1.0416	35.3667
1.042	35.4
1.0412	35.4333
1.043	35.4667
1.039	35.5
1.0344	35.5333
1.0465	35.5667
1.0386	35.6
1.0581	35.6333
1.0532	35.6667
1.0512	35.7
1.0501	35.7333
1.0509	35.7667
1.0627	35.8
1.0568	35.8333
1.0531	35.8667
1.0526	35.9
1.0554	35.9333
1.0609	35.9667
1.0585	36
1.0599	36.0333
1.0632	36.0667
1.0465	36.1
1.0633	36.1333
1.0589	36.1667
1.0495	36.2
1.0549	36.2333
1.0548	36.2667
1.0625	36.3
1.0562	36.3333
1.0564	36.3667
1.0562	36.4
1.0603	36.4333
1.06	36.4667
1.0572	36.5
1.0557	36.5333
1.0577	36.5667
1.06	36.6
1.0648	36.6333
1.0476	36.6667
1.0553	36.7
1.0589	36.7333
1.0503	36.7667
1.0687	36.8
1.0602	36.8333
1.0631	36.8667
1.0622	36.9
1.0612	36.9333
1.0627	36.9667
1.0612	37
1.0608	37.0333
1.0607	37.0667
1.0616	37.1
1.0618	37.1333
1.0624	37.1667
1.0611	37.2
1.0637	37.2333
1.0467	37.2667
1.0668	37.3
1.057	37.3333
1.066	37.3667
1.0534	37.4
1.053	37.4333
1.0642	37.4667
1.0623	37.5
1.0585	37.5333
1.0498	37.5667
1.0537	37.6
1.0599	37.6333
1.0608	37.6667
1.0593	37.7
1.0534	37.7333
1.0552	37.7667
1.063	37.8
1.0481	37.8333
1.0553	37.8667
1.0588	37.9
1.0484	37.9333
1.0647	37.9667
1.0627	38
1.0625	38.0333
1.0621	38.0667
1.07	38.1
1.0667	38.1333
1.0626	38.1667
1.0632	38.2
1.0645	38.2333
1.0662	38.2667
1.0653	38.3
1.064	38.3333
1.0657	38.3667
1.0545	38.4
1.0595	38.4333
1.0699	38.4667
1.0688	38.5
1.0783	38.5333
1.0738	38.5667
1.0744	38.6
1.0737	38.6333
1.0816	38.6667
1.0778	38.7
1.0758	38.7333
1.0758	38.7667
1.0763	38.8
1.0815	38.8333
1.0815	38.8667
1.0797	38.9
1.0785	38.9333
1.0731	38.9667
1.0645	39
1.0927	39.0333
1.074	39.0667
1.0872	39.1
1.0683	39.1333
1.072	39.1667
1.0871	39.2
1.0878	39.2333
1.0774	39.2667
1.0711	39.3
1.0784	39.3333
1.0971	39.3667
1.0905	39.4
1.0781	39.4333
1.0777	39.4667
1.0898	39.5
1.11	39.5333
1.0764	39.5667
1.0777	39.6
1.0793	39.6333
1.1073	39.6667
1.1095	39.7
1.1	39.7333
1.0836	39.7667
1.0832	39.8
1.0901	39.8333
1.1106	39.8667
1.105	39.9
1.095	39.9333
1.0872	39.9667
1.0926	40
1.1051	40.0333
1.1091	40.0667
1.1004	40.1
1.0849	40.1333
1.0962	40.1667
1.1069	40.2
1.1087	40.2333
1.1023	40.2667
1.0943	40.3
1.1076	40.3333
1.1163	40.3667
1.1094	40.4
1.0996	40.4333
1.1013	40.4667
1.1074	40.5
1.1148	40.5333
1.111	40.5667
1.1025	40.6
1.1027	40.6333
1.1127	40.6667
1.0981	40.7
1.1111	40.7333
1.104	40.7667
1.1077	40.8
1.1146	40.8333
1.1126	40.8667
1.1192	40.9
1.1123	40.9333
1.1169	40.9667
1.1158	41
1.1152	41.0333
1.1128	41.0667
1.1134	41.1
1.1152	41.1333
1.1157	41.1667
1.1143	41.2
1.1183	41.2333
1.0998	41.2667
1.109	41.3
1.1178	41.3333
1.1095	41.3667
1.1099	41.4
1.0997	41.4333
1.1037	41.4667
1.112	41.5
1.1084	41.5333
1.1045	41.5667
1.1014	41.6
1.1036	41.6333
1.1078	41.6667
1.1071	41.7
1.1071	41.7333
1.1035	41.7667
1.1047	41.8
1.0969	41.8333
1.0953	41.8667
1.1096	41.9
1.1032	41.9333
1.1142	41.9667
1.1077	42
1.1054	42.0333
1.1005	42.0667
1.1051	42.1
1.1094	42.1333
1.1082	42.1667
1.1048	42.2
1.1035	42.2333
1.1069	42.2667
1.1087	42.3
1.1071	42.3333
1.1022	42.3667
1.1106	42.4
1.0934	42.4333
1.1012	42.4667
1.1092	42.5
1.106	42.5333
1.1114	42.5667
1.106	42.6
1.1071	42.6333
1.1134	42.6667
1.1103	42.7
1.1075	42.7333
1.1061	42.7667
1.1075	42.8
1.1076	42.8333
1.1088	42.8667
1.1087	42.9
1.1035	42.9333
1.1039	42.9667
1.1002	43
1.0909	43.0333
1.1084	43.0667
1.1056	43.1
1.1116	43.1333
1.1058	43.1667
1.1047	43.2
1.1027	43.2333
1.1051	43.2667
1.1055	43.3
1.1033	43.3333
1.0994	43.3667
1.1015	43.4
1.1013	43.4333
1.1019	43.4667
1.0988	43.5
1.0963	43.5333
1.1036	43.5667
1.0844	43.6
1.0954	43.6333
1.0964	43.6667
1.0965	43.7
1.1027	43.7333
1.0969	43.7667
1.097	43.8
1.0965	43.8333
1.0968	43.8667
1.0964	43.9
1.0958	43.9333
1.0962	43.9667
1.0937	44
1.0941	44.0333
1.0937	44.0667
1.0917	44.1
1.0979	44.1333
1.0786	44.1667
1.0914	44.2
1.0859	44.2333
1.085	44.2667
1.0785	44.3
1.0815	44.3333
1.0918	44.3667
1.0852	44.4
1.0811	44.4333
1.0729	44.4667
1.0779	44.5
1.0832	44.5333
1.0826	44.5667
1.0795	44.6
1.0736	44.6333
1.0764	44.6667
1.081	44.7
1.0678	44.7333
1.0817	44.7667
1.0668	44.8
1.0781	44.8333
1.0787	44.8667
1.0774	44.9
1.0765	44.9333
1.0787	44.9667
1.0838	45
1.0806	45.0333
1.0779	45.0667
1.0743	45.1
1.0775	45.1333
1.0797	45.1667
1.0816	45.2
1.0782	45.2333
1.0788	45.2667
1.063	45.3
1.082	45.3333
1.0742	45.3667
1.0869	45.4
1.078	45.4333
1.0743	45.4667
1.0754	45.5
1.0861	45.5333
1.0936	45.5667
1.085	45.6
1.0758	45.6333
1.0797	45.6667
1.0829	45.7
1.0934	45.7333
1.0888	45.7667
1.0862	45.8
1.0851	45.8333
1.0684	45.8667
1.0854	45.9
1.0884	45.9333
1.0837	45.9667
1.0823	46
1.0692	46.0333
1.0795	46.0667
1.0897	46.1
1.0837	46.1333
1.08	46.1667
1.0797	46.2
1.0846	46.2333
1.092	46.2667
1.0852	46.3
1.0819	46.3333
1.0848	46.3667
1.0932	46.4
1.0824	46.4333
1.0759	46.4667
1.0944	46.5
1.0819	46.5333
1.0957	46.5667
1.0863	46.6
1.0878	46.6333
1.0856	46.6667
1.0885	46.7
1.0912	46.7333
1.0898	46.7667
1.0888	46.8
1.0884	46.8333
1.089	46.8667
1.0926	46.9
1.0937	46.9333
1.0923	46.9667
1.0908	47
1.078	47.0333
1.0973	47.0667
1.0935	47.1
1.1025	47.1333
1.1018	47.1667
1.103	47.2
1.1014	47.2333
1.1046	47.2667
1.111	47.3
1.106	47.3333
1.1059	47.3667
1.106	47.4
1.1062	47.4333
1.1109	47.4667
1.11	47.5
1.1111	47.5333
1.1153	47.5667
1.0942	47.6
1.1112	47.6333
1.11	47.6667
1.1194	47.7
1.1179	47.7333
1.1181	47.7667
1.1175	47.8
1.1155	47.8333
1.1239	47.8667
1.1205	47.9
1.1204	47.9333
1.1168	47.9667
1.1185	48
1.1218	48.0333
1.1238	48.0667
1.1226	48.1
1.1219	48.1333
1.1138	48.1667
1.112	48.2
1.1279	48.2333
1.1193	48.2667
1.1156	48.3
1.1154	48.3333
1.1263	48.3667
1.1247	48.4
1.1185	48.4333
1.1166	48.4667
1.1206	48.5
1.1294	48.5333
1.1239	48.5667
1.1186	48.6
1.1206	48.6333
1.1226	48.6667
1.1281	48.7
1.1138	48.7333
1.1104	48.7667
1.1183	48.8
1.1262	48.8333
1.1374	48.8667
1.1279	48.9
1.1203	48.9333
1.1178	48.9667
1.1195	49
1.1323	49.0333
1.1284	49.0667
1.1243	49.1
1.1156	49.1333
1.1197	49.1667
1.1286	49.2
1.1268	49.2333
1.1164	49.2667
1.1163	49.3
1.1154	49.3333
1.1336	49.3667
1.1119	49.4
1.1166	49.4333
1.1202	49.4667
1.1291	49.5
1.1303	49.5333
1.1221	49.5667
1.1236	49.6
1.1256	49.6333
1.1317	49.6667
1.1289	49.7
1.1248	49.7333
1.1233	49.7667
1.1283	49.8
1.1299	49.8333
1.1309	49.8667
1.1135	49.9
1.1268	49.9333
1.1222	49.9667
1.1264	50
1.1148	50.0333
1.119	50.0667
1.1215	50.1
1.1259	50.1333
1.1209	50.1667
1.1178	50.2
1.1186	50.2333
1.1218	50.2667
1.1218	50.3
1.1204	50.3333
1.1176	50.3667
1.118	50.4
1.1253	50.4333
1.1069	50.4667
1.1142	50.5
1.1117	50.5333
1.1163	50.5667
1.1159	50.6
1.111	50.6333
1.1118	50.6667
1.1202	50.7
1.1204	50.7333
1.1167	50.7667
1.1104	50.8
1.1132	50.8333
1.1139	50.8667
1.1172	50.9
1.1147	50.9333
1.1119	50.9667
1.1099	51
1.1032	51.0333
1.1033	51.0667
1.1101	51.1
1.105	51.1333
1.1053	51.1667
1.1041	51.2
1.1059	51.2333
1.1022	51.2667
1.1005	51.3
1.101	51.3333
1.0994	51.3667
1.098	51.4
1.0977	51.4333
1.0962	51.4667
1.0962	51.5
1.0966	51.5333
1.092	51.5667
1.0919	51.6
1.0839	51.6333
1.0928	51.6667
1.084	51.7
1.0898	51.7333
1.0869	51.7667
1.087	51.8
1.0811	51.8333
1.0809	51.8667
1.0814	51.9
1.084	51.9333
1.083	51.9667
1.0818	52
1.0752	52.0333
1.0793	52.0667
1.0784	52.1
1.0795	52.1333
1.0833	52.1667
1.062	52.2
1.0744	52.2333
1.0716	52.2667
1.0748	52.3
1.0802	52.3333
1.0732	52.3667
1.0677	52.4
1.0676	52.4333
1.0678	52.4667
1.0738	52.5
1.0704	52.5333
1.0722	52.5667
1.0638	52.6
1.0669	52.6333
1.067	52.6667
1.0691	52.7
1.068	52.7333
1.0604	52.7667
1.0531	52.8
1.0686	52.8333
1.0608	52.8667
1.0787	52.9
1.073	52.9333
1.0699	52.9667
1.0673	53
1.0673	53.0333
1.0732	53.0667
1.0737	53.1
1.0719	53.1333
1.0678	53.1667
1.0673	53.2
1.0694	53.2333
1.0727	53.2667
1.0725	53.3
1.0756	53.3333
1.0518	53.3667
1.0669	53.4
1.0687	53.4333
1.0857	53.4667
1.0776	53.5
1.073	53.5333
1.0681	53.5667
1.0685	53.6
1.077	53.6333
1.081	53.6667
1.0782	53.7
1.0729	53.7333
1.0699	53.7667
1.0727	53.8
1.079	53.8333
1.0788	53.8667
1.0785	53.9
1.0621	53.9333
1.0647	53.9667
1.0803	54
1.0734	54.0333
1.0909	54.0667
1.0837	54.1
1.0921	54.1333
1.087	54.1667
1.092	54.2
1.0901	54.2333
1.0899	54.2667
1.09	54.3
1.0905	54.3333
1.0931	54.3667
1.0929	54.4
1.0932	54.4333
1.0934	54.4667
1.0933	54.5
1.0793	54.5333
1.0943	54.5667
1.0885	54.6
1.0996	54.6333
1.0848	54.6667
1.0852	54.7
1.0856	54.7333
1.1035	54.7667
1.0994	54.8
1.0957	54.8333
1.0864	54.8667
1.0906	54.9
1.0972	54.9333
1.103	54.9667
1.0991	55
1.0992	55.0333
1.0734	55.0667
1.1006	55.1
1.1042	55.1333
1.106	55.1667
1.1072	55.2
1.1005	55.2333
1.1037	55.2667
1.1169	55.3
1.1142	55.3333
1.1064	55.3667
1.1057	55.4
1.1113	55.4333
1.1206	55.4667
1.1174	55.5
1.1123	55.5333
1.1117	55.5667
1.1211	55.6
1.1081	55.6333
1.1119	55.6667
1.1184	55.7
1.1132	55.7333
1.1125	55.7667
1.1066	55.8
1.1175	55.8333
1.1147	55.8667
1.1131	55.9
1.1106	55.9333
1.1116	55.9667
1.1156	56
1.1179	56.0333
1.1156	56.0667
1.1163	56.1
1.1148	56.1333
1.1224	56.1667
1.1052	56.2
1.1127	56.2333
1.1224	56.2667
1.1121	56.3
1.1199	56.3333
1.1127	56.3667
1.1182	56.4
1.1171	56.4333
1.1165	56.4667
1.12	56.5
1.1177	56.5333
1.1211	56.5667
1.1203	56.6
1.1217	56.6333
1.1231	56.6667
1.123	56.7
1.1237	56.7333
1.118	56.7667
1.1099	56.8
1.1274	56.8333
1.1288	56.8667
1.1207	56.9
1.1163	56.9333
1.1207	56.9667
1.1358	57
1.1304	57.0333
1.1279	57.0667
1.1205	57.1
1.123	57.1333
1.1338	57.1667
1.1306	57.2
1.1278	57.2333
1.1241	57.2667
1.1257	57.3
1.1234	57.3333
1.123	57.3667
1.1315	57.4
1.1141	57.4333
1.1323	57.4667
1.1241	57.5
1.1255	57.5333
1.1226	57.5667
1.1231	57.6
1.1266	57.6333
1.126	57.6667
1.1236	57.7
1.1231	57.7333
1.1256	57.7667
1.1253	57.8
1.1259	57.8333
1.124	57.8667
1.1288	57.9
1.1088	57.9333
1.1239	57.9667
1.1194	58
1.1289	58.0333
1.1155	58.0667
1.1105	58.1
1.116	58.1333
1.1295	58.1667
1.1269	58.2
1.1128	58.2333
1.1128	58.2667
1.1202	58.3
1.1292	58.3333
1.1221	58.3667
1.1091	58.4
1.1111	58.4333
1.1279	58.4667
1.1079	58.5
1.109	58.5333
1.1064	58.5667
1.0995	58.6
1.112	58.6333
1.1059	58.6667
1.098	58.7
1.0965	58.7333
1.1007	58.7667
1.1029	58.8
1.1009	58.8333
1.0957	58.8667
1.0928	58.9
1.0967	58.9333
1.0955	58.9667
1.0959	59
1.0932	59.0333
1.0906	59.0667
1.0804	59.1
1.0894	59.1333
1.0832	59.1667
1.093	59.2
1.0753	59.2333
1.0835	59.2667
1.0828	59.3
1.0777	59.3333
1.0724	59.3667
1.0731	59.4
1.0726	59.4333
1.0724	59.4667
1.0681	59.5
1.0669	59.5333
1.0675	59.5667
1.0659	59.6
1.0626	59.6333
1.0525	59.6667
1.0629	59.7
1.0617	59.7333
1.0719	59.7667
1.0731	59.8
1.0614	59.8333
1.0647	59.8667
1.0659	59.9
1.0757	59.9333
1.07	59.9667
1.066	60
1.058	60.0333
1.0645	60.0667
1.0672	60.1
1.0668	60.1333
1.0634	60.1667
1.0635	60.2
1.0472	60.2333
1.0603	60.2667
1.0583	60.3
1.0603	60.3333
1.0501	60.3667
1.0535	60.4
1.0576	60.4333
1.0529	60.4667
1.047	60.5
1.0466	60.5333
1.0499	60.5667
1.0515	60.6
1.0486	60.6333
1.0437	60.6667
1.0461	60.7
1.0456	60.7333
1.0533	60.7667
1.0289	60.8
1.0377	60.8333
1.0472	60.8667
1.0346	60.9
1.0344	60.9333
1.033	60.9667
1.0344	61
1.0458	61.0333
1.0392	61.0667
1.0326	61.1
1.0311	61.1333
1.0343	61.1667
1.0401	61.2
1.0378	61.2333
1.0315	61.2667
1.0317	61.3
1.033	61.3333
1.0405	61.3667
1.0205	61.4
1.0328	61.4333
1.0268	61.4667
1.0294	61.5
1.0215	61.5333
1.0248	61.5667
1.0287	61.6
1.0243	61.6333
1.022	61.6667
1.0203	61.7
1.0243	61.7333
1.0254	61.7667
1.0224	61.8
1.0174	61.8333
1.02	61.8667
1.0211	61.9
1.0265	61.9333
1.0077	61.9667
1.0158	62
1.0162	62.0333
1.0165	62.0667
1.0256	62.1
1.0237	62.1333
1.024	62.1667
1.0256	62.2
1.0313	62.2333
1.026	62.2667
1.0251	62.3
1.0251	62.3333
1.0302	62.3667
1.0297	62.4
1.0275	62.4333
1.0267	62.4667
1.0305	62.5
1.0249	62.5333
1.0212	62.5667
1.0322	62.6
1.0248	62.6333
1.0341	62.6667
1.0212	62.7
1.0284	62.7333
1.0398	62.7667
1.0381	62.8
1.0285	62.8333
1.0282	62.8667
1.0339	62.9
1.044	62.9333
1.0389	62.9667
1.0324	63
1.0342	63.0333
1.0414	63.0667
1.0389	63.1
1.031	63.1333
1.0427	63.1667
1.0302	63.2
1.0394	63.2333
1.0394	63.2667
1.0416	63.3
1.0434	63.3333
1.043	63.3667
1.0476	63.4
1.0446	63.4333
1.0498	63.4667
1.0475	63.5
1.0518	63.5333
1.0517	63.5667
1.0542	63.6
1.0554	63.6333
1.0638	63.6667
1.0444	63.7
1.0569	63.7333
1.061	63.7667
1.0696	63.8
1.0644	63.8333
1.0621	63.8667
1.0647	63.9
1.0816	63.9333
1.0794	63.9667
1.0753	64
1.0722	64.0333
1.0743	64.0667
1.0876	64.1
1.0854	64.1333
1.0835	64.1667
1.0821	64.2
1.0861	64.2333
1.0845	64.2667
1.0986	64.3
1.088	64.3333
1.102	64.3667
1.1047	64.4
1.1107	64.4333
1.1065	64.4667
1.1162	64.5
1.1171	64.5333
1.1154	64.5667
1.1193	64.6
1.1166	64.6333
1.1212	64.6667
1.1265	64.7
1.1229	64.7333
1.1266	64.7667
1.1337	64.8
1.1114	64.8333
1.126	64.8667
1.1302	64.9
1.1358	64.9333
1.1328	64.9667
1.1233	65
1.1252	65.0333
1.1285	65.0667
1.1521	65.1
1.143	65.1333
1.1341	65.1667
1.1329	65.2
1.1362	65.2333
1.1564	65.2667
1.157	65.3
1.1532	65.3333
1.1423	65.3667
1.1264	65.4
1.157	65.4333
1.1607	65.4667
1.1651	65.5
1.1575	65.5333
1.1421	65.5667
1.1471	65.6
1.156	65.6333
1.1811	65.6667
1.1713	65.7
1.16	65.7333
1.1521	65.7667
1.1571	65.8
1.1598	65.8333
1.1843	65.8667
1.1803	65.9
1.1847	65.9333
1.1522	65.9667
1.1584	66
1.1593	66.0333
1.1848	66.0667
1.1874	66.1
1.1823	66.1333
1.1698	66.1667
1.1637	66.2
1.1826	66.2333
1.1884	66.2667
1.1815	66.3
1.1678	66.3333
1.1706	66.3667
1.1816	66.4
1.1918	66.4333
1.1831	66.4667
1.1625	66.5
1.1673	66.5333
1.194	66.5667
1.1874	66.6
[truncated: 7,002 more rows]
