# Supplementary material for: Auditory feedback effect on temporal patterns during self-pacing treadmill walking
Source: PLoS One. 2025 Nov 4;20(11):e0335971. doi: 10.1371/journal.pone.0335971 (PMC12585087; doi:10.1371/journal.pone.0335971)
Supplement: S2 File — This file archive contains gait events from the two test conditions (no sound and with sound) for all included participants, as well as the validation data for the accelerometer-based gait event detection algorithm. All data files are in CSV format. A readme file is included with the details of the file format and contents. (ZIP) [file pone.0335971.s003.zip › TreadmillSoundsData/TestConditions/WithSound/BeltSpeed/Subject28_WithSoundBeltspeed.csv]

BeltSpeed	Time
0.973	0
0.9796	0.0333
0.9748	0.0667
0.9572	0.1
0.972	0.1333
0.9693	0.1667
0.9884	0.2
0.9905	0.2333
0.9798	0.2667
0.9699	0.3
0.975	0.3333
0.9936	0.3667
0.998	0.4
0.9899	0.4333
0.976	0.4667
0.9753	0.5
0.9832	0.5333
1.0069	0.5667
1.003	0.6
1.0053	0.6333
0.964	0.6667
0.9729	0.7
0.9967	0.7333
1.0133	0.7667
1.0163	0.8
0.9976	0.8333
0.9802	0.8667
0.9851	0.9
1.0147	0.9333
1.0096	0.9667
0.999	1
0.9964	1.0333
0.999	1.0667
1.015	1.1
1.0212	1.1333
1.0177	1.1667
0.9947	1.2
0.9922	1.2333
1.0099	1.2667
1.026	1.3
1.0308	1.3333
1.0082	1.3667
0.9933	1.4
0.9917	1.4333
1.024	1.4667
1.0251	1.5
1.0073	1.5333
1.0097	1.5667
1.0139	1.6
1.0113	1.6333
1.0105	1.6667
1.0085	1.7
1.0088	1.7333
1.019	1.7667
0.9977	1.8
1.0131	1.8333
1.0041	1.8667
1.0178	1.9
1.0282	1.9333
1.0159	1.9667
1.0132	2
1.0152	2.0333
1.0289	2.0667
1.0252	2.1
1.017	2.1333
1.0089	2.1667
1.0154	2.2
1.0299	2.2333
1.0209	2.2667
1.0239	2.3
0.9874	2.3333
1.02	2.3667
1.0293	2.4
1.0168	2.4333
1.0247	2.4667
1.0216	2.5
1.0313	2.5333
1.0272	2.5667
1.0162	2.6
1.0149	2.6333
1.0228	2.6667
1.0278	2.7
1.0226	2.7333
1.0089	2.7667
1.0047	2.8
1.0192	2.8333
1.02	2.8667
1.0156	2.9
0.9877	2.9333
1.0101	2.9667
1.0129	3
1.0125	3.0333
1.0037	3.0667
0.9833	3.1
1.0023	3.1333
1.011	3.1667
1.0009	3.2
0.9895	3.2333
0.9922	3.2667
1.0047	3.3
1.0035	3.3333
0.9928	3.3667
0.9757	3.4
1.0017	3.4333
0.9803	3.4667
0.9938	3.5
0.9764	3.5333
0.9807	3.5667
0.984	3.6
0.978	3.6333
0.9803	3.6667
0.9739	3.7
0.9749	3.7333
0.9746	3.7667
0.9673	3.8
0.9682	3.8333
0.9649	3.8667
0.9612	3.9
0.9622	3.9333
0.9498	3.9667
0.9544	4
0.9527	4.0333
0.9373	4.0667
0.9397	4.1
0.9355	4.1333
0.9361	4.1667
0.9367	4.2
0.9401	4.2333
0.9295	4.2667
0.9284	4.3
0.928	4.3333
0.9255	4.3667
0.9252	4.4
0.9123	4.4333
0.9166	4.4667
0.9114	4.5
0.9117	4.5333
0.9017	4.5667
0.9066	4.6
0.8847	4.6333
0.9011	4.6667
0.8959	4.7
0.8899	4.7333
0.8962	4.7667
0.8895	4.8
0.889	4.8333
0.8849	4.8667
0.8771	4.9
0.8805	4.9333
0.8767	4.9667
0.8788	5
0.8723	5.0333
0.8642	5.0667
0.8701	5.1
0.8637	5.1333
0.8665	5.1667
0.859	5.2
0.8392	5.2333
0.8605	5.2667
0.8494	5.3
0.8524	5.3333
0.8478	5.3667
0.8271	5.4
0.839	5.4333
0.8432	5.4667
0.8361	5.5
0.8344	5.5333
0.836	5.5667
0.8371	5.6
0.8358	5.6333
0.8292	5.6667
0.823	5.7
0.8249	5.7333
0.8351	5.7667
0.8143	5.8
0.8137	5.8333
0.8127	5.8667
0.8176	5.9
0.8293	5.9333
0.8271	5.9667
0.8158	6
0.8047	6.0333
0.8109	6.0667
0.8248	6.1
0.8213	6.1333
0.8199	6.1667
0.8044	6.2
0.7932	6.2333
0.8097	6.2667
0.8186	6.3
0.8085	6.3333
0.7913	6.3667
0.7998	6.4
0.7975	6.4333
0.8132	6.4667
0.8008	6.5
0.7816	6.5333
0.7875	6.5667
0.7979	6.6
0.7897	6.6333
0.7812	6.6667
0.7802	6.7
0.7879	6.7333
0.7924	6.7667
0.7882	6.8
0.7736	6.8333
0.7683	6.8667
0.7838	6.9
0.7849	6.9333
0.7778	6.9667
0.7673	7
0.7502	7.0333
0.78	7.0667
0.7772	7.1
0.7782	7.1333
0.775	7.1667
0.751	7.2
0.7444	7.2333
0.7716	7.2667
0.7731	7.3
0.7553	7.3333
0.7506	7.3667
0.7611	7.4
0.7663	7.4333
0.7616	7.4667
0.7483	7.5
0.7468	7.5333
0.7614	7.5667
0.7726	7.6
0.7442	7.6333
0.749	7.6667
0.7503	7.7
0.7663	7.7333
0.7664	7.7667
0.7589	7.8
0.7451	7.8333
0.7557	7.8667
0.7716	7.9
0.7641	7.9333
0.7539	7.9667
0.7519	8
0.7573	8.0333
0.7734	8.0667
0.7701	8.1
0.7599	8.1333
0.7414	8.1667
0.7622	8.2
0.7531	8.2333
0.7819	8.2667
0.7611	8.3
0.7465	8.3333
0.7467	8.3667
0.7726	8.4
0.7637	8.4333
0.7557	8.4667
0.7562	8.5
0.7689	8.5333
0.7774	8.5667
0.765	8.6
0.7587	8.6333
0.7658	8.6667
0.7808	8.7
0.7764	8.7333
0.7665	8.7667
0.7583	8.8
0.7761	8.8333
0.7762	8.8667
0.7815	8.9
0.7698	8.9333
0.7567	8.9667
0.7714	9
0.7882	9.0333
0.7811	9.0667
0.7758	9.1
0.7601	9.1333
0.7649	9.1667
0.7824	9.2
0.801	9.2333
0.788	9.2667
0.7728	9.3
0.7661	9.3333
0.7896	9.3667
0.797	9.4
0.7901	9.4333
0.7693	9.4667
0.7945	9.5
0.8012	9.5333
0.7962	9.5667
0.7819	9.6
0.7847	9.6333
0.8042	9.6667
0.8091	9.7
0.7931	9.7333
0.7898	9.7667
0.8024	9.8
0.8181	9.8333
0.8073	9.8667
0.7949	9.9
0.7971	9.9333
0.8106	9.9667
0.8229	10
0.8192	10.0333
0.7952	10.0667
0.7871	10.1
0.8069	10.1333
0.8237	10.1667
0.8289	10.2
0.8171	10.2333
0.7985	10.2667
0.7889	10.3
0.8145	10.3333
0.8314	10.3667
0.8115	10.4
0.8156	10.4333
0.8203	10.4667
0.8205	10.5
0.8175	10.5333
0.8138	10.5667
0.8137	10.6
0.8353	10.6333
0.8136	10.6667
0.8284	10.7
0.8168	10.7333
0.8218	10.7667
0.8439	10.8
0.842	10.8333
0.8273	10.8667
0.8286	10.9
0.8334	10.9333
0.8573	10.9667
0.8531	11
0.8409	11.0333
0.8326	11.0667
0.842	11.1
0.8627	11.1333
0.8636	11.1667
0.8526	11.2
0.8371	11.2333
0.8492	11.2667
0.8578	11.3
0.8818	11.3333
0.8517	11.3667
0.8493	11.4
0.8581	11.4333
0.8596	11.4667
0.8571	11.5
0.8556	11.5333
0.8567	11.5667
0.8668	11.6
0.8674	11.6333
0.8624	11.6667
0.8604	11.7
0.862	11.7333
0.8748	11.7667
0.8712	11.8
0.876	11.8333
0.8486	11.8667
0.8759	11.9
0.8822	11.9333
0.8759	11.9667
0.8699	12
0.8555	12.0333
0.8601	12.0667
0.8826	12.1
0.89	12.1333
0.8794	12.1667
0.864	12.2
0.8601	12.2333
0.8831	12.2667
0.8961	12.3
0.8792	12.3333
0.8662	12.3667
0.8741	12.4
0.8912	12.4333
0.8923	12.4667
0.8624	12.5
0.8696	12.5333
0.8893	12.5667
0.886	12.6
0.8796	12.6333
0.8687	12.6667
0.8741	12.7
0.8931	12.7333
0.8907	12.7667
0.8751	12.8
0.8693	12.8333
0.8817	12.8667
0.8968	12.9
0.8889	12.9333
0.8756	12.9667
0.8674	13
0.8858	13.0333
0.892	13.0667
0.8883	13.1
0.8815	13.1333
0.866	13.1667
0.8826	13.2
0.9014	13.2333
0.8931	13.2667
0.8765	13.3
0.8739	13.3333
0.8943	13.3667
0.9013	13.4
0.8873	13.4333
0.8742	13.4667
0.8846	13.5
0.9032	13.5333
0.8917	13.5667
0.8806	13.6
0.8855	13.6333
0.8972	13.6667
0.8924	13.7
0.8959	13.7333
0.875	13.7667
0.8893	13.8
0.9011	13.8333
0.8919	13.8667
0.8891	13.9
0.8902	13.9333
0.9	13.9667
0.9044	14
0.8986	14.0333
0.8882	14.0667
0.8897	14.1
0.8988	14.1333
0.9074	14.1667
0.9004	14.2
0.902	14.2333
0.8699	14.2667
0.9002	14.3
0.9125	14.3333
0.8994	14.3667
0.8936	14.4
0.8989	14.4333
0.9155	14.4667
0.9129	14.5
0.8987	14.5333
0.8981	14.5667
0.9045	14.6
0.9194	14.6333
0.9125	14.6667
0.9071	14.7
0.8924	14.7333
0.8993	14.7667
0.9164	14.8
0.9199	14.8333
0.9167	14.8667
0.8903	14.9
0.8915	14.9333
0.906	14.9667
0.9263	15
0.927	15.0333
0.9134	15.0667
0.8938	15.1
0.8839	15.1333
0.9055	15.1667
0.9305	15.2
0.9232	15.2333
0.9034	15.2667
0.8981	15.3
0.9137	15.3333
0.9101	15.3667
0.9057	15.4
0.9092	15.4333
0.8987	15.4667
0.9099	15.5
0.9207	15.5333
0.9081	15.5667
0.911	15.6
0.913	15.6333
0.9124	15.6667
0.9295	15.7
0.9251	15.7333
0.9185	15.7667
0.912	15.8
0.9158	15.8333
0.9302	15.8667
0.9332	15.9
0.9292	15.9333
0.9155	15.9667
0.9098	16
0.9208	16.0333
0.9314	16.0667
0.9267	16.1
0.9285	16.1333
0.9042	16.1667
0.9112	16.2
0.9367	16.2333
0.9333	16.2667
0.923	16.3
0.9131	16.3333
0.9212	16.3667
0.942	16.4
0.938	16.4333
0.9225	16.4667
0.9162	16.5
0.9332	16.5333
0.941	16.5667
0.9305	16.6
0.9252	16.6333
0.9069	16.6667
0.9277	16.7
0.9443	16.7333
0.9396	16.7667
0.9359	16.8
0.9173	16.8333
0.9057	16.8667
0.9249	16.9
0.9479	16.9333
0.9403	16.9667
0.9225	17
0.9159	17.0333
0.9249	17.0667
0.9454	17.1
0.9383	17.1333
0.932	17.1667
0.9116	17.2
0.9189	17.2333
0.9464	17.2667
0.9332	17.3
0.9235	17.3333
0.915	17.3667
0.9296	17.4
0.9464	17.4333
0.9334	17.4667
0.9192	17.5
0.926	17.5333
0.9419	17.5667
0.9332	17.6
0.922	17.6333
0.9205	17.6667
0.9317	17.7
0.9389	17.7333
0.9316	17.7667
0.914	17.8
0.9094	17.8333
0.942	17.8667
0.9169	17.9
0.9198	17.9333
0.9082	17.9667
0.9155	18
0.9404	18.0333
0.9354	18.0667
0.9251	18.1
0.9077	18.1333
0.9126	18.1667
0.9364	18.2
0.9359	18.2333
0.9242	18.2667
0.9071	18.3
0.9132	18.3333
0.9376	18.3667
0.9269	18.4
0.9117	18.4333
0.9101	18.4667
0.9193	18.5
0.9164	18.5333
0.9161	18.5667
0.9066	18.6
0.9059	18.6333
0.9184	18.6667
0.9152	18.7
0.9137	18.7333
0.9016	18.7667
0.8957	18.8
0.8992	18.8333
0.9107	18.8667
0.9122	18.9
0.9094	18.9333
0.8961	18.9667
0.89	19
0.8961	19.0333
0.9107	19.0667
0.9106	19.1
0.8899	19.1333
0.8819	19.1667
0.883	19.2
0.9056	19.2333
0.9119	19.2667
0.9005	19.3
0.8821	19.3333
0.8855	19.3667
0.9124	19.4
0.9053	19.4333
0.8899	19.4667
0.8914	19.5
0.9043	19.5333
0.9034	19.5667
0.9004	19.6
0.8857	19.6333
0.8841	19.6667
0.8969	19.7
0.9082	19.7333
0.89	19.7667
0.8803	19.8
0.8716	19.8333
0.8776	19.8667
0.9037	19.9
0.9099	19.9333
0.8993	19.9667
0.8841	20
0.8671	20.0333
0.8854	20.0667
0.9105	20.1
0.9041	20.1333
0.889	20.1667
0.8756	20.2
0.89	20.2333
0.9049	20.2667
0.8921	20.3
0.8839	20.3333
0.8656	20.3667
0.9029	20.4
0.8975	20.4333
0.8854	20.4667
0.8932	20.5
0.8931	20.5333
0.8908	20.5667
0.8896	20.6
0.8797	20.6333
0.8823	20.6667
0.885	20.7
0.888	20.7333
0.8856	20.7667
0.8778	20.8
0.8725	20.8333
0.8767	20.8667
0.8819	20.9
0.8822	20.9333
0.8852	20.9667
0.8575	21
0.8609	21.0333
0.8676	21.0667
0.8783	21.1
0.8769	21.1333
0.8741	21.1667
0.8528	21.2
0.856	21.2333
0.8771	21.2667
0.8747	21.3
0.8621	21.3333
0.8509	21.3667
0.8662	21.4
0.8753	21.4333
0.8647	21.4667
0.8509	21.5
0.8555	21.5333
0.8766	21.5667
0.8559	21.6
0.8603	21.6333
0.8533	21.6667
0.8564	21.7
0.8755	21.7333
0.8808	21.7667
0.8734	21.8
0.8601	21.8333
0.8506	21.8667
0.8584	21.9
0.8793	21.9333
0.8898	21.9667
0.8723	22
0.8575	22.0333
0.8487	22.0667
0.8721	22.1
0.8828	22.1333
0.8699	22.1667
0.8645	22.2
0.857	22.2333
0.8759	22.2667
0.8788	22.3
0.8675	22.3333
0.858	22.3667
0.8764	22.4
0.89	22.4333
0.8807	22.4667
0.8662	22.5
0.866	22.5333
0.8747	22.5667
0.897	22.6
0.8898	22.6333
0.8764	22.6667
0.8665	22.7
0.8804	22.7333
0.8985	22.7667
0.906	22.8
0.8723	22.8333
0.8766	22.8667
0.8797	22.9
0.8981	22.9333
0.9082	22.9667
0.895	23
0.8797	23.0333
0.8765	23.0667
0.8954	23.1
0.9152	23.1333
0.905	23.1667
0.8904	23.2
0.8839	23.2333
0.9049	23.2667
0.9229	23.3
0.9086	23.3333
0.8929	23.3667
0.8991	23.4
0.9263	23.4333
0.9121	23.4667
0.9027	23.5
0.8987	23.5333
0.9103	23.5667
0.9371	23.6
0.9294	23.6333
0.9141	23.6667
0.9065	23.7
0.9181	23.7333
0.9415	23.7667
0.9358	23.8
0.9243	23.8333
0.9119	23.8667
0.9216	23.9
0.9431	23.9333
0.9415	23.9667
0.9457	24
0.9134	24.0333
0.9093	24.0667
0.9268	24.1
0.9462	24.1333
0.9528	24.1667
0.9395	24.2
0.92	24.2333
0.9088	24.2667
0.9333	24.3
0.9548	24.3333
0.9365	24.3667
0.9359	24.4
0.9324	24.4333
0.9291	24.4667
0.9363	24.5
0.938	24.5333
0.9364	24.5667
0.9276	24.6
0.9368	24.6333
0.9309	24.6667
0.9416	24.7
0.9338	24.7333
0.9289	24.7667
0.9397	24.8
0.9453	24.8333
0.9431	24.8667
0.9402	24.9
0.9323	24.9333
0.9341	24.9667
0.9413	25
0.9534	25.0333
0.9471	25.0667
0.9404	25.1
0.9336	25.1333
0.9372	25.1667
0.9629	25.2
0.9464	25.2333
0.9447	25.2667
0.9328	25.3
0.941	25.3333
0.9685	25.3667
0.9677	25.4
0.9449	25.4333
0.95	25.4667
0.9653	25.5
0.9607	25.5333
0.9537	25.5667
0.9554	25.6
0.9613	25.6333
0.97	25.6667
0.9623	25.7
0.9556	25.7333
0.9613	25.7667
0.9704	25.8
0.9695	25.8333
0.9557	25.8667
0.9526	25.9
0.9585	25.9333
0.9766	25.9667
0.9797	26
0.9688	26.0333
0.9588	26.0667
0.961	26.1
0.9759	26.1333
0.9891	26.1667
0.9763	26.2
0.9626	26.2333
0.9667	26.2667
0.9913	26.3
0.9868	26.3333
0.9711	26.3667
0.9847	26.4
0.9745	26.4333
0.9924	26.4667
0.9838	26.5
0.9673	26.5333
0.981	26.5667
0.9868	26.6
0.9799	26.6333
0.9814	26.6667
0.9796	26.7
0.9899	26.7333
0.9968	26.7667
0.9871	26.8
0.9847	26.8333
0.9868	26.8667
0.9988	26.9
1.0044	26.9333
0.9976	26.9667
0.9846	27
0.9911	27.0333
0.988	27.0667
1.0106	27.1
1.0031	27.1333
0.9972	27.1667
0.9902	27.2
0.9946	27.2333
1.0145	27.2667
1.014	27.3
0.9958	27.3333
0.995	27.3667
1.0058	27.4
1.0183	27.4333
1.0109	27.4667
0.9994	27.5
0.9901	27.5333
1.0068	27.5667
1.0315	27.6
0.994	27.6333
0.9959	27.6667
1.0023	27.7
1.0117	27.7333
1.0137	27.7667
0.9984	27.8
0.987	27.8333
1.007	27.8667
1.0118	27.9
1	27.9333
0.9946	27.9667
1.0016	28
1.013	28.0333
1.0075	28.0667
0.9951	28.1
0.992	28.1333
1.0005	28.1667
1.0158	28.2
1.0012	28.2333
0.9825	28.2667
0.9825	28.3
1.0029	28.3333
1.0076	28.3667
0.9988	28.4
0.9816	28.4333
0.9962	28.4667
1.0059	28.5
0.9938	28.5333
0.9871	28.5667
0.9944	28.6
1.006	28.6333
0.999	28.6667
0.9832	28.7
0.9835	28.7333
1.0082	28.7667
0.9875	28.8
0.9823	28.8333
0.9844	28.8667
0.9861	28.9
1.0086	28.9333
1.0153	28.9667
0.9892	29
0.98	29.0333
0.9884	29.0667
1.0095	29.1
1.0007	29.1333
0.9868	29.1667
0.9819	29.2
0.9955	29.2333
1.005	29.2667
0.9955	29.3
0.9797	29.3333
0.9758	29.3667
0.9954	29.4
0.9928	29.4333
0.9851	29.4667
0.9706	29.5
0.9823	29.5333
0.9934	29.5667
0.9863	29.6
0.976	29.6333
0.9805	29.6667
0.9896	29.7
0.9866	29.7333
0.9812	29.7667
0.965	29.8
0.9755	29.8333
0.9845	29.8667
0.977	29.9
0.9624	29.9333
0.9725	29.9667
0.9657	30
0.9752	30.0333
0.969	30.0667
0.9518	30.1
0.9563	30.1333
0.9671	30.1667
0.9642	30.2
0.9595	30.2333
0.9424	30.2667
0.9481	30.3
0.9637	30.3333
0.96	30.3667
0.9488	30.4
0.94	30.4333
0.9526	30.4667
0.9606	30.5
0.9528	30.5333
0.9386	30.5667
0.9449	30.6
0.9479	30.6333
0.9464	30.6667
0.9409	30.7
0.941	30.7333
0.9477	30.7667
0.9466	30.8
0.9436	30.8333
0.9371	30.8667
0.9394	30.9
0.9482	30.9333
0.9457	30.9667
0.9394	31
0.9326	31.0333
0.9373	31.0667
0.9484	31.1
0.946	31.1333
0.9386	31.1667
0.9321	31.2
0.9188	31.2333
0.9458	31.2667
0.9478	31.3
0.9336	31.3333
0.937	31.3667
0.943	31.4
0.9517	31.4333
0.9433	31.4667
0.9322	31.5
0.9355	31.5333
0.9466	31.5667
0.9547	31.6
0.9455	31.6333
0.9298	31.6667
0.9316	31.7
0.9527	31.7333
0.9504	31.7667
0.9433	31.8
0.9184	31.8333
0.9337	31.8667
0.9566	31.9
0.9411	31.9333
0.9385	31.9667
0.9397	32
0.9498	32.0333
0.9618	32.0667
0.9528	32.1
0.9394	32.1333
0.9359	32.1667
0.9524	32.2
0.963	32.2333
0.9517	32.2667
0.9363	32.3
0.9368	32.3333
0.9694	32.3667
0.9439	32.4
0.9436	32.4333
0.9399	32.4667
0.9526	32.5
0.9654	32.5333
0.9578	32.5667
0.9411	32.6
0.9435	32.6333
0.9604	32.6667
0.96	32.7
0.9476	32.7333
0.9401	32.7667
0.9506	32.8
0.9643	32.8333
0.9564	32.8667
0.942	32.9
0.9387	32.9333
0.9589	32.9667
0.9661	33
0.9403	33.0333
0.9367	33.0667
0.9445	33.1
0.9558	33.1333
0.9605	33.1667
0.9465	33.2
0.93	33.2333
0.938	33.2667
0.9599	33.3
0.9527	33.3333
0.9357	33.3667
0.9389	33.4
0.9497	33.4333
0.9475	33.4667
0.9365	33.5
0.9308	33.5333
0.9516	33.5667
0.9388	33.6
0.9412	33.6333
0.9295	33.6667
0.9261	33.7
0.946	33.7333
0.9503	33.7667
0.9367	33.8
0.9322	33.8333
0.9393	33.8667
0.9574	33.9
0.9507	33.9333
0.9353	33.9667
0.9348	34
0.9519	34.0333
0.9588	34.0667
0.9461	34.1
0.9346	34.1333
0.9391	34.1667
0.9602	34.2
0.9534	34.2333
0.9407	34.2667
0.9306	34.3
0.9353	34.3333
0.9697	34.3667
0.9671	34.4
0.949	34.4333
0.9403	34.4667
0.9517	34.5
0.9747	34.5333
0.9661	34.5667
0.9484	34.6
0.9483	34.6333
0.9666	34.6667
0.9642	34.7
0.9551	34.7333
0.9598	34.7667
0.946	34.8
0.9675	34.8333
0.9736	34.8667
0.9523	34.9
0.9563	34.9333
0.9631	34.9667
0.976	35
0.9705	35.0333
0.9557	35.0667
0.9565	35.1
0.965	35.1333
0.9835	35.1667
0.9753	35.2
0.9622	35.2333
0.9572	35.2667
0.9777	35.3
0.9908	35.3333
0.9754	35.3667
0.965	35.4
0.9609	35.4333
0.9925	35.4667
0.9835	35.5
0.9764	35.5333
0.9785	35.5667
0.9894	35.6
1.0015	35.6333
0.9879	35.6667
0.9793	35.7
0.9857	35.7333
1.002	35.7667
1.0002	35.8
0.9889	35.8333
0.9826	35.8667
0.9924	35.9
1.0067	35.9333
1.0065	35.9667
0.9762	36
0.9881	36.0333
0.9968	36.0667
1.011	36.1
1.0069	36.1333
0.9915	36.1667
0.9787	36.2
0.9923	36.2333
1.0178	36.2667
1.0116	36.3
0.9919	36.3333
0.9927	36.3667
1.0115	36.4
1.0142	36.4333
1.0042	36.4667
0.9977	36.5
1.0061	36.5333
1.0237	36.5667
1.007	36.6
0.9956	36.6333
1.0012	36.6667
1.0085	36.7
1.0357	36.7333
1.0237	36.7667
1.0065	36.8
1.0077	36.8333
1.0291	36.8667
1.0285	36.9
1.016	36.9333
1.015	36.9667
1.0249	37
1.0427	37.0333
1.0343	37.0667
1.0212	37.1
1.017	37.1333
1.0273	37.1667
1.0378	37.2
1.0435	37.2333
1.0232	37.2667
1.0237	37.3
1.0285	37.3333
1.0247	37.3667
1.0444	37.4
1.0513	37.4333
1.0449	37.4667
1.0387	37.5
1.0352	37.5333
1.0393	37.5667
1.0544	37.6
1.0656	37.6333
1.0555	37.6667
1.0431	37.7
1.047	37.7333
1.0511	37.7667
1.0722	37.8
1.0689	37.8333
1.0589	37.8667
1.057	37.9
1.067	37.9333
1.0855	37.9667
1.0809	38
1.0706	38.0333
1.066	38.0667
1.0698	38.1
1.0885	38.1333
1.1051	38.1667
1.0938	38.2
1.0798	38.2333
1.0759	38.2667
1.0961	38.3
1.1174	38.3333
1.0897	38.3667
1.0842	38.4
1.0929	38.4333
1.1181	38.4667
1.1127	38.5
1.0988	38.5333
1.1012	38.5667
1.111	38.6
1.1278	38.6333
1.1198	38.6667
1.1196	38.7
1.1097	38.7333
1.1153	38.7667
1.1204	38.8
1.1456	38.8333
1.1409	38.8667
1.1396	38.9
1.1159	38.9333
1.1137	38.9667
1.1305	39
1.1569	39.0333
1.1691	39.0667
1.1525	39.1
1.1362	39.1333
1.1252	39.1667
1.1466	39.2
1.1712	39.2333
1.1689	39.2667
1.1494	39.3
1.1533	39.3333
1.1683	39.3667
1.1745	39.4
1.1682	39.4333
1.1715	39.4667
1.1575	39.5
1.1626	39.5333
1.1901	39.5667
1.19	39.6
1.1881	39.6333
1.1884	39.6667
1.1861	39.7
1.1972	39.7333
1.2095	39.7667
1.2007	39.8
1.2026	39.8333
1.2018	39.8667
1.2108	39.9
1.2288	39.9333
1.2217	39.9667
1.2174	40
1.2118	40.0333
1.2223	40.0667
1.2287	40.1
1.229	40.1333
1.2326	40.1667
1.2213	40.2
1.2272	40.2333
1.239	40.2667
1.2484	40.3
1.2346	40.3333
1.2288	40.3667
1.2346	40.4
1.2522	40.4333
1.2481	40.4667
1.2353	40.5
1.2357	40.5333
1.2381	40.5667
1.2574	40.6
1.2631	40.6333
1.2408	40.6667
1.2294	40.7
1.2369	40.7333
1.2584	40.7667
1.2689	40.8
1.2567	40.8333
1.2419	40.8667
1.2295	40.9
1.2419	40.9333
1.2691	40.9667
1.2721	41
1.2544	41.0333
1.2402	41.0667
1.2462	41.1
1.2697	41.1333
1.2631	41.1667
1.259	41.2
1.2416	41.2333
1.2491	41.2667
1.2644	41.3
1.2592	41.3333
1.2439	41.3667
1.2495	41.4
1.2681	41.4333
1.2596	41.4667
1.2574	41.5
1.2404	41.5333
1.2413	41.5667
1.252	41.6
1.2618	41.6333
1.255	41.6667
1.2416	41.7
1.2326	41.7333
1.2453	41.7667
1.2557	41.8
1.2584	41.8333
1.2342	41.8667
1.2249	41.9
1.2322	41.9333
1.2507	41.9667
1.2568	42
1.2449	42.0333
1.2289	42.0667
1.2163	42.1
1.232	42.1333
1.2565	42.1667
1.2549	42.2
1.2383	42.2333
1.2219	42.2667
1.2221	42.3
1.2505	42.3333
1.2481	42.3667
1.2361	42.4
1.2256	42.4333
1.2251	42.4667
1.242	42.5
1.232	42.5333
1.2385	42.5667
1.2249	42.6
1.2225	42.6333
1.232	42.6667
1.2358	42.7
1.2299	42.7333
1.2241	42.7667
1.2111	42.8
1.2184	42.8333
1.2259	42.8667
1.2312	42.9
1.2252	42.9333
1.2093	42.9667
1.204	43
1.2097	43.0333
1.2239	43.0667
1.2158	43.1
1.2143	43.1333
1.2016	43.1667
1.2077	43.2
1.2242	43.2333
1.2145	43.2667
1.2114	43.3
1.1966	43.3333
1.204	43.3667
1.2211	43.4
1.2166	43.4333
1.209	43.4667
1.1915	43.5
1.1978	43.5333
1.2161	43.5667
1.2132	43.6
1.208	43.6333
1.1815	43.6667
1.1795	43.7
1.1981	43.7333
1.219	43.7667
1.2152	43.8
1.2011	43.8333
1.181	43.8667
1.1751	43.9
1.1994	43.9333
1.2161	43.9667
1.2053	44
1.1887	44.0333
1.1806	44.0667
1.1951	44.1
1.2039	44.1333
1.1972	44.1667
1.1968	44.2
1.1614	44.2333
1.1771	44.2667
1.1907	44.3
1.2037	44.3333
1.1981	44.3667
1.1847	44.4
1.1635	44.4333
1.1568	44.4667
1.1869	44.5
1.2021	44.5333
1.191	44.5667
1.1732	44.6
1.1624	44.6333
1.18	44.6667
1.1962	44.7
1.1881	44.7333
1.177	44.7667
1.163	44.8
1.1671	44.8333
1.1901	44.8667
1.1811	44.9
1.1803	44.9333
1.1613	44.9667
1.1669	45
1.1825	45.0333
1.1944	45.0667
1.1837	45.1
1.1673	45.1333
1.1557	45.1667
1.1726	45.2
1.1928	45.2333
1.1844	45.2667
1.177	45.3
1.1568	45.3333
1.1565	45.3667
1.1904	45.4
1.1779	45.4333
1.178	45.4667
1.1572	45.5
1.1554	45.5333
1.1747	45.5667
1.1903	45.6
1.1837	45.6333
1.1713	45.6667
1.1518	45.7
1.147	45.7333
1.1718	45.7667
1.1911	45.8
1.184	45.8333
1.1709	45.8667
1.1537	45.9
1.1568	45.9333
1.1858	45.9667
1.1844	46
1.1706	46.0333
1.1607	46.0667
1.1539	46.1
1.1818	46.1333
1.2061	46.1667
1.1929	46.2
1.1746	46.2333
1.1581	46.2667
1.1727	46.3
1.1993	46.3333
1.195	46.3667
1.1741	46.4
1.1734	46.4333
1.1744	46.4667
1.1727	46.5
1.1821	46.5333
1.1856	46.5667
1.1568	46.6
1.1676	46.6333
1.174	46.6667
1.1823	46.7
1.178	46.7333
1.1584	46.7667
1.158	46.8
1.1791	46.8333
1.176	46.8667
1.1694	46.9
1.1551	46.9333
1.1631	46.9667
1.183	47
1.1791	47.0333
1.1663	47.0667
1.1523	47.1
1.1602	47.1333
1.179	47.1667
1.172	47.2
1.1663	47.2333
1.1508	47.2667
1.1618	47.3
1.1863	47.3333
1.1769	47.3667
1.1622	47.4
1.1543	47.4333
1.1689	47.4667
1.1834	47.5
1.1756	47.5333
1.16	47.5667
1.1569	47.6
1.1691	47.6333
1.1769	47.6667
1.1725	47.7
1.1594	47.7333
1.1394	47.7667
1.1529	47.8
1.1675	47.8333
1.1783	47.8667
1.1661	47.9
1.1499	47.9333
1.1329	47.9667
1.1488	48
1.1747	48.0333
1.1691	48.0667
1.1547	48.1
1.1433	48.1333
1.1503	48.1667
1.1677	48.2
1.1644	48.2333
1.1514	48.2667
1.1368	48.3
1.1539	48.3333
1.159	48.3667
1.1502	48.4
1.1339	48.4333
1.1434	48.4667
1.1641	48.5
1.1612	48.5333
1.1474	48.5667
1.1309	48.6
1.1394	48.6333
1.1644	48.6667
1.1534	48.7
1.1349	48.7333
1.1351	48.7667
1.151	48.8
1.1525	48.8333
1.1363	48.8667
1.1392	48.9
1.1325	48.9333
1.145	48.9667
1.1403	49
1.1339	49.0333
1.1324	49.0667
1.1423	49.1
1.1445	49.1333
1.1385	49.1667
1.1293	49.2
1.1289	49.2333
1.1407	49.2667
1.1443	49.3
1.1379	49.3333
1.1245	49.3667
1.1303	49.4
1.1446	49.4333
1.1398	49.4667
1.1405	49.5
1.1132	49.5333
1.129	49.5667
1.1415	49.6
1.1376	49.6333
1.133	49.6667
1.1316	49.7
1.1441	49.7333
1.1442	49.7667
1.1355	49.8
1.1329	49.8333
1.1378	49.8667
1.1507	49.9
1.1458	49.9333
1.1353	49.9667
1.1265	50
1.1359	50.0333
1.1527	50.0667
1.1374	50.1
1.1409	50.1333
1.1129	50.1667
1.1352	50.2
1.1567	50.2333
1.1447	50.2667
1.1304	50.3
1.1191	50.3333
1.1395	50.3667
1.1587	50.4
1.1462	50.4333
1.1293	50.4667
1.1325	50.5
1.1505	50.5333
1.1411	50.5667
1.1331	50.6
1.1393	50.6333
1.1339	50.6667
1.1501	50.7
1.1426	50.7333
1.1367	50.7667
1.1423	50.8
1.1529	50.8333
1.1456	50.8667
1.1393	50.9
1.1392	50.9333
1.1444	50.9667
1.1575	51
1.153	51.0333
1.143	51.0667
1.1365	51.1
1.1466	51.1333
1.1626	51.1667
1.1527	51.2
1.1405	51.2333
1.1337	51.2667
1.1373	51.3
1.1693	51.3333
1.1626	51.3667
1.1474	51.4
1.137	51.4333
1.1479	51.4667
1.1734	51.5
1.1686	51.5333
1.149	51.5667
1.1431	51.6
1.1607	51.6333
1.1643	51.6667
1.1552	51.7
1.1489	51.7333
1.1592	51.7667
1.1575	51.8
1.1602	51.8333
1.1553	51.8667
1.1517	51.9
1.1672	51.9333
1.164	51.9667
1.1609	52
1.1568	52.0333
1.1578	52.0667
1.1639	52.1
1.1731	52.1333
1.1672	52.1667
1.1614	52.2
1.1606	52.2333
1.1685	52.2667
1.1782	52.3
1.174	52.3333
1.1547	52.3667
1.1539	52.4
1.1744	52.4333
1.1714	52.4667
1.1764	52.5
1.1781	52.5333
1.176	52.5667
1.1749	52.6
1.1758	52.6333
1.1819	52.6667
1.1766	52.7
1.1787	52.7333
1.1795	52.7667
1.1847	52.8
1.1828	52.8333
1.1775	52.8667
1.1788	52.9
1.1837	52.9333
1.1831	52.9667
1.1685	53
1.1715	53.0333
1.1764	53.0667
1.1923	53.1
1.2016	53.1333
1.1916	53.1667
1.1762	53.2
1.1725	53.2333
1.1906	53.2667
1.2095	53.3
1.1969	53.3333
1.1798	53.3667
1.1791	53.4
1.2039	53.4333
1.2004	53.4667
1.1859	53.5
1.186	53.5333
1.1902	53.5667
1.2032	53.6
1.1935	53.6333
1.1919	53.6667
1.1924	53.7
1.2088	53.7333
1.2051	53.7667
1.1931	53.8
1.1958	53.8333
1.2011	53.8667
1.2149	53.9
1.2077	53.9333
1.1951	53.9667
1.1951	54
1.2041	54.0333
1.217	54.0667
1.2093	54.1
1.1891	54.1333
1.1861	54.1667
1.1973	54.2
1.2198	54.2333
1.223	54.2667
1.2002	54.3
1.1867	54.3333
1.1945	54.3667
1.216	54.4
1.203	54.4333
1.1972	54.4667
1.2003	54.5
1.2086	54.5333
1.2097	54.5667
1.1976	54.6
1.1902	54.6333
1.2054	54.6667
1.2009	54.7
1.2024	54.7333
1.1828	54.7667
1.1924	54.8
1.2027	54.8333
1.1973	54.8667
1.1916	54.9
1.1775	54.9333
1.1877	54.9667
1.2022	55
1.1951	55.0333
1.183	55.0667
1.1782	55.1
1.1874	55.1333
1.1984	55.1667
1.1913	55.2
1.1766	55.2333
1.1655	55.2667
1.1766	55.3
1.19	55.3333
1.1785	55.3667
1.1707	55.4
1.178	55.4333
1.1846	55.4667
1.1767	55.5
1.1636	55.5333
1.1678	55.5667
1.1755	55.6
1.1753	55.6333
1.1656	55.6667
1.1522	55.7
1.1601	55.7333
1.1679	55.7667
1.1632	55.8
1.1579	55.8333
1.1331	55.8667
1.1566	55.9
1.1541	55.9333
1.1578	55.9667
1.1413	56
1.1356	56.0333
1.1507	56.0667
1.1509	56.1
1.1474	56.1333
1.1313	56.1667
1.1307	56.2
1.1433	56.2333
1.1446	56.2667
1.1334	56.3
1.1168	56.3333
1.1235	56.3667
1.1406	56.4
1.1391	56.4333
1.1131	56.4667
1.1045	56.5
1.1222	56.5333
1.1266	56.5667
1.1242	56.6
1.1094	56.6333
1.1073	56.6667
1.1278	56.7
1.1153	56.7333
1.1071	56.7667
1.1074	56.8
1.1188	56.8333
1.1167	56.8667
1.1091	56.9
1.0948	56.9333
1.1024	56.9667
1.1199	57
1.0937	57.0333
1.0933	57.0667
1.086	57.1
1.1003	57.1333
1.1203	57.1667
1.1098	57.2
1.0961	57.2333
1.0806	57.2667
1.1017	57.3
1.1113	57.3333
1.1011	57.3667
1.0872	57.4
1.0899	57.4333
1.1077	57.4667
1.1001	57.5
1.0934	57.5333
1.0772	57.5667
1.094	57.6
1.0962	57.6333
1.0865	57.6667
1.0769	57.7
1.0788	57.7333
1.0972	57.7667
1.0896	57.8
1.0839	57.8333
1.0676	57.8667
1.0733	57.9
1.0901	57.9333
1.091	57.9667
1.0768	58
1.0653	58.0333
1.0747	58.0667
1.0873	58.1
1.0806	58.1333
1.084	58.1667
1.0473	58.2
1.0603	58.2333
1.0786	58.2667
1.0754	58.3
1.0717	58.3333
1.0526	58.3667
1.055	58.4
1.0815	58.4333
1.075	58.4667
1.0642	58.5
1.0668	58.5333
1.0717	58.5667
1.0736	58.6
1.0702	58.6333
1.0599	58.6667
1.0633	58.7
1.0724	58.7333
1.0694	58.7667
1.0657	58.8
1.0481	58.8333
1.0572	58.8667
1.0715	58.9
1.0685	58.9333
1.0641	58.9667
1.0475	59
1.06	59.0333
1.0758	59.0667
1.0684	59.1
1.0593	59.1333
1.0516	59.1667
1.0613	59.2
1.0785	59.2333
1.074	59.2667
1.0582	59.3
1.0482	59.3333
1.0681	59.3667
1.0745	59.4
1.0641	59.4333
1.0512	59.4667
1.0543	59.5
1.0798	59.5333
1.0912	59.5667
1.0705	59.6
1.0552	59.6333
1.0653	59.6667
1.0875	59.7
1.0786	59.7333
1.0671	59.7667
1.0665	59.8
1.0759	59.8333
1.0927	59.8667
1.0813	59.9
1.0671	59.9333
1.0707	59.9667
1.0776	60
1.0855	60.0333
1.0884	60.0667
1.0671	60.1
1.0693	60.1333
1.0815	60.1667
1.0938	60.2
1.0904	60.2333
1.0776	60.2667
1.0657	60.3
1.0788	60.3333
1.1023	60.3667
1.0946	60.4
1.078	60.4333
1.0777	60.4667
1.0928	60.5
1.1061	60.5333
1.0807	60.5667
1.0755	60.6
1.0841	60.6333
1.0976	60.6667
1.1059	60.7
1.0927	60.7333
1.076	60.7667
1.089	60.8
1.106	60.8333
1.0947	60.8667
1.0983	60.9
1.0991	60.9333
1.1057	60.9667
1.1032	61
1.1013	61.0333
1.1008	61.0667
1.1023	61.1
1.1171	61.1333
1.0921	61.1667
1.1038	61.2
1.1011	61.2333
1.1118	61.2667
1.1209	61.3
1.1127	61.3333
1.1101	61.3667
1.1073	61.4
1.1157	61.4333
1.1297	61.4667
1.1206	61.5
1.113	61.5333
1.1145	61.5667
1.1277	61.6
1.133	61.6333
1.1203	61.6667
1.1139	61.7
1.1131	61.7333
1.1355	61.7667
1.1291	61.8
1.1321	61.8333
1.1325	61.8667
1.1358	61.9
1.1442	61.9333
1.138	61.9667
1.1403	62
1.139	62.0333
1.1471	62.0667
1.1537	62.1
1.1483	62.1333
1.1463	62.1667
1.1461	62.2
1.1521	62.2333
1.1698	62.2667
1.1484	62.3
1.144	62.3333
1.1501	62.3667
1.1557	62.4
1.182	62.4333
1.1794	62.4667
1.1736	62.5
1.1582	62.5333
1.1589	62.5667
1.1674	62.6
1.1921	62.6333
1.1959	62.6667
1.1824	62.7
1.168	62.7333
1.1609	62.7667
1.1867	62.8
1.2098	62.8333
1.1824	62.8667
1.1776	62.9
1.1676	62.9333
1.1861	62.9667
1.2105	63
1.2075	63.0333
1.1997	63.0667
1.1825	63.1
1.1869	63.1333
1.2015	63.1667
1.2244	63.2
1.214	63.2333
1.2005	63.2667
1.191	63.3
1.215	63.3333
1.2258	63.3667
1.2109	63.4
1.2062	63.4333
1.2054	63.4667
1.2262	63.5
1.2254	63.5333
1.2177	63.5667
1.2238	63.6
1.2266	63.6333
1.2402	63.6667
1.2273	63.7
1.2265	63.7333
1.2283	63.7667
1.2433	63.8
1.2411	63.8333
1.2364	63.8667
1.2245	63.9
1.2272	63.9333
1.2347	63.9667
1.2506	64
1.2365	64.0333
1.2327	64.0667
1.215	64.1
1.2303	64.1333
1.2469	64.1667
1.2551	64.2
1.2438	64.2333
1.224	64.2667
1.2137	64.3
1.236	64.3333
1.255	64.3667
1.241	64.4
1.2259	64.4333
1.2243	64.4667
1.2449	64.5
1.2401	64.5333
1.236	64.5667
1.2222	64.6
1.2195	64.6333
1.228	64.6667
1.2368	64.7
1.2362	64.7333
1.2333	64.7667
1.2192	64.8
1.2192	64.8333
1.2336	64.8667
1.235	64.9
1.231	64.9333
1.2174	64.9667
1.2111	65
1.2185	65.0333
1.2344	65.0667
1.2318	65.1
1.2246	65.1333
1.2175	65.1667
1.1881	65.2
1.2218	65.2333
1.2286	65.2667
1.2252	65.3
1.2203	65.3333
1.2239	65.3667
1.2299	65.4
1.2229	65.4333
1.2168	65.4667
1.2171	65.5
1.2186	65.5333
1.2296	65.5667
1.225	65.6
1.2226	65.6333
1.2091	65.6667
1.2158	65.7
1.2219	65.7333
1.2199	65.7667
1.2188	65.8
1.202	65.8333
1.1981	65.8667
1.2158	65.9
1.2326	65.9333
1.2217	65.9667
1.2143	66
1.1931	66.0333
1.1949	66.0667
1.2122	66.1
1.2337	66.1333
1.2266	66.1667
1.21	66.2
1.1944	66.2333
1.1973	66.2667
1.2334	66.3
1.2165	66.3333
1.1971	66.3667
1.2029	66.4
1.2082	66.4333
1.2148	66.4667
1.2051	66.5
1.1989	66.5333
1.2003	66.5667
1.2119	66.6
[truncated: 7,002 more rows]
