# Supplementary material for: Auditory feedback effect on temporal patterns during self-pacing treadmill walking
Source: PLoS One. 2025 Nov 4;20(11):e0335971. doi: 10.1371/journal.pone.0335971 (PMC12585087; doi:10.1371/journal.pone.0335971)
Supplement: S2 File — This file archive contains gait events from the two test conditions (no sound and with sound) for all included participants, as well as the validation data for the accelerometer-based gait event detection algorithm. All data files are in CSV format. A readme file is included with the details of the file format and contents. (ZIP) [file pone.0335971.s003.zip › TreadmillSoundsData/TestConditions/WithSound/BeltSpeed/Subject29_WithSoundBeltspeed.csv]

BeltSpeed	Time
1.4181	0
1.425	0.0333
1.4428	0.0667
1.4388	0.1
1.4312	0.1333
1.4172	0.1667
1.4313	0.2
1.4383	0.2333
1.4366	0.2667
1.4268	0.3
1.4326	0.3333
1.4453	0.3667
1.4445	0.4
1.4374	0.4333
1.4296	0.4667
1.434	0.5
1.4532	0.5333
1.4505	0.5667
1.4446	0.6
1.4336	0.6333
1.4354	0.6667
1.4543	0.7
1.4588	0.7333
1.4421	0.7667
1.4433	0.8
1.4295	0.8333
1.4515	0.8667
1.4746	0.9
1.4646	0.9333
1.4475	0.9667
1.44	1
1.4497	1.0333
1.4739	1.0667
1.477	1.1
1.4673	1.1333
1.4511	1.1667
1.4473	1.2
1.4597	1.2333
1.4838	1.2667
1.4782	1.3
1.4726	1.3333
1.4546	1.3667
1.4556	1.4
1.4733	1.4333
1.492	1.4667
1.4852	1.5
1.4717	1.5333
1.4565	1.5667
1.4633	1.6
1.4892	1.6333
1.498	1.6667
1.4881	1.7
1.4688	1.7333
1.4597	1.7667
1.464	1.8
1.47	1.8333
1.5044	1.8667
1.4879	1.9
1.4834	1.9333
1.4644	1.9667
1.4697	2
1.4875	2.0333
1.4774	2.0667
1.4818	2.1
1.481	2.1333
1.4811	2.1667
1.49	2.2
1.4922	2.2333
1.4883	2.2667
1.483	2.3
1.4842	2.3333
1.4741	2.3667
1.4944	2.4
1.4929	2.4333
1.4953	2.4667
1.4888	2.5
1.4854	2.5333
1.4902	2.5667
1.5014	2.6
1.4954	2.6333
1.4987	2.6667
1.4894	2.7
1.4903	2.7333
1.4903	2.7667
1.4949	2.8
1.4997	2.8333
1.4957	2.8667
1.48	2.9
1.4923	2.9333
1.4951	2.9667
1.5102	3
1.5037	3.0333
1.4895	3.0667
1.4853	3.1
1.4963	3.1333
1.5171	3.1667
1.5079	3.2
1.4941	3.2333
1.4906	3.2667
1.5081	3.3
1.5122	3.3333
1.5023	3.3667
1.4857	3.4
1.4919	3.4333
1.5047	3.4667
1.5215	3.5
1.5172	3.5333
1.4962	3.5667
1.4881	3.6
1.4954	3.6333
1.5197	3.6667
1.5209	3.7
1.5111	3.7333
1.4951	3.7667
1.494	3.8
1.5173	3.8333
1.5253	3.8667
1.5076	3.9
1.4912	3.9333
1.4932	3.9667
1.5336	4
1.5157	4.0333
1.5123	4.0667
1.5091	4.1
1.5278	4.1333
1.5302	4.1667
1.5154	4.2
1.5166	4.2333
1.5234	4.2667
1.5303	4.3
1.5243	4.3333
1.5138	4.3667
1.5182	4.4
1.5324	4.4333
1.5215	4.4667
1.5122	4.5
1.5123	4.5333
1.5236	4.5667
1.5471	4.6
1.538	4.6333
1.528	4.6667
1.5119	4.7
1.5175	4.7333
1.5371	4.7667
1.5544	4.8
1.5431	4.8333
1.5245	4.8667
1.5202	4.9
1.5447	4.9333
1.5538	4.9667
1.5213	5
1.5255	5.0333
1.534	5.0667
1.5549	5.1
1.555	5.1333
1.5392	5.1667
1.5264	5.2
1.5298	5.2333
1.5531	5.2667
1.5625	5.3
1.549	5.3333
1.5336	5.3667
1.5362	5.4
1.5578	5.4333
1.5545	5.4667
1.5507	5.5
1.52	5.5333
1.5341	5.5667
1.5483	5.6
1.5681	5.6333
1.5604	5.6667
1.5434	5.7
1.5255	5.7333
1.5199	5.7667
1.5504	5.8
1.5669	5.8333
1.5519	5.8667
1.5371	5.9
1.533	5.9333
1.5378	5.9667
1.5367	6
1.5488	6.0333
1.5298	6.0667
1.5463	6.1
1.5307	6.1333
1.5395	6.1667
1.5391	6.2
1.5365	6.2333
1.5364	6.2667
1.5273	6.3
1.5279	6.3333
1.5305	6.3667
1.5376	6.4
1.5348	6.4333
1.5352	6.4667
1.5213	6.5
1.5245	6.5333
1.5226	6.5667
1.5225	6.6
1.5312	6.6333
1.533	6.6667
1.5236	6.7
1.5257	6.7333
1.5222	6.7667
1.5297	6.8
1.5233	6.8333
1.5245	6.8667
1.524	6.9
1.5298	6.9333
1.5317	6.9667
1.5272	7
1.523	7.0333
1.5235	7.0667
1.5159	7.1
1.5247	7.1333
1.5305	7.1667
1.5212	7.2
1.5295	7.2333
1.52	7.2667
1.52	7.3
1.5189	7.3333
1.5204	7.3667
1.519	7.4
1.5199	7.4333
1.5191	7.4667
1.5208	7.5
1.5198	7.5333
1.5205	7.5667
1.5199	7.6
1.5055	7.6333
1.509	7.6667
1.5149	7.7
1.5237	7.7333
1.5243	7.7667
1.511	7.8
1.5048	7.8333
1.5071	7.8667
1.5211	7.9
1.5311	7.9333
1.5171	7.9667
1.5046	8
1.5074	8.0333
1.5243	8.0667
1.5282	8.1
1.5117	8.1333
1.4942	8.1667
1.514	8.2
1.5307	8.2333
1.5405	8.2667
1.5187	8.3
1.501	8.3333
1.4977	8.3667
1.5276	8.4
1.5396	8.4333
1.526	8.4667
1.5118	8.5
1.5107	8.5333
1.5272	8.5667
1.5406	8.6
1.5343	8.6333
1.5203	8.6667
1.4972	8.7
1.5177	8.7333
1.5337	8.7667
1.558	8.8
1.5398	8.8333
1.5237	8.8667
1.5044	8.9
1.5068	8.9333
1.5366	8.9667
1.5511	9
1.5324	9.0333
1.5279	9.0667
1.5139	9.1
1.516	9.1333
1.5325	9.1667
1.5316	9.2
1.5507	9.2333
1.5286	9.2667
1.5243	9.3
1.5285	9.3333
1.5404	9.3667
1.535	9.4
1.5313	9.4333
1.5276	9.4667
1.53	9.5
1.5392	9.5333
1.5529	9.5667
1.5476	9.6
1.5435	9.6333
1.5309	9.6667
1.5324	9.7
1.5387	9.7333
1.5609	9.7667
1.5576	9.8
1.5556	9.8333
1.5351	9.8667
1.5441	9.9
1.5647	9.9333
1.5673	9.9667
1.552	10
1.5496	10.0333
1.5571	10.0667
1.5729	10.1
1.5657	10.1333
1.5548	10.1667
1.5527	10.2
1.5488	10.2333
1.5758	10.2667
1.5698	10.3
1.5691	10.3333
1.5626	10.3667
1.5608	10.4
1.5773	10.4333
1.5852	10.4667
1.5795	10.5
1.5728	10.5333
1.5715	10.5667
1.5744	10.6
1.5952	10.6333
1.5946	10.6667
1.5908	10.7
1.5727	10.7333
1.5604	10.7667
1.5871	10.8
1.6101	10.8333
1.6047	10.8667
1.5829	10.9
1.5788	10.9333
1.6036	10.9667
1.5992	11
1.6047	11.0333
1.6048	11.0667
1.6059	11.1
1.6088	11.1333
1.6075	11.1667
1.6107	11.2
1.6104	11.2333
1.596	11.2667
1.6087	11.3
1.6198	11.3333
1.6175	11.3667
1.6144	11.4
1.6095	11.4333
1.6151	11.4667
1.6328	11.5
1.6232	11.5333
1.6195	11.5667
1.6196	11.6
1.6294	11.6333
1.6379	11.6667
1.6336	11.7
1.6229	11.7333
1.6234	11.7667
1.6135	11.8
1.6424	11.8333
1.6383	11.8667
1.6343	11.9
1.6275	11.9333
1.6237	11.9667
1.6384	12
1.6437	12.0333
1.6359	12.0667
1.6294	12.1
1.6315	12.1333
1.6449	12.1667
1.6488	12.2
1.6419	12.2333
1.6308	12.2667
1.6258	12.3
1.6331	12.3333
1.6519	12.3667
1.6399	12.4
1.636	12.4333
1.6394	12.4667
1.6406	12.5
1.6396	12.5333
1.6331	12.5667
1.6355	12.6
1.6373	12.6333
1.6406	12.6667
1.6388	12.7
1.6331	12.7333
1.6296	12.7667
1.6351	12.8
1.6275	12.8333
1.628	12.8667
1.6229	12.9
1.6233	12.9333
1.6349	12.9667
1.6279	13
1.6235	13.0333
1.6123	13.0667
1.6154	13.1
1.6265	13.1333
1.6257	13.1667
1.6166	13.2
1.6064	13.2333
1.616	13.2667
1.6253	13.3
1.616	13.3333
1.587	13.3667
1.6042	13.4
1.6165	13.4333
1.6198	13.4667
1.6206	13.5
1.5985	13.5333
1.5816	13.5667
1.5882	13.6
1.6133	13.6333
1.5999	13.6667
1.5915	13.7
1.5972	13.7333
1.5872	13.7667
1.5889	13.8
1.5859	13.8333
1.5791	13.8667
1.571	13.9
1.5735	13.9333
1.5776	13.9667
1.5816	14
1.574	14.0333
1.5701	14.0667
1.5682	14.1
1.5682	14.1333
1.5693	14.1667
1.5704	14.2
1.5667	14.2333
1.5593	14.2667
1.562	14.3
1.5622	14.3333
1.5625	14.3667
1.5423	14.4
1.538	14.4333
1.558	14.4667
1.5506	14.5
1.5603	14.5333
1.5386	14.5667
1.5224	14.6
1.5303	14.6333
1.5477	14.6667
1.5391	14.7
1.5297	14.7333
1.5186	14.7667
1.5288	14.8
1.5445	14.8333
1.5383	14.8667
1.5262	14.9
1.4987	14.9333
1.5107	14.9667
1.5399	15
1.5349	15.0333
1.5329	15.0667
1.5077	15.1
1.519	15.1333
1.5381	15.1667
1.5266	15.2
1.5173	15.2333
1.5209	15.2667
1.53	15.3
1.5258	15.3333
1.5233	15.3667
1.5086	15.4
1.5122	15.4333
1.5101	15.4667
1.5212	15.5
1.5167	15.5333
1.5097	15.5667
1.5134	15.6
1.5063	15.6333
1.5077	15.6667
1.506	15.7
1.5076	15.7333
1.5064	15.7667
1.5031	15.8
1.5035	15.8333
1.5045	15.8667
1.5058	15.9
1.5038	15.9333
1.4902	15.9667
1.4879	16
1.5036	16.0333
1.5027	16.0667
1.5114	16.1
1.4888	16.1333
1.4794	16.1667
1.4947	16.2
1.5021	16.2333
1.491	16.2667
1.4816	16.3
1.4871	16.3333
1.5015	16.3667
1.4971	16.4
1.4866	16.4333
1.4795	16.4667
1.4739	16.5
1.503	16.5333
1.4949	16.5667
1.4864	16.6
1.4847	16.6333
1.4937	16.6667
1.4939	16.7
1.4883	16.7333
1.4835	16.7667
1.4864	16.8
1.4913	16.8333
1.4987	16.8667
1.4948	16.9
1.4837	16.9333
1.4828	16.9667
1.4975	17
1.4874	17.0333
1.4848	17.0667
1.4755	17.1
1.4845	17.1333
1.5066	17.1667
1.5009	17.2
1.488	17.2333
1.4745	17.2667
1.491	17.3
1.5072	17.3333
1.493	17.3667
1.4818	17.4
1.488	17.4333
1.497	17.4667
1.4912	17.5
1.478	17.5333
1.4638	17.5667
1.4938	17.6
1.4907	17.6333
1.4958	17.6667
1.4797	17.7
1.4716	17.7333
1.4815	17.7667
1.4992	17.8
1.4922	17.8333
1.4767	17.8667
1.4717	17.9
1.4849	17.9333
1.4941	17.9667
1.4869	18
1.4731	18.0333
1.4751	18.0667
1.4772	18.1
1.4816	18.1333
1.4765	18.1667
1.4748	18.2
1.4785	18.2333
1.4797	18.2667
1.4755	18.3
1.4703	18.3333
1.4731	18.3667
1.4747	18.4
1.4759	18.4333
1.4747	18.4667
1.4679	18.5
1.4666	18.5333
1.4737	18.5667
1.4717	18.6
1.4495	18.6333
1.4659	18.6667
1.4642	18.7
1.4772	18.7333
1.4747	18.7667
1.4563	18.8
1.4503	18.8333
1.4618	18.8667
1.4751	18.9
1.4659	18.9333
1.4522	18.9667
1.4519	19
1.4657	19.0333
1.4667	19.0667
1.4578	19.1
1.4468	19.1333
1.4438	19.1667
1.461	19.2
1.4599	19.2333
1.4588	19.2667
1.4458	19.3
1.4522	19.3333
1.4629	19.3667
1.4535	19.4
1.4476	19.4333
1.4504	19.4667
1.4574	19.5
1.4624	19.5333
1.4564	19.5667
1.4404	19.6
1.447	19.6333
1.4499	19.6667
1.4515	19.7
1.4575	19.7333
1.44	19.7667
1.4438	19.8
1.4468	19.8333
1.4471	19.8667
1.4423	19.9
1.4362	19.9333
1.4392	19.9667
1.4477	20
1.4483	20.0333
1.4401	20.0667
1.4325	20.1
1.4386	20.1333
1.4476	20.1667
1.438	20.2
1.4309	20.2333
1.42	20.2667
1.4355	20.3
1.455	20.3333
1.447	20.3667
1.4355	20.4
1.4246	20.4333
1.4334	20.4667
1.4558	20.5
1.4504	20.5333
1.4395	20.5667
1.4305	20.6
1.4441	20.6333
1.4589	20.6667
1.4536	20.7
1.4309	20.7333
1.4245	20.7667
1.4355	20.8
1.4503	20.8333
1.4696	20.8667
1.4525	20.9
1.4377	20.9333
1.4181	20.9667
1.4263	21
1.4546	21.0333
1.4668	21.0667
1.4518	21.1
1.4379	21.1333
1.4354	21.1667
1.4518	21.2
1.4492	21.2333
1.4402	21.2667
1.4376	21.3
1.4293	21.3333
1.4399	21.3667
1.4463	21.4
1.453	21.4333
1.4468	21.4667
1.4447	21.5
1.4305	21.5333
1.4365	21.5667
1.4399	21.6
1.4553	21.6333
1.4505	21.6667
1.4487	21.7
1.4308	21.7333
1.4332	21.7667
1.4261	21.8
1.4518	21.8333
1.4478	21.8667
1.4392	21.9
1.4355	21.9333
1.4336	21.9667
1.4548	22
1.4449	22.0333
1.4403	22.0667
1.442	22.1
1.451	22.1333
1.4516	22.1667
1.4466	22.2
1.4389	22.2333
1.4433	22.2667
1.4505	22.3
1.4439	22.3333
1.4477	22.3667
1.4359	22.4
1.4502	22.4333
1.4545	22.4667
1.4485	22.5
1.4399	22.5333
1.436	22.5667
1.4458	22.6
1.4592	22.6333
1.4546	22.6667
1.4415	22.7
1.4339	22.7333
1.4404	22.7667
1.4611	22.8
1.4538	22.8333
1.4368	22.8667
1.4327	22.9
1.4499	22.9333
1.4732	22.9667
1.4563	23
1.4413	23.0333
1.4403	23.0667
1.4628	23.1
1.4681	23.1333
1.4502	23.1667
1.4494	23.2
1.4531	23.2333
1.4639	23.2667
1.4614	23.3
1.4529	23.3333
1.4416	23.3667
1.4439	23.4
1.4654	23.4333
1.4636	23.4667
1.463	23.5
1.4476	23.5333
1.4532	23.5667
1.4684	23.6
1.4667	23.6333
1.4557	23.6667
1.4548	23.7
1.4556	23.7333
1.4697	23.7667
1.4683	23.8
1.4625	23.8333
1.4511	23.8667
1.4453	23.9
1.459	23.9333
1.4709	23.9667
1.4693	24
1.4588	24.0333
1.4492	24.0667
1.4653	24.1
1.4755	24.1333
1.465	24.1667
1.4532	24.2
1.4545	24.2333
1.4693	24.2667
1.4767	24.3
1.4703	24.3333
1.4548	24.3667
1.4528	24.4
1.4557	24.4333
1.4711	24.4667
1.465	24.5
1.4602	24.5333
1.4572	24.5667
1.4587	24.6
1.4735	24.6333
1.4669	24.6667
1.4641	24.7
1.4537	24.7333
1.4587	24.7667
1.471	24.8
1.4783	24.8333
1.4696	24.8667
1.4596	24.9
1.4501	24.9333
1.4499	24.9667
1.4827	25
1.4773	25.0333
1.4591	25.0667
1.4624	25.1
1.4632	25.1333
1.4821	25.1667
1.4687	25.2
1.4611	25.2333
1.4643	25.2667
1.4792	25.3
1.487	25.3333
1.4764	25.3667
1.4627	25.4
1.4639	25.4333
1.4795	25.4667
1.4748	25.5
1.4785	25.5333
1.4716	25.5667
1.4679	25.6
1.471	25.6333
1.4807	25.6667
1.477	25.7
1.4691	25.7333
1.4648	25.7667
1.4709	25.8
1.483	25.8333
1.486	25.8667
1.4736	25.9
1.4607	25.9333
1.4707	25.9667
1.4825	26
1.4765	26.0333
1.4732	26.0667
1.4621	26.1
1.4746	26.1333
1.4817	26.1667
1.4804	26.2
1.4738	26.2333
1.4616	26.2667
1.4672	26.3
1.4719	26.3333
1.4916	26.3667
1.4818	26.4
1.4796	26.4333
1.4605	26.4667
1.4648	26.5
1.4658	26.5333
1.494	26.5667
1.4831	26.6
1.4809	26.6333
1.468	26.6667
1.4607	26.7
1.4746	26.7333
1.498	26.7667
1.4924	26.8
1.4804	26.8333
1.4647	26.8667
1.4783	26.9
1.5008	26.9333
1.4898	26.9667
1.4778	27
1.4682	27.0333
1.4735	27.0667
1.4958	27.1
1.493	27.1333
1.4924	27.1667
1.478	27.2
1.4753	27.2333
1.4907	27.2667
1.5037	27.3
1.4955	27.3333
1.4858	27.3667
1.4765	27.4
1.4834	27.4333
1.4982	27.4667
1.5081	27.5
1.5003	27.5333
1.4869	27.5667
1.4616	27.6
1.4748	27.6333
1.5001	27.6667
1.5137	27.7
1.5101	27.7333
1.4877	27.7667
1.471	27.8
1.4807	27.8333
1.5088	27.8667
1.5067	27.9
1.4884	27.9333
1.4864	27.9667
1.4982	28
1.4914	28.0333
1.4889	28.0667
1.489	28.1
1.475	28.1333
1.4883	28.1667
1.4998	28.2
1.4891	28.2333
1.4958	28.2667
1.4877	28.3
1.4904	28.3333
1.5044	28.3667
1.4981	28.4
1.4995	28.4333
1.4886	28.4667
1.4892	28.5
1.4914	28.5333
1.5009	28.5667
1.4997	28.6
1.5	28.6333
1.4729	28.6667
1.4824	28.7
1.4904	28.7333
1.5043	28.7667
1.5039	28.8
1.4957	28.8333
1.4798	28.8667
1.4758	28.9
1.4896	28.9333
1.5105	28.9667
1.501	29
1.4864	29.0333
1.4761	29.0667
1.4868	29.1
1.5068	29.1333
1.4923	29.1667
1.4828	29.2
1.4776	29.2333
1.4804	29.2667
1.4991	29.3
1.5133	29.3333
1.5044	29.3667
1.4948	29.4
1.4753	29.4333
1.4782	29.4667
1.4854	29.5
1.5125	29.5333
1.5153	29.5667
1.5063	29.6
1.4876	29.6333
1.4733	29.6667
1.4863	29.7
1.4997	29.7333
1.5116	29.7667
1.4985	29.8
1.4902	29.8333
1.4898	29.8667
1.5074	29.9
1.5054	29.9333
1.4919	29.9667
1.4918	30
1.4987	30.0333
1.5093	30.0667
1.5063	30.1
1.4934	30.1333
1.4882	30.1667
1.4934	30.2
1.4997	30.2333
1.499	30.2667
1.5039	30.3
1.4892	30.3333
1.4895	30.3667
1.4919	30.4
1.5017	30.4333
1.4982	30.4667
1.4934	30.5
1.4867	30.5333
1.4894	30.5667
1.4974	30.6
1.5073	30.6333
1.5028	30.6667
1.4964	30.7
1.4846	30.7333
1.4852	30.7667
1.4895	30.8
1.5088	30.8333
1.5011	30.8667
1.4932	30.9
1.4888	30.9333
1.5078	30.9667
1.5093	31
1.4961	31.0333
1.4933	31.0667
1.4982	31.1
1.5154	31.1333
1.5162	31.1667
1.5014	31.2
1.4894	31.2333
1.4966	31.2667
1.5038	31.3
1.5151	31.3333
1.5096	31.3667
1.4942	31.4
1.5016	31.4333
1.5089	31.4667
1.5041	31.5
1.5064	31.5333
1.5033	31.5667
1.5047	31.6
1.5095	31.6333
1.5118	31.6667
1.5104	31.7
1.5024	31.7333
1.5045	31.7667
1.5071	31.8
1.5043	31.8333
1.5083	31.8667
1.497	31.9
1.5069	31.9333
1.517	31.9667
1.5078	32
1.5029	32.0333
1.5019	32.0667
1.5099	32.1
1.5182	32.1333
1.511	32.1667
1.5005	32.2
1.5055	32.2333
1.5165	32.2667
1.5151	32.3
1.5073	32.3333
1.4821	32.3667
1.5062	32.4
1.5141	32.4333
1.5124	32.4667
1.5062	32.5
1.5031	32.5333
1.5107	32.5667
1.5143	32.6
1.5099	32.6333
1.503	32.6667
1.4991	32.7
1.5034	32.7333
1.5139	32.7667
1.512	32.8
1.5047	32.8333
1.4901	32.8667
1.4825	32.9
1.5021	32.9333
1.5103	32.9667
1.5093	33
1.4952	33.0333
1.4846	33.0667
1.5066	33.1
1.5074	33.1333
1.4932	33.1667
1.4936	33.2
1.4992	33.2333
1.5041	33.2667
1.4988	33.3
1.4859	33.3333
1.4869	33.3667
1.4974	33.4
1.4844	33.4333
1.4932	33.4667
1.4735	33.5
1.4811	33.5333
1.4898	33.5667
1.4843	33.6
1.4846	33.6333
1.4707	33.6667
1.4649	33.7
1.4694	33.7333
1.4812	33.7667
1.4811	33.8
1.4736	33.8333
1.4564	33.8667
1.4633	33.9
1.4846	33.9333
1.4611	33.9667
1.4641	34
1.4528	34.0333
1.4619	34.0667
1.4877	34.1
1.4826	34.1333
1.471	34.1667
1.4519	34.2
1.4551	34.2333
1.4783	34.2667
1.4896	34.3
1.4735	34.3333
1.458	34.3667
1.4557	34.4
1.4797	34.4333
1.4718	34.4667
1.4518	34.5
1.4593	34.5333
1.4639	34.5667
1.4813	34.6
1.4754	34.6333
1.4705	34.6667
1.452	34.7
1.4516	34.7333
1.4632	34.7667
1.4823	34.8
1.4713	34.8333
1.4559	34.8667
1.4448	34.9
1.4616	34.9333
1.481	34.9667
1.4677	35
1.4432	35.0333
1.4446	35.0667
1.4708	35.1
1.4749	35.1333
1.4674	35.1667
1.4438	35.2
1.4466	35.2333
1.4741	35.2667
1.4703	35.3
1.4533	35.3333
1.4605	35.3667
1.4664	35.4
1.4674	35.4333
1.4588	35.4667
1.4481	35.5
1.4521	35.5333
1.4537	35.5667
1.4587	35.6
1.4596	35.6333
1.4491	35.6667
1.4491	35.7
1.4541	35.7333
1.457	35.7667
1.451	35.8
1.4437	35.8333
1.4471	35.8667
1.4556	35.9
1.4588	35.9333
1.4497	35.9667
1.4386	36
1.4436	36.0333
1.4499	36.0667
1.4439	36.1
1.4432	36.1333
1.4361	36.1667
1.4499	36.2
1.4499	36.2333
1.4447	36.2667
1.4341	36.3
1.4365	36.3333
1.4457	36.3667
1.451	36.4
1.4448	36.4333
1.4331	36.4667
1.4307	36.5
1.4456	36.5333
1.4496	36.5667
1.4311	36.6
1.4253	36.6333
1.4262	36.6667
1.4389	36.7
1.4578	36.7333
1.4445	36.7667
1.435	36.8
1.4232	36.8333
1.4373	36.8667
1.4614	36.9
1.4534	36.9333
1.4372	36.9667
1.4286	37
1.4504	37.0333
1.4548	37.0667
1.4447	37.1
1.4222	37.1333
1.4395	37.1667
1.452	37.2
1.4542	37.2333
1.4432	37.2667
1.4255	37.3
1.437	37.3333
1.4547	37.3667
1.4428	37.4
1.4391	37.4333
1.4412	37.4667
1.4489	37.5
1.4469	37.5333
1.4397	37.5667
1.4329	37.6
1.4378	37.6333
1.4339	37.6667
1.4378	37.7
1.44	37.7333
1.4247	37.7667
1.4362	37.8
1.4362	37.8333
1.4329	37.8667
1.4242	37.9
1.419	37.9333
1.4276	37.9667
1.4344	38
1.4289	38.0333
1.4161	38.0667
1.4187	38.1
1.4311	38.1333
1.4297	38.1667
1.4121	38.2
1.4055	38.2333
1.4137	38.2667
1.4313	38.3
1.4334	38.3333
1.4148	38.3667
1.3989	38.4
1.4128	38.4333
1.4294	38.4667
1.4189	38.5
1.4106	38.5333
1.4126	38.5667
1.4172	38.6
1.4303	38.6333
1.4267	38.6667
1.4183	38.7
1.3941	38.7333
1.4043	38.7667
1.4154	38.8
1.4282	38.8333
1.4254	38.8667
1.4036	38.9
1.3914	38.9333
1.4022	38.9667
1.429	39
1.4205	39.0333
1.4041	39.0667
1.4053	39.1
1.4214	39.1333
1.4189	39.1667
1.4104	39.2
1.4007	39.2333
1.4009	39.2667
1.4147	39.3
1.4163	39.3333
1.4154	39.3667
1.4021	39.4
1.3984	39.4333
1.4074	39.4667
1.4217	39.5
1.4135	39.5333
1.4018	39.5667
1.395	39.6
1.4022	39.6333
1.4231	39.6667
1.4176	39.7
1.412	39.7333
1.393	39.7667
1.3862	39.8
1.3995	39.8333
1.423	39.8667
1.4034	39.9
1.3971	39.9333
1.4042	39.9667
1.407	40
1.4013	40.0333
1.3966	40.0667
1.3982	40.1
1.4072	40.1333
1.4059	40.1667
1.4015	40.2
1.3902	40.2333
1.3963	40.2667
1.4026	40.3
1.4021	40.3333
1.3955	40.3667
1.3828	40.4
1.3844	40.4333
1.3975	40.4667
1.4046	40.5
1.4011	40.5333
1.3985	40.5667
1.3756	40.6
1.3701	40.6333
1.381	40.6667
1.4037	40.7
1.4012	40.7333
1.3947	40.7667
1.3749	40.8
1.3658	40.8333
1.3843	40.8667
1.3939	40.9
1.3901	40.9333
1.3755	40.9667
1.3781	41
1.396	41.0333
1.387	41.0667
1.3817	41.1
1.3725	41.1333
1.38	41.1667
1.3982	41.2
1.3955	41.2333
1.3924	41.2667
1.3729	41.3
1.3732	41.3333
1.394	41.3667
1.4019	41.4
1.3781	41.4333
1.373	41.4667
1.366	41.5
1.3772	41.5333
1.4025	41.5667
1.4029	41.6
1.3902	41.6333
1.3719	41.6667
1.3602	41.7
1.3732	41.7333
1.4006	41.7667
1.4099	41.8
1.3963	41.8333
1.3785	41.8667
1.3703	41.9
1.4002	41.9333
1.3895	41.9667
1.3877	42
1.382	42.0333
1.3967	42.0667
1.4031	42.1
1.3947	42.1333
1.3851	42.1667
1.386	42.2
1.3942	42.2333
1.409	42.2667
1.4019	42.3
1.3981	42.3333
1.381	42.3667
1.3865	42.4
1.3988	42.4333
1.4043	42.4667
1.4002	42.5
1.39	42.5333
1.3802	42.5667
1.3876	42.6
1.4007	42.6333
1.414	42.6667
1.404	42.7
1.3926	42.7333
1.3757	42.7667
1.3872	42.8
1.4135	42.8333
1.4173	42.8667
1.3974	42.9
1.3845	42.9333
1.3807	42.9667
1.4019	43
1.398	43.0333
1.3916	43.0667
1.385	43.1
1.3999	43.1333
1.406	43.1667
1.3997	43.2
1.3888	43.2333
1.3815	43.2667
1.3898	43.3
1.4103	43.3333
1.4055	43.3667
1.3968	43.4
1.3792	43.4333
1.3856	43.4667
1.4053	43.5
1.4127	43.5333
1.3922	43.5667
1.3899	43.6
1.3757	43.6333
1.3876	43.6667
1.4128	43.7
1.4144	43.7333
1.4036	43.7667
1.3854	43.8
1.3763	43.8333
1.4024	43.8667
1.418	43.9
1.403	43.9333
1.3923	43.9667
1.3995	44
1.4041	44.0333
1.4031	44.0667
1.3751	44.1
1.3913	44.1333
1.3994	44.1667
1.4072	44.2
1.4071	44.2333
1.3908	44.2667
1.3729	44.3
1.3789	44.3333
1.402	44.3667
1.4082	44.4
1.4018	44.4333
1.3885	44.4667
1.3727	44.5
1.3812	44.5333
1.3998	44.5667
1.4137	44.6
1.3976	44.6333
1.3864	44.6667
1.3714	44.7
1.3738	44.7333
1.3936	44.7667
1.4156	44.8
1.4073	44.8333
1.3896	44.8667
1.371	44.9
1.3743	44.9333
1.4064	44.9667
1.4082	45
1.3878	45.0333
1.3851	45.0667
1.3942	45.1
1.3977	45.1333
1.3888	45.1667
1.3707	45.2
1.3811	45.2333
1.3888	45.2667
1.4046	45.3
1.3963	45.3333
1.3831	45.3667
1.3709	45.4
1.3754	45.4333
1.395	45.4667
1.4064	45.5
1.3991	45.5333
1.389	45.5667
1.3726	45.6
1.373	45.6333
1.3758	45.6667
1.4007	45.7
1.3999	45.7333
1.3995	45.7667
1.3962	45.8
1.3797	45.8333
1.3729	45.8667
1.3926	45.9
1.4048	45.9333
1.3909	45.9667
1.3792	46
1.382	46.0333
1.3964	46.0667
1.4028	46.1
1.395	46.1333
1.3777	46.1667
1.3789	46.2
1.3894	46.2333
1.3962	46.2667
1.3961	46.3
1.3821	46.3333
1.3782	46.3667
1.3824	46.4
1.3998	46.4333
1.3936	46.4667
1.3885	46.5
1.3747	46.5333
1.3821	46.5667
1.3948	46.6
1.4052	46.6333
1.3984	46.6667
1.3912	46.7
1.3712	46.7333
1.3777	46.7667
1.3828	46.8
1.4054	46.8333
1.3962	46.8667
1.3872	46.9
1.3722	46.9333
1.3889	46.9667
1.3969	47
1.3892	47.0333
1.3938	47.0667
1.3894	47.1
1.3896	47.1333
1.3922	47.1667
1.3916	47.2
1.392	47.2333
1.3899	47.2667
1.3838	47.3
1.3776	47.3333
1.3865	47.3667
1.3849	47.4
1.3932	47.4333
1.3863	47.4667
1.3772	47.5
1.3797	47.5333
1.3835	47.5667
1.3914	47.6
1.3857	47.6333
1.3802	47.6667
1.3754	47.7
1.3806	47.7333
1.3948	47.7667
1.39	47.8
1.3856	47.8333
1.3596	47.8667
1.3773	47.9
1.3904	47.9333
1.3936	47.9667
1.3855	48
1.3723	48.0333
1.3854	48.0667
1.3922	48.1
1.3835	48.1333
1.3786	48.1667
1.3812	48.2
1.3929	48.2333
1.3948	48.2667
1.3881	48.3
1.3731	48.3333
1.3789	48.3667
1.3757	48.4
1.3907	48.4333
1.3899	48.4667
1.3852	48.5
1.373	48.5333
1.3737	48.5667
1.3867	48.6
1.3982	48.6333
1.3884	48.6667
1.3752	48.7
1.37	48.7333
1.3804	48.7667
1.4018	48.8
1.395	48.8333
1.3847	48.8667
1.3661	48.9
1.3704	48.9333
1.3965	48.9667
1.3896	49
1.3806	49.0333
1.3775	49.0667
1.3901	49.1
1.3882	49.1333
1.3834	49.1667
1.3762	49.2
1.3795	49.2333
1.3867	49.2667
1.391	49.3
1.386	49.3333
1.3693	49.3667
1.3728	49.4
1.38	49.4333
1.385	49.4667
1.371	49.5
1.3776	49.5333
1.3555	49.5667
1.3698	49.6
1.3823	49.6333
1.3787	49.6667
1.3777	49.7
1.3574	49.7333
1.3516	49.7667
1.3636	49.8
1.3779	49.8333
1.3687	49.8667
1.3543	49.9
1.3455	49.9333
1.3693	49.9667
1.3644	50
1.3511	50.0333
1.3483	50.0667
1.3559	50.1
1.3715	50.1333
1.3584	50.1667
1.3433	50.2
1.3468	50.2333
1.3595	50.2667
1.3638	50.3
1.3572	50.3333
1.3409	50.3667
1.3423	50.4
1.3493	50.4333
1.3603	50.4667
1.3561	50.5
1.3495	50.5333
1.3199	50.5667
1.337	50.6
1.3427	50.6333
1.357	50.6667
1.3546	50.7
1.3476	50.7333
1.3261	50.7667
1.3121	50.8
1.3273	50.8333
1.3545	50.8667
1.347	50.9
1.3325	50.9333
1.3251	50.9667
1.3369	51
1.3368	51.0333
1.3302	51.0667
1.318	51.1
1.3292	51.1333
1.325	51.1667
1.3359	51.2
1.3213	51.2333
1.316	51.2667
1.3224	51.3
1.3189	51.3333
1.3198	51.3667
1.3112	51.4
1.3105	51.4333
1.3145	51.4667
1.3175	51.5
1.3147	51.5333
1.3134	51.5667
1.3022	51.6
1.2951	51.6333
1.3108	51.6667
1.3118	51.7
1.316	51.7333
1.3106	51.7667
1.2908	51.8
1.2923	51.8333
1.3051	51.8667
1.316	51.9
1.3072	51.9333
1.2945	51.9667
1.2902	52
1.3044	52.0333
1.3215	52.0667
1.3037	52.1
1.2884	52.1333
1.2911	52.1667
1.3133	52.2
1.3178	52.2333
1.3074	52.2667
1.2967	52.3
1.3025	52.3333
1.3209	52.3667
1.3114	52.4
1.3022	52.4333
1.3029	52.4667
1.3124	52.5
1.3257	52.5333
1.3181	52.5667
1.3092	52.6
1.2995	52.6333
1.3006	52.6667
1.312	52.7
1.3311	52.7333
1.3195	52.7667
1.3116	52.8
1.3049	52.8333
1.3258	52.8667
1.3312	52.9
1.319	52.9333
1.3228	52.9667
1.3229	53
1.3363	53.0333
1.3332	53.0667
1.3302	53.1
1.3255	53.1333
1.3294	53.1667
1.3408	53.2
1.3368	53.2333
1.3319	53.2667
1.3259	53.3
1.334	53.3333
1.3398	53.3667
1.3526	53.4
1.3457	53.4333
1.3401	53.4667
1.3353	53.5
1.338	53.5333
1.3443	53.5667
1.3661	53.6
1.3575	53.6333
1.348	53.6667
1.3396	53.7
1.3445	53.7333
1.3461	53.7667
1.3778	53.8
1.3555	53.8333
1.3495	53.8667
1.3531	53.9
1.3704	53.9333
1.3703	53.9667
1.3584	54
1.357	54.0333
1.3594	54.0667
1.3807	54.1
1.3841	54.1333
1.3713	54.1667
1.3637	54.2
1.3666	54.2333
1.3778	54.2667
1.3908	54.3
1.3861	54.3333
1.3815	54.3667
1.3731	54.4
1.3764	54.4333
1.3835	54.4667
1.4029	54.5
1.393	54.5333
1.3829	54.5667
1.3841	54.6
1.3888	54.6333
1.4137	54.6667
1.4127	54.7
1.4096	54.7333
1.3921	54.7667
1.3888	54.8
1.3902	54.8333
1.425	54.8667
1.4173	54.9
1.4144	54.9333
1.4015	54.9667
1.3943	55
1.4126	55.0333
1.4345	55.0667
1.4332	55.1
1.4186	55.1333
1.4047	55.1667
1.4137	55.2
1.4364	55.2333
1.4402	55.2667
1.4296	55.3
1.4145	55.3333
1.4161	55.3667
1.4141	55.4
1.4431	55.4333
1.4422	55.4667
1.4432	55.5
1.4233	55.5333
1.4183	55.5667
1.4322	55.6
1.4533	55.6333
1.4482	55.6667
1.4444	55.7
1.4298	55.7333
1.4358	55.7667
1.4415	55.8
1.4639	55.8333
1.4595	55.8667
1.447	55.9
1.416	55.9333
1.4372	55.9667
1.462	56
1.471	56.0333
1.4614	56.0667
1.438	56.1
1.434	56.1333
1.4579	56.1667
1.4756	56.2
1.4687	56.2333
1.4583	56.2667
1.4475	56.3
1.4595	56.3333
1.483	56.3667
1.4786	56.4
1.4713	56.4333
1.4436	56.4667
1.4515	56.5
1.4737	56.5333
1.4959	56.5667
1.4921	56.6
1.4738	56.6333
1.4568	56.6667
1.4605	56.7
1.4864	56.7333
1.5032	56.7667
1.4908	56.8
1.4765	56.8333
1.4743	56.8667
1.5003	56.9
1.4964	56.9333
1.488	56.9667
1.4739	57
1.4889	57.0333
1.5065	57.0667
1.5025	57.1
1.4969	57.1333
1.4889	57.1667
1.4963	57.2
1.515	57.2333
1.509	57.2667
1.4964	57.3
1.494	57.3333
1.5073	57.3667
1.5239	57.4
1.5114	57.4333
1.4977	57.4667
1.5037	57.5
1.5073	57.5333
1.5159	57.5667
1.5067	57.6
1.5034	57.6333
1.5178	57.6667
1.5171	57.7
1.5124	57.7333
1.5108	57.7667
1.5091	57.8
1.5155	57.8333
1.5279	57.8667
1.5209	57.9
1.516	57.9333
1.5145	57.9667
1.528	58
1.5352	58.0333
1.5087	58.0667
1.5189	58.1
1.5212	58.1333
1.5451	58.1667
1.5459	58.2
1.5283	58.2333
1.5219	58.2667
1.5287	58.3
1.5526	58.3333
1.5517	58.3667
1.5404	58.4
1.5272	58.4333
1.5375	58.4667
1.5599	58.5
1.5524	58.5333
1.5382	58.5667
1.527	58.6
1.5518	58.6333
1.5612	58.6667
1.5571	58.7
1.5455	58.7333
1.5443	58.7667
1.5607	58.8
1.5682	58.8333
1.5577	58.8667
1.5498	58.9
1.5554	58.9333
1.5662	58.9667
1.5718	59
1.5691	59.0333
1.5575	59.0667
1.5475	59.1
1.5401	59.1333
1.5776	59.1667
1.5719	59.2
1.5704	59.2333
1.5571	59.2667
1.547	59.3
1.5625	59.3333
1.585	59.3667
1.5848	59.4
1.572	59.4333
1.5556	59.4667
1.56	59.5
1.578	59.5333
1.5867	59.5667
1.5796	59.6
1.5651	59.6333
1.5438	59.6667
1.5598	59.7
1.5821	59.7333
1.5935	59.7667
1.5847	59.8
1.5619	59.8333
1.55	59.8667
1.5696	59.9
1.5897	59.9333
1.5825	59.9667
1.5674	60
1.5644	60.0333
1.5704	60.0667
1.5879	60.1
1.5868	60.1333
1.5797	60.1667
1.5473	60.2
1.558	60.2333
1.5744	60.2667
1.594	60.3
1.5901	60.3333
1.5763	60.3667
1.5555	60.4
1.5443	60.4333
1.5626	60.4667
1.5921	60.5
1.5904	60.5333
1.575	60.5667
1.562	60.6
1.5691	60.6333
1.587	60.6667
1.5797	60.7
1.5635	60.7333
1.5576	60.7667
1.5618	60.8
1.5747	60.8333
1.5914	60.8667
1.5787	60.9
1.5644	60.9333
1.5531	60.9667
1.5587	61
1.5829	61.0333
1.5946	61.0667
1.5876	61.1
1.573	61.1333
1.555	61.1667
1.5623	61.2
1.5883	61.2333
1.5722	61.2667
1.5844	61.3
1.5606	61.3333
1.5647	61.3667
1.5744	61.4
1.5898	61.4333
1.5828	61.4667
1.5739	61.5
1.5534	61.5333
1.5575	61.5667
1.5717	61.6
1.5939	61.6333
1.5896	61.6667
1.5802	61.7
1.5612	61.7333
1.544	61.7667
1.5657	61.8
1.5906	61.8333
1.5885	61.8667
1.5759	61.9
1.5608	61.9333
1.5756	61.9667
1.5873	62
1.5796	62.0333
1.5763	62.0667
1.5757	62.1
1.5785	62.1333
1.5873	62.1667
1.5898	62.2
1.5863	62.2333
1.5707	62.2667
1.5568	62.3
1.5787	62.3333
1.5919	62.3667
1.5921	62.4
1.5913	62.4333
1.5635	62.4667
1.5644	62.5
1.5701	62.5333
1.5931	62.5667
1.5854	62.6
1.5824	62.6333
1.5632	62.6667
1.5606	62.7
1.574	62.7333
1.5957	62.7667
1.5889	62.8
1.5651	62.8333
1.5565	62.8667
1.5622	62.9
1.5941	62.9333
1.5968	62.9667
1.5816	63
1.565	63.0333
1.5532	63.0667
1.5656	63.1
1.5917	63.1333
1.6036	63.1667
1.596	63.2
1.5775	63.2333
1.5623	63.2667
1.5545	63.3
1.5794	63.3333
1.5878	63.3667
1.5909	63.4
1.571	63.4333
1.572	63.4667
1.578	63.5
1.5803	63.5333
1.5769	63.5667
1.5675	63.6
1.5641	63.6333
1.5667	63.6667
1.5741	63.7
1.5787	63.7333
1.5761	63.7667
1.5663	63.8
1.5592	63.8333
1.5655	63.8667
1.5531	63.9
1.5741	63.9333
1.5673	63.9667
1.56	64
1.5583	64.0333
1.5565	64.0667
1.5668	64.1
1.5622	64.1333
1.558	64.1667
1.5556	64.2
1.5584	64.2333
1.5605	64.2667
1.5648	64.3
1.563	64.3333
1.5619	64.3667
1.5295	64.4
1.5512	64.4333
1.5577	64.4667
1.5616	64.5
1.5666	64.5333
1.5543	64.5667
1.5357	64.6
1.5344	64.6333
1.5363	64.6667
1.5641	64.7
1.5634	64.7333
1.5597	64.7667
1.5405	64.8
1.5279	64.8333
1.5454	64.8667
1.5662	64.9
1.5456	64.9333
1.5464	64.9667
1.5368	65
1.5502	65.0333
1.5681	65.0667
1.56	65.1
1.5544	65.1333
1.5343	65.1667
1.5376	65.2
1.5452	65.2333
1.5704	65.2667
1.5655	65.3
1.5538	65.3333
1.5363	65.3667
1.5326	65.4
1.5518	65.4333
1.5558	65.4667
1.5521	65.5
1.5374	65.5333
1.5466	65.5667
1.5503	65.6
1.551	65.6333
1.5478	65.6667
1.5368	65.7
1.5377	65.7333
1.5396	65.7667
1.5521	65.8
1.5507	65.8333
1.5472	65.8667
1.5314	65.9
1.5351	65.9333
1.5328	65.9667
1.5444	66
1.5454	66.0333
1.5414	66.0667
1.5311	66.1
1.5303	66.1333
1.542	66.1667
1.5429	66.2
1.535	66.2333
1.5319	66.2667
1.5347	66.3
1.5417	66.3333
1.544	66.3667
1.5402	66.4
1.5324	66.4333
1.5268	66.4667
1.5222	66.5
1.5325	66.5333
1.5404	66.5667
1.5332	66.6
[truncated: 7,002 more rows]
