# Supplementary material for: Auditory feedback effect on temporal patterns during self-pacing treadmill walking
Source: PLoS One. 2025 Nov 4;20(11):e0335971. doi: 10.1371/journal.pone.0335971 (PMC12585087; doi:10.1371/journal.pone.0335971)
Supplement: S2 File — This file archive contains gait events from the two test conditions (no sound and with sound) for all included participants, as well as the validation data for the accelerometer-based gait event detection algorithm. All data files are in CSV format. A readme file is included with the details of the file format and contents. (ZIP) [file pone.0335971.s003.zip › TreadmillSoundsData/TestConditions/WithSound/BeltSpeed/Subject3_WithSoundBeltspeed.csv]

BeltSpeed	Time
1.2892	0
1.2876	0.0333
1.2926	0.0667
1.304	0.1
1.2908	0.1333
1.295	0.1667
1.3019	0.2
1.3015	0.2333
1.2952	0.2667
1.2945	0.3
1.3061	0.3333
1.3082	0.3667
1.3022	0.4
1.2867	0.4333
1.304	0.4667
1.3058	0.5
1.3094	0.5333
1.3168	0.5667
1.3196	0.6
1.3119	0.6333
1.3185	0.6667
1.3174	0.7
1.3254	0.7333
1.3271	0.7667
1.3223	0.8
1.3255	0.8333
1.3271	0.8667
1.3276	0.9
1.3253	0.9333
1.3276	0.9667
1.3348	1
1.3136	1.0333
1.3233	1.0667
1.321	1.1
1.3371	1.1333
1.3319	1.1667
1.3224	1.2
1.3316	1.2333
1.3294	1.2667
1.3364	1.3
1.3358	1.3333
1.3321	1.3667
1.3358	1.4
1.3391	1.4333
1.3394	1.4667
1.3312	1.5
1.3351	1.5333
1.3409	1.5667
1.3398	1.6
1.3195	1.6333
1.3343	1.6667
1.3384	1.7
1.3474	1.7333
1.3296	1.7667
1.3219	1.8
1.3442	1.8333
1.3378	1.8667
1.3385	1.9
1.3404	1.9333
1.3423	1.9667
1.3413	2
1.3369	2.0333
1.3424	2.0667
1.3405	2.1
1.3409	2.1333
1.3429	2.1667
1.3337	2.2
1.3376	2.2333
1.3312	2.2667
1.3365	2.3
1.3427	2.3333
1.3423	2.3667
1.3382	2.4
1.3362	2.4333
1.3448	2.4667
1.3447	2.5
1.3379	2.5333
1.342	2.5667
1.3436	2.6
1.3437	2.6333
1.3366	2.6667
1.3399	2.7
1.3446	2.7333
1.3422	2.7667
1.3224	2.8
1.3341	2.8333
1.3415	2.8667
1.3543	2.9
1.3376	2.9333
1.325	2.9667
1.3445	3
1.3429	3.0333
1.3501	3.0667
1.3417	3.1
1.3255	3.1333
1.3373	3.1667
1.3486	3.2
1.3315	3.2333
1.3353	3.2667
1.3349	3.3
1.3324	3.3333
1.3334	3.3667
1.3186	3.4
1.331	3.4333
1.3179	3.4667
1.3303	3.5
1.3336	3.5333
1.3276	3.5667
1.3239	3.6
1.3133	3.6333
1.3229	3.6667
1.3284	3.7
1.317	3.7333
1.3156	3.7667
1.3215	3.8
1.3241	3.8333
1.3142	3.8667
1.3082	3.9
1.3181	3.9333
1.3174	3.9667
1.2959	4
1.3057	4.0333
1.2958	4.0667
1.3135	4.1
1.2973	4.1333
1.2971	4.1667
1.2959	4.2
1.2966	4.2333
1.3084	4.2667
1.2932	4.3
1.293	4.3333
1.2943	4.3667
1.2934	4.4
1.2851	4.4333
1.2841	4.4667
1.2889	4.5
1.2874	4.5333
1.2753	4.5667
1.2705	4.6
1.2758	4.6333
1.2768	4.6667
1.2893	4.7
1.285	4.7333
1.2771	4.7667
1.2802	4.8
1.2883	4.8333
1.2808	4.8667
1.2752	4.9
1.279	4.9333
1.2815	4.9667
1.2783	5
1.2689	5.0333
1.274	5.0667
1.2749	5.1
1.2768	5.1333
1.251	5.1667
1.2674	5.2
1.2644	5.2333
1.2766	5.2667
1.2629	5.3
1.264	5.3333
1.27	5.3667
1.2669	5.4
1.279	5.4333
1.2691	5.4667
1.2704	5.5
1.2741	5.5333
1.2743	5.5667
1.2669	5.6
1.2636	5.6333
1.2711	5.6667
1.2728	5.7
1.2601	5.7333
1.2479	5.7667
1.2646	5.8
1.2677	5.8333
1.2673	5.8667
1.2594	5.9
1.2684	5.9333
1.272	5.9667
1.2621	6
1.2638	6.0333
1.2701	6.0667
1.2686	6.1
1.261	6.1333
1.264	6.1667
1.27	6.2
1.2702	6.2333
1.257	6.2667
1.2653	6.3
1.2597	6.3333
1.2712	6.3667
1.2503	6.4
1.2573	6.4333
1.2631	6.4667
1.2598	6.5
1.2557	6.5333
1.2552	6.5667
1.2682	6.6
1.2644	6.6333
1.255	6.6667
1.2547	6.7
1.2681	6.7333
1.268	6.7667
1.2546	6.8
1.2565	6.8333
1.2642	6.8667
1.2629	6.9
1.2396	6.9333
1.2554	6.9667
1.2565	7
1.2579	7.0333
1.2469	7.0667
1.25	7.1
1.2647	7.1333
1.2516	7.1667
1.2533	7.2
1.2527	7.2333
1.2518	7.2667
1.2476	7.3
1.246	7.3333
1.2482	7.3667
1.2457	7.4
1.237	7.4333
1.2414	7.4667
1.2406	7.5
1.2338	7.5333
1.2284	7.5667
1.2222	7.6
1.2372	7.6333
1.2403	7.6667
1.2253	7.7
1.2235	7.7333
1.2312	7.7667
1.2257	7.8
1.2182	7.8333
1.2202	7.8667
1.2215	7.9
1.2202	7.9333
1.2081	7.9667
1.2096	8
1.2127	8.0333
1.208	8.0667
1.206	8.1
1.1872	8.1333
1.2031	8.1667
1.1898	8.2
1.183	8.2333
1.1964	8.2667
1.1779	8.3
1.18	8.3333
1.1736	8.3667
1.1815	8.4
1.1812	8.4333
1.1703	8.4667
1.1671	8.5
1.1695	8.5333
1.1691	8.5667
1.1578	8.6
1.1567	8.6333
1.1578	8.6667
1.1626	8.7
1.1348	8.7333
1.1461	8.7667
1.1407	8.8
1.1367	8.8333
1.1352	8.8667
1.1353	8.9
1.1398	8.9333
1.1316	8.9667
1.1261	9
1.1267	9.0333
1.1336	9.0667
1.1291	9.1
1.1173	9.1333
1.1209	9.1667
1.1223	9.2
1.1178	9.2333
1.1094	9.2667
1.1124	9.3
1.1169	9.3333
1.0958	9.3667
1.1003	9.4
1.0976	9.4333
1.1112	9.4667
1.1124	9.5
1.0966	9.5333
1.0964	9.5667
1.1032	9.6
1.0967	9.6333
1.0925	9.6667
1.094	9.7
1.0937	9.7333
1.0905	9.7667
1.0809	9.8
1.086	9.8333
1.0845	9.8667
1.0929	9.9
1.0568	9.9333
1.0715	9.9667
1.0814	10
1.068	10.0333
1.0801	10.0667
1.075	10.1
1.0789	10.1333
1.0672	10.1667
1.0615	10.2
1.0714	10.2333
1.0723	10.2667
1.0636	10.3
1.0647	10.3333
1.0704	10.3667
1.0689	10.4
1.06	10.4333
1.0582	10.4667
1.0718	10.5
1.0557	10.5333
1.0595	10.5667
1.0435	10.6
1.0631	10.6333
1.0796	10.6667
1.0677	10.7
1.0578	10.7333
1.0666	10.7667
1.0764	10.8
1.0665	10.8333
1.0693	10.8667
1.0724	10.9
1.0782	10.9333
1.069	10.9667
1.0698	11
1.0775	11.0333
1.0805	11.0667
1.0727	11.1
1.0586	11.1333
1.073	11.1667
1.0801	11.2
1.0812	11.2333
1.0791	11.2667
1.0762	11.3
1.0941	11.3333
1.0868	11.3667
1.0918	11.4
1.0869	11.4333
1.0898	11.4667
1.0943	11.5
1.0966	11.5333
1.0934	11.5667
1.0927	11.6
1.0983	11.6333
1.1026	11.6667
1.1017	11.7
1.0858	11.7333
1.1007	11.7667
1.1013	11.8
1.1044	11.8333
1.1133	11.8667
1.1141	11.9
1.1095	11.9333
1.1143	11.9667
1.1128	12
1.1195	12.0333
1.1225	12.0667
1.1186	12.1
1.1229	12.1333
1.1238	12.1667
1.1218	12.2
1.124	12.2333
1.1234	12.2667
1.1344	12.3
1.1191	12.3333
1.1263	12.3667
1.1303	12.4
1.1239	12.4333
1.1341	12.4667
1.1307	12.5
1.1353	12.5333
1.1352	12.5667
1.1323	12.6
1.1452	12.6333
1.1408	12.6667
1.144	12.7
1.1452	12.7333
1.1463	12.7667
1.1472	12.8
1.1477	12.8333
1.1491	12.8667
1.1519	12.9
1.1505	12.9333
1.138	12.9667
1.1478	13
1.1565	13.0333
1.1607	13.0667
1.1485	13.1
1.1604	13.1333
1.1631	13.1667
1.1642	13.2
1.1707	13.2333
1.1675	13.2667
1.1702	13.3
1.1676	13.3333
1.1702	13.3667
1.1729	13.4
1.1707	13.4333
1.1715	13.4667
1.1712	13.5
1.1784	13.5333
1.165	13.5667
1.1704	13.6
1.1697	13.6333
1.1823	13.6667
1.1901	13.7
1.1782	13.7333
1.1843	13.7667
1.1807	13.8
1.1825	13.8333
1.1871	13.8667
1.1836	13.9
1.1862	13.9333
1.1878	13.9667
1.1886	14
1.1852	14.0333
1.1862	14.0667
1.1893	14.1
1.1928	14.1333
1.1693	14.1667
1.1815	14.2
1.183	14.2333
1.2007	14.2667
1.1901	14.3
1.1736	14.3333
1.1914	14.3667
1.1901	14.4
1.195	14.4333
1.1957	14.4667
1.1931	14.5
1.1957	14.5333
1.195	14.5667
1.1957	14.6
1.1926	14.6333
1.1939	14.6667
1.1957	14.7
1.1964	14.7333
1.1805	14.7667
1.1937	14.8
1.1836	14.8333
1.1984	14.8667
1.1879	14.9
1.1829	14.9333
1.1928	14.9667
1.1871	15
1.2037	15.0333
1.1946	15.0667
1.1882	15.1
1.1954	15.1333
1.1955	15.1667
1.1931	15.2
1.1883	15.2333
1.1926	15.2667
1.1966	15.3
1.1958	15.3333
1.1744	15.3667
1.1916	15.4
1.1888	15.4333
1.1896	15.4667
1.2063	15.5
1.1974	15.5333
1.194	15.5667
1.1984	15.6
1.196	15.6333
1.196	15.6667
1.1956	15.7
1.1987	15.7333
1.1988	15.7667
1.1948	15.8
1.1983	15.8333
1.1976	15.8667
1.1979	15.9
1.1966	15.9333
1.183	15.9667
1.1955	16
1.1895	16.0333
1.1858	16.0667
1.2011	16.1
1.1958	16.1333
1.1942	16.1667
1.1871	16.2
1.1897	16.2333
1.2027	16.2667
1.198	16.3
1.1861	16.3333
1.1933	16.3667
1.2018	16.4
1.1928	16.4333
1.1853	16.4667
1.1935	16.5
1.1984	16.5333
1.1979	16.5667
1.1705	16.6
1.1915	16.6333
1.1888	16.6667
1.1823	16.7
1.1913	16.7333
1.1928	16.7667
1.1952	16.8
1.1881	16.8333
1.1822	16.8667
1.1899	16.9
1.196	16.9333
1.1853	16.9667
1.1852	17
1.1903	17.0333
1.1902	17.0667
1.1816	17.1
1.1796	17.1333
1.1927	17.1667
1.1736	17.2
1.1791	17.2333
1.1694	17.2667
1.1826	17.3
1.1981	17.3333
1.1786	17.3667
1.1809	17.4
1.182	17.4333
1.1801	17.4667
1.1769	17.5
1.177	17.5333
1.1807	17.5667
1.1791	17.6
1.1721	17.6333
1.1754	17.6667
1.1763	17.7
1.1744	17.7333
1.168	17.7667
1.1721	17.8
1.1613	17.8333
1.1668	17.8667
1.1537	17.9
1.1713	17.9333
1.1608	17.9667
1.164	18
1.1571	18.0333
1.1605	18.0667
1.1675	18.1
1.1583	18.1333
1.1577	18.1667
1.162	18.2
1.1608	18.2333
1.1561	18.2667
1.1534	18.3
1.1591	18.3333
1.1567	18.3667
1.1597	18.4
1.1381	18.4333
1.1592	18.4667
1.1442	18.5
1.1505	18.5333
1.1639	18.5667
1.1595	18.6
1.1641	18.6333
1.1521	18.6667
1.1538	18.7
1.1609	18.7333
1.1633	18.7667
1.1551	18.8
1.1475	18.8333
1.159	18.8667
1.1613	18.9
1.1481	18.9333
1.1495	18.9667
1.1618	19
1.1423	19.0333
1.1414	19.0667
1.1438	19.1
1.1625	19.1333
1.1657	19.1667
1.1454	19.2
1.1452	19.2333
1.1569	19.2667
1.1494	19.3
1.1539	19.3333
1.1517	19.3667
1.1537	19.4
1.1509	19.4333
1.1515	19.4667
1.1502	19.5
1.15	19.5333
1.1489	19.5667
1.1558	19.6
1.1361	19.6333
1.1469	19.6667
1.1359	19.7
1.1391	19.7333
1.1455	19.7667
1.1417	19.8
1.1427	19.8333
1.1384	19.8667
1.1491	19.9
1.1471	19.9333
1.1431	19.9667
1.1465	20
1.1457	20.0333
1.1454	20.0667
1.1425	20.1
1.1445	20.1333
1.1469	20.1667
1.145	20.2
1.1453	20.2333
1.1311	20.2667
1.1455	20.3
1.1359	20.3333
1.1523	20.3667
1.1545	20.4
1.1542	20.4333
1.1527	20.4667
1.1589	20.5
1.1562	20.5333
1.1561	20.5667
1.157	20.6
1.1618	20.6333
1.1599	20.6667
1.1565	20.7
1.1603	20.7333
1.1647	20.7667
1.1595	20.8
1.1599	20.8333
1.1548	20.8667
1.1651	20.9
1.1575	20.9333
1.1674	20.9667
1.1765	21
1.1771	21.0333
1.1661	21.0667
1.1642	21.1
1.1749	21.1333
1.1878	21.1667
1.1711	21.2
1.1717	21.2333
1.1837	21.2667
1.1836	21.3
1.1752	21.3333
1.1782	21.3667
1.1872	21.4
1.1866	21.4333
1.1699	21.4667
1.1726	21.5
1.1856	21.5333
1.1845	21.5667
1.1876	21.6
1.1903	21.6333
1.1973	21.6667
1.1946	21.7
1.1969	21.7333
1.196	21.7667
1.2062	21.8
1.2014	21.8333
1.2025	21.8667
1.2036	21.9
1.2099	21.9333
1.207	21.9667
1.2049	22
1.2107	22.0333
1.2087	22.0667
1.1985	22.1
1.2066	22.1333
1.2091	22.1667
1.2249	22.2
1.2117	22.2333
1.211	22.2667
1.2178	22.3
1.2154	22.3333
1.2205	22.3667
1.2211	22.4
1.222	22.4333
1.2224	22.4667
1.2253	22.5
1.2235	22.5333
1.2238	22.5667
1.2245	22.6
1.228	22.6333
1.2222	22.6667
1.2159	22.7
1.2258	22.7333
1.2223	22.7667
1.2313	22.8
1.2183	22.8333
1.222	22.8667
1.2349	22.9
1.2292	22.9333
1.2332	22.9667
1.2334	23
1.2371	23.0333
1.232	23.0667
1.2334	23.1
1.2343	23.1333
1.2356	23.1667
1.2329	23.2
1.2324	23.2333
1.2413	23.2667
1.2239	23.3
1.2268	23.3333
1.2269	23.3667
1.2336	23.4
1.2523	23.4333
1.2334	23.4667
1.2294	23.5
1.2391	23.5333
1.2328	23.5667
1.2351	23.6
1.2343	23.6333
1.2376	23.6667
1.2388	23.7
1.2341	23.7333
1.2362	23.7667
1.2387	23.8
1.2369	23.8333
1.2383	23.8667
1.2194	23.9
1.2309	23.9333
1.229	23.9667
1.2472	24
1.2428	24.0333
1.2339	24.0667
1.2397	24.1
1.2365	24.1333
1.2411	24.1667
1.2447	24.2
1.2396	24.2333
1.2421	24.2667
1.2434	24.3
1.2428	24.3333
1.2387	24.3667
1.2414	24.4
1.2471	24.4333
1.2357	24.4667
1.2361	24.5
1.2362	24.5333
1.2336	24.5667
1.2496	24.6
1.235	24.6333
1.2355	24.6667
1.2413	24.7
1.2367	24.7333
1.253	24.7667
1.2445	24.8
1.2434	24.8333
1.2449	24.8667
1.2428	24.9
1.2426	24.9333
1.2396	24.9667
1.2428	25
1.2441	25.0333
1.2412	25.0667
1.2282	25.1
1.2402	25.1333
1.2349	25.1667
1.2401	25.2
1.2343	25.2333
1.2444	25.2667
1.2432	25.3
1.2428	25.3333
1.2446	25.3667
1.2456	25.4
1.251	25.4333
1.2426	25.4667
1.2432	25.5
1.2474	25.5333
1.2478	25.5667
1.244	25.6
1.2403	25.6333
1.2479	25.6667
1.2391	25.7
1.24	25.7333
1.2295	25.7667
1.2443	25.8
1.2464	25.8333
1.2434	25.8667
1.2418	25.9
1.2464	25.9333
1.2449	25.9667
1.2437	26
1.2446	26.0333
1.2463	26.0667
1.2448	26.1
1.2433	26.1333
1.2452	26.1667
1.2463	26.2
1.2443	26.2333
1.2376	26.2667
1.235	26.3
1.2454	26.3333
1.2338	26.3667
1.251	26.4
1.2495	26.4333
1.2464	26.4667
1.2414	26.5
1.2359	26.5333
1.2472	26.5667
1.2494	26.6
1.2387	26.6333
1.2382	26.6667
1.2443	26.7
1.249	26.7333
1.2389	26.7667
1.2343	26.8
1.2466	26.8333
1.2422	26.8667
1.2293	26.9
1.2329	26.9333
1.2375	26.9667
1.2542	27
1.2375	27.0333
1.2332	27.0667
1.2375	27.1
1.2338	27.1333
1.2436	27.1667
1.2385	27.2
1.2355	27.2333
1.2389	27.2667
1.243	27.3
1.2385	27.3333
1.2328	27.3667
1.2392	27.4
1.2438	27.4333
1.2423	27.4667
1.2184	27.5
1.2297	27.5333
1.2395	27.5667
1.2494	27.6
1.2319	27.6333
1.2237	27.6667
1.247	27.7
1.2402	27.7333
1.2431	27.7667
1.2416	27.8
1.2382	27.8333
1.2421	27.8667
1.2425	27.9
1.2403	27.9333
1.2378	27.9667
1.2408	28
1.249	28.0333
1.2241	28.0667
1.2368	28.1
1.2314	28.1333
1.2415	28.1667
1.2395	28.2
1.229	28.2333
1.2405	28.2667
1.2359	28.3
1.2449	28.3333
1.2441	28.3667
1.2419	28.4
1.245	28.4333
1.2495	28.4667
1.2511	28.5
1.2421	28.5333
1.2459	28.5667
1.2545	28.6
1.2516	28.6333
1.2293	28.6667
1.2436	28.7
1.2466	28.7333
1.265	28.7667
1.2495	28.8
1.2338	28.8333
1.2506	28.8667
1.2614	28.9
1.2533	28.9333
1.2582	28.9667
1.2591	29
1.267	29.0333
1.2585	29.0667
1.2614	29.1
1.2662	29.1333
1.2659	29.1667
1.269	29.2
1.2486	29.2333
1.2715	29.2667
1.2618	29.3
1.2642	29.3333
1.2837	29.3667
1.2823	29.4
1.2821	29.4333
1.2752	29.4667
1.2746	29.5
1.286	29.5333
1.2907	29.5667
1.2778	29.6
1.2827	29.6333
1.2922	29.6667
1.2952	29.7
1.281	29.7333
1.2844	29.7667
1.3017	29.8
1.2809	29.8333
1.278	29.8667
1.2833	29.9
1.3151	29.9333
1.3161	29.9667
1.2931	30
1.2918	30.0333
1.3159	30.0667
1.313	30.1
1.3056	30.1333
1.3099	30.1667
1.3078	30.2
1.3138	30.2333
1.3152	30.2667
1.3125	30.3
1.3152	30.3333
1.3206	30.3667
1.3112	30.4
1.3111	30.4333
1.3052	30.4667
1.3242	30.5
1.3418	30.5333
1.3232	30.5667
1.3217	30.6
1.3305	30.6333
1.3305	30.6667
1.3288	30.7
1.3293	30.7333
1.3371	30.7667
1.3382	30.8
1.3341	30.8333
1.336	30.8667
1.3416	30.9
1.3427	30.9333
1.3437	30.9667
1.3247	31
1.3467	31.0333
1.3389	31.0667
1.3533	31.1
1.3544	31.1333
1.3481	31.1667
1.3498	31.2
1.349	31.2333
1.3513	31.2667
1.358	31.3
1.3536	31.3333
1.3554	31.3667
1.3583	31.4
1.3582	31.4333
1.3577	31.4667
1.3572	31.5
1.363	31.5333
1.3543	31.5667
1.3507	31.6
1.3507	31.6333
1.3613	31.6667
1.3767	31.7
1.363	31.7333
1.3593	31.7667
1.3673	31.8
1.3665	31.8333
1.3634	31.8667
1.3644	31.9
1.3714	31.9333
1.3703	31.9667
1.3623	32
1.3643	32.0333
1.3723	32.0667
1.3684	32.1
1.3586	32.1333
1.36	32.1667
1.3575	32.2
1.3625	32.2333
1.3463	32.2667
1.3631	32.3
1.355	32.3333
1.3578	32.3667
1.3543	32.4
1.3566	32.4333
1.3628	32.4667
1.354	32.5
1.3529	32.5333
1.3577	32.5667
1.3574	32.6
1.3521	32.6333
1.3432	32.6667
1.3534	32.7
1.3575	32.7333
1.3285	32.7667
1.3354	32.8
1.3342	32.8333
1.3416	32.8667
1.3499	32.9
1.3254	32.9333
1.3244	32.9667
1.3329	33
1.3389	33.0333
1.3472	33.0667
1.3276	33.1
1.3151	33.1333
1.3298	33.1667
1.3312	33.2
1.3247	33.2333
1.3267	33.2667
1.3135	33.3
1.3222	33.3333
1.3008	33.3667
1.3098	33.4
1.3106	33.4333
1.3188	33.4667
1.3106	33.5
1.3101	33.5333
1.3087	33.5667
1.3078	33.6
1.3074	33.6333
1.3063	33.6667
1.306	33.7
1.3046	33.7333
1.3021	33.7667
1.3017	33.8
1.3002	33.8333
1.2978	33.8667
1.303	33.9
1.279	33.9333
1.2966	33.9667
1.2765	34
1.2845	34.0333
1.2857	34.0667
1.2776	34.1
1.2798	34.1333
1.2772	34.1667
1.2935	34.2
1.2837	34.2333
1.2768	34.2667
1.2835	34.3
1.285	34.3333
1.2755	34.3667
1.2711	34.4
1.2809	34.4333
1.2806	34.4667
1.2708	34.5
1.2594	34.5333
1.2604	34.5667
1.2719	34.6
1.259	34.6333
1.2763	34.6667
1.2658	34.7
1.2606	34.7333
1.2631	34.7667
1.2571	34.8
1.2657	34.8333
1.2638	34.8667
1.2582	34.9
1.2594	34.9333
1.2596	34.9667
1.26	35
1.2524	35.0333
1.2541	35.0667
1.2616	35.1
1.2396	35.1333
1.2473	35.1667
1.2432	35.2
1.2502	35.2333
1.2616	35.2667
1.2477	35.3
1.2477	35.3333
1.2475	35.3667
1.2461	35.4
1.2536	35.4333
1.2483	35.4667
1.2446	35.5
1.2486	35.5333
1.2513	35.5667
1.2453	35.6
1.2391	35.6333
1.2442	35.6667
1.2514	35.7
1.2258	35.7333
1.2314	35.7667
1.2294	35.8
1.2428	35.8333
1.2449	35.8667
1.2259	35.9
1.2313	35.9333
1.2373	35.9667
1.2324	36
1.2363	36.0333
1.2343	36.0667
1.236	36.1
1.2319	36.1333
1.2308	36.1667
1.2308	36.2
1.2296	36.2333
1.2263	36.2667
1.234	36.3
1.2123	36.3333
1.2268	36.3667
1.2131	36.4
1.2169	36.4333
1.2193	36.4667
1.2153	36.5
1.217	36.5333
1.2146	36.5667
1.2257	36.6
1.22	36.6333
1.2166	36.6667
1.2207	36.7
1.2211	36.7333
1.2196	36.7667
1.2114	36.8
1.2168	36.8333
1.2182	36.8667
1.2208	36.9
1.1936	36.9333
1.2163	36.9667
1.2133	37
1.216	37.0333
1.2067	37.0667
1.216	37.1
1.2296	37.1333
1.2148	37.1667
1.2165	37.2
1.214	37.2333
1.2138	37.2667
1.2151	37.3
1.2148	37.3333
1.2147	37.3667
1.2156	37.4
1.2128	37.4333
1.2171	37.4667
1.2024	37.5
1.2087	37.5333
1.2035	37.5667
1.207	37.6
1.2276	37.6333
1.2157	37.6667
1.2102	37.7
1.2125	37.7333
1.2285	37.7667
1.2214	37.8
1.2088	37.8333
1.2166	37.8667
1.2199	37.9
1.2155	37.9333
1.2119	37.9667
1.2162	38
1.2232	38.0333
1.2177	38.0667
1.2021	38.1
1.2074	38.1333
1.213	38.1667
1.2094	38.2
1.2267	38.2333
1.2235	38.2667
1.2194	38.3
1.2158	38.3333
1.2118	38.3667
1.2235	38.4
1.2214	38.4333
1.2134	38.4667
1.2179	38.5
1.2216	38.5333
1.2212	38.5667
1.2092	38.6
1.2118	38.6333
1.2195	38.6667
1.2136	38.7
1.1953	38.7333
1.2043	38.7667
1.2064	38.8
1.2096	38.8333
1.2053	38.8667
1.1898	38.9
1.2095	38.9333
1.2015	38.9667
1.2116	39
1.2016	39.0333
1.1956	39.0667
1.2036	39.1
1.2027	39.1333
1.1962	39.1667
1.1883	39.2
1.1973	39.2333
1.1984	39.2667
1.195	39.3
1.1769	39.3333
1.1867	39.3667
1.188	39.4
1.1807	39.4333
1.1916	39.4667
1.1873	39.5
1.1838	39.5333
1.1777	39.5667
1.1747	39.6
1.1833	39.6333
1.1814	39.6667
1.1702	39.7
1.1699	39.7333
1.175	39.7667
1.1718	39.8
1.1594	39.8333
1.1623	39.8667
1.1669	39.9
1.1615	39.9333
1.1389	39.9667
1.155	40
1.153	40.0333
1.1445	40.0667
1.1429	40.1
1.14	40.1333
1.1556	40.1667
1.1436	40.2
1.1363	40.2333
1.1402	40.2667
1.142	40.3
1.1372	40.3333
1.1257	40.3667
1.1313	40.4
1.1326	40.4333
1.1267	40.4667
1.1181	40.5
1.1306	40.5333
1.1087	40.5667
1.1212	40.6
1.0997	40.6333
1.1015	40.6667
1.1158	40.7
1.1097	40.7333
1.1104	40.7667
1.1089	40.8
1.1088	40.8333
1.1078	40.8667
1.1033	40.9
1.1037	40.9333
1.1027	40.9667
1.102	41
1.0975	41.0333
1.0981	41.0667
1.0946	41.1
1.1004	41.1333
1.0796	41.1667
1.0932	41.2
1.0845	41.2333
1.0841	41.2667
1.0863	41.3
1.0881	41.3333
1.0853	41.3667
1.085	41.4
1.087	41.4333
1.0857	41.4667
1.0883	41.5
1.0867	41.5333
1.087	41.5667
1.0882	41.6
1.0877	41.6333
1.0876	41.6667
1.0854	41.7
1.096	41.7333
1.0731	41.7667
1.0838	41.8
1.081	41.8333
1.0854	41.8667
1.1009	41.9
1.0951	41.9333
1.0847	41.9667
1.0916	42
1.099	42.0333
1.092	42.0667
1.093	42.1
1.0981	42.1333
1.1048	42.1667
1.0973	42.2
1.0945	42.2333
1.0985	42.2667
1.1079	42.3
1.1087	42.3333
1.0823	42.3667
1.1044	42.4
1.1047	42.4333
1.1023	42.4667
1.1002	42.5
1.1125	42.5333
1.1241	42.5667
1.1116	42.6
1.1028	42.6333
1.1107	42.6667
1.128	42.7
1.1211	42.7333
1.1067	42.7667
1.1185	42.8
1.1273	42.8333
1.1174	42.8667
1.1191	42.9
1.1263	42.9333
1.1276	42.9667
1.1106	43
1.1249	43.0333
1.1325	43.0667
1.1431	43.1
1.1308	43.1333
1.1236	43.1667
1.137	43.2
1.1481	43.2333
1.14	43.2667
1.1435	43.3
1.1437	43.3333
1.1446	43.3667
1.1498	43.4
1.149	43.4333
1.1523	43.4667
1.1522	43.5
1.1558	43.5333
1.1602	43.5667
1.1466	43.6
1.157	43.6333
1.1577	43.6667
1.1509	43.7
1.17	43.7333
1.1706	43.7667
1.1693	43.8
1.1691	43.8333
1.1684	43.8667
1.1684	43.9
1.178	43.9333
1.1747	43.9667
1.1749	44
1.1772	44.0333
1.1752	44.0667
1.1776	44.1
1.18	44.1333
1.1795	44.1667
1.1842	44.2
1.1702	44.2333
1.1794	44.2667
1.1773	44.3
1.1861	44.3333
1.1857	44.3667
1.1831	44.4
1.1885	44.4333
1.185	44.4667
1.1931	44.5
1.1911	44.5333
1.1933	44.5667
1.1948	44.6
1.1965	44.6333
1.1968	44.6667
1.1968	44.7
1.1978	44.7333
1.1991	44.7667
1.2041	44.8
1.1867	44.8333
1.2007	44.8667
1.1947	44.9
1.1913	44.9333
1.2011	44.9667
1.2032	45
1.2047	45.0333
1.2016	45.0667
1.1998	45.1
1.2016	45.1333
1.2115	45.1667
1.2041	45.2
1.2037	45.2333
1.2082	45.2667
1.2108	45.3
1.2045	45.3333
1.2041	45.3667
1.2086	45.4
1.2152	45.4333
1.1901	45.4667
1.1995	45.5
1.2019	45.5333
1.2145	45.5667
1.2051	45.6
1.1953	45.6333
1.2081	45.6667
1.2105	45.7
1.2086	45.7333
1.2096	45.7667
1.2025	45.8
1.2065	45.8333
1.2101	45.8667
1.2083	45.9
1.2005	45.9333
1.2058	45.9667
1.2126	46
1.2121	46.0333
1.1908	46.0667
1.2125	46.1
1.2004	46.1333
1.1977	46.1667
1.2068	46.2
1.2162	46.2333
1.2172	46.2667
1.2032	46.3
1.1996	46.3333
1.2133	46.3667
1.224	46.4
1.2084	46.4333
1.2008	46.4667
1.2128	46.5
1.2159	46.5333
1.204	46.5667
1.207	46.6
1.2128	46.6333
1.2147	46.6667
1.1921	46.7
1.2009	46.7333
1.2066	46.7667
1.2143	46.8
1.2047	46.8333
1.1958	46.8667
1.2092	46.9
1.2147	46.9333
1.2097	46.9667
1.2121	47
1.2092	47.0333
1.2116	47.0667
1.2122	47.1
1.211	47.1333
1.2121	47.1667
1.2113	47.2
1.2119	47.2333
1.2167	47.2667
1.198	47.3
1.2122	47.3333
1.2053	47.3667
1.2066	47.4
1.2132	47.4333
1.2145	47.4667
1.2174	47.5
1.2157	47.5333
1.216	47.5667
1.2153	47.6
1.2224	47.6333
1.219	47.6667
1.2223	47.7
1.2237	47.7333
1.2265	47.7667
1.2232	47.8
1.2235	47.8333
1.2289	47.8667
1.2195	47.9
1.222	47.9333
1.2205	47.9667
1.2295	48
1.2366	48.0333
1.2351	48.0667
1.2327	48.1
1.2373	48.1333
1.2349	48.1667
1.2403	48.2
1.2403	48.2333
1.2427	48.2667
1.2434	48.3
1.2429	48.3333
1.2449	48.3667
1.2469	48.4
1.2462	48.4333
1.2468	48.4667
1.243	48.5
1.2478	48.5333
1.244	48.5667
1.246	48.6
1.2567	48.6333
1.2479	48.6667
1.2494	48.7
1.2536	48.7333
1.2499	48.7667
1.2609	48.8
1.257	48.8333
1.2603	48.8667
1.2613	48.9
1.2644	48.9333
1.2635	48.9667
1.2642	49
1.2679	49.0333
1.2715	49.0667
1.2646	49.1
1.2586	49.1333
1.2649	49.1667
1.2788	49.2
1.2803	49.2333
1.2679	49.2667
1.2716	49.3
1.289	49.3333
1.2803	49.3667
1.2862	49.4
1.2867	49.4333
1.2969	49.4667
1.291	49.5
1.2915	49.5333
1.2964	49.5667
1.3001	49.6
1.2967	49.6333
1.3024	49.6667
1.2879	49.7
1.303	49.7333
1.2961	49.7667
1.2987	49.8
1.3049	49.8333
1.304	49.8667
1.3076	49.9
1.3078	49.9333
1.3148	49.9667
1.3138	50
1.3149	50.0333
1.3153	50.0667
1.3229	50.1
1.3219	50.1333
1.3198	50.1667
1.3227	50.2
1.3243	50.2333
1.3277	50.2667
1.3099	50.3
1.3202	50.3333
1.3274	50.3667
1.3277	50.4
1.3298	50.4333
1.3334	50.4667
1.3398	50.5
1.3348	50.5333
1.3343	50.5667
1.3368	50.6
1.3425	50.6333
1.3367	50.6667
1.3387	50.7
1.3411	50.7333
1.3425	50.7667
1.3381	50.8
1.3363	50.8333
1.3464	50.8667
1.3287	50.9
1.3342	50.9333
1.3329	50.9667
1.352	51
1.3519	51.0333
1.3366	51.0667
1.3414	51.1
1.3498	51.1333
1.3414	51.1667
1.3388	51.2
1.346	51.2333
1.3511	51.2667
1.343	51.3
1.3369	51.3333
1.3481	51.3667
1.3486	51.4
1.3411	51.4333
1.3416	51.4667
1.3311	51.5
1.3455	51.5333
1.3236	51.5667
1.3453	51.6
1.3359	51.6333
1.3297	51.6667
1.3239	51.7
1.3238	51.7333
1.3383	51.7667
1.336	51.8
1.3208	51.8333
1.323	51.8667
1.335	51.9
1.327	51.9333
1.3212	51.9667
1.3262	52
1.3301	52.0333
1.3255	52.0667
1.3021	52.1
1.3207	52.1333
1.3082	52.1667
1.3211	52.2
1.308	52.2333
1.3223	52.2667
1.3197	52.3
1.3175	52.3333
1.3194	52.3667
1.3176	52.4
1.3189	52.4333
1.31	52.4667
1.3144	52.5
1.3135	52.5333
1.3105	52.5667
1.3043	52.6
1.3099	52.6333
1.3115	52.6667
1.292	52.7
1.2949	52.7333
1.2974	52.7667
1.3252	52.8
1.3119	52.8333
1.2933	52.8667
1.3029	52.9
1.3143	52.9333
1.3025	52.9667
1.3087	53
1.3042	53.0333
1.306	53.0667
1.2979	53.1
1.2999	53.1333
1.3015	53.1667
1.2989	53.2
1.2968	53.2333
1.2831	53.2667
1.2979	53.3
1.2887	53.3333
1.3067	53.3667
1.3066	53.4
1.3003	53.4333
1.3008	53.4667
1.304	53.5
1.299	53.5333
1.3002	53.5667
1.3024	53.6
1.305	53.6333
1.3007	53.6667
1.2976	53.7
1.3018	53.7333
1.302	53.7667
1.3002	53.8
1.2896	53.8333
1.2866	53.8667
1.2896	53.9
1.2967	53.9333
1.311	53.9667
1.3013	54
1.2906	54.0333
1.2995	54.0667
1.3034	54.1
1.3001	54.1333
1.3014	54.1667
1.2919	54.2
1.2969	54.2333
1.2993	54.2667
1.2983	54.3
1.2933	54.3333
1.2982	54.3667
1.3054	54.4
1.2802	54.4333
1.2847	54.4667
1.2932	54.5
1.3118	54.5333
1.3034	54.5667
1.2862	54.6
1.2909	54.6333
1.31	54.6667
1.3016	54.7
1.3083	54.7333
1.2962	54.7667
1.2963	54.8
1.3068	54.8333
1.3058	54.8667
1.2976	54.9
1.2995	54.9333
1.306	54.9667
1.3081	55
1.2857	55.0333
1.2933	55.0667
1.3039	55.1
1.3144	55.1333
1.2957	55.1667
1.2959	55.2
1.3113	55.2333
1.3036	55.2667
1.3086	55.3
1.3073	55.3333
1.314	55.3667
1.3112	55.4
1.3137	55.4333
1.3145	55.4667
1.3157	55.5
1.3146	55.5333
1.3209	55.5667
1.3028	55.6
1.3169	55.6333
1.3142	55.6667
1.3284	55.7
1.3318	55.7333
1.3258	55.7667
1.3285	55.8
1.3267	55.8333
1.3307	55.8667
1.3399	55.9
1.3341	55.9333
1.3368	55.9667
1.3377	56
1.3372	56.0333
1.3422	56.0667
1.341	56.1
1.3473	56.1333
1.3303	56.1667
1.3395	56.2
1.3464	56.2333
1.3513	56.2667
1.3589	56.3
1.3487	56.3333
1.3495	56.3667
1.3574	56.4
1.352	56.4333
1.3576	56.4667
1.3563	56.5
1.3626	56.5333
1.3608	56.5667
1.3597	56.6
1.3638	56.6333
1.3665	56.6667
1.3637	56.7
1.3617	56.7333
1.3555	56.7667
1.365	56.8
1.3622	56.8333
1.3824	56.8667
1.3773	56.9
1.3757	56.9333
1.3773	56.9667
1.3869	57
1.3821	57.0333
1.3773	57.0667
1.3829	57.1
1.391	57.1333
1.3839	57.1667
1.3788	57.2
1.3855	57.2333
1.3944	57.2667
1.3893	57.3
1.3678	57.3333
1.3832	57.3667
1.3905	57.4
1.3891	57.4333
1.3916	57.4667
1.3972	57.5
1.3977	57.5333
1.392	57.5667
1.3902	57.6
1.3972	57.6333
1.4019	57.6667
1.3917	57.7
1.3915	57.7333
1.3996	57.7667
1.3995	57.8
1.3905	57.8333
1.396	57.8667
1.3872	57.9
1.3944	57.9333
1.3745	57.9667
1.3839	58
1.3946	58.0333
1.3957	58.0667
1.3852	58.1
1.3835	58.1333
1.3959	58.1667
1.3919	58.2
1.3848	58.2333
1.3903	58.2667
1.3892	58.3
1.3876	58.3333
1.3782	58.3667
1.3831	58.4
1.3847	58.4333
1.3854	58.4667
1.3631	58.5
1.3713	58.5333
1.3676	58.5667
1.3817	58.6
1.3785	58.6333
1.3763	58.6667
1.3694	58.7
1.369	58.7333
1.3757	58.7667
1.3785	58.8
1.3647	58.8333
1.3638	58.8667
1.3712	58.9
1.3703	58.9333
1.3643	58.9667
1.3544	59
1.3637	59.0333
1.3649	59.0667
1.3501	59.1
1.3412	59.1333
1.3494	59.1667
1.3794	59.2
1.3687	59.2333
1.3528	59.2667
1.3499	59.3
1.3747	59.3333
1.3604	59.3667
1.3549	59.4
1.3547	59.4333
1.3467	59.4667
1.3551	59.5
1.3545	59.5333
1.3459	59.5667
1.3451	59.6
1.3537	59.6333
1.3305	59.6667
1.3315	59.7
1.332	59.7333
1.3518	59.7667
1.3519	59.8
1.3311	59.8333
1.3272	59.8667
1.3488	59.9
1.3349	59.9333
1.3358	59.9667
1.3338	60
1.3278	60.0333
1.3293	60.0667
1.3257	60.1
1.3242	60.1333
1.3249	60.1667
1.327	60.2
1.3122	60.2333
1.3142	60.2667
1.3086	60.3
1.3185	60.3333
1.3303	60.3667
1.314	60.4
1.3173	60.4333
1.313	60.4667
1.3136	60.5
1.3191	60.5333
1.3131	60.5667
1.3114	60.6
1.3151	60.6333
1.3177	60.6667
1.3126	60.7
1.3088	60.7333
1.3132	60.7667
1.3209	60.8
1.2933	60.8333
1.2976	60.8667
1.3039	60.9
1.3212	60.9333
1.3155	60.9667
1.2974	61
1.306	61.0333
1.31	61.0667
1.3105	61.1
1.3162	61.1333
1.3055	61.1667
1.3078	61.2
1.3108	61.2333
1.3079	61.2667
1.3053	61.3
1.3073	61.3333
1.3175	61.3667
1.2983	61.4
1.3022	61.4333
1.2954	61.4667
1.3079	61.5
1.3221	61.5333
1.3021	61.5667
1.3051	61.6
1.302	61.6333
1.3023	61.6667
1.3177	61.7
1.3096	61.7333
1.3062	61.7667
1.3112	61.8
1.3156	61.8333
1.3106	61.8667
1.3055	61.9
1.3142	61.9333
1.3137	61.9667
1.291	62
1.306	62.0333
1.3098	62.0667
1.3251	62.1
1.3104	62.1333
1.2959	62.1667
1.3169	62.2
1.317	62.2333
1.3185	62.2667
1.319	62.3
1.3175	62.3333
1.3194	62.3667
1.3192	62.4
1.3196	62.4333
1.3199	62.4667
1.3201	62.5
1.3275	62.5333
1.3067	62.5667
1.3187	62.6
1.313	62.6333
1.3349	62.6667
1.3304	62.7
1.3242	62.7333
1.3265	62.7667
1.3373	62.8
1.3299	62.8333
1.3278	62.8667
1.3332	62.9
1.3394	62.9333
1.3336	62.9667
1.3284	63
1.3386	63.0333
1.3379	63.0667
1.3369	63.1
1.3234	63.1333
1.3329	63.1667
1.3372	63.2
1.3404	63.2333
1.345	63.2667
1.3424	63.3
1.3423	63.3333
1.347	63.3667
1.3451	63.4
1.3492	63.4333
1.3469	63.4667
1.3483	63.5
1.3491	63.5333
1.3514	63.5667
1.3496	63.6
1.3503	63.6333
1.3513	63.6667
1.3526	63.7
1.3364	63.7333
1.3484	63.7667
1.3381	63.8
1.373	63.8333
1.3635	63.8667
1.3605	63.9
1.3623	63.9333
1.3655	63.9667
1.3615	64
1.3657	64.0333
1.3665	64.0667
1.3693	64.1
1.3656	64.1333
1.3668	64.1667
1.3705	64.2
1.3732	64.2333
1.372	64.2667
1.3551	64.3
1.3666	64.3333
1.3608	64.3667
1.3817	64.4
1.3876	64.4333
1.3826	64.4667
1.3798	64.5
1.3877	64.5333
1.3969	64.5667
1.3851	64.6
1.3892	64.6333
1.3957	64.6667
1.3964	64.7
1.3911	64.7333
1.3917	64.7667
1.3992	64.8
1.4066	64.8333
1.3799	64.8667
1.3943	64.9
1.3948	64.9333
1.416	64.9667
1.4017	65
1.3937	65.0333
1.4089	65.0667
1.4041	65.1
1.4195	65.1333
1.4151	65.1667
1.4127	65.2
1.4182	65.2333
1.4179	65.2667
1.419	65.3
1.4208	65.3333
1.424	65.3667
1.431	65.4
1.4069	65.4333
1.4242	65.4667
1.4195	65.5
1.4434	65.5333
1.4343	65.5667
1.4194	65.6
1.4348	65.6333
1.4392	65.6667
1.4378	65.7
1.4449	65.7333
1.4437	65.7667
1.4471	65.8
1.4483	65.8333
1.4503	65.8667
1.4515	65.9
1.4523	65.9333
1.4544	65.9667
1.4431	66
1.4552	66.0333
1.45	66.0667
1.4802	66.1
1.47	66.1333
1.4687	66.1667
1.4716	66.2
1.4848	66.2333
1.4777	66.2667
1.4736	66.3
1.4805	66.3333
1.4887	66.3667
1.4853	66.4
1.4773	66.4333
1.4864	66.4667
1.4975	66.5
1.4896	66.5333
1.468	66.5667
1.4858	66.6
[truncated: 7,002 more rows]
