# Supplementary material for: Auditory feedback effect on temporal patterns during self-pacing treadmill walking
Source: PLoS One. 2025 Nov 4;20(11):e0335971. doi: 10.1371/journal.pone.0335971 (PMC12585087; doi:10.1371/journal.pone.0335971)
Supplement: S2 File — This file archive contains gait events from the two test conditions (no sound and with sound) for all included participants, as well as the validation data for the accelerometer-based gait event detection algorithm. All data files are in CSV format. A readme file is included with the details of the file format and contents. (ZIP) [file pone.0335971.s003.zip › TreadmillSoundsData/TestConditions/WithSound/BeltSpeed/Subject30_WithSoundBeltspeed.csv]

BeltSpeed	Time
1.071	0
1.0746	0.0333
1.0947	0.0667
1.1021	0.1
1.093	0.1333
1.0757	0.1667
1.0662	0.2
1.0813	0.2333
1.1002	0.2667
1.0927	0.3
1.0784	0.3333
1.0691	0.3667
1.0874	0.4
1.0962	0.4333
1.0874	0.4667
1.0631	0.5
1.0745	0.5333
1.0947	0.5667
1.0979	0.6
1.0919	0.6333
1.0745	0.6667
1.0581	0.7
1.0738	0.7333
1.1009	0.7667
1.0918	0.8
1.0726	0.8333
1.0783	0.8667
1.0819	0.9
1.0788	0.9333
1.0721	0.9667
1.0717	1
1.0678	1.0333
1.0709	1.0667
1.0848	1.1
1.0655	1.1333
1.0739	1.1667
1.0684	1.2
1.0684	1.2333
1.0649	1.2667
1.0623	1.3
1.0665	1.3333
1.0649	1.3667
1.0647	1.4
1.0595	1.4333
1.0578	1.4667
1.0609	1.5
1.0557	1.5333
1.0579	1.5667
1.0591	1.6
1.0558	1.6333
1.057	1.6667
1.0567	1.7
1.0554	1.7333
1.0563	1.7667
1.0571	1.8
1.0569	1.8333
1.0553	1.8667
1.0555	1.9
1.0552	1.9333
1.0544	1.9667
1.0551	2
1.0433	2.0333
1.0462	2.0667
1.056	2.1
1.0575	2.1333
1.048	2.1667
1.0472	2.2
1.0485	2.2333
1.0586	2.2667
1.0566	2.3
1.0473	2.3333
1.0466	2.3667
1.0487	2.4
1.0589	2.4333
1.0564	2.4667
1.0527	2.5
1.0313	2.5333
1.0482	2.5667
1.0643	2.6
1.0599	2.6333
1.057	2.6667
1.0361	2.7
1.0321	2.7333
1.0553	2.7667
1.0682	2.8
1.0531	2.8333
1.0405	2.8667
1.0462	2.9
1.0653	2.9333
1.0586	2.9667
1.0536	3
1.0333	3.0333
1.043	3.0667
1.063	3.1
1.0704	3.1333
1.0505	3.1667
1.0552	3.2
1.0591	3.2333
1.0744	3.2667
1.066	3.3
1.0555	3.3333
1.0552	3.3667
1.0688	3.4
1.0804	3.4333
1.0682	3.4667
1.0578	3.5
1.0514	3.5333
1.071	3.5667
1.0867	3.6
1.0774	3.6333
1.0684	3.6667
1.066	3.7
1.0793	3.7333
1.0951	3.7667
1.0864	3.8
1.07	3.8333
1.0713	3.8667
1.088	3.9
1.0915	3.9333
1.0803	3.9667
1.0758	4
1.0721	4.0333
1.088	4.0667
1.1	4.1
1.0831	4.1333
1.0854	4.1667
1.0856	4.2
1.0924	4.2333
1.0887	4.2667
1.0885	4.3
1.088	4.3333
1.091	4.3667
1.096	4.4
1.0925	4.4333
1.0967	4.4667
1.0781	4.5
1.1006	4.5333
1.0964	4.5667
1.099	4.6
1.0961	4.6333
1.0949	4.6667
1.0952	4.7
1.0981	4.7333
1.0978	4.7667
1.0935	4.8
1.094	4.8333
1.0953	4.8667
1.0997	4.9
1.0984	4.9333
1.0915	4.9667
1.0888	5
1.0821	5.0333
1.0999	5.0667
1.1051	5.1
1.0895	5.1333
1.0944	5.1667
1.0939	5.2
1.0968	5.2333
1.0937	5.2667
1.0888	5.3
1.0911	5.3333
1.094	5.3667
1.0931	5.4
1.0915	5.4333
1.0865	5.4667
1.0782	5.5
1.0774	5.5333
1.0931	5.5667
1.0932	5.6
1.0858	5.6333
1.0871	5.6667
1.0846	5.7
1.0922	5.7333
1.0963	5.7667
1.0924	5.8
1.0821	5.8333
1.0853	5.8667
1.092	5.9
1.0952	5.9333
1.0935	5.9667
1.0627	6
1.0758	6.0333
1.0965	6.0667
1.0892	6.1
1.0784	6.1333
1.06	6.1667
1.0706	6.2
1.096	6.2333
1.0911	6.2667
1.073	6.3
1.0701	6.3333
1.0829	6.3667
1.0801	6.4
1.0724	6.4333
1.0755	6.4667
1.0652	6.5
1.08	6.5333
1.0873	6.5667
1.0771	6.6
1.0756	6.6333
1.0765	6.6667
1.0785	6.7
1.0851	6.7333
1.0804	6.7667
1.0748	6.8
1.0758	6.8333
1.0855	6.8667
1.0875	6.9
1.0802	6.9333
1.0762	6.9667
1.065	7
1.082	7.0333
1.0947	7.0667
1.0789	7.1
1.0786	7.1333
1.0802	7.1667
1.0922	7.2
1.0883	7.2333
1.0775	7.2667
1.0763	7.3
1.0868	7.3333
1.0925	7.3667
1.0847	7.4
1.0721	7.4333
1.08	7.4667
1.0837	7.5
1.087	7.5333
1.088	7.5667
1.0738	7.6
1.0795	7.6333
1.0863	7.6667
1.0863	7.7
1.0801	7.7333
1.0726	7.7667
1.0772	7.8
1.0909	7.8333
1.0857	7.8667
1.0819	7.9
1.0706	7.9333
1.084	7.9667
1.0816	8
1.0795	8.0333
1.0888	8.0667
1.0754	8.1
1.0698	8.1333
1.0842	8.1667
1.085	8.2
1.0815	8.2333
1.0768	8.2667
1.0706	8.3
1.0751	8.3333
1.0847	8.3667
1.0813	8.4
1.0797	8.4333
1.0641	8.4667
1.0591	8.5
1.0772	8.5333
1.0877	8.5667
1.0812	8.6
1.0724	8.6333
1.0512	8.6667
1.0581	8.7
1.0831	8.7333
1.0891	8.7667
1.0761	8.8
1.0573	8.8333
1.0594	8.8667
1.0838	8.9
1.0767	8.9333
1.0752	8.9667
1.0524	9
1.0575	9.0333
1.0834	9.0667
1.083	9.1
1.0704	9.1333
1.0516	9.1667
1.0517	9.2
1.0768	9.2333
1.0774	9.2667
1.0706	9.3
1.0559	9.3333
1.0562	9.3667
1.0703	9.4
1.079	9.4333
1.0806	9.4667
1.0536	9.5
1.0419	9.5333
1.0629	9.5667
1.0694	9.6
1.0815	9.6333
1.0715	9.6667
1.0566	9.7
1.0384	9.7333
1.0486	9.7667
1.0797	9.8
1.0783	9.8333
1.0625	9.8667
1.0498	9.9
1.0547	9.9333
1.0763	9.9667
1.0658	10
1.0588	10.0333
1.0462	10.0667
1.0554	10.1
1.0668	10.1333
1.0822	10.1667
1.0713	10.2
1.0579	10.2333
1.0414	10.2667
1.0493	10.3
1.0774	10.3333
1.0791	10.3667
1.0673	10.4
1.0496	10.4333
1.0537	10.4667
1.0542	10.5
1.0753	10.5333
1.0717	10.5667
1.0556	10.6
1.0442	10.6333
1.0547	10.6667
1.0661	10.7
1.0575	10.7333
1.0487	10.7667
1.0503	10.8
1.0542	10.8333
1.0651	10.8667
1.0607	10.9
1.0557	10.9333
1.0395	10.9667
1.0388	11
1.0492	11.0333
1.0612	11.0667
1.0581	11.1
1.037	11.1333
1.0328	11.1667
1.0426	11.2
1.0594	11.2333
1.0526	11.2667
1.0511	11.3
1.0288	11.3333
1.0277	11.3667
1.0408	11.4
1.0579	11.4333
1.0518	11.4667
1.039	11.5
1.0099	11.5333
1.0241	11.5667
1.0585	11.6
1.0522	11.6333
1.0434	11.6667
1.0258	11.7
1.0078	11.7333
1.0124	11.7667
1.0444	11.8
1.0579	11.8333
1.041	11.8667
1.0257	11.9
1.0137	11.9333
1.019	11.9667
1.0306	12
1.0442	12.0333
1.0385	12.0667
1.0298	12.1
1.0088	12.1333
1.0361	12.1667
1.0363	12.2
1.0369	12.2333
1.0387	12.2667
1.0351	12.3
1.0331	12.3333
1.0341	12.3667
1.0407	12.4
1.0391	12.4333
1.0387	12.4667
1.0234	12.5
1.0213	12.5333
1.0457	12.5667
1.049	12.6
1.0341	12.6333
1.0326	12.6667
1.0326	12.7
1.0513	12.7333
1.0617	12.7667
1.0482	12.8
1.0353	12.8333
1.0429	12.8667
1.0576	12.9
1.0507	12.9333
1.0426	12.9667
1.0474	13
1.0378	13.0333
1.0677	13.0667
1.0586	13.1
1.042	13.1333
1.0461	13.1667
1.0612	13.2
1.0627	13.2333
1.0542	13.2667
1.0436	13.3
1.0509	13.3333
1.0686	13.3667
1.0659	13.4
1.0523	13.4333
1.0535	13.4667
1.0641	13.5
1.057	13.5333
1.0642	13.5667
1.0686	13.6
1.0494	13.6333
1.061	13.6667
1.0601	13.7
1.058	13.7333
1.0571	13.7667
1.0547	13.8
1.0577	13.8333
1.0651	13.8667
1.0629	13.9
1.0608	13.9333
1.0561	13.9667
1.0585	14
1.0544	14.0333
1.0584	14.0667
1.0679	14.1
1.0601	14.1333
1.0592	14.1667
1.0609	14.2
1.0629	14.2333
1.0614	14.2667
1.0605	14.3
1.0578	14.3333
1.0604	14.3667
1.0634	14.4
1.0646	14.4333
1.0641	14.4667
1.0498	14.5
1.0457	14.5333
1.0667	14.5667
1.0663	14.6
1.0679	14.6333
1.066	14.6667
1.0531	14.7
1.0474	14.7333
1.0529	14.7667
1.073	14.8
1.0723	14.8333
1.0628	14.8667
1.0483	14.9
1.0525	14.9333
1.0606	14.9667
1.0873	15
1.065	15.0333
1.0552	15.0667
1.0518	15.1
1.0497	15.1333
1.0802	15.1667
1.0901	15.2
1.0772	15.2333
1.0594	15.2667
1.0507	15.3
1.0595	15.3333
1.0851	15.3667
1.0938	15.4
1.0791	15.4333
1.0629	15.4667
1.0546	15.5
1.0599	15.5333
1.0922	15.5667
1.0927	15.6
1.0757	15.6333
1.0602	15.6667
1.0703	15.7
1.0923	15.7333
1.0894	15.7667
1.0763	15.8
1.0621	15.8333
1.0689	15.8667
1.0925	15.9
1.0921	15.9333
1.0799	15.9667
1.0701	16
1.066	16.0333
1.0818	16.0667
1.0921	16.1
1.0826	16.1333
1.0675	16.1667
1.0718	16.2
1.0796	16.2333
1.0877	16.2667
1.0828	16.3
1.0752	16.3333
1.0635	16.3667
1.0697	16.4
1.0804	16.4333
1.0904	16.4667
1.0863	16.5
1.0606	16.5333
1.0567	16.5667
1.0725	16.6
1.0791	16.6333
1.0988	16.6667
1.0845	16.7
1.0705	16.7333
1.0532	16.7667
1.0618	16.8
1.0916	16.8333
1.0986	16.8667
1.0899	16.9
1.0726	16.9333
1.0631	16.9667
1.0842	17
1.0929	17.0333
1.0857	17.0667
1.0922	17.1
1.0715	17.1333
1.0762	17.1667
1.0893	17.2
1.0956	17.2333
1.0913	17.2667
1.084	17.3
1.0673	17.3333
1.0743	17.3667
1.0881	17.4
1.0998	17.4333
1.0916	17.4667
1.0877	17.5
1.0471	17.5333
1.0683	17.5667
1.1006	17.6
1.102	17.6333
1.0957	17.6667
1.0781	17.7
1.0604	17.7333
1.059	17.7667
1.0898	17.8
1.1079	17.8333
1.089	17.8667
1.0749	17.9
1.0719	17.9333
1.0711	17.9667
1.0831	18
1.0834	18.0333
1.0755	18.0667
1.0794	18.1
1.0681	18.1333
1.0775	18.1667
1.0904	18.2
1.0851	18.2333
1.0819	18.2667
1.0714	18.3
1.0771	18.3333
1.0819	18.3667
1.0919	18.4
1.0874	18.4333
1.0764	18.4667
1.0681	18.5
1.0584	18.5333
1.0909	18.5667
1.0951	18.6
1.0879	18.6333
1.0734	18.6667
1.0694	18.7
1.0806	18.7333
1.1009	18.7667
1.0967	18.8
1.0827	18.8333
1.0691	18.8667
1.0771	18.9
1.097	18.9333
1.0896	18.9667
1.0835	19
1.0647	19.0333
1.0619	19.0667
1.0968	19.1
1.1004	19.1333
1.0908	19.1667
1.0815	19.2
1.0592	19.2333
1.0649	19.2667
1.0866	19.3
1.1084	19.3333
1.1007	19.3667
1.0836	19.4
1.0671	19.4333
1.0587	19.4667
1.0936	19.5
1.0837	19.5333
1.081	19.5667
1.0737	19.6
1.0751	19.6333
1.0815	19.6667
1.1031	19.7
1.0929	19.7333
1.0792	19.7667
1.0671	19.8
1.0849	19.8333
1.1013	19.8667
1.0942	19.9
1.0797	19.9333
1.0691	19.9667
1.0823	20
1.0836	20.0333
1.0906	20.0667
1.1007	20.1
1.0675	20.1333
1.0685	20.1667
1.0773	20.2
1.0865	20.2333
1.079	20.2667
1.0715	20.3
1.0643	20.3333
1.0672	20.3667
1.0791	20.4
1.0869	20.4333
1.082	20.4667
1.0752	20.5
1.0447	20.5333
1.0531	20.5667
1.1024	20.6
1.0817	20.6333
1.0867	20.6667
1.0656	20.7
1.0602	20.7333
1.0696	20.7667
1.0952	20.8
1.1012	20.8333
1.0908	20.8667
1.0749	20.9
1.0578	20.9333
1.0624	20.9667
1.0955	21
1.0976	21.0333
1.0709	21.0667
1.0675	21.1
1.0779	21.1333
1.0924	21.1667
1.0888	21.2
1.0843	21.2333
1.0674	21.2667
1.057	21.3
1.0668	21.3333
1.093	21.3667
1.0927	21.4
1.0825	21.4333
1.0645	21.4667
1.0604	21.5
1.0681	21.5333
1.0953	21.5667
1.0885	21.6
1.0788	21.6333
1.0629	21.6667
1.0637	21.7
1.0876	21.7333
1.0881	21.7667
1.0668	21.8
1.0659	21.8333
1.0719	21.8667
1.0871	21.9
1.0788	21.9333
1.0619	21.9667
1.059	22
1.0753	22.0333
1.0561	22.0667
1.0546	22.1
1.0619	22.1333
1.0636	22.1667
1.0731	22.2
1.0713	22.2333
1.0593	22.2667
1.0515	22.3
1.0566	22.3333
1.0737	22.3667
1.0713	22.4
1.0583	22.4333
1.0446	22.4667
1.0537	22.5
1.0726	22.5333
1.056	22.5667
1.0642	22.6
1.0514	22.6333
1.0447	22.6667
1.0628	22.7
1.0648	22.7333
1.0594	22.7667
1.0491	22.8
1.0539	22.8333
1.0712	22.8667
1.0687	22.9
1.067	22.9333
1.0566	22.9667
1.0462	23
1.0574	23.0333
1.0618	23.0667
1.061	23.1
1.0738	23.1333
1.0429	23.1667
1.0568	23.2
1.0679	23.2333
1.0619	23.2667
1.0733	23.3
1.0693	23.3333
1.0719	23.3667
1.0737	23.4
1.0726	23.4333
1.0763	23.4667
1.0796	23.5
1.0637	23.5333
1.0717	23.5667
1.0837	23.6
1.0826	23.6333
1.0849	23.6667
1.0818	23.7
1.086	23.7333
1.0867	23.7667
1.0851	23.8
1.092	23.8333
1.0914	23.8667
1.09	23.9
1.0935	23.9333
1.0922	23.9667
1.0921	24
1.0959	24.0333
1.0872	24.0667
1.0905	24.1
1.1078	24.1333
1.0988	24.1667
1.1003	24.2
1.0927	24.2333
1.0941	24.2667
1.0943	24.3
1.1065	24.3333
1.1061	24.3667
1.1035	24.4
1.0975	24.4333
1.0994	24.4667
1.1065	24.5
1.1113	24.5333
1.1035	24.5667
1.1074	24.6
1.1048	24.6333
1.1049	24.6667
1.1166	24.7
1.1174	24.7333
1.1132	24.7667
1.1086	24.8
1.1113	24.8333
1.1149	24.8667
1.1294	24.9
1.1238	24.9333
1.1214	24.9667
1.1102	25
1.1119	25.0333
1.1078	25.0667
1.1409	25.1
1.1331	25.1333
1.1262	25.1667
1.1217	25.2
1.1237	25.2333
1.138	25.2667
1.1535	25.3
1.1466	25.3333
1.1363	25.3667
1.1238	25.4
1.134	25.4333
1.1551	25.4667
1.1566	25.5
1.1406	25.5333
1.1397	25.5667
1.1328	25.6
1.1432	25.6333
1.1699	25.6667
1.1741	25.7
1.1651	25.7333
1.1484	25.7667
1.143	25.8
1.1599	25.8333
1.1832	25.8667
1.1759	25.9
1.1604	25.9333
1.1522	25.9667
1.1669	26
1.1714	26.0333
1.1711	26.0667
1.1848	26.1
1.155	26.1333
1.1635	26.1667
1.1751	26.2
1.1744	26.2333
1.1718	26.2667
1.1598	26.3
1.1567	26.3333
1.1614	26.3667
1.1769	26.4
1.179	26.4333
1.1743	26.4667
1.1522	26.5
1.1435	26.5333
1.1613	26.5667
1.1908	26.6
1.1829	26.6333
1.1766	26.6667
1.1553	26.7
1.1394	26.7333
1.1457	26.7667
1.179	26.8
1.1928	26.8333
1.1777	26.8667
1.161	26.9
1.1611	26.9333
1.1748	26.9667
1.1724	27
1.1641	27.0333
1.1487	27.0667
1.1708	27.1
1.1612	27.1333
1.1752	27.1667
1.1692	27.2
1.1652	27.2333
1.1555	27.2667
1.1601	27.3
1.1673	27.3333
1.174	27.3667
1.1692	27.4
1.1609	27.4333
1.1493	27.4667
1.1483	27.5
1.1599	27.5333
1.1723	27.5667
1.1754	27.6
1.1568	27.6333
1.1417	27.6667
1.1479	27.7
1.1683	27.7333
1.1685	27.7667
1.1648	27.8
1.1453	27.8333
1.1388	27.8667
1.1504	27.9
1.1704	27.9333
1.1643	27.9667
1.1591	28
1.1278	28.0333
1.1306	28.0667
1.1658	28.1
1.1674	28.1333
1.1629	28.1667
1.1481	28.2
1.1287	28.2333
1.1271	28.2667
1.153	28.3
1.1688	28.3333
1.1612	28.3667
1.1469	28.4
1.1268	28.4333
1.1335	28.4667
1.1536	28.5
1.1495	28.5333
1.151	28.5667
1.1336	28.6
1.132	28.6333
1.1434	28.6667
1.146	28.7
1.1414	28.7333
1.1272	28.7667
1.1241	28.8
1.1312	28.8333
1.1422	28.8667
1.1378	28.9
1.1314	28.9333
1.116	28.9667
1.1035	29
1.1204	29.0333
1.1429	29.0667
1.1328	29.1
1.1207	29.1333
1.1064	29.1667
1.1119	29.2
1.1322	29.2333
1.1367	29.2667
1.1302	29.3
1.1156	29.3333
1.0993	29.3667
1.105	29.4
1.1324	29.4333
1.1367	29.4667
1.1078	29.5
1.097	29.5333
1.1049	29.5667
1.1138	29.6
1.134	29.6333
1.1265	29.6667
1.1151	29.7
1.0939	29.7333
1.0867	29.7667
1.1066	29.8
1.1293	29.8333
1.125	29.8667
1.1126	29.9
1.0929	29.9333
1.092	29.9667
1.1004	30
1.1031	30.0333
1.1211	30.0667
1.1	30.1
1.0884	30.1333
1.0951	30.1667
1.1068	30.2
1.1073	30.2333
1.0994	30.2667
1.0846	30.3
1.079	30.3333
1.0899	30.3667
1.1085	30.4
1.0995	30.4333
1.0944	30.4667
1.0609	30.5
1.076	30.5333
1.1007	30.5667
1.1039	30.6
1.0983	30.6333
1.0852	30.6667
1.0668	30.7
1.0542	30.7333
1.0728	30.7667
1.1012	30.8
1.0983	30.8333
1.0811	30.8667
1.0662	30.9
1.0647	30.9333
1.095	30.9667
1.0817	31
1.0724	31.0333
1.0694	31.0667
1.0661	31.1
1.0761	31.1333
1.0892	31.1667
1.0805	31.2
1.0744	31.2333
1.0572	31.2667
1.0644	31.3
1.075	31.3333
1.0843	31.3667
1.0773	31.4
1.065	31.4333
1.0534	31.4667
1.0397	31.5
1.075	31.5333
1.076	31.5667
1.0709	31.6
1.0508	31.6333
1.05	31.6667
1.0623	31.7
1.073	31.7333
1.0673	31.7667
1.0592	31.8
1.0395	31.8333
1.0435	31.8667
1.0608	31.9
1.0648	31.9333
1.0615	31.9667
1.0443	32
1.0182	32.0333
1.0349	32.0667
1.064	32.1
1.057	32.1333
1.0509	32.1667
1.0313	32.2
1.0178	32.2333
1.0304	32.2667
1.0574	32.3
1.0507	32.3333
1.0404	32.3667
1.0212	32.4
1.0196	32.4333
1.0436	32.4667
1.0349	32.5
1.0397	32.5333
1.0522	32.5667
1.0214	32.6
1.015	32.6333
1.0268	32.6667
1.0257	32.7
1.0232	32.7333
1.0116	32.7667
1.0112	32.8
1.0138	32.8333
1.0212	32.8667
1.018	32.9
1.0135	32.9333
0.9985	32.9667
1.0032	33
1	33.0333
1.0023	33.0667
1.0151	33.1
1.0006	33.1333
0.9868	33.1667
0.9936	33.2
0.9942	33.2333
0.9942	33.2667
0.9932	33.3
0.9792	33.3333
0.9777	33.3667
0.9809	33.4
0.9862	33.4333
0.9867	33.4667
0.977	33.5
0.9585	33.5333
0.9663	33.5667
0.9774	33.6
0.9848	33.6333
0.9796	33.6667
0.9734	33.7
0.9523	33.7333
0.9475	33.7667
0.9645	33.8
0.9856	33.8333
0.977	33.8667
0.9646	33.9
0.947	33.9333
0.9486	33.9667
0.9698	34
0.9713	34.0333
0.969	34.0667
0.9652	34.1
0.9464	34.1333
0.9474	34.1667
0.9632	34.2
0.9674	34.2333
0.9623	34.2667
0.9509	34.3
0.9463	34.3333
0.9514	34.3667
0.9673	34.4
0.9659	34.4333
0.9613	34.4667
0.9492	34.5
0.9267	34.5333
0.9446	34.5667
0.9726	34.6
0.9669	34.6333
0.9621	34.6667
0.9433	34.7
0.9466	34.7333
0.9629	34.7667
0.9776	34.8
0.9705	34.8333
0.9613	34.8667
0.9428	34.9
0.9479	34.9333
0.9679	34.9667
0.9835	35
0.9626	35.0333
0.9475	35.0667
0.95	35.1
0.9549	35.1333
0.9818	35.1667
0.9846	35.2
0.9753	35.2333
0.9572	35.2667
0.9505	35.3
0.966	35.3333
0.9906	35.3667
0.9888	35.4
0.9803	35.4333
0.96	35.4667
0.9556	35.5
0.9695	35.5333
0.9831	35.5667
0.9988	35.6
0.9819	35.6333
0.9674	35.6667
0.9715	35.7
0.9919	35.7333
0.9817	35.7667
0.9813	35.8
0.982	35.8333
0.9866	35.8667
0.9981	35.9
0.9921	35.9333
0.9823	35.9667
0.9845	36
0.9972	36.0333
0.9924	36.0667
0.9875	36.1
0.981	36.1333
0.9867	36.1667
0.9946	36.2
1.0018	36.2333
0.9971	36.2667
0.9897	36.3
0.9807	36.3333
0.9853	36.3667
0.9964	36.4
1.0085	36.4333
0.9999	36.4667
0.9921	36.5
0.985	36.5333
0.9704	36.5667
1.0104	36.6
1.0087	36.6333
1.0053	36.6667
0.9946	36.7
0.982	36.7333
1.0024	36.7667
1.0236	36.8
1.0162	36.8333
0.9987	36.8667
0.9909	36.9
1.0098	36.9333
1.0189	36.9667
1.0109	37
0.9979	37.0333
0.997	37.0667
0.9912	37.1
1.0244	37.1333
1.0224	37.1667
1.0126	37.2
0.9989	37.2333
1.0006	37.2667
1.007	37.3
1.032	37.3333
1.029	37.3667
1.0223	37.4
1.002	37.4333
0.9944	37.4667
1.012	37.5
1.0371	37.5333
1.0131	37.5667
1.0074	37.6
0.9995	37.6333
1.0046	37.6667
1.0293	37.7
1.0283	37.7333
1.0158	37.7667
1.0015	37.8
1.013	37.8333
1.0341	37.8667
1.0264	37.9
1.0154	37.9333
1.0077	37.9667
1.0148	38
1.0317	38.0333
1.0332	38.0667
1.0155	38.1
1.0014	38.1333
1.0049	38.1667
1.0166	38.2
1.0383	38.2333
1.0266	38.2667
1.0167	38.3
0.9953	38.3333
1.0016	38.3667
1.0243	38.4
1.0384	38.4333
1.0301	38.4667
1.0142	38.5
0.9969	38.5333
1.0099	38.5667
1.0152	38.6
1.0325	38.6333
1.024	38.6667
1.0043	38.7
1.0029	38.7333
1.0174	38.7667
1.0133	38.8
1.007	38.8333
1.0003	38.8667
1.0045	38.9
1.0134	38.9333
1.013	38.9667
1.0091	39
0.9911	39.0333
0.9959	39.0667
0.9893	39.1
1.001	39.1333
1.0053	39.1667
0.999	39.2
0.9841	39.2333
0.9836	39.2667
0.997	39.3
1.0008	39.3333
0.9969	39.3667
0.9873	39.4
0.9725	39.4333
0.9796	39.4667
0.994	39.5
0.9941	39.5333
0.9938	39.5667
0.9703	39.6
0.9552	39.6333
0.9736	39.6667
0.9889	39.7
0.9885	39.7333
0.9686	39.7667
0.9514	39.8
0.9454	39.8333
0.9742	39.8667
0.9845	39.9
0.9696	39.9333
0.9543	39.9667
0.954	40
0.9658	40.0333
0.9695	40.0667
0.9674	40.1
0.9609	40.1333
0.9361	40.1667
0.9386	40.2
0.9596	40.2333
0.9596	40.2667
0.9574	40.3
0.9475	40.3333
0.9263	40.3667
0.9256	40.4
0.9434	40.4333
0.9559	40.4667
0.9483	40.5
0.9381	40.5333
0.9186	40.5667
0.9193	40.6
0.9474	40.6333
0.9348	40.6667
0.9401	40.7
0.9179	40.7333
0.9186	40.7667
0.9384	40.8
0.9302	40.8333
0.9223	40.8667
0.9149	40.9
0.9197	40.9333
0.9301	40.9667
0.9287	41
0.9198	41.0333
0.9026	41.0667
0.9099	41.1
0.9242	41.1333
0.9213	41.1667
0.8987	41.2
0.8845	41.2333
0.9041	41.2667
0.9189	41.3
0.9109	41.3333
0.8954	41.3667
0.8804	41.4
0.8893	41.4333
0.9134	41.4667
0.9043	41.5
0.8884	41.5333
0.8795	41.5667
0.8955	41.6
0.8968	41.6333
0.8913	41.6667
0.8831	41.7
0.8654	41.7333
0.8897	41.7667
0.8882	41.8
0.8863	41.8333
0.8699	41.8667
0.8691	41.9
0.8858	41.9333
0.8831	41.9667
0.8743	42
0.8601	42.0333
0.8669	42.0667
0.882	42.1
0.8783	42.1333
0.8699	42.1667
0.8549	42.2
0.8453	42.2333
0.8766	42.2667
0.8772	42.3
0.8623	42.3333
0.8532	42.3667
0.8605	42.4
0.871	42.4333
0.8638	42.4667
0.854	42.5
0.8542	42.5333
0.8559	42.5667
0.8646	42.6
0.8667	42.6333
0.8627	42.6667
0.8598	42.7
0.838	42.7333
0.8493	42.7667
0.8669	42.8
0.8572	42.8333
0.8572	42.8667
0.8407	42.9
0.8464	42.9333
0.8663	42.9667
0.8651	43
0.8486	43.0333
0.8468	43.0667
0.8595	43.1
0.867	43.1333
0.8614	43.1667
0.848	43.2
0.8481	43.2333
0.8513	43.2667
0.8686	43.3
0.856	43.3333
0.8517	43.3667
0.8558	43.4
0.8574	43.4333
0.8571	43.4667
0.853	43.5
0.8514	43.5333
0.855	43.5667
0.8615	43.6
0.8586	43.6333
0.8559	43.6667
0.8496	43.7
0.8535	43.7333
0.8645	43.7667
0.8515	43.8
0.8457	43.8333
0.8509	43.8667
0.8519	43.9
0.873	43.9333
0.8641	43.9667
0.8517	44
0.8558	44.0333
0.8652	44.0667
0.8753	44.1
0.8672	44.1333
0.8521	44.1667
0.854	44.2
0.877	44.2333
0.876	44.2667
0.8706	44.3
0.8454	44.3333
0.8542	44.3667
0.8799	44.4
0.8845	44.4333
0.8788	44.4667
0.8646	44.5
0.8457	44.5333
0.8501	44.5667
0.8771	44.6
0.8929	44.6333
0.8819	44.6667
0.8658	44.7
0.8544	44.7333
0.8777	44.7667
0.8826	44.8
0.8722	44.8333
0.8661	44.8667
0.8764	44.9
0.8727	44.9333
0.8744	44.9667
0.8687	45
0.8695	45.0333
0.8758	45.0667
0.8747	45.1
0.8689	45.1333
0.8676	45.1667
0.8712	45.2
0.8796	45.2333
0.8743	45.2667
0.8661	45.3
0.8677	45.3333
0.8696	45.3667
0.8738	45.4
0.8801	45.4333
0.8673	45.4667
0.8646	45.5
0.8689	45.5333
0.8737	45.5667
0.8793	45.6
0.8734	45.6333
0.8693	45.6667
0.8634	45.7
0.8709	45.7333
0.8803	45.7667
0.8749	45.8
0.8632	45.8333
0.8681	45.8667
0.8506	45.9
0.8861	45.9333
0.8783	45.9667
0.8704	46
0.8626	46.0333
0.8634	46.0667
0.8792	46.1
0.89	46.1333
0.8841	46.1667
0.869	46.2
0.8608	46.2333
0.8704	46.2667
0.8923	46.3
0.8887	46.3333
0.8787	46.3667
0.8545	46.4
0.8571	46.4333
0.8963	46.4667
0.8857	46.5
0.8829	46.5333
0.8733	46.5667
0.8758	46.6
0.8823	46.6333
0.9052	46.6667
0.8992	46.7
0.8845	46.7333
0.8719	46.7667
0.8863	46.8
0.9086	46.8333
0.9	46.8667
0.8887	46.9
0.8666	46.9333
0.8918	46.9667
0.9069	47
0.8871	47.0333
0.892	47.0667
0.8929	47.1
0.9029	47.1333
0.8993	47.1667
0.8909	47.2
0.8913	47.2333
0.8991	47.2667
0.902	47.3
0.8961	47.3333
0.8891	47.3667
0.8931	47.4
0.9074	47.4333
0.8932	47.4667
0.895	47.5
0.8904	47.5333
0.8914	47.5667
0.9074	47.6
0.9099	47.6333
0.9031	47.6667
0.8921	47.7
0.8945	47.7333
0.9058	47.7667
0.9161	47.8
0.9067	47.8333
0.892	47.8667
0.8909	47.9
0.9135	47.9333
0.9182	47.9667
0.8856	48
0.8952	48.0333
0.8946	48.0667
0.9157	48.1
0.9105	48.1333
0.8934	48.1667
0.8817	48.2
0.8941	48.2333
0.9151	48.2667
0.9024	48.3
0.8874	48.3333
0.8893	48.3667
0.9015	48.4
0.8973	48.4333
0.8867	48.4667
0.8835	48.5
0.8849	48.5333
0.8996	48.5667
0.8961	48.6
0.8891	48.6333
0.8831	48.6667
0.8876	48.7
0.8963	48.7333
0.8945	48.7667
0.8831	48.8
0.8759	48.8333
0.8854	48.8667
0.8955	48.9
0.8898	48.9333
0.8832	48.9667
0.8586	49
0.8758	49.0333
0.8966	49.0667
0.8872	49.1
0.8793	49.1333
0.8805	49.1667
0.8847	49.2
0.881	49.2333
0.8793	49.2667
0.8811	49.3
0.8809	49.3333
0.8844	49.3667
0.881	49.4
0.8753	49.4333
0.8791	49.4667
0.8837	49.5
0.8724	49.5333
0.8747	49.5667
0.8713	49.6
0.8748	49.6333
0.8766	49.6667
0.8766	49.7
0.8762	49.7333
0.8706	49.7667
0.8709	49.8
0.8744	49.8333
0.8778	49.8667
0.8745	49.9
0.8669	49.9333
0.8695	49.9667
0.8784	50
0.8776	50.0333
0.8569	50.0667
0.8692	50.1
0.8669	50.1333
0.8853	50.1667
0.8792	50.2
0.8679	50.2333
0.8593	50.2667
0.8781	50.3
0.8874	50.3333
0.8748	50.3667
0.8657	50.4
0.8704	50.4333
0.8855	50.4667
0.8896	50.5
0.879	50.5333
0.8689	50.5667
0.859	50.6
0.8767	50.6333
0.8918	50.6667
0.887	50.7
0.8704	50.7333
0.8737	50.7667
0.8875	50.8
0.8881	50.8333
0.8792	50.8667
0.8701	50.9
0.8762	50.9333
0.8932	50.9667
0.8943	51
0.881	51.0333
0.8676	51.0667
0.8861	51.1
0.8868	51.1333
0.8817	51.1667
0.8777	51.2
0.8858	51.2333
0.8899	51.2667
0.8898	51.3
0.8834	51.3333
0.8794	51.3667
0.884	51.4
0.8967	51.4333
0.8921	51.4667
0.8851	51.5
0.8804	51.5333
0.8846	51.5667
0.8991	51.6
0.9011	51.6333
0.8833	51.6667
0.8809	51.7
0.8805	51.7333
0.8984	51.7667
0.9144	51.8
0.8953	51.8333
0.883	51.8667
0.8864	51.9
0.9089	51.9333
0.9086	51.9667
0.8938	52
0.8876	52.0333
0.8976	52.0667
0.9076	52.1
0.9042	52.1333
0.8881	52.1667
0.8779	52.2
0.9019	52.2333
0.9134	52.2667
0.9069	52.3
0.8923	52.3333
0.882	52.3667
0.9062	52.4
0.9208	52.4333
0.901	52.4667
0.9007	52.5
0.9047	52.5333
0.902	52.5667
0.9043	52.6
0.9015	52.6333
0.9001	52.6667
0.8958	52.7
0.8982	52.7333
0.9016	52.7667
0.9061	52.8
0.9083	52.8333
0.9069	52.8667
0.9037	52.9
0.9036	52.9333
0.907	52.9667
0.9125	53
0.907	53.0333
0.9037	53.0667
0.9055	53.1
0.9113	53.1333
0.9123	53.1667
0.9118	53.2
0.8897	53.2333
0.8976	53.2667
0.9225	53.3
0.9141	53.3333
0.9033	53.3667
0.8977	53.4
0.9074	53.4333
0.9298	53.4667
0.9249	53.5
0.9144	53.5333
0.9003	53.5667
0.9063	53.6
0.9227	53.6333
0.9351	53.6667
0.9243	53.7
0.9129	53.7333
0.8931	53.7667
0.9201	53.8
0.9361	53.8333
0.9234	53.8667
0.9161	53.9
0.919	53.9333
0.9369	53.9667
0.933	54
0.9236	54.0333
0.9149	54.0667
0.9231	54.1
0.9413	54.1333
0.9371	54.1667
0.9243	54.2
0.9191	54.2333
0.921	54.2667
0.9344	54.3
0.9368	54.3333
0.9208	54.3667
0.9203	54.4
0.9349	54.4333
0.9331	54.4667
0.9313	54.5
0.9206	54.5333
0.9232	54.5667
0.9309	54.6
0.9394	54.6333
0.9344	54.6667
0.9221	54.7
0.918	54.7333
0.9323	54.7667
0.934	54.8
0.9334	54.8333
0.9221	54.8667
0.9163	54.9
0.9309	54.9333
0.9337	54.9667
0.9273	55
0.9175	55.0333
0.921	55.0667
0.9317	55.1
0.938	55.1333
0.9296	55.1667
0.9147	55.2
0.9193	55.2333
0.9425	55.2667
0.9274	55.3
0.9274	55.3333
0.9158	55.3667
0.9251	55.4
0.947	55.4333
0.9383	55.4667
0.928	55.5
0.9254	55.5333
0.9327	55.5667
0.9492	55.6
0.9435	55.6333
0.9343	55.6667
0.9211	55.7
0.9308	55.7333
0.9488	55.7667
0.9527	55.8
0.9211	55.8333
0.9216	55.8667
0.9382	55.9
0.947	55.9333
0.9397	55.9667
0.9236	56
0.9128	56.0333
0.9279	56.0667
0.9525	56.1
0.9426	56.1333
0.9269	56.1667
0.9197	56.2
0.9346	56.2333
0.9535	56.2667
0.9492	56.3
0.918	56.3333
0.933	56.3667
0.9492	56.4
0.9527	56.4333
0.9456	56.4667
0.9274	56.5
0.9236	56.5333
0.9457	56.5667
0.9575	56.6
0.9501	56.6333
0.9358	56.6667
0.9304	56.7
0.9428	56.7333
0.9642	56.7667
0.9584	56.8
0.942	56.8333
0.9208	56.8667
0.9378	56.9
0.9519	56.9333
0.973	56.9667
0.963	57
0.949	57.0333
0.9312	57.0667
0.9212	57.1
0.9458	57.1333
0.9718	57.1667
0.9752	57.2
0.9529	57.2333
0.9399	57.2667
0.9388	57.3
0.9704	57.3333
0.9525	57.3667
0.9592	57.4
0.952	57.4333
0.9507	57.4667
0.962	57.5
0.9718	57.5333
0.9657	57.5667
0.964	57.6
0.9499	57.6333
0.955	57.6667
0.9683	57.7
0.9762	57.7333
0.9701	57.7667
0.9566	57.8
0.9517	57.8333
0.9583	57.8667
0.9768	57.9
0.9761	57.9333
0.9693	57.9667
0.9553	58
0.9604	58.0333
0.9783	58.0667
0.98	58.1
0.9757	58.1333
0.961	58.1667
0.9557	58.2
0.9635	58.2333
0.9856	58.2667
0.9867	58.3
0.9823	58.3333
0.9736	58.3667
0.9398	58.4
0.9618	58.4333
0.9721	58.4667
0.9964	58.5
0.9884	58.5333
0.9732	58.5667
0.9564	58.6
0.9396	58.6333
0.9557	58.6667
0.9841	58.7
0.9817	58.7333
0.9619	58.7667
0.9644	58.8
0.9624	58.8333
0.9621	58.8667
0.9618	58.9
0.9666	58.9333
0.9686	58.9667
0.9629	59
0.962	59.0333
0.9627	59.0667
0.9681	59.1
0.9675	59.1333
0.9656	59.1667
0.9622	59.2
0.9626	59.2333
0.9641	59.2667
0.9713	59.3
0.9675	59.3333
0.9678	59.3667
0.9536	59.4
0.9576	59.4333
0.9689	59.4667
0.9701	59.5
0.9711	59.5333
0.9642	59.5667
0.9474	59.6
0.9496	59.6333
0.9631	59.6667
0.9773	59.7
0.9695	59.7333
0.9565	59.7667
0.9454	59.8
0.9551	59.8333
0.9768	59.8667
0.9777	59.9
0.9538	59.9333
0.9394	59.9667
0.956	60
0.9702	60.0333
0.9884	60.0667
0.9784	60.1
0.968	60.1333
0.9475	60.1667
0.9438	60.2
0.9683	60.2333
0.9928	60.2667
0.9905	60.3
0.9753	60.3333
0.9581	60.3667
0.9639	60.4
0.9782	60.4333
0.9843	60.4667
0.9857	60.5
0.9714	60.5333
0.968	60.5667
0.9741	60.6
0.9929	60.6333
0.9882	60.6667
0.9761	60.7
0.9695	60.7333
0.9766	60.7667
0.996	60.8
0.9996	60.8333
0.9914	60.8667
0.9751	60.9
0.9704	60.9333
0.9769	60.9667
1.0001	61
1.0025	61.0333
0.9906	61.0667
0.974	61.1
0.9778	61.1333
0.9975	61.1667
1.0032	61.2
0.996	61.2333
0.9829	61.2667
0.9757	61.3
0.9852	61.3333
1.0081	61.3667
1.009	61.4
1.0007	61.4333
0.9661	61.4667
0.973	61.5
0.9997	61.5333
1.0189	61.5667
1.0059	61.6
0.9932	61.6333
0.9739	61.6667
0.9742	61.7
1.0014	61.7333
1.0217	61.7667
1.0097	61.8
0.9914	61.8333
0.9912	61.8667
1.009	61.9
1.0042	61.9333
1.0053	61.9667
0.987	62
0.9953	62.0333
1.0037	62.0667
1.0131	62.1
1.0097	62.1333
1.0048	62.1667
0.9886	62.2
0.9933	62.2333
0.996	62.2667
1.0197	62.3
1.0149	62.3333
1.0114	62.3667
0.9907	62.4
0.9906	62.4333
1.0088	62.4667
1.0131	62.5
1.0143	62.5333
1.0168	62.5667
0.9954	62.6
0.9881	62.6333
1.0055	62.6667
1.0241	62.7
1.0134	62.7333
1.0017	62.7667
1.0034	62.8
1.0117	62.8333
1.0263	62.8667
1.0165	62.9
1.003	62.9333
1.0046	62.9667
1.0223	63
1.016	63.0333
1.01	63.0667
1.0137	63.1
1.0135	63.1333
1.0294	63.1667
1.0263	63.2
1.0145	63.2333
1.0153	63.2667
1.0201	63.3
1.038	63.3333
1.0317	63.3667
1.0216	63.4
1.0155	63.4333
1.0186	63.4667
1.0349	63.5
1.0362	63.5333
1.0404	63.5667
1.0335	63.6
1.019	63.6333
1.0274	63.6667
1.0441	63.7
1.0427	63.7333
1.0299	63.7667
1.0313	63.8
1.0345	63.8333
1.0539	63.8667
1.051	63.9
1.0402	63.9333
1.0324	63.9667
1.0452	64
1.0521	64.0333
1.0495	64.0667
1.0511	64.1
1.0396	64.1333
1.0501	64.1667
1.0592	64.2
1.0561	64.2333
1.0515	64.2667
1.0507	64.3
1.0598	64.3333
1.0703	64.3667
1.0657	64.4
1.0631	64.4333
1.0511	64.4667
1.0642	64.5
1.0437	64.5333
1.0644	64.5667
1.0805	64.6
1.0687	64.6333
1.0623	64.6667
1.0629	64.7
1.0739	64.7333
1.0889	64.7667
1.0795	64.8
1.0678	64.8333
1.068	64.8667
1.0706	64.9
1.094	64.9333
1.0933	64.9667
1.0852	65
1.074	65.0333
1.0576	65.0667
1.0776	65.1
1.1096	65.1333
1.0993	65.1667
1.093	65.2
1.0729	65.2333
1.0635	65.2667
1.0805	65.3
1.1057	65.3333
1.1136	65.3667
1.0969	65.4
1.0816	65.4333
1.0706	65.4667
1.0906	65.5
1.1158	65.5333
1.0901	65.5667
1.089	65.6
1.082	65.6333
1.0865	65.6667
1.1115	65.7
1.1205	65.7333
1.1028	65.7667
1.0873	65.8
1.0811	65.8333
1.1072	65.8667
1.1198	65.9
1.1057	65.9333
1.0902	65.9667
1.09	66
1.1087	66.0333
1.1036	66.0667
1.1036	66.1
1.1127	66.1333
1.0841	66.1667
1.093	66.2
1.1011	66.2333
1.1052	66.2667
1.1002	66.3
1.086	66.3333
1.0841	66.3667
1.0878	66.4
1.1029	66.4333
1.105	66.4667
1.0996	66.5
1.0899	66.5333
1.0584	66.5667
1.0762	66.6
[truncated: 7,002 more rows]
