# Supplementary material for: Auditory feedback effect on temporal patterns during self-pacing treadmill walking
Source: PLoS One. 2025 Nov 4;20(11):e0335971. doi: 10.1371/journal.pone.0335971 (PMC12585087; doi:10.1371/journal.pone.0335971)
Supplement: S2 File — This file archive contains gait events from the two test conditions (no sound and with sound) for all included participants, as well as the validation data for the accelerometer-based gait event detection algorithm. All data files are in CSV format. A readme file is included with the details of the file format and contents. (ZIP) [file pone.0335971.s003.zip › TreadmillSoundsData/TestConditions/WithSound/BeltSpeed/Subject31_WithSoundBeltspeed.csv]

BeltSpeed	Time
1.3053	0
1.2917	0.0333
1.278	0.0667
1.2858	0.1
1.2998	0.1333
1.3069	0.1667
1.2972	0.2
1.2812	0.2333
1.2678	0.2667
1.276	0.3
1.3001	0.3333
1.2926	0.3667
1.2848	0.4
1.2782	0.4333
1.2639	0.4667
1.2916	0.5
1.2974	0.5333
1.2782	0.5667
1.2738	0.6
1.2783	0.6333
1.286	0.6667
1.2824	0.7
1.2681	0.7333
1.2673	0.7667
1.2747	0.8
1.276	0.8333
1.2643	0.8667
1.2513	0.9
1.2471	0.9333
1.2645	0.9667
1.2678	1
1.2626	1.0333
1.2479	1.0667
1.2427	1.1
1.2553	1.1333
1.2628	1.1667
1.2586	1.2
1.2457	1.2333
1.2329	1.2667
1.2398	1.3
1.2528	1.3333
1.2546	1.3667
1.2487	1.4
1.2321	1.4333
1.2196	1.4667
1.2258	1.5
1.2507	1.5333
1.2389	1.5667
1.2281	1.6
1.2169	1.6333
1.2311	1.6667
1.2404	1.7
1.227	1.7333
1.2158	1.7667
1.2214	1.8
1.2295	1.8333
1.2316	1.8667
1.2266	1.9
1.2094	1.9333
1.2035	1.9667
1.2118	2
1.2194	2.0333
1.2159	2.0667
1.2152	2.1
1.1945	2.1333
1.1985	2.1667
1.2064	2.2
1.2112	2.2333
1.2058	2.2667
1.1959	2.3
1.1827	2.3333
1.1889	2.3667
1.2015	2.4
1.2053	2.4333
1.1915	2.4667
1.1766	2.5
1.1744	2.5333
1.1973	2.5667
1.1846	2.6
1.1865	2.6333
1.1715	2.6667
1.171	2.7
1.1945	2.7333
1.1916	2.7667
1.1863	2.8
1.1683	2.8333
1.1701	2.8667
1.18	2.9
1.1939	2.9333
1.187	2.9667
1.1747	3
1.1588	3.0333
1.1702	3.0667
1.1872	3.1
1.1788	3.1333
1.1652	3.1667
1.153	3.2
1.1616	3.2333
1.1769	3.2667
1.1833	3.3
1.1732	3.3333
1.1567	3.3667
1.1464	3.4
1.1629	3.4333
1.1823	3.4667
1.168	3.5
1.1539	3.5333
1.1549	3.5667
1.165	3.6
1.159	3.6333
1.1496	3.6667
1.1519	3.7
1.1464	3.7333
1.1525	3.7667
1.1501	3.8
1.1366	3.8333
1.1473	3.8667
1.1405	3.9
1.142	3.9333
1.131	3.9667
1.1299	4
1.1314	4.0333
1.1312	4.0667
1.1329	4.1
1.1302	4.1333
1.1176	4.1667
1.1175	4.2
1.1194	4.2333
1.1218	4.2667
1.1142	4.3
1.1158	4.3333
1.0994	4.3667
1.1032	4.4
1.1128	4.4333
1.118	4.4667
1.1125	4.5
1.0981	4.5333
1.0904	4.5667
1.1028	4.6
1.1154	4.6333
1.1089	4.6667
1.0977	4.7
1.0825	4.7333
1.0938	4.7667
1.1115	4.8
1.1048	4.8333
1.1052	4.8667
1.0741	4.9
1.0774	4.9333
1.0948	4.9667
1.106	5
1.1056	5.0333
1.0915	5.0667
1.0721	5.1
1.0618	5.1333
1.0837	5.1667
1.1051	5.2
1.0955	5.2333
1.0835	5.2667
1.0669	5.3
1.0758	5.3333
1.0941	5.3667
1.0872	5.4
1.0777	5.4333
1.0573	5.4667
1.0696	5.5
1.0869	5.5333
1.0795	5.5667
1.0764	5.6
1.0619	5.6333
1.0746	5.6667
1.0861	5.7
1.0763	5.7333
1.067	5.7667
1.0658	5.8
1.078	5.8333
1.0832	5.8667
1.0788	5.9
1.0655	5.9333
1.0563	5.9667
1.0641	6
1.0808	6.0333
1.0666	6.0667
1.0708	6.1
1.051	6.1333
1.0538	6.1667
1.0713	6.2
1.0798	6.2333
1.0722	6.2667
1.0577	6.3
1.043	6.3333
1.057	6.3667
1.0794	6.4
1.0731	6.4333
1.0605	6.4667
1.0439	6.5
1.0507	6.5333
1.0749	6.5667
1.0621	6.6
1.0494	6.6333
1.0473	6.6667
1.0599	6.7
1.0553	6.7333
1.0527	6.7667
1.0439	6.8
1.0504	6.8333
1.0546	6.8667
1.0505	6.9
1.0406	6.9333
1.0415	6.9667
1.0454	7
1.0525	7.0333
1.0496	7.0667
1.0444	7.1
1.0295	7.1333
1.0367	7.1667
1.0424	7.2
1.0416	7.2333
1.0366	7.2667
1.0342	7.3
1.0216	7.3333
1.0359	7.3667
1.0462	7.4
1.0472	7.4333
1.0391	7.4667
1.0198	7.5
1.0192	7.5333
1.0397	7.5667
1.0531	7.6
1.0394	7.6333
1.0219	7.6667
1.0183	7.7
1.0428	7.7333
1.0389	7.7667
1.0255	7.8
1.02	7.8333
1.0355	7.8667
1.0438	7.9
1.0348	7.9333
1.03	7.9667
1.0251	8
1.0405	8.0333
1.0444	8.0667
1.0378	8.1
1.0284	8.1333
1.0311	8.1667
1.0402	8.2
1.0515	8.2333
1.0454	8.2667
1.0336	8.3
1.0235	8.3333
1.0312	8.3667
1.0496	8.4
1.0444	8.4333
1.0429	8.4667
1.0218	8.5
1.0278	8.5333
1.0522	8.5667
1.0465	8.6
1.0331	8.6333
1.0336	8.6667
1.0436	8.7
1.052	8.7333
1.0407	8.7667
1.0321	8.8
1.0385	8.8333
1.0507	8.8667
1.0473	8.9
1.0349	8.9333
1.0257	8.9667
1.035	9
1.0481	9.0333
1.0429	9.0667
1.0403	9.1
1.0267	9.1333
1.0242	9.1667
1.0382	9.2
1.0534	9.2333
1.0475	9.2667
1.0393	9.3
1.0265	9.3333
1.032	9.3667
1.0457	9.4
1.0584	9.4333
1.0475	9.4667
1.0327	9.5
1.0262	9.5333
1.0357	9.5667
1.0515	9.6
1.0547	9.6333
1.0346	9.6667
1.0236	9.7
1.0421	9.7333
1.0509	9.7667
1.043	9.8
1.0324	9.8333
1.0342	9.8667
1.0515	9.9
1.0574	9.9333
1.0499	9.9667
1.0367	10
1.0349	10.0333
1.0474	10.0667
1.065	10.1
1.0574	10.1333
1.0463	10.1667
1.0294	10.2
1.0399	10.2333
1.0561	10.2667
1.0692	10.3
1.0621	10.3333
1.04	10.3667
1.0357	10.4
1.0528	10.4333
1.0745	10.4667
1.064	10.5
1.047	10.5333
1.0437	10.5667
1.0641	10.6
1.0783	10.6333
1.0666	10.6667
1.0538	10.7
1.0533	10.7333
1.0818	10.7667
1.0708	10.8
1.0623	10.8333
1.0628	10.8667
1.0702	10.9
1.0731	10.9333
1.0697	10.9667
1.0683	11
1.0694	11.0333
1.0764	11.0667
1.0795	11.1
1.0756	11.1333
1.0742	11.1667
1.076	11.2
1.0797	11.2333
1.0876	11.2667
1.0846	11.3
1.0801	11.3333
1.0682	11.3667
1.0772	11.4
1.0934	11.4333
1.092	11.4667
1.0895	11.5
1.0733	11.5333
1.0788	11.5667
1.0996	11.6
1.1094	11.6333
1.0903	11.6667
1.0846	11.7
1.0984	11.7333
1.1107	11.7667
1.1011	11.8
1.0922	11.8333
1.0964	11.8667
1.1141	11.9
1.1139	11.9333
1.0971	11.9667
1.0928	12
1.0983	12.0333
1.1147	12.0667
1.1252	12.1
1.1149	12.1333
1.0973	12.1667
1.0968	12.2
1.1045	12.2333
1.1318	12.2667
1.1293	12.3
1.1131	12.3333
1.1022	12.3667
1.1108	12.4
1.1254	12.4333
1.1208	12.4667
1.1096	12.5
1.1026	12.5333
1.1166	12.5667
1.1299	12.6
1.1144	12.6333
1.1131	12.6667
1.1183	12.7
1.1379	12.7333
1.1315	12.7667
1.1184	12.8
1.1209	12.8333
1.1326	12.8667
1.1476	12.9
1.1326	12.9333
1.1209	12.9667
1.1299	13
1.1422	13.0333
1.1367	13.0667
1.1285	13.1
1.1151	13.1333
1.1338	13.1667
1.1475	13.2
1.1432	13.2333
1.1368	13.2667
1.1296	13.3
1.1343	13.3333
1.151	13.3667
1.153	13.4
1.1459	13.4333
1.1333	13.4667
1.1352	13.5
1.1552	13.5333
1.163	13.5667
1.1487	13.6
1.1355	13.6333
1.1439	13.6667
1.1676	13.7
1.1492	13.7333
1.1436	13.7667
1.1458	13.8
1.1612	13.8333
1.1648	13.8667
1.1505	13.9
1.1507	13.9333
1.1571	13.9667
1.1731	14
1.1656	14.0333
1.1522	14.0667
1.1541	14.1
1.1642	14.1333
1.1801	14.1667
1.171	14.2
1.1593	14.2333
1.1511	14.2667
1.1564	14.3
1.1726	14.3333
1.1865	14.3667
1.1681	14.4
1.1567	14.4333
1.1658	14.4667
1.1782	14.5
1.1743	14.5333
1.1652	14.5667
1.1655	14.6
1.1787	14.6333
1.1826	14.6667
1.1744	14.7
1.1671	14.7333
1.1724	14.7667
1.188	14.8
1.1859	14.8333
1.1703	14.8667
1.1608	14.9
1.1808	14.9333
1.1976	14.9667
1.1907	15
1.1775	15.0333
1.1651	15.0667
1.1804	15.1
1.2055	15.1333
1.2064	15.1667
1.1939	15.2
1.1779	15.2333
1.1796	15.2667
1.1968	15.3
1.2144	15.3333
1.2052	15.3667
1.1911	15.4
1.1797	15.4333
1.1909	15.4667
1.2058	15.5
1.203	15.5333
1.1888	15.5667
1.1968	15.6
1.2021	15.6333
1.1959	15.6667
1.2032	15.7
1.1996	15.7333
1.2093	15.7667
1.2074	15.8
1.2052	15.8333
1.208	15.8667
1.2083	15.9
1.216	15.9333
1.2118	15.9667
1.2052	16
1.2052	16.0333
1.2064	16.0667
1.2169	16.1
1.2141	16.1333
1.2056	16.1667
1.212	16.2
1.2145	16.2333
1.2175	16.2667
1.2147	16.3
1.211	16.3333
1.2105	16.3667
1.2132	16.4
1.2246	16.4333
1.2222	16.4667
1.2161	16.5
1.211	16.5333
1.2177	16.5667
1.2306	16.6
1.2216	16.6333
1.203	16.6667
1.2089	16.7
1.2271	16.7333
1.2298	16.7667
1.2287	16.8
1.2071	16.8333
1.2054	16.8667
1.2307	16.9
1.2357	16.9333
1.219	16.9667
1.2192	17
1.2263	17.0333
1.2283	17.0667
1.2245	17.1
1.2183	17.1333
1.2201	17.1667
1.2236	17.2
1.229	17.2333
1.2193	17.2667
1.2207	17.3
1.216	17.3333
1.2206	17.3667
1.2327	17.4
1.2317	17.4333
1.2263	17.4667
1.2186	17.5
1.223	17.5333
1.2359	17.5667
1.2359	17.6
1.2231	17.6333
1.2179	17.6667
1.2327	17.7
1.2394	17.7333
1.2298	17.7667
1.2198	17.8
1.225	17.8333
1.2357	17.8667
1.2242	17.9
1.2215	17.9333
1.2185	17.9667
1.2362	18
1.2352	18.0333
1.2278	18.0667
1.2164	18.1
1.2204	18.1333
1.2364	18.1667
1.2385	18.2
1.2279	18.2333
1.2127	18.2667
1.2169	18.3
1.2317	18.3333
1.2352	18.3667
1.2312	18.4
1.2138	18.4333
1.1978	18.4667
1.2243	18.5
1.236	18.5333
1.2188	18.5667
1.2141	18.6
1.2138	18.6333
1.2353	18.6667
1.2311	18.7
1.2154	18.7333
1.2169	18.7667
1.226	18.8
1.2328	18.8333
1.2239	18.8667
1.2113	18.9
1.2161	18.9333
1.2297	18.9667
1.2252	19
1.2137	19.0333
1.1954	19.0667
1.2182	19.1
1.2263	19.1333
1.232	19.1667
1.2156	19.2
1.1946	19.2333
1.1952	19.2667
1.2216	19.3
1.228	19.3333
1.2113	19.3667
1.2039	19.4
1.2111	19.4333
1.223	19.4667
1.2182	19.5
1.2108	19.5333
1.198	19.5667
1.209	19.6
1.2127	19.6333
1.2145	19.6667
1.1994	19.7
1.2031	19.7333
1.2187	19.7667
1.2115	19.8
1.2078	19.8333
1.2051	19.8667
1.2115	19.9
1.2221	19.9333
1.2134	19.9667
1.2027	20
1.2048	20.0333
1.2154	20.0667
1.2136	20.1
1.2084	20.1333
1.2022	20.1667
1.2038	20.2
1.2028	20.2333
1.2074	20.2667
1.212	20.3
1.1996	20.3333
1.1992	20.3667
1.2012	20.4
1.2023	20.4333
1.2059	20.4667
1.2015	20.5
1.1994	20.5333
1.1981	20.5667
1.2021	20.6
1.2048	20.6333
1.2019	20.6667
1.1942	20.7
1.1942	20.7333
1.2016	20.7667
1.2001	20.8
1.1906	20.8333
1.1876	20.8667
1.1911	20.9
1.201	20.9333
1.2027	20.9667
1.2018	21
1.1918	21.0333
1.1869	21.0667
1.1907	21.1
1.2015	21.1333
1.2031	21.1667
1.1994	21.2
1.1859	21.2333
1.1856	21.2667
1.1925	21.3
1.2069	21.3333
1.2012	21.3667
1.187	21.4
1.1734	21.4333
1.1808	21.4667
1.206	21.5
1.211	21.5333
1.1915	21.5667
1.1786	21.6
1.1843	21.6333
1.2085	21.6667
1.2074	21.7
1.1943	21.7333
1.1819	21.7667
1.1852	21.8
1.2059	21.8333
1.2089	21.8667
1.204	21.9
1.19	21.9333
1.1749	21.9667
1.1815	22
1.2077	22.0333
1.2031	22.0667
1.2059	22.1
1.1847	22.1333
1.1781	22.1667
1.2025	22.2
1.2136	22.2333
1.2072	22.2667
1.1971	22.3
1.1941	22.3333
1.2006	22.3667
1.215	22.4
1.2099	22.4333
1.2039	22.4667
1.1864	22.5
1.1914	22.5333
1.2031	22.5667
1.2044	22.6
1.1976	22.6333
1.1858	22.6667
1.2006	22.7
1.2049	22.7333
1.2013	22.7667
1.1944	22.8
1.1799	22.8333
1.1867	22.8667
1.1954	22.9
1.2069	22.9333
1.1983	22.9667
1.1833	23
1.1744	23.0333
1.1864	23.0667
1.2037	23.1
1.1968	23.1333
1.1854	23.1667
1.1734	23.2
1.1774	23.2333
1.197	23.2667
1.208	23.3
1.2007	23.3333
1.1877	23.3667
1.171	23.4
1.1766	23.4333
1.2019	23.4667
1.2121	23.5
1.1969	23.5333
1.1813	23.5667
1.1866	23.6
1.2013	23.6333
1.1908	23.6667
1.1901	23.7
1.1803	23.7333
1.1936	23.7667
1.1962	23.8
1.1955	23.8333
1.1916	23.8667
1.188	23.9
1.1888	23.9333
1.1985	23.9667
1.1965	24
1.1944	24.0333
1.1836	24.0667
1.1865	24.1
1.1889	24.1333
1.1996	24.1667
1.195	24.2
1.1915	24.2333
1.1772	24.2667
1.181	24.3
1.1768	24.3333
1.1992	24.3667
1.197	24.4
1.1867	24.4333
1.1772	24.4667
1.1784	24.5
1.1922	24.5333
1.2029	24.5667
1.1936	24.6
1.1825	24.6333
1.176	24.6667
1.1846	24.7
1.2062	24.7333
1.204	24.7667
1.1996	24.8
1.1813	24.8333
1.1711	24.8667
1.181	24.9
1.201	24.9333
1.207	24.9667
1.1945	25
1.1851	25.0333
1.1864	25.0667
1.1939	25.1
1.1908	25.1333
1.1878	25.1667
1.1872	25.2
1.1872	25.2333
1.1903	25.2667
1.1975	25.3
1.1939	25.3333
1.1925	25.3667
1.1844	25.4
1.1894	25.4333
1.1937	25.4667
1.1892	25.5
1.1856	25.5333
1.1872	25.5667
1.1885	25.6
1.1995	25.6333
1.1937	25.6667
1.1925	25.7
1.1883	25.7333
1.1903	25.7667
1.2003	25.8
1.2011	25.8333
1.1985	25.8667
1.1883	25.9
1.1889	25.9333
1.1925	25.9667
1.2044	26
1.1999	26.0333
1.1907	26.0667
1.171	26.1
1.1884	26.1333
1.2012	26.1667
1.2086	26.2
1.2018	26.2333
1.1812	26.2667
1.1699	26.3
1.1803	26.3333
1.208	26.3667
1.2054	26.4
1.1881	26.4333
1.1767	26.4667
1.19	26.5
1.2093	26.5333
1.1953	26.5667
1.1819	26.6
1.1858	26.6333
1.1903	26.6667
1.1947	26.7
1.1862	26.7333
1.1855	26.7667
1.1983	26.8
1.189	26.8333
1.1922	26.8667
1.189	26.9
1.1925	26.9333
1.1996	26.9667
1.1966	27
1.1925	27.0333
1.1939	27.0667
1.1992	27.1
1.2004	27.1333
1.2002	27.1667
1.1913	27.2
1.188	27.2333
1.1864	27.2667
1.1999	27.3
1.2023	27.3333
1.2031	27.3667
1.1895	27.4
1.1906	27.4333
1.1996	27.4667
1.205	27.5
1.1993	27.5333
1.1879	27.5667
1.1917	27.6
1.2061	27.6333
1.2045	27.6667
1.1949	27.7
1.1916	27.7333
1.1992	27.7667
1.2077	27.8
1.1925	27.8333
1.1894	27.8667
1.1882	27.9
1.2017	27.9333
1.216	27.9667
1.202	28
1.1872	28.0333
1.1936	28.0667
1.2124	28.1
1.2086	28.1333
1.1949	28.1667
1.1938	28.2
1.2009	28.2333
1.2114	28.2667
1.2059	28.3
1.197	28.3333
1.1904	28.3667
1.1965	28.4
1.2035	28.4333
1.2036	28.4667
1.2001	28.5
1.1886	28.5333
1.2003	28.5667
1.207	28.6
1.2024	28.6333
1.1954	28.6667
1.1956	28.7
1.2058	28.7333
1.2098	28.7667
1.2005	28.8
1.1938	28.8333
1.2044	28.8667
1.2122	28.9
1.2049	28.9333
1.1926	28.9667
1.1894	29
1.2014	29.0333
1.214	29.0667
1.2106	29.1
1.2056	29.1333
1.1917	29.1667
1.2001	29.2
1.2176	29.2333
1.2216	29.2667
1.2099	29.3
1.1964	29.3333
1.2002	29.3667
1.2183	29.4
1.2277	29.4333
1.2165	29.4667
1.2012	29.5
1.1994	29.5333
1.2285	29.5667
1.2212	29.6
1.2028	29.6333
1.2136	29.6667
1.2197	29.7
1.2271	29.7333
1.2263	29.7667
1.2141	29.8
1.2102	29.8333
1.2147	29.8667
1.2314	29.9
1.2297	29.9333
1.2198	29.9667
1.2079	30
1.2128	30.0333
1.2298	30.0667
1.2337	30.1
1.2298	30.1333
1.2165	30.1667
1.1969	30.2
1.2178	30.2333
1.2403	30.2667
1.2332	30.3
1.2271	30.3333
1.2139	30.3667
1.2214	30.4
1.2401	30.4333
1.2453	30.4667
1.2321	30.5
1.2166	30.5333
1.224	30.5667
1.2505	30.6
1.2466	30.6333
1.2313	30.6667
1.2276	30.7
1.2326	30.7333
1.2418	30.7667
1.2362	30.8
1.2371	30.8333
1.2281	30.8667
1.2333	30.9
1.239	30.9333
1.2465	30.9667
1.2394	31
1.2317	31.0333
1.233	31.0667
1.2356	31.1
1.2539	31.1333
1.2491	31.1667
1.2433	31.2
1.2278	31.2333
1.2317	31.2667
1.243	31.3
1.2584	31.3333
1.2441	31.3667
1.2529	31.4
1.2349	31.4333
1.2265	31.4667
1.2387	31.5
1.2551	31.5333
1.2521	31.5667
1.2381	31.6
1.2241	31.6333
1.2353	31.6667
1.2596	31.7
1.2522	31.7333
1.2349	31.7667
1.2321	31.8
1.2489	31.8333
1.2487	31.8667
1.2386	31.9
1.2277	31.9333
1.2344	31.9667
1.2544	32
1.2479	32.0333
1.2489	32.0667
1.2319	32.1
1.2385	32.1333
1.2504	32.1667
1.2594	32.2
1.2515	32.2333
1.2359	32.2667
1.2323	32.3
1.2407	32.3333
1.2617	32.3667
1.2573	32.4
1.2465	32.4333
1.2297	32.4667
1.2296	32.5
1.2507	32.5333
1.2653	32.5667
1.2389	32.6
1.2379	32.6333
1.2399	32.6667
1.2348	32.7
1.2483	32.7333
1.2507	32.7667
1.2427	32.8
1.2402	32.8333
1.2451	32.8667
1.259	32.9
1.2554	32.9333
1.245	32.9667
1.2376	33
1.2454	33.0333
1.2579	33.0667
1.251	33.1
1.2518	33.1333
1.24	33.1667
1.2413	33.2
1.2526	33.2333
1.2691	33.2667
1.2632	33.3
1.255	33.3333
1.2383	33.3667
1.2446	33.4
1.2622	33.4333
1.2772	33.4667
1.262	33.5
1.2464	33.5333
1.2415	33.5667
1.2646	33.6
1.269	33.6333
1.2543	33.6667
1.2503	33.7
1.2547	33.7333
1.2557	33.7667
1.2843	33.8
1.2686	33.8333
1.257	33.8667
1.2517	33.9
1.2574	33.9333
1.2789	33.9667
1.2882	34
1.2782	34.0333
1.2624	34.0667
1.2504	34.1
1.2662	34.1333
1.2911	34.1667
1.2866	34.2
1.2786	34.2333
1.2527	34.2667
1.2516	34.3
1.2775	34.3333
1.2898	34.3667
1.2842	34.4
1.2674	34.4333
1.2556	34.4667
1.2763	34.5
1.2953	34.5333
1.2871	34.5667
1.2739	34.6
1.2647	34.6333
1.276	34.6667
1.2928	34.7
1.2879	34.7333
1.2779	34.7667
1.2615	34.8
1.2639	34.8333
1.2756	34.8667
1.2887	34.9
1.275	34.9333
1.2716	34.9667
1.2588	35
1.2671	35.0333
1.2868	35.0667
1.2825	35.1
1.2746	35.1333
1.2598	35.1667
1.2651	35.2
1.2789	35.2333
1.2846	35.2667
1.279	35.3
1.268	35.3333
1.2512	35.3667
1.2605	35.4
1.2773	35.4333
1.2672	35.4667
1.2675	35.5
1.2483	35.5333
1.2505	35.5667
1.2762	35.6
1.2695	35.6333
1.2663	35.6667
1.2505	35.7
1.2537	35.7333
1.2656	35.7667
1.2722	35.8
1.2662	35.8333
1.2524	35.8667
1.2392	35.9
1.2481	35.9333
1.2678	35.9667
1.2637	36
1.2486	36.0333
1.2384	36.0667
1.233	36.1
1.2445	36.1333
1.2695	36.1667
1.257	36.2
1.2477	36.2333
1.2264	36.2667
1.2307	36.3
1.2486	36.3333
1.2656	36.3667
1.2543	36.4
1.2395	36.4333
1.2254	36.4667
1.245	36.5
1.2547	36.5333
1.2389	36.5667
1.2256	36.6
1.2247	36.6333
1.2455	36.6667
1.2383	36.7
1.2378	36.7333
1.2203	36.7667
1.224	36.8
1.2361	36.8333
1.2336	36.8667
1.2312	36.9
1.2141	36.9333
1.2123	36.9667
1.2188	37
1.2275	37.0333
1.2239	37.0667
1.2186	37.1
1.1998	37.1333
1.1886	37.1667
1.2105	37.2
1.2125	37.2333
1.2133	37.2667
1.2006	37.3
1.1956	37.3333
1.2	37.3667
1.2086	37.4
1.2055	37.4333
1.1989	37.4667
1.1806	37.5
1.1843	37.5333
1.1999	37.5667
1.1973	37.6
1.1895	37.6333
1.1717	37.6667
1.1726	37.7
1.1879	37.7333
1.1803	37.7667
1.1761	37.8
1.1728	37.8333
1.1564	37.8667
1.17	37.9
1.176	37.9333
1.1725	37.9667
1.1646	38
1.1534	38.0333
1.1592	38.0667
1.1622	38.1
1.1644	38.1333
1.1613	38.1667
1.1441	38.2
1.1396	38.2333
1.1475	38.2667
1.1528	38.3
1.1472	38.3333
1.1342	38.3667
1.1281	38.4
1.137	38.4333
1.1419	38.4667
1.1443	38.5
1.1352	38.5333
1.1195	38.5667
1.1282	38.6
1.1333	38.6333
1.1296	38.6667
1.1206	38.7
1.1212	38.7333
1.1235	38.7667
1.1237	38.8
1.1239	38.8333
1.1138	38.8667
1.1048	38.9
1.1114	38.9333
1.105	38.9667
1.1112	39
1.1041	39.0333
1.0921	39.0667
1.0977	39.1
1.1003	39.1333
1.1002	39.1667
1.0969	39.2
1.0821	39.2333
1.0826	39.2667
1.0868	39.3
1.0928	39.3333
1.0906	39.3667
1.0866	39.4
1.0678	39.4333
1.0712	39.4667
1.082	39.5
1.0785	39.5333
1.0662	39.5667
1.0525	39.6
1.0585	39.6333
1.0773	39.6667
1.0762	39.7
1.061	39.7333
1.0523	39.7667
1.0605	39.8
1.0712	39.8333
1.0659	39.8667
1.0614	39.9
1.0436	39.9333
1.0469	39.9667
1.0622	40
1.0624	40.0333
1.0576	40.0667
1.0408	40.1
1.0395	40.1333
1.0384	40.1667
1.0546	40.2
1.0523	40.2333
1.0439	40.2667
1.0287	40.3
1.0304	40.3333
1.05	40.3667
1.047	40.4
1.0394	40.4333
1.0234	40.4667
1.0285	40.5
1.0457	40.5333
1.0445	40.5667
1.0316	40.6
1.0193	40.6333
1.0299	40.6667
1.0329	40.7
1.0282	40.7333
1.0121	40.7667
1.0186	40.8
1.0278	40.8333
1.0275	40.8667
1.0327	40.9
1.0138	40.9333
1.006	40.9667
1.0119	41
1.0243	41.0333
1.0224	41.0667
1.0166	41.1
0.9995	41.1333
1.0016	41.1667
1.0121	41.2
1.026	41.2333
1.0193	41.2667
1.0123	41.3
0.9919	41.3333
0.993	41.3667
1.0071	41.4
1.0215	41.4333
1.0142	41.4667
1.0024	41.5
0.9871	41.5333
1.0056	41.5667
1.0236	41.6
1.0079	41.6333
1.0044	41.6667
1.0074	41.7
1.0067	41.7333
1.008	41.7667
1.0005	41.8
0.9999	41.8333
1.0026	41.8667
1.0043	41.9
1.0038	41.9333
0.9968	41.9667
0.9857	42
0.993	42.0333
0.9955	42.0667
1.0084	42.1
1.0039	42.1333
0.9926	42.1667
0.9903	42.2
0.9909	42.2333
1.0042	42.2667
1.0114	42.3
1.0041	42.3333
0.9935	42.3667
0.9915	42.4
0.9983	42.4333
1.018	42.4667
1.011	42.5
0.9951	42.5333
0.992	42.5667
0.9972	42.6
1.0175	42.6333
1.0092	42.6667
0.9983	42.7
0.9979	42.7333
1.0118	42.7667
1.0127	42.8
1.0062	42.8333
1.0016	42.8667
1.0032	42.9
1.0105	42.9333
1.0233	42.9667
1.0157	43
1.0067	43.0333
1.0046	43.0667
1.0092	43.1
1.0274	43.1333
1.0229	43.1667
1.02	43.2
1.0041	43.2333
1.0022	43.2667
1.0185	43.3
1.0398	43.3333
1.0355	43.3667
1.0281	43.4
1.009	43.4333
1.0088	43.4667
1.0349	43.5
1.0516	43.5333
1.0327	43.5667
1.0203	43.6
1.0301	43.6333
1.0461	43.6667
1.0384	43.7
1.0328	43.7333
1.0321	43.7667
1.0327	43.8
1.0538	43.8333
1.0454	43.8667
1.0489	43.9
1.0476	43.9333
1.047	43.9667
1.0605	44
1.0609	44.0333
1.0562	44.0667
1.0543	44.1
1.0565	44.1333
1.0647	44.1667
1.0753	44.2
1.068	44.2333
1.0619	44.2667
1.0615	44.3
1.0617	44.3333
1.0738	44.3667
1.0802	44.4
1.0755	44.4333
1.0667	44.4667
1.0718	44.5
1.0849	44.5333
1.0953	44.5667
1.0849	44.6
1.0774	44.6333
1.0785	44.6667
1.0896	44.7
1.1108	44.7333
1.1031	44.7667
1.0955	44.8
1.082	44.8333
1.0881	44.8667
1.1046	44.9
1.1254	44.9333
1.1012	44.9667
1.0926	45
1.0848	45.0333
1.1004	45.0667
1.1254	45.1
1.1305	45.1333
1.118	45.1667
1.0994	45.2
1.1019	45.2333
1.126	45.2667
1.1271	45.3
1.1223	45.3333
1.1081	45.3667
1.1117	45.4
1.1238	45.4333
1.1411	45.4667
1.1296	45.5
1.1159	45.5333
1.1038	45.5667
1.1173	45.6
1.1427	45.6333
1.1437	45.6667
1.1273	45.7
1.1157	45.7333
1.1241	45.7667
1.1502	45.8
1.1494	45.8333
1.1413	45.8667
1.1281	45.9
1.1325	45.9333
1.1413	45.9667
1.1631	46
1.1544	46.0333
1.1478	46.0667
1.1273	46.1
1.1323	46.1333
1.1474	46.1667
1.1709	46.2
1.1652	46.2333
1.1518	46.2667
1.135	46.3
1.145	46.3333
1.1732	46.3667
1.1682	46.4
1.1586	46.4333
1.1561	46.4667
1.1601	46.5
1.1804	46.5333
1.1822	46.5667
1.1699	46.6
1.1594	46.6333
1.1626	46.6667
1.1727	46.7
1.1867	46.7333
1.1832	46.7667
1.1629	46.8
1.1725	46.8333
1.1793	46.8667
1.1932	46.9
1.1853	46.9333
1.1719	46.9667
1.1725	47
1.1758	47.0333
1.197	47.0667
1.1994	47.1
1.1918	47.1333
1.1769	47.1667
1.1778	47.2
1.1862	47.2333
1.2093	47.2667
1.2026	47.3
1.1865	47.3333
1.175	47.3667
1.1809	47.4
1.1959	47.4333
1.2152	47.4667
1.2006	47.5
1.1805	47.5333
1.1922	47.5667
1.2061	47.6
1.1969	47.6333
1.1966	47.6667
1.1983	47.7
1.2108	47.7333
1.2116	47.7667
1.2025	47.8
1.1991	47.8333
1.2068	47.8667
1.215	47.9
1.2007	47.9333
1.1995	47.9667
1.1961	48
1.2136	48.0333
1.2267	48.0667
1.2153	48.1
1.2048	48.1333
1.2103	48.1667
1.2281	48.2
1.2344	48.2333
1.223	48.2667
1.2095	48.3
1.2175	48.3333
1.2311	48.3667
1.2247	48.4
1.2205	48.4333
1.2205	48.4667
1.2256	48.5
1.2291	48.5333
1.2319	48.5667
1.2184	48.6
1.2234	48.6333
1.2354	48.6667
1.228	48.7
1.2323	48.7333
1.2295	48.7667
1.2359	48.8
1.2453	48.8333
1.2382	48.8667
1.2379	48.9
1.2388	48.9333
1.249	48.9667
1.2474	49
1.2411	49.0333
1.2374	49.0667
1.2404	49.1
1.2586	49.1333
1.2483	49.1667
1.2543	49.2
1.2451	49.2333
1.2486	49.2667
1.2634	49.3
1.269	49.3333
1.2559	49.3667
1.2539	49.4
1.2568	49.4333
1.2739	49.4667
1.2691	49.5
1.2568	49.5333
1.2566	49.5667
1.2665	49.6
1.2776	49.6333
1.2706	49.6667
1.2506	49.7
1.249	49.7333
1.2609	49.7667
1.2746	49.8
1.2804	49.8333
1.2716	49.8667
1.2527	49.9
1.2405	49.9333
1.2565	49.9667
1.2818	50
1.2753	50.0333
1.2569	50.0667
1.2507	50.1
1.2642	50.1333
1.2703	50.1667
1.2652	50.2
1.2557	50.2333
1.2494	50.2667
1.2526	50.3
1.2595	50.3333
1.2656	50.3667
1.2607	50.4
1.242	50.4333
1.2474	50.4667
1.2651	50.5
1.2614	50.5333
1.2502	50.5667
1.2399	50.6
1.246	50.6333
1.2616	50.6667
1.26	50.7
1.2567	50.7333
1.2388	50.7667
1.2323	50.8
1.2485	50.8333
1.2589	50.8667
1.253	50.9
1.2329	50.9333
1.2239	50.9667
1.2274	51
1.2475	51.0333
1.2523	51.0667
1.2453	51.1
1.2272	51.1333
1.2136	51.1667
1.2171	51.2
1.2389	51.2333
1.248	51.2667
1.2376	51.3
1.2233	51.3333
1.2059	51.3667
1.2106	51.4
1.2405	51.4333
1.238	51.4667
1.2176	51.5
1.1975	51.5333
1.2126	51.5667
1.2213	51.6
1.2044	51.6333
1.2101	51.6667
1.2089	51.7
1.2086	51.7333
1.2068	51.7667
1.1964	51.8
1.1951	51.8333
1.1988	51.8667
1.1974	51.9
1.1988	51.9333
1.189	51.9667
1.1776	52
1.1842	52.0333
1.1821	52.0667
1.1843	52.1
1.1714	52.1333
1.1596	52.1667
1.1638	52.2
1.1636	52.2333
1.1748	52.2667
1.1679	52.3
1.1598	52.3333
1.1423	52.3667
1.1488	52.4
1.1664	52.4333
1.1612	52.4667
1.1563	52.5
1.1356	52.5333
1.1353	52.5667
1.1479	52.6
1.1564	52.6333
1.1505	52.6667
1.1361	52.7
1.1149	52.7333
1.124	52.7667
1.1359	52.8
1.1484	52.8333
1.138	52.8667
1.1201	52.9
1.1052	52.9333
1.1247	52.9667
1.1406	53
1.1298	53.0333
1.1175	53.0667
1.1052	53.1
1.1161	53.1333
1.1324	53.1667
1.1284	53.2
1.1297	53.2333
1.1257	53.2667
1.1031	53.3
1.0855	53.3333
1.1022	53.3667
1.1166	53.4
1.1155	53.4333
1.1122	53.4667
1.089	53.5
1.08	53.5333
1.1	53.5667
1.1116	53.6
1.094	53.6333
1.0847	53.6667
1.0931	53.7
1.0971	53.7333
1.0926	53.7667
1.0777	53.8
1.0819	53.8333
1.0878	53.8667
1.0824	53.9
1.0772	53.9333
1.064	53.9667
1.0768	54
1.084	54.0333
1.0771	54.0667
1.0651	54.1
1.0674	54.1333
1.0812	54.1667
1.0777	54.2
1.0668	54.2333
1.0568	54.2667
1.0627	54.3
1.0751	54.3333
1.0731	54.3667
1.068	54.4
1.0498	54.4333
1.0453	54.4667
1.0597	54.5
1.0629	54.5333
1.054	54.5667
1.0447	54.6
1.0561	54.6333
1.052	54.6667
1.046	54.7
1.0422	54.7333
1.0444	54.7667
1.0494	54.8
1.046	54.8333
1.0412	54.8667
1.0292	54.9
1.0354	54.9333
1.0389	54.9667
1.0373	55
1.0364	55.0333
1.0198	55.0667
1.0105	55.1
1.0215	55.1333
1.0238	55.1667
1.0235	55.2
1.0171	55.2333
1.0064	55.2667
1.0091	55.3
1.0178	55.3333
1.0147	55.3667
1.0127	55.4
0.9985	55.4333
0.9972	55.4667
1.0056	55.5
1.0087	55.5333
1.0061	55.5667
0.9901	55.6
0.9841	55.6333
0.995	55.6667
0.9907	55.7
0.9961	55.7333
0.987	55.7667
0.9722	55.8
0.9825	55.8333
0.9876	55.8667
0.984	55.9
0.9796	55.9333
0.9642	55.9667
0.968	56
0.9729	56.0333
0.9857	56.0667
0.9789	56.1
0.9681	56.1333
0.954	56.1667
0.9605	56.2
0.9767	56.2333
0.9812	56.2667
0.9696	56.3
0.9611	56.3333
0.9434	56.3667
0.9566	56.4
0.9824	56.4333
0.9753	56.4667
0.9609	56.5
0.9499	56.5333
0.9663	56.5667
0.984	56.6
0.9701	56.6333
0.9559	56.6667
0.9644	56.7
0.9705	56.7333
0.9637	56.7667
0.9605	56.8
0.9621	56.8333
0.9682	56.8667
0.9698	56.9
0.9534	56.9333
0.9485	56.9667
0.9543	57
0.9667	57.0333
0.9634	57.0667
0.9472	57.1
0.9476	57.1333
0.9615	57.1667
0.9625	57.2
0.9554	57.2333
0.9414	57.2667
0.9468	57.3
0.9605	57.3333
0.9639	57.3667
0.9572	57.4
0.9424	57.4333
0.9397	57.4667
0.9571	57.5
0.9615	57.5333
0.9525	57.5667
0.9368	57.6
0.948	57.6333
0.9662	57.6667
0.9571	57.7
0.9455	57.7333
0.9411	57.7667
0.9573	57.8
0.9739	57.8333
0.9608	57.8667
0.9446	57.9
0.9491	57.9333
0.9706	57.9667
0.9653	58
0.9536	58.0333
0.9499	58.0667
0.9644	58.1
0.9752	58.1333
0.9574	58.1667
0.9456	58.2
0.9485	58.2333
0.9655	58.2667
0.9792	58.3
0.9699	58.3333
0.9568	58.3667
0.9465	58.4
0.9583	58.4333
0.9825	58.4667
0.9842	58.5
0.9666	58.5333
0.9521	58.5667
0.9568	58.6
0.9824	58.6333
0.9826	58.6667
0.9683	58.7
0.9582	58.7333
0.9598	58.7667
0.9854	58.8
0.98	58.8333
0.9763	58.8667
0.9641	58.9
0.9641	58.9333
0.9777	58.9667
0.9979	59
0.9895	59.0333
0.9798	59.0667
0.9706	59.1
0.9752	59.1333
0.9916	59.1667
1.0067	59.2
0.9962	59.2333
0.9852	59.2667
0.9716	59.3
0.9791	59.3333
1.0081	59.3667
1.0071	59.4
0.9935	59.4333
0.979	59.4667
0.9837	59.5
1.0148	59.5333
1.0176	59.5667
0.9943	59.6
0.9907	59.6333
1.0082	59.6667
1.0124	59.7
0.9993	59.7333
1.0014	59.7667
1.0091	59.8
1.0224	59.8333
1.0141	59.8667
1.0028	59.9
1.0066	59.9333
1.0204	59.9667
1.0286	60
1.0142	60.0333
1.005	60.0667
1.0242	60.1
1.0363	60.1333
1.0286	60.1667
1.0226	60.2
1.0238	60.2333
1.0354	60.2667
1.0514	60.3
1.0398	60.3333
1.0335	60.3667
1.0323	60.4
1.0386	60.4333
1.0627	60.4667
1.0592	60.5
1.0405	60.5333
1.0377	60.5667
1.0603	60.6
1.0492	60.6333
1.0467	60.6667
1.0469	60.7
1.0501	60.7333
1.0713	60.7667
1.0658	60.8
1.0554	60.8333
1.0548	60.8667
1.0674	60.9
1.0829	60.9333
1.0726	60.9667
1.061	61
1.0649	61.0333
1.0831	61.0667
1.0845	61.1
1.0713	61.1333
1.0674	61.1667
1.0679	61.2
1.0884	61.2333
1.0972	61.2667
1.0782	61.3
1.0792	61.3333
1.0809	61.3667
1.0997	61.4
1.1121	61.4333
1.097	61.4667
1.0895	61.5
1.0971	61.5333
1.1186	61.5667
1.123	61.6
1.1032	61.6333
1.1011	61.6667
1.1155	61.7
1.1292	61.7333
1.1215	61.7667
1.112	61.8
1.0993	61.8333
1.1254	61.8667
1.1379	61.9
1.1323	61.9333
1.1214	61.9667
1.1223	62
1.1455	62.0333
1.1507	62.0667
1.1392	62.1
1.1326	62.1333
1.1396	62.1667
1.161	62.2
1.1618	62.2333
1.1523	62.2667
1.1383	62.3
1.1455	62.3333
1.1643	62.3667
1.1652	62.4
1.1574	62.4333
1.1546	62.4667
1.1574	62.5
1.1846	62.5333
1.1772	62.5667
1.1663	62.6
1.1699	62.6333
1.1732	62.6667
1.1986	62.7
1.1956	62.7333
1.1816	62.7667
1.1769	62.8
1.1919	62.8333
1.2054	62.8667
1.1927	62.9
1.1832	62.9333
1.1903	62.9667
1.2071	63
1.201	63.0333
1.1809	63.0667
1.1877	63.1
1.2042	63.1333
1.2108	63.1667
1.2103	63.2
1.204	63.2333
1.1837	63.2667
1.1884	63.3
1.2067	63.3333
1.2189	63.3667
1.2113	63.4
1.1994	63.4333
1.1866	63.4667
1.2055	63.5
1.2255	63.5333
1.2129	63.5667
1.1971	63.6
1.2042	63.6333
1.2114	63.6667
1.2114	63.7
1.2029	63.7333
1.2039	63.7667
1.2166	63.8
1.2185	63.8333
1.2082	63.8667
1.2068	63.9
1.2102	63.9333
1.2261	63.9667
1.2237	64
1.2092	64.0333
1.2073	64.0667
1.2187	64.1
1.227	64.1333
1.2192	64.1667
1.2055	64.2
1.209	64.2333
1.2183	64.2667
1.2153	64.3
1.222	64.3333
1.2054	64.3667
1.2084	64.4
1.2174	64.4333
1.2192	64.4667
1.2115	64.5
1.2015	64.5333
1.2083	64.5667
1.2242	64.6
1.2183	64.6333
1.2079	64.6667
1.2085	64.7
1.2189	64.7333
1.2247	64.7667
1.2117	64.8
1.1993	64.8333
1.2068	64.8667
1.2298	64.9
1.2247	64.9333
1.2153	64.9667
1.2112	65
1.2258	65.0333
1.2371	65.0667
1.2228	65.1
1.2157	65.1333
1.224	65.1667
1.2399	65.2
1.2328	65.2333
1.2272	65.2667
1.2179	65.3
1.2226	65.3333
1.2322	65.3667
1.244	65.4
1.2353	65.4333
1.2093	65.4667
1.218	65.5
1.2372	65.5333
1.2486	65.5667
1.2431	65.6
1.2197	65.6333
1.2103	65.6667
1.2334	65.7
1.2496	65.7333
1.2312	65.7667
1.2261	65.8
1.2336	65.8333
1.2361	65.8667
1.2337	65.9
1.2237	65.9333
1.2269	65.9667
1.2321	66
1.2304	66.0333
1.2211	66.0667
1.2219	66.1
1.2248	66.1333
1.2379	66.1667
1.2374	66.2
1.2258	66.2333
1.2202	66.2667
1.2228	66.3
1.2352	66.3333
1.2445	66.3667
1.235	66.4
1.2218	66.4333
1.2196	66.4667
1.2411	66.5
1.2448	66.5333
1.2295	66.5667
1.2126	66.6
[truncated: 7,002 more rows]
