# Supplementary material for: Auditory feedback effect on temporal patterns during self-pacing treadmill walking
Source: PLoS One. 2025 Nov 4;20(11):e0335971. doi: 10.1371/journal.pone.0335971 (PMC12585087; doi:10.1371/journal.pone.0335971)
Supplement: S2 File — This file archive contains gait events from the two test conditions (no sound and with sound) for all included participants, as well as the validation data for the accelerometer-based gait event detection algorithm. All data files are in CSV format. A readme file is included with the details of the file format and contents. (ZIP) [file pone.0335971.s003.zip › TreadmillSoundsData/TestConditions/WithSound/BeltSpeed/Subject32_WithSoundBeltspeed.csv]

BeltSpeed	Time
1.294	0
1.2846	0.0333
1.2801	0.0667
1.2703	0.1
1.2808	0.1333
1.2936	0.1667
1.2865	0.2
1.2801	0.2333
1.285	0.2667
1.2825	0.3
1.2824	0.3333
1.2769	0.3667
1.2736	0.4
1.2759	0.4333
1.2778	0.4667
1.2793	0.5
1.2792	0.5333
1.2738	0.5667
1.2748	0.6
1.2574	0.6333
1.2672	0.6667
1.2678	0.7
1.2838	0.7333
1.2802	0.7667
1.2756	0.8
1.2743	0.8333
1.2691	0.8667
1.2623	0.9
1.2653	0.9333
1.2678	0.9667
1.2763	1
1.2733	1.0333
1.2736	1.0667
1.2599	1.1
1.2626	1.1333
1.2662	1.1667
1.2595	1.2
1.2568	1.2333
1.269	1.2667
1.2707	1.3
1.257	1.3333
1.2611	1.3667
1.2491	1.4
1.2519	1.4333
1.2503	1.4667
1.258	1.5
1.2552	1.5333
1.2558	1.5667
1.2485	1.6
1.2511	1.6333
1.2532	1.6667
1.2575	1.7
1.2596	1.7333
1.2387	1.7667
1.2469	1.8
1.2522	1.8333
1.2627	1.8667
1.2574	1.9
1.2637	1.9333
1.258	1.9667
1.2591	2
1.2627	2.0333
1.2598	2.0667
1.2632	2.1
1.2648	2.1333
1.2646	2.1667
1.2652	2.2
1.2645	2.2333
1.2657	2.2667
1.2579	2.3
1.2563	2.3333
1.2662	2.3667
1.2747	2.4
1.2717	2.4333
1.2548	2.4667
1.2473	2.5
1.2554	2.5333
1.2779	2.5667
1.2787	2.6
1.2646	2.6333
1.2496	2.6667
1.2537	2.7
1.2562	2.7333
1.2832	2.7667
1.2819	2.8
1.2847	2.8333
1.2529	2.8667
1.2455	2.9
1.2521	2.9333
1.2651	2.9667
1.2695	3
1.2921	3.0333
1.2818	3.0667
1.2815	3.1
1.2711	3.1333
1.2535	3.1667
1.2589	3.2
1.267	3.2333
1.2925	3.2667
1.2846	3.3
1.276	3.3333
1.2583	3.3667
1.2609	3.4
1.254	3.4333
1.2918	3.4667
1.3024	3.5
1.3038	3.5333
1.2914	3.5667
1.2723	3.6
1.2607	3.6333
1.2652	3.6667
1.2665	3.7
1.2974	3.7333
1.316	3.7667
1.3126	3.8
1.311	3.8333
1.2942	3.8667
1.2774	3.9
1.2737	3.9333
1.2689	3.9667
1.2997	4
1.3196	4.0333
1.3319	4.0667
1.3038	4.1
1.2886	4.1333
1.2845	4.1667
1.3039	4.2
1.3278	4.2333
1.3169	4.2667
1.2994	4.3
1.3011	4.3333
1.3135	4.3667
1.3221	4.4
1.3117	4.4333
1.307	4.4667
1.3129	4.5
1.3009	4.5333
1.3331	4.5667
1.3181	4.6
1.322	4.6333
1.3163	4.6667
1.3257	4.7
1.3279	4.7333
1.3262	4.7667
1.3304	4.8
1.3277	4.8333
1.3355	4.8667
1.3375	4.9
1.3354	4.9333
1.3342	4.9667
1.3351	5
1.3352	5.0333
1.3457	5.0667
1.3192	5.1
1.3344	5.1333
1.3462	5.1667
1.3475	5.2
1.336	5.2333
1.3368	5.2667
1.3354	5.3
1.3533	5.3333
1.3579	5.3667
1.3457	5.4
1.3391	5.4333
1.3442	5.4667
1.3591	5.5
1.3684	5.5333
1.3622	5.5667
1.352	5.6
1.3411	5.6333
1.3277	5.6667
1.3562	5.7
1.3865	5.7333
1.3751	5.7667
1.3549	5.8
1.3442	5.8333
1.3462	5.8667
1.3591	5.9
1.3875	5.9333
1.3844	5.9667
1.3809	6
1.3622	6.0333
1.3473	6.0667
1.346	6.1
1.3675	6.1333
1.3957	6.1667
1.3738	6.2
1.3584	6.2333
1.3478	6.2667
1.3651	6.3
1.385	6.3333
1.3777	6.3667
1.3626	6.4
1.3574	6.4333
1.3596	6.4667
1.3776	6.5
1.3821	6.5333
1.3774	6.5667
1.366	6.6
1.3492	6.6333
1.3565	6.6667
1.3723	6.7
1.386	6.7333
1.3562	6.7667
1.3684	6.8
1.3392	6.8333
1.3536	6.8667
1.3561	6.9
1.3827	6.9333
1.3771	6.9667
1.372	7
1.3548	7.0333
1.3372	7.0667
1.3369	7.1
1.3652	7.1333
1.379	7.1667
1.3634	7.2
1.3472	7.2333
1.3331	7.2667
1.3488	7.3
1.3411	7.3333
1.3339	7.3667
1.3536	7.4
1.3491	7.4333
1.347	7.4667
1.344	7.5
1.3383	7.5333
1.3324	7.5667
1.3351	7.6
1.336	7.6333
1.3417	7.6667
1.3395	7.7
1.3335	7.7333
1.3237	7.7667
1.3294	7.8
1.3388	7.8333
1.3129	7.8667
1.3316	7.9
1.3162	7.9333
1.3257	7.9667
1.3184	8
1.3204	8.0333
1.3168	8.0667
1.3172	8.1
1.3163	8.1333
1.3174	8.1667
1.3137	8.2
1.3102	8.2333
1.3123	8.2667
1.3093	8.3
1.31	8.3333
1.3101	8.3667
1.2971	8.4
1.2931	8.4333
1.2905	8.4667
1.3138	8.5
1.309	8.5333
1.2987	8.5667
1.2825	8.6
1.2794	8.6333
1.2914	8.6667
1.3152	8.7
1.312	8.7333
1.3057	8.7667
1.2874	8.8
1.2751	8.8333
1.2797	8.8667
1.3033	8.9
1.3144	8.9333
1.2944	8.9667
1.3019	9
1.282	9.0333
1.2788	9.0667
1.2769	9.1
1.3023	9.1333
1.312	9.1667
1.3009	9.2
1.2842	9.2333
1.2774	9.2667
1.291	9.3
1.3118	9.3333
1.3043	9.3667
1.301	9.4
1.2788	9.4333
1.2773	9.4667
1.2766	9.5
1.3017	9.5333
1.3045	9.5667
1.3079	9.6
1.2787	9.6333
1.2777	9.6667
1.2833	9.7
1.3053	9.7333
1.3016	9.7667
1.2985	9.8
1.2816	9.8333
1.2745	9.8667
1.2803	9.9
1.2915	9.9333
1.313	9.9667
1.3033	10
1.3086	10.0333
1.2577	10.0667
1.2675	10.1
1.2816	10.1333
1.3125	10.1667
1.3138	10.2
1.3029	10.2333
1.2834	10.2667
1.2671	10.3
1.2658	10.3333
1.2976	10.3667
1.3168	10.4
1.3072	10.4333
1.2878	10.4667
1.286	10.5
1.2878	10.5333
1.2907	10.5667
1.2924	10.6
1.2925	10.6333
1.2978	10.6667
1.307	10.7
1.2919	10.7333
1.3017	10.7667
1.2948	10.8
1.2986	10.8333
1.3172	10.8667
1.3106	10.9
1.3042	10.9333
1.3029	10.9667
1.3073	11
1.3216	11.0333
1.3238	11.0667
1.3176	11.1
1.311	11.1333
1.2851	11.1667
1.3148	11.2
1.3311	11.2333
1.3369	11.2667
1.3132	11.3
1.319	11.3333
1.3247	11.3667
1.3315	11.4
1.3245	11.4333
1.3167	11.4667
1.3164	11.5
1.3323	11.5333
1.3388	11.5667
1.3322	11.6
1.3188	11.6333
1.3216	11.6667
1.3252	11.7
1.3331	11.7333
1.3351	11.7667
1.3397	11.8
1.3257	11.8333
1.3361	11.8667
1.3395	11.9
1.3341	11.9333
1.3459	11.9667
1.3418	12
1.3444	12.0333
1.3479	12.0667
1.3473	12.1
1.3504	12.1333
1.3516	12.1667
1.3477	12.2
1.3511	12.2333
1.3386	12.2667
1.3571	12.3
1.3652	12.3333
1.3643	12.3667
1.3535	12.4
1.3381	12.4333
1.3397	12.4667
1.3425	12.5
1.37	12.5333
1.3802	12.5667
1.3701	12.6
1.3548	12.6333
1.3437	12.6667
1.3494	12.7
1.3678	12.7333
1.3951	12.7667
1.3634	12.8
1.3685	12.8333
1.3639	12.8667
1.3603	12.9
1.3665	12.9333
1.3959	12.9667
1.4058	13
1.398	13.0333
1.3812	13.0667
1.3693	13.1
1.3781	13.1333
1.4006	13.1667
1.4184	13.2
1.4068	13.2333
1.3941	13.2667
1.3791	13.3
1.3764	13.3333
1.4116	13.3667
1.4149	13.4
1.4206	13.4333
1.3943	13.4667
1.3987	13.5
1.4102	13.5333
1.432	13.5667
1.4254	13.6
1.4168	13.6333
1.4014	13.6667
1.4052	13.7
1.4137	13.7333
1.4436	13.7667
1.4437	13.8
1.439	13.8333
1.3998	13.8667
1.385	13.9
1.4273	13.9333
1.4503	13.9667
1.4634	14
1.4613	14.0333
1.4446	14.0667
1.4255	14.1
1.4086	14.1333
1.4104	14.1667
1.4412	14.2
1.4641	14.2333
1.4719	14.2667
1.4487	14.3
1.4384	14.3333
1.4482	14.3667
1.4513	14.4
1.4263	14.4333
1.4558	14.4667
1.4595	14.5
1.4646	14.5333
1.4624	14.5667
1.46	14.6
1.4595	14.6333
1.4641	14.6667
1.4636	14.7
1.4645	14.7333
1.4648	14.7667
1.4641	14.8
1.4651	14.8333
1.467	14.8667
1.4672	14.9
1.4686	14.9333
1.4452	14.9667
1.459	15
1.4732	15.0333
1.4742	15.0667
1.4721	15.1
1.4755	15.1333
1.4696	15.1667
1.477	15.2
1.4755	15.2333
1.4756	15.2667
1.4771	15.3
1.478	15.3333
1.4787	15.3667
1.4813	15.4
1.4783	15.4333
1.4784	15.4667
1.4694	15.5
1.4587	15.5333
1.4723	15.5667
1.4922	15.6
1.48	15.6333
1.4789	15.6667
1.4711	15.7
1.45	15.7333
1.4555	15.7667
1.457	15.8
1.4822	15.8333
1.4749	15.8667
1.4774	15.9
1.4682	15.9333
1.4501	15.9667
1.4488	16
1.441	16.0333
1.4635	16.0667
1.4749	16.1
1.4812	16.1333
1.4554	16.1667
1.447	16.2
1.462	16.2333
1.4761	16.2667
1.4682	16.3
1.4578	16.3333
1.453	16.3667
1.4573	16.4
1.4683	16.4333
1.483	16.4667
1.4741	16.5
1.4714	16.5333
1.446	16.5667
1.4312	16.6
1.4554	16.6333
1.4919	16.6667
1.4815	16.7
1.4788	16.7333
1.4655	16.7667
1.4436	16.8
1.4313	16.8333
1.4307	16.8667
1.4646	16.9
1.4838	16.9333
1.4792	16.9667
1.4608	17
1.4456	17.0333
1.443	17.0667
1.4396	17.1
1.468	17.1333
1.4855	17.1667
1.4652	17.2
1.4534	17.2333
1.4607	17.2667
1.4725	17.3
1.4669	17.3333
1.4658	17.3667
1.4571	17.4
1.4625	17.4333
1.4631	17.4667
1.4844	17.5
1.4785	17.5333
1.4756	17.5667
1.4595	17.6
1.4552	17.6333
1.4781	17.6667
1.4918	17.7
1.4935	17.7333
1.4884	17.7667
1.4855	17.8
1.4653	17.8333
1.4648	17.8667
1.4694	17.9
1.4951	17.9333
1.5024	17.9667
1.4973	18
1.4902	18.0333
1.4679	18.0667
1.4675	18.1
1.4596	18.1333
1.5045	18.1667
1.5296	18.2
1.4961	18.2333
1.4851	18.2667
1.479	18.3
1.5084	18.3333
1.5136	18.3667
1.5059	18.4
1.4959	18.4333
1.4955	18.4667
1.5011	18.5
1.5213	18.5333
1.5288	18.5667
1.52	18.6
1.5169	18.6333
1.4725	18.6667
1.4948	18.7
1.5207	18.7333
1.5381	18.7667
1.5365	18.8
1.5294	18.8333
1.5099	18.8667
1.4941	18.9
1.4824	18.9333
1.5045	18.9667
1.5321	19
1.5463	19.0333
1.5345	19.0667
1.5169	19.1
1.5022	19.1333
1.5019	19.1667
1.52	19.2
1.5411	19.2333
1.5342	19.2667
1.5268	19.3
1.5204	19.3333
1.5084	19.3667
1.5152	19.4
1.5353	19.4333
1.5329	19.4667
1.521	19.5
1.5119	19.5333
1.5172	19.5667
1.5357	19.6
1.5434	19.6333
1.5385	19.6667
1.5182	19.7
1.4997	19.7333
1.5165	19.7667
1.5398	19.8
1.5498	19.8333
1.5436	19.8667
1.5366	19.9
1.5139	19.9333
1.5023	19.9667
1.5076	20
1.5366	20.0333
1.5539	20.0667
1.5501	20.1
1.5373	20.1333
1.5178	20.1667
1.511	20.2
1.5114	20.2333
1.5409	20.2667
1.5592	20.3
1.546	20.3333
1.525	20.3667
1.5305	20.4
1.5339	20.4333
1.5374	20.4667
1.532	20.5
1.5241	20.5333
1.5257	20.5667
1.5279	20.6
1.5363	20.6333
1.5418	20.6667
1.535	20.7
1.5327	20.7333
1.5073	20.7667
1.5275	20.8
1.5395	20.8333
1.5424	20.8667
1.5383	20.9
1.537	20.9333
1.5187	20.9667
1.5222	21
1.5212	21.0333
1.5397	21.0667
1.5425	21.1
1.539	21.1333
1.5317	21.1667
1.5177	21.2
1.529	21.2333
1.5184	21.2667
1.5306	21.3
1.5548	21.3333
1.5249	21.3667
1.5276	21.4
1.5296	21.4333
1.5221	21.4667
1.5258	21.5
1.5261	21.5333
1.5247	21.5667
1.5251	21.6
1.5269	21.6333
1.5272	21.6667
1.5277	21.7
1.5278	21.7333
1.5299	21.7667
1.5029	21.8
1.5244	21.8333
1.5353	21.8667
1.5326	21.9
1.5283	21.9333
1.5253	21.9667
1.509	22
1.5143	22.0333
1.5124	22.0667
1.5314	22.1
1.5279	22.1333
1.5279	22.1667
1.5138	22.2
1.5149	22.2333
1.5182	22.2667
1.526	22.3
1.5086	22.3333
1.5283	22.3667
1.5312	22.4
1.5099	22.4333
1.5184	22.4667
1.503	22.5
1.5079	22.5333
1.5027	22.5667
1.5089	22.6
1.5077	22.6333
1.5093	22.6667
1.5086	22.7
1.5094	22.7333
1.5099	22.7667
1.5102	22.8
1.4872	22.8333
1.4999	22.8667
1.5098	22.9
1.5207	22.9333
1.5095	22.9667
1.5118	23
1.4998	23.0333
1.4974	23.0667
1.5	23.1
1.5046	23.1333
1.5115	23.1667
1.5077	23.2
1.5073	23.2333
1.4998	23.2667
1.4982	23.3
1.5003	23.3333
1.4874	23.3667
1.5008	23.4
1.5265	23.4333
1.5032	23.4667
1.5042	23.5
1.5017	23.5333
1.5019	23.5667
1.5114	23.6
1.5053	23.6333
1.5073	23.6667
1.5085	23.7
1.5102	23.7333
1.5118	23.7667
1.508	23.8
1.5081	23.8333
1.4949	23.8667
1.5004	23.9
1.5176	23.9333
1.5194	23.9667
1.5096	24
1.5119	24.0333
1.5089	24.0667
1.5108	24.1
1.5289	24.1333
1.5256	24.1667
1.521	24.2
1.5105	24.2333
1.5146	24.2667
1.5211	24.3
1.5396	24.3333
1.5323	24.3667
1.503	24.4
1.5128	24.4333
1.5339	24.4667
1.5205	24.5
1.5425	24.5333
1.5468	24.5667
1.536	24.6
1.5371	24.6333
1.5356	24.6667
1.537	24.7
1.5531	24.7333
1.5621	24.7667
1.5579	24.8
1.5465	24.8333
1.5406	24.8667
1.5223	24.9
1.5402	24.9333
1.5875	24.9667
1.5738	25
1.5645	25.0333
1.5541	25.0667
1.5503	25.1
1.5529	25.1333
1.5727	25.1667
1.5982	25.2
1.5926	25.2333
1.5753	25.2667
1.561	25.3
1.5616	25.3333
1.5847	25.3667
1.5889	25.4
1.5723	25.4333
1.6019	25.4667
1.5895	25.5
1.5823	25.5333
1.5907	25.5667
1.5934	25.6
1.588	25.6333
1.5899	25.6667
1.589	25.7
1.5887	25.7333
1.5904	25.7667
1.5996	25.8
1.5998	25.8333
1.5988	25.8667
1.5974	25.9
1.5806	25.9333
1.5865	25.9667
1.5996	26
1.6172	26.0333
1.6006	26.0667
1.6039	26.1
1.5863	26.1333
1.5794	26.1667
1.5853	26.2
1.6054	26.2333
1.6098	26.2667
1.6055	26.3
1.5947	26.3333
1.578	26.3667
1.5822	26.4
1.6035	26.4333
1.5951	26.4667
1.5957	26.5
1.6175	26.5333
1.5928	26.5667
1.5818	26.6
1.5892	26.6333
1.5926	26.6667
1.5878	26.7
1.5885	26.7333
1.5771	26.7667
1.581	26.8
1.5804	26.8333
1.5872	26.8667
1.5878	26.9
1.5864	26.9333
1.5876	26.9667
1.548	27
1.5738	27.0333
1.589	27.0667
1.5922	27.1
1.5825	27.1333
1.5793	27.1667
1.5607	27.2
1.5677	27.2333
1.5707	27.2667
1.5843	27.3
1.5784	27.3333
1.5776	27.3667
1.5606	27.4
1.5589	27.4333
1.5641	27.4667
1.5591	27.5
1.5595	27.5333
1.5848	27.5667
1.5807	27.6
1.5525	27.6333
1.5588	27.6667
1.556	27.7
1.5584	27.7333
1.5554	27.7667
1.5542	27.8
1.549	27.8333
1.5535	27.8667
1.5526	27.9
1.5583	27.9333
1.5497	27.9667
1.5512	28
1.5315	28.0333
1.5544	28.0667
1.563	28.1
1.5472	28.1333
1.5504	28.1667
1.5462	28.2
1.5516	28.2333
1.5698	28.2667
1.5664	28.3
1.5655	28.3333
1.5504	28.3667
1.5457	28.4
1.5514	28.4333
1.5615	28.4667
1.5712	28.5
1.5322	28.5333
1.5675	28.5667
1.558	28.6
1.5431	28.6333
1.5607	28.6667
1.5761	28.7
1.5744	28.7333
1.5695	28.7667
1.5531	28.8
1.546	28.8333
1.5526	28.8667
1.5671	28.9
1.5854	28.9333
1.5746	28.9667
1.5763	29
1.5366	29.0333
1.5321	29.0667
1.5593	29.1
1.579	29.1333
1.5839	29.1667
1.5786	29.2
1.5672	29.2333
1.5462	29.2667
1.533	29.3
1.5316	29.3333
1.5663	29.3667
1.5834	29.4
1.5857	29.4333
1.5656	29.4667
1.5498	29.5
1.5277	29.5333
1.5427	29.5667
1.5948	29.6
1.597	29.6333
1.5856	29.6667
1.5742	29.7
1.5496	29.7333
1.5466	29.7667
1.5637	29.8
1.5903	29.8333
1.6095	29.8667
1.6041	29.9
1.5863	29.9333
1.5724	29.9667
1.5554	30
1.5739	30.0333
1.5748	30.0667
1.5927	30.1
1.6016	30.1333
1.5811	30.1667
1.5828	30.2
1.5779	30.2333
1.5774	30.2667
1.5786	30.3
1.5926	30.3333
1.5925	30.3667
1.5899	30.4
1.582	30.4333
1.582	30.4667
1.5841	30.5
1.599	30.5333
1.5746	30.5667
1.5752	30.6
1.6111	30.6333
1.588	30.6667
1.5918	30.7
1.5868	30.7333
1.581	30.7667
1.581	30.8
1.5807	30.8333
1.5919	30.8667
1.5876	30.9
1.5889	30.9333
1.5848	30.9667
1.588	31
1.5869	31.0333
1.5917	31.0667
1.5701	31.1
1.5779	31.1333
1.6011	31.1667
1.5962	31.2
1.5931	31.2333
1.59	31.2667
1.5734	31.3
1.5697	31.3333
1.5734	31.3667
1.5782	31.4
1.6005	31.4333
1.5903	31.4667
1.595	31.5
1.5749	31.5333
1.5737	31.5667
1.5639	31.6
1.5676	31.6333
1.6032	31.6667
1.6051	31.7
1.5926	31.7333
1.5763	31.7667
1.5749	31.8
1.5756	31.8333
1.5986	31.8667
1.6149	31.9
1.6068	31.9333
1.5975	31.9667
1.5792	32
1.5796	32.0333
1.5895	32.0667
1.6172	32.1
1.5944	32.1333
1.5983	32.1667
1.6102	32.2
1.5775	32.2333
1.5931	32.2667
1.6202	32.3
1.6191	32.3333
1.6081	32.3667
1.6091	32.4
1.6097	32.4333
1.6178	32.4667
1.6283	32.5
1.6223	32.5333
1.6222	32.5667
1.6094	32.6
1.5872	32.6333
1.6007	32.6667
1.6487	32.7
1.6276	32.7333
1.633	32.7667
1.6122	32.8
1.611	32.8333
1.61	32.8667
1.6285	32.9
1.6486	32.9333
1.6395	32.9667
1.6329	33
1.6134	33.0333
1.6144	33.0667
1.6178	33.1
1.6413	33.1333
1.6383	33.1667
1.6384	33.2
1.6369	33.2333
1.6108	33.2667
1.6334	33.3
1.6469	33.3333
1.6355	33.3667
1.6347	33.4
1.635	33.4333
1.6362	33.4667
1.6457	33.5
1.6508	33.5333
1.6484	33.5667
1.6449	33.6
1.6302	33.6333
1.605	33.6667
1.628	33.7
1.6681	33.7333
1.6469	33.7667
1.6539	33.8
1.6331	33.8333
1.6124	33.8667
1.6031	33.9
1.6117	33.9333
1.6392	33.9667
1.6467	34
1.6444	34.0333
1.6361	34.0667
1.6142	34.1
1.6088	34.1333
1.6053	34.1667
1.6339	34.2
1.6516	34.2333
1.6468	34.2667
1.6153	34.3
1.6088	34.3333
1.6164	34.3667
1.6396	34.4
1.6338	34.4333
1.6297	34.4667
1.6111	34.5
1.6095	34.5333
1.6161	34.5667
1.6404	34.6
1.6374	34.6333
1.6243	34.6667
1.5854	34.7
1.62	34.7333
1.6154	34.7667
1.6295	34.8
1.6505	34.8333
1.6334	34.8667
1.6244	34.9
1.6031	34.9333
1.6101	34.9667
1.6281	35
1.6552	35.0333
1.6551	35.0667
1.6422	35.1
1.6237	35.1333
1.6084	35.1667
1.5828	35.2
1.6389	35.2333
1.6721	35.2667
1.6449	35.3
1.6237	35.3333
1.6198	35.3667
1.6275	35.4
1.6455	35.4333
1.6372	35.4667
1.6385	35.5
1.6201	35.5333
1.6207	35.5667
1.6231	35.6
1.6409	35.6333
1.6403	35.6667
1.603	35.7
1.6206	35.7333
1.6332	35.7667
1.6171	35.8
1.6412	35.8333
1.65	35.8667
1.6397	35.9
1.6396	35.9333
1.6287	35.9667
1.6337	36
1.6321	36.0333
1.6415	36.0667
1.6453	36.1
1.6407	36.1333
1.6341	36.1667
1.6153	36.2
1.619	36.2333
1.6447	36.2667
1.6541	36.3
1.6381	36.3333
1.6411	36.3667
1.6203	36.4
1.6045	36.4333
1.6035	36.4667
1.6201	36.5
1.6408	36.5333
1.6334	36.5667
1.6307	36.6
1.6083	36.6333
1.5987	36.6667
1.6045	36.7
1.5939	36.7333
1.6316	36.7667
1.6478	36.8
1.6236	36.8333
1.6056	36.8667
1.5944	36.9
1.6123	36.9333
1.6207	36.9667
1.613	37
1.6102	37.0333
1.5957	37.0667
1.6038	37.1
1.6086	37.1333
1.6126	37.1667
1.608	37.2
1.5957	37.2333
1.5715	37.2667
1.5944	37.3
1.6007	37.3333
1.6083	37.3667
1.6018	37.4
1.6031	37.4333
1.5848	37.4667
1.5717	37.5
1.5773	37.5333
1.5912	37.5667
1.5976	37.6
1.5936	37.6333
1.5878	37.6667
1.5643	37.7
1.559	37.7333
1.5408	37.7667
1.5898	37.8
1.6058	37.8333
1.587	37.8667
1.5737	37.9
1.5542	37.9333
1.5586	37.9667
1.5747	38
1.6019	38.0333
1.6013	38.0667
1.5919	38.1
1.5761	38.1333
1.5617	38.1667
1.5565	38.2
1.5873	38.2333
1.5751	38.2667
1.5713	38.3
1.5821	38.3333
1.5794	38.3667
1.5729	38.4
1.5741	38.4333
1.5639	38.4667
1.5651	38.5
1.5665	38.5333
1.568	38.5667
1.5678	38.6
1.5675	38.6333
1.5602	38.6667
1.5626	38.7
1.5628	38.7333
1.5445	38.7667
1.5444	38.8
1.5757	38.8333
1.5646	38.8667
1.5629	38.9
1.562	38.9333
1.5457	38.9667
1.54	39
1.5416	39.0333
1.5433	39.0667
1.5664	39.1
1.5633	39.1333
1.5569	39.1667
1.5415	39.2
1.543	39.2333
1.5628	39.2667
1.5418	39.3
1.5597	39.3333
1.5588	39.3667
1.5406	39.4
1.5652	39.4333
1.5598	39.4667
1.5591	39.5
1.5604	39.5333
1.5589	39.5667
1.5613	39.6
1.5671	39.6333
1.5647	39.6667
1.5662	39.7
1.5582	39.7333
1.5614	39.7667
1.5298	39.8
1.5548	39.8333
1.5866	39.8667
1.5692	39.9
1.5682	39.9333
1.5656	39.9667
1.562	40
1.5727	40.0333
1.5938	40.0667
1.5851	40.1
1.5839	40.1333
1.5665	40.1667
1.5725	40.2
1.5916	40.2333
1.6008	40.2667
1.5826	40.3
1.5596	40.3333
1.5719	40.3667
1.5929	40.4
1.6088	40.4333
1.6003	40.4667
1.5843	40.5
1.5654	40.5333
1.5731	40.5667
1.6034	40.6
1.6126	40.6333
1.5987	40.6667
1.5852	40.7
1.5891	40.7333
1.6101	40.7667
1.615	40.8
1.5766	40.8333
1.575	40.8667
1.6134	40.9
1.5962	40.9333
1.621	40.9667
1.629	41
1.6162	41.0333
1.6068	41.0667
1.5978	41.1
1.6046	41.1333
1.6217	41.1667
1.6434	41.2
1.6337	41.2333
1.6207	41.2667
1.6024	41.3
1.602	41.3333
1.6282	41.3667
1.6471	41.4
1.6318	41.4333
1.6249	41.4667
1.6126	41.5
1.6036	41.5333
1.6192	41.5667
1.643	41.6
1.6371	41.6333
1.6204	41.6667
1.6112	41.7
1.6301	41.7333
1.6429	41.7667
1.6312	41.8
1.611	41.8333
1.6022	41.8667
1.6332	41.9
1.6602	41.9333
1.653	41.9667
1.6509	42
1.6303	42.0333
1.61	42.0667
1.5961	42.1
1.6125	42.1333
1.6419	42.1667
1.6568	42.2
1.643	42.2333
1.6264	42.2667
1.6248	42.3
1.6278	42.3333
1.6218	42.3667
1.6194	42.4
1.6412	42.4333
1.6422	42.4667
1.624	42.5
1.6242	42.5333
1.6108	42.5667
1.6138	42.6
1.6218	42.6333
1.6262	42.6667
1.6218	42.7
1.6082	42.7333
1.6042	42.7667
1.615	42.8
1.6267	42.8333
1.6212	42.8667
1.5942	42.9
1.5904	42.9333
1.6103	42.9667
1.6107	43
1.6262	43.0333
1.6194	43.0667
1.6157	43.1
1.5988	43.1333
1.5933	43.1667
1.6054	43.2
1.6245	43.2333
1.6186	43.2667
1.6084	43.3
1.5885	43.3333
1.5941	43.3667
1.5998	43.4
1.6041	43.4333
1.6145	43.4667
1.6013	43.5
1.6013	43.5333
1.6019	43.5667
1.5979	43.6
1.6025	43.6333
1.6064	43.6667
1.6046	43.7
1.5975	43.7333
1.5979	43.7667
1.6029	43.8
1.6054	43.8333
1.6045	43.8667
1.5719	43.9
1.5821	43.9333
1.6061	43.9667
1.6077	44
1.6119	44.0333
1.6045	44.0667
1.5961	44.1
1.5792	44.1333
1.5857	44.1667
1.6036	44.2
1.6161	44.2333
1.6078	44.2667
1.5921	44.3
1.5799	44.3333
1.5825	44.3667
1.6108	44.4
1.6121	44.4333
1.6167	44.4667
1.5851	44.5
1.5982	44.5333
1.6175	44.5667
1.611	44.6
1.6066	44.6333
1.6074	44.6667
1.6107	44.7
1.6248	44.7333
1.619	44.7667
1.6146	44.8
1.6066	44.8333
1.5913	44.8667
1.5873	44.9
1.6613	44.9333
1.6268	44.9667
1.6298	45
1.6134	45.0333
1.6118	45.0667
1.6167	45.1
1.6455	45.1333
1.6655	45.1667
1.6569	45.2
1.6381	45.2333
1.6269	45.2667
1.6372	45.3
1.645	45.3333
1.627	45.3667
1.6309	45.4
1.6631	45.4333
1.6562	45.4667
1.6527	45.5
1.6509	45.5333
1.6301	45.5667
1.6336	45.6
1.6371	45.6333
1.6582	45.6667
1.6556	45.7
1.6456	45.7333
1.6326	45.7667
1.6361	45.8
1.6461	45.8333
1.6459	45.8667
1.6349	45.9
1.6816	45.9333
1.6402	45.9667
1.6384	46
1.6414	46.0333
1.6377	46.0667
1.6393	46.1
1.6415	46.1333
1.6436	46.1667
1.6422	46.2
1.6429	46.2333
1.6431	46.2667
1.6435	46.3
1.6408	46.3333
1.627	46.3667
1.6343	46.4
1.6627	46.4333
1.6525	46.4667
1.6501	46.5
1.648	46.5333
1.6386	46.5667
1.6303	46.6
1.6352	46.6333
1.6367	46.6667
1.6577	46.7
1.6525	46.7333
1.6549	46.7667
1.6366	46.8
1.6396	46.8333
1.6084	46.8667
1.631	46.9
1.6883	46.9333
1.6571	46.9667
1.658	47
1.6461	47.0333
1.6451	47.0667
1.6475	47.1
1.6779	47.1333
1.6868	47.1667
1.6735	47.2
1.6603	47.2333
1.65	47.2667
1.677	47.3
1.6955	47.3333
1.6739	47.3667
1.6475	47.4
1.6761	47.4333
1.6968	47.4667
1.7029	47.5
1.6883	47.5333
1.6704	47.5667
1.6513	47.6
1.6592	47.6333
1.6897	47.6667
1.7056	47.7
1.6908	47.7333
1.6762	47.7667
1.6768	47.8
1.69	47.8333
1.6666	47.8667
1.6754	47.9
1.6992	47.9333
1.6827	47.9667
1.6902	48
1.6764	48.0333
1.6716	48.0667
1.6711	48.1
1.6796	48.1333
1.6903	48.1667
1.6837	48.2
1.6791	48.2333
1.6785	48.2667
1.686	48.3
1.697	48.3333
1.6703	48.3667
1.6647	48.4
1.7008	48.4333
1.6883	48.4667
1.7044	48.5
1.7	48.5333
1.6869	48.5667
1.6824	48.6
1.6845	48.6333
1.6958	48.6667
1.7159	48.7
1.7074	48.7333
1.7014	48.7667
1.6842	48.8
1.6874	48.8333
1.6639	48.8667
1.715	48.9
1.7331	48.9333
1.7165	48.9667
1.7041	49
1.6835	49.0333
1.6876	49.0667
1.6997	49.1
1.7304	49.1333
1.7395	49.1667
1.7283	49.2
1.713	49.2333
1.6976	49.2667
1.6901	49.3
1.7205	49.3333
1.7056	49.3667
1.7152	49.4
1.731	49.4333
1.7099	49.4667
1.7126	49.5
1.7329	49.5333
1.7247	49.5667
1.7253	49.6
1.7147	49.6333
1.7181	49.6667
1.7173	49.7
1.7308	49.7333
1.7323	49.7667
1.7285	49.8
1.7143	49.8333
1.6833	49.8667
1.723	49.9
1.7325	49.9333
1.738	49.9667
1.7364	50
1.7273	50.0333
1.7108	50.0667
1.699	50.1
1.7084	50.1333
1.7332	50.1667
1.7426	50.2
1.7343	50.2333
1.7211	50.2667
1.7034	50.3
1.7059	50.3333
1.7129	50.3667
1.7306	50.4
1.7392	50.4333
1.7286	50.4667
1.7145	50.5
1.7078	50.5333
1.7143	50.5667
1.7386	50.6
1.7382	50.6333
1.7215	50.6667
1.7084	50.7
1.7181	50.7333
1.742	50.7667
1.7362	50.8
1.7101	50.8333
1.6803	50.8667
1.7404	50.9
1.7519	50.9333
1.7399	50.9667
1.7374	51
1.7059	51.0333
1.6929	51.0667
1.6842	51.1
1.7153	51.1333
1.7372	51.1667
1.7392	51.2
1.7199	51.2333
1.7078	51.2667
1.7048	51.3
1.7213	51.3333
1.6845	51.3667
1.7123	51.4
1.7336	51.4333
1.717	51.4667
1.717	51.5
1.6996	51.5333
1.6995	51.5667
1.7022	51.6
1.7218	51.6333
1.7204	51.6667
1.7186	51.7
1.7048	51.7333
1.6959	51.7667
1.7002	51.8
1.6988	51.8333
1.7018	51.8667
1.7384	51.9
1.7228	51.9333
1.7079	51.9667
1.7027	52
1.7003	52.0333
1.7176	52.0667
1.7108	52.1
1.7111	52.1333
1.7107	52.1667
1.7138	52.2
1.7165	52.2333
1.7266	52.2667
1.7171	52.3
1.7	52.3333
1.6962	52.3667
1.7448	52.4
1.7129	52.4333
1.7339	52.4667
1.7277	52.5
1.722	52.5333
1.7357	52.5667
1.754	52.6
1.748	52.6333
1.7394	52.6667
1.7285	52.7
1.7354	52.7333
1.7406	52.7667
1.7601	52.8
1.7246	52.8333
1.7578	52.8667
1.7549	52.9
1.7495	52.9333
1.748	52.9667
1.7579	53
1.7694	53.0333
1.7605	53.0667
1.7578	53.1
1.7547	53.1333
1.7593	53.1667
1.7723	53.2
1.7839	53.2333
1.7734	53.2667
1.7564	53.3
1.7283	53.3333
1.7763	53.3667
1.8047	53.4
1.7917	53.4333
1.7816	53.4667
1.7611	53.5
1.7483	53.5333
1.7747	53.5667
1.7989	53.6
1.8089	53.6333
1.7886	53.6667
1.7815	53.7
1.7809	53.7333
1.777	53.7667
1.7645	53.8
1.7804	53.8333
1.8296	53.8667
1.7898	53.9
1.7953	53.9333
1.7879	53.9667
1.7681	54
1.7736	54.0333
1.7738	54.0667
1.7939	54.1
1.7915	54.1333
1.7903	54.1667
1.7774	54.2
1.7805	54.2333
1.7869	54.2667
1.7723	54.3
1.8019	54.3333
1.8126	54.3667
1.7771	54.4
1.7881	54.4333
1.7749	54.4667
1.7714	54.5
1.7742	54.5333
1.7735	54.5667
1.7847	54.6
1.7806	54.6333
1.7799	54.6667
1.7787	54.7
1.7784	54.7333
1.7599	54.7667
1.7656	54.8
1.809	54.8333
1.7935	54.8667
1.7917	54.9
1.7885	54.9333
1.7827	54.9667
1.792	55
1.8112	55.0333
1.8044	55.0667
1.8051	55.1
1.7893	55.1333
1.7969	55.1667
1.8043	55.2
1.8188	55.2333
1.7938	55.2667
1.7809	55.3
1.817	55.3333
1.7981	55.3667
1.8224	55.4
1.8299	55.4333
1.8175	55.4667
1.8227	55.5
1.8223	55.5333
1.8375	55.5667
1.832	55.6
1.8284	55.6333
1.8284	55.6667
1.829	55.7
1.8299	55.7333
1.8152	55.7667
1.8574	55.8
1.838	55.8333
1.8402	55.8667
1.8277	55.9
1.8215	55.9333
1.8296	55.9667
1.8523	56
1.8483	56.0333
1.8343	56.0667
1.8304	56.1
1.8509	56.1333
1.8635	56.1667
1.8518	56.2
1.8337	56.2333
1.7956	56.2667
1.8648	56.3
1.8832	56.3333
1.8621	56.3667
1.8515	56.4
1.8315	56.4333
1.8558	56.4667
1.882	56.5
1.8852	56.5333
1.864	56.5667
1.8571	56.6
1.8752	56.6333
1.8701	56.6667
1.8631	56.7
1.8349	56.7333
1.8734	56.7667
1.8893	56.8
1.8831	56.8333
1.8832	56.8667
1.8647	56.9
1.8435	56.9333
1.8389	56.9667
1.8663	57
1.8875	57.0333
1.8774	57.0667
1.861	57.1
1.8555	57.1333
1.8702	57.1667
1.8707	57.2
1.8279	57.2333
1.8559	57.2667
1.8859	57.3
1.872	57.3333
1.8786	57.3667
1.8678	57.4
1.8494	57.4333
1.8502	57.4667
1.8649	57.5
1.8765	57.5333
1.8671	57.5667
1.8557	57.6
1.8466	57.6333
1.8507	57.6667
1.8516	57.7
1.8493	57.7333
1.8913	57.7667
1.8684	57.8
1.8525	57.8333
1.8421	57.8667
1.8429	57.9
1.8498	57.9333
1.846	57.9667
1.8484	58
1.8395	58.0333
1.8434	58.0667
1.8455	58.1
1.8423	58.1333
1.8376	58.1667
1.7988	58.2
1.8459	58.2333
1.8615	58.2667
1.838	58.3
1.8394	58.3333
1.8307	58.3667
1.8315	58.4
1.8465	58.4333
1.8602	58.4667
1.8542	58.5
1.8465	58.5333
1.8271	58.5667
1.8279	58.6
1.8475	58.6333
1.8283	58.6667
1.835	58.7
1.8642	58.7333
1.8311	58.7667
1.8283	58.8
1.8307	58.8333
1.8222	58.8667
1.8232	58.9
1.8222	58.9333
1.8234	58.9667
1.8266	59
1.8272	59.0333
1.8158	59.0667
1.8181	59.1
1.8127	59.1333
1.782	59.1667
1.8321	59.2
1.8272	59.2333
1.8072	59.2667
1.8142	59.3
1.7969	59.3333
1.7796	59.3667
1.7881	59.4
1.8037	59.4333
1.8025	59.4667
1.8006	59.5
1.7844	59.5333
1.7773	59.5667
1.7799	59.6
1.7593	59.6333
1.81	59.6667
1.8144	59.7
1.7858	59.7333
1.7857	59.7667
1.7771	59.8
1.7884	59.8333
1.7909	59.8667
1.7865	59.9
1.7874	59.9333
1.7869	59.9667
1.7909	60
1.7952	60.0333
1.7916	60.0667
1.7839	60.1
1.7542	60.1333
1.8102	60.1667
1.7982	60.2
1.7916	60.2333
1.7978	60.2667
1.7943	60.3
1.8037	60.3333
1.7976	60.3667
1.8006	60.4
1.7999	60.4333
1.801	60.4667
1.8113	60.5
1.8068	60.5333
1.7894	60.5667
1.7771	60.6
1.8234	60.6333
1.8111	60.6667
1.8271	60.7
1.8226	60.7333
1.8131	60.7667
1.8207	60.8
1.8214	60.8333
1.8201	60.8667
1.8243	60.9
1.8247	60.9333
1.8286	60.9667
1.825	61
1.8199	61.0333
1.7905	61.0667
1.8331	61.1
1.8554	61.1333
1.8349	61.1667
1.8371	61.2
1.8217	61.2333
1.7987	61.2667
1.8013	61.3
1.8273	61.3333
1.8519	61.3667
1.848	61.4
1.8278	61.4333
1.8153	61.4667
1.81	61.5
1.8085	61.5333
1.8495	61.5667
1.8674	61.6
1.8371	61.6333
1.8353	61.6667
1.8314	61.7
1.8398	61.7333
1.8365	61.7667
1.8351	61.8
1.8419	61.8333
1.8409	61.8667
1.8435	61.9
1.8446	61.9333
1.8438	61.9667
1.8386	62
1.8117	62.0333
1.8469	62.0667
1.8628	62.1
1.8517	62.1333
1.8493	62.1667
1.8485	62.2
1.8475	62.2333
1.8694	62.2667
1.866	62.3
1.8623	62.3333
1.8519	62.3667
1.8569	62.4
1.8643	62.4333
1.8784	62.4667
1.8497	62.5
1.8473	62.5333
1.8741	62.5667
1.8604	62.6
1.877	62.6333
1.8876	62.6667
1.8756	62.7
1.8777	62.7333
1.8729	62.7667
1.8751	62.8
1.8801	62.8333
1.8921	62.8667
1.8903	62.9
1.8868	62.9333
1.87	62.9667
1.8404	63
1.893	63.0333
1.8995	63.0667
1.8938	63.1
1.8952	63.1333
1.8815	63.1667
1.8588	63.2
1.848	63.2333
1.8659	63.2667
1.895	63.3
1.8924	63.3333
1.8722	63.3667
1.861	63.4
1.8701	63.4333
1.8532	63.4667
1.8909	63.5
1.8952	63.5333
1.8668	63.5667
1.8818	63.6
1.8607	63.6333
1.8563	63.6667
1.8584	63.7
1.8613	63.7333
1.8764	63.7667
1.8692	63.8
1.8693	63.8333
1.8571	63.8667
1.8602	63.9
1.8573	63.9333
1.8384	63.9667
1.8743	64
1.8881	64.0333
1.869	64.0667
1.8555	64.1
1.8573	64.1333
1.86	64.1667
1.8672	64.2
1.8607	64.2333
1.8511	64.2667
1.8521	64.3
1.8572	64.3333
1.8675	64.3667
1.8625	64.4
1.8239	64.4333
1.8447	64.4667
1.8649	64.5
1.8531	64.5333
1.8725	64.5667
1.8639	64.6
1.8596	64.6333
1.8617	64.6667
1.8587	64.7
1.8613	64.7333
1.8687	64.7667
1.8692	64.8
1.8698	64.8333
1.8611	64.8667
1.8418	64.9
1.8347	64.9333
1.8792	64.9667
1.8787	65
1.8676	65.0333
1.8746	65.0667
1.8521	65.1
1.8351	65.1333
1.8192	65.1667
1.8285	65.2
1.8636	65.2333
1.8651	65.2667
1.8467	65.3
1.8359	65.3333
1.8293	65.3667
1.8083	65.4
1.8589	65.4333
1.8543	65.4667
1.8478	65.5
1.8494	65.5333
1.8268	65.5667
1.807	65.6
1.8006	65.6333
1.8189	65.6667
1.845	65.7
1.8478	65.7333
1.8448	65.7667
1.8281	65.8
1.8064	65.8333
1.7904	65.8667
1.8057	65.9
1.8698	65.9333
1.8486	65.9667
1.8326	66
1.8164	66.0333
1.8102	66.0667
1.8263	66.1
1.8532	66.1333
1.8614	66.1667
1.8486	66.2
1.8305	66.2333
1.8178	66.2667
1.8247	66.3
1.851	66.3333
1.8064	66.3667
1.8413	66.4
1.8451	66.4333
1.8391	66.4667
1.8576	66.5
1.8444	66.5333
1.8462	66.5667
1.8466	66.6
[truncated: 7,002 more rows]
