# Supplementary material for: Auditory feedback effect on temporal patterns during self-pacing treadmill walking
Source: PLoS One. 2025 Nov 4;20(11):e0335971. doi: 10.1371/journal.pone.0335971 (PMC12585087; doi:10.1371/journal.pone.0335971)
Supplement: S2 File — This file archive contains gait events from the two test conditions (no sound and with sound) for all included participants, as well as the validation data for the accelerometer-based gait event detection algorithm. All data files are in CSV format. A readme file is included with the details of the file format and contents. (ZIP) [file pone.0335971.s003.zip › TreadmillSoundsData/TestConditions/WithSound/BeltSpeed/Subject33_WithSoundBeltspeed.csv]

BeltSpeed	Time
1.0683	0
1.0733	0.0333
1.0735	0.0667
1.073	0.1
1.0614	0.1333
1.0629	0.1667
1.0749	0.2
1.076	0.2333
1.0632	0.2667
1.0581	0.3
1.0663	0.3333
1.0744	0.3667
1.0707	0.4
1.0593	0.4333
1.0509	0.4667
1.0659	0.5
1.0717	0.5333
1.0653	0.5667
1.0519	0.6
1.0436	0.6333
1.0639	0.6667
1.0663	0.7
1.0589	0.7333
1.0498	0.7667
1.0576	0.8
1.0541	0.8333
1.053	0.8667
1.0477	0.9
1.0492	0.9333
1.0495	0.9667
1.0499	1
1.0502	1.0333
1.0448	1.0667
1.0417	1.1
1.0459	1.1333
1.0437	1.1667
1.044	1.2
1.0363	1.2333
1.0223	1.2667
1.0395	1.3
1.0319	1.3333
1.0363	1.3667
1.0233	1.4
1.0288	1.4333
1.0333	1.4667
1.0306	1.5
1.0226	1.5333
1.0191	1.5667
1.0276	1.6
1.0298	1.6333
1.0282	1.6667
1.0168	1.7
1.0098	1.7333
1.0221	1.7667
1.0244	1.8
1.0164	1.8333
1.0112	1.8667
0.995	1.9
1.0253	1.9333
1.0172	1.9667
1.0185	2
1.0039	2.0333
1.0104	2.0667
1.0186	2.1
1.0192	2.1333
1.0084	2.1667
0.9969	2.2
1.0077	2.2333
1.0172	2.2667
1.0102	2.3
0.9968	2.3333
0.9951	2.3667
1.0097	2.4
1.0106	2.4333
1.0006	2.4667
0.9896	2.5
0.9852	2.5333
1.011	2.5667
1.0037	2.6
0.9944	2.6333
0.9939	2.6667
1.0043	2.7
1.0107	2.7333
0.9978	2.7667
0.9872	2.8
0.9955	2.8333
1.0116	2.8667
1.0049	2.9
0.9958	2.9333
0.987	2.9667
0.9948	3
1.0125	3.0333
1.0077	3.0667
0.9939	3.1
0.9861	3.1333
0.9847	3.1667
1.013	3.2
1.0005	3.2333
0.9892	3.2667
1.0001	3.3
1.0025	3.3333
0.9931	3.3667
0.9906	3.4
0.992	3.4333
1.0056	3.4667
1.0046	3.5
0.9965	3.5333
0.9871	3.5667
0.9967	3.6
1.0084	3.6333
1.0011	3.6667
0.9896	3.7
0.9907	3.7333
0.9972	3.7667
0.995	3.8
0.9998	3.8333
0.9854	3.8667
0.9915	3.9
0.9957	3.9333
0.9914	3.9667
0.9894	4
0.9829	4.0333
0.986	4.0667
0.9886	4.1
0.9885	4.1333
0.988	4.1667
0.9786	4.2
0.9811	4.2333
0.9856	4.2667
0.9854	4.3
0.9824	4.3333
0.9685	4.3667
0.9788	4.4
0.9717	4.4333
0.9821	4.4667
0.973	4.5
0.9652	4.5333
0.9708	4.5667
0.9756	4.6
0.9696	4.6333
0.9663	4.6667
0.962	4.7
0.9683	4.7333
0.975	4.7667
0.9706	4.8
0.9602	4.8333
0.96	4.8667
0.9682	4.9
0.9742	4.9333
0.9687	4.9667
0.9564	5
0.9549	5.0333
0.9522	5.0667
0.975	5.1
0.9659	5.1333
0.9588	5.1667
0.9475	5.2
0.9576	5.2333
0.9771	5.2667
0.9738	5.3
0.9556	5.3333
0.9528	5.3667
0.9703	5.4
0.9678	5.4333
0.9572	5.4667
0.9568	5.5
0.9641	5.5333
0.9741	5.5667
0.966	5.6
0.9533	5.6333
0.9536	5.6667
0.9688	5.7
0.9615	5.7333
0.9634	5.7667
0.9497	5.8
0.9539	5.8333
0.9704	5.8667
0.9707	5.9
0.9623	5.9333
0.9484	5.9667
0.9497	6
0.9632	6.0333
0.9781	6.0667
0.9688	6.1
0.9565	6.1333
0.9448	6.1667
0.9593	6.2
0.9822	6.2333
0.9747	6.2667
0.9608	6.3
0.9518	6.3333
0.9478	6.3667
0.9792	6.4
0.9785	6.4333
0.9665	6.4667
0.9562	6.5
0.9556	6.5333
0.9734	6.5667
0.9845	6.6
0.9728	6.6333
0.9598	6.6667
0.9634	6.7
0.9768	6.7333
0.9891	6.7667
0.9818	6.8
0.971	6.8333
0.9593	6.8667
0.9676	6.9
0.9855	6.9333
0.9916	6.9667
0.988	7
0.9621	7.0333
0.9578	7.0667
0.9725	7.1
1.0007	7.1333
0.9939	7.1667
0.9776	7.2
0.9623	7.2333
0.9778	7.2667
1.0001	7.3
0.989	7.3333
0.977	7.3667
0.9838	7.4
0.9942	7.4333
0.993	7.4667
0.9845	7.5
0.9754	7.5333
0.9824	7.5667
0.9945	7.6
0.9964	7.6333
0.9836	7.6667
0.9739	7.7
0.9752	7.7333
0.9786	7.7667
1.0004	7.8
0.9997	7.8333
0.9919	7.8667
0.9766	7.9
0.9791	7.9333
0.9878	7.9667
1.0103	8
1.0032	8.0333
0.9958	8.0667
0.9763	8.1
0.9804	8.1333
1.006	8.1667
1.0131	8.2
0.9938	8.2333
0.9791	8.2667
0.9952	8.3
0.9947	8.3333
0.9922	8.3667
0.983	8.4
0.9922	8.4333
1.0024	8.4667
0.9975	8.5
0.9832	8.5333
0.9826	8.5667
0.9868	8.6
1.005	8.6333
1.0004	8.6667
0.9918	8.7
0.977	8.7333
0.9835	8.7667
0.9992	8.8
1.0078	8.8333
0.9999	8.8667
0.9894	8.9
0.9669	8.9333
0.9792	8.9667
1.0039	9
1.0038	9.0333
1.0036	9.0667
0.984	9.1
0.9739	9.1333
0.9979	9.1667
1.0082	9.2
1.0003	9.2333
0.9884	9.2667
0.9803	9.3
0.9915	9.3333
1.0112	9.3667
1.0102	9.4
1.0009	9.4333
0.9821	9.4667
0.9798	9.5
0.9908	9.5333
1.0191	9.5667
0.9986	9.6
0.9966	9.6333
0.9769	9.6667
0.9883	9.7
1.0097	9.7333
1.0242	9.7667
1.0103	9.8
0.9962	9.8333
0.9781	9.8667
0.9844	9.9
1.0129	9.9333
1.0243	9.9667
1.0049	10
0.9923	10.0333
0.9949	10.0667
1.0137	10.1
1.0107	10.1333
1.0066	10.1667
0.9948	10.2
0.9816	10.2333
1.0173	10.2667
1.011	10.3
1.013	10.3333
1.0008	10.3667
1.0026	10.4
1.0143	10.4333
1.0238	10.4667
1.0153	10.5
1.0001	10.5333
1.0022	10.5667
1.0135	10.6
1.0296	10.6333
1.0223	10.6667
1.014	10.7
0.9968	10.7333
1.0006	10.7667
1.0173	10.8
1.0362	10.8333
1.0146	10.8667
1.009	10.9
0.9961	10.9333
1.0126	10.9667
1.0369	11
1.0405	11.0333
1.0284	11.0667
1.01	11.1
1.0021	11.1333
1.0291	11.1667
1.0481	11.2
1.03	11.2333
1.016	11.2667
1.0257	11.3
1.0373	11.3333
1.0305	11.3667
1.0249	11.4
1.0268	11.4333
1.018	11.4667
1.0365	11.5
1.038	11.5333
1.0328	11.5667
1.0243	11.6
1.027	11.6333
1.0325	11.6667
1.0486	11.7
1.0394	11.7333
1.0364	11.7667
1.0258	11.8
1.0309	11.8333
1.0415	11.8667
1.0548	11.9
1.0463	11.9333
1.0324	11.9667
1.0232	12
1.0288	12.0333
1.0477	12.0667
1.057	12.1
1.0364	12.1333
1.0295	12.1667
1.0165	12.2
1.0381	12.2333
1.064	12.2667
1.0635	12.3
1.0457	12.3333
1.0309	12.3667
1.0349	12.4
1.0622	12.4333
1.0646	12.4667
1.0553	12.5
1.0395	12.5333
1.0404	12.5667
1.0532	12.6
1.0727	12.6333
1.0647	12.6667
1.0568	12.7
1.0406	12.7333
1.023	12.7667
1.0633	12.8
1.0766	12.8333
1.0722	12.8667
1.0632	12.9
1.0408	12.9333
1.0439	12.9667
1.0477	13
1.0761	13.0333
1.0771	13.0667
1.0704	13.1
1.0556	13.1333
1.0391	13.1667
1.0482	13.2
1.0756	13.2333
1.084	13.2667
1.0723	13.3
1.0568	13.3333
1.039	13.3667
1.0538	13.4
1.0788	13.4333
1.0659	13.4667
1.0622	13.5
1.0522	13.5333
1.054	13.5667
1.0696	13.6
1.0822	13.6333
1.0743	13.6667
1.0656	13.7
1.0481	13.7333
1.0512	13.7667
1.0593	13.8
1.0824	13.8333
1.0769	13.8667
1.0772	13.9
1.0584	13.9333
1.0457	13.9667
1.0319	14
1.0656	14.0333
1.0749	14.0667
1.074	14.1
1.0581	14.1333
1.0427	14.1667
1.0638	14.2
1.0762	14.2333
1.0612	14.2667
1.0551	14.3
1.0595	14.3333
1.0719	14.3667
1.0689	14.4
1.0638	14.4333
1.0482	14.4667
1.0533	14.5
1.0639	14.5333
1.0698	14.5667
1.0699	14.6
1.0429	14.6333
1.0398	14.6667
1.0447	14.7
1.065	14.7333
1.0726	14.7667
1.0628	14.8
1.0451	14.8333
1.0341	14.8667
1.0474	14.9
1.0725	14.9333
1.07	14.9667
1.0584	15
1.0416	15.0333
1.0396	15.0667
1.0597	15.1
1.0714	15.1333
1.0633	15.1667
1.0499	15.2
1.0298	15.2333
1.0425	15.2667
1.0707	15.3
1.0663	15.3333
1.0549	15.3667
1.0433	15.4
1.048	15.4333
1.0702	15.4667
1.067	15.5
1.06	15.5333
1.0463	15.5667
1.0502	15.6
1.0582	15.6333
1.0766	15.6667
1.069	15.7
1.0616	15.7333
1.0443	15.7667
1.0469	15.8
1.067	15.8333
1.0704	15.8667
1.067	15.9
1.0563	15.9333
1.0436	15.9667
1.0529	16
1.0781	16.0333
1.0831	16.0667
1.0665	16.1
1.0507	16.1333
1.0504	16.1667
1.0789	16.2
1.0738	16.2333
1.0572	16.2667
1.0635	16.3
1.0637	16.3333
1.063	16.3667
1.057	16.4
1.0544	16.4333
1.0624	16.4667
1.0506	16.5
1.0609	16.5333
1.0458	16.5667
1.0573	16.6
1.0611	16.6333
1.0611	16.6667
1.0527	16.7
1.0434	16.7333
1.0513	16.7667
1.0649	16.8
1.0622	16.8333
1.0539	16.8667
1.0415	16.9
1.0482	16.9333
1.0621	16.9667
1.0674	17
1.0629	17.0333
1.0493	17.0667
1.04	17.1
1.0311	17.1333
1.0652	17.1667
1.0645	17.2
1.0571	17.2333
1.0388	17.2667
1.0431	17.3
1.0682	17.3333
1.0663	17.3667
1.0535	17.4
1.0432	17.4333
1.0504	17.4667
1.0663	17.5
1.062	17.5333
1.0633	17.5667
1.0471	17.6
1.0391	17.6333
1.0492	17.6667
1.0618	17.7
1.0591	17.7333
1.0424	17.7667
1.0379	17.8
1.0312	17.8333
1.0451	17.8667
1.0677	17.9
1.0576	17.9333
1.0567	17.9667
1.0359	18
1.0274	18.0333
1.036	18.0667
1.0608	18.1
1.0663	18.1333
1.055	18.1667
1.0387	18.2
1.0231	18.2333
1.0401	18.2667
1.0672	18.3
1.0561	18.3333
1.0295	18.3667
1.0365	18.4
1.0503	18.4333
1.056	18.4667
1.0515	18.5
1.0353	18.5333
1.0356	18.5667
1.0444	18.6
1.0595	18.6333
1.0534	18.6667
1.0468	18.7
1.0291	18.7333
1.0341	18.7667
1.0505	18.8
1.0635	18.8333
1.0552	18.8667
1.0437	18.9
1.0296	18.9333
1.0344	18.9667
1.046	19
1.066	19.0333
1.0502	19.0667
1.0429	19.1
1.0311	19.1333
1.0479	19.1667
1.0721	19.2
1.0621	19.2333
1.044	19.2667
1.0461	19.3
1.0604	19.3333
1.0659	19.3667
1.0593	19.4
1.0456	19.4333
1.0426	19.4667
1.0534	19.5
1.0695	19.5333
1.066	19.5667
1.0511	19.6
1.0368	19.6333
1.043	19.6667
1.0564	19.7
1.0774	19.7333
1.069	19.7667
1.0599	19.8
1.0392	19.8333
1.039	19.8667
1.0509	19.9
1.0767	19.9333
1.0818	19.9667
1.076	20
1.0628	20.0333
1.0434	20.0667
1.0436	20.1
1.0737	20.1333
1.0887	20.1667
1.0782	20.2
1.0517	20.2333
1.0519	20.2667
1.0627	20.3
1.0945	20.3333
1.0871	20.3667
1.0683	20.4
1.0545	20.4333
1.0669	20.4667
1.0946	20.5
1.0822	20.5333
1.0681	20.5667
1.0747	20.6
1.085	20.6333
1.0866	20.6667
1.0819	20.7
1.0691	20.7333
1.0707	20.7667
1.0764	20.8
1.0952	20.8333
1.074	20.8667
1.0781	20.9
1.0652	20.9333
1.075	20.9667
1.1005	21
1.101	21.0333
1.0871	21.0667
1.0704	21.1
1.0741	21.1333
1.1011	21.1667
1.1055	21.2
1.0866	21.2333
1.0819	21.2667
1.099	21.3
1.0991	21.3333
1.0867	21.3667
1.0877	21.4
1.0969	21.4333
1.0885	21.4667
1.0989	21.5
1.0862	21.5333
1.0882	21.5667
1.0936	21.6
1.0913	21.6333
1.0902	21.6667
1.0869	21.7
1.0863	21.7333
1.0887	21.7667
1.0958	21.8
1.0924	21.8333
1.0937	21.8667
1.0864	21.9
1.0879	21.9333
1.0891	21.9667
1.0949	22
1.0938	22.0333
1.0883	22.0667
1.0785	22.1
1.0897	22.1333
1.0922	22.1667
1.1021	22.2
1.0968	22.2333
1.0935	22.2667
1.0898	22.3
1.0909	22.3333
1.1015	22.3667
1.1072	22.4
1.1034	22.4333
1.1003	22.4667
1.0875	22.5
1.0939	22.5333
1.0961	22.5667
1.1089	22.6
1.1024	22.6333
1.1072	22.6667
1.0757	22.7
1.0888	22.7333
1.0906	22.7667
1.1075	22.8
1.1097	22.8333
1.1051	22.8667
1.0945	22.9
1.0761	22.9333
1.0818	22.9667
1.0912	23
1.1154	23.0333
1.1093	23.0667
1.1025	23.1
1.0834	23.1333
1.0771	23.1667
1.106	23.2
1.1206	23.2333
1.0992	23.2667
1.0915	23.3
1.0837	23.3333
1.0937	23.3667
1.094	23.4
1.0998	23.4333
1.1029	23.4667
1.0958	23.5
1.0928	23.5333
1.0933	23.5667
1.1013	23.6
1.1071	23.6333
1.1029	23.6667
1.0951	23.7
1.0944	23.7333
1.0988	23.7667
1.1108	23.8
1.1069	23.8333
1.1042	23.8667
1.0929	23.9
1.0843	23.9333
1.0935	23.9667
1.1172	24
1.1096	24.0333
1.1013	24.0667
1.0934	24.1
1.1	24.1333
1.1228	24.1667
1.116	24.2
1.1043	24.2333
1.0938	24.2667
1.1018	24.3
1.1229	24.3333
1.119	24.3667
1.1117	24.4
1.0947	24.4333
1.0983	24.4667
1.1152	24.5
1.1197	24.5333
1.1131	24.5667
1.1021	24.6
1.098	24.6333
1.1154	24.6667
1.1314	24.7
1.1249	24.7333
1.1114	24.7667
1.0964	24.8
1.1071	24.8333
1.13	24.8667
1.1318	24.9
1.1235	24.9333
1.1058	24.9667
1.1009	25
1.1161	25.0333
1.1365	25.0667
1.1305	25.1
1.0947	25.1333
1.1062	25.1667
1.1127	25.2
1.1367	25.2333
1.123	25.2667
1.104	25.3
1.0953	25.3333
1.1152	25.3667
1.1276	25.4
1.1109	25.4333
1.1065	25.4667
1.1142	25.5
1.1213	25.5333
1.1179	25.5667
1.1068	25.6
1.1016	25.6333
1.1103	25.6667
1.1205	25.7
1.1141	25.7333
1.0975	25.7667
1.098	25.8
1.1059	25.8333
1.1228	25.8667
1.1232	25.9
1.1172	25.9333
1.1011	25.9667
1.0947	26
1.1044	26.0333
1.1267	26.0667
1.1245	26.1
1.1064	26.1333
1.0937	26.1667
1.1037	26.2
1.1282	26.2333
1.1177	26.2667
1.1048	26.3
1.0978	26.3333
1.0959	26.3667
1.1287	26.4
1.1245	26.4333
1.1166	26.4667
1.1024	26.5
1.1031	26.5333
1.1237	26.5667
1.133	26.6
1.125	26.6333
1.1115	26.6667
1.1031	26.7
1.1165	26.7333
1.1366	26.7667
1.1311	26.8
1.1239	26.8333
1.1061	26.8667
1.111	26.9
1.1248	26.9333
1.1364	26.9667
1.121	27
1.1204	27.0333
1.106	27.0667
1.1203	27.1
1.1431	27.1333
1.1428	27.1667
1.1247	27.2
1.1095	27.2333
1.1179	27.2667
1.145	27.3
1.1414	27.3333
1.1312	27.3667
1.1165	27.4
1.1217	27.4333
1.142	27.4667
1.147	27.5
1.1432	27.5333
1.1258	27.5667
1.107	27.6
1.1232	27.6333
1.1436	27.6667
1.1503	27.7
1.1444	27.7333
1.1249	27.7667
1.1099	27.8
1.1165	27.8333
1.1464	27.8667
1.153	27.9
1.1407	27.9333
1.1238	27.9667
1.1156	28
1.1284	28.0333
1.1534	28.0667
1.1463	28.1
1.1307	28.1333
1.1221	28.1667
1.1143	28.2
1.1518	28.2333
1.1378	28.2667
1.1284	28.3
1.1269	28.3333
1.1255	28.3667
1.1229	28.4
1.1276	28.4333
1.1296	28.4667
1.1281	28.5
1.1202	28.5333
1.1218	28.5667
1.125	28.6
1.1274	28.6333
1.1267	28.6667
1.121	28.7
1.1118	28.7333
1.1214	28.7667
1.1114	28.8
1.1208	28.8333
1.1184	28.8667
1.1127	28.9
1.1059	28.9333
1.1129	28.9667
1.1205	29
1.1168	29.0333
1.1114	29.0667
1.0993	29.1
1.1053	29.1333
1.118	29.1667
1.119	29.2
1.1087	29.2333
1.0941	29.2667
1.1067	29.3
1.1154	29.3333
1.1091	29.3667
1.0836	29.4
1.089	29.4333
1.105	29.4667
1.1135	29.5
1.1107	29.5333
1.0961	29.5667
1.0789	29.6
1.0904	29.6333
1.1149	29.6667
1.1075	29.7
1.0944	29.7333
1.0806	29.7667
1.0905	29.8
1.1117	29.8333
1.1082	29.8667
1.097	29.9
1.0801	29.9333
1.0846	29.9667
1.1009	30
1.1011	30.0333
1.0988	30.0667
1.0841	30.1
1.0832	30.1333
1.1036	30.1667
1.0984	30.2
1.0878	30.2333
1.0846	30.2667
1.0932	30.3
1.1077	30.3333
1.0994	30.3667
1.0851	30.4
1.084	30.4333
1.0979	30.4667
1.0971	30.5
1.0898	30.5333
1.078	30.5667
1.091	30.6
1.0844	30.6333
1.091	30.6667
1.0858	30.7
1.0776	30.7333
1.0899	30.7667
1.0853	30.8
1.0835	30.8333
1.082	30.8667
1.081	30.9
1.0876	30.9333
1.0885	30.9667
1.086	31
1.0804	31.0333
1.0805	31.0667
1.0857	31.1
1.089	31.1333
1.0799	31.1667
1.0783	31.2
1.068	31.2333
1.0856	31.2667
1.0834	31.3
1.0733	31.3333
1.0787	31.3667
1.0849	31.4
1.0916	31.4333
1.0834	31.4667
1.0721	31.5
1.0746	31.5333
1.0887	31.5667
1.0939	31.6
1.0845	31.6333
1.0694	31.6667
1.0784	31.7
1.0954	31.7333
1.089	31.7667
1.079	31.8
1.0727	31.8333
1.0726	31.8667
1.091	31.9
1.0867	31.9333
1.0822	31.9667
1.0788	32
1.0844	32.0333
1.0979	32.0667
1.0904	32.1
1.0835	32.1333
1.079	32.1667
1.0821	32.2
1.0935	32.2333
1.1	32.2667
1.0935	32.3
1.0807	32.3333
1.0771	32.3667
1.0863	32.4
1.1011	32.4333
1.0927	32.4667
1.0933	32.5
1.0716	32.5333
1.0798	32.5667
1.0975	32.6
1.1041	32.6333
1.098	32.6667
1.0809	32.7
1.0698	32.7333
1.0837	32.7667
1.1077	32.8
1.1042	32.8333
1.0931	32.8667
1.076	32.9
1.0754	32.9333
1.0991	32.9667
1.1089	33
1.1028	33.0333
1.0687	33.0667
1.0775	33.1
1.0934	33.1333
1.1131	33.1667
1.0988	33.2
1.0797	33.2333
1.0737	33.2667
1.0949	33.3
1.0908	33.3333
1.0912	33.3667
1.0928	33.4
1.0933	33.4333
1.0973	33.4667
1.0943	33.5
1.0936	33.5333
1.0926	33.5667
1.0971	33.6
1.0932	33.6333
1.0892	33.6667
1.0963	33.7
1.0912	33.7333
1.0989	33.7667
1.086	33.8
1.087	33.8333
1.0894	33.8667
1.0944	33.9
1.092	33.9333
1.0893	33.9667
1.0839	34
1.0876	34.0333
1.095	34.0667
1.0944	34.1
1.087	34.1333
1.0814	34.1667
1.0953	34.2
1.0866	34.2333
1.0946	34.2667
1.0798	34.3
1.082	34.3333
1.092	34.3667
1.0895	34.4
1.0885	34.4333
1.0807	34.4667
1.0756	34.5
1.0797	34.5333
1.0892	34.5667
1.0877	34.6
1.0853	34.6333
1.0727	34.6667
1.0762	34.7
1.0817	34.7333
1.0909	34.7667
1.089	34.8
1.0701	34.8333
1.0671	34.8667
1.0719	34.9
1.0904	34.9333
1.0916	34.9667
1.0888	35
1.0726	35.0333
1.0656	35.0667
1.0772	35.1
1.0971	35.1333
1.0903	35.1667
1.0765	35.2
1.0666	35.2333
1.0836	35.2667
1.0948	35.3
1.0809	35.3333
1.0717	35.3667
1.0762	35.4
1.0879	35.4333
1.0713	35.4667
1.0714	35.5
1.0721	35.5333
1.0792	35.5667
1.0845	35.6
1.0815	35.6333
1.0752	35.6667
1.0734	35.7
1.0742	35.7333
1.083	35.7667
1.0847	35.8
1.0816	35.8333
1.0716	35.8667
1.072	35.9
1.0748	35.9333
1.0874	35.9667
1.084	36
1.0789	36.0333
1.0646	36.0667
1.062	36.1
1.0896	36.1333
1.0795	36.1667
1.0737	36.2
1.0744	36.2333
1.085	36.2667
1.0859	36.3
1.0772	36.3333
1.0724	36.3667
1.0799	36.4
1.0874	36.4333
1.0825	36.4667
1.0707	36.5
1.0744	36.5333
1.0861	36.5667
1.0881	36.6
1.0834	36.6333
1.0727	36.6667
1.059	36.7
1.0764	36.7333
1.0934	36.7667
1.0906	36.8
1.085	36.8333
1.072	36.8667
1.0757	36.9
1.0896	36.9333
1.0999	36.9667
1.0906	37
1.0824	37.0333
1.0732	37.0667
1.0879	37.1
1.1074	37.1333
1.0974	37.1667
1.0816	37.2
1.0768	37.2333
1.0954	37.2667
1.109	37.3
1.0811	37.3333
1.0849	37.3667
1.09	37.4
1.1035	37.4333
1.102	37.4667
1.0954	37.5
1.0796	37.5333
1.0843	37.5667
1.0952	37.6
1.1118	37.6333
1.1027	37.6667
1.0916	37.7
1.0786	37.7333
1.0864	37.7667
1.1075	37.8
1.1146	37.8333
1.105	37.8667
1.0924	37.9
1.0644	37.9333
1.0929	37.9667
1.1148	38
1.1174	38.0333
1.1061	38.0667
1.0858	38.1
1.0824	38.1333
1.1112	38.1667
1.1203	38.2
1.1005	38.2333
1.0988	38.2667
1.106	38.3
1.1097	38.3333
1.1051	38.3667
1.0959	38.4
1.099	38.4333
1.1053	38.4667
1.1112	38.5
1.1074	38.5333
1.09	38.5667
1.095	38.6
1.0958	38.6333
1.1141	38.6667
1.1161	38.7
1.1097	38.7333
1.0957	38.7667
1.0967	38.8
1.0971	38.8333
1.1083	38.8667
1.125	38.9
1.1154	38.9333
1.11	38.9667
1.0925	39
1.0972	39.0333
1.1183	39.0667
1.1335	39.1
1.1044	39.1333
1.1012	39.1667
1.0905	39.2
1.119	39.2333
1.1345	39.2667
1.1122	39.3
1.0994	39.3333
1.1011	39.3667
1.1214	39.4
1.1156	39.4333
1.1092	39.4667
1.0992	39.5
1.1048	39.5333
1.1189	39.5667
1.1218	39.6
1.1151	39.6333
1.0994	39.6667
1.0981	39.7
1.0886	39.7333
1.1268	39.7667
1.1216	39.8
1.1121	39.8333
1.0963	39.8667
1.0934	39.9
1.1124	39.9333
1.1329	39.9667
1.1256	40
1.1142	40.0333
1.0982	40.0667
1.1163	40.1
1.132	40.1333
1.1195	40.1667
1.1082	40.2
1.1114	40.2333
1.1274	40.2667
1.1234	40.3
1.1145	40.3333
1.0964	40.3667
1.113	40.4
1.1324	40.4333
1.1329	40.4667
1.1244	40.5
1.1038	40.5333
1.0952	40.5667
1.1199	40.6
1.1403	40.6333
1.133	40.6667
1.1161	40.7
1.1048	40.7333
1.1164	40.7667
1.1388	40.8
1.135	40.8333
1.1212	40.8667
1.1075	40.9
1.1156	40.9333
1.1248	40.9667
1.1434	41
1.13	41.0333
1.1178	41.0667
1.1092	41.1
1.1256	41.1333
1.1485	41.1667
1.1333	41.2
1.121	41.2333
1.1298	41.2667
1.1392	41.3
1.1341	41.3333
1.1287	41.3667
1.1301	41.4
1.1327	41.4333
1.1438	41.4667
1.1379	41.5
1.1396	41.5333
1.1095	41.5667
1.1296	41.6
1.1368	41.6333
1.1495	41.6667
1.1452	41.7
1.1358	41.7333
1.1145	41.7667
1.1118	41.8
1.1325	41.8333
1.1554	41.8667
1.1494	41.9
1.1328	41.9333
1.1198	41.9667
1.1273	42
1.1536	42.0333
1.1475	42.0667
1.1368	42.1
1.1222	42.1333
1.1261	42.1667
1.1459	42.2
1.1519	42.2333
1.1334	42.2667
1.133	42.3
1.1374	42.3333
1.1321	42.3667
1.1389	42.4
1.1432	42.4333
1.1389	42.4667
1.1391	42.5
1.1367	42.5333
1.1377	42.5667
1.139	42.6
1.1466	42.6333
1.1439	42.6667
1.1441	42.7
1.1396	42.7333
1.1444	42.7667
1.1231	42.8
1.1442	42.8333
1.1529	42.8667
1.1502	42.9
1.1511	42.9333
1.1492	42.9667
1.1482	43
1.1587	43.0333
1.1578	43.0667
1.1548	43.1
1.154	43.1333
1.1548	43.1667
1.1661	43.2
1.1634	43.2333
1.1568	43.2667
1.1575	43.3
1.159	43.3333
1.1755	43.3667
1.1521	43.4
1.162	43.4333
1.1574	43.4667
1.1646	43.5
1.1818	43.5333
1.1763	43.5667
1.1779	43.6
1.162	43.6333
1.1634	43.6667
1.1744	43.7
1.1892	43.7333
1.1822	43.7667
1.1773	43.8
1.1601	43.8333
1.1638	43.8667
1.1795	43.9
1.1959	43.9333
1.1916	43.9667
1.165	44
1.1599	44.0333
1.1711	44.0667
1.2001	44.1
1.2036	44.1333
1.1832	44.1667
1.1678	44.2
1.1754	44.2333
1.203	44.2667
1.1906	44.3
1.1813	44.3333
1.1865	44.3667
1.1961	44.4
1.1971	44.4333
1.1911	44.4667
1.1789	44.5
1.1824	44.5333
1.1949	44.5667
1.1901	44.6
1.1951	44.6333
1.1886	44.6667
1.1746	44.7
1.1854	44.7333
1.1885	44.7667
1.1927	44.8
1.1888	44.8333
1.18	44.8667
1.1748	44.9
1.1789	44.9333
1.1901	44.9667
1.1971	45
1.1907	45.0333
1.1752	45.0667
1.1725	45.1
1.1802	45.1333
1.204	45.1667
1.1832	45.2
1.1809	45.2333
1.1687	45.2667
1.1743	45.3
1.1975	45.3333
1.2029	45.3667
1.194	45.4
1.1786	45.4333
1.1663	45.4667
1.1848	45.5
1.2071	45.5333
1.205	45.5667
1.1892	45.6
1.1736	45.6333
1.173	45.6667
1.1946	45.7
1.199	45.7333
1.1951	45.7667
1.1711	45.8
1.168	45.8333
1.1764	45.8667
1.1982	45.9
1.2004	45.9333
1.1969	45.9667
1.1793	46
1.161	46.0333
1.1575	46.0667
1.1876	46.1
1.2045	46.1333
1.1902	46.1667
1.1753	46.2
1.1799	46.2333
1.1874	46.2667
1.1831	46.3
1.1775	46.3333
1.1682	46.3667
1.1776	46.4
1.1643	46.4333
1.1793	46.4667
1.1821	46.5
1.1671	46.5333
1.1665	46.5667
1.1672	46.6
1.1778	46.6333
1.1742	46.6667
1.1726	46.7
1.1565	46.7333
1.159	46.7667
1.1629	46.8
1.1739	46.8333
1.171	46.8667
1.1624	46.9
1.1456	46.9333
1.1514	46.9667
1.151	47
1.1666	47.0333
1.1617	47.0667
1.1503	47.1
1.1364	47.1333
1.1531	47.1667
1.154	47.2
1.1477	47.2333
1.1441	47.2667
1.146	47.3
1.1519	47.3333
1.1516	47.3667
1.1493	47.4
1.1365	47.4333
1.1411	47.4667
1.148	47.5
1.1459	47.5333
1.1424	47.5667
1.1294	47.6
1.1171	47.6333
1.1349	47.6667
1.1435	47.7
1.1403	47.7333
1.1299	47.7667
1.1238	47.8
1.129	47.8333
1.1411	47.8667
1.1364	47.9
1.1284	47.9333
1.1172	47.9667
1.123	48
1.1337	48.0333
1.1393	48.0667
1.1305	48.1
1.1131	48.1333
1.117	48.1667
1.125	48.2
1.1268	48.2333
1.1208	48.2667
1.1105	48.3
1.1225	48.3333
1.1251	48.3667
1.1191	48.4
1.1102	48.4333
1.1126	48.4667
1.1244	48.5
1.1249	48.5333
1.1195	48.5667
1.1056	48.6
1.1108	48.6333
1.1272	48.6667
1.1219	48.7
1.1125	48.7333
1.102	48.7667
1.1109	48.8
1.1098	48.8333
1.1156	48.8667
1.1208	48.9
1.112	48.9333
1.1027	48.9667
1.1071	49
1.116	49.0333
1.1129	49.0667
1.1114	49.1
1.0984	49.1333
1.101	49.1667
1.1114	49.2
1.1153	49.2333
1.1107	49.2667
1.0966	49.3
1.091	49.3333
1.0966	49.3667
1.1151	49.4
1.097	49.4333
1.1051	49.4667
1.086	49.5
1.091	49.5333
1.111	49.5667
1.1167	49.6
1.1102	49.6333
1.0978	49.6667
1.0842	49.7
1.0951	49.7333
1.1182	49.7667
1.1188	49.8
1.1126	49.8333
1.0937	49.8667
1.0837	49.9
1.105	49.9333
1.1208	49.9667
1.115	50
1.0943	50.0333
1.0777	50.0667
1.0987	50.1
1.1251	50.1333
1.115	50.1667
1.097	50.2
1.0834	50.2333
1.1027	50.2667
1.113	50.3
1.0962	50.3333
1.1044	50.3667
1.0872	50.4
1.0873	50.4333
1.0956	50.4667
1.0935	50.5
1.0911	50.5333
1.0804	50.5667
1.0912	50.6
1.0828	50.6333
1.0917	50.6667
1.0901	50.7
1.0793	50.7333
1.0809	50.7667
1.0836	50.8
1.0926	50.8333
1.0893	50.8667
1.0838	50.9
1.0759	50.9333
1.0784	50.9667
1.0851	51
1.0974	51.0333
1.0899	51.0667
1.0774	51.1
1.0726	51.1333
1.0896	51.1667
1.0954	51.2
1.0919	51.2333
1.063	51.2667
1.0737	51.3
1.0845	51.3333
1.1028	51.3667
1.0914	51.4
1.075	51.4333
1.0648	51.4667
1.0878	51.5
1.1041	51.5333
1.0891	51.5667
1.0747	51.6
1.0769	51.6333
1.0948	51.6667
1.1008	51.7
1.094	51.7333
1.0817	51.7667
1.0713	51.8
1.0828	51.8333
1.0961	51.8667
1.0954	51.9
1.0952	51.9333
1.0769	51.9667
1.0743	52
1.0892	52.0333
1.0971	52.0667
1.0889	52.1
1.0768	52.1333
1.0777	52.1667
1.0939	52.2
1.1021	52.2333
1.0957	52.2667
1.0855	52.3
1.0773	52.3333
1.0825	52.3667
1.1021	52.4
1.102	52.4333
1.1007	52.4667
1.0744	52.5
1.0727	52.5333
1.08	52.5667
1.1085	52.6
1.111	52.6333
1.0979	52.6667
1.0795	52.7
1.0768	52.7333
1.0944	52.7667
1.1197	52.8
1.1163	52.8333
1.1019	52.8667
1.085	52.9
1.0852	52.9333
1.1149	52.9667
1.1196	53
1.1052	53.0333
1.0953	53.0667
1.0971	53.1
1.1053	53.1333
1.1205	53.1667
1.1064	53.2
1.0987	53.2333
1.1085	53.2667
1.1081	53.3
1.1068	53.3333
1.1058	53.3667
1.1056	53.4
1.1112	53.4333
1.1121	53.4667
1.1083	53.5
1.1053	53.5333
1.1098	53.5667
1.1136	53.6
1.1112	53.6333
1.1079	53.6667
1.107	53.7
1.0956	53.7333
1.109	53.7667
1.1118	53.8
1.1107	53.8333
1.1083	53.8667
1.1085	53.9
1.1152	53.9333
1.1144	53.9667
1.1109	54
1.1092	54.0333
1.1094	54.0667
1.117	54.1
1.1215	54.1333
1.1149	54.1667
1.1074	54.2
1.11	54.2333
1.1192	54.2667
1.1247	54.3
1.1076	54.3333
1.1062	54.3667
1.1067	54.4
1.1178	54.4333
1.1284	54.4667
1.123	54.5
1.1165	54.5333
1.1064	54.5667
1.112	54.6
1.1269	54.6333
1.1351	54.6667
1.1264	54.7
1.1141	54.7333
1.1068	54.7667
1.1136	54.8
1.1357	54.8333
1.1371	54.8667
1.1262	54.9
1.114	54.9333
1.0894	54.9667
1.1242	55
1.1455	55.0333
1.1395	55.0667
1.1278	55.1
1.1137	55.1333
1.1274	55.1667
1.1473	55.2
1.1418	55.2333
1.1289	55.2667
1.1204	55.3
1.1319	55.3333
1.1498	55.3667
1.1443	55.4
1.1368	55.4333
1.1188	55.4667
1.1257	55.5
1.1469	55.5333
1.1462	55.5667
1.1391	55.6
1.1309	55.6333
1.1167	55.6667
1.1378	55.7
1.1622	55.7333
1.1553	55.7667
1.1462	55.8
1.1274	55.8333
1.1264	55.8667
1.1461	55.9
1.1672	55.9333
1.1602	55.9667
1.1475	56
1.1295	56.0333
1.1348	56.0667
1.1668	56.1
1.1598	56.1333
1.1537	56.1667
1.1238	56.2
1.1438	56.2333
1.1669	56.2667
1.1678	56.3
1.1522	56.3333
1.1395	56.3667
1.1502	56.4
1.1692	56.4333
1.1614	56.4667
1.1487	56.5
1.1489	56.5333
1.1576	56.5667
1.1687	56.6
1.1637	56.6333
1.1542	56.6667
1.1422	56.7
1.1487	56.7333
1.1618	56.7667
1.168	56.8
1.1521	56.8333
1.1543	56.8667
1.1369	56.9
1.1478	56.9333
1.1743	56.9667
1.1747	57
1.163	57.0333
1.1443	57.0667
1.1483	57.1
1.1735	57.1333
1.1731	57.1667
1.1548	57.2
1.1506	57.2333
1.1606	57.2667
1.1739	57.3
1.1648	57.3333
1.1529	57.3667
1.1406	57.4
1.1467	57.4333
1.1686	57.4667
1.1656	57.5
1.1534	57.5333
1.151	57.5667
1.1585	57.6
1.1538	57.6333
1.1528	57.6667
1.1519	57.7
1.1522	57.7333
1.1539	57.7667
1.156	57.8
1.1545	57.8333
1.1479	57.8667
1.148	57.9
1.1481	57.9333
1.1498	57.9667
1.1491	58
1.1386	58.0333
1.1422	58.0667
1.1423	58.1
1.1467	58.1333
1.1488	58.1667
1.1456	58.2
1.1372	58.2333
1.1374	58.2667
1.1428	58.3
1.1485	58.3333
1.1413	58.3667
1.1312	58.4
1.1368	58.4333
1.1466	58.4667
1.1438	58.5
1.1372	58.5333
1.125	58.5667
1.1344	58.6
1.136	58.6333
1.1349	58.6667
1.1379	58.7
1.1253	58.7333
1.1245	58.7667
1.1326	58.8
1.1292	58.8333
1.1283	58.8667
1.1203	58.9
1.1211	58.9333
1.1209	58.9667
1.1276	59
1.1283	59.0333
1.1253	59.0667
1.1168	59.1
1.1195	59.1333
1.122	59.1667
1.1286	59.2
1.1265	59.2333
1.1106	59.2667
1.105	59.3
1.1176	59.3333
1.1234	59.3667
1.1291	59.4
1.1236	59.4333
1.1108	59.4667
1.1031	59.5
1.109	59.5333
1.1263	59.5667
1.1305	59.6
1.1254	59.6333
1.1088	59.6667
1.0998	59.7
1.1075	59.7333
1.1314	59.7667
1.1348	59.8
1.1253	59.8333
1.1106	59.8667
1.0846	59.9
1.11	59.9333
1.1422	59.9667
1.1422	60
1.1356	60.0333
1.1142	60.0667
1.0995	60.1
1.1084	60.1333
1.1423	60.1667
1.1469	60.2
1.1265	60.2333
1.1183	60.2667
1.1214	60.3
1.122	60.3333
1.1431	60.3667
1.1439	60.4
1.1308	60.4333
1.1208	60.4667
1.1213	60.5
1.1445	60.5333
1.1403	60.5667
1.1288	60.6
1.1251	60.6333
1.1284	60.6667
1.1444	60.7
1.1472	60.7333
1.1287	60.7667
1.1255	60.8
1.1293	60.8333
1.1462	60.8667
1.1578	60.9
1.1502	60.9333
1.1436	60.9667
1.1241	61
1.1297	61.0333
1.1503	61.0667
1.1535	61.1
1.1467	61.1333
1.131	61.1667
1.1359	61.2
1.1622	61.2333
1.1587	61.2667
1.1416	61.3
1.1432	61.3333
1.1503	61.3667
1.159	61.4
1.1499	61.4333
1.1413	61.4667
1.1461	61.5
1.1562	61.5333
1.1631	61.5667
1.1514	61.6
1.141	61.6333
1.1454	61.6667
1.1593	61.7
1.153	61.7333
1.1559	61.7667
1.1434	61.8
1.1474	61.8333
1.1574	61.8667
1.1616	61.9
1.1554	61.9333
1.1487	61.9667
1.1463	62
1.1505	62.0333
1.1675	62.0667
1.166	62.1
1.1519	62.1333
1.1463	62.1667
1.1533	62.2
1.174	62.2333
1.1659	62.2667
1.1518	62.3
1.1383	62.3333
1.1687	62.3667
1.1705	62.4
1.1648	62.4333
1.1561	62.4667
1.1586	62.5
1.1776	62.5333
1.1738	62.5667
1.1607	62.6
1.164	62.6333
1.1706	62.6667
1.1847	62.7
1.1758	62.7333
1.1643	62.7667
1.1641	62.8
1.1737	62.8333
1.1843	62.8667
1.1807	62.9
1.1529	62.9333
1.1635	62.9667
1.1674	63
1.1807	63.0333
1.1944	63.0667
1.1808	63.1
1.1656	63.1333
1.1621	63.1667
1.1777	63.2
1.1948	63.2333
1.1872	63.2667
1.1763	63.3
1.1682	63.3333
1.1775	63.3667
1.1986	63.4
1.1976	63.4333
1.1846	63.4667
1.1696	63.5
1.1756	63.5333
1.192	63.5667
1.1974	63.6
1.1943	63.6333
1.1775	63.6667
1.1809	63.7
1.1899	63.7333
1.2084	63.7667
1.2013	63.8
1.1958	63.8333
1.1765	63.8667
1.181	63.9
1.1918	63.9333
1.2157	63.9667
1.2076	64
1.2029	64.0333
1.1815	64.0667
1.1754	64.1
1.2	64.1333
1.2068	64.1667
1.2127	64.2
1.1977	64.2333
1.1862	64.2667
1.1962	64.3
1.2066	64.3333
1.2012	64.3667
1.1977	64.4
1.1938	64.4333
1.1971	64.4667
1.2026	64.5
1.2073	64.5333
1.2045	64.5667
1.195	64.6
1.1936	64.6333
1.1979	64.6667
1.2088	64.7
1.2088	64.7333
1.1908	64.7667
1.1901	64.8
1.1926	64.8333
1.1956	64.8667
1.2167	64.9
1.2183	64.9333
1.2104	64.9667
1.1957	65
1.1854	65.0333
1.1961	65.0667
1.2191	65.1
1.2226	65.1333
1.2079	65.1667
1.1929	65.2
1.1891	65.2333
1.2157	65.2667
1.2195	65.3
1.2118	65.3333
1.1802	65.3667
1.1954	65.4
1.2038	65.4333
1.2263	65.4667
1.2214	65.5
1.2116	65.5333
1.1904	65.5667
1.1781	65.6
1.1899	65.6333
1.2194	65.6667
1.229	65.7
1.2125	65.7333
1.1963	65.7667
1.1867	65.8
1.2109	65.8333
1.2145	65.8667
1.2069	65.9
1.1989	65.9333
1.1903	65.9667
1.2027	66
1.217	66.0333
1.215	66.0667
1.2036	66.1
1.1979	66.1333
1.2081	66.1667
1.2188	66.2
1.211	66.2333
1.2018	66.2667
1.2039	66.3
1.2044	66.3333
1.2191	66.3667
1.2166	66.4
1.2159	66.4333
1.1998	66.4667
1.1979	66.5
1.2064	66.5333
1.2111	66.5667
1.2057	66.6
[truncated: 7,002 more rows]
