# Supplementary material for: Auditory feedback effect on temporal patterns during self-pacing treadmill walking
Source: PLoS One. 2025 Nov 4;20(11):e0335971. doi: 10.1371/journal.pone.0335971 (PMC12585087; doi:10.1371/journal.pone.0335971)
Supplement: S2 File — This file archive contains gait events from the two test conditions (no sound and with sound) for all included participants, as well as the validation data for the accelerometer-based gait event detection algorithm. All data files are in CSV format. A readme file is included with the details of the file format and contents. (ZIP) [file pone.0335971.s003.zip › TreadmillSoundsData/TestConditions/WithSound/BeltSpeed/Subject4_WithSoundBeltspeed.csv]

BeltSpeed	Time
0.794	0
0.7929	0.0333
0.7949	0.0667
0.7874	0.1
0.784	0.1333
0.7906	0.1667
0.7872	0.2
0.7774	0.2333
0.7778	0.2667
0.7723	0.3
0.7824	0.3333
0.773	0.3667
0.7631	0.4
0.7633	0.4333
0.776	0.4667
0.7872	0.5
0.7687	0.5333
0.7617	0.5667
0.7798	0.6
0.777	0.6333
0.7664	0.6667
0.7726	0.7
0.775	0.7333
0.7694	0.7667
0.7653	0.8
0.7746	0.8333
0.7717	0.8667
0.7651	0.9
0.7739	0.9333
0.7619	0.9667
0.7714	1
0.7589	1.0333
0.7681	1.0667
0.7598	1.1
0.7716	1.1333
0.7729	1.1667
0.7728	1.2
0.771	1.2333
0.7757	1.2667
0.775	1.3
0.7755	1.3333
0.777	1.3667
0.7795	1.4
0.7781	1.4333
0.7766	1.4667
0.78	1.5
0.78	1.5333
0.7778	1.5667
0.784	1.6
0.7649	1.6333
0.7938	1.6667
0.7888	1.7
0.776	1.7333
0.7735	1.7667
0.7762	1.8
0.8031	1.8333
0.7953	1.8667
0.7816	1.9
0.7986	1.9333
0.7941	1.9667
0.8017	2
0.8021	2.0333
0.8087	2.0667
0.8073	2.1
0.8095	2.1333
0.8091	2.1667
0.8162	2.2
0.8244	2.2333
0.8056	2.2667
0.8152	2.3
0.833	2.3333
0.8265	2.3667
0.8221	2.4
0.8224	2.4333
0.8384	2.4667
0.8515	2.5
0.8329	2.5333
0.8385	2.5667
0.8509	2.6
0.8491	2.6333
0.8523	2.6667
0.8559	2.7
0.8647	2.7333
0.8597	2.7667
0.861	2.8
0.8683	2.8333
0.8744	2.8667
0.8701	2.9
0.8597	2.9333
0.891	2.9667
0.8782	3
0.8869	3.0333
0.8913	3.0667
0.9061	3.1
0.906	3.1333
0.8929	3.1667
0.9009	3.2
0.9142	3.2333
0.9108	3.2667
0.9111	3.3
0.9141	3.3333
0.9281	3.3667
0.9239	3.4
0.9247	3.4333
0.9301	3.4667
0.9444	3.5
0.9197	3.5333
0.9321	3.5667
0.9474	3.6
0.9569	3.6333
0.9465	3.6667
0.9322	3.7
0.9453	3.7333
0.9728	3.7667
0.9649	3.8
0.9571	3.8333
0.962	3.8667
0.9577	3.9
0.9786	3.9333
0.9798	3.9667
0.9733	4
0.979	4.0333
0.9914	4.0667
0.9884	4.1
0.9811	4.1333
0.9878	4.1667
0.9873	4.2
0.9991	4.2333
0.985	4.2667
1.002	4.3
0.9971	4.3333
1.0084	4.3667
1.0119	4.4
1.016	4.4333
1.0154	4.4667
1.0163	4.5
1.0178	4.5333
1.0271	4.5667
1.0238	4.6
1.0223	4.6333
1.0273	4.6667
1.0362	4.7
1.0296	4.7333
1.0327	4.7667
1.0226	4.8
1.0373	4.8333
1.0371	4.8667
1.0346	4.9
1.0317	4.9333
1.0334	4.9667
1.0444	5
1.048	5.0333
1.0387	5.0667
1.0407	5.1
1.0503	5.1333
1.0536	5.1667
1.042	5.2
1.0453	5.2333
1.0559	5.2667
1.0519	5.3
1.0437	5.3333
1.0478	5.3667
1.06	5.4
1.0461	5.4333
1.0452	5.4667
1.055	5.5
1.0516	5.5333
1.0534	5.5667
1.0406	5.6
1.0495	5.6333
1.0619	5.6667
1.0495	5.7
1.05	5.7333
1.06	5.7667
1.0567	5.8
1.0505	5.8333
1.0549	5.8667
1.0588	5.9
1.0535	5.9333
1.054	5.9667
1.0577	6
1.0588	6.0333
1.0553	6.0667
1.0374	6.1
1.0628	6.1333
1.0566	6.1667
1.0591	6.2
1.0639	6.2333
1.0568	6.2667
1.0605	6.3
1.059	6.3333
1.0597	6.3667
1.0579	6.4
1.0612	6.4333
1.0603	6.4667
1.0592	6.5
1.0594	6.5333
1.0575	6.5667
1.0577	6.6
1.0553	6.6333
1.0547	6.6667
1.0534	6.7
1.0579	6.7333
1.0353	6.7667
1.0406	6.8
1.0536	6.8333
1.056	6.8667
1.0593	6.9
1.0402	6.9333
1.0489	6.9667
1.0569	7
1.0473	7.0333
1.0448	7.0667
1.0523	7.1
1.0502	7.1333
1.0458	7.1667
1.0472	7.2
1.0491	7.2333
1.0438	7.2667
1.0444	7.3
1.0457	7.3333
1.0504	7.3667
1.0265	7.4
1.0365	7.4333
1.0413	7.4667
1.0392	7.5
1.0343	7.5333
1.0439	7.5667
1.0471	7.6
1.0389	7.6333
1.0352	7.6667
1.0447	7.7
1.0427	7.7333
1.0347	7.7667
1.0392	7.8
1.0387	7.8333
1.0336	7.8667
1.0312	7.9
1.0354	7.9333
1.034	7.9667
1.0301	8
1.025	8.0333
1.0345	8.0667
1.0108	8.1
1.0242	8.1333
1.0188	8.1667
1.0286	8.2
1.0295	8.2333
1.0213	8.2667
1.0236	8.3
1.0236	8.3333
1.0206	8.3667
1.0176	8.4
1.0213	8.4333
1.0215	8.4667
1.0162	8.5
1.0147	8.5333
1.0172	8.5667
1.017	8.6
1.0108	8.6333
1.009	8.6667
1.0225	8.7
0.9901	8.7333
1.0108	8.7667
1.003	8.8
1.008	8.8333
1.0044	8.8667
0.9871	8.9
1.0046	8.9333
0.9996	8.9667
1.0067	9
1.0016	9.0333
0.9929	9.0667
0.9979	9.1
0.9977	9.1333
0.9923	9.1667
0.991	9.2
0.991	9.2333
0.9904	9.2667
0.9833	9.3
0.9836	9.3333
0.9892	9.3667
0.9685	9.4
0.9729	9.4333
0.9816	9.4667
0.9823	9.5
0.9762	9.5333
0.9646	9.5667
0.9844	9.6
0.9791	9.6333
0.9726	9.6667
0.9734	9.7
0.9672	9.7333
0.9716	9.7667
0.967	9.8
0.9661	9.8333
0.9671	9.8667
0.9674	9.9
0.9668	9.9333
0.9598	9.9667
0.9629	10
0.9726	10.0333
0.9415	10.0667
0.9583	10.1
0.9568	10.1333
0.9768	10.1667
0.9671	10.2
0.9539	10.2333
0.9664	10.2667
0.9738	10.3
0.9599	10.3333
0.9603	10.3667
0.9677	10.4
0.9668	10.4333
0.9574	10.4667
0.9578	10.5
0.9675	10.5333
0.9609	10.5667
0.9518	10.6
0.9608	10.6333
0.961	10.6667
0.9462	10.7
0.9393	10.7333
0.9691	10.7667
0.9499	10.8
0.9483	10.8333
0.949	10.8667
0.9765	10.9
0.9608	10.9333
0.9466	10.9667
0.9558	11
0.9512	11.0333
0.9656	11.0667
0.9604	11.1
0.9508	11.1333
0.9571	11.1667
0.9561	11.2
0.9545	11.2333
0.9526	11.2667
0.9603	11.3
0.9437	11.3333
0.9425	11.3667
0.9547	11.4
0.9695	11.4333
0.975	11.4667
0.959	11.5
0.95	11.5333
0.9734	11.5667
0.9714	11.6
0.9648	11.6333
0.9675	11.6667
0.9622	11.7
0.9679	11.7333
0.9677	11.7667
0.9675	11.8
0.968	11.8333
0.9746	11.8667
0.971	11.9
0.9585	11.9333
0.9671	11.9667
0.99	12
0.9759	12.0333
0.9907	12.0667
0.9816	12.1
0.9845	12.1333
0.9899	12.1667
0.9883	12.2
0.9898	12.2333
0.9926	12.2667
0.9998	12.3
0.9951	12.3333
0.9958	12.3667
0.9985	12.4
1.005	12.4333
1.0002	12.4667
1.0077	12.5
0.9895	12.5333
1.009	12.5667
1.006	12.6
1.0113	12.6333
1.0029	12.6667
1.0041	12.7
1.023	12.7333
1.0166	12.7667
1.0216	12.8
1.0255	12.8333
1.0255	12.8667
1.029	12.9
1.0306	12.9333
1.0369	12.9667
1.0358	13
1.0381	13.0333
1.0418	13.0667
1.0457	13.1
1.0436	13.1333
1.052	13.1667
1.0362	13.2
1.0531	13.2333
1.0534	13.2667
1.0547	13.3
1.0506	13.3333
1.0581	13.3667
1.077	13.4
1.0675	13.4333
1.068	13.4667
1.0725	13.5
1.0729	13.5333
1.0772	13.5667
1.0778	13.6
1.0851	13.6333
1.0836	13.6667
1.0872	13.7
1.0905	13.7333
1.0928	13.7667
1.1005	13.8
1.0708	13.8333
1.0956	13.8667
1.1121	13.9
1.1132	13.9333
1.1015	13.9667
1.0886	14
1.1082	14.0333
1.1284	14.0667
1.108	14.1
1.1109	14.1333
1.1184	14.1667
1.1145	14.2
1.1247	14.2333
1.1219	14.2667
1.1273	14.3
1.1258	14.3333
1.1277	14.3667
1.1288	14.4
1.1307	14.4333
1.1132	14.4667
1.1457	14.5
1.1334	14.5333
1.14	14.5667
1.1271	14.6
1.1324	14.6333
1.1494	14.6667
1.1434	14.7
1.1397	14.7333
1.144	14.7667
1.1432	14.8
1.1497	14.8333
1.1486	14.8667
1.1492	14.9
1.1502	14.9333
1.1504	14.9667
1.1535	15
1.1543	15.0333
1.1419	15.0667
1.1464	15.1
1.163	15.1333
1.1613	15.1667
1.1662	15.2
1.1648	15.2333
1.1612	15.2667
1.1673	15.3
1.1681	15.3333
1.1688	15.3667
1.1687	15.4
1.1725	15.4333
1.1722	15.4667
1.1712	15.5
1.1725	15.5333
1.1725	15.5667
1.172	15.6
1.1704	15.6333
1.1726	15.6667
1.1728	15.7
1.1549	15.7333
1.1659	15.7667
1.1749	15.8
1.1732	15.8333
1.1612	15.8667
1.1633	15.9
1.186	15.9333
1.1792	15.9667
1.1648	16
1.1737	16.0333
1.1856	16.0667
1.1744	16.1
1.1726	16.1333
1.1752	16.1667
1.1792	16.2
1.1781	16.2333
1.17	16.2667
1.1741	16.3
1.1831	16.3333
1.155	16.3667
1.1672	16.4
1.1733	16.4333
1.1864	16.4667
1.1776	16.5
1.1559	16.5333
1.1636	16.5667
1.1827	16.6
1.1731	16.6333
1.1755	16.6667
1.1664	16.7
1.1685	16.7333
1.1725	16.7667
1.169	16.8
1.1694	16.8333
1.1706	16.8667
1.1682	16.9
1.1637	16.9333
1.1706	16.9667
1.1468	17
1.1613	17.0333
1.1589	17.0667
1.1639	17.1
1.1503	17.1333
1.1515	17.1667
1.1622	17.2
1.159	17.2333
1.1631	17.2667
1.1585	17.3
1.1558	17.3333
1.1601	17.3667
1.1583	17.4
1.1549	17.4333
1.1496	17.4667
1.1561	17.5
1.1556	17.5333
1.1476	17.5667
1.1548	17.6
1.1329	17.6333
1.1459	17.6667
1.1386	17.7
1.1408	17.7333
1.1457	17.7667
1.147	17.8
1.1447	17.8333
1.1404	17.8667
1.1414	17.9
1.1438	17.9333
1.14	17.9667
1.1337	18
1.1389	18.0333
1.1373	18.0667
1.1335	18.1
1.1277	18.1333
1.1327	18.1667
1.1301	18.2
1.1283	18.2333
1.1068	18.2667
1.1192	18.3
1.1254	18.3333
1.1183	18.3667
1.1241	18.4
1.1045	18.4333
1.1127	18.4667
1.1175	18.5
1.1105	18.5333
1.1133	18.5667
1.1112	18.6
1.1098	18.6333
1.1094	18.6667
1.1005	18.7
1.1033	18.7333
1.0999	18.7667
1.0934	18.8
1.0939	18.8333
1.0927	18.8667
1.0959	18.9
1.0647	18.9333
1.0878	18.9667
1.0795	19
1.0853	19.0333
1.0718	19.0667
1.0794	19.1
1.0774	19.1333
1.0756	19.1667
1.0767	19.2
1.0725	19.2333
1.0705	19.2667
1.072	19.3
1.0673	19.3333
1.0692	19.3667
1.0653	19.4
1.0573	19.4333
1.0597	19.4667
1.0543	19.5
1.0564	19.5333
1.0407	19.5667
1.0326	19.6
1.0459	19.6333
1.0398	19.6667
1.0402	19.7
1.0387	19.7333
1.0401	19.7667
1.0375	19.8
1.0318	19.8333
1.0332	19.8667
1.0308	19.9
1.026	19.9333
1.0215	19.9667
1.024	20
1.0201	20.0333
1.0128	20.0667
1.0128	20.1
1.0133	20.1333
1.0099	20.1667
0.988	20.2
1.0146	20.2333
1.0071	20.2667
1.0081	20.3
0.9864	20.3333
0.9921	20.3667
1.019	20.4
0.999	20.4333
1	20.4667
0.9938	20.5
0.9909	20.5333
0.9963	20.5667
0.9936	20.6
0.9876	20.6333
0.989	20.6667
0.9917	20.7
0.9903	20.7333
0.9886	20.7667
0.9727	20.8
0.9852	20.8333
0.9837	20.8667
0.9761	20.9
0.9817	20.9333
0.9661	20.9667
0.9837	21
0.9805	21.0333
0.9743	21.0667
0.9773	21.1
0.9854	21.1333
0.9836	21.1667
0.9715	21.2
0.9757	21.2333
0.9858	21.2667
0.9794	21.3
0.97	21.3333
0.967	21.3667
0.9757	21.4
0.9941	21.4333
0.9778	21.4667
0.9775	21.5
0.9702	21.5333
0.9754	21.5667
0.9961	21.6
0.9875	21.6333
0.9808	21.6667
0.9853	21.7
0.9957	21.7333
0.9889	21.7667
0.9867	21.8
0.993	21.8333
1.0005	21.8667
0.9917	21.9
0.9891	21.9333
1.0026	21.9667
0.9826	22
1.0005	22.0333
0.9985	22.0667
0.9999	22.1
1.0163	22.1333
1.0101	22.1667
1.0107	22.2
1.0074	22.2333
1.0085	22.2667
1.0185	22.3
1.0166	22.3333
1.0121	22.3667
1.0147	22.4
1.025	22.4333
1.0241	22.4667
1.0151	22.5
1.0173	22.5333
1.0269	22.5667
1.0349	22.6
1.0024	22.6333
1.023	22.6667
1.0349	22.7
1.0322	22.7333
1.0163	22.7667
1.0099	22.8
1.0398	22.8333
1.0382	22.8667
1.0327	22.9
1.0337	22.9333
1.0242	22.9667
1.0338	23
1.0415	23.0333
1.0344	23.0667
1.036	23.1
1.0406	23.1333
1.0396	23.1667
1.0377	23.2
1.0416	23.2333
1.0356	23.2667
1.0355	23.3
1.0477	23.3333
1.0399	23.3667
1.0548	23.4
1.0499	23.4333
1.0593	23.4667
1.0595	23.5
1.0626	23.5333
1.0623	23.5667
1.0675	23.6
1.0668	23.6333
1.0697	23.6667
1.0702	23.7
1.0717	23.7333
1.0732	23.7667
1.0732	23.8
1.0763	23.8333
1.0758	23.8667
1.0773	23.9
1.0836	23.9333
1.0632	23.9667
1.0823	24
1.0795	24.0333
1.077	24.0667
1.0801	24.1
1.0845	24.1333
1.0934	24.1667
1.0854	24.2
1.0861	24.2333
1.0943	24.2667
1.0932	24.3
1.0866	24.3333
1.0925	24.3667
1.0968	24.4
1.0928	24.4333
1.0848	24.4667
1.0922	24.5
1.0988	24.5333
1.0895	24.5667
1.0918	24.6
1.0878	24.6333
1.0906	24.6667
1.083	24.7
1.0917	24.7333
1.0902	24.7667
1.0885	24.8
1.0891	24.8333
1.096	24.8667
1.0975	24.9
1.0892	24.9333
1.0908	24.9667
1.0994	25
1.0976	25.0333
1.0873	25.0667
1.0929	25.1
1.0994	25.1333
1.0911	25.1667
1.09	25.2
1.0964	25.2333
1.096	25.2667
1.0834	25.3
1.0777	25.3333
1.1006	25.3667
1.0882	25.4
1.0981	25.4333
1.0972	25.4667
1.0988	25.5
1.0933	25.5333
1.0928	25.5667
1.0969	25.6
1.0979	25.6333
1.0902	25.6667
1.0922	25.7
1.0967	25.7333
1.0941	25.7667
1.0861	25.8
1.0879	25.8333
1.0947	25.8667
1.0871	25.9
1.0819	25.9333
1.0925	25.9667
1.0715	26
1.0825	26.0333
1.0784	26.0667
1.0957	26.1
1.0933	26.1333
1.0799	26.1667
1.0849	26.2
1.0914	26.2333
1.0843	26.2667
1.0758	26.3
1.0854	26.3333
1.0893	26.3667
1.0802	26.4
1.0725	26.4333
1.08	26.4667
1.0851	26.5
1.0743	26.5333
1.068	26.5667
1.0783	26.6
1.0681	26.6333
1.055	26.6667
1.0725	26.7
1.0688	26.7333
1.0735	26.7667
1.05	26.8
1.0523	26.8333
1.074	26.8667
1.0588	26.9
1.0621	26.9333
1.055	26.9667
1.0512	27
1.0529	27.0333
1.0499	27.0667
1.0454	27.1
1.0438	27.1333
1.0433	27.1667
1.0431	27.2
1.0359	27.2333
1.0366	27.2667
1.0367	27.3
1.0158	27.3333
1.0248	27.3667
1.0281	27.4
1.0306	27.4333
1.0214	27.4667
1.0071	27.5
1.0228	27.5333
1.0235	27.5667
1.0131	27.6
1.0105	27.6333
1.0146	27.6667
1.01	27.7
1.0012	27.7333
1.005	27.7667
1.0058	27.8
1.0016	27.8333
0.9915	27.8667
1.0004	27.9
0.9792	27.9333
0.9932	27.9667
1.0011	28
0.9897	28.0333
0.9937	28.0667
0.983	28.1
0.9846	28.1333
0.9893	28.1667
0.9801	28.2
0.978	28.2333
0.9808	28.2667
0.9798	28.3
0.969	28.3333
0.9706	28.3667
0.9729	28.4
0.968	28.4333
0.9567	28.4667
0.9638	28.5
0.9639	28.5333
0.956	28.5667
0.956	28.6
0.9426	28.6333
0.9581	28.6667
0.9427	28.7
0.9493	28.7333
0.9369	28.7667
0.9402	28.8
0.9454	28.8333
0.9389	28.8667
0.9418	28.9
0.9413	28.9333
0.9413	28.9667
0.9348	29
0.9353	29.0333
0.9381	29.0667
0.9363	29.1
0.9297	29.1333
0.9302	29.1667
0.9367	29.2
0.914	29.2333
0.9199	29.2667
0.9453	29.3
0.9351	29.3333
0.9319	29.3667
0.9141	29.4
0.9167	29.4333
0.9491	29.4667
0.9444	29.5
0.9241	29.5333
0.9227	29.5667
0.9158	29.6
0.9361	29.6333
0.9506	29.6667
0.9287	29.7
0.9221	29.7333
0.9404	29.7667
0.9351	29.8
0.9368	29.8333
0.9441	29.8667
0.9174	29.9
0.9413	29.9333
0.9383	29.9667
0.9435	30
0.9544	30.0333
0.9479	30.0667
0.9523	30.1
0.9551	30.1333
0.9572	30.1667
0.9586	30.2
0.9589	30.2333
0.9648	30.2667
0.9629	30.3
0.9671	30.3333
0.9706	30.3667
0.9724	30.4
0.9714	30.4333
0.9728	30.4667
0.9863	30.5
0.9624	30.5333
0.981	30.5667
0.9824	30.6
0.992	30.6333
0.9948	30.6667
0.9894	30.7
0.9963	30.7333
1.0057	30.7667
1.0025	30.8
1.0065	30.8333
1.0087	30.8667
1.0191	30.9
1.0143	30.9333
1.0168	30.9667
1.0206	31
1.0224	31.0333
1.0237	31.0667
1.0243	31.1
1.0313	31.1333
1.0303	31.1667
1.0314	31.2
1.0092	31.2333
1.0483	31.2667
1.0417	31.3
1.0519	31.3333
1.0395	31.3667
1.0276	31.4
1.042	31.4333
1.0587	31.4667
1.0462	31.5
1.0482	31.5333
1.0525	31.5667
1.0514	31.6
1.0571	31.6333
1.0577	31.6667
1.0632	31.7
1.062	31.7333
1.0654	31.7667
1.0738	31.8
1.0547	31.8333
1.0665	31.8667
1.073	31.9
1.0863	31.9333
1.0878	31.9667
1.0712	32
1.0805	32.0333
1.094	32.0667
1.0891	32.1
1.0914	32.1333
1.0963	32.1667
1.0949	32.2
1.0979	32.2333
1.0976	32.2667
1.1026	32.3
1.1047	32.3333
1.1059	32.3667
1.106	32.4
1.1139	32.4333
1.0879	32.4667
1.1168	32.5
1.1183	32.5333
1.1141	32.5667
1.1155	32.6
1.0998	32.6333
1.1192	32.6667
1.1237	32.7
1.119	32.7333
1.122	32.7667
1.1196	32.8
1.1231	32.8333
1.1257	32.8667
1.1234	32.9
1.1249	32.9333
1.1264	32.9667
1.1266	33
1.1271	33.0333
1.1154	33.0667
1.1192	33.1
1.1336	33.1333
1.1283	33.1667
1.1314	33.2
1.1144	33.2333
1.1196	33.2667
1.1392	33.3
1.1339	33.3333
1.1221	33.3667
1.1299	33.4
1.1418	33.4333
1.1342	33.4667
1.1235	33.5
1.1353	33.5333
1.1405	33.5667
1.133	33.6
1.1257	33.6333
1.1372	33.6667
1.1455	33.7
1.1136	33.7333
1.1399	33.7667
1.1356	33.8
1.1367	33.8333
1.1218	33.8667
1.1252	33.9
1.1481	33.9333
1.1359	33.9667
1.1339	34
1.1299	34.0333
1.1289	34.0667
1.1444	34.1
1.1346	34.1333
1.1332	34.1667
1.1381	34.2
1.1374	34.2333
1.1312	34.2667
1.1324	34.3
1.1411	34.3333
1.1228	34.3667
1.121	34.4
1.1374	34.4333
1.1424	34.4667
1.1379	34.5
1.1142	34.5333
1.1242	34.5667
1.1468	34.6
1.1363	34.6333
1.1396	34.6667
1.1281	34.7
1.1308	34.7333
1.14	34.7667
1.1361	34.8
1.1317	34.8333
1.1364	34.8667
1.1403	34.9
1.134	34.9333
1.1403	34.9667
1.1198	35
1.1404	35.0333
1.133	35.0667
1.1374	35.1
1.1256	35.1333
1.1264	35.1667
1.1444	35.2
1.1364	35.2333
1.1371	35.2667
1.1407	35.3
1.1409	35.3333
1.1372	35.3667
1.1372	35.4
1.1436	35.4333
1.1438	35.4667
1.1389	35.5
1.1389	35.5333
1.1493	35.5667
1.1366	35.6
1.1268	35.6333
1.1465	35.6667
1.1524	35.7
1.1473	35.7333
1.1229	35.7667
1.1313	35.8
1.1589	35.8333
1.1444	35.8667
1.144	35.9
1.1356	35.9333
1.1394	35.9667
1.1551	36
1.1471	36.0333
1.1456	36.0667
1.1498	36.1
1.1486	36.1333
1.1453	36.1667
1.1458	36.2
1.149	36.2333
1.1343	36.2667
1.1471	36.3
1.145	36.3333
1.1602	36.3667
1.1527	36.4
1.1513	36.4333
1.1545	36.4667
1.1643	36.5
1.1558	36.5333
1.1504	36.5667
1.1604	36.6
1.1613	36.6333
1.153	36.6667
1.1526	36.7
1.1634	36.7333
1.16	36.7667
1.1541	36.8
1.1469	36.8333
1.1503	36.8667
1.163	36.9
1.1546	36.9333
1.1616	36.9667
1.1397	37
1.1506	37.0333
1.1609	37.0667
1.1519	37.1
1.154	37.1333
1.1565	37.1667
1.1567	37.2
1.1512	37.2333
1.1526	37.2667
1.1585	37.3
1.1548	37.3333
1.1504	37.3667
1.1541	37.4
1.1574	37.4333
1.1413	37.4667
1.1374	37.5
1.1583	37.5333
1.1556	37.5667
1.1521	37.6
1.1333	37.6333
1.1542	37.6667
1.1635	37.7
1.1493	37.7333
1.1549	37.7667
1.147	37.8
1.1512	37.8333
1.1504	37.8667
1.1506	37.9
1.1524	37.9333
1.1496	37.9667
1.1509	38
1.1495	38.0333
1.1559	38.0667
1.1278	38.1
1.145	38.1333
1.1438	38.1667
1.1489	38.2
1.1389	38.2333
1.1267	38.2667
1.1495	38.3
1.1494	38.3333
1.1503	38.3667
1.1444	38.4
1.1315	38.4333
1.1491	38.4667
1.1487	38.5
1.1411	38.5333
1.1459	38.5667
1.1449	38.6
1.1439	38.6333
1.1373	38.6667
1.1307	38.7
1.1379	38.7333
1.1468	38.7667
1.1368	38.8
1.1384	38.8333
1.1271	38.8667
1.1481	38.9
1.1456	38.9333
1.1387	38.9667
1.1432	39
1.1422	39.0333
1.1394	39.0667
1.1369	39.1
1.1424	39.1333
1.1436	39.1667
1.1373	39.2
1.1401	39.2333
1.1415	39.2667
1.147	39.3
1.1129	39.3333
1.141	39.3667
1.1424	39.4
1.1407	39.4333
1.1375	39.4667
1.1468	39.5
1.1449	39.5333
1.1434	39.5667
1.1452	39.6
1.1468	39.6333
1.1424	39.6667
1.1425	39.7
1.1465	39.7333
1.1472	39.7667
1.1436	39.8
1.1389	39.8333
1.1452	39.8667
1.1444	39.9
1.1437	39.9333
1.1255	39.9667
1.1425	40
1.1421	40.0333
1.1416	40.0667
1.1445	40.1
1.1292	40.1333
1.1382	40.1667
1.1358	40.2
1.1324	40.2333
1.1302	40.2667
1.1369	40.3
1.1386	40.3333
1.1304	40.3667
1.1298	40.4
1.1375	40.4333
1.1351	40.4667
1.1272	40.5
1.13	40.5333
1.1445	40.5667
1.1085	40.6
1.128	40.6333
1.1324	40.6667
1.146	40.7
1.1301	40.7333
1.1113	40.7667
1.1245	40.8
1.1425	40.8333
1.131	40.8667
1.1358	40.9
1.1204	40.9333
1.1197	40.9667
1.1371	41
1.1303	41.0333
1.1273	41.0667
1.1316	41.1
1.1362	41.1333
1.1313	41.1667
1.1255	41.2
1.1167	41.2333
1.1277	41.2667
1.1365	41.3
1.1302	41.3333
1.1275	41.3667
1.118	41.4
1.1292	41.4333
1.1431	41.4667
1.1301	41.5
1.1236	41.5333
1.138	41.5667
1.1376	41.6
1.1308	41.6333
1.1354	41.6667
1.1415	41.7
1.1365	41.7333
1.134	41.7667
1.1423	41.8
1.1461	41.8333
1.1148	41.8667
1.1395	41.9
1.1468	41.9333
1.1528	41.9667
1.128	42
1.1232	42.0333
1.1509	42.0667
1.1516	42.1
1.1481	42.1333
1.1471	42.1667
1.1393	42.2
1.1507	42.2333
1.1554	42.2667
1.1464	42.3
1.1493	42.3333
1.1563	42.3667
1.1563	42.4
1.1488	42.4333
1.1523	42.4667
1.1425	42.5
1.1525	42.5333
1.154	42.5667
1.1548	42.6
1.1496	42.6333
1.1505	42.6667
1.1651	42.7
1.1594	42.7333
1.1587	42.7667
1.1637	42.8
1.162	42.8333
1.1657	42.8667
1.1652	42.9
1.1685	42.9333
1.1682	42.9667
1.1689	43
1.1703	43.0333
1.171	43.0667
1.1654	43.1
1.1575	43.1333
1.17	43.1667
1.1857	43.2
1.1862	43.2333
1.1738	43.2667
1.1723	43.3
1.1823	43.3333
1.2013	43.3667
1.1831	43.4
1.1764	43.4333
1.1893	43.4667
1.1851	43.5
1.1962	43.5333
1.19	43.5667
1.1868	43.6
1.19	43.6333
1.1888	43.6667
1.192	43.7
1.1707	43.7333
1.189	43.7667
1.1964	43.8
1.1926	43.8333
1.1877	43.8667
1.1967	43.9
1.2063	43.9333
1.1957	43.9667
1.2	44
1.205	44.0333
1.2033	44.0667
1.203	44.1
1.2048	44.1333
1.2134	44.1667
1.2095	44.2
1.2071	44.2333
1.2129	44.2667
1.2194	44.3
1.1889	44.3333
1.2151	44.3667
1.2294	44.4
1.2232	44.4333
1.2097	44.4667
1.1955	44.5
1.2194	44.5333
1.2394	44.5667
1.2238	44.6
1.2204	44.6333
1.2108	44.6667
1.2248	44.7
1.2467	44.7333
1.2248	44.7667
1.2244	44.8
1.2324	44.8333
1.2353	44.8667
1.2444	44.9
1.2209	44.9333
1.2227	44.9667
1.2444	45
1.2393	45.0333
1.2513	45.0667
1.2511	45.1
1.2524	45.1333
1.2498	45.1667
1.25	45.2
1.259	45.2333
1.2588	45.2667
1.2542	45.3
1.2571	45.3333
1.2637	45.3667
1.2629	45.4
1.2576	45.4333
1.2632	45.4667
1.2635	45.5
1.2556	45.5333
1.2528	45.5667
1.2676	45.6
1.2763	45.6333
1.264	45.6667
1.2532	45.7
1.271	45.7333
1.2793	45.7667
1.272	45.8
1.2746	45.8333
1.2639	45.8667
1.2706	45.9
1.279	45.9333
1.2724	45.9667
1.2714	46
1.2765	46.0333
1.2782	46.0667
1.2691	46.1
1.2708	46.1333
1.2798	46.1667
1.2553	46.2
1.2735	46.2333
1.2791	46.2667
1.2818	46.3
1.2796	46.3333
1.2584	46.3667
1.2814	46.4
1.2886	46.4333
1.2816	46.4667
1.2847	46.5
1.2698	46.5333
1.2808	46.5667
1.2852	46.6
1.2786	46.6333
1.2712	46.6667
1.2839	46.7
1.2875	46.7333
1.2798	46.7667
1.2543	46.8
1.2859	46.8333
1.2878	46.8667
1.2843	46.9
1.2827	46.9333
1.2621	46.9667
1.272	47
1.2923	47.0333
1.2787	47.0667
1.28	47.1
1.2743	47.1333
1.2747	47.1667
1.286	47.2
1.2785	47.2333
1.2795	47.2667
1.2819	47.3
1.2783	47.3333
1.2787	47.3667
1.2573	47.4
1.2873	47.4333
1.2883	47.4667
1.278	47.5
1.286	47.5333
1.2887	47.5667
1.288	47.6
1.28	47.6333
1.2822	47.6667
1.2888	47.7
1.2852	47.7333
1.2806	47.7667
1.2854	47.8
1.284	47.8333
1.2815	47.8667
1.2817	47.9
1.2833	47.9333
1.2777	47.9667
1.2619	48
1.2812	48.0333
1.2833	48.0667
1.2799	48.1
1.2753	48.1333
1.2845	48.1667
1.2807	48.2
1.2791	48.2333
1.2811	48.2667
1.2836	48.3
1.2785	48.3333
1.2747	48.3667
1.281	48.4
1.2806	48.4333
1.2729	48.4667
1.2726	48.5
1.2764	48.5333
1.2724	48.5667
1.2704	48.6
1.2472	48.6333
1.2731	48.6667
1.2747	48.7
1.2682	48.7333
1.2601	48.7667
1.2439	48.8
1.2717	48.8333
1.2787	48.8667
1.2589	48.9
1.2582	48.9333
1.2557	48.9667
1.2703	49
1.2748	49.0333
1.2542	49.0667
1.2574	49.1
1.2614	49.1333
1.2576	49.1667
1.2621	49.2
1.2386	49.2333
1.2452	49.2667
1.257	49.3
1.2576	49.3333
1.2454	49.3667
1.2424	49.4
1.2561	49.4333
1.2592	49.4667
1.2471	49.5
1.2497	49.5333
1.2499	49.5667
1.247	49.6
1.2477	49.6333
1.248	49.6667
1.2475	49.7
1.2458	49.7333
1.2426	49.7667
1.2447	49.8
1.245	49.8333
1.2189	49.8667
1.241	49.9
1.2484	49.9333
1.2386	49.9667
1.2368	50
1.2418	50.0333
1.2503	50.0667
1.2375	50.1
1.2302	50.1333
1.2406	50.1667
1.2355	50.2
1.232	50.2333
1.2349	50.2667
1.234	50.3
1.232	50.3333
1.2238	50.3667
1.2278	50.4
1.2262	50.4333
1.2299	50.4667
1.1962	50.5
1.2239	50.5333
1.2178	50.5667
1.2182	50.6
1.2078	50.6333
1.219	50.6667
1.2199	50.7
1.2114	50.7333
1.2127	50.7667
1.2082	50.8
1.21	50.8333
1.209	50.8667
1.2018	50.9
1.2021	50.9333
1.2007	50.9667
1.2002	51
1.1902	51.0333
1.191	51.0667
1.1906	51.1
1.1782	51.1333
1.1772	51.1667
1.1821	51.2
1.1792	51.2333
1.1781	51.2667
1.1735	51.3
1.1777	51.3333
1.1694	51.3667
1.1751	51.4
1.1713	51.4333
1.1705	51.4667
1.1686	51.5
1.1608	51.5333
1.1611	51.5667
1.1579	51.6
1.1553	51.6333
1.1492	51.6667
1.149	51.7
1.1511	51.7333
1.1239	51.7667
1.1393	51.8
1.13	51.8333
1.1386	51.8667
1.1184	51.9
1.128	51.9333
1.1362	51.9667
1.1293	52
1.1314	52.0333
1.1237	52.0667
1.1244	52.1
1.1182	52.1333
1.1195	52.1667
1.1136	52.2
1.1123	52.2333
1.1088	52.2667
1.1055	52.3
1.1042	52.3333
1.1006	52.3667
1.0894	52.4
1.0855	52.4333
1.0932	52.4667
1.09	52.5
1.0976	52.5333
1.0765	52.5667
1.081	52.6
1.084	52.6333
1.0796	52.6667
1.0811	52.7
1.0766	52.7333
1.0761	52.7667
1.0698	52.8
1.0702	52.8333
1.0655	52.8667
1.066	52.9
1.0619	52.9333
1.0616	52.9667
1.0577	53
1.0643	53.0333
1.0346	53.0667
1.0535	53.1
1.047	53.1333
1.0619	53.1667
1.0595	53.2
1.0431	53.2333
1.0489	53.2667
1.0575	53.3
1.0464	53.3333
1.0392	53.3667
1.045	53.4
1.0438	53.4333
1.0363	53.4667
1.0366	53.5
1.0383	53.5333
1.0355	53.5667
1.0269	53.6
1.0302	53.6333
1.0302	53.6667
1.0322	53.7
0.9981	53.7333
1.0262	53.7667
1.0191	53.8
1.017	53.8333
1.0154	53.8667
1.0223	53.9
1.0248	53.9333
1.0107	53.9667
1.0146	54
1.0139	54.0333
1.01	54.0667
1.0045	54.1
1.0098	54.1333
1.0098	54.1667
1.0008	54.2
1.0001	54.2333
1.0007	54.2667
0.9991	54.3
0.9901	54.3333
0.997	54.3667
0.9798	54.4
0.9858	54.4333
0.9811	54.4667
0.9823	54.5
0.9843	54.5333
0.9818	54.5667
0.9809	54.6
0.9775	54.6333
0.9759	54.6667
0.9739	54.7
0.9707	54.7333
0.9679	54.7667
0.9662	54.8
0.9647	54.8333
0.9612	54.8667
0.9589	54.9
0.9547	54.9333
0.952	54.9667
0.9506	55
0.9489	55.0333
0.9474	55.0667
0.9271	55.1
0.9403	55.1333
0.9333	55.1667
0.9309	55.2
0.9251	55.2333
0.9179	55.2667
0.932	55.3
0.9267	55.3333
0.9211	55.3667
0.9207	55.4
0.915	55.4333
0.9169	55.4667
0.9153	55.5
0.9106	55.5333
0.9067	55.5667
0.9073	55.6
0.9053	55.6333
0.8999	55.6667
0.8991	55.7
0.8968	55.7333
0.8984	55.7667
0.8741	55.8
0.8949	55.8333
0.8855	55.8667
0.8969	55.9
0.8904	55.9333
0.8857	55.9667
0.8832	56
0.8804	56.0333
0.8859	56.0667
0.8836	56.1
0.8767	56.1333
0.8766	56.1667
0.8796	56.2
0.8769	56.2333
0.8682	56.2667
0.8728	56.3
0.8723	56.3333
0.865	56.3667
0.862	56.4
0.8678	56.4333
0.871	56.4667
0.8429	56.5
0.8617	56.5333
0.8585	56.5667
0.8585	56.6
0.8564	56.6333
0.844	56.6667
0.8619	56.7
0.8606	56.7333
0.8581	56.7667
0.8583	56.8
0.8517	56.8333
0.8564	56.8667
0.8562	56.9
0.8529	56.9333
0.8504	56.9667
0.8588	57
0.8576	57.0333
0.8491	57.0667
0.8534	57.1
0.8522	57.1333
0.8446	57.1667
0.8512	57.2
0.8563	57.2333
0.8637	57.2667
0.8592	57.3
0.852	57.3333
0.8639	57.3667
0.8685	57.4
0.8602	57.4333
0.8611	57.4667
0.871	57.5
0.8688	57.5333
0.8632	57.5667
0.8663	57.6
0.8713	57.6333
0.8679	57.6667
0.8666	57.7
0.8715	57.7333
0.8717	57.7667
0.8673	57.8
0.8762	57.8333
0.8558	57.8667
0.8679	57.9
0.8742	57.9333
0.8673	57.9667
0.8737	58
0.8786	58.0333
0.879	58.0667
0.8725	58.1
0.8776	58.1333
0.8884	58.1667
0.8807	58.2
0.8781	58.2333
0.8871	58.2667
0.8902	58.3
0.8799	58.3333
0.8829	58.3667
0.8937	58.4
0.8917	58.4333
0.8833	58.4667
0.8814	58.5
0.887	58.5333
0.8921	58.5667
0.8918	58.6
0.8838	58.6333
0.8951	58.6667
0.9058	58.7
0.8971	58.7333
0.8973	58.7667
0.9056	58.8
0.9142	58.8333
0.9008	58.8667
0.9029	58.9
0.9135	58.9333
0.911	58.9667
0.9081	59
0.9106	59.0333
0.9169	59.0667
0.9144	59.1
0.9107	59.1333
0.9172	59.1667
0.9096	59.2
0.904	59.2333
0.9233	59.2667
0.9169	59.3
0.9326	59.3333
0.9247	59.3667
0.9157	59.4
0.9211	59.4333
0.931	59.4667
0.9255	59.5
0.924	59.5333
0.9284	59.5667
0.9349	59.6
0.9276	59.6333
0.9283	59.6667
0.9356	59.7
0.9324	59.7333
0.9295	59.7667
0.938	59.8
0.9252	59.8333
0.9331	59.8667
0.9358	59.9
0.9423	59.9333
0.9477	59.9667
0.94	60
0.944	60.0333
0.9478	60.0667
0.9469	60.1
0.9509	60.1333
0.9503	60.1667
0.9539	60.2
0.9531	60.2333
0.9543	60.2667
0.9554	60.3
0.9555	60.3333
0.9564	60.3667
0.956	60.4
0.9576	60.4333
0.9608	60.4667
0.9461	60.5
0.955	60.5333
0.9627	60.5667
0.9572	60.6
0.9565	60.6333
0.9664	60.6667
0.9707	60.7
0.9624	60.7333
0.9632	60.7667
0.9741	60.8
0.973	60.8333
0.9643	60.8667
0.9672	60.9
0.9752	60.9333
0.9722	60.9667
0.9664	61
0.9698	61.0333
0.9793	61.0667
0.9727	61.1
0.9707	61.1333
0.9648	61.1667
0.9739	61.2
0.9704	61.2333
0.9716	61.2667
0.966	61.3
0.9719	61.3333
0.9818	61.3667
0.975	61.4
0.9744	61.4333
0.979	61.4667
0.9857	61.5
0.9768	61.5333
0.979	61.5667
0.9852	61.6
0.9843	61.6333
0.9795	61.6667
0.982	61.7
0.9907	61.7333
0.9859	61.7667
0.989	61.8
0.9698	61.8333
0.9862	61.8667
0.991	61.9
0.9866	61.9333
0.9864	61.9667
0.9767	62
0.9925	62.0333
1.0016	62.0667
0.9888	62.1
0.994	62.1333
0.997	62.1667
0.9949	62.2
0.9972	62.2333
0.997	62.2667
1.0036	62.3
1.002	62.3333
1.0002	62.3667
1.0003	62.4
0.9977	62.4333
1.0037	62.4667
1.0045	62.5
1.0017	62.5333
1.0003	62.5667
1.001	62.6
1.0134	62.6333
1.0099	62.6667
1.0045	62.7
1.0095	62.7333
1.0189	62.7667
1.0123	62.8
1.0077	62.8333
1.0163	62.8667
1.0184	62.9
1.0104	62.9333
1.0091	62.9667
1.0183	63
1.0198	63.0333
1.0097	63.0667
1.0025	63.1
1.0067	63.1333
1.0231	63.1667
1.0097	63.2
1.0121	63.2333
1.0092	63.2667
1.013	63.3
1.0233	63.3333
1.0168	63.3667
1.0135	63.4
1.0175	63.4333
1.0216	63.4667
1.0159	63.5
1.0163	63.5333
1.017	63.5667
1.017	63.6
1.0151	63.6333
1.0149	63.6667
1.0171	63.7
1.0169	63.7333
1.0197	63.7667
0.9987	63.8
1.0172	63.8333
1.0203	63.8667
1.0168	63.9
1.024	63.9333
1.0073	63.9667
1.0136	64
1.0228	64.0333
1.017	64.0667
1.0207	64.1
1.0176	64.1333
1.0196	64.1667
1.0169	64.2
1.019	64.2333
1.0197	64.2667
1.0169	64.3
1.0142	64.3333
1.018	64.3667
1.016	64.4
1.0125	64.4333
1.0162	64.4667
1.0084	64.5
0.994	64.5333
1.0157	64.5667
1.0153	64.6
1.0274	64.6333
1.019	64.6667
1.0115	64.7
1.02	64.7333
1.0208	64.7667
1.0151	64.8
1.0185	64.8333
1.019	64.8667
1.017	64.9
1.0147	64.9333
1.0201	64.9667
1.0201	65
1.0166	65.0333
1.0172	65.0667
1.0251	65.1
1.002	65.1333
1.0185	65.1667
1.0171	65.2
1.028	65.2333
1.0318	65.2667
1.0199	65.3
1.0254	65.3333
1.0349	65.3667
1.0289	65.4
1.0248	65.4333
1.0299	65.4667
1.0371	65.5
1.0305	65.5333
1.0289	65.5667
1.0347	65.6
1.034	65.6333
1.0316	65.6667
1.0313	65.7
1.0436	65.7333
1.0195	65.7667
1.0365	65.8
1.0401	65.8333
1.047	65.8667
1.0444	65.9
1.0327	65.9333
1.0409	65.9667
1.0477	66
1.042	66.0333
1.0432	66.0667
1.0465	66.1
1.0518	66.1333
1.0442	66.1667
1.0447	66.2
1.0502	66.2333
1.048	66.2667
1.0438	66.3
1.0464	66.3333
1.0513	66.3667
1.0461	66.4
1.03	66.4333
1.0545	66.4667
1.0517	66.5
1.0476	66.5333
1.0347	66.5667
1.0501	66.6
[truncated: 7,002 more rows]
