# Supplementary material for: Auditory feedback effect on temporal patterns during self-pacing treadmill walking
Source: PLoS One. 2025 Nov 4;20(11):e0335971. doi: 10.1371/journal.pone.0335971 (PMC12585087; doi:10.1371/journal.pone.0335971)
Supplement: S2 File — This file archive contains gait events from the two test conditions (no sound and with sound) for all included participants, as well as the validation data for the accelerometer-based gait event detection algorithm. All data files are in CSV format. A readme file is included with the details of the file format and contents. (ZIP) [file pone.0335971.s003.zip › TreadmillSoundsData/TestConditions/WithSound/BeltSpeed/Subject5_WithSoundBeltspeed.csv]

BeltSpeed	Time
1.3093	0
1.305	0.0333
1.311	0.0667
1.3065	0.1
1.3063	0.1333
1.3061	0.1667
1.3066	0.2
1.3084	0.2333
1.3094	0.2667
1.3081	0.3
1.3103	0.3333
1.3111	0.3667
1.3031	0.4
1.2951	0.4333
1.3198	0.4667
1.3159	0.5
1.3152	0.5333
1.2993	0.5667
1.3122	0.6
1.3315	0.6333
1.3153	0.6667
1.3187	0.7
1.3242	0.7333
1.3227	0.7667
1.3208	0.8
1.3212	0.8333
1.3334	0.8667
1.3108	0.9
1.3212	0.9333
1.3294	0.9667
1.342	1
1.3334	1.0333
1.3176	1.0667
1.3279	1.1
1.3467	1.1333
1.331	1.1667
1.3337	1.2
1.3383	1.2333
1.3407	1.2667
1.3355	1.3
1.3368	1.3333
1.3453	1.3667
1.346	1.4
1.3237	1.4333
1.3407	1.4667
1.3557	1.5
1.352	1.5333
1.3369	1.5667
1.3346	1.6
1.3592	1.6333
1.3613	1.6667
1.3433	1.7
1.3527	1.7333
1.3492	1.7667
1.3595	1.8
1.3612	1.8333
1.3553	1.8667
1.3596	1.9
1.3519	1.9333
1.3506	1.9667
1.3609	2
1.3689	2.0333
1.3721	2.0667
1.3686	2.1
1.363	2.1333
1.3704	2.1667
1.3798	2.2
1.371	2.2333
1.3699	2.2667
1.378	2.3
1.384	2.3333
1.3738	2.3667
1.3741	2.4
1.3825	2.4333
1.3684	2.4667
1.384	2.5
1.3866	2.5333
1.3911	2.5667
1.3951	2.6
1.3931	2.6333
1.3953	2.6667
1.4025	2.7
1.3997	2.7333
1.4006	2.7667
1.4033	2.8
1.4112	2.8333
1.4056	2.8667
1.4089	2.9
1.4094	2.9333
1.3968	2.9667
1.4141	3
1.4212	3.0333
1.4183	3.0667
1.4226	3.1
1.4246	3.1333
1.4223	3.1667
1.4277	3.2
1.4276	3.2333
1.4332	3.2667
1.4328	3.3
1.4333	3.3333
1.4345	3.3667
1.4391	3.4
1.4408	3.4333
1.4192	3.4667
1.438	3.5
1.451	3.5333
1.4406	3.5667
1.439	3.6
1.4438	3.6333
1.463	3.6667
1.4476	3.7
1.4452	3.7333
1.4567	3.7667
1.4591	3.8
1.4519	3.8333
1.4525	3.8667
1.4669	3.9
1.4644	3.9333
1.4366	3.9667
1.4606	4
1.4804	4.0333
1.4755	4.0667
1.456	4.1
1.4507	4.1333
1.4785	4.1667
1.4794	4.2
1.4672	4.2333
1.4782	4.2667
1.477	4.3
1.4771	4.3333
1.478	4.3667
1.4841	4.4
1.4893	4.4333
1.4637	4.4667
1.4905	4.5
1.4982	4.5333
1.5002	4.5667
1.4885	4.6
1.472	4.6333
1.4924	4.6667
1.5115	4.7
1.4955	4.7333
1.5003	4.7667
1.4884	4.8
1.4947	4.8333
1.5073	4.8667
1.5029	4.9
1.4992	4.9333
1.485	4.9667
1.5188	5
1.516	5.0333
1.5121	5.0667
1.5167	5.1
1.5206	5.1333
1.5179	5.1667
1.5223	5.2
1.5234	5.2333
1.53	5.2667
1.5277	5.3
1.5294	5.3333
1.5345	5.3667
1.5372	5.4
1.5261	5.4333
1.5207	5.4667
1.5586	5.5
1.5481	5.5333
1.5393	5.5667
1.536	5.6
1.5488	5.6333
1.5701	5.6667
1.5485	5.7
1.5512	5.7333
1.5568	5.7667
1.5621	5.8
1.572	5.8333
1.564	5.8667
1.5694	5.9
1.5512	5.9333
1.5783	5.9667
1.5767	6
1.573	6.0333
1.566	6.0667
1.5626	6.1
1.5819	6.1333
1.5873	6.1667
1.5697	6.2
1.577	6.2333
1.5871	6.2667
1.5836	6.3
1.5805	6.3333
1.5829	6.3667
1.5909	6.4
1.5706	6.4333
1.5909	6.4667
1.5922	6.5
1.6049	6.5333
1.5954	6.5667
1.5828	6.6
1.5941	6.6333
1.6065	6.6667
1.5945	6.7
1.5922	6.7333
1.6051	6.7667
1.6058	6.8
1.6006	6.8333
1.592	6.8667
1.575	6.9
1.6217	6.9333
1.614	6.9667
1.6025	7
1.6105	7.0333
1.6189	7.0667
1.6215	7.1
1.6056	7.1333
1.6072	7.1667
1.6234	7.2
1.6161	7.2333
1.6116	7.2667
1.6147	7.3
1.6254	7.3333
1.5945	7.3667
1.6126	7.4
1.6317	7.4333
1.6317	7.4667
1.6323	7.5
1.6123	7.5333
1.5961	7.5667
1.6179	7.6
1.6361	7.6333
1.6212	7.6667
1.6266	7.7
1.6087	7.7333
1.609	7.7667
1.6305	7.8
1.6235	7.8333
1.6073	7.8667
1.63	7.9
1.6215	7.9333
1.6203	7.9667
1.6067	8
1.6067	8.0333
1.6268	8.0667
1.6207	8.1
1.6119	8.1333
1.615	8.1667
1.6263	8.2
1.6221	8.2333
1.611	8.2667
1.6142	8.3
1.6167	8.3333
1.6093	8.3667
1.6178	8.4
1.6159	8.4333
1.6317	8.4667
1.6181	8.5
1.621	8.5333
1.6237	8.5667
1.6263	8.6
1.6192	8.6333
1.6149	8.6667
1.6284	8.7
1.6269	8.7333
1.6186	8.7667
1.6148	8.8
1.6087	8.8333
1.6365	8.8667
1.6221	8.9
1.6245	8.9333
1.6022	8.9667
1.6102	9
1.6387	9.0333
1.6243	9.0667
1.6171	9.1
1.6234	9.1333
1.621	9.1667
1.6206	9.2
1.6212	9.2333
1.6121	9.2667
1.6145	9.3
1.6379	9.3333
1.628	9.3667
1.6281	9.4
1.6086	9.4333
1.6237	9.4667
1.6441	9.5
1.6315	9.5333
1.6292	9.5667
1.6401	9.6
1.6383	9.6333
1.6334	9.6667
1.6323	9.7
1.6369	9.7333
1.6283	9.7667
1.6532	9.8
1.6419	9.8333
1.6588	9.8667
1.654	9.9
1.6578	9.9333
1.6566	9.9667
1.659	10
1.659	10.0333
1.6608	10.0667
1.6644	10.1
1.664	10.1333
1.6635	10.1667
1.6656	10.2
1.6487	10.2333
1.6714	10.2667
1.6725	10.3
1.6724	10.3333
1.6643	10.3667
1.6535	10.4
1.6748	10.4333
1.6806	10.4667
1.6652	10.5
1.67	10.5333
1.6804	10.5667
1.679	10.6
1.6653	10.6333
1.6708	10.6667
1.6654	10.7
1.6558	10.7333
1.6881	10.7667
1.68	10.8
1.6894	10.8333
1.6788	10.8667
1.6759	10.9
1.6833	10.9333
1.6834	10.9667
1.6796	11
1.6841	11.0333
1.6873	11.0667
1.6853	11.1
1.6822	11.1333
1.6816	11.1667
1.6615	11.2
1.6977	11.2333
1.6855	11.2667
1.6891	11.3
1.6696	11.3333
1.671	11.3667
1.6929	11.4
1.6915	11.4333
1.6821	11.4667
1.6858	11.5
1.6837	11.5333
1.686	11.5667
1.6865	11.6
1.6868	11.6333
1.6596	11.6667
1.6883	11.7
1.6989	11.7333
1.6871	11.7667
1.6933	11.8
1.6849	11.8333
1.6858	11.8667
1.6899	11.9
1.6859	11.9333
1.6886	11.9667
1.6898	12
1.6901	12.0333
1.6884	12.0667
1.6891	12.1
1.6654	12.1333
1.6919	12.1667
1.7056	12.2
1.6912	12.2333
1.6972	12.2667
1.6747	12.3
1.6809	12.3333
1.6957	12.3667
1.6886	12.4
1.6821	12.4333
1.6896	12.4667
1.6897	12.5
1.6852	12.5333
1.6847	12.5667
1.6666	12.6
1.6898	12.6333
1.6976	12.6667
1.6826	12.7
1.674	12.7333
1.6628	12.7667
1.6836	12.8
1.7027	12.8333
1.6804	12.8667
1.6783	12.9
1.6835	12.9333
1.6822	12.9667
1.6934	13
1.6858	13.0333
1.6639	13.0667
1.6801	13.1
1.702	13.1333
1.6883	13.1667
1.6883	13.2
1.6887	13.2333
1.6909	13.2667
1.6869	13.3
1.689	13.3333
1.6872	13.3667
1.692	13.4
1.6853	13.4333
1.6892	13.4667
1.6875	13.5
1.6583	13.5333
1.6878	13.5667
1.6937	13.6
1.6905	13.6333
1.6913	13.6667
1.6715	13.7
1.6817	13.7333
1.6914	13.7667
1.683	13.8
1.6786	13.8333
1.6866	13.8667
1.6896	13.9
1.679	13.9333
1.6827	13.9667
1.6631	14
1.6814	14.0333
1.6905	14.0667
1.6815	14.1
1.6813	14.1333
1.6587	14.1667
1.6681	14.2
1.6866	14.2333
1.682	14.2667
1.6777	14.3
1.6803	14.3333
1.6671	14.3667
1.6794	14.4
1.6755	14.4333
1.6477	14.4667
1.6825	14.5
1.6906	14.5333
1.6846	14.5667
1.6807	14.6
1.6548	14.6333
1.6668	14.6667
1.6907	14.7
1.6768	14.7333
1.6732	14.7667
1.6691	14.8
1.6673	14.8333
1.6843	14.8667
1.6801	14.9
1.6484	14.9333
1.6799	14.9667
1.6875	15
1.6823	15.0333
1.6693	15.0667
1.6691	15.1
1.6925	15.1333
1.6876	15.1667
1.6741	15.2
1.6813	15.2333
1.6802	15.2667
1.6837	15.3
1.6845	15.3333
1.6785	15.3667
1.6475	15.4
1.6996	15.4333
1.6911	15.4667
1.6854	15.5
1.6917	15.5333
1.6928	15.5667
1.6952	15.6
1.6815	15.6333
1.6904	15.6667
1.6942	15.7
1.6921	15.7333
1.685	15.7667
1.6987	15.8
1.7013	15.8333
1.6702	15.8667
1.7043	15.9
1.7036	15.9333
1.7068	15.9667
1.6882	16
1.6853	16.0333
1.7146	16.0667
1.7079	16.1
1.7103	16.1333
1.709	16.1667
1.7	16.2
1.7127	16.2333
1.711	16.2667
1.7036	16.3
1.6976	16.3333
1.7329	16.3667
1.7207	16.4
1.7182	16.4333
1.7195	16.4667
1.7324	16.5
1.7326	16.5333
1.7171	16.5667
1.7225	16.6
1.7364	16.6333
1.7348	16.6667
1.7215	16.7
1.73	16.7333
1.7305	16.7667
1.7069	16.8
1.7394	16.8333
1.7389	16.8667
1.7482	16.9
1.7284	16.9333
1.7156	16.9667
1.7358	17
1.7445	17.0333
1.7355	17.0667
1.7408	17.1
1.7276	17.1333
1.7348	17.1667
1.7423	17.2
1.7393	17.2333
1.7032	17.2667
1.7427	17.3
1.7455	17.3333
1.7496	17.3667
1.7474	17.4
1.7234	17.4333
1.7253	17.4667
1.7485	17.5
1.7487	17.5333
1.7335	17.5667
1.7309	17.6
1.7514	17.6333
1.7535	17.6667
1.7326	17.7
1.719	17.7333
1.7621	17.7667
1.7635	17.8
1.7435	17.8333
1.7467	17.8667
1.7563	17.9
1.7558	17.9333
1.7561	17.9667
1.7551	18
1.7549	18.0333
1.761	18.0667
1.7611	18.1
1.7559	18.1333
1.7589	18.1667
1.7285	18.2
1.7688	18.2333
1.7706	18.2667
1.7611	18.3
1.7601	18.3333
1.7503	18.3667
1.7736	18.4
1.7731	18.4333
1.7659	18.4667
1.7726	18.5
1.7646	18.5333
1.7664	18.5667
1.7677	18.6
1.7718	18.6333
1.7394	18.6667
1.7798	18.7
1.7777	18.7333
1.7804	18.7667
1.7778	18.8
1.7812	18.8333
1.7803	18.8667
1.7814	18.9
1.7816	18.9333
1.779	18.9667
1.7833	19
1.7863	19.0333
1.7841	19.0667
1.7764	19.1
1.7627	19.1333
1.807	19.1667
1.7895	19.2
1.7922	19.2333
1.7935	19.2667
1.7987	19.3
1.8067	19.3333
1.795	19.3667
1.7962	19.4
1.7992	19.4333
1.7972	19.4667
1.7982	19.5
1.798	19.5333
1.7947	19.5667
1.7725	19.6
1.8168	19.6333
1.8009	19.6667
1.8143	19.7
1.8072	19.7333
1.8039	19.7667
1.8047	19.8
1.8103	19.8333
1.804	19.8667
1.8026	19.9
1.8058	19.9333
1.8045	19.9667
1.8056	20
1.774	20.0333
1.8055	20.0667
1.8145	20.1
1.8065	20.1333
1.8116	20.1667
1.8062	20.2
1.803	20.2333
1.8033	20.2667
1.8036	20.3
1.8055	20.3333
1.8057	20.3667
1.8004	20.4
1.8005	20.4333
1.8031	20.4667
1.7809	20.5
1.7925	20.5333
1.8139	20.5667
1.7987	20.6
1.8052	20.6333
1.7823	20.6667
1.7805	20.7
1.8004	20.7333
1.7915	20.7667
1.7927	20.8
1.7863	20.8333
1.7751	20.8667
1.7847	20.9
1.7813	20.9333
1.7512	20.9667
1.7841	21
1.781	21.0333
1.7802	21.0667
1.7626	21.1
1.7499	21.1333
1.7768	21.1667
1.7731	21.2
1.7628	21.2333
1.7625	21.2667
1.7436	21.3
1.7584	21.3333
1.7623	21.3667
1.7464	21.4
1.722	21.4333
1.7677	21.4667
1.7591	21.5
1.753	21.5333
1.7366	21.5667
1.7421	21.6
1.7662	21.6333
1.7477	21.6667
1.7373	21.7
1.7416	21.7333
1.7405	21.7667
1.739	21.8
1.7394	21.8333
1.7068	21.8667
1.7274	21.9
1.74	21.9333
1.7295	21.9667
1.7335	22
1.7283	22.0333
1.7256	22.0667
1.7209	22.1
1.7217	22.1333
1.7229	22.1667
1.7227	22.2
1.7148	22.2333
1.7151	22.2667
1.7136	22.3
1.6959	22.3333
1.6935	22.3667
1.7199	22.4
1.7074	22.4333
1.7092	22.4667
1.6831	22.5
1.675	22.5333
1.7009	22.5667
1.7014	22.6
1.6889	22.6333
1.6847	22.6667
1.6695	22.7
1.6981	22.7333
1.6946	22.7667
1.6638	22.8
1.658	22.8333
1.6827	22.8667
1.6768	22.9
1.6844	22.9333
1.6717	22.9667
1.6656	23
1.6731	23.0333
1.6709	23.0667
1.6636	23.1
1.6656	23.1333
1.6663	23.1667
1.6651	23.2
1.6567	23.2333
1.6455	23.2667
1.6461	23.3
1.6676	23.3333
1.6542	23.3667
1.6593	23.4
1.6372	23.4333
1.6385	23.4667
1.6547	23.5
1.6474	23.5333
1.6359	23.5667
1.6429	23.6
1.6481	23.6333
1.6423	23.6667
1.6309	23.7
1.6272	23.7333
1.6261	23.7667
1.6467	23.8
1.6357	23.8333
1.6335	23.8667
1.6136	23.9
1.6297	23.9333
1.6465	23.9667
1.6254	24
1.6311	24.0333
1.6255	24.0667
1.628	24.1
1.6217	24.1333
1.6242	24.1667
1.6248	24.2
1.589	24.2333
1.6337	24.2667
1.6288	24.3
1.626	24.3333
1.6216	24.3667
1.5964	24.4
1.6138	24.4333
1.6288	24.4667
1.6171	24.5
1.6194	24.5333
1.6218	24.5667
1.6214	24.6
1.6199	24.6333
1.613	24.6667
1.5894	24.7
1.6162	24.7333
1.6193	24.7667
1.6143	24.8
1.6189	24.8333
1.5941	24.8667
1.5915	24.9
1.6129	24.9333
1.6055	24.9667
1.6093	25
1.6057	25.0333
1.5905	25.0667
1.5974	25.1
1.6053	25.1333
1.5809	25.1667
1.5831	25.2
1.6076	25.2333
1.5995	25.2667
1.5965	25.3
1.5702	25.3333
1.5886	25.3667
1.6114	25.4
1.5936	25.4333
1.5953	25.4667
1.5891	25.5
1.5855	25.5333
1.5923	25.5667
1.5893	25.6
1.5802	25.6333
1.5734	25.6667
1.593	25.7
1.5906	25.7333
1.5934	25.7667
1.5909	25.8
1.5929	25.8333
1.592	25.8667
1.5914	25.9
1.5897	25.9333
1.5915	25.9667
1.5916	26
1.5917	26.0333
1.5889	26.0667
1.5892	26.1
1.565	26.1333
1.6093	26.1667
1.5898	26.2
1.5975	26.2333
1.5802	26.2667
1.5659	26.3
1.5901	26.3333
1.5946	26.3667
1.5801	26.4
1.5838	26.4333
1.5866	26.4667
1.5829	26.5
1.582	26.5333
1.5823	26.5667
1.5672	26.6
1.589	26.6333
1.5874	26.6667
1.575	26.7
1.574	26.7333
1.5845	26.7667
1.5957	26.8
1.5758	26.8333
1.5725	26.8667
1.5866	26.9
1.5809	26.9333
1.5806	26.9667
1.583	27
1.5851	27.0333
1.5771	27.0667
1.5554	27.1
1.5997	27.1333
1.5889	27.1667
1.5836	27.2
1.5695	27.2333
1.586	27.2667
1.6068	27.3
1.5927	27.3333
1.5806	27.3667
1.5913	27.4
1.5883	27.4333
1.5957	27.4667
1.5929	27.5
1.5967	27.5333
1.5658	27.5667
1.6061	27.6
1.6057	27.6333
1.6025	27.6667
1.6038	27.7
1.5912	27.7333
1.5976	27.7667
1.6093	27.8
1.5982	27.8333
1.6033	27.8667
1.6026	27.9
1.6025	27.9333
1.6021	27.9667
1.6039	28
1.5972	28.0333
1.5919	28.0667
1.6222	28.1
1.6108	28.1333
1.6223	28.1667
1.6139	28.2
1.6103	28.2333
1.6128	28.2667
1.6219	28.3
1.6146	28.3333
1.6141	28.3667
1.6217	28.4
1.6183	28.4333
1.6152	28.4667
1.6215	28.5
1.5959	28.5333
1.6219	28.5667
1.6242	28.6
1.6208	28.6333
1.6124	28.6667
1.5993	28.7
1.6281	28.7333
1.6297	28.7667
1.6169	28.8
1.619	28.8333
1.6114	28.8667
1.6274	28.9
1.6283	28.9333
1.6203	28.9667
1.6055	29
1.6276	29.0333
1.6476	29.0667
1.6254	29.1
1.6338	29.1333
1.6092	29.1667
1.6078	29.2
1.6314	29.2333
1.6383	29.2667
1.6182	29.3
1.6276	29.3333
1.6229	29.3667
1.6323	29.4
1.6425	29.4333
1.6151	29.4667
1.6167	29.5
1.6486	29.5333
1.6498	29.5667
1.6426	29.6
1.6193	29.6333
1.6167	29.6667
1.646	29.7
1.6463	29.7333
1.639	29.7667
1.6283	29.8
1.6219	29.8333
1.6538	29.8667
1.6487	29.9
1.6417	29.9333
1.614	29.9667
1.6341	30
1.657	30.0333
1.6507	30.0667
1.6446	30.1
1.621	30.1333
1.6302	30.1667
1.6585	30.2
1.6529	30.2333
1.6468	30.2667
1.639	30.3
1.6221	30.3333
1.6521	30.3667
1.665	30.4
1.6132	30.4333
1.6501	30.4667
1.6481	30.5
1.6469	30.5333
1.6584	30.5667
1.6527	30.6
1.6689	30.6333
1.6558	30.6667
1.6581	30.7
1.6577	30.7333
1.6595	30.7667
1.6591	30.8
1.655	30.8333
1.6613	30.8667
1.6428	30.9
1.6587	30.9333
1.6752	30.9667
1.6645	31
1.6697	31.0333
1.6498	31.0667
1.6554	31.1
1.671	31.1333
1.6648	31.1667
1.6568	31.2
1.6623	31.2333
1.6742	31.2667
1.6699	31.3
1.6637	31.3333
1.6494	31.3667
1.6627	31.4
1.6818	31.4333
1.6692	31.4667
1.6701	31.5
1.6439	31.5333
1.6565	31.5667
1.6853	31.6
1.6786	31.6333
1.6654	31.6667
1.6623	31.7
1.66	31.7333
1.6835	31.7667
1.6843	31.8
1.6479	31.8333
1.6658	31.8667
1.6806	31.9
1.6815	31.9333
1.6962	31.9667
1.6806	32
1.6845	32.0333
1.689	32.0667
1.6873	32.1
1.686	32.1333
1.6905	32.1667
1.6953	32.2
1.6895	32.2333
1.6872	32.2667
1.6755	32.3
1.6911	32.3333
1.7048	32.3667
1.6882	32.4
1.694	32.4333
1.6726	32.4667
1.6809	32.5
1.7061	32.5333
1.6931	32.5667
1.6868	32.6
1.6932	32.6333
1.69	32.6667
1.6913	32.7
1.6905	32.7333
1.6933	32.7667
1.6704	32.8
1.7042	32.8333
1.6993	32.8667
1.7084	32.9
1.6978	32.9333
1.697	32.9667
1.7024	33
1.7125	33.0333
1.6997	33.0667
1.6972	33.1
1.7094	33.1333
1.7069	33.1667
1.6992	33.2
1.6975	33.2333
1.6854	33.2667
1.7153	33.3
1.7013	33.3333
1.7052	33.3667
1.6915	33.4
1.686	33.4333
1.7091	33.4667
1.704	33.5
1.6905	33.5333
1.6978	33.5667
1.7028	33.6
1.6967	33.6333
1.6919	33.6667
1.7036	33.7
1.6715	33.7333
1.6918	33.7667
1.7064	33.8
1.7063	33.8333
1.7063	33.8667
1.6814	33.9
1.681	33.9333
1.7073	33.9667
1.6995	34
1.6967	34.0333
1.6916	34.0667
1.6754	34.1
1.6954	34.1333
1.6941	34.1667
1.6692	34.2
1.6763	34.2333
1.6997	34.2667
1.6901	34.3
1.6815	34.3333
1.6748	34.3667
1.6933	34.4
1.6984	34.4333
1.6787	34.4667
1.6826	34.5
1.6893	34.5333
1.6872	34.5667
1.6772	34.6
1.6768	34.6333
1.6794	34.6667
1.6585	34.7
1.6942	34.7333
1.6856	34.7667
1.6894	34.8
1.6727	34.8333
1.6621	34.8667
1.6794	34.9
1.6848	34.9333
1.6742	34.9667
1.6796	35
1.6725	35.0333
1.6753	35.0667
1.6732	35.1
1.6615	35.1333
1.655	35.1667
1.6884	35.2
1.6741	35.2333
1.6703	35.2667
1.6489	35.3
1.6508	35.3333
1.6827	35.3667
1.6843	35.4
1.6632	35.4333
1.6565	35.4667
1.6526	35.5
1.6759	35.5333
1.6822	35.5667
1.653	35.6
1.6335	35.6333
1.6876	35.6667
1.6709	35.7
1.6796	35.7333
1.6692	35.7667
1.6549	35.8
1.674	35.8333
1.6687	35.8667
1.6685	35.9
1.6706	35.9333
1.6759	35.9667
1.6743	36
1.6652	36.0333
1.6649	36.0667
1.6477	36.1
1.6797	36.1333
1.6684	36.1667
1.6691	36.2
1.6494	36.2333
1.6502	36.2667
1.6802	36.3
1.6695	36.3333
1.6653	36.3667
1.6633	36.4
1.6585	36.4333
1.6706	36.4667
1.6684	36.5
1.6673	36.5333
1.6347	36.5667
1.6792	36.6
1.6758	36.6333
1.6691	36.6667
1.6746	36.7
1.6516	36.7333
1.6634	36.7667
1.6682	36.8
1.6603	36.8333
1.6588	36.8667
1.6666	36.9
1.6679	36.9333
1.6612	36.9667
1.6549	37
1.6537	37.0333
1.6477	37.0667
1.677	37.1
1.6598	37.1333
1.6718	37.1667
1.6679	37.2
1.6825	37.2333
1.6763	37.2667
1.6626	37.3
1.6733	37.3333
1.6728	37.3667
1.6699	37.4
1.6635	37.4333
1.6702	37.4667
1.6668	37.5
1.6591	37.5333
1.6729	37.5667
1.6757	37.6
1.6833	37.6333
1.672	37.6667
1.6722	37.7
1.6798	37.7333
1.6802	37.7667
1.6731	37.8
1.6784	37.8333
1.6852	37.8667
1.6799	37.9
1.6729	37.9333
1.6609	37.9667
1.6802	38
1.692	38.0333
1.6792	38.0667
1.6808	38.1
1.6651	38.1333
1.6755	38.1667
1.6934	38.2
1.6791	38.2333
1.6805	38.2667
1.6857	38.3
1.6854	38.3333
1.6817	38.3667
1.6786	38.4
1.6728	38.4333
1.6769	38.4667
1.6918	38.5
1.6865	38.5333
1.685	38.5667
1.6777	38.6
1.6925	38.6333
1.7016	38.6667
1.6846	38.7
1.6928	38.7333
1.6929	38.7667
1.6923	38.8
1.6946	38.8333
1.6968	38.8667
1.672	38.9
1.7039	38.9333
1.7089	38.9667
1.6997	39
1.7022	39.0333
1.7009	39.0667
1.7223	39.1
1.7054	39.1333
1.7035	39.1667
1.7151	39.2
1.7118	39.2333
1.7081	39.2667
1.7074	39.3
1.7205	39.3333
1.6896	39.3667
1.7117	39.4
1.7218	39.4333
1.7261	39.4667
1.7243	39.5
1.6972	39.5333
1.7001	39.5667
1.726	39.6
1.7194	39.6333
1.7097	39.6667
1.7141	39.7
1.7062	39.7333
1.7158	39.7667
1.7133	39.8
1.6817	39.8333
1.7202	39.8667
1.7231	39.9
1.7155	39.9333
1.7009	39.9667
1.691	40
1.7209	40.0333
1.734	40.0667
1.7139	40.1
1.7081	40.1333
1.6956	40.1667
1.7117	40.2
1.7353	40.2333
1.7211	40.2667
1.6816	40.3
1.7121	40.3333
1.7206	40.3667
1.7281	40.4
1.7324	40.4333
1.7054	40.4667
1.7014	40.5
1.7251	40.5333
1.7265	40.5667
1.7105	40.6
1.7146	40.6333
1.7103	40.6667
1.7157	40.7
1.7182	40.7333
1.6875	40.7667
1.7097	40.8
1.7304	40.8333
1.7176	40.8667
1.7076	40.9
1.6892	40.9333
1.7165	40.9667
1.7368	41
1.7202	41.0333
1.7063	41.0667
1.6946	41.1
1.701	41.1333
1.7304	41.1667
1.7368	41.2
1.691	41.2333
1.6968	41.2667
1.7156	41.3
1.7336	41.3333
1.7522	41.3667
1.7211	41.4
1.7153	41.4333
1.7215	41.4667
1.7296	41.5
1.75	41.5333
1.7294	41.5667
1.7191	41.6
1.7265	41.6333
1.7409	41.6667
1.6974	41.7
1.7307	41.7333
1.7342	41.7667
1.7277	41.8
1.7147	41.8333
1.705	41.8667
1.7348	41.9
1.7404	41.9333
1.7203	41.9667
1.719	42
1.7098	42.0333
1.7298	42.0667
1.7415	42.1
1.7194	42.1333
1.6965	42.1667
1.73	42.2
1.7268	42.2333
1.7318	42.2667
1.7261	42.3
1.7148	42.3333
1.7246	42.3667
1.7276	42.4
1.7184	42.4333
1.7167	42.4667
1.7257	42.5
1.7265	42.5333
1.716	42.5667
1.7111	42.6
1.702	42.6333
1.7393	42.6667
1.7141	42.7
1.7198	42.7333
1.7008	42.7667
1.6946	42.8
1.7215	42.8333
1.7235	42.8667
1.7047	42.9
1.7097	42.9333
1.7064	42.9667
1.7108	43
1.7212	43.0333
1.6981	43.0667
1.6942	43.1
1.7324	43.1333
1.7169	43.1667
1.71	43.2
1.6845	43.2333
1.6954	43.2667
1.725	43.3
1.7288	43.3333
1.7117	43.3667
1.7002	43.4
1.6943	43.4333
1.7125	43.4667
1.7332	43.5
1.6864	43.5333
1.6917	43.5667
1.7357	43.6
1.7074	43.6333
1.7176	43.6667
1.7146	43.7
1.7349	43.7333
1.7226	43.7667
1.7099	43.8
1.7199	43.8333
1.7204	43.8667
1.7247	43.9
1.7203	43.9333
1.7144	43.9667
1.7127	44
1.7064	44.0333
1.7329	44.0667
1.712	44.1
1.7207	44.1333
1.707	44.1667
1.7219	44.2
1.7289	44.2333
1.7167	44.2667
1.7229	44.3
1.7168	44.3333
1.7191	44.3667
1.7171	44.4
1.7186	44.4333
1.7021	44.4667
1.7036	44.5
1.73	44.5333
1.7189	44.5667
1.7258	44.6
1.7236	44.6333
1.738	44.6667
1.7286	44.7
1.7207	44.7333
1.7297	44.7667
1.7303	44.8
1.7242	44.8333
1.7242	44.8667
1.732	44.9
1.7053	44.9333
1.7208	44.9667
1.7434	45
1.736	45.0333
1.7381	45.0667
1.7123	45.1
1.7082	45.1333
1.738	45.1667
1.7378	45.2
1.7316	45.2333
1.731	45.2667
1.7149	45.3
1.7316	45.3333
1.7375	45.3667
1.705	45.4
1.7221	45.4333
1.7495	45.4667
1.7318	45.5
1.7243	45.5333
1.7123	45.5667
1.7359	45.6
1.7513	45.6333
1.7315	45.6667
1.726	45.7
1.735	45.7333
1.7354	45.7667
1.7402	45.8
1.7309	45.8333
1.7023	45.8667
1.7388	45.9
1.7452	45.9333
1.7318	45.9667
1.7351	46
1.712	46.0333
1.7202	46.0667
1.7334	46.1
1.725	46.1333
1.7222	46.1667
1.7281	46.2
1.7249	46.2333
1.7226	46.2667
1.7209	46.3
1.6932	46.3333
1.7392	46.3667
1.7294	46.4
1.7284	46.4333
1.7099	46.4667
1.6899	46.5
1.7104	46.5333
1.7325	46.5667
1.7208	46.6
1.7106	46.6333
1.6959	46.6667
1.7063	46.7
1.7387	46.7333
1.7208	46.7667
1.6764	46.8
1.7133	46.8333
1.7097	46.8667
1.7388	46.9
1.7394	46.9333
1.7124	46.9667
1.7089	47
1.7169	47.0333
1.7265	47.0667
1.7434	47.1
1.7216	47.1333
1.7118	47.1667
1.7283	47.2
1.7258	47.2333
1.6985	47.2667
1.7412	47.3
1.729	47.3333
1.7343	47.3667
1.7152	47.4
1.6976	47.4333
1.7239	47.4667
1.7358	47.5
1.7235	47.5333
1.7296	47.5667
1.7083	47.6
1.7092	47.6333
1.7345	47.6667
1.7187	47.7
1.7092	47.7333
1.731	47.7667
1.7106	47.8
1.7388	47.8333
1.728	47.8667
1.7378	47.9
1.736	47.9333
1.7369	47.9667
1.7354	48
1.7337	48.0333
1.7381	48.0667
1.7381	48.1
1.7344	48.1333
1.7193	48.1667
1.7246	48.2
1.7583	48.2333
1.7392	48.2667
1.7466	48.3
1.745	48.3333
1.7411	48.3667
1.7415	48.4
1.741	48.4333
1.7498	48.4667
1.7489	48.5
1.7454	48.5333
1.7468	48.5667
1.7557	48.6
1.7352	48.6333
1.7357	48.6667
1.7644	48.7
1.7596	48.7333
1.7604	48.7667
1.7376	48.8
1.7285	48.8333
1.759	48.8667
1.7658	48.9
1.7574	48.9333
1.7557	48.9667
1.7389	49
1.7604	49.0333
1.7721	49.0667
1.7275	49.1
1.7617	49.1333
1.7772	49.1667
1.767	49.2
1.758	49.2333
1.736	49.2667
1.7517	49.3
1.7801	49.3333
1.7716	49.3667
1.7609	49.4
1.7534	49.4333
1.7489	49.4667
1.7763	49.5
1.7775	49.5333
1.7452	49.5667
1.7449	49.6
1.7785	49.6333
1.7686	49.6667
1.784	49.7
1.7754	49.7333
1.7773	49.7667
1.7679	49.8
1.7704	49.8333
1.7786	49.8667
1.7752	49.9
1.769	49.9333
1.7724	49.9667
1.7824	50
1.7427	50.0333
1.7766	50.0667
1.7849	50.1
1.7835	50.1333
1.7819	50.1667
1.7547	50.2
1.7484	50.2333
1.7759	50.2667
1.7819	50.3
1.7726	50.3333
1.7716	50.3667
1.7471	50.4
1.7642	50.4333
1.787	50.4667
1.7377	50.5
1.775	50.5333
1.7714	50.5667
1.756	50.6
1.7581	50.6333
1.7495	50.6667
1.7774	50.7
1.7865	50.7333
1.7635	50.7667
1.7573	50.8
1.7564	50.8333
1.7692	50.8667
1.7846	50.9
1.7662	50.9333
1.725	50.9667
1.7653	51
1.7802	51.0333
1.77	51.0667
1.7741	51.1
1.7458	51.1333
1.7375	51.1667
1.7624	51.2
1.7633	51.2333
1.7569	51.2667
1.7588	51.3
1.7379	51.3333
1.7529	51.3667
1.7673	51.4
1.7259	51.4333
1.7529	51.4667
1.7632	51.5
1.756	51.5333
1.7494	51.5667
1.7408	51.6
1.7604	51.6333
1.7682	51.6667
1.75	51.7
1.7528	51.7333
1.7447	51.7667
1.7508	51.8
1.7589	51.8333
1.7517	51.8667
1.7129	51.9
1.7687	51.9333
1.7657	51.9667
1.7503	52
1.7484	52.0333
1.7572	52.0667
1.7778	52.1
1.7557	52.1333
1.7492	52.1667
1.7592	52.2
1.7562	52.2333
1.7654	52.2667
1.7623	52.3
1.7534	52.3333
1.736	52.3667
1.779	52.4
1.7629	52.4333
1.7667	52.4667
1.7653	52.5
1.7708	52.5333
1.7655	52.5667
1.7615	52.6
1.7663	52.6333
1.7635	52.6667
1.7624	52.7
1.7581	52.7333
1.7639	52.7667
1.765	52.8
1.7218	52.8333
1.7675	52.8667
1.7712	52.9
1.7646	52.9333
1.7502	52.9667
1.7275	53
1.7491	53.0333
1.7708	53.0667
1.757	53.1
1.753	53.1333
1.7346	53.1667
1.7361	53.2
1.7691	53.2333
1.7509	53.2667
1.7284	53.3
1.7663	53.3333
1.754	53.3667
1.7519	53.4
1.7346	53.4333
1.7465	53.4667
1.7691	53.5
1.75	53.5333
1.7477	53.5667
1.7479	53.6
1.7452	53.6333
1.7477	53.6667
1.7473	53.7
1.7338	53.7333
1.7265	53.7667
1.7639	53.8
1.7466	53.8333
1.7569	53.8667
1.7428	53.9
1.7417	53.9333
1.7441	53.9667
1.7423	54
1.7375	54.0333
1.7393	54.0667
1.7426	54.1
1.7399	54.1333
1.7343	54.1667
1.7132	54.2
1.7447	54.2333
1.745	54.2667
1.7328	54.3
1.7366	54.3333
1.7114	54.3667
1.7255	54.4
1.73	54.4333
1.7223	54.4667
1.7225	54.5
1.7244	54.5333
1.7247	54.5667
1.7206	54.6
1.7169	54.6333
1.6903	54.6667
1.7273	54.7
1.7222	54.7333
1.7126	54.7667
1.6993	54.8
1.6836	54.8333
1.7173	54.8667
1.73	54.9
1.709	54.9333
1.6947	54.9667
1.682	55
1.6955	55.0333
1.7247	55.0667
1.7181	55.1
1.6615	55.1333
1.6919	55.1667
1.6914	55.2
1.7096	55.2333
1.7259	55.2667
1.6941	55.3
1.6831	55.3333
1.6921	55.3667
1.7011	55.4
1.7018	55.4333
1.6993	55.4667
1.681	55.5
1.6848	55.5333
1.7011	55.5667
1.6534	55.6
1.6817	55.6333
1.7029	55.6667
1.6896	55.7
1.6834	55.7333
1.6582	55.7667
1.6618	55.8
1.693	55.8333
1.6836	55.8667
1.6782	55.9
1.6648	55.9333
1.6507	55.9667
1.6786	56
1.6859	56.0333
1.6364	56.0667
1.6771	56.1
1.6472	56.1333
1.6676	56.1667
1.6748	56.2
1.6733	56.2333
1.6782	56.2667
1.6693	56.3
1.6736	56.3333
1.6701	56.3667
1.6715	56.4
1.6662	56.4333
1.6655	56.4667
1.6613	56.5
1.6423	56.5333
1.6752	56.5667
1.6681	56.6
1.6688	56.6333
1.669	56.6667
1.667	56.7
1.6665	56.7333
1.6657	56.7667
1.669	56.8
1.6689	56.8333
1.6659	56.8667
1.6655	56.9
1.6683	56.9333
1.6651	56.9667
1.6363	57
1.675	57.0333
1.6749	57.0667
1.6713	57.1
1.6513	57.1333
1.6334	57.1667
1.656	57.2
1.6795	57.2333
1.6684	57.2667
1.654	57.3
1.6461	57.3333
1.6469	57.3667
1.6771	57.4
1.6755	57.4333
1.634	57.4667
1.6713	57.5
1.67	57.5333
1.6646	57.5667
1.6452	57.6
1.6369	57.6333
1.6685	57.6667
1.6773	57.7
1.6565	57.7333
1.6453	57.7667
1.6502	57.8
1.6657	57.8333
1.6835	57.8667
1.6564	57.9
1.6275	57.9333
1.6668	57.9667
1.6665	58
1.6846	58.0333
1.6705	58.0667
1.6462	58.1
1.6522	58.1333
1.6745	58.1667
1.6604	58.2
1.6627	58.2333
1.656	58.2667
1.6564	58.3
1.6672	58.3333
1.6573	58.3667
1.6333	58.4
1.6737	58.4333
1.6691	58.4667
1.6611	58.5
1.6437	58.5333
1.6357	58.5667
1.668	58.6
1.6724	58.6333
1.6569	58.6667
1.6516	58.7
1.6371	58.7333
1.6618	58.7667
1.6778	58.8
1.6538	58.8333
1.6264	58.8667
1.6585	58.9
1.6707	58.9333
1.6791	58.9667
1.6607	59
1.6377	59.0333
1.6476	59.0667
1.6747	59.1
1.674	59.1333
1.671	59.1667
1.658	59.2
1.6444	59.2333
1.6673	59.2667
1.6833	59.3
1.638	59.3333
1.6565	59.3667
1.6565	59.4
1.6594	59.4333
1.6924	59.4667
1.675	59.5
1.6607	59.5333
1.6665	59.5667
1.6612	59.6
1.6817	59.6333
1.6808	59.6667
1.6641	59.7
1.6697	59.7333
1.6689	59.7667
1.6604	59.8
1.6497	59.8333
1.687	59.8667
1.6742	59.9
1.6638	59.9333
1.6596	59.9667
1.6754	60
1.6831	60.0333
1.6638	60.0667
1.6733	60.1
1.6764	60.1333
1.6731	60.1667
1.6705	60.2
1.6729	60.2333
1.6809	60.2667
1.6366	60.3
1.686	60.3333
1.6803	60.3667
1.6815	60.4
1.6709	60.4333
1.6464	60.4667
1.653	60.5
1.6815	60.5333
1.6727	60.5667
1.6707	60.6
1.661	60.6333
1.6521	60.6667
1.6831	60.7
1.674	60.7333
1.6489	60.7667
1.6808	60.8
1.6627	60.8333
1.6845	60.8667
1.6788	60.9
1.6777	60.9333
1.6894	60.9667
1.6857	61
1.6911	61.0333
1.6892	61.0667
1.6884	61.1
1.6897	61.1333
1.6936	61.1667
1.6875	61.2
1.6696	61.2333
1.7078	61.2667
1.6961	61.3
1.6942	61.3333
1.6869	61.3667
1.697	61.4
1.7192	61.4333
1.6997	61.4667
1.696	61.5
1.7009	61.5333
1.698	61.5667
1.7074	61.6
1.7036	61.6333
1.7033	61.6667
1.6798	61.7
1.7209	61.7333
1.7139	61.7667
1.7146	61.8
1.7039	61.8333
1.6918	61.8667
1.7166	61.9
1.7209	61.9333
1.7127	61.9667
1.7179	62
1.7183	62.0333
1.7168	62.0667
1.7164	62.1
1.711	62.1333
1.7073	62.1667
1.7313	62.2
1.7217	62.2333
1.7168	62.2667
1.7021	62.3
1.7181	62.3333
1.7384	62.3667
1.7179	62.4
1.7204	62.4333
1.7243	62.4667
1.7228	62.5
1.7237	62.5333
1.7227	62.5667
1.7246	62.6
1.7036	62.6333
1.7335	62.6667
1.7288	62.7
1.7335	62.7333
1.7235	62.7667
1.714	62.8
1.7288	62.8333
1.7294	62.8667
1.7216	62.9
1.7186	62.9333
1.7319	62.9667
1.7255	63
1.7194	63.0333
1.7258	63.0667
1.695	63.1
1.73	63.1333
1.7208	63.1667
1.7263	63.2
1.7252	63.2333
1.7326	63.2667
1.7291	63.3
1.7208	63.3333
1.7276	63.3667
1.7264	63.4
1.7275	63.4333
1.7163	63.4667
1.7237	63.5
1.7224	63.5333
1.701	63.5667
1.7326	63.6
1.7254	63.6333
1.7395	63.6667
1.722	63.7
1.7113	63.7333
1.7259	63.7667
1.7272	63.8
1.7189	63.8333
1.7168	63.8667
1.7281	63.9
1.7252	63.9333
1.7225	63.9667
1.6938	64
1.736	64.0333
1.7337	64.0667
1.7205	64.1
1.7241	64.1333
1.7059	64.1667
1.7159	64.2
1.7306	64.2333
1.7217	64.2667
1.714	64.3
1.7214	64.3333
1.7194	64.3667
1.7165	64.4
1.7167	64.4333
1.697	64.4667
1.7292	64.5
1.7227	64.5333
1.7213	64.5667
1.7138	64.6
1.6942	64.6333
1.7188	64.6667
1.7243	64.7
1.7198	64.7333
1.7217	64.7667
1.7073	64.8
1.7178	64.8333
1.7192	64.8667
1.7156	64.9
1.6885	64.9333
1.7214	64.9667
1.7245	65
1.7136	65.0333
1.7205	65.0667
1.7226	65.1
1.7192	65.1333
1.7105	65.1667
1.7153	65.2
1.7235	65.2333
1.7196	65.2667
1.7099	65.3
1.7183	65.3333
1.7213	65.3667
1.6784	65.4
1.7245	65.4333
1.7282	65.4667
1.7269	65.5
1.7204	65.5333
1.6921	65.5667
1.6993	65.6
1.728	65.6333
1.7165	65.6667
1.7169	65.7
1.7027	65.7333
1.6955	65.7667
1.7234	65.8
1.714	65.8333
1.6823	65.8667
1.7224	65.9
1.7013	65.9333
1.7203	65.9667
1.7143	66
1.7226	66.0333
1.7179	66.0667
1.7084	66.1
1.7165	66.1333
1.715	66.1667
1.7182	66.2
1.717	66.2333
1.7151	66.2667
1.713	66.3
1.6899	66.3333
1.7277	66.3667
1.7169	66.4
1.7224	66.4333
1.7063	66.4667
1.6911	66.5
1.7167	66.5333
1.7214	66.5667
1.7044	66.6
[truncated: 7,002 more rows]
