# Supplementary material for: Auditory feedback effect on temporal patterns during self-pacing treadmill walking
Source: PLoS One. 2025 Nov 4;20(11):e0335971. doi: 10.1371/journal.pone.0335971 (PMC12585087; doi:10.1371/journal.pone.0335971)
Supplement: S2 File — This file archive contains gait events from the two test conditions (no sound and with sound) for all included participants, as well as the validation data for the accelerometer-based gait event detection algorithm. All data files are in CSV format. A readme file is included with the details of the file format and contents. (ZIP) [file pone.0335971.s003.zip › TreadmillSoundsData/TestConditions/WithSound/BeltSpeed/Subject6_WithSoundBeltspeed.csv]

BeltSpeed	Time
0.8463	0
0.8459	0.0333
0.8452	0.0667
0.8366	0.1
0.8414	0.1333
0.8444	0.1667
0.8413	0.2
0.8429	0.2333
0.8398	0.2667
0.8423	0.3
0.8413	0.3333
0.8396	0.3667
0.8363	0.4
0.8392	0.4333
0.8384	0.4667
0.8384	0.5
0.8323	0.5333
0.8327	0.5667
0.827	0.6
0.8284	0.6333
0.8362	0.6667
0.8259	0.7
0.8232	0.7333
0.8261	0.7667
0.834	0.8
0.8331	0.8333
0.8183	0.8667
0.8203	0.9
0.8281	0.9333
0.8239	0.9667
0.8148	1
0.8127	1.0333
0.8224	1.0667
0.8187	1.1
0.8058	1.1333
0.8038	1.1667
0.8131	1.2
0.813	1.2333
0.798	1.2667
0.7895	1.3
0.8068	1.3333
0.8055	1.3667
0.7886	1.4
0.7925	1.4333
0.8072	1.4667
0.7957	1.5
0.7925	1.5333
0.7842	1.5667
0.8001	1.6
0.798	1.6333
0.7844	1.6667
0.7859	1.7
0.7967	1.7333
0.7924	1.7667
0.7792	1.8
0.7792	1.8333
0.7929	1.8667
0.7892	1.9
0.7639	1.9333
0.7752	1.9667
0.7985	2
0.7821	2.0333
0.7782	2.0667
0.7731	2.1
0.7847	2.1333
0.8039	2.1667
0.7816	2.2
0.7779	2.2333
0.7874	2.2667
0.783	2.3
0.79	2.3333
0.785	2.3667
0.7844	2.4
0.7871	2.4333
0.7856	2.4667
0.7839	2.5
0.7863	2.5333
0.7734	2.5667
0.7879	2.6
0.7923	2.6333
0.7842	2.6667
0.7898	2.7
0.7881	2.7333
0.7879	2.7667
0.7931	2.8
0.7913	2.8333
0.7954	2.8667
0.7943	2.9
0.7958	2.9333
0.7978	2.9667
0.8007	3
0.7962	3.0333
0.7965	3.0667
0.7981	3.1
0.8056	3.1333
0.795	3.1667
0.7935	3.2
0.8058	3.2333
0.8069	3.2667
0.8044	3.3
0.7945	3.3333
0.7996	3.3667
0.8147	3.4
0.8078	3.4333
0.7977	3.4667
0.8076	3.5
0.8123	3.5333
0.8051	3.5667
0.8055	3.6
0.8105	3.6333
0.8157	3.6667
0.8078	3.7
0.805	3.7333
0.814	3.7667
0.8175	3.8
0.8044	3.8333
0.8046	3.8667
0.8196	3.9
0.8259	3.9333
0.8154	3.9667
0.8095	4
0.8216	4.0333
0.8343	4.0667
0.8174	4.1
0.8172	4.1333
0.8227	4.1667
0.8277	4.2
0.8206	4.2333
0.8164	4.2667
0.8233	4.3
0.8301	4.3333
0.8222	4.3667
0.8209	4.4
0.81	4.4333
0.8338	4.4667
0.8285	4.5
0.8156	4.5333
0.819	4.5667
0.8164	4.6
0.8217	4.6333
0.8285	4.6667
0.8216	4.7
0.8221	4.7333
0.8277	4.7667
0.8332	4.8
0.8247	4.8333
0.8214	4.8667
0.83	4.9
0.8357	4.9333
0.8258	4.9667
0.8198	5
0.8317	5.0333
0.8382	5.0667
0.8194	5.1
0.8191	5.1333
0.8315	5.1667
0.8352	5.2
0.8258	5.2333
0.812	5.2667
0.824	5.3
0.8435	5.3333
0.828	5.3667
0.8151	5.4
0.8198	5.4333
0.8344	5.4667
0.8236	5.5
0.8155	5.5333
0.8236	5.5667
0.8226	5.6
0.8168	5.6333
0.8126	5.6667
0.8222	5.7
0.8259	5.7333
0.8057	5.7667
0.8102	5.8
0.824	5.8333
0.825	5.8667
0.8143	5.9
0.8023	5.9333
0.8068	5.9667
0.8317	6
0.8192	6.0333
0.8038	6.0667
0.8163	6.1
0.8219	6.1333
0.8131	6.1667
0.8121	6.2
0.819	6.2333
0.8218	6.2667
0.8177	6.3
0.8069	6.3333
0.8134	6.3667
0.8282	6.4
0.8081	6.4333
0.8005	6.4667
0.8177	6.5
0.8194	6.5333
0.8156	6.5667
0.8024	6.6
0.8029	6.6333
0.8267	6.6667
0.8203	6.7
0.8112	6.7333
0.8192	6.7667
0.819	6.8
0.8167	6.8333
0.8138	6.8667
0.818	6.9
0.823	6.9333
0.8175	6.9667
0.8138	7
0.8252	7.0333
0.8061	7.0667
0.8282	7.1
0.8211	7.1333
0.8223	7.1667
0.8273	7.2
0.8334	7.2333
0.8354	7.2667
0.831	7.3
0.8328	7.3333
0.8332	7.3667
0.8456	7.4
0.8381	7.4333
0.8335	7.4667
0.8404	7.5
0.8441	7.5333
0.8371	7.5667
0.8323	7.6
0.8436	7.6333
0.8452	7.6667
0.8338	7.7
0.8234	7.7333
0.8527	7.7667
0.8478	7.8
0.833	7.8333
0.8389	7.8667
0.8494	7.9
0.8556	7.9333
0.8435	7.9667
0.8349	8
0.849	8.0333
0.8559	8.0667
0.8426	8.1
0.8429	8.1333
0.8518	8.1667
0.8506	8.2
0.8423	8.2333
0.8421	8.2667
0.8569	8.3
0.8409	8.3333
0.8407	8.3667
0.852	8.4
0.8537	8.4333
0.8642	8.4667
0.8547	8.5
0.8466	8.5333
0.861	8.5667
0.8628	8.6
0.8545	8.6333
0.8565	8.6667
0.867	8.7
0.8624	8.7333
0.8521	8.7667
0.8594	8.8
0.8669	8.8333
0.861	8.8667
0.8529	8.9
0.8578	8.9333
0.8699	8.9667
0.8508	9
0.8453	9.0333
0.864	9.0667
0.8631	9.1
0.8603	9.1333
0.8495	9.1667
0.8532	9.2
0.875	9.2333
0.8611	9.2667
0.8608	9.3
0.8552	9.3333
0.8526	9.3667
0.8605	9.4
0.8587	9.4333
0.8552	9.4667
0.8509	9.5
0.8601	9.5333
0.8607	9.5667
0.8512	9.6
0.8544	9.6333
0.8496	9.6667
0.8635	9.7
0.8555	9.7333
0.8467	9.7667
0.8521	9.8
0.8505	9.8333
0.8564	9.8667
0.85	9.9
0.8536	9.9333
0.8517	9.9667
0.8559	10
0.8553	10.0333
0.8518	10.0667
0.8525	10.1
0.8541	10.1333
0.8534	10.1667
0.8489	10.2
0.8464	10.2333
0.8511	10.2667
0.8546	10.3
0.834	10.3333
0.8432	10.3667
0.8518	10.4
0.8403	10.4333
0.8365	10.4667
0.832	10.5
0.845	10.5333
0.8531	10.5667
0.8397	10.6
0.8332	10.6333
0.8485	10.6667
0.8438	10.7
0.8353	10.7333
0.839	10.7667
0.847	10.8
0.843	10.8333
0.8309	10.8667
0.8349	10.9
0.8493	10.9333
0.8261	10.9667
0.833	11
0.8392	11.0333
0.8405	11.0667
0.839	11.1
0.8278	11.1333
0.8224	11.1667
0.8437	11.2
0.8383	11.2333
0.8276	11.2667
0.8334	11.3
0.8387	11.3333
0.8342	11.3667
0.8226	11.4
0.8261	11.4333
0.8291	11.4667
0.8348	11.5
0.8296	11.5333
0.8209	11.5667
0.8106	11.6
0.8296	11.6333
0.8244	11.6667
0.8172	11.7
0.8117	11.7333
0.8279	11.7667
0.8233	11.8
0.8173	11.8333
0.821	11.8667
0.8203	11.9
0.8168	11.9333
0.8138	11.9667
0.8175	12
0.8196	12.0333
0.8163	12.0667
0.8061	12.1
0.811	12.1333
0.8165	12.1667
0.8137	12.2
0.8095	12.2333
0.7914	12.2667
0.8082	12.3
0.8149	12.3333
0.7977	12.3667
0.7987	12.4
0.8097	12.4333
0.8106	12.4667
0.7985	12.5
0.7997	12.5333
0.8093	12.5667
0.8054	12.6
0.792	12.6333
0.7986	12.6667
0.8069	12.7
0.8057	12.7333
0.7911	12.7667
0.7881	12.8
0.8049	12.8333
0.8097	12.8667
0.7792	12.9
0.7929	12.9333
0.8037	12.9667
0.7912	13
0.7856	13.0333
0.7934	13.0667
0.8059	13.1
0.7983	13.1333
0.7853	13.1667
0.7903	13.2
0.8037	13.2333
0.8018	13.2667
0.7901	13.3
0.7834	13.3333
0.8037	13.3667
0.8029	13.4
0.7904	13.4333
0.7927	13.4667
0.8017	13.5
0.7965	13.5333
0.7814	13.5667
0.7959	13.6
0.8029	13.6333
0.7914	13.6667
0.7804	13.7
0.7839	13.7333
0.8059	13.7667
0.8044	13.8
0.782	13.8333
0.7862	13.8667
0.7957	13.9
0.7877	13.9333
0.7836	13.9667
0.7893	14
0.7904	14.0333
0.7846	14.0667
0.7819	14.1
0.7867	14.1333
0.7855	14.1667
0.7815	14.2
0.7729	14.2333
0.7694	14.2667
0.7895	14.3
0.7806	14.3333
0.773	14.3667
0.7821	14.4
0.7818	14.4333
0.7762	14.4667
0.7691	14.5
0.775	14.5333
0.7877	14.5667
0.7752	14.6
0.768	14.6333
0.7771	14.6667
0.7782	14.7
0.7697	14.7333
0.7635	14.7667
0.7708	14.8
0.7744	14.8333
0.7677	14.8667
0.7573	14.9
0.7583	14.9333
0.7725	14.9667
0.7658	15
0.7599	15.0333
0.7596	15.0667
0.7558	15.1
0.7648	15.1333
0.7563	15.1667
0.7577	15.2
0.7556	15.2333
0.7581	15.2667
0.7587	15.3
0.7559	15.3333
0.7491	15.3667
0.7522	15.4
0.7532	15.4333
0.752	15.4667
0.7391	15.5
0.7419	15.5333
0.7474	15.5667
0.7431	15.6
0.728	15.6333
0.7339	15.6667
0.7427	15.7
0.7365	15.7333
0.7212	15.7667
0.7276	15.8
0.7416	15.8333
0.7363	15.8667
0.7268	15.9
0.719	15.9333
0.7358	15.9667
0.7382	16
0.724	16.0333
0.7197	16.0667
0.7294	16.1
0.727	16.1333
0.7224	16.1667
0.7153	16.2
0.7239	16.2333
0.7229	16.2667
0.7123	16.3
0.7033	16.3333
0.7223	16.3667
0.7177	16.4
0.7094	16.4333
0.702	16.4667
0.7138	16.5
0.7286	16.5333
0.7101	16.5667
0.7004	16.6
0.7132	16.6333
0.7227	16.6667
0.7055	16.7
0.7029	16.7333
0.7096	16.7667
0.7065	16.8
0.6981	16.8333
0.6988	16.8667
0.7058	16.9
0.7024	16.9333
0.6902	16.9667
0.687	17
0.7001	17.0333
0.703	17.0667
0.6888	17.1
0.6902	17.1333
0.6944	17.1667
0.6952	17.2
0.6857	17.2333
0.6913	17.2667
0.6921	17.3
0.6908	17.3333
0.688	17.3667
0.6789	17.4
0.6873	17.4333
0.6914	17.4667
0.6876	17.5
0.6792	17.5333
0.6741	17.5667
0.6822	17.6
0.6875	17.6333
0.6678	17.6667
0.6676	17.7
0.6809	17.7333
0.676	17.7667
0.665	17.8
0.6649	17.8333
0.6776	17.8667
0.673	17.9
0.6594	17.9333
0.6677	17.9667
0.6665	18
0.6645	18.0333
0.6538	18.0667
0.6582	18.1
0.6626	18.1333
0.6553	18.1667
0.6464	18.2
0.6536	18.2333
0.6556	18.2667
0.6539	18.3
0.6325	18.3333
0.6425	18.3667
0.6585	18.4
0.6481	18.4333
0.6382	18.4667
0.6445	18.5
0.6514	18.5333
0.6447	18.5667
0.6358	18.6
0.6372	18.6333
0.6477	18.6667
0.6487	18.7
0.6331	18.7333
0.6317	18.7667
0.6482	18.8
0.6353	18.8333
0.6321	18.8667
0.6354	18.9
0.6345	18.9333
0.6286	18.9667
0.6209	19
0.6279	19.0333
0.6366	19.0667
0.6275	19.1
0.6278	19.1333
0.6329	19.1667
0.6334	19.2
0.6266	19.2333
0.6258	19.2667
0.6294	19.3
0.6344	19.3333
0.6244	19.3667
0.6195	19.4
0.6268	19.4333
0.6301	19.4667
0.6222	19.5
0.6139	19.5333
0.6246	19.5667
0.6284	19.6
0.6233	19.6333
0.61	19.6667
0.6256	19.7
0.62	19.7333
0.6184	19.7667
0.6167	19.8
0.6228	19.8333
0.624	19.8667
0.6149	19.9
0.6225	19.9333
0.6245	19.9667
0.6246	20
0.6166	20.0333
0.6183	20.0667
0.6287	20.1
0.6241	20.1333
0.6197	20.1667
0.6199	20.2
0.6315	20.2333
0.6329	20.2667
0.6182	20.3
0.6239	20.3333
0.6336	20.3667
0.6327	20.4
0.6094	20.4333
0.6318	20.4667
0.6423	20.5
0.6347	20.5333
0.6185	20.5667
0.6138	20.6
0.6474	20.6333
0.6453	20.6667
0.6332	20.7
0.6345	20.7333
0.6548	20.7667
0.6471	20.8
0.6389	20.8333
0.6505	20.8667
0.6546	20.9
0.6481	20.9333
0.6445	20.9667
0.6549	21
0.6585	21.0333
0.6548	21.0667
0.6361	21.1
0.6566	21.1333
0.6622	21.1667
0.6609	21.2
0.6605	21.2333
0.6611	21.2667
0.6718	21.3
0.6668	21.3333
0.6678	21.3667
0.6751	21.4
0.6732	21.4333
0.6732	21.4667
0.6731	21.5
0.6727	21.5333
0.6725	21.5667
0.6715	21.6
0.6793	21.6333
0.6791	21.6667
0.6755	21.7
0.6788	21.7333
0.6794	21.7667
0.6805	21.8
0.6872	21.8333
0.6818	21.8667
0.691	21.9
0.6863	21.9333
0.701	21.9667
0.6957	22
0.6933	22.0333
0.7032	22.0667
0.7019	22.1
0.6977	22.1333
0.6996	22.1667
0.7019	22.2
0.7113	22.2333
0.7065	22.2667
0.7003	22.3
0.7044	22.3333
0.7179	22.3667
0.7122	22.4
0.7068	22.4333
0.7032	22.4667
0.7117	22.5
0.7179	22.5333
0.7106	22.5667
0.711	22.6
0.7146	22.6333
0.7153	22.6667
0.721	22.7
0.7181	22.7333
0.7198	22.7667
0.72	22.8
0.731	22.8333
0.7213	22.8667
0.7225	22.9
0.7287	22.9333
0.7257	22.9667
0.7212	23
0.7237	23.0333
0.7275	23.0667
0.7262	23.1
0.7176	23.1333
0.7169	23.1667
0.733	23.2
0.7289	23.2333
0.7204	23.2667
0.7215	23.3
0.7317	23.3333
0.7322	23.3667
0.7164	23.4
0.7221	23.4333
0.7289	23.4667
0.7259	23.5
0.7119	23.5333
0.7144	23.5667
0.7245	23.6
0.7176	23.6333
0.7034	23.6667
0.709	23.7
0.7133	23.7333
0.7053	23.7667
0.7035	23.8
0.6901	23.8333
0.7018	23.8667
0.6993	23.9
0.6932	23.9333
0.6916	23.9667
0.6853	24
0.6845	24.0333
0.6899	24.0667
0.682	24.1
0.6784	24.1333
0.6803	24.1667
0.6763	24.2
0.6738	24.2333
0.6682	24.2667
0.6679	24.3
0.6656	24.3333
0.6631	24.3667
0.6532	24.4
0.6569	24.4333
0.6492	24.4667
0.6499	24.5
0.6393	24.5333
0.6327	24.5667
0.6347	24.6
0.634	24.6333
0.6265	24.6667
0.6255	24.7
0.6151	24.7333
0.6165	24.7667
0.6211	24.8
0.609	24.8333
0.6153	24.8667
0.6051	24.9
0.6001	24.9333
0.5977	24.9667
0.5916	25
0.5917	25.0333
0.5872	25.0667
0.5828	25.1
0.581	25.1333
0.5751	25.1667
0.5721	25.2
0.5671	25.2333
0.5663	25.2667
0.5523	25.3
0.553	25.3333
0.5511	25.3667
0.5551	25.4
0.55	25.4333
0.541	25.4667
0.5372	25.5
0.5399	25.5333
0.5387	25.5667
0.5377	25.6
0.5288	25.6333
0.5208	25.6667
0.5261	25.7
0.52	25.7333
0.5162	25.7667
0.5145	25.8
0.5169	25.8333
0.5074	25.8667
0.5067	25.9
0.5012	25.9333
0.5034	25.9667
0.496	26
0.4805	26.0333
0.4893	26.0667
0.4867	26.1
0.4882	26.1333
0.4688	26.1667
0.4792	26.2
0.4807	26.2333
0.475	26.2667
0.4625	26.3
0.4707	26.3333
0.4736	26.3667
0.4655	26.4
0.4608	26.4333
0.4634	26.4667
0.4681	26.5
0.462	26.5333
0.4517	26.5667
0.4591	26.6
0.4569	26.6333
0.4572	26.6667
0.4396	26.7
0.4509	26.7333
0.4586	26.7667
0.4325	26.8
0.4423	26.8333
0.4483	26.8667
0.4525	26.9
0.4434	26.9333
0.4223	26.9667
0.4415	27
0.4482	27.0333
0.4426	27.0667
0.4329	27.1
0.4334	27.1333
0.4512	27.1667
0.4493	27.2
0.4387	27.2333
0.4346	27.2667
0.4484	27.3
0.4568	27.3333
0.437	27.3667
0.4371	27.4
0.4492	27.4333
0.4461	27.4667
0.4379	27.5
0.4346	27.5333
0.4483	27.5667
0.4384	27.6
0.4394	27.6333
0.4296	27.6667
0.4465	27.7
0.4547	27.7333
0.436	27.7667
0.4388	27.8
0.4555	27.8333
0.4429	27.8667
0.4391	27.9
0.4399	27.9333
0.4567	27.9667
0.4515	28
0.4347	28.0333
0.4462	28.0667
0.4496	28.1
0.4458	28.1333
0.4379	28.1667
0.4358	28.2
0.4567	28.2333
0.4367	28.2667
0.4424	28.3
0.4507	28.3333
0.4554	28.3667
0.4566	28.4
0.4373	28.4333
0.4442	28.4667
0.4618	28.5
0.4586	28.5333
0.4498	28.5667
0.4381	28.6
0.4542	28.6333
0.4708	28.6667
0.4533	28.7
0.4506	28.7333
0.4636	28.7667
0.4681	28.8
0.4529	28.8333
0.4557	28.8667
0.4687	28.9
0.4567	28.9333
0.4495	28.9667
0.4594	29
0.4724	29.0333
0.473	29.0667
0.4496	29.1
0.4483	29.1333
0.4655	29.1667
0.4766	29.2
0.4573	29.2333
0.4519	29.2667
0.4716	29.3
0.4753	29.3333
0.4618	29.3667
0.46	29.4
0.476	29.4333
0.4682	29.4667
0.4663	29.5
0.4691	29.5333
0.4741	29.5667
0.4693	29.6
0.4618	29.6333
0.4752	29.6667
0.4759	29.7
0.4752	29.7333
0.4669	29.7667
0.4677	29.8
0.4845	29.8333
0.4807	29.8667
0.4768	29.9
0.4761	29.9333
0.4855	29.9667
0.4925	30
0.4771	30.0333
0.4868	30.0667
0.4854	30.1
0.4887	30.1333
0.4791	30.1667
0.4838	30.2
0.4903	30.2333
0.4885	30.2667
0.4791	30.3
0.48	30.3333
0.4941	30.3667
0.4968	30.4
0.4892	30.4333
0.482	30.4667
0.4944	30.5
0.5036	30.5333
0.4967	30.5667
0.4902	30.6
0.4996	30.6333
0.5044	30.6667
0.4971	30.7
0.5041	30.7333
0.5002	30.7667
0.5055	30.8
0.4982	30.8333
0.501	30.8667
0.504	30.9
0.5004	30.9333
0.5052	30.9667
0.4907	31
0.5087	31.0333
0.5074	31.0667
0.5117	31.1
0.5065	31.1333
0.5129	31.1667
0.5141	31.2
0.5201	31.2333
0.5156	31.2667
0.5187	31.3
0.5207	31.3333
0.5195	31.3667
0.5257	31.4
0.5224	31.4333
0.5279	31.4667
0.5253	31.5
0.5306	31.5333
0.5268	31.5667
0.5306	31.6
0.5288	31.6333
0.5347	31.6667
0.5234	31.7
0.5358	31.7333
0.5357	31.7667
0.5392	31.8
0.5294	31.8333
0.5294	31.8667
0.535	31.9
0.5439	31.9333
0.5323	31.9667
0.5294	32
0.5327	32.0333
0.5481	32.0667
0.5339	32.1
0.529	32.1333
0.5353	32.1667
0.5398	32.2
0.5314	32.2333
0.5245	32.2667
0.5331	32.3
0.529	32.3333
0.5436	32.3667
0.5236	32.4
0.5298	32.4333
0.5279	32.4667
0.5268	32.5
0.5305	32.5333
0.5365	32.5667
0.5334	32.6
0.5362	32.6333
0.5311	32.6667
0.5379	32.7
0.5359	32.7333
0.5358	32.7667
0.5339	32.8
0.5427	32.8333
0.5396	32.8667
0.54	32.9
0.5335	32.9333
0.5448	32.9667
0.5421	33
0.5389	33.0333
0.539	33.0667
0.5484	33.1
0.5496	33.1333
0.5436	33.1667
0.5406	33.2
0.5527	33.2333
0.555	33.2667
0.5513	33.3
0.5381	33.3333
0.552	33.3667
0.5569	33.4
0.5551	33.4333
0.5409	33.4667
0.5492	33.5
0.5573	33.5333
0.5582	33.5667
0.5378	33.6
0.5514	33.6333
0.5457	33.6667
0.5582	33.7
0.5511	33.7333
0.5538	33.7667
0.5516	33.8
0.5547	33.8333
0.5595	33.8667
0.5606	33.9
0.5554	33.9333
0.5592	33.9667
0.5609	34
0.5676	34.0333
0.556	34.0667
0.5606	34.1
0.5633	34.1333
0.5649	34.1667
0.5559	34.2
0.555	34.2333
0.5618	34.2667
0.5653	34.3
0.5572	34.3333
0.5448	34.3667
0.5605	34.4
0.5734	34.4333
0.5595	34.4667
0.5594	34.5
0.5621	34.5333
0.5803	34.5667
0.5713	34.6
0.5611	34.6333
0.5709	34.6667
0.585	34.7
0.5738	34.7333
0.5682	34.7667
0.5793	34.8
0.5882	34.8333
0.5791	34.8667
0.5715	34.9
0.5843	34.9333
0.582	34.9667
0.5809	35
0.5797	35.0333
0.5776	35.0667
0.5848	35.1
0.5935	35.1333
0.5827	35.1667
0.5845	35.2
0.5763	35.2333
0.5852	35.2667
0.6044	35.3
0.5884	35.3333
0.587	35.3667
0.5923	35.4
0.5986	35.4333
0.5907	35.4667
0.5893	35.5
0.5895	35.5333
0.6016	35.5667
0.6021	35.6
0.5939	35.6333
0.5916	35.6667
0.6035	35.7
0.5983	35.7333
0.6017	35.7667
0.606	35.8
0.6095	35.8333
0.6095	35.8667
0.6101	35.9
0.6087	35.9333
0.6165	35.9667
0.6148	36
0.6171	36.0333
0.6159	36.0667
0.6194	36.1
0.6167	36.1333
0.6225	36.1667
0.6202	36.2
0.6247	36.2333
0.6215	36.2667
0.6299	36.3
0.6203	36.3333
0.6193	36.3667
0.6369	36.4
0.631	36.4333
0.6327	36.4667
0.6191	36.5
0.6199	36.5333
0.636	36.5667
0.6377	36.6
0.6271	36.6333
0.6229	36.6667
0.6382	36.7
0.6465	36.7333
0.6271	36.7667
0.632	36.8
0.6357	36.8333
0.6331	36.8667
0.6283	36.9
0.6325	36.9333
0.6378	36.9667
0.6333	37
0.6207	37.0333
0.6263	37.0667
0.6395	37.1
0.6356	37.1333
0.6292	37.1667
0.6236	37.2
0.6383	37.2333
0.6454	37.2667
0.6282	37.3
0.6359	37.3333
0.638	37.3667
0.6379	37.4
0.6287	37.4333
0.6307	37.4667
0.6411	37.5
0.633	37.5333
0.6276	37.5667
0.6308	37.6
0.6404	37.6333
0.6352	37.6667
0.6265	37.7
0.6216	37.7333
0.6333	37.7667
0.6456	37.8
0.6217	37.8333
0.626	37.8667
0.6162	37.9
0.6186	37.9333
0.6353	37.9667
0.6222	38
0.6233	38.0333
0.6252	38.0667
0.6305	38.1
0.6255	38.1333
0.6176	38.1667
0.6255	38.2
0.6325	38.2333
0.6297	38.2667
0.6155	38.3
0.6218	38.3333
0.6304	38.3667
0.6188	38.4
0.6093	38.4333
0.6286	38.4667
0.6285	38.5
0.6214	38.5333
0.6036	38.5667
0.6108	38.6
0.6347	38.6333
0.6241	38.6667
0.6152	38.7
0.6248	38.7333
0.6224	38.7667
0.6203	38.8
0.6105	38.8333
0.6213	38.8667
0.6232	38.9
0.6121	38.9333
0.6083	38.9667
0.6125	39
0.6183	39.0333
0.6081	39.0667
0.5942	39.1
0.6091	39.1333
0.6175	39.1667
0.6073	39.2
0.5922	39.2333
0.5967	39.2667
0.6195	39.3
0.6168	39.3333
0.5992	39.3667
0.5973	39.4
0.6091	39.4333
0.611	39.4667
0.5968	39.5
0.5977	39.5333
0.6035	39.5667
0.5989	39.6
0.5947	39.6333
0.5942	39.6667
0.5988	39.7
0.5937	39.7333
0.5873	39.7667
0.5972	39.8
0.6035	39.8333
0.5936	39.8667
0.5839	39.9
0.5907	39.9333
0.6093	39.9667
0.5966	40
0.5848	40.0333
0.5987	40.0667
0.5972	40.1
0.594	40.1333
0.5862	40.1667
0.5959	40.2
0.6025	40.2333
0.5957	40.2667
0.5825	40.3
0.5873	40.3333
0.599	40.3667
0.5899	40.4
0.5828	40.4333
0.5691	40.4667
0.5992	40.5
0.5894	40.5333
0.5804	40.5667
0.5811	40.6
0.5808	40.6333
0.5777	40.6667
0.5839	40.7
0.5805	40.7333
0.5817	40.7667
0.576	40.8
0.5746	40.8333
0.5784	40.8667
0.5758	40.9
0.5749	40.9333
0.568	40.9667
0.576	41
0.5717	41.0333
0.5706	41.0667
0.5627	41.1
0.5709	41.1333
0.5674	41.1667
0.5605	41.2
0.553	41.2333
0.5681	41.2667
0.5614	41.3
0.5585	41.3333
0.5501	41.3667
0.5588	41.4
0.5652	41.4333
0.5601	41.4667
0.5436	41.5
0.5512	41.5333
0.5571	41.5667
0.5515	41.6
0.5406	41.6333
0.5498	41.6667
0.5479	41.7
0.543	41.7333
0.534	41.7667
0.5459	41.8
0.54	41.8333
0.5345	41.8667
0.5272	41.9
0.5306	41.9333
0.5309	41.9667
0.54	42
0.5224	42.0333
0.5272	42.0667
0.5183	42.1
0.5277	42.1333
0.5302	42.1667
0.5246	42.2
0.5231	42.2333
0.5269	42.2667
0.5287	42.3
0.5224	42.3333
0.5172	42.3667
0.5242	42.4
0.5272	42.4333
0.5224	42.4667
0.5149	42.5
0.5151	42.5333
0.5255	42.5667
0.5171	42.6
0.5126	42.6333
0.5097	42.6667
0.5181	42.7
0.5195	42.7333
0.5092	42.7667
0.5104	42.8
0.5085	42.8333
0.5137	42.8667
0.5219	42.9
0.5086	42.9333
0.5127	42.9667
0.5145	43
0.5154	43.0333
0.5107	43.0667
0.503	43.1
0.5153	43.1333
0.5151	43.1667
0.513	43.2
0.4998	43.2333
0.5144	43.2667
0.5206	43.3
0.5093	43.3333
0.4992	43.3667
0.5246	43.4
0.5338	43.4333
0.5162	43.4667
0.5085	43.5
0.5212	43.5333
0.5401	43.5667
0.5443	43.6
0.522	43.6333
0.5253	43.6667
0.5504	43.7
0.5452	43.7333
0.5531	43.7667
0.5518	43.8
0.557	43.8333
0.557	43.8667
0.5646	43.9
0.5634	43.9333
0.5754	43.9667
0.5756	44
0.5652	44.0333
0.5888	44.0667
0.5914	44.1
0.5844	44.1333
0.5957	44.1667
0.6009	44.2
0.6167	44.2333
0.6251	44.2667
0.615	44.3
0.6226	44.3333
0.636	44.3667
0.6407	44.4
0.6404	44.4333
0.6424	44.4667
0.6642	44.5
0.6576	44.5333
0.6636	44.5667
0.6602	44.6
0.6678	44.6333
0.6993	44.6667
0.6918	44.7
0.6991	44.7333
0.7052	44.7667
0.7085	44.8
0.7208	44.8333
0.7194	44.8667
0.7281	44.9
0.7341	44.9333
0.743	44.9667
0.7507	45
0.7557	45.0333
0.7585	45.0667
0.7618	45.1
0.7678	45.1333
0.7713	45.1667
0.7866	45.2
0.7864	45.2333
0.7828	45.2667
0.8008	45.3
0.814	45.3333
0.8055	45.3667
0.8134	45.4
0.8258	45.4333
0.8337	45.4667
0.8335	45.5
0.8349	45.5333
0.8422	45.5667
0.8609	45.6
0.8562	45.6333
0.8598	45.6667
0.8664	45.7
0.8745	45.7333
0.8768	45.7667
0.8804	45.8
0.8867	45.8333
0.8833	45.8667
0.9098	45.9
0.8955	45.9333
0.9203	45.9667
0.9116	46
0.9296	46.0333
0.9368	46.0667
0.9394	46.1
0.9415	46.1333
0.9397	46.1667
0.9411	46.2
0.9557	46.2333
0.9646	46.2667
0.9553	46.3
0.961	46.3333
0.9666	46.3667
0.9771	46.4
0.9673	46.4333
0.9664	46.4667
0.9949	46.5
0.9862	46.5333
0.9836	46.5667
0.9942	46.6
0.9977	46.6333
1.0206	46.6667
1.0009	46.7
0.998	46.7333
1.014	46.7667
1.013	46.8
1.0131	46.8333
1.0153	46.8667
1.0266	46.9
1.0251	46.9333
1.0226	46.9667
1.0346	47
1.0218	47.0333
1.0396	47.0667
1.0327	47.1
1.0326	47.1333
1.0454	47.1667
1.0324	47.2
1.0506	47.2333
1.0516	47.2667
1.0543	47.3
1.0553	47.3333
1.0574	47.3667
1.0594	47.4
1.063	47.4333
1.0632	47.4667
1.0658	47.5
1.0651	47.5333
1.0687	47.5667
1.0644	47.6
1.0592	47.6333
1.0809	47.6667
1.0703	47.7
1.0757	47.7333
1.069	47.7667
1.0583	47.8
1.0777	47.8333
1.0762	47.8667
1.0748	47.9
1.0761	47.9333
1.0735	47.9667
1.0765	48
1.0755	48.0333
1.0758	48.0667
1.0762	48.1
1.0769	48.1333
1.078	48.1667
1.0674	48.2
1.0658	48.2333
1.0838	48.2667
1.0776	48.3
1.0817	48.3333
1.0651	48.3667
1.068	48.4
1.0896	48.4333
1.0749	48.4667
1.0749	48.5
1.0812	48.5333
1.0805	48.5667
1.0755	48.6
1.0737	48.6333
1.0824	48.6667
1.0814	48.7
1.0729	48.7333
1.0778	48.7667
1.0721	48.8
1.0713	48.8333
1.0814	48.8667
1.0663	48.9
1.0803	48.9333
1.076	48.9667
1.0812	49
1.0826	49.0333
1.0813	49.0667
1.0813	49.1
1.0784	49.1333
1.0806	49.1667
1.0821	49.2
1.0809	49.2333
1.0783	49.2667
1.0813	49.3
1.0812	49.3333
1.0822	49.3667
1.0629	49.4
1.0836	49.4333
1.0795	49.4667
1.0878	49.5
1.0726	49.5333
1.0638	49.5667
1.0828	49.6
1.0813	49.6333
1.0714	49.6667
1.0774	49.7
1.0803	49.7333
1.075	49.7667
1.073	49.8
1.0827	49.8333
1.0794	49.8667
1.0771	49.9
1.0747	49.9333
1.0646	49.9667
1.0781	50
1.0813	50.0333
1.0622	50.0667
1.0758	50.1
1.0685	50.1333
1.0679	50.1667
1.0687	50.2
1.0721	50.2333
1.0784	50.2667
1.0689	50.3
1.0695	50.3333
1.0734	50.3667
1.0752	50.4
1.073	50.4333
1.0641	50.4667
1.068	50.5
1.0787	50.5333
1.0577	50.5667
1.057	50.6
1.0639	50.6333
1.0761	50.6667
1.0776	50.7
1.0565	50.7333
1.0572	50.7667
1.073	50.8
1.0647	50.8333
1.063	50.8667
1.067	50.9
1.0687	50.9333
1.0661	50.9667
1.0616	51
1.0668	51.0333
1.0702	51.0667
1.0676	51.1
1.0568	51.1333
1.0479	51.1667
1.0778	51.2
1.0643	51.2333
1.0721	51.2667
1.0741	51.3
1.0762	51.3333
1.0759	51.3667
1.0713	51.4
1.0751	51.4333
1.0737	51.4667
1.0746	51.5
1.0705	51.5333
1.0728	51.5667
1.0747	51.6
1.0731	51.6333
1.0706	51.6667
1.0781	51.7
1.0605	51.7333
1.0733	51.7667
1.0721	51.8
1.0751	51.8333
1.0849	51.8667
1.0777	51.9
1.0819	51.9333
1.0839	51.9667
1.0859	52
1.082	52.0333
1.0785	52.0667
1.0811	52.1
1.0895	52.1333
1.0854	52.1667
1.0763	52.2
1.0807	52.2333
1.0877	52.2667
1.078	52.3
1.0874	52.3333
1.0764	52.3667
1.1065	52.4
1.0975	52.4333
1.0885	52.4667
1.094	52.5
1.0989	52.5333
1.0993	52.5667
1.086	52.6
1.0879	52.6333
1.1015	52.6667
1.0976	52.7
1.0876	52.7333
1.0941	52.7667
1.0998	52.8
1.0833	52.8333
1.0847	52.8667
1.0985	52.9
1.1012	52.9333
1.0978	52.9667
1.0776	53
1.093	53.0333
1.1066	53.0667
1.0941	53.1
1.0969	53.1333
1.1002	53.1667
1.1044	53.2
1.098	53.2333
1.0921	53.2667
1.1004	53.3
1.1051	53.3333
1.0974	53.3667
1.0885	53.4
1.0884	53.4333
1.1097	53.4667
1.0985	53.5
1.1019	53.5333
1.1059	53.5667
1.0958	53.6
1.1035	53.6333
1.1012	53.6667
1.1047	53.7
1.1079	53.7333
1.1057	53.7667
1.1066	53.8
1.1094	53.8333
1.1105	53.8667
1.106	53.9
1.1064	53.9333
1.1145	53.9667
1.0961	54
1.1011	54.0333
1.1092	54.0667
1.116	54.1
1.123	54.1333
1.1133	54.1667
1.1008	54.2
1.107	54.2333
1.1236	54.2667
1.1248	54.3
1.1046	54.3333
1.1112	54.3667
1.1175	54.4
1.1142	54.4333
1.1184	54.4667
1.1168	54.5
1.1197	54.5333
1.1233	54.5667
1.1065	54.6
1.1116	54.6333
1.1233	54.6667
1.1102	54.7
1.1153	54.7333
1.1172	54.7667
1.1284	54.8
1.1224	54.8333
1.1113	54.8667
1.1204	54.9
1.1217	54.9333
1.1142	54.9667
1.1165	55
1.1192	55.0333
1.1189	55.0667
1.1103	55.1
1.1106	55.1333
1.1204	55.1667
1.0998	55.2
1.1112	55.2333
1.0998	55.2667
1.1079	55.3
1.1125	55.3333
1.1079	55.3667
1.1121	55.4
1.1078	55.4333
1.1078	55.4667
1.1073	55.5
1.1063	55.5333
1.1044	55.5667
1.1023	55.6
1.1015	55.6333
1.1	55.6667
1.1001	55.7
1.0923	55.7333
1.1004	55.7667
1.0754	55.8
1.0873	55.8333
1.0881	55.8667
1.0801	55.9
1.0765	55.9333
1.0791	55.9667
1.0868	56
1.0818	56.0333
1.0708	56.0667
1.0735	56.1
1.0794	56.1333
1.0763	56.1667
1.0638	56.2
1.0632	56.2333
1.07	56.2667
1.0682	56.3
1.0598	56.3333
1.0565	56.3667
1.0489	56.4
1.0577	56.4333
1.0523	56.4667
1.0494	56.5
1.0508	56.5333
1.0396	56.5667
1.0447	56.6
1.0414	56.6333
1.0431	56.6667
1.0429	56.7
1.0345	56.7333
1.0368	56.7667
1.0336	56.8
1.0315	56.8333
1.0264	56.8667
1.0188	56.9
1.0223	56.9333
1.0046	56.9667
1.0251	57
1.0069	57.0333
1.0098	57.0667
1.0094	57.1
1.0075	57.1333
1.0105	57.1667
0.9994	57.2
0.9976	57.2333
0.9973	57.2667
0.9967	57.3
0.994	57.3333
0.9818	57.3667
0.984	57.4
0.98	57.4333
0.9783	57.4667
0.9697	57.5
0.9617	57.5333
0.9555	57.5667
0.9673	57.6
0.9525	57.6333
0.9521	57.6667
0.9461	57.7
0.948	57.7333
0.9497	57.7667
0.9373	57.8
0.9338	57.8333
0.9325	57.8667
0.9289	57.9
0.9246	57.9333
0.9112	57.9667
0.9144	58
0.9101	58.0333
0.9011	58.0667
0.898	58.1
0.8943	58.1333
0.8912	58.1667
0.8833	58.2
0.8766	58.2333
0.8652	58.2667
0.868	58.3
0.8603	58.3333
0.8583	58.3667
0.8538	58.4
0.8474	58.4333
0.8453	58.4667
0.8358	58.5
0.836	58.5333
0.8245	58.5667
0.8243	58.6
0.8155	58.6333
0.8143	58.6667
0.8119	58.7
0.8063	58.7333
0.8007	58.7667
0.7948	58.8
0.7912	58.8333
0.7874	58.8667
0.7907	58.9
0.775	58.9333
0.7693	58.9667
0.7818	59
0.762	59.0333
0.7625	59.0667
0.7543	59.1
0.7638	59.1333
0.7717	59.1667
0.7539	59.2
0.7481	59.2333
0.7522	59.2667
0.7483	59.3
0.7413	59.3333
0.7411	59.3667
0.7406	59.4
0.7395	59.4333
0.7327	59.4667
0.7284	59.5
0.7319	59.5333
0.7119	59.5667
0.7278	59.6
0.727	59.6333
0.7141	59.6667
0.7225	59.7
0.7286	59.7333
0.7203	59.7667
0.7099	59.8
0.7157	59.8333
0.7306	59.8667
0.7155	59.9
0.7107	59.9333
0.716	59.9667
0.7144	60
0.7129	60.0333
0.7001	60.0667
0.7079	60.1
0.7124	60.1333
0.703	60.1667
0.6843	60.2
0.7101	60.2333
0.7169	60.2667
0.6986	60.3
0.6834	60.3333
0.7014	60.3667
0.7184	60.4
0.7037	60.4333
0.6871	60.4667
0.6957	60.5
0.7095	60.5333
0.7012	60.5667
0.6934	60.6
0.6986	60.6333
0.7098	60.6667
0.7014	60.7
0.6883	60.7333
0.7015	60.7667
0.709	60.8
0.6803	60.8333
0.6937	60.8667
0.7086	60.9
0.7053	60.9333
0.6971	60.9667
0.6764	61
0.684	61.0333
0.7061	61.0667
0.7117	61.1
0.6891	61.1333
0.69	61.1667
0.6976	61.2
0.6959	61.2333
0.6989	61.2667
0.6983	61.3
0.7	61.3333
0.698	61.3667
0.6992	61.4
0.6981	61.4333
0.7012	61.4667
0.6891	61.5
0.7002	61.5333
0.7066	61.5667
0.7036	61.6
0.7001	61.6333
0.7088	61.6667
0.7045	61.7
0.7093	61.7333
0.7115	61.7667
0.7142	61.8
0.7124	61.8333
0.7159	61.8667
0.7158	61.9
0.7184	61.9333
0.7194	61.9667
0.7187	62
0.7219	62.0333
0.7263	62.0667
0.7276	62.1
0.7111	62.1333
0.7249	62.1667
0.7441	62.2
0.7291	62.2333
0.7357	62.2667
0.7412	62.3
0.7523	62.3333
0.7589	62.3667
0.7382	62.4
0.7482	62.4333
0.7612	62.4667
0.7585	62.5
0.7537	62.5333
0.7598	62.5667
0.7727	62.6
0.7701	62.6333
0.7703	62.6667
0.7712	62.7
0.7878	62.7333
0.7765	62.7667
0.7826	62.8
0.7944	62.8333
0.7948	62.8667
0.791	62.9
0.8027	62.9333
0.7957	62.9667
0.8218	63
0.8156	63.0333
0.8124	63.0667
0.821	63.1
0.8283	63.1333
0.8276	63.1667
0.8342	63.2
0.8313	63.2333
0.851	63.2667
0.8522	63.3
0.8554	63.3333
0.8623	63.3667
0.8606	63.4
0.8693	63.4333
0.8844	63.4667
0.8704	63.5
0.8971	63.5333
0.8887	63.5667
0.9078	63.6
0.9175	63.6333
0.9088	63.6667
0.9147	63.7
0.9242	63.7333
0.928	63.7667
0.9347	63.8
0.9363	63.8333
0.9503	63.8667
0.9519	63.9
0.9586	63.9333
0.963	63.9667
0.9552	64
0.9863	64.0333
0.975	64.0667
0.9882	64.1
0.98	64.1333
0.9795	64.1667
0.9993	64.2
1.0077	64.2333
1.0126	64.2667
1.0187	64.3
1.0271	64.3333
1.0326	64.3667
1.032	64.4
1.048	64.4333
1.0467	64.4667
1.0637	64.5
1.0618	64.5333
1.0663	64.5667
1.0558	64.6
1.0934	64.6333
1.0823	64.6667
1.1004	64.7
1.1033	64.7333
1.1051	64.7667
1.1087	64.8
1.1225	64.8333
1.1227	64.8667
1.1337	64.9
1.1336	64.9333
1.1443	64.9667
1.1463	65
1.1529	65.0333
1.1576	65.0667
1.1674	65.1
1.1511	65.1333
1.1743	65.1667
1.1844	65.2
1.1903	65.2333
1.1937	65.2667
1.1694	65.3
1.1794	65.3333
1.199	65.3667
1.2087	65.4
1.1913	65.4333
1.2011	65.4667
1.2136	65.5
1.2147	65.5333
1.2193	65.5667
1.2182	65.6
1.2355	65.6333
1.21	65.6667
1.2481	65.7
1.2391	65.7333
1.2512	65.7667
1.2529	65.8
1.2386	65.8333
1.2461	65.8667
1.261	65.9
1.2666	65.9333
1.2512	65.9667
1.2595	66
1.2747	66.0333
1.2711	66.0667
1.2709	66.1
1.2741	66.1333
1.2861	66.1667
1.2683	66.2
1.2785	66.2333
1.2848	66.2667
1.2978	66.3
1.3021	66.3333
1.2793	66.3667
1.2739	66.4
1.2972	66.4333
1.3057	66.4667
1.2891	66.5
1.2945	66.5333
1.3051	66.5667
1.3029	66.6
[truncated: 7,002 more rows]
