# Supplementary material for: Auditory feedback effect on temporal patterns during self-pacing treadmill walking
Source: PLoS One. 2025 Nov 4;20(11):e0335971. doi: 10.1371/journal.pone.0335971 (PMC12585087; doi:10.1371/journal.pone.0335971)
Supplement: S2 File — This file archive contains gait events from the two test conditions (no sound and with sound) for all included participants, as well as the validation data for the accelerometer-based gait event detection algorithm. All data files are in CSV format. A readme file is included with the details of the file format and contents. (ZIP) [file pone.0335971.s003.zip › TreadmillSoundsData/TestConditions/WithSound/BeltSpeed/Subject7_WithSoundBeltspeed.csv]

BeltSpeed	Time
1.3739	0
1.3693	0.0333
1.3547	0.0667
1.3539	0.1
1.3671	0.1333
1.3873	0.1667
1.3652	0.2
1.3604	0.2333
1.3773	0.2667
1.3846	0.3
1.3663	0.3333
1.3679	0.3667
1.3788	0.4
1.3718	0.4333
1.3646	0.4667
1.3716	0.5
1.375	0.5333
1.3689	0.5667
1.3687	0.6
1.3471	0.6333
1.3651	0.6667
1.3605	0.7
1.3746	0.7333
1.3516	0.7667
1.3499	0.8
1.3649	0.8333
1.3553	0.8667
1.3595	0.9
1.3555	0.9333
1.3581	0.9667
1.3517	1
1.353	1.0333
1.3513	1.0667
1.3496	1.1
1.3467	1.1333
1.3533	1.1667
1.3311	1.2
1.3348	1.2333
1.3352	1.2667
1.3579	1.3
1.3523	1.3333
1.3359	1.3667
1.3379	1.4
1.3588	1.4333
1.3451	1.4667
1.34	1.5
1.3476	1.5333
1.3469	1.5667
1.3393	1.6
1.3335	1.6333
1.3457	1.6667
1.3415	1.7
1.34	1.7333
1.3168	1.7667
1.3327	1.8
1.3226	1.8333
1.3485	1.8667
1.3337	1.9
1.3187	1.9333
1.3323	1.9667
1.3259	2
1.3235	2.0333
1.3257	2.0667
1.3294	2.1
1.3231	2.1333
1.3153	2.1667
1.3258	2.2
1.3234	2.2333
1.3159	2.2667
1.3168	2.3
1.3092	2.3333
1.3156	2.3667
1.2957	2.4
1.3174	2.4333
1.3144	2.4667
1.3062	2.5
1.3052	2.5333
1.3107	2.5667
1.3229	2.6
1.3097	2.6333
1.299	2.6667
1.3086	2.7
1.3057	2.7333
1.302	2.7667
1.3033	2.8
1.3023	2.8333
1.3069	2.8667
1.2784	2.9
1.2917	2.9333
1.2858	2.9667
1.3108	3
1.3068	3.0333
1.2914	3.0667
1.2966	3.1
1.3082	3.1333
1.3026	3.1667
1.2877	3.2
1.2979	3.2333
1.3027	3.2667
1.2911	3.3
1.2953	3.3333
1.298	3.3667
1.2926	3.4
1.2905	3.4333
1.2798	3.4667
1.2897	3.5
1.277	3.5333
1.2867	3.5667
1.2902	3.6
1.2707	3.6333
1.2735	3.6667
1.268	3.7
1.2804	3.7333
1.2804	3.7667
1.2682	3.8
1.2728	3.8333
1.2754	3.8667
1.2681	3.9
1.2666	3.9333
1.2711	3.9667
1.2711	4
1.2638	4.0333
1.2456	4.0667
1.2623	4.1
1.2612	4.1333
1.282	4.1667
1.2648	4.2
1.266	4.2333
1.2747	4.2667
1.2743	4.3
1.2603	4.3333
1.2601	4.3667
1.2726	4.4
1.2712	4.4333
1.2591	4.4667
1.2637	4.5
1.2682	4.5333
1.2614	4.5667
1.2628	4.6
1.2453	4.6333
1.2653	4.6667
1.2466	4.7
1.2711	4.7333
1.2543	4.7667
1.2429	4.8
1.2534	4.8333
1.2487	4.8667
1.2551	4.9
1.25	4.9333
1.249	4.9667
1.247	5
1.247	5.0333
1.2458	5.0667
1.2457	5.1
1.2435	5.1333
1.2446	5.1667
1.2371	5.2
1.2294	5.2333
1.2319	5.2667
1.2421	5.3
1.2607	5.3333
1.241	5.3667
1.2381	5.4
1.2506	5.4333
1.249	5.4667
1.2371	5.5
1.2382	5.5333
1.2471	5.5667
1.2423	5.6
1.2322	5.6333
1.2366	5.6667
1.2431	5.7
1.2385	5.7333
1.2329	5.7667
1.2193	5.8
1.2343	5.8333
1.2157	5.8667
1.2414	5.9
1.2282	5.9333
1.2187	5.9667
1.2137	6
1.2154	6.0333
1.2324	6.0667
1.2234	6.1
1.2086	6.1333
1.2175	6.1667
1.2174	6.2
1.2133	6.2333
1.2147	6.2667
1.2082	6.3
1.2183	6.3333
1.1942	6.3667
1.2046	6.4
1.1896	6.4333
1.1951	6.4667
1.2152	6.5
1.2044	6.5333
1.2051	6.5667
1.2027	6.6
1.2019	6.6333
1.1981	6.6667
1.1981	6.7
1.1972	6.7333
1.1958	6.7667
1.1921	6.8
1.1915	6.8333
1.1922	6.8667
1.1894	6.9
1.1939	6.9333
1.1738	6.9667
1.1814	7
1.1723	7.0333
1.189	7.0667
1.1765	7.1
1.1697	7.1333
1.1738	7.1667
1.1741	7.2
1.1873	7.2333
1.175	7.2667
1.1672	7.3
1.175	7.3333
1.1722	7.3667
1.1706	7.4
1.1714	7.4333
1.1687	7.4667
1.1716	7.5
1.1671	7.5333
1.1513	7.5667
1.1649	7.6
1.1532	7.6333
1.1899	7.6667
1.175	7.7
1.1688	7.7333
1.1715	7.7667
1.1681	7.8
1.1708	7.8333
1.1686	7.8667
1.1704	7.9
1.1697	7.9333
1.1693	7.9667
1.1696	8
1.1667	8.0333
1.1676	8.0667
1.1723	8.1
1.1578	8.1333
1.162	8.1667
1.1528	8.2
1.1611	8.2333
1.1673	8.2667
1.1565	8.3
1.1571	8.3333
1.1592	8.3667
1.1745	8.4
1.1669	8.4333
1.1537	8.4667
1.1641	8.5
1.1703	8.5333
1.1615	8.5667
1.157	8.6
1.1688	8.6333
1.1656	8.6667
1.1672	8.7
1.147	8.7333
1.1699	8.7667
1.1539	8.8
1.176	8.8333
1.1684	8.8667
1.1618	8.9
1.1588	8.9333
1.1583	8.9667
1.1734	9
1.1646	9.0333
1.1617	9.0667
1.1633	9.1
1.1618	9.1333
1.1641	9.1667
1.1627	9.2
1.1624	9.2333
1.162	9.2667
1.1678	9.3
1.1474	9.3333
1.1621	9.3667
1.1482	9.4
1.1619	9.4333
1.1796	9.4667
1.1638	9.5
1.1589	9.5333
1.1606	9.5667
1.1769	9.6
1.1808	9.6333
1.1625	9.6667
1.1597	9.7
1.1786	9.7333
1.17	9.7667
1.1633	9.8
1.1688	9.8333
1.1675	9.8667
1.1707	9.9
1.1506	9.9333
1.1656	9.9667
1.1556	10
1.1746	10.0333
1.1785	10.0667
1.1559	10.1
1.1651	10.1333
1.1742	10.1667
1.1635	10.2
1.162	10.2333
1.1712	10.2667
1.1717	10.3
1.1615	10.3333
1.1621	10.3667
1.1744	10.4
1.1696	10.4333
1.1607	10.4667
1.1738	10.5
1.1557	10.5333
1.1657	10.5667
1.1463	10.6
1.1749	10.6333
1.1769	10.6667
1.163	10.7
1.156	10.7333
1.1679	10.7667
1.1907	10.8
1.175	10.8333
1.1598	10.8667
1.1628	10.9
1.1643	10.9333
1.1831	10.9667
1.1708	11
1.1567	11.0333
1.1714	11.0667
1.1757	11.1
1.1454	11.1333
1.1603	11.1667
1.1669	11.2
1.1851	11.2333
1.1597	11.2667
1.151	11.3
1.1725	11.3333
1.1746	11.3667
1.1829	11.4
1.1717	11.4333
1.1547	11.4667
1.1711	11.5
1.1833	11.5333
1.166	11.5667
1.1687	11.6
1.1685	11.6333
1.1727	11.6667
1.1581	11.7
1.1635	11.7333
1.1638	11.7667
1.1596	11.8
1.1838	11.8333
1.174	11.8667
1.1747	11.9
1.17	11.9333
1.1694	11.9667
1.1795	12
1.1744	12.0333
1.1721	12.0667
1.1784	12.1
1.1782	12.1333
1.1732	12.1667
1.1744	12.2
1.1813	12.2333
1.1812	12.2667
1.1624	12.3
1.1745	12.3333
1.1688	12.3667
1.1858	12.4
1.195	12.4333
1.1803	12.4667
1.1825	12.5
1.1746	12.5333
1.1823	12.5667
1.1868	12.6
1.1797	12.6333
1.1807	12.6667
1.1878	12.7
1.1898	12.7333
1.1826	12.7667
1.182	12.8
1.1935	12.8333
1.1945	12.8667
1.1671	12.9
1.1899	12.9333
1.1861	12.9667
1.1946	13
1.1965	13.0333
1.1989	13.0667
1.2021	13.1
1.2023	13.1333
1.2027	13.1667
1.2039	13.2
1.2051	13.2333
1.2101	13.2667
1.207	13.3
1.2105	13.3333
1.2108	13.3667
1.2098	13.4
1.2113	13.4333
1.2134	13.4667
1.198	13.5
1.2175	13.5333
1.2072	13.5667
1.2259	13.6
1.2019	13.6333
1.2092	13.6667
1.2225	13.7
1.2199	13.7333
1.2242	13.7667
1.2211	13.8
1.2242	13.8333
1.2277	13.8667
1.226	13.9
1.226	13.9333
1.2291	13.9667
1.2317	14
1.232	14.0333
1.2224	14.0667
1.2285	14.1
1.2269	14.1333
1.2364	14.1667
1.2452	14.2
1.2299	14.2333
1.2364	14.2667
1.2362	14.3
1.2394	14.3333
1.2406	14.3667
1.242	14.4
1.2444	14.4333
1.245	14.4667
1.2453	14.5
1.2445	14.5333
1.2452	14.5667
1.2473	14.6
1.2539	14.6333
1.227	14.6667
1.2494	14.7
1.2399	14.7333
1.2609	14.7667
1.2462	14.8
1.244	14.8333
1.2509	14.8667
1.2472	14.9
1.2661	14.9333
1.2578	14.9667
1.2529	15
1.259	15.0333
1.2601	15.0667
1.2574	15.1
1.255	15.1333
1.2611	15.1667
1.2704	15.2
1.2501	15.2333
1.253	15.2667
1.2518	15.3
1.2736	15.3333
1.2669	15.3667
1.2439	15.4
1.259	15.4333
1.2604	15.4667
1.2595	15.5
1.2629	15.5333
1.2642	15.5667
1.2643	15.6
1.2608	15.6333
1.263	15.6667
1.2673	15.7
1.2655	15.7333
1.2647	15.7667
1.2578	15.8
1.2594	15.8333
1.2581	15.8667
1.2643	15.9
1.2694	15.9333
1.249	15.9667
1.2629	16
1.2593	16.0333
1.2779	16.0667
1.2763	16.1
1.2572	16.1333
1.2654	16.1667
1.2656	16.2
1.271	16.2333
1.2751	16.2667
1.2673	16.3
1.2747	16.3333
1.2689	16.3667
1.2612	16.4
1.2599	16.4333
1.2763	16.4667
1.296	16.5
1.2718	16.5333
1.269	16.5667
1.2845	16.6
1.2811	16.6333
1.2905	16.6667
1.2849	16.7
1.282	16.7333
1.285	16.7667
1.2914	16.8
1.2869	16.8333
1.28	16.8667
1.2914	16.9
1.2846	16.9333
1.2735	16.9667
1.2827	17
1.2869	17.0333
1.3005	17.0667
1.2671	17.1
1.2763	17.1333
1.2855	17.1667
1.2885	17.2
1.2964	17.2333
1.2799	17.2667
1.281	17.3
1.2882	17.3333
1.284	17.3667
1.2788	17.4
1.2818	17.4333
1.2899	17.4667
1.2908	17.5
1.2643	17.5333
1.2792	17.5667
1.2773	17.6
1.2774	17.6333
1.2941	17.6667
1.2861	17.7
1.2892	17.7333
1.2813	17.7667
1.282	17.8
1.2866	17.8333
1.2854	17.8667
1.2795	17.9
1.2838	17.9333
1.2864	17.9667
1.2827	18
1.2822	18.0333
1.2866	18.0667
1.2865	18.1
1.2609	18.1333
1.2819	18.1667
1.2861	18.2
1.3048	18.2333
1.2808	18.2667
1.2656	18.3
1.2805	18.3333
1.2916	18.3667
1.289	18.4
1.2876	18.4333
1.269	18.4667
1.2779	18.5
1.2968	18.5333
1.2806	18.5667
1.2804	18.6
1.2842	18.6333
1.286	18.6667
1.2689	18.7
1.2784	18.7333
1.2755	18.7667
1.2841	18.8
1.2835	18.8333
1.2748	18.8667
1.2905	18.9
1.2877	18.9333
1.2948	18.9667
1.2814	19
1.2782	19.0333
1.2916	19.0667
1.2854	19.1
1.2818	19.1333
1.2854	19.1667
1.2826	19.2
1.2813	19.2333
1.2864	19.2667
1.2651	19.3
1.2847	19.3333
1.2705	19.3667
1.2933	19.4
1.2676	19.4333
1.2819	19.4667
1.2781	19.5
1.289	19.5333
1.2923	19.5667
1.277	19.6
1.2844	19.6333
1.2854	19.6667
1.2809	19.7
1.2805	19.7333
1.2849	19.7667
1.2836	19.8
1.277	19.8333
1.2757	19.8667
1.2725	19.9
1.273	19.9333
1.2705	19.9667
1.2823	20
1.2617	20.0333
1.2682	20.0667
1.2649	20.1
1.2787	20.1333
1.2776	20.1667
1.2645	20.2
1.2699	20.2333
1.2699	20.2667
1.2664	20.3
1.2687	20.3333
1.2696	20.3667
1.27	20.4
1.2702	20.4333
1.2463	20.4667
1.2691	20.5
1.2539	20.5333
1.2861	20.5667
1.2709	20.6
1.254	20.6333
1.2626	20.6667
1.2715	20.7
1.261	20.7333
1.2592	20.7667
1.2678	20.8
1.2678	20.8333
1.2595	20.8667
1.2651	20.9
1.2666	20.9333
1.2611	20.9667
1.2644	21
1.2484	21.0333
1.2647	21.0667
1.2412	21.1
1.2694	21.1333
1.254	21.1667
1.2507	21.2
1.2536	21.2333
1.2577	21.2667
1.2759	21.3
1.2605	21.3333
1.2512	21.3667
1.2641	21.4
1.2655	21.4333
1.2533	21.4667
1.2612	21.5
1.2606	21.5333
1.2556	21.5667
1.254	21.6
1.2428	21.6333
1.2615	21.6667
1.2447	21.7
1.2707	21.7333
1.2532	21.7667
1.2469	21.8
1.2531	21.8333
1.2476	21.8667
1.2561	21.9
1.2508	21.9333
1.2542	21.9667
1.2492	22
1.2506	22.0333
1.2515	22.0667
1.2501	22.1
1.2509	22.1333
1.2568	22.1667
1.2371	22.2
1.2427	22.2333
1.2396	22.2667
1.2637	22.3
1.2685	22.3333
1.2453	22.3667
1.2515	22.4
1.2661	22.4333
1.2548	22.4667
1.2497	22.5
1.2587	22.5333
1.2564	22.5667
1.2563	22.6
1.2588	22.6333
1.2609	22.6667
1.2581	22.7
1.2549	22.7333
1.2543	22.7667
1.2489	22.8
1.2525	22.8333
1.2595	22.8667
1.2634	22.9
1.251	22.9333
1.2595	22.9667
1.2566	23
1.2708	23.0333
1.2675	23.0667
1.2582	23.1
1.263	23.1333
1.2597	23.1667
1.264	23.2
1.2652	23.2333
1.2639	23.2667
1.2656	23.3
1.2708	23.3333
1.2531	23.3667
1.2641	23.4
1.25	23.4333
1.2822	23.4667
1.2781	23.5
1.2603	23.5333
1.2717	23.5667
1.2744	23.6
1.2645	23.6333
1.2642	23.6667
1.2748	23.7
1.2752	23.7333
1.2658	23.7667
1.2609	23.8
1.2748	23.8333
1.2719	23.8667
1.2606	23.9
1.2694	23.9333
1.2544	23.9667
1.2597	24
1.2468	24.0333
1.272	24.0667
1.2615	24.1
1.2516	24.1333
1.2536	24.1667
1.269	24.2
1.2686	24.2333
1.2495	24.2667
1.2492	24.3
1.2596	24.3333
1.2517	24.3667
1.2557	24.4
1.2459	24.4333
1.2454	24.4667
1.2502	24.5
1.2346	24.5333
1.2324	24.5667
1.2337	24.6
1.2325	24.6333
1.2536	24.6667
1.2247	24.7
1.2203	24.7333
1.2252	24.7667
1.2273	24.8
1.2377	24.8333
1.2247	24.8667
1.2171	24.9
1.228	24.9333
1.2216	24.9667
1.2178	25
1.2221	25.0333
1.2198	25.0667
1.2203	25.1
1.1978	25.1333
1.2099	25.1667
1.2037	25.2
1.2188	25.2333
1.2301	25.2667
1.2154	25.3
1.22	25.3333
1.2231	25.3667
1.2202	25.4
1.2102	25.4333
1.2163	25.4667
1.2216	25.5
1.215	25.5333
1.2101	25.5667
1.2203	25.6
1.2196	25.6333
1.2118	25.6667
1.2033	25.7
1.2046	25.7333
1.2153	25.7667
1.2038	25.8
1.2244	25.8333
1.2113	25.8667
1.2109	25.9
1.2021	25.9333
1.2065	25.9667
1.2207	26
1.21	26.0333
1.205	26.0667
1.217	26.1
1.2179	26.1333
1.2111	26.1667
1.2034	26.2
1.2165	26.2333
1.2247	26.2667
1.1978	26.3
1.2074	26.3333
1.2053	26.3667
1.2127	26.4
1.2136	26.4333
1.2093	26.4667
1.2235	26.5
1.2197	26.5333
1.2286	26.5667
1.2161	26.6
1.2204	26.6333
1.2242	26.6667
1.223	26.7
1.2166	26.7333
1.2191	26.7667
1.2264	26.8
1.2225	26.8333
1.2252	26.8667
1.2057	26.9
1.224	26.9333
1.2137	26.9667
1.2275	27
1.2276	27.0333
1.2041	27.0667
1.2165	27.1
1.2255	27.1333
1.2153	27.1667
1.2183	27.2
1.2203	27.2333
1.2207	27.2667
1.2145	27.3
1.215	27.3333
1.2228	27.3667
1.2194	27.4
1.2151	27.4333
1.2201	27.4667
1.2081	27.5
1.2137	27.5333
1.2043	27.5667
1.2245	27.6
1.2052	27.6333
1.2143	27.6667
1.2158	27.7
1.2212	27.7333
1.2261	27.7667
1.2121	27.8
1.2176	27.8333
1.2176	27.8667
1.2153	27.9
1.2126	27.9333
1.2161	27.9667
1.223	28
1.2203	28.0333
1.2019	28.0667
1.2205	28.1
1.2056	28.1333
1.2224	28.1667
1.2314	28.2
1.2184	28.2333
1.2214	28.2667
1.2132	28.3
1.2168	28.3333
1.2267	28.3667
1.2207	28.4
1.2163	28.4333
1.222	28.4667
1.2225	28.5
1.2187	28.5333
1.2182	28.5667
1.2233	28.6
1.2301	28.6333
1.1936	28.6667
1.217	28.7
1.219	28.7333
1.2327	28.7667
1.2086	28.8
1.2112	28.8333
1.2274	28.8667
1.2269	28.9
1.2348	28.9333
1.2179	28.9667
1.2163	29
1.2337	29.0333
1.2306	29.0667
1.2156	29.1
1.2231	29.1333
1.2352	29.1667
1.2313	29.2
1.2021	29.2333
1.2262	29.2667
1.2228	29.3
1.23	29.3333
1.2275	29.3667
1.2312	29.4
1.2417	29.4333
1.2327	29.4667
1.2357	29.5
1.2311	29.5333
1.2326	29.5667
1.2367	29.6
1.2338	29.6333
1.2335	29.6667
1.235	29.7
1.236	29.7333
1.2352	29.7667
1.2333	29.8
1.2209	29.8333
1.2388	29.8667
1.2289	29.9
1.2542	29.9333
1.2359	29.9667
1.2276	30
1.2405	30.0333
1.2392	30.0667
1.2397	30.1
1.2406	30.1333
1.2428	30.1667
1.2403	30.2
1.2384	30.2333
1.2432	30.2667
1.2447	30.3
1.2411	30.3333
1.2445	30.3667
1.2258	30.4
1.2408	30.4333
1.2409	30.4667
1.2599	30.5
1.2375	30.5333
1.2372	30.5667
1.2469	30.6
1.2461	30.6333
1.2473	30.6667
1.2472	30.7
1.2524	30.7333
1.2497	30.7667
1.2501	30.8
1.2528	30.8333
1.2542	30.8667
1.2536	30.9
1.2593	30.9333
1.2386	30.9667
1.2593	31
1.2455	31.0333
1.2699	31.0667
1.2487	31.1
1.248	31.1333
1.2567	31.1667
1.2554	31.2
1.2728	31.2333
1.2577	31.2667
1.2606	31.3
1.2664	31.3333
1.2637	31.3667
1.2647	31.4
1.2679	31.4333
1.2751	31.4667
1.2663	31.5
1.2574	31.5333
1.2704	31.5667
1.2776	31.6
1.2799	31.6333
1.2686	31.6667
1.2833	31.7
1.2821	31.7333
1.2938	31.7667
1.2921	31.8
1.2885	31.8333
1.2937	31.8667
1.2979	31.9
1.2951	31.9333
1.2976	31.9667
1.3044	32
1.308	32.0333
1.2929	32.0667
1.298	32.1
1.3035	32.1333
1.3182	32.1667
1.3231	32.2
1.3138	32.2333
1.3194	32.2667
1.3212	32.3
1.3431	32.3333
1.3248	32.3667
1.3245	32.4
1.3366	32.4333
1.3364	32.4667
1.3454	32.5
1.3437	32.5333
1.3449	32.5667
1.3533	32.6
1.3376	32.6333
1.3454	32.6667
1.3433	32.7
1.3777	32.7333
1.3696	32.7667
1.3555	32.8
1.3615	32.8333
1.38	32.8667
1.3815	32.9
1.3617	32.9333
1.3745	32.9667
1.3784	33
1.3843	33.0333
1.3828	33.0667
1.3737	33.1
1.3803	33.1333
1.3932	33.1667
1.3779	33.2
1.3655	33.2333
1.374	33.2667
1.4055	33.3
1.3902	33.3333
1.3655	33.3667
1.385	33.4
1.3932	33.4333
1.3884	33.4667
1.3915	33.5
1.385	33.5333
1.3908	33.5667
1.3941	33.6
1.3916	33.6333
1.3913	33.6667
1.3965	33.7
1.4016	33.7333
1.3787	33.7667
1.3908	33.8
1.388	33.8333
1.4091	33.8667
1.3955	33.9
1.394	33.9333
1.3947	33.9667
1.3967	34
1.4124	34.0333
1.3975	34.0667
1.3969	34.1
1.404	34.1333
1.4023	34.1667
1.3971	34.2
1.3992	34.2333
1.4064	34.2667
1.4083	34.3
1.3751	34.3333
1.3999	34.3667
1.3965	34.4
1.4115	34.4333
1.393	34.4667
1.4019	34.5
1.4019	34.5333
1.4088	34.5667
1.4116	34.6
1.3984	34.6333
1.3996	34.6667
1.4086	34.7
1.4045	34.7333
1.3958	34.7667
1.4012	34.8
1.4034	34.8333
1.393	34.8667
1.381	34.9
1.3893	34.9333
1.4027	34.9667
1.3993	35
1.3753	35.0333
1.3917	35.0667
1.3865	35.1
1.4033	35.1333
1.3932	35.1667
1.3783	35.2
1.3872	35.2333
1.3824	35.2667
1.381	35.3
1.3798	35.3333
1.3809	35.3667
1.3811	35.4
1.3685	35.4333
1.3625	35.4667
1.3608	35.5
1.3735	35.5333
1.3824	35.5667
1.366	35.6
1.3652	35.6333
1.367	35.6667
1.3784	35.7
1.3709	35.7333
1.3533	35.7667
1.3599	35.8
1.3607	35.8333
1.3508	35.8667
1.3496	35.9
1.3465	35.9333
1.3474	35.9667
1.3385	36
1.324	36.0333
1.3282	36.0667
1.325	36.1
1.3495	36.1333
1.3272	36.1667
1.3152	36.2
1.3258	36.2333
1.3199	36.2667
1.3153	36.3
1.3158	36.3333
1.3095	36.3667
1.309	36.4
1.3005	36.4333
1.3022	36.4667
1.3003	36.5
1.2946	36.5333
1.2901	36.5667
1.2775	36.6
1.281	36.6333
1.278	36.6667
1.2947	36.7
1.2641	36.7333
1.2655	36.7667
1.2636	36.8
1.2605	36.8333
1.26	36.8667
1.2574	36.9
1.2565	36.9333
1.2533	36.9667
1.2468	37
1.2463	37.0333
1.2438	37.0667
1.2443	37.1
1.2308	37.1333
1.2298	37.1667
1.2248	37.2
1.2291	37.2333
1.2454	37.2667
1.2196	37.3
1.2152	37.3333
1.2184	37.3667
1.2173	37.4
1.2248	37.4333
1.2119	37.4667
1.2085	37.5
1.2106	37.5333
1.208	37.5667
1.2013	37.6
1.2016	37.6333
1.2022	37.6667
1.2039	37.7
1.1721	37.7333
1.1965	37.7667
1.1767	37.8
1.2012	37.8333
1.1813	37.8667
1.1835	37.9
1.1909	37.9333
1.1944	37.9667
1.2001	38
1.1831	38.0333
1.1815	38.0667
1.1914	38.1
1.1858	38.1333
1.1795	38.1667
1.1818	38.2
1.1853	38.2333
1.1837	38.2667
1.1644	38.3
1.1717	38.3333
1.1714	38.3667
1.181	38.4
1.1892	38.4333
1.1735	38.4667
1.177	38.5
1.1861	38.5333
1.1885	38.5667
1.171	38.6
1.1755	38.6333
1.1861	38.6667
1.1797	38.7
1.1765	38.7333
1.1815	38.7667
1.1853	38.8
1.1788	38.8333
1.1802	38.8667
1.1639	38.9
1.1822	38.9333
1.1589	38.9667
1.1826	39
1.1787	39.0333
1.1653	39.0667
1.1635	39.1
1.1608	39.1333
1.1837	39.1667
1.1809	39.2
1.1624	39.2333
1.167	39.2667
1.1679	39.3
1.1675	39.3333
1.17	39.3667
1.1661	39.4
1.1763	39.4333
1.1541	39.4667
1.1694	39.5
1.1595	39.5333
1.1679	39.5667
1.1653	39.6
1.1553	39.6333
1.1705	39.6667
1.17	39.7
1.177	39.7333
1.1679	39.7667
1.1619	39.8
1.1747	39.8333
1.1698	39.8667
1.1674	39.9
1.1707	39.9333
1.1737	39.9667
1.1692	40
1.1706	40.0333
1.1576	40.0667
1.1744	40.1
1.1587	40.1333
1.1802	40.1667
1.1631	40.2
1.1585	40.2333
1.166	40.2667
1.1629	40.3
1.1704	40.3333
1.1652	40.3667
1.1654	40.4
1.1674	40.4333
1.1669	40.4667
1.1647	40.5
1.1634	40.5333
1.1661	40.5667
1.1654	40.6
1.167	40.6333
1.1485	40.6667
1.166	40.7
1.1499	40.7333
1.1782	40.7667
1.1715	40.8
1.1596	40.8333
1.172	40.8667
1.1692	40.9
1.1654	40.9333
1.1662	40.9667
1.1731	41
1.1703	41.0333
1.162	41.0667
1.1667	41.1
1.172	41.1333
1.1677	41.1667
1.1614	41.2
1.1657	41.2333
1.1567	41.2667
1.1628	41.3
1.1471	41.3333
1.17	41.3667
1.1611	41.4
1.1604	41.4333
1.1589	41.4667
1.1728	41.5
1.169	41.5333
1.1552	41.5667
1.1658	41.6
1.1636	41.6333
1.162	41.6667
1.1598	41.7
1.1659	41.7333
1.1687	41.7667
1.1649	41.8
1.1584	41.8333
1.1615	41.8667
1.1619	41.9
1.1538	41.9333
1.177	41.9667
1.1525	42
1.1573	42.0333
1.155	42.0667
1.1608	42.1
1.1782	42.1333
1.1611	42.1667
1.1595	42.2
1.1698	42.2333
1.1666	42.2667
1.1618	42.3
1.1622	42.3333
1.1721	42.3667
1.1733	42.4
1.1485	42.4333
1.168	42.4667
1.1599	42.5
1.176	42.5333
1.1721	42.5667
1.1717	42.6
1.1777	42.6333
1.1802	42.6667
1.1835	42.7
1.174	42.7333
1.1786	42.7667
1.1829	42.8
1.1796	42.8333
1.1736	42.8667
1.1785	42.9
1.1838	42.9333
1.1779	42.9667
1.1761	43
1.1684	43.0333
1.1795	43.0667
1.1687	43.1
1.1844	43.1333
1.1764	43.1667
1.1716	43.2
1.1755	43.2333
1.175	43.2667
1.1872	43.3
1.1754	43.3333
1.1739	43.3667
1.175	43.4
1.1742	43.4333
1.1744	43.4667
1.1739	43.5
1.1741	43.5333
1.1725	43.5667
1.1772	43.6
1.1565	43.6333
1.176	43.6667
1.1584	43.7
1.1821	43.7333
1.1833	43.7667
1.1739	43.8
1.1738	43.8333
1.1667	43.8667
1.1786	43.9
1.1773	43.9333
1.1712	43.9667
1.174	44
1.1786	44.0333
1.172	44.0667
1.1695	44.1
1.1763	44.1333
1.1766	44.1667
1.1645	44.2
1.154	44.2333
1.1733	44.2667
1.165	44.3
1.1827	44.3333
1.175	44.3667
1.1778	44.4
1.1779	44.4333
1.1855	44.4667
1.177	44.5
1.1774	44.5333
1.1812	44.5667
1.1804	44.6
1.1763	44.6333
1.1748	44.6667
1.1813	44.7
1.1812	44.7333
1.1826	44.7667
1.1608	44.8
1.181	44.8333
1.1716	44.8667
1.1832	44.9
1.1936	44.9333
1.176	44.9667
1.1802	45
1.1753	45.0333
1.1802	45.0667
1.1909	45.1
1.18	45.1333
1.1835	45.1667
1.183	45.2
1.1825	45.2333
1.1844	45.2667
1.1836	45.3
1.1839	45.3333
1.1913	45.3667
1.1709	45.4
1.1858	45.4333
1.1684	45.4667
1.1867	45.5
1.1891	45.5333
1.1836	45.5667
1.1886	45.6
1.1927	45.6333
1.202	45.6667
1.1901	45.7
1.1901	45.7333
1.2	45.7667
1.1984	45.8
1.191	45.8333
1.195	45.8667
1.205	45.9
1.2004	45.9333
1.1884	45.9667
1.1901	46
1.2028	46.0333
1.2014	46.0667
1.2199	46.1
1.2065	46.1333
1.2097	46.1667
1.21	46.2
1.2089	46.2333
1.2171	46.2667
1.2143	46.3
1.218	46.3333
1.2193	46.3667
1.2229	46.4
1.2217	46.4333
1.2217	46.4667
1.2263	46.5
1.2316	46.5333
1.2097	46.5667
1.2219	46.6
1.2207	46.6333
1.2442	46.6667
1.2232	46.7
1.2167	46.7333
1.2309	46.7667
1.2283	46.8
1.2458	46.8333
1.2348	46.8667
1.2273	46.9
1.2372	46.9333
1.2464	46.9667
1.2356	47
1.2338	47.0333
1.2442	47.0667
1.2416	47.1
1.2405	47.1333
1.2286	47.1667
1.2409	47.2
1.2378	47.2333
1.2642	47.2667
1.2508	47.3
1.2523	47.3333
1.2535	47.3667
1.2608	47.4
1.2523	47.4333
1.2544	47.4667
1.2617	47.5
1.2598	47.5333
1.2538	47.5667
1.2574	47.6
1.2654	47.6333
1.2611	47.6667
1.2626	47.7
1.2455	47.7333
1.2643	47.7667
1.2467	47.8
1.2609	47.8333
1.263	47.8667
1.2467	47.9
1.2502	47.9333
1.2479	47.9667
1.2679	48
1.2648	48.0333
1.2504	48.0667
1.2575	48.1
1.2632	48.1333
1.2571	48.1667
1.2534	48.2
1.2582	48.2333
1.2672	48.2667
1.2532	48.3
1.2391	48.3333
1.2586	48.3667
1.254	48.4
1.2714	48.4333
1.2434	48.4667
1.2649	48.5
1.2647	48.5333
1.2733	48.5667
1.2712	48.6
1.2613	48.6333
1.2681	48.6667
1.2704	48.7
1.2669	48.7333
1.2613	48.7667
1.2687	48.8
1.2719	48.8333
1.2668	48.8667
1.2484	48.9
1.2706	48.9333
1.2586	48.9667
1.29	49
1.2771	49.0333
1.2739	49.0667
1.2784	49.1
1.2855	49.1333
1.2805	49.1667
1.2721	49.2
1.2816	49.2333
1.2861	49.2667
1.2798	49.3
1.2755	49.3333
1.2865	49.3667
1.2904	49.4
1.2867	49.4333
1.2589	49.4667
1.2851	49.5
1.2878	49.5333
1.3002	49.5667
1.2945	49.6
1.287	49.6333
1.2928	49.6667
1.3038	49.7
1.2965	49.7333
1.2897	49.7667
1.301	49.8
1.3072	49.8333
1.2947	49.8667
1.2963	49.9
1.308	49.9333
1.3029	49.9667
1.2928	50
1.2997	50.0333
1.2983	50.0667
1.2957	50.1
1.2854	50.1333
1.309	50.1667
1.294	50.2
1.3065	50.2333
1.3063	50.2667
1.3127	50.3
1.3104	50.3333
1.3031	50.3667
1.3077	50.4
1.3081	50.4333
1.3063	50.4667
1.3012	50.5
1.3079	50.5333
1.3095	50.5667
1.3088	50.6
1.2857	50.6333
1.306	50.6667
1.2962	50.7
1.316	50.7333
1.3161	50.7667
1.3064	50.8
1.3107	50.8333
1.3114	50.8667
1.3077	50.9
1.3064	50.9333
1.3108	50.9667
1.3091	51
1.3022	51.0333
1.3039	51.0667
1.3087	51.1
1.3074	51.1333
1.3015	51.1667
1.2896	51.2
1.3018	51.2333
1.284	51.2667
1.3008	51.3
1.3032	51.3333
1.2826	51.3667
1.2843	51.4
1.2751	51.4333
1.2932	51.4667
1.2976	51.5
1.2815	51.5333
1.2827	51.5667
1.2917	51.6
1.2853	51.6333
1.2775	51.6667
1.2813	51.7
1.2872	51.7333
1.2872	51.7667
1.2528	51.8
1.2789	51.8333
1.2672	51.8667
1.2838	51.9
1.2754	51.9333
1.2784	51.9667
1.2778	52
1.2807	52.0333
1.2783	52.0667
1.2701	52.1
1.2761	52.1333
1.2749	52.1667
1.2683	52.2
1.2674	52.2333
1.275	52.2667
1.2709	52.3
1.2697	52.3333
1.2471	52.3667
1.2681	52.4
1.255	52.4333
1.2805	52.4667
1.2623	52.5
1.2502	52.5333
1.2646	52.5667
1.2563	52.6
1.2688	52.6333
1.2624	52.6667
1.2616	52.7
1.261	52.7333
1.2596	52.7667
1.2588	52.8
1.2566	52.8333
1.2584	52.8667
1.2615	52.9
1.2446	52.9333
1.2508	52.9667
1.2449	53
1.265	53.0333
1.2709	53.0667
1.2571	53.1
1.2574	53.1333
1.266	53.1667
1.2786	53.2
1.2603	53.2333
1.255	53.2667
1.2699	53.3
1.2624	53.3333
1.2652	53.3667
1.2653	53.4
1.2654	53.4333
1.2637	53.4667
1.2557	53.5
1.2529	53.5333
1.2517	53.5667
1.2599	53.6
1.2749	53.6333
1.2501	53.6667
1.2522	53.7
1.2556	53.7333
1.253	53.7667
1.2605	53.8
1.2555	53.8333
1.2566	53.8667
1.2568	53.9
1.256	53.9333
1.2533	53.9667
1.2544	54
1.2555	54.0333
1.2594	54.0667
1.2352	54.1
1.2558	54.1333
1.2318	54.1667
1.266	54.2
1.2707	54.2333
1.2522	54.2667
1.2565	54.3
1.2458	54.3333
1.2522	54.3667
1.2547	54.4
1.25	54.4333
1.2515	54.4667
1.2531	54.5
1.2521	54.5333
1.2465	54.5667
1.249	54.6
1.2528	54.6333
1.2432	54.6667
1.2345	54.7
1.243	54.7333
1.2397	54.7667
1.2555	54.8
1.227	54.8333
1.2454	54.8667
1.243	54.9
1.249	54.9333
1.2512	54.9667
1.2423	55
1.2474	55.0333
1.2449	55.0667
1.2454	55.1
1.2442	55.1333
1.2491	55.1667
1.2455	55.2
1.2466	55.2333
1.2351	55.2667
1.2388	55.3
1.2364	55.3333
1.2498	55.3667
1.2481	55.4
1.2241	55.4333
1.2423	55.4667
1.2362	55.5
1.2558	55.5333
1.2483	55.5667
1.235	55.6
1.2446	55.6333
1.2449	55.6667
1.2371	55.7
1.2322	55.7333
1.2418	55.7667
1.2448	55.8
1.2406	55.8333
1.2179	55.8667
1.2424	55.9
1.2237	55.9333
1.2443	55.9667
1.2463	56
1.2267	56.0333
1.2318	56.0667
1.2247	56.1
1.2358	56.1333
1.2425	56.1667
1.2249	56.2
1.2314	56.2333
1.2298	56.2667
1.2276	56.3
1.2279	56.3333
1.2292	56.3667
1.2305	56.4
1.2265	56.4333
1.2087	56.4667
1.2292	56.5
1.2151	56.5333
1.2436	56.5667
1.2357	56.6
1.2316	56.6333
1.2339	56.6667
1.2405	56.7
1.234	56.7333
1.2298	56.7667
1.2368	56.8
1.2368	56.8333
1.2281	56.8667
1.2278	56.9
1.2364	56.9333
1.2338	56.9667
1.2286	57
1.2184	57.0333
1.2302	57.0667
1.217	57.1
1.2213	57.1333
1.2331	57.1667
1.2135	57.2
1.2147	57.2333
1.211	57.2667
1.2311	57.3
1.2334	57.3333
1.212	57.3667
1.2179	57.4
1.2209	57.4333
1.2188	57.4667
1.224	57.5
1.2165	57.5333
1.2179	57.5667
1.227	57.6
1.1976	57.6333
1.2164	57.6667
1.1959	57.7
1.2297	57.7333
1.2329	57.7667
1.2082	57.8
1.2196	57.8333
1.2254	57.8667
1.2224	57.9
1.225	57.9333
1.2208	57.9667
1.2231	58
1.2212	58.0333
1.2218	58.0667
1.2208	58.1
1.2216	58.1333
1.2267	58.1667
1.2055	58.2
1.2215	58.2333
1.2091	58.2667
1.2293	58.3
1.2149	58.3333
1.2096	58.3667
1.219	58.4
1.2193	58.4333
1.2341	58.4667
1.218	58.5
1.2142	58.5333
1.2253	58.5667
1.2204	58.6
1.2191	58.6333
1.2209	58.6667
1.2244	58.7
1.2212	58.7333
1.2188	58.7667
1.204	58.8
1.2269	58.8333
1.206	58.8667
1.2336	58.9
1.2153	58.9333
1.2114	58.9667
1.2061	59
1.2108	59.0333
1.2234	59.0667
1.213	59.1
1.2102	59.1333
1.2206	59.1667
1.2158	59.2
1.2133	59.2333
1.2163	59.2667
1.2169	59.3
1.2183	59.3333
1.1971	59.3667
1.2115	59.4
1.2074	59.4333
1.2127	59.4667
1.2311	59.5
1.2084	59.5333
1.2112	59.5667
1.2087	59.6
1.2083	59.6333
1.2143	59.6667
1.2117	59.7
1.2134	59.7333
1.212	59.7667
1.213	59.8
1.2144	59.8333
1.2119	59.8667
1.2155	59.9
1.2024	59.9333
1.2083	59.9667
1.206	60
1.2183	60.0333
1.2203	60.0667
1.1939	60.1
1.2072	60.1333
1.2125	60.1667
1.2211	60.2
1.2267	60.2333
1.2062	60.2667
1.2113	60.3
1.2197	60.3333
1.2192	60.3667
1.2229	60.4
1.2202	60.4333
1.2211	60.4667
1.2294	60.5
1.2082	60.5333
1.2208	60.5667
1.2092	60.6
1.2387	60.6333
1.2341	60.6667
1.2232	60.7
1.2288	60.7333
1.238	60.7667
1.2345	60.8
1.2224	60.8333
1.2341	60.8667
1.2359	60.9
1.2283	60.9333
1.232	60.9667
1.238	61
1.2356	61.0333
1.233	61.0667
1.2228	61.1
1.235	61.1333
1.2262	61.1667
1.2386	61.2
1.2404	61.2333
1.2224	61.2667
1.2342	61.3
1.2292	61.3333
1.245	61.3667
1.2384	61.4
1.2323	61.4333
1.2424	61.4667
1.2447	61.5
1.238	61.5333
1.2389	61.5667
1.2452	61.6
1.2439	61.6333
1.2442	61.6667
1.2223	61.7
1.2432	61.7333
1.2345	61.7667
1.2465	61.8
1.2545	61.8333
1.237	61.8667
1.2418	61.9
1.2364	61.9333
1.2448	61.9667
1.248	62
1.241	62.0333
1.2462	62.0667
1.2476	62.1
1.2462	62.1333
1.2409	62.1667
1.2453	62.2
1.2492	62.2333
1.2485	62.2667
1.2238	62.3
1.2517	62.3333
1.2427	62.3667
1.2569	62.4
1.2409	62.4333
1.2559	62.4667
1.258	62.5
1.2626	62.5333
1.2588	62.5667
1.2492	62.6
1.2575	62.6333
1.262	62.6667
1.255	62.7
1.2526	62.7333
1.2608	62.7667
1.2624	62.8
1.2608	62.8333
1.2358	62.8667
1.2599	62.9
1.253	62.9333
1.263	62.9667
1.2724	63
1.2558	63.0333
1.2616	63.0667
1.253	63.1
1.261	63.1333
1.2629	63.1667
1.2594	63.2
1.262	63.2333
1.2631	63.2667
1.262	63.3
1.2588	63.3333
1.2609	63.3667
1.2672	63.4
1.2562	63.4333
1.2503	63.4667
1.2577	63.5
1.2613	63.5333
1.2699	63.5667
1.2405	63.6
1.2605	63.6333
1.2587	63.6667
1.2686	63.7
1.2739	63.7333
1.251	63.7667
1.2617	63.8
1.2581	63.8333
1.2625	63.8667
1.2629	63.9
1.2636	63.9333
1.2644	63.9667
1.2633	64
1.2462	64.0333
1.2593	64.0667
1.2593	64.1
1.2879	64.1333
1.266	64.1667
1.2578	64.2
1.2673	64.2333
1.2691	64.2667
1.2572	64.3
1.2614	64.3333
1.2685	64.3667
1.2669	64.4
1.2597	64.4333
1.264	64.4667
1.2659	64.5
1.2618	64.5333
1.2651	64.5667
1.2501	64.6
1.262	64.6333
1.2523	64.6667
1.2553	64.7
1.2665	64.7333
1.2446	64.7667
1.25	64.8
1.2467	64.8333
1.2638	64.8667
1.2617	64.9
1.2448	64.9333
1.2549	64.9667
1.2561	65
1.2494	65.0333
1.2485	65.0667
1.2565	65.1
1.2525	65.1333
1.251	65.1667
1.2353	65.2
1.2484	65.2333
1.2318	65.2667
1.2524	65.3
1.243	65.3333
1.2327	65.3667
1.2338	65.4
1.2312	65.4333
1.2496	65.4667
1.242	65.5
1.2293	65.5333
1.2366	65.5667
1.2343	65.6
1.2291	65.6333
1.2283	65.6667
1.2332	65.7
1.2318	65.7333
1.2265	65.7667
1.2058	65.8
1.2298	65.8333
1.2131	65.8667
1.2411	65.9
1.2295	65.9333
1.2191	65.9667
1.2194	66
1.2174	66.0333
1.2248	66.0667
1.2194	66.1
1.2145	66.1333
1.2194	66.1667
1.219	66.2
1.2125	66.2333
1.2103	66.2667
1.2177	66.3
1.2179	66.3333
1.1954	66.3667
1.207	66.4
1.201	66.4333
1.2134	66.4667
1.2181	66.5
1.2078	66.5333
1.209	66.5667
1.2154	66.6
[truncated: 7,002 more rows]
