# Supplementary material for: Auditory feedback effect on temporal patterns during self-pacing treadmill walking
Source: PLoS One. 2025 Nov 4;20(11):e0335971. doi: 10.1371/journal.pone.0335971 (PMC12585087; doi:10.1371/journal.pone.0335971)
Supplement: S2 File — This file archive contains gait events from the two test conditions (no sound and with sound) for all included participants, as well as the validation data for the accelerometer-based gait event detection algorithm. All data files are in CSV format. A readme file is included with the details of the file format and contents. (ZIP) [file pone.0335971.s003.zip › TreadmillSoundsData/TestConditions/WithSound/BeltSpeed/Subject8_WithSoundBeltspeed.csv]

BeltSpeed	Time
0.92	0
0.9081	0.0333
0.8898	0.0667
0.8937	0.1
0.9112	0.1333
0.8965	0.1667
0.9013	0.2
0.8887	0.2333
0.8946	0.2667
0.9002	0.3
0.9165	0.3333
0.9089	0.3667
0.9036	0.4
0.8884	0.4333
0.8944	0.4667
0.9025	0.5
0.9235	0.5333
0.9142	0.5667
0.9067	0.6
0.8872	0.6333
0.8907	0.6667
0.9065	0.7
0.9274	0.7333
0.9205	0.7667
0.918	0.8
0.8874	0.8333
0.8845	0.8667
0.9032	0.9
0.929	0.9333
0.9286	0.9667
0.9089	1
0.8922	1.0333
0.8949	1.0667
0.9263	1.1
0.9262	1.1333
0.9071	1.1667
0.911	1.2
0.9161	1.2333
0.9137	1.2667
0.9124	1.3
0.9078	1.3333
0.9135	1.3667
0.9172	1.4
0.9079	1.4333
0.9092	1.4667
0.9104	1.5
0.9112	1.5333
0.9237	1.5667
0.9175	1.6
0.9185	1.6333
0.9151	1.6667
0.9163	1.7
0.9175	1.7333
0.9283	1.7667
0.9247	1.8
0.9253	1.8333
0.9164	1.8667
0.9192	1.9
0.9215	1.9333
0.9293	1.9667
0.9244	2
0.919	2.0333
0.9123	2.0667
0.9169	2.1
0.9281	2.1333
0.928	2.1667
0.9219	2.2
0.915	2.2333
0.9211	2.2667
0.9334	2.3
0.9353	2.3333
0.9211	2.3667
0.9172	2.4
0.9233	2.4333
0.9414	2.4667
0.9372	2.5
0.934	2.5333
0.9168	2.5667
0.92	2.6
0.9283	2.6333
0.9535	2.6667
0.9323	2.7
0.9423	2.7333
0.9152	2.7667
0.918	2.8
0.9336	2.8333
0.9586	2.8667
0.9565	2.9
0.9356	2.9333
0.9236	2.9667
0.9344	3
0.9621	3.0333
0.9557	3.0667
0.9402	3.1
0.9358	3.1333
0.9482	3.1667
0.9679	3.2
0.9607	3.2333
0.9458	3.2667
0.9441	3.3
0.952	3.3333
0.9679	3.3667
0.9613	3.4
0.9493	3.4333
0.9484	3.4667
0.9573	3.5
0.9734	3.5333
0.9682	3.5667
0.9672	3.6
0.9522	3.6333
0.9541	3.6667
0.9573	3.7
0.9824	3.7333
0.9803	3.7667
0.9741	3.8
0.9574	3.8333
0.9565	3.8667
0.9745	3.9
0.9922	3.9333
0.9822	3.9667
0.9571	4
0.9604	4.0333
0.9775	4.0667
0.9969	4.1
0.9833	4.1333
0.9687	4.1667
0.9708	4.2
0.9974	4.2333
0.9924	4.2667
0.9855	4.3
0.9797	4.3333
0.9859	4.3667
1.0075	4.4
1.0031	4.4333
0.9903	4.4667
0.9852	4.5
0.9921	4.5333
1.0127	4.5667
1.01	4.6
0.9988	4.6333
0.9868	4.6667
0.9885	4.7
0.9962	4.7333
1.0243	4.7667
1.019	4.8
1.0122	4.8333
0.9938	4.8667
0.9927	4.9
1.0105	4.9333
1.0358	4.9667
1.0302	5
1.0132	5.0333
0.9999	5.0667
1.0137	5.1
1.0394	5.1333
1.0257	5.1667
1.0133	5.2
1.023	5.2333
1.0251	5.2667
1.0329	5.3
1.0169	5.3333
1.0148	5.3667
1.0233	5.4
1.0382	5.4333
1.0317	5.4667
1.0205	5.5
1.0176	5.5333
1.0212	5.5667
1.0422	5.6
1.0443	5.6333
1.0371	5.6667
1.0221	5.7
1.0177	5.7333
1.0233	5.7667
1.0392	5.8
1.0555	5.8333
1.0471	5.8667
1.0424	5.9
1.0075	5.9333
1.0166	5.9667
1.0427	6
1.0562	6.0333
1.048	6.0667
1.0321	6.1
1.0311	6.1333
1.0549	6.1667
1.0491	6.2
1.0409	6.2333
1.0429	6.2667
1.0522	6.3
1.0613	6.3333
1.0531	6.3667
1.0422	6.4
1.045	6.4333
1.0585	6.4667
1.0626	6.5
1.0582	6.5333
1.0364	6.5667
1.0418	6.6
1.0433	6.6333
1.0663	6.6667
1.0667	6.7
1.0629	6.7333
1.0457	6.7667
1.042	6.8
1.048	6.8333
1.0698	6.8667
1.0746	6.9
1.0614	6.9333
1.0452	6.9667
1.0394	7
1.0659	7.0333
1.0692	7.0667
1.0554	7.1
1.0474	7.1333
1.0616	7.1667
1.0594	7.2
1.0621	7.2333
1.0482	7.2667
1.0454	7.3
1.0615	7.3333
1.0608	7.3667
1.0554	7.4
1.0431	7.4333
1.0457	7.4667
1.056	7.5
1.066	7.5333
1.0601	7.5667
1.0515	7.6
1.0361	7.6333
1.0425	7.6667
1.0546	7.7
1.0643	7.7333
1.0582	7.7667
1.0566	7.8
1.0259	7.8333
1.0272	7.8667
1.046	7.9
1.06	7.9333
1.0558	7.9667
1.0456	8
1.0248	8.0333
1.0247	8.0667
1.0535	8.1
1.0549	8.1333
1.0401	8.1667
1.0352	8.2
1.0452	8.2333
1.0446	8.2667
1.0404	8.3
1.0272	8.3333
1.0322	8.3667
1.0387	8.4
1.0398	8.4333
1.0393	8.4667
1.0132	8.5
1.0181	8.5333
1.0255	8.5667
1.0375	8.6
1.0355	8.6333
1.0306	8.6667
1.0123	8.7
1.005	8.7333
1.0129	8.7667
1.034	8.8
1.0318	8.8333
1.0249	8.8667
1.0075	8.9
0.9994	8.9333
1.0221	8.9667
1.0357	9
1.0271	9.0333
1.0133	9.0667
0.998	9.1
0.9963	9.1333
1.0329	9.1667
1.0209	9.2
1.0076	9.2333
1.0025	9.2667
1.012	9.3
1.026	9.3333
1.0176	9.3667
1.0063	9.4
1.0009	9.4333
1.0092	9.4667
1.0238	9.5
1.0181	9.5333
1.0144	9.5667
0.9953	9.6
0.9927	9.6333
1.0021	9.6667
1.0195	9.7
1.0164	9.7333
1.0049	9.7667
0.9918	9.8
0.9777	9.8333
0.9913	9.8667
1.0167	9.9
1.0161	9.9333
1.0003	9.9667
0.9833	10
0.9725	10.0333
0.9962	10.0667
1.0189	10.1
1.0114	10.1333
0.9996	10.1667
0.9829	10.2
0.9888	10.2333
1.0119	10.2667
1.0021	10.3
0.9896	10.3333
0.9853	10.3667
0.9885	10.4
1.004	10.4333
0.9985	10.4667
0.9875	10.5
0.9821	10.5333
0.9885	10.5667
1.0017	10.6
0.9957	10.6333
0.986	10.6667
0.9747	10.7
0.9848	10.7333
0.9986	10.7667
0.9935	10.8
0.9849	10.8333
0.9711	10.8667
0.9807	10.9
0.9947	10.9333
0.9886	10.9667
0.9762	11
0.9578	11.0333
0.9753	11.0667
0.9919	11.1
0.9854	11.1333
0.9696	11.1667
0.9639	11.2
0.9803	11.2333
0.9845	11.2667
0.9734	11.3
0.9622	11.3333
0.9674	11.3667
0.9819	11.4
0.9815	11.4333
0.9697	11.4667
0.9566	11.5
0.96	11.5333
0.9771	11.5667
0.9771	11.6
0.9714	11.6333
0.9441	11.6667
0.9555	11.7
0.9747	11.7333
0.9739	11.7667
0.9675	11.8
0.9483	11.8333
0.9462	11.8667
0.9635	11.9
0.9764	11.9333
0.9659	11.9667
0.9497	12
0.9411	12.0333
0.9568	12.0667
0.9725	12.1
0.9589	12.1333
0.9451	12.1667
0.9485	12.2
0.9649	12.2333
0.9621	12.2667
0.9526	12.3
0.9295	12.3333
0.9524	12.3667
0.9587	12.4
0.955	12.4333
0.9448	12.4667
0.9478	12.5
0.9547	12.5333
0.9606	12.5667
0.9531	12.6
0.9397	12.6333
0.942	12.6667
0.9495	12.7
0.9605	12.7333
0.9529	12.7667
0.9375	12.8
0.935	12.8333
0.9421	12.8667
0.955	12.9
0.9513	12.9333
0.93	12.9667
0.9257	13
0.9399	13.0333
0.9546	13.0667
0.9526	13.1
0.9389	13.1333
0.9212	13.1667
0.927	13.2
0.9541	13.2333
0.9519	13.2667
0.9356	13.3
0.9258	13.3333
0.9377	13.3667
0.9485	13.4
0.9411	13.4333
0.9311	13.4667
0.9254	13.5
0.9348	13.5333
0.9469	13.5667
0.9415	13.6
0.9254	13.6333
0.9182	13.6667
0.9249	13.7
0.9483	13.7333
0.9449	13.7667
0.9332	13.8
0.917	13.8333
0.9223	13.8667
0.9433	13.9
0.9534	13.9333
0.9407	13.9667
0.9231	14
0.9159	14.0333
0.9402	14.0667
0.9547	14.1
0.9459	14.1333
0.9315	14.1667
0.9205	14.2
0.9396	14.2333
0.9478	14.2667
0.9451	14.3
0.9299	14.3333
0.93	14.3667
0.943	14.4
0.9503	14.4333
0.9423	14.4667
0.9291	14.5
0.9297	14.5333
0.9398	14.5667
0.956	14.6
0.9431	14.6333
0.9276	14.6667
0.9274	14.7
0.9466	14.7333
0.9547	14.7667
0.9462	14.8
0.9316	14.8333
0.9288	14.8667
0.9336	14.9
0.9575	14.9333
0.9529	14.9667
0.938	15
0.9326	15.0333
0.9452	15.0667
0.9515	15.1
0.9438	15.1333
0.9446	15.1667
0.9449	15.2
0.9587	15.2333
0.9571	15.2667
0.9561	15.3
0.9466	15.3333
0.9488	15.3667
0.948	15.4
0.9583	15.4333
0.9628	15.4667
0.9607	15.5
0.9458	15.5333
0.9472	15.5667
0.9477	15.6
0.9572	15.6333
0.9725	15.6667
0.9633	15.7
0.9596	15.7333
0.9484	15.7667
0.9542	15.8
0.963	15.8333
0.9802	15.8667
0.969	15.9
0.9562	15.9333
0.9518	15.9667
0.9632	16
0.9855	16.0333
0.9802	16.0667
0.9655	16.1
0.9556	16.1333
0.9727	16.1667
0.9799	16.2
0.9784	16.2333
0.9702	16.2667
0.9634	16.3
0.9699	16.3333
0.9845	16.3667
0.9858	16.4
0.9807	16.4333
0.9671	16.4667
0.9658	16.5
0.9692	16.5333
0.9841	16.5667
0.9933	16.6
0.9875	16.6333
0.9768	16.6667
0.9644	16.7
0.9701	16.7333
0.9789	16.7667
1.0039	16.8
0.9826	16.8333
0.9777	16.8667
0.9604	16.9
0.9653	16.9333
0.989	16.9667
1.0112	17
0.9991	17.0333
0.9803	17.0667
0.966	17.1
0.9762	17.1333
1.0029	17.1667
0.9933	17.2
0.98	17.2333
0.9816	17.2667
0.9857	17.3
0.998	17.3333
0.9941	17.3667
0.9925	17.4
0.9758	17.4333
0.9734	17.4667
0.9751	17.5
0.9941	17.5333
0.9972	17.5667
0.9963	17.6
0.983	17.6333
0.9722	17.6667
0.9766	17.7
0.9874	17.7333
1.0019	17.7667
0.9928	17.8
0.9875	17.8333
0.9692	17.8667
0.9746	17.9
0.9921	17.9333
1.0036	17.9667
0.9906	18
0.9755	18.0333
0.9646	18.0667
0.983	18.1
1.0053	18.1333
0.9821	18.1667
0.9794	18.2
0.9868	18.2333
0.991	18.2667
0.988	18.3
0.9842	18.3333
0.9739	18.3667
0.9785	18.4
0.9825	18.4333
0.9941	18.4667
0.9881	18.5
0.9792	18.5333
0.969	18.5667
0.9742	18.6
0.9811	18.6333
0.9942	18.6667
0.9834	18.7
0.982	18.7333
0.9618	18.7667
0.9727	18.8
0.989	18.8333
0.9983	18.8667
0.9921	18.9
0.982	18.9333
0.9618	18.9667
0.9667	19
0.9939	19.0333
0.9979	19.0667
0.9797	19.1
0.9704	19.1333
0.9829	19.1667
0.9841	19.2
0.9803	19.2333
0.9697	19.2667
0.9763	19.3
0.9655	19.3333
0.9859	19.3667
0.9781	19.4
0.9758	19.4333
0.9607	19.4667
0.9691	19.5
0.9745	19.5333
0.9851	19.5667
0.9771	19.6
0.9677	19.6333
0.9547	19.6667
0.9608	19.7
0.9762	19.7333
0.9842	19.7667
0.9763	19.8
0.9627	19.8333
0.9476	19.8667
0.9595	19.9
0.9869	19.9333
0.9678	19.9667
0.9596	20
0.945	20.0333
0.9612	20.0667
0.9833	20.1
0.9715	20.1333
0.9589	20.1667
0.9536	20.2
0.9655	20.2333
0.9803	20.2667
0.9725	20.3
0.9604	20.3333
0.9535	20.3667
0.9633	20.4
0.9775	20.4333
0.9725	20.4667
0.9668	20.5
0.9458	20.5333
0.9508	20.5667
0.9559	20.6
0.978	20.6333
0.9682	20.6667
0.9676	20.7
0.9438	20.7333
0.9442	20.7667
0.964	20.8
0.9788	20.8333
0.9712	20.8667
0.9558	20.9
0.9432	20.9333
0.9616	20.9667
0.9732	21
0.9636	21.0333
0.9505	21.0667
0.9477	21.1
0.966	21.1333
0.9725	21.1667
0.9547	21.2
0.9476	21.2333
0.9453	21.2667
0.9591	21.3
0.9762	21.3333
0.9702	21.3667
0.9648	21.4
0.9448	21.4333
0.9384	21.4667
0.9445	21.5
0.9682	21.5333
0.9771	21.5667
0.9694	21.6
0.9541	21.6333
0.936	21.6667
0.9357	21.7
0.9576	21.7333
0.9777	21.7667
0.966	21.8
0.9574	21.8333
0.9408	21.8667
0.9376	21.9
0.9605	21.9333
0.9803	21.9667
0.9649	22
0.9486	22.0333
0.9422	22.0667
0.9674	22.1
0.9745	22.1333
0.9633	22.1667
0.9491	22.2
0.9505	22.2333
0.9612	22.2667
0.9771	22.3
0.9707	22.3333
0.9627	22.3667
0.9418	22.4
0.9463	22.4333
0.954	22.4667
0.9744	22.5
0.9654	22.5333
0.9627	22.5667
0.9466	22.6
0.9419	22.6333
0.9437	22.6667
0.9649	22.7
0.9731	22.7333
0.9657	22.7667
0.9516	22.8
0.9374	22.8333
0.9433	22.8667
0.9627	22.9
0.977	22.9333
0.9634	22.9667
0.948	23
0.9367	23.0333
0.9319	23.0667
0.9717	23.1
0.9647	23.1333
0.957	23.1667
0.9437	23.2
0.947	23.2333
0.9665	23.2667
0.9621	23.3
0.9583	23.3333
0.9442	23.3667
0.9488	23.4
0.952	23.4333
0.9659	23.4667
0.9609	23.5
0.9586	23.5333
0.9387	23.5667
0.9395	23.6
0.9435	23.6333
0.9606	23.6667
0.955	23.7
0.9505	23.7333
0.9421	23.7667
0.926	23.8
0.9342	23.8333
0.9497	23.8667
0.9559	23.9
0.9485	23.9333
0.9338	23.9667
0.9183	24
0.9336	24.0333
0.9566	24.0667
0.9494	24.1
0.9377	24.1333
0.9202	24.1667
0.9272	24.2
0.9473	24.2333
0.9421	24.2667
0.9431	24.3
0.9205	24.3333
0.9176	24.3667
0.9312	24.4
0.9405	24.4333
0.9393	24.4667
0.9342	24.5
0.9164	24.5333
0.9021	24.5667
0.9083	24.6
0.9306	24.6333
0.9415	24.6667
0.9326	24.7
0.9189	24.7333
0.9002	24.7667
0.9041	24.8
0.927	24.8333
0.9414	24.8667
0.9303	24.9
0.9151	24.9333
0.9024	24.9667
0.9102	25
0.9373	25.0333
0.9203	25.0667
0.9099	25.1
0.914	25.1333
0.9286	25.1667
0.9318	25.2
0.9238	25.2333
0.9089	25.2667
0.9132	25.3
0.9197	25.3333
0.937	25.3667
0.9295	25.4
0.9248	25.4333
0.9067	25.4667
0.9095	25.5
0.9245	25.5333
0.94	25.5667
0.9351	25.6
0.9199	25.6333
0.9071	25.6667
0.9016	25.7
0.9238	25.7333
0.9451	25.7667
0.9398	25.8
0.932	25.8333
0.9109	25.8667
0.9082	25.9
0.929	25.9333
0.9501	25.9667
0.9372	26
0.9194	26.0333
0.9117	26.0667
0.9355	26.1
0.9418	26.1333
0.9323	26.1667
0.9213	26.2
0.9277	26.2333
0.9359	26.2667
0.9427	26.3
0.9342	26.3333
0.9243	26.3667
0.924	26.4
0.9423	26.4333
0.9426	26.4667
0.9361	26.5
0.9281	26.5333
0.9315	26.5667
0.9454	26.6
0.9539	26.6333
0.9448	26.6667
0.9331	26.7
0.9336	26.7333
0.9511	26.7667
0.959	26.8
0.9519	26.8333
0.9393	26.8667
0.929	26.9
0.9562	26.9333
0.9639	26.9667
0.9574	27
0.9463	27.0333
0.9466	27.0667
0.9631	27.1
0.9726	27.1333
0.9579	27.1667
0.9498	27.2
0.9545	27.2333
0.9731	27.2667
0.9789	27.3
0.9684	27.3333
0.9535	27.3667
0.9543	27.4
0.9719	27.4333
0.9849	27.4667
0.9738	27.5
0.956	27.5333
0.9615	27.5667
0.9693	27.6
0.9911	27.6333
0.9858	27.6667
0.981	27.7
0.9621	27.7333
0.9627	27.7667
0.9701	27.8
0.9962	27.8333
0.9972	27.8667
0.9881	27.9
0.9717	27.9333
0.9648	27.9667
0.9857	28
1.0079	28.0333
1.0012	28.0667
0.9758	28.1
0.9755	28.1333
0.998	28.1667
0.9945	28.2
1.0017	28.2333
1.0039	28.2667
1.0015	28.3
1.0084	28.3333
1.0037	28.3667
1.011	28.4
1.015	28.4333
1.0119	28.4667
1.0133	28.5
1.0117	28.5333
1.0136	28.5667
1.0194	28.6
1.0193	28.6333
1.0196	28.6667
1.0153	28.7
1.0094	28.7333
1.0121	28.7667
1.0194	28.8
1.0235	28.8333
1.0234	28.8667
1.0184	28.9
1.0126	28.9333
1.0148	28.9667
1.0279	29
1.0294	29.0333
1.0223	29.0667
1.0143	29.1
1.0171	29.1333
1.0346	29.1667
1.0356	29.2
1.0275	29.2333
1.013	29.2667
1.0196	29.3
1.042	29.3333
1.0293	29.3667
1.0335	29.4
1.015	29.4333
1.0163	29.4667
1.0264	29.5
1.0437	29.5333
1.0376	29.5667
1.0314	29.6
1.0122	29.6333
1.0134	29.6667
1.0189	29.7
1.0431	29.7333
1.0493	29.7667
1.0421	29.8
1.0282	29.8333
1.0102	29.8667
1.0135	29.9
1.0363	29.9333
1.0599	29.9667
1.0411	30
1.0354	30.0333
1.0177	30.0667
1.0146	30.1
1.0366	30.1333
1.0615	30.1667
1.059	30.2
1.0489	30.2333
1.0301	30.2667
1.0198	30.3
1.0324	30.3333
1.061	30.3667
1.0678	30.4
1.0592	30.4333
1.042	30.4667
1.0268	30.5
1.0386	30.5333
1.0697	30.5667
1.0549	30.6
1.0591	30.6333
1.0419	30.6667
1.0368	30.7
1.0459	30.7333
1.0694	30.7667
1.0788	30.8
1.0711	30.8333
1.0576	30.8667
1.0386	30.9
1.0425	30.9333
1.0717	30.9667
1.0859	31
1.0685	31.0333
1.0544	31.0667
1.0645	31.1
1.077	31.1333
1.0696	31.1667
1.0652	31.2
1.0529	31.2333
1.0595	31.2667
1.0688	31.3
1.0833	31.3333
1.0749	31.3667
1.0767	31.4
1.0552	31.4333
1.0578	31.4667
1.0662	31.5
1.0881	31.5333
1.0824	31.5667
1.0822	31.6
1.0667	31.6333
1.0534	31.6667
1.0603	31.7
1.0728	31.7333
1.0945	31.7667
1.0844	31.8
1.0821	31.8333
1.0443	31.8667
1.0546	31.9
1.0652	31.9333
1.0946	31.9667
1.0999	32
1.0912	32.0333
1.0719	32.0667
1.0558	32.1
1.0463	32.1333
1.0736	32.1667
1.0989	32.2
1.1087	32.2333
1.0919	32.2667
1.074	32.3
1.0652	32.3333
1.0849	32.3667
1.1024	32.4
1.0925	32.4333
1.0889	32.4667
1.0662	32.5
1.0749	32.5333
1.085	32.5667
1.1082	32.6
1.1015	32.6333
1.1028	32.6667
1.0773	32.7
1.0686	32.7333
1.0717	32.7667
1.0922	32.8
1.1118	32.8333
1.1005	32.8667
1.0854	32.9
1.0696	32.9333
1.0741	32.9667
1.1039	33
1.1044	33.0333
1.0912	33.0667
1.072	33.1
1.0914	33.1333
1.1027	33.1667
1.1003	33.2
1.0884	33.2333
1.0819	33.2667
1.0909	33.3
1.1051	33.3333
1.1009	33.3667
1.0964	33.4
1.0795	33.4333
1.0845	33.4667
1.0927	33.5
1.1074	33.5333
1.1022	33.5667
1.0946	33.6
1.0754	33.6333
1.0757	33.6667
1.0819	33.7
1.0979	33.7333
1.1008	33.7667
1.1022	33.8
1.0848	33.8333
1.0697	33.8667
1.0791	33.9
1.1044	33.9333
1.1036	33.9667
1.0921	34
1.0754	34.0333
1.0791	34.0667
1.1034	34.1
1.1076	34.1333
1.0955	34.1667
1.0823	34.2
1.0859	34.2333
1.1004	34.2667
1.1	34.3
1.0964	34.3333
1.0951	34.3667
1.0786	34.4
1.0909	34.4333
1.1059	34.4667
1.1072	34.5
1.1018	34.5333
1.0855	34.5667
1.0793	34.6
1.0828	34.6333
1.0904	34.6667
1.1156	34.7
1.1065	34.7333
1.1099	34.7667
1.0919	34.8
1.077	34.8333
1.0784	34.8667
1.0967	34.9
1.1024	34.9333
1.1008	34.9667
1.0881	35
1.0747	35.0333
1.0875	35.0667
1.1047	35.1
1.0923	35.1333
1.0813	35.1667
1.0849	35.2
1.084	35.2333
1.0988	35.2667
1.1025	35.3
1.0987	35.3333
1.0856	35.3667
1.0756	35.4
1.0833	35.4333
1.0962	35.4667
1.1015	35.5
1.0899	35.5333
1.0892	35.5667
1.0676	35.6
1.0695	35.6333
1.0807	35.6667
1.1016	35.7
1.0918	35.7333
1.0889	35.7667
1.0673	35.8
1.0606	35.8333
1.078	35.8667
1.0999	35.9
1.0948	35.9333
1.0832	35.9667
1.0647	36
1.0623	36.0333
1.0927	36.0667
1.0917	36.1
1.0906	36.1333
1.0622	36.1667
1.0636	36.2
1.0821	36.2333
1.1008	36.2667
1.0923	36.3
1.0779	36.3333
1.0599	36.3667
1.0636	36.4
1.0894	36.4333
1.0992	36.4667
1.0894	36.5
1.073	36.5333
1.0595	36.5667
1.0709	36.6
1.0952	36.6333
1.0883	36.6667
1.0856	36.7
1.0535	36.7333
1.0568	36.7667
1.0737	36.8
1.0944	36.8333
1.0896	36.8667
1.0777	36.9
1.0563	36.9333
1.0473	36.9667
1.0711	37
1.0902	37.0333
1.073	37.0667
1.0584	37.1
1.0624	37.1333
1.0697	37.1667
1.0654	37.2
1.0596	37.2333
1.0495	37.2667
1.0582	37.3
1.0626	37.3333
1.0523	37.3667
1.0515	37.4
1.0344	37.4333
1.0422	37.4667
1.0472	37.5
1.0569	37.5333
1.0495	37.5667
1.0452	37.6
1.0249	37.6333
1.0253	37.6667
1.0327	37.7
1.0503	37.7333
1.0445	37.7667
1.0403	37.8
1.0198	37.8333
1.0096	37.8667
1.027	37.9
1.0491	37.9333
1.0241	37.9667
1.0221	38
1.0049	38.0333
1.0241	38.0667
1.0472	38.1
1.0355	38.1333
1.0281	38.1667
1.0102	38.2
1.0179	38.2333
1.0417	38.2667
1.0386	38.3
1.0318	38.3333
1.0144	38.3667
1.0148	38.4
1.0249	38.4333
1.0364	38.4667
1.0309	38.5
1.0345	38.5333
1.0261	38.5667
0.9963	38.6
0.9965	38.6333
0.9997	38.6667
1.0164	38.7
1.0254	38.7333
1.0205	38.7667
1.0185	38.8
0.9971	38.8333
0.986	38.8667
0.9944	38.9
1.0163	38.9333
1.0136	38.9667
1.0037	39
0.9857	39.0333
0.9861	39.0667
1.0104	39.1
1.0062	39.1333
1.0005	39.1667
0.9766	39.2
0.9849	39.2333
1.0044	39.2667
1.0024	39.3
1.0028	39.3333
0.9852	39.3667
0.9902	39.4
0.9918	39.4333
1.0001	39.4667
0.9959	39.5
0.9923	39.5333
0.9759	39.5667
0.9807	39.6
0.9826	39.6333
0.9919	39.6667
0.9886	39.7
0.9847	39.7333
0.9705	39.7667
0.9599	39.8
0.9715	39.8333
0.9853	39.8667
0.9803	39.9
0.9854	39.9333
0.9682	39.9667
0.9576	40
0.9654	40.0333
0.979	40.0667
0.9745	40.1
0.9756	40.1333
0.9597	40.1667
0.9484	40.2
0.9544	40.2333
0.9634	40.2667
0.9734	40.3
0.9675	40.3333
0.9656	40.3667
0.9385	40.4
0.9381	40.4333
0.9558	40.4667
0.9722	40.5
0.9701	40.5333
0.9704	40.5667
0.9488	40.6
0.9331	40.6333
0.9322	40.6667
0.9586	40.7
0.9731	40.7333
0.9667	40.7667
0.9564	40.8
0.9362	40.8333
0.9333	40.8667
0.9578	40.9
0.9727	40.9333
0.96	40.9667
0.9446	41
0.9297	41.0333
0.9552	41.0667
0.9577	41.1
0.9488	41.1333
0.945	41.1667
0.945	41.2
0.9617	41.2333
0.964	41.2667
0.955	41.3
0.9428	41.3333
0.9465	41.3667
0.9531	41.4
0.971	41.4333
0.9646	41.4667
0.9647	41.5
0.9439	41.5333
0.9408	41.5667
0.9523	41.6
0.9616	41.6333
0.9712	41.6667
0.9657	41.7
0.9547	41.7333
0.9395	41.7667
0.9416	41.8
0.9622	41.8333
0.9802	41.8667
0.9685	41.9
0.9521	41.9333
0.9471	41.9667
0.9618	42
0.9802	42.0333
0.9727	42.0667
0.9608	42.1
0.9537	42.1333
0.9726	42.1667
0.9853	42.2
0.9792	42.2333
0.9546	42.2667
0.9642	42.3
0.9752	42.3333
0.9976	42.3667
0.9882	42.4
0.9693	42.4333
0.9612	42.4667
0.9887	42.5
0.997	42.5333
0.9862	42.5667
0.981	42.6
0.9831	42.6333
0.988	42.6667
1.0104	42.7
1.0029	42.7333
0.9946	42.7667
0.9866	42.8
0.9788	42.8333
1.0044	42.8667
1.0238	42.9
1.0178	42.9333
1.0042	42.9667
0.9922	43
1.004	43.0333
1.0299	43.0667
1.0349	43.1
1.0123	43.1333
1.0068	43.1667
1.0267	43.2
1.0311	43.2333
1.0208	43.2667
1.0194	43.3
1.021	43.3333
1.0367	43.3667
1.0409	43.4
1.0175	43.4333
1.0247	43.4667
1.0283	43.5
1.0489	43.5333
1.0464	43.5667
1.0411	43.6
1.032	43.6333
1.0336	43.6667
1.0378	43.7
1.0619	43.7333
1.0584	43.7667
1.056	43.8
1.0419	43.8333
1.0416	43.8667
1.049	43.9
1.0732	43.9333
1.073	43.9667
1.0567	44
1.0429	44.0333
1.0408	44.0667
1.0726	44.1
1.0842	44.1333
1.0764	44.1667
1.0645	44.2
1.053	44.2333
1.0579	44.2667
1.066	44.3
1.0948	44.3333
1.0925	44.3667
1.0878	44.4
1.07	44.4333
1.0575	44.4667
1.0634	44.5
1.0772	44.5333
1.1067	44.5667
1.1033	44.6
1.0993	44.6333
1.0806	44.6667
1.0582	44.7
1.068	44.7333
1.0923	44.7667
1.1152	44.8
1.1123	44.8333
1.0938	44.8667
1.0775	44.9
1.0662	44.9333
1.0824	44.9667
1.1105	45
1.1195	45.0333
1.1157	45.0667
1.109	45.1
1.0896	45.1333
1.0776	45.1667
1.0807	45.2
1.0932	45.2333
1.1206	45.2667
1.1119	45.3
1.1073	45.3333
1.0937	45.3667
1.0774	45.4
1.0887	45.4333
1.1201	45.4667
1.1275	45.5
1.1177	45.5333
1.0987	45.5667
1.0883	45.6
1.1056	45.6333
1.1286	45.6667
1.1173	45.7
1.1013	45.7333
1.0971	45.7667
1.1071	45.8
1.117	45.8333
1.1119	45.8667
1.109	45.9
1.0878	45.9333
1.0938	45.9667
1.1	46
1.1159	46.0333
1.1108	46.0667
1.1132	46.1
1.0935	46.1333
1.0799	46.1667
1.086	46.2
1.1066	46.2333
1.1143	46.2667
1.1085	46.3
1.1047	46.3333
1.084	46.3667
1.0788	46.4
1.0823	46.4333
1.1017	46.4667
1.1107	46.5
1.1082	46.5333
1.0915	46.5667
1.0791	46.6
1.071	46.6333
1.0759	46.6667
1.0982	46.7
1.1102	46.7333
1.1006	46.7667
1.0926	46.8
1.0708	46.8333
1.0653	46.8667
1.0814	46.9
1.1063	46.9333
1.1017	46.9667
1.0937	47
1.0743	47.0333
1.0614	47.0667
1.0717	47.1
1.0985	47.1333
1.0953	47.1667
1.0882	47.2
1.0671	47.2333
1.0605	47.2667
1.0637	47.3
1.0636	47.3333
1.0873	47.3667
1.0933	47.4
1.0886	47.4333
1.0907	47.4667
1.0734	47.5
1.0564	47.5333
1.0511	47.5667
1.0559	47.6
1.0763	47.6333
1.079	47.6667
1.0766	47.7
1.0709	47.7333
1.0477	47.7667
1.043	47.8
1.032	47.8333
1.0616	47.8667
1.0604	47.9
1.0607	47.9333
1.0507	47.9667
1.0286	48
1.0308	48.0333
1.0502	48.0667
1.0623	48.1
1.0551	48.1333
1.0482	48.1667
1.0258	48.2
1.0192	48.2333
1.041	48.2667
1.0551	48.3
1.047	48.3333
1.0437	48.3667
1.0226	48.4
1.0106	48.4333
1.0167	48.4667
1.0389	48.5
1.0379	48.5333
1.0428	48.5667
1.0339	48.6
1.0101	48.6333
1.0046	48.6667
1.0111	48.7
1.0287	48.7333
1.0263	48.7667
1.0269	48.8
1.0208	48.8333
1	48.8667
0.9912	48.9
0.9941	48.9333
1.0101	48.9667
1.0132	49
1.01	49.0333
1.004	49.0667
0.9775	49.1
0.9703	49.1333
0.9903	49.1667
1.0055	49.2
1.0014	49.2333
0.9994	49.2667
0.978	49.3
0.9634	49.3333
0.9685	49.3667
0.9926	49.4
0.9951	49.4333
0.9886	49.4667
0.9725	49.5
0.9576	49.5333
0.9619	49.5667
0.9833	49.6
0.9899	49.6333
0.9861	49.6667
0.9709	49.7
0.9551	49.7333
0.9448	49.7667
0.9693	49.8
0.9875	49.8333
0.9775	49.8667
0.9732	49.9
0.9501	49.9333
0.9453	49.9667
0.9621	50
0.983	50.0333
0.976	50.0667
0.9749	50.1
0.957	50.1333
0.9419	50.1667
0.9408	50.2
0.9637	50.2333
0.9778	50.2667
0.9628	50.3
0.9621	50.3333
0.9429	50.3667
0.9316	50.4
0.9426	50.4333
0.9705	50.4667
0.9693	50.5
0.9636	50.5333
0.9456	50.5667
0.9289	50.6
0.9306	50.6333
0.9298	50.6667
0.935	50.7
0.9626	50.7333
0.9681	50.7667
0.9647	50.8
0.9678	50.8333
0.9534	50.8667
0.9355	50.9
0.924	50.9333
0.9137	50.9667
0.9471	51
0.9554	51.0333
0.9535	51.0667
0.9551	51.1
0.9311	51.1333
0.9174	51.1667
0.9178	51.2
0.9325	51.2333
0.9511	51.2667
0.9432	51.3
0.9444	51.3333
0.9237	51.3667
0.9105	51.4
0.9133	51.4333
0.9253	51.4667
0.9425	51.5
0.9336	51.5333
0.9385	51.5667
0.9082	51.6
0.9038	51.6333
0.901	51.6667
0.926	51.7
0.937	51.7333
0.9278	51.7667
0.9306	51.8
0.9102	51.8333
0.8978	51.8667
0.9007	51.9
0.9155	51.9333
0.9263	51.9667
0.9185	52
0.9196	52.0333
0.8963	52.0667
0.8891	52.1
0.8931	52.1333
0.914	52.1667
0.9102	52.2
0.9107	52.2333
0.9138	52.2667
0.8939	52.3
0.885	52.3333
0.8838	52.3667
0.8969	52.4
0.9072	52.4333
0.9	52.4667
0.9008	52.5
0.8805	52.5333
0.8833	52.5667
0.8828	52.6
0.8953	52.6333
0.9046	52.6667
0.8994	52.7
0.897	52.7333
0.8758	52.7667
0.8827	52.8
0.8695	52.8333
0.8953	52.8667
0.8965	52.9
0.8969	52.9333
0.8909	52.9667
0.8728	53
0.8793	53.0333
0.8843	53.0667
0.9048	53.1
0.8965	53.1333
0.8967	53.1667
0.8771	53.2
0.8702	53.2333
0.8748	53.2667
0.8782	53.3
0.9046	53.3333
0.8994	53.3667
0.8996	53.4
0.8933	53.4333
0.8594	53.4667
0.8729	53.5
0.8735	53.5333
0.8992	53.5667
0.9039	53.6
0.8966	53.6333
0.8981	53.6667
0.8756	53.7
0.8684	53.7333
0.8729	53.7667
0.8839	53.8
0.9052	53.8333
0.8965	53.8667
0.895	53.9
0.8739	53.9333
0.8675	53.9667
0.883	54
0.9068	54.0333
0.9017	54.0667
0.8864	54.1
0.8731	54.1333
0.8689	54.1667
0.892	54.2
0.9127	54.2333
0.909	54.2667
0.8958	54.3
0.8763	54.3333
0.8742	54.3667
0.893	54.4
0.9172	54.4333
0.9147	54.4667
0.9042	54.5
0.8868	54.5333
0.877	54.5667
0.9005	54.6
0.922	54.6333
0.9188	54.6667
0.9094	54.7
0.887	54.7333
0.8911	54.7667
0.8985	54.8
0.9284	54.8333
0.9287	54.8667
0.9175	54.9
0.8986	54.9333
0.8894	54.9667
0.9066	55
0.933	55.0333
0.9317	55.0667
0.9112	55.1
0.9014	55.1333
0.9093	55.1667
0.9278	55.2
0.9192	55.2333
0.9131	55.2667
0.9162	55.3
0.9071	55.3333
0.9332	55.3667
0.926	55.4
0.9227	55.4333
0.918	55.4667
0.9218	55.5
0.9298	55.5333
0.947	55.5667
0.9376	55.6
0.9303	55.6333
0.9208	55.6667
0.9264	55.7
0.9272	55.7333
0.9532	55.7667
0.953	55.8
0.9508	55.8333
0.9429	55.8667
0.9258	55.9
0.9336	55.9333
0.9411	55.9667
0.9576	56
0.9487	56.0333
0.9354	56.0667
0.9311	56.1
0.9531	56.1333
0.9617	56.1667
0.9539	56.2
0.9424	56.2333
0.9415	56.2667
0.9466	56.3
0.9672	56.3333
0.9708	56.3667
0.9624	56.4
0.9453	56.4333
0.9441	56.4667
0.9618	56.5
0.9825	56.5333
0.9771	56.5667
0.9606	56.6
0.9446	56.6333
0.9476	56.6667
0.9615	56.7
0.9903	56.7333
0.9886	56.7667
0.986	56.8
0.967	56.8333
0.9509	56.8667
0.9579	56.9
0.9879	56.9333
1.0026	56.9667
0.9874	57
0.9709	57.0333
0.966	57.0667
0.9883	57.1
0.9992	57.1333
0.9896	57.1667
0.9761	57.2
0.9747	57.2333
0.9818	57.2667
1.0101	57.3
1.0013	57.3333
0.9954	57.3667
0.98	57.4
0.9851	57.4333
1.0016	57.4667
1.0214	57.5
1.0134	57.5333
0.9995	57.5667
0.9842	57.6
0.9975	57.6333
1.0226	57.6667
1.0166	57.7
1.0136	57.7333
0.9949	57.7667
0.9988	57.8
1.002	57.8333
1.0089	57.8667
1.0294	57.9
1.0164	57.9333
1.0071	57.9667
0.9939	58
1.0009	58.0333
1.0225	58.0667
1.037	58.1
1.0271	58.1333
1.0115	58.1667
0.9973	58.2
1.0043	58.2333
1.0316	58.2667
1.0407	58.3
1.0247	58.3333
1.0098	58.3667
1.0109	58.4
1.0303	58.4333
1.0343	58.4667
1.0303	58.5
1.0057	58.5333
1.0061	58.5667
1.0188	58.6
1.0407	58.6333
1.0384	58.6667
1.0354	58.7
1.0147	58.7333
1.0011	58.7667
1.0058	58.8
1.0266	58.8333
1.0491	58.8667
1.0435	58.9
1.0323	58.9333
1.0135	58.9667
1.0063	59
1.0287	59.0333
1.0507	59.0667
1.0445	59.1
1.025	59.1333
1.0131	59.1667
1.0269	59.2
1.0482	59.2333
1.0473	59.2667
1.0356	59.3
1.0186	59.3333
1.0221	59.3667
1.046	59.4
1.048	59.4333
1.0388	59.4667
1.03	59.5
1.0335	59.5333
1.0398	59.5667
1.0595	59.6
1.052	59.6333
1.0487	59.6667
1.0287	59.7
1.0337	59.7333
1.0344	59.7667
1.0483	59.8
1.0635	59.8333
1.0542	59.8667
1.0505	59.9
1.0298	59.9333
1.0354	59.9667
1.0525	60
1.0715	60.0333
1.0645	60.0667
1.0572	60.1
1.0363	60.1333
1.034	60.1667
1.0636	60.2
1.0788	60.2333
1.0654	60.2667
1.0497	60.3
1.0551	60.3333
1.0722	60.3667
1.0646	60.4
1.054	60.4333
1.0577	60.4667
1.0579	60.5
1.0795	60.5333
1.0829	60.5667
1.0689	60.6
1.0617	60.6333
1.0632	60.6667
1.0755	60.7
1.0898	60.7333
1.0821	60.7667
1.074	60.8
1.0626	60.8333
1.0695	60.8667
1.0879	60.9
1.0969	60.9333
1.0823	60.9667
1.0686	61
1.0617	61.0333
1.0999	61.0667
1.0905	61.1
1.0853	61.1333
1.0836	61.1667
1.0899	61.2
1.1083	61.2333
1.0999	61.2667
1.0909	61.3
1.0873	61.3333
1.0902	61.3667
1.1002	61.4
1.1129	61.4333
1.1066	61.4667
1.1041	61.5
1.0846	61.5333
1.0905	61.5667
1.0831	61.6
1.1089	61.6333
1.1104	61.6667
1.1106	61.7
1.1054	61.7333
1.0847	61.7667
1.09	61.8
1.0889	61.8333
1.1111	61.8667
1.117	61.9
1.1123	61.9333
1.1077	61.9667
1.0863	62
1.0888	62.0333
1.0996	62.0667
1.1195	62.1
1.114	62.1333
1.1081	62.1667
1.0887	62.2
1.0771	62.2333
1.0985	62.2667
1.1222	62.3
1.1172	62.3333
1.108	62.3667
1.0894	62.4
1.0879	62.4333
1.1086	62.4667
1.1262	62.5
1.1141	62.5333
1.0978	62.5667
1.0932	62.6
1.0992	62.6333
1.1235	62.6667
1.1235	62.7
1.1139	62.7333
1.0963	62.7667
1.0964	62.8
1.0892	62.8333
1.1261	62.8667
1.1297	62.9
1.1247	62.9333
1.1099	62.9667
1.0925	63
1.1036	63.0333
1.1296	63.0667
1.1339	63.1
1.1147	63.1333
1.1032	63.1667
1.1071	63.2
1.1272	63.2333
1.1293	63.2667
1.1178	63.3
1.1044	63.3333
1.1101	63.3667
1.1289	63.4
1.1228	63.4333
1.1139	63.4667
1.1063	63.5
1.111	63.5333
1.1249	63.5667
1.1378	63.6
1.1291	63.6333
1.1223	63.6667
1.1038	63.7
1.1103	63.7333
1.1176	63.7667
1.1426	63.8
1.1369	63.8333
1.1354	63.8667
1.1165	63.9
1.1024	63.9333
1.1069	63.9667
1.1305	64
1.1349	64.0333
1.1369	64.0667
1.1231	64.1
1.1084	64.1333
1.1101	64.1667
1.1361	64.2
1.1437	64.2333
1.1336	64.2667
1.1177	64.3
1.1194	64.3333
1.126	64.3667
1.1499	64.4
1.144	64.4333
1.1355	64.4667
1.1176	64.5
1.1171	64.5333
1.1421	64.5667
1.1526	64.6
1.1441	64.6333
1.1288	64.6667
1.1129	64.7
1.1304	64.7333
1.148	64.7667
1.1553	64.8
1.149	64.8333
1.1416	64.8667
1.1206	64.9
1.11	64.9333
1.1229	64.9667
1.1518	65
1.1549	65.0333
1.1452	65.0667
1.1268	65.1
1.1179	65.1333
1.133	65.1667
1.1552	65.2
1.1498	65.2333
1.1366	65.2667
1.1143	65.3
1.1195	65.3333
1.1466	65.3667
1.1532	65.4
1.1477	65.4333
1.1311	65.4667
1.1154	65.5
1.1207	65.5333
1.142	65.5667
1.1592	65.6
1.1507	65.6333
1.1382	65.6667
1.1193	65.7
1.1186	65.7333
1.133	65.7667
1.1562	65.8
1.1507	65.8333
1.1463	65.8667
1.1261	65.9
1.1155	65.9333
1.114	65.9667
1.1509	66
1.151	66.0333
1.1409	66.0667
1.1266	66.1
1.1118	66.1333
1.1307	66.1667
1.1528	66.2
1.147	66.2333
1.1398	66.2667
1.1226	66.3
1.1274	66.3333
1.1468	66.3667
1.1473	66.4
1.1417	66.4333
1.1256	66.4667
1.1123	66.5
1.1233	66.5333
1.1375	66.5667
1.1469	66.6
[truncated: 7,002 more rows]
