# Supplementary material for: Auditory feedback effect on temporal patterns during self-pacing treadmill walking
Source: PLoS One. 2025 Nov 4;20(11):e0335971. doi: 10.1371/journal.pone.0335971 (PMC12585087; doi:10.1371/journal.pone.0335971)
Supplement: S2 File — This file archive contains gait events from the two test conditions (no sound and with sound) for all included participants, as well as the validation data for the accelerometer-based gait event detection algorithm. All data files are in CSV format. A readme file is included with the details of the file format and contents. (ZIP) [file pone.0335971.s003.zip › TreadmillSoundsData/TestConditions/WithSound/BeltSpeed/Subject9_WithSoundBeltspeed.csv]

BeltSpeed	Time
0.9744	0
0.9765	0.0333
0.9583	0.0667
0.9645	0.1
0.9643	0.1333
0.9573	0.1667
0.9546	0.2
0.9592	0.2333
0.9565	0.2667
0.9514	0.3
0.9359	0.3333
0.9539	0.3667
0.9449	0.4
0.9453	0.4333
0.9373	0.4667
0.9402	0.5
0.949	0.5333
0.9401	0.5667
0.9371	0.6
0.9443	0.6333
0.9417	0.6667
0.9352	0.7
0.9391	0.7333
0.9389	0.7667
0.9337	0.8
0.9349	0.8333
0.9343	0.8667
0.932	0.9
0.9286	0.9333
0.9374	0.9667
0.9163	1
0.9274	1.0333
0.9245	1.0667
0.9292	1.1
0.9308	1.1333
0.9213	1.1667
0.9316	1.2
0.9295	1.2333
0.9268	1.2667
0.9291	1.3
0.9322	1.3333
0.9381	1.3667
0.929	1.4
0.9331	1.4333
0.9315	1.4667
0.9335	1.5
0.9356	1.5333
0.9365	1.5667
0.9365	1.6
0.9366	1.6333
0.9226	1.6667
0.9402	1.7
0.9396	1.7333
0.9412	1.7667
0.9378	1.8
0.9329	1.8333
0.9484	1.8667
0.9508	1.9
0.9495	1.9333
0.9518	1.9667
0.9509	2
0.9597	2.0333
0.96	2.0667
0.9611	2.1
0.9658	2.1333
0.967	2.1667
0.9684	2.2
0.9695	2.2333
0.9756	2.2667
0.979	2.3
0.9652	2.3333
0.9718	2.3667
0.9814	2.4
0.9875	2.4333
0.9986	2.4667
0.9809	2.5
0.9924	2.5333
1.0015	2.5667
0.9999	2.6
1.0029	2.6333
1.0066	2.6667
1.0083	2.7
1.013	2.7333
1.015	2.7667
1.0176	2.8
1.0194	2.8333
1.0233	2.8667
1.0271	2.9
1.0276	2.9333
1.0344	2.9667
1.0191	3
1.0371	3.0333
1.0394	3.0667
1.0356	3.1
1.0363	3.1333
1.0463	3.1667
1.0602	3.2
1.048	3.2333
1.055	3.2667
1.0576	3.3
1.0653	3.3333
1.0739	3.3667
1.0663	3.4
1.0719	3.4333
1.0753	3.4667
1.0783	3.5
1.0837	3.5333
1.0869	3.5667
1.0925	3.6
1.0765	3.6333
1.0911	3.6667
1.1006	3.7
1.0997	3.7333
1.1136	3.7667
1.1163	3.8
1.118	3.8333
1.1172	3.8667
1.1204	3.9
1.1352	3.9333
1.1307	3.9667
1.1346	4
1.1368	4.0333
1.1375	4.0667
1.1462	4.1
1.1456	4.1333
1.1512	4.1667
1.1514	4.2
1.1525	4.2333
1.1595	4.2667
1.143	4.3
1.161	4.3333
1.1683	4.3667
1.165	4.4
1.1641	4.4333
1.1573	4.4667
1.1793	4.5
1.183	4.5333
1.1784	4.5667
1.1804	4.6
1.1782	4.6333
1.1892	4.6667
1.1909	4.7
1.1886	4.7333
1.1893	4.7667
1.189	4.8
1.1981	4.8333
1.1958	4.8667
1.195	4.9
1.2022	4.9333
1.1893	4.9667
1.1935	5
1.2013	5.0333
1.198	5.0667
1.1985	5.1
1.185	5.1333
1.2013	5.1667
1.2075	5.2
1.1981	5.2333
1.2025	5.2667
1.2016	5.3
1.201	5.3333
1.1986	5.3667
1.2002	5.4
1.2007	5.4333
1.1963	5.4667
1.1972	5.5
1.1955	5.5333
1.1945	5.5667
1.1882	5.6
1.185	5.6333
1.1768	5.6667
1.1911	5.7
1.1845	5.7333
1.179	5.7667
1.1707	5.8
1.1861	5.8333
1.1836	5.8667
1.1697	5.9
1.1758	5.9333
1.1739	5.9667
1.1653	6
1.1623	6.0333
1.166	6.0667
1.1625	6.1
1.1531	6.1333
1.1529	6.1667
1.149	6.2
1.1454	6.2333
1.1358	6.2667
1.1303	6.3
1.1278	6.3333
1.1321	6.3667
1.1151	6.4
1.109	6.4333
1.1115	6.4667
1.1253	6.5
1.1132	6.5333
1.0993	6.5667
1.0967	6.6
1.1095	6.6333
1.0994	6.6667
1.0843	6.7
1.086	6.7333
1.0845	6.7667
1.0737	6.8
1.0753	6.8333
1.0644	6.8667
1.0626	6.9
1.0583	6.9333
1.0452	6.9667
1.044	7
1.0482	7.0333
1.0352	7.0667
1.0332	7.1
1.0321	7.1333
1.0402	7.1667
1.0276	7.2
1.0167	7.2333
1.0242	7.2667
1.0209	7.3
1.0096	7.3333
1.0083	7.3667
1.0079	7.4
1.0051	7.4333
0.9976	7.4667
0.9935	7.5
0.9896	7.5333
0.9876	7.5667
0.9881	7.6
0.9609	7.6333
0.9772	7.6667
0.9666	7.7
0.9664	7.7333
0.9699	7.7667
0.9683	7.8
0.96	7.8333
0.9506	7.8667
0.9592	7.9
0.9542	7.9333
0.9427	7.9667
0.9429	8
0.9401	8.0333
0.9342	8.0667
0.9354	8.1
0.9262	8.1333
0.9234	8.1667
0.9168	8.2
0.916	8.2333
0.9142	8.2667
0.9038	8.3
0.9123	8.3333
0.878	8.3667
0.8967	8.4
0.887	8.4333
0.8901	8.4667
0.8888	8.5
0.8845	8.5333
0.8839	8.5667
0.877	8.6
0.877	8.6333
0.8739	8.6667
0.8701	8.7
0.8689	8.7333
0.8673	8.7667
0.8636	8.8
0.8602	8.8333
0.8576	8.8667
0.8562	8.9
0.8521	8.9333
0.851	8.9667
0.8376	9
0.8534	9.0333
0.8422	9.0667
0.8457	9.1
0.8467	9.1333
0.8518	9.1667
0.8473	9.2
0.8347	9.2333
0.8452	9.2667
0.8428	9.3
0.8388	9.3333
0.8406	9.3667
0.8407	9.4
0.8379	9.4333
0.8345	9.4667
0.8385	9.5
0.8365	9.5333
0.8331	9.5667
0.8348	9.6
0.832	9.6333
0.8239	9.6667
0.8375	9.7
0.8381	9.7333
0.8332	9.7667
0.8239	9.8
0.8342	9.8333
0.8481	9.8667
0.8351	9.9
0.8377	9.9333
0.8441	9.9667
0.8409	10
0.8497	10.0333
0.8486	10.0667
0.8496	10.1
0.8504	10.1333
0.8515	10.1667
0.8564	10.2
0.8549	10.2333
0.8582	10.2667
0.8469	10.3
0.8623	10.3333
0.8635	10.3667
0.8623	10.4
0.8595	10.4333
0.8609	10.4667
0.8762	10.5
0.876	10.5333
0.872	10.5667
0.8812	10.6
0.8854	10.6333
0.8867	10.6667
0.8921	10.7
0.8948	10.7333
0.8988	10.7667
0.9013	10.8
0.9078	10.8333
0.9105	10.8667
0.9145	10.9
0.9182	10.9333
0.9116	10.9667
0.9241	11
0.9319	11.0333
0.9325	11.0667
0.9285	11.1
0.9313	11.1333
0.9448	11.1667
0.9565	11.2
0.9468	11.2333
0.9563	11.2667
0.9596	11.3
0.9681	11.3333
0.9724	11.3667
0.9732	11.4
0.9773	11.4333
0.983	11.4667
0.9869	11.5
0.9912	11.5333
0.9953	11.5667
1.0013	11.6
0.9899	11.6333
1.0076	11.6667
1.0103	11.7
1.0191	11.7333
1.0163	11.7667
1.0175	11.8
1.0283	11.8333
1.0339	11.8667
1.0326	11.9
1.0343	11.9333
1.0474	11.9667
1.0498	12
1.0491	12.0333
1.0573	12.0667
1.06	12.1
1.0648	12.1333
1.0675	12.1667
1.0725	12.2
1.0744	12.2333
1.0788	12.2667
1.0734	12.3
1.0795	12.3333
1.0904	12.3667
1.0875	12.4
1.0921	12.4333
1.101	12.4667
1.1091	12.5
1.1053	12.5333
1.1062	12.5667
1.1225	12.6
1.1225	12.6333
1.1197	12.6667
1.1271	12.7
1.128	12.7333
1.1368	12.7667
1.1366	12.8
1.1379	12.8333
1.1427	12.8667
1.1447	12.9
1.1494	12.9333
1.1399	12.9667
1.1519	13
1.1547	13.0333
1.1464	13.0667
1.1566	13.1
1.1671	13.1333
1.1736	13.1667
1.1544	13.2
1.1643	13.2333
1.1788	13.2667
1.1706	13.3
1.1746	13.3333
1.1846	13.3667
1.181	13.4
1.1804	13.4333
1.1864	13.4667
1.1912	13.5
1.1847	13.5333
1.1899	13.5667
1.1959	13.6
1.17	13.6333
1.1888	13.6667
1.1981	13.7
1.2044	13.7333
1.1874	13.7667
1.1841	13.8
1.208	13.8333
1.2083	13.8667
1.2093	13.9
1.1941	13.9333
1.1985	13.9667
1.2208	14
1.2044	14.0333
1.207	14.0667
1.1965	14.1
1.2036	14.1333
1.2109	14.1667
1.2044	14.2
1.2103	14.2333
1.187	14.2667
1.2054	14.3
1.2002	14.3333
1.1994	14.3667
1.2053	14.4
1.2049	14.4333
1.1964	14.4667
1.1955	14.5
1.2049	14.5333
1.201	14.5667
1.1885	14.6
1.1946	14.6333
1.1993	14.6667
1.1859	14.7
1.1879	14.7333
1.1897	14.7667
1.1823	14.8
1.1785	14.8333
1.1863	14.8667
1.1643	14.9
1.1679	14.9333
1.1748	14.9667
1.1734	15
1.175	15.0333
1.1547	15.0667
1.1675	15.1
1.1703	15.1333
1.1651	15.1667
1.1646	15.2
1.1516	15.2333
1.1576	15.2667
1.1542	15.3
1.1508	15.3333
1.1519	15.3667
1.1439	15.4
1.1422	15.4333
1.1362	15.4667
1.1403	15.5
1.1254	15.5333
1.1255	15.5667
1.1255	15.6
1.121	15.6333
1.1213	15.6667
1.1126	15.7
1.1139	15.7333
1.1099	15.7667
1.111	15.8
1.1063	15.8333
1.0975	15.8667
1.0967	15.9
1.0956	15.9333
1.0905	15.9667
1.0883	16
1.0802	16.0333
1.0799	16.0667
1.077	16.1
1.0694	16.1333
1.0629	16.1667
1.0551	16.2
1.064	16.2333
1.0548	16.2667
1.0475	16.3
1.0433	16.3333
1.0552	16.3667
1.0467	16.4
1.0346	16.4333
1.0371	16.4667
1.0342	16.5
1.0317	16.5333
1.0292	16.5667
1.022	16.6
1.0198	16.6333
1.0175	16.6667
1.0139	16.7
1.0093	16.7333
1.0039	16.7667
1.0089	16.8
0.9847	16.8333
0.9916	16.8667
0.989	16.9
0.9851	16.9333
0.9759	16.9667
0.9731	17
0.9864	17.0333
0.9745	17.0667
0.9685	17.1
0.9693	17.1333
0.9668	17.1667
0.9559	17.2
0.9553	17.2333
0.9551	17.2667
0.9528	17.3
0.9422	17.3333
0.9436	17.3667
0.9403	17.4
0.9353	17.4333
0.9362	17.4667
0.9157	17.5
0.9231	17.5333
0.9244	17.5667
0.917	17.6
0.906	17.6333
0.9202	17.6667
0.9181	17.7
0.9028	17.7333
0.9064	17.7667
0.9046	17.8
0.8998	17.8333
0.8992	17.8667
0.8956	17.9
0.8911	17.9333
0.8897	17.9667
0.8885	18
0.8862	18.0333
0.8781	18.0667
0.8794	18.1
0.8814	18.1333
0.8612	18.1667
0.8767	18.2
0.8661	18.2333
0.863	18.2667
0.8663	18.3
0.8757	18.3333
0.8696	18.3667
0.8557	18.4
0.8657	18.4333
0.8744	18.4667
0.8605	18.5
0.8608	18.5333
0.8644	18.5667
0.861	18.6
0.8598	18.6333
0.8635	18.6667
0.8617	18.7
0.8579	18.7333
0.862	18.7667
0.8456	18.8
0.8603	18.8333
0.865	18.8667
0.8614	18.9
0.865	18.9333
0.8611	18.9667
0.8647	19
0.8687	19.0333
0.8706	19.0667
0.87	19.1
0.8689	19.1333
0.873	19.1667
0.8759	19.2
0.8735	19.2333
0.8742	19.2667
0.8827	19.3
0.8775	19.3333
0.8782	19.3667
0.8834	19.4
0.8806	19.4333
0.8732	19.4667
0.886	19.5
0.8889	19.5333
0.8835	19.5667
0.8772	19.6
0.8995	19.6333
0.8976	19.6667
0.8946	19.7
0.8982	19.7333
0.8964	19.7667
0.9089	19.8
0.9077	19.8333
0.9095	19.8667
0.9127	19.9
0.9144	19.9333
0.9196	19.9667
0.9202	20
0.923	20.0333
0.9249	20.0667
0.9299	20.1
0.9153	20.1333
0.9297	20.1667
0.9349	20.2
0.9342	20.2333
0.9332	20.2667
0.9421	20.3
0.9548	20.3333
0.9457	20.3667
0.949	20.4
0.9546	20.4333
0.9555	20.4667
0.9656	20.5
0.9645	20.5333
0.9666	20.5667
0.971	20.6
0.973	20.6333
0.9781	20.6667
0.9781	20.7
0.982	20.7333
0.9858	20.7667
0.9782	20.8
0.9943	20.8333
0.9936	20.8667
0.9977	20.9
0.994	20.9333
1.0019	20.9667
1.0129	21
1.0086	21.0333
1.011	21.0667
1.0204	21.1
1.0219	21.1333
1.023	21.1667
1.0259	21.2
1.0341	21.2333
1.0327	21.2667
1.0347	21.3
1.0412	21.3333
1.0444	21.3667
1.0436	21.4
1.0479	21.4333
1.0391	21.4667
1.0551	21.5
1.0571	21.5333
1.0578	21.5667
1.0624	21.6
1.0697	21.6333
1.0694	21.6667
1.0705	21.7
1.0787	21.7333
1.0794	21.7667
1.0842	21.8
1.0848	21.8333
1.0864	21.8667
1.0903	21.9
1.0913	21.9333
1.0954	21.9667
1.0959	22
1.0989	22.0333
1.1001	22.0667
1.0965	22.1
1.0943	22.1333
1.1055	22.1667
1.1018	22.2
1.0998	22.2333
1.1022	22.2667
1.1153	22.3
1.1149	22.3333
1.1051	22.3667
1.1129	22.4
1.1226	22.4333
1.1146	22.4667
1.1114	22.5
1.1182	22.5333
1.1262	22.5667
1.114	22.6
1.1197	22.6333
1.1248	22.6667
1.1226	22.7
1.1268	22.7333
1.1112	22.7667
1.1287	22.8
1.1213	22.8333
1.1225	22.8667
1.1229	22.9
1.1367	22.9333
1.1357	22.9667
1.1228	23
1.1336	23.0333
1.1363	23.0667
1.1329	23.1
1.1364	23.1333
1.137	23.1667
1.1351	23.2
1.1352	23.2333
1.1375	23.2667
1.1381	23.3
1.1351	23.3333
1.1389	23.3667
1.1271	23.4
1.1271	23.4333
1.1393	23.4667
1.1402	23.5
1.1491	23.5333
1.1343	23.5667
1.1392	23.6
1.1457	23.6333
1.1474	23.6667
1.1448	23.7
1.1369	23.7333
1.1463	23.7667
1.1468	23.8
1.1405	23.8333
1.1463	23.8667
1.1456	23.9
1.1423	23.9333
1.1433	23.9667
1.1459	24
1.1434	24.0333
1.1231	24.0667
1.1458	24.1
1.1445	24.1333
1.1372	24.1667
1.1364	24.2
1.1485	24.2333
1.1387	24.2667
1.1395	24.3
1.1447	24.3333
1.1404	24.3667
1.1391	24.4
1.1425	24.4333
1.1451	24.4667
1.1365	24.5
1.136	24.5333
1.1415	24.5667
1.1364	24.6
1.1358	24.6333
1.1383	24.6667
1.1206	24.7
1.1346	24.7333
1.1254	24.7667
1.1391	24.8
1.1375	24.8333
1.1337	24.8667
1.1261	24.9
1.1303	24.9333
1.1388	24.9667
1.1283	25
1.1284	25.0333
1.1283	25.0667
1.1294	25.1
1.1303	25.1333
1.1241	25.1667
1.1248	25.2
1.1251	25.2333
1.1229	25.2667
1.1224	25.3
1.1072	25.3333
1.1141	25.3667
1.1157	25.4
1.1135	25.4333
1.116	25.4667
1.1151	25.5
1.1193	25.5333
1.1132	25.5667
1.116	25.6
1.1167	25.6333
1.1144	25.6667
1.1082	25.7
1.1123	25.7333
1.1131	25.7667
1.1077	25.8
1.1073	25.8333
1.1079	25.8667
1.1074	25.9
1.1042	25.9333
1.0903	25.9667
1.1101	26
1.0969	26.0333
1.1004	26.0667
1.0932	26.1
1.0988	26.1333
1.1082	26.1667
1.1004	26.2
1.1022	26.2333
1.0984	26.2667
1.1011	26.3
1.1	26.3333
1.0966	26.3667
1.098	26.4
1.0995	26.4333
1.097	26.4667
1.0922	26.5
1.097	26.5333
1.0949	26.5667
1.0863	26.6
1.0795	26.6333
1.0933	26.6667
1.0877	26.7
1.0995	26.7333
1.0814	26.7667
1.0883	26.8
1.0904	26.8333
1.0949	26.8667
1.0965	26.9
1.0864	26.9333
1.0911	26.9667
1.087	27
1.093	27.0333
1.0902	27.0667
1.0871	27.1
1.0866	27.1333
1.0851	27.1667
1.0882	27.2
1.0891	27.2333
1.068	27.2667
1.0898	27.3
1.0782	27.3333
1.0722	27.3667
1.08	27.4
1.0929	27.4333
1.0912	27.4667
1.0705	27.5
1.0761	27.5333
1.0929	27.5667
1.0804	27.6
1.0757	27.6333
1.0862	27.6667
1.0813	27.7
1.0831	27.7333
1.0831	27.7667
1.0821	27.8
1.0789	27.8333
1.0811	27.8667
1.0806	27.9
1.0632	27.9333
1.078	27.9667
1.0773	28
1.0842	28.0333
1.0653	28.0667
1.077	28.1
1.0866	28.1333
1.0812	28.1667
1.0828	28.2
1.0715	28.2333
1.0795	28.2667
1.0855	28.3
1.078	28.3333
1.0806	28.3667
1.0835	28.4
1.0815	28.4333
1.0771	28.4667
1.0825	28.5
1.082	28.5333
1.069	28.5667
1.0828	28.6
1.0788	28.6333
1.0868	28.6667
1.075	28.7
1.0824	28.7333
1.0885	28.7667
1.0903	28.8
1.0908	28.8333
1.0869	28.8667
1.091	28.9
1.0912	28.9333
1.0909	28.9667
1.0927	29
1.0937	29.0333
1.0923	29.0667
1.0931	29.1
1.094	29.1333
1.0925	29.1667
1.0889	29.2
1.0826	29.2333
1.0981	29.2667
1.0938	29.3
1.0958	29.3333
1.0866	29.3667
1.0961	29.4
1.1015	29.4333
1.0934	29.4667
1.0953	29.5
1.103	29.5333
1.0998	29.5667
1.0971	29.6
1.1007	29.6333
1.0987	29.6667
1.0974	29.7
1.0991	29.7333
1.1017	29.7667
1.0969	29.8
1.0975	29.8333
1.0943	29.8667
1.0929	29.9
1.0963	29.9333
1.0921	29.9667
1.1029	30
1.1011	30.0333
1.1002	30.0667
1.0957	30.1
1.0984	30.1333
1.1063	30.1667
1.0967	30.2
1.0993	30.2333
1.0991	30.2667
1.0962	30.3
1.0963	30.3333
1.098	30.3667
1.0978	30.4
1.0916	30.4333
1.0943	30.4667
1.0964	30.5
1.0765	30.5333
1.0919	30.5667
1.0929	30.6
1.089	30.6333
1.0849	30.6667
1.0801	30.7
1.1007	30.7333
1.0875	30.7667
1.0899	30.8
1.0822	30.8333
1.0867	30.8667
1.0939	30.9
1.0848	30.9333
1.0858	30.9667
1.0821	31
1.086	31.0333
1.0856	31.0667
1.0804	31.1
1.0817	31.1333
1.0715	31.1667
1.0771	31.2
1.0765	31.2333
1.0751	31.2667
1.0812	31.3
1.08	31.3333
1.079	31.3667
1.0733	31.4
1.0814	31.4333
1.0823	31.4667
1.0753	31.5
1.0796	31.5333
1.083	31.5667
1.0756	31.6
1.0765	31.6333
1.0803	31.6667
1.0794	31.7
1.0714	31.7333
1.0744	31.7667
1.0707	31.8
1.0641	31.8333
1.0768	31.8667
1.0744	31.9
1.0813	31.9333
1.0657	31.9667
1.0696	32
1.0788	32.0333
1.0762	32.0667
1.0803	32.1
1.07	32.1333
1.0747	32.1667
1.0776	32.2
1.0724	32.2333
1.0743	32.2667
1.0739	32.3
1.0729	32.3333
1.0683	32.3667
1.0707	32.4
1.0732	32.4333
1.0539	32.4667
1.0674	32.5
1.0677	32.5333
1.0667	32.5667
1.0573	32.6
1.0579	32.6333
1.0766	32.6667
1.0628	32.7
1.0667	32.7333
1.0551	32.7667
1.0628	32.8
1.0696	32.8333
1.0583	32.8667
1.0615	32.9
1.0629	32.9333
1.0589	32.9667
1.0583	33
1.0599	33.0333
1.0625	33.0667
1.035	33.1
1.0553	33.1333
1.0582	33.1667
1.0501	33.2
1.039	33.2333
1.0478	33.2667
1.0656	33.3
1.0472	33.3333
1.0473	33.3667
1.0455	33.4
1.0523	33.4333
1.0635	33.4667
1.0489	33.5
1.0442	33.5333
1.0526	33.5667
1.0484	33.6
1.0479	33.6333
1.0441	33.6667
1.045	33.7
1.0326	33.7333
1.0356	33.7667
1.0473	33.8
1.0404	33.8333
1.0434	33.8667
1.0297	33.9
1.0396	33.9333
1.0468	33.9667
1.0397	34
1.0391	34.0333
1.0299	34.0667
1.0406	34.1
1.0396	34.1333
1.0336	34.1667
1.0359	34.2
1.0345	34.2333
1.0312	34.2667
1.0295	34.3
1.0331	34.3333
1.0302	34.3667
1.0213	34.4
1.0187	34.4333
1.0289	34.4667
1.0228	34.5
1.0308	34.5333
1.0186	34.5667
1.0265	34.6
1.0282	34.6333
1.0288	34.6667
1.0306	34.7
1.0278	34.7333
1.0265	34.7667
1.0246	34.8
1.0291	34.8333
1.0261	34.8667
1.0242	34.9
1.0257	34.9333
1.0246	34.9667
1.0226	35
1.0261	35.0333
1.0087	35.0667
1.0251	35.1
1.0162	35.1333
1.0156	35.1667
1.0252	35.2
1.0316	35.2333
1.023	35.2667
1.0113	35.3
1.0287	35.3333
1.0322	35.3667
1.0184	35.4
1.0219	35.4333
1.0342	35.4667
1.0252	35.5
1.0228	35.5333
1.0287	35.5667
1.0263	35.6
1.0229	35.6333
1.0283	35.6667
1.0248	35.7
1.0138	35.7333
1.0278	35.7667
1.0317	35.8
1.0308	35.8333
1.0195	35.8667
1.0256	35.9
1.0397	35.9333
1.0318	35.9667
1.035	36
1.0336	36.0333
1.0369	36.0667
1.0385	36.1
1.0369	36.1333
1.039	36.1667
1.041	36.2
1.0406	36.2333
1.0381	36.2667
1.0418	36.3
1.0464	36.3333
1.0304	36.3667
1.0329	36.4
1.0472	36.4333
1.0392	36.4667
1.0371	36.5
1.0315	36.5333
1.0519	36.5667
1.054	36.6
1.0377	36.6333
1.0471	36.6667
1.0451	36.7
1.055	36.7333
1.0546	36.7667
1.048	36.8
1.0543	36.8333
1.0548	36.8667
1.0524	36.9
1.0548	36.9333
1.0551	36.9667
1.0524	37
1.0538	37.0333
1.042	37.0667
1.058	37.1
1.0495	37.1333
1.0491	37.1667
1.0455	37.2
1.0512	37.2333
1.0589	37.2667
1.048	37.3
1.05	37.3333
1.0593	37.3667
1.056	37.4
1.0474	37.4333
1.0531	37.4667
1.0581	37.5
1.0494	37.5333
1.0525	37.5667
1.0548	37.6
1.0522	37.6333
1.0479	37.6667
1.0522	37.7
1.0367	37.7333
1.052	37.7667
1.0464	37.8
1.0544	37.8333
1.052	37.8667
1.0535	37.9
1.0513	37.9333
1.0474	37.9667
1.055	38
1.0501	38.0333
1.0517	38.0667
1.0508	38.1
1.0494	38.1333
1.0488	38.1667
1.0462	38.2
1.0454	38.2333
1.0448	38.2667
1.043	38.3
1.0414	38.3333
1.0421	38.3667
1.0264	38.4
1.0329	38.4333
1.034	38.4667
1.0324	38.5
1.0267	38.5333
1.0213	38.5667
1.0371	38.6
1.0261	38.6333
1.03	38.6667
1.0238	38.7
1.0245	38.7333
1.0212	38.7667
1.0221	38.8
1.0226	38.8333
1.0167	38.8667
1.0176	38.9
1.0167	38.9333
1.0133	38.9667
1.0125	39
1.0194	39.0333
0.9901	39.0667
1.007	39.1
1.0071	39.1333
1.0057	39.1667
1.01	39.2
0.9939	39.2333
1.0132	39.2667
1.0084	39.3
1.0111	39.3333
1.0042	39.3667
0.9935	39.4
1.0081	39.4333
1.0047	39.4667
0.9997	39.5
1.0026	39.5333
0.9992	39.5667
0.9968	39.6
0.9952	39.6333
0.9994	39.6667
0.9925	39.7
0.9804	39.7333
0.9983	39.7667
0.9933	39.8
0.9858	39.8333
0.977	39.8667
0.9969	39.9
1.0025	39.9333
0.9827	39.9667
0.9887	40
0.9953	40.0333
0.9877	40.0667
0.9896	40.1
0.991	40.1333
0.99	40.1667
0.9843	40.2
0.9872	40.2333
0.989	40.2667
0.9846	40.3
0.9833	40.3333
0.9914	40.3667
0.9684	40.4
0.9841	40.4333
0.9842	40.4667
0.9858	40.5
0.9841	40.5333
0.9765	40.5667
0.9916	40.6
0.987	40.6333
0.9899	40.6667
0.9883	40.7
0.9879	40.7333
0.9892	40.7667
0.9883	40.8
0.9868	40.8333
0.9891	40.8667
0.9889	40.9
0.988	40.9333
0.988	40.9667
0.9911	41
0.9896	41.0333
0.973	41.0667
0.9929	41.1
0.9914	41.1333
0.9848	41.1667
0.9753	41.2
0.988	41.2333
1.0041	41.2667
0.9855	41.3
0.9883	41.3333
0.988	41.3667
0.9983	41.4
1.0018	41.4333
0.9914	41.4667
0.9955	41.5
1.0059	41.5333
0.9997	41.5667
0.9913	41.6
1.0042	41.6333
1.0016	41.6667
1.0047	41.7
0.9834	41.7333
1.0081	41.7667
0.9957	41.8
0.9949	41.8333
0.9918	41.8667
0.9944	41.9
1.0133	41.9333
1.0009	41.9667
1.002	42
1.0046	42.0333
1.0023	42.0667
1.0098	42.1
1.0089	42.1333
1.0103	42.1667
1.0111	42.2
1.0108	42.2333
1.0125	42.2667
1.013	42.3
1.0125	42.3333
1.0182	42.3667
0.9989	42.4
1.0219	42.4333
1.0197	42.4667
1.0237	42.5
1.0239	42.5333
1.0231	42.5667
1.0287	42.6
1.0291	42.6333
1.0309	42.6667
1.0331	42.7
1.0333	42.7333
1.0339	42.7667
1.0332	42.8
1.0383	42.8333
1.0369	42.8667
1.0379	42.9
1.0389	42.9333
1.0386	42.9667
1.0415	43
1.0297	43.0333
1.0382	43.0667
1.0464	43.1
1.0385	43.1333
1.033	43.1667
1.0341	43.2
1.0595	43.2333
1.0485	43.2667
1.0391	43.3
1.05	43.3333
1.0488	43.3667
1.0472	43.4
1.0503	43.4333
1.0544	43.4667
1.0498	43.5
1.052	43.5333
1.0562	43.5667
1.052	43.6
1.0513	43.6333
1.0559	43.6667
1.054	43.7
1.0363	43.7333
1.0565	43.7667
1.0546	43.8
1.0479	43.8333
1.0473	43.8667
1.0647	43.9
1.0555	43.9333
1.0526	43.9667
1.055	44
1.0534	44.0333
1.06	44.0667
1.0586	44.1
1.0577	44.1333
1.0575	44.1667
1.0578	44.2
1.0585	44.2333
1.0584	44.2667
1.0578	44.3
1.0622	44.3333
1.0472	44.3667
1.0549	44.4
1.06	44.4333
1.0546	44.4667
1.0511	44.5
1.0492	44.5333
1.0674	44.5667
1.0598	44.6
1.0549	44.6333
1.0637	44.6667
1.0622	44.7
1.0589	44.7333
1.0621	44.7667
1.0624	44.8
1.061	44.8333
1.0618	44.8667
1.0617	44.9
1.0601	44.9333
1.0603	44.9667
1.0631	45
1.0525	45.0333
1.0486	45.0667
1.0613	45.1
1.0588	45.1333
1.0514	45.1667
1.0591	45.2
1.0672	45.2333
1.056	45.2667
1.0594	45.3
1.0623	45.3333
1.0583	45.3667
1.0596	45.4
1.0628	45.4333
1.0602	45.4667
1.0541	45.5
1.0582	45.5333
1.0604	45.5667
1.052	45.6
1.0525	45.6333
1.0562	45.6667
1.0431	45.7
1.0407	45.7333
1.055	45.7667
1.0425	45.8
1.0457	45.8333
1.0593	45.8667
1.0552	45.9
1.0394	45.9333
1.0457	45.9667
1.0592	46
1.0457	46.0333
1.0431	46.0667
1.0499	46.1
1.0451	46.1333
1.0461	46.1667
1.0444	46.2
1.0432	46.2333
1.0388	46.2667
1.0387	46.3
1.0404	46.3333
1.0368	46.3667
1.0176	46.4
1.0338	46.4333
1.0325	46.4667
1.034	46.5
1.0313	46.5333
1.0208	46.5667
1.0344	46.6
1.0327	46.6333
1.0347	46.6667
1.0223	46.7
1.0282	46.7333
1.0323	46.7667
1.0226	46.8
1.026	46.8333
1.0253	46.8667
1.0227	46.9
1.0188	46.9333
1.0247	46.9667
1.0244	47
1.0048	47.0333
1.0191	47.0667
1.0183	47.1
1.0156	47.1333
1.0245	47.1667
1.0225	47.2
1.0186	47.2333
1.0168	47.2667
1.0239	47.3
1.0266	47.3333
1.0171	47.3667
1.0237	47.4
1.0232	47.4333
1.0232	47.4667
1.024	47.5
1.0242	47.5333
1.024	47.5667
1.023	47.6
1.0246	47.6333
1.0222	47.6667
1.0099	47.7
1.0288	47.7333
1.0249	47.7667
1.0149	47.8
1.0123	47.8333
1.0359	47.8667
1.0314	47.9
1.0178	47.9333
1.0259	47.9667
1.0236	48
1.0356	48.0333
1.0299	48.0667
1.0271	48.1
1.0325	48.1333
1.0304	48.1667
1.0304	48.2
1.0332	48.2333
1.0371	48.2667
1.0359	48.3
1.0186	48.3333
1.0422	48.3667
1.0363	48.4
1.0357	48.4333
1.0426	48.4667
1.0418	48.5
1.0401	48.5333
1.0409	48.5667
1.0515	48.6
1.0466	48.6333
1.0473	48.6667
1.0499	48.7
1.0496	48.7333
1.0518	48.7667
1.054	48.8
1.0562	48.8333
1.0534	48.8667
1.0566	48.9
1.0606	48.9333
1.0531	48.9667
1.0444	49
1.0639	49.0333
1.061	49.0667
1.0675	49.1
1.0676	49.1333
1.0723	49.1667
1.0696	49.2
1.0693	49.2333
1.0797	49.2667
1.0773	49.3
1.0798	49.3333
1.0805	49.3667
1.0803	49.4
1.0856	49.4333
1.0861	49.4667
1.0872	49.5
1.0892	49.5333
1.0899	49.5667
1.0955	49.6
1.0782	49.6333
1.0951	49.6667
1.0936	49.7
1.0926	49.7333
1.0897	49.7667
1.1019	49.8
1.1135	49.8333
1.0992	49.8667
1.1033	49.9
1.1069	49.9333
1.1086	49.9667
1.1136	50
1.1136	50.0333
1.1152	50.0667
1.1152	50.1
1.1188	50.1333
1.1193	50.1667
1.1206	50.2
1.1226	50.2333
1.1255	50.2667
1.1077	50.3
1.1214	50.3333
1.1289	50.3667
1.1249	50.4
1.1167	50.4333
1.1216	50.4667
1.1412	50.5
1.1268	50.5333
1.1289	50.5667
1.1251	50.6
1.1334	50.6333
1.1365	50.6667
1.1309	50.7
1.1344	50.7333
1.132	50.7667
1.1317	50.8
1.1322	50.8333
1.1361	50.8667
1.1321	50.9
1.1331	50.9333
1.1364	50.9667
1.1143	51
1.1348	51.0333
1.1315	51.0667
1.1387	51.1
1.1261	51.1333
1.1232	51.1667
1.1394	51.2
1.1368	51.2333
1.1368	51.2667
1.1214	51.3
1.1281	51.3333
1.1415	51.3667
1.1277	51.4
1.1317	51.4333
1.1241	51.4667
1.1279	51.5
1.1276	51.5333
1.1227	51.5667
1.1237	51.6
1.1191	51.6333
1.1047	51.6667
1.1142	51.7
1.1186	51.7333
1.1139	51.7667
1.1039	51.8
1.1082	51.8333
1.1231	51.8667
1.105	51.9
1.1098	51.9333
1.1033	51.9667
1.1023	52
1.1003	52.0333
1.1023	52.0667
1.1	52.1
1.0923	52.1333
1.0946	52.1667
1.093	52.2
1.0884	52.2333
1.0869	52.2667
1.0885	52.3
1.0691	52.3333
1.0843	52.3667
1.071	52.4
1.0792	52.4333
1.0723	52.4667
1.069	52.5
1.0744	52.5333
1.0752	52.5667
1.0754	52.6
1.0613	52.6333
1.067	52.6667
1.0659	52.7
1.0664	52.7333
1.0645	52.7667
1.0576	52.8
1.0602	52.8333
1.0577	52.8667
1.0535	52.9
1.0555	52.9333
1.0363	52.9667
1.0499	53
1.0493	53.0333
1.0491	53.0667
1.0503	53.1
1.0453	53.1333
1.048	53.1667
1.0449	53.2
1.049	53.2333
1.0457	53.2667
1.0449	53.3
1.044	53.3333
1.0431	53.3667
1.0426	53.4
1.0416	53.4333
1.0394	53.4667
1.0375	53.5
1.0363	53.5333
1.0369	53.5667
1.0356	53.6
1.0178	53.6333
1.0365	53.6667
1.0244	53.7
1.0232	53.7333
1.0324	53.7667
1.0327	53.8
1.0362	53.8333
1.0359	53.8667
1.0308	53.9
1.0315	53.9333
1.0341	53.9667
1.0289	54
1.0272	54.0333
1.031	54.0667
1.0289	54.1
1.0224	54.1333
1.0255	54.1667
1.0251	54.2
1.0219	54.2333
1.0155	54.2667
1.0106	54.3
1.0227	54.3333
1.0157	54.3667
1.0187	54.4
1.0065	54.4333
1.0086	54.4667
1.0235	54.5
1.0155	54.5333
1.0167	54.5667
1.013	54.6
1.0136	54.6333
1.0143	54.6667
1.0132	54.7
1.0132	54.7333
1.0112	54.7667
1.0107	54.8
1.0094	54.8333
1.0094	54.8667
1.0097	54.9
0.9971	54.9333
1.0038	54.9667
1.0075	55
0.9987	55.0333
1.0022	55.0667
1.0101	55.1
1.0153	55.1333
1.0012	55.1667
0.9978	55.2
1.0113	55.2333
1.0105	55.2667
0.997	55.3
1.0026	55.3333
1.0062	55.3667
0.9985	55.4
0.9989	55.4333
1.0028	55.4667
1.0001	55.5
0.992	55.5333
0.9968	55.5667
0.9938	55.6
0.9815	55.6333
0.9938	55.6667
0.9955	55.7
0.9958	55.7333
0.982	55.7667
0.9863	55.8
1.0021	55.8333
0.9896	55.8667
0.9947	55.9
0.9804	55.9333
0.9853	55.9667
0.9966	56
0.9879	56.0333
0.9892	56.0667
0.9891	56.1
0.9872	56.1333
0.9851	56.1667
0.9869	56.2
0.9911	56.2333
0.9715	56.2667
0.9876	56.3
0.9852	56.3333
0.9832	56.3667
0.9738	56.4
0.979	56.4333
0.9965	56.4667
0.9807	56.5
0.9797	56.5333
0.9841	56.5667
0.983	56.6
0.9871	56.6333
0.9852	56.6667
0.9857	56.7
0.9833	56.7333
0.9845	56.7667
0.9854	56.8
0.9843	56.8333
0.9847	56.8667
0.9879	56.9
0.9712	56.9333
0.9844	56.9667
0.9872	57
0.994	57.0333
0.9912	57.0667
0.9871	57.1
0.9985	57.1333
0.9951	57.1667
0.9972	57.2
1	57.2333
1.0022	57.2667
0.9997	57.3
0.9998	57.3333
1.0062	57.3667
1.0038	57.4
1.0012	57.4333
1.006	57.4667
1.0097	57.5
1.0072	57.5333
0.9892	57.5667
1.0148	57.6
1.0109	57.6333
1.0001	57.6667
1.0045	57.7
1.0282	57.7333
1.0194	57.7667
1.006	57.8
1.0121	57.8333
1.0342	57.8667
1.0209	57.9
1.0133	57.9333
1.0284	57.9667
1.023	58
1.0217	58.0333
1.0261	58.0667
1.0285	58.1
1.0247	58.1333
1.0244	58.1667
1.0342	58.2
1.0161	58.2333
1.03	58.2667
1.0318	58.3
1.0363	58.3333
1.0309	58.3667
1.0309	58.4
1.0446	58.4333
1.038	58.4667
1.0399	58.5
1.044	58.5333
1.0483	58.5667
1.0441	58.6
1.0485	58.6333
1.0504	58.6667
1.0517	58.7
1.0525	58.7333
1.0556	58.7667
1.0571	58.8
1.0632	58.8333
1.0454	58.8667
1.0626	58.9
1.059	58.9333
1.0609	58.9667
1.0605	59
1.0614	59.0333
1.0757	59.0667
1.0729	59.1
1.0738	59.1333
1.0723	59.1667
1.0729	59.2
1.0824	59.2333
1.0839	59.2667
1.0806	59.3
1.0857	59.3333
1.09	59.3667
1.0887	59.4
1.0903	59.4333
1.0988	59.4667
1.0982	59.5
1.0791	59.5333
1.0967	59.5667
1.1052	59.6
1.1001	59.6333
1.1067	59.6667
1.1203	59.7
1.1144	59.7333
1.1107	59.7667
1.1222	59.8
1.1268	59.8333
1.1252	59.8667
1.1289	59.9
1.1317	59.9333
1.1327	59.9667
1.1366	60
1.1397	60.0333
1.1422	60.0667
1.1434	60.1
1.1456	60.1333
1.1525	60.1667
1.1391	60.2
1.1437	60.2333
1.1573	60.2667
1.1478	60.3
1.1576	60.3333
1.1652	60.3667
1.174	60.4
1.1561	60.4333
1.1622	60.4667
1.176	60.5
1.1679	60.5333
1.1661	60.5667
1.1756	60.6
1.18	60.6333
1.1689	60.6667
1.1713	60.7
1.1816	60.7333
1.1738	60.7667
1.173	60.8
1.1803	60.8333
1.1694	60.8667
1.1682	60.9
1.1776	60.9333
1.1743	60.9667
1.1768	61
1.1625	61.0333
1.179	61.0667
1.1824	61.1
1.1757	61.1333
1.1819	61.1667
1.1785	61.2
1.1787	61.2333
1.1781	61.2667
1.182	61.3
1.1808	61.3333
1.1781	61.3667
1.1823	61.4
1.1827	61.4333
1.1776	61.4667
1.1806	61.5
1.1628	61.5333
1.185	61.5667
1.1669	61.6
1.1739	61.6333
1.1804	61.6667
1.1916	61.7
1.184	61.7333
1.1668	61.7667
1.1793	61.8
1.184	61.8333
1.1715	61.8667
1.1754	61.9
1.1719	61.9333
1.1766	61.9667
1.1744	62
1.1699	62.0333
1.1714	62.0667
1.1694	62.1
1.1685	62.1333
1.1611	62.1667
1.154	62.2
1.1699	62.2333
1.1616	62.2667
1.1564	62.3
1.144	62.3333
1.1619	62.3667
1.1676	62.4
1.1475	62.4333
1.1526	62.4667
1.1454	62.5
1.1518	62.5333
1.15	62.5667
1.1431	62.6
1.1433	62.6333
1.1388	62.6667
1.1364	62.7
1.132	62.7333
1.1285	62.7667
1.1271	62.8
1.1277	62.8333
1.1041	62.8667
1.1119	62.9
1.1159	62.9333
1.1031	62.9667
1.0918	63
1.1075	63.0333
1.1101	63.0667
1.0893	63.1
1.09	63.1333
1.0873	63.1667
1.0913	63.2
1.0898	63.2333
1.0748	63.2667
1.0729	63.3
1.0743	63.3333
1.0658	63.3667
1.0601	63.4
1.0547	63.4333
1.0531	63.4667
1.0525	63.5
1.0305	63.5333
1.035	63.5667
1.0389	63.6
1.0318	63.6333
1.0137	63.6667
1.0172	63.7
1.0308	63.7333
1.0134	63.7667
1.0152	63.8
1.0042	63.8333
1.0036	63.8667
1.0043	63.9
0.9966	63.9333
0.9877	63.9667
0.9887	64
0.9843	64.0333
0.9759	64.0667
0.9752	64.1
0.9695	64.1333
0.9707	64.1667
0.9458	64.2
0.9541	64.2333
0.952	64.2667
0.9444	64.3
0.9527	64.3333
0.937	64.3667
0.9351	64.4
0.9318	64.4333
0.9409	64.4667
0.9348	64.5
0.9171	64.5333
0.9205	64.5667
0.9183	64.6
0.9176	64.6333
0.9159	64.6667
0.9043	64.7
0.9048	64.7333
0.9027	64.7667
0.8987	64.8
0.8995	64.8333
0.8751	64.8667
0.8912	64.9
0.8881	64.9333
0.8816	64.9667
0.8791	65
0.8903	65.0333
0.8812	65.0667
0.8805	65.1
0.8752	65.1333
0.88	65.1667
0.8846	65.2
0.8767	65.2333
0.8734	65.2667
0.8815	65.3
0.8775	65.3333
0.8717	65.3667
0.8769	65.4
0.8762	65.4333
0.8774	65.4667
0.8588	65.5
0.8774	65.5333
0.8776	65.5667
0.8721	65.6
0.868	65.6333
0.8663	65.6667
0.8867	65.7
0.8782	65.7333
0.8763	65.7667
0.877	65.8
0.877	65.8333
0.8864	65.8667
0.8837	65.9
0.885	65.9333
0.888	65.9667
0.8878	66
0.8906	66.0333
0.893	66.0667
0.8939	66.1
0.8945	66.1333
0.8978	66.1667
0.8891	66.2
0.9014	66.2333
0.8988	66.2667
0.894	66.3
0.8994	66.3333
0.9147	66.3667
0.9149	66.4
0.9046	66.4333
0.9158	66.4667
0.9245	66.5
0.9169	66.5333
0.9211	66.5667
0.9323	66.6
[truncated: 7,002 more rows]
