# Supplementary material for: Auditory feedback effect on temporal patterns during self-pacing treadmill walking
Source: PLoS One. 2025 Nov 4;20(11):e0335971. doi: 10.1371/journal.pone.0335971 (PMC12585087; doi:10.1371/journal.pone.0335971)
Supplement: S2 File — This file archive contains gait events from the two test conditions (no sound and with sound) for all included participants, as well as the validation data for the accelerometer-based gait event detection algorithm. All data files are in CSV format. A readme file is included with the details of the file format and contents. (ZIP) [file pone.0335971.s003.zip › TreadmillSoundsData/TestConditions/WithSound/GaitEvents/Subject1_WithSound_GaitEvents.csv]

L_TO	R_TO	L_HS	R_HS
1.643752	1.082701	1.967902	1.445401
2.683253	2.081702	3.007403	2.457902
3.662004	3.121203	4.013154	3.497403
4.667755	4.133704	5.018905	4.516654
5.720756	5.152955	6.051656	5.535906
6.713007	6.172206	7.050657	6.548407
7.725508	7.171207	8.049658	7.547408
8.717759	8.163458	9.055409	8.532909
9.73026	9.189459	10.06116	9.55891
10.742761	10.20196	11.060161	10.557911
11.721512	11.173961	12.045662	11.543412
12.727263	12.166212	13.051413	12.528913
13.726264	13.171963	14.057164	13.534664
14.738765	14.177714	15.069665	14.547165
15.751266	15.203715	16.088916	15.566416
16.763767	16.216216	17.081167	16.585667
17.729018	17.201717	18.073418	17.577918
18.741519	18.214218	19.052169	18.570169
19.72027	19.186219	20.04442	19.54217
20.753021	20.18522	21.063671	20.547921
21.758772	21.204471	22.069422	21.560422
22.764523	22.203472	23.075173	22.566173
23.750024	23.195723	24.074174	23.565174
24.769275	24.214974	25.086675	24.584425
25.761526	25.213975	26.078926	25.576676
26.774027	26.185976	27.098177	26.555427
27.773028	27.225477	28.103928	27.588178
28.745029	28.224478	29.096179	28.593929
29.77103	29.223479	30.10868	29.59293
30.790281	30.24273	31.127931	30.612181
31.823032	31.261981	32.147182	31.631432
32.835533	32.267732	33.166433	32.630433
33.821034	33.273483	34.151934	33.636184
34.779535	34.272484	35.137435	34.635185
35.825786	35.257985	36.149936	35.634186
36.831537	36.263736	37.162437	36.633187
37.837288	37.276237	38.168188	37.645688
38.822789	38.281988	39.167189	38.651439
39.85554	39.307989	40.19319	39.67069
40.915291	40.34749	41.239441	40.703441
41.948042	41.359991	42.272192	41.729442
42.960543	42.399492	43.291443	42.768943
44.000044	43.418743	44.317444	43.781444
44.992295	44.417744	45.323195	44.793945
46.011546	45.443745	46.342446	45.819946
47.044297	46.469746	47.381947	46.839197
48.070298	47.495747	48.407948	47.871948
49.096299	48.528499	49.420449	48.897949
50.08855	49.5275	50.43295	49.9037
51.114551	50.540001	51.452201	50.916201
52.133802	51.572752	52.464702	51.948952
53.139553	52.592003	53.470453	52.954703
54.152054	53.597754	54.476204	53.960454
55.144305	54.590005	55.468455	54.966205
56.150056	55.582256	56.474206	55.958456
57.155807	56.581257	57.479957	56.950707
58.148058	57.587008	58.472208	57.969958
59.147059	58.592759	59.471209	58.955459
60.15281	59.58501	60.47696	59.96121
61.151811	60.584011	61.469211	60.953461
62.144062	61.569512	62.468212	61.945712
63.136313	62.588763	63.467213	62.951463
64.142064	63.581014	64.466214	63.950464
65.141065	64.580015	65.471965	64.949465
66.126566	65.599266	66.470966	65.961966
67.145817	66.598267	67.469967	66.967717
68.131318	67.570268	68.455468	67.939718
69.137069	68.562519	69.461219	68.931969
70.12932	69.58177	70.46022	69.95122
71.128321	70.580771	71.459221	70.950221
72.147572	71.593272	72.471722	71.955972
73.153323	72.578773	73.484223	72.948223
74.138824	73.598024	74.469724	73.967474
75.083825	74.590275	75.448475	74.952975
76.130076	75.582526	76.447476	75.945226
77.122327	76.568027	77.446477	76.937477
78.087578	77.567028	78.431978	77.929728
79.100079	78.559279	79.424229	78.928729
80.09908	79.57178	80.42323	79.92098
81.098081	80.543781	81.422231	80.919981
82.103832	81.536032	82.414482	81.912232
83.075833	82.528283	83.406733	82.904483
84.041084	83.513783	84.378734	83.883234
85.033335	84.499284	85.357485	84.868735
86.032336	85.471285	86.363236	85.847486
87.044837	86.497286	87.362237	86.866737
88.050588	87.482787	88.381488	87.858988
89.056339	88.488538	89.380489	88.864739
90.05534	89.501039	90.37949	89.86374
91.061091	90.50679	91.385241	90.862741
92.060092	91.499041	92.390992	91.868492
93.065843	92.511542	93.389993	92.880993
94.037844	93.517294	94.388994	93.886744
95.063845	94.516295	95.408245	94.885745
96.076346	95.535546	96.413996	95.904996
97.088847	96.527797	97.406247	96.890497
98.081098	97.513297	98.405248	97.882748
99.066599	98.512298	99.390749	98.881749
100.05885	99.511299	100.37625	99.88075
101.057851	100.4833	101.382001	100.866251
102.050102	101.502551	102.367502	101.872002
103.028853	102.481302	103.359753	102.850753
104.021104	103.487053	104.338504	103.843004
105.013355	104.452304	105.337505	104.821755
106.019106	105.464805	106.336506	105.834256
107.004607	106.450306	107.335507	106.819757
108.023858	107.462807	108.348008	107.818758
109.036359	108.468558	109.353759	108.838009
110.03536	109.474309	110.35276	109.84376
111.047861	110.47331	111.372011	110.842761
112.060362	111.492561	112.371012	111.862012
113.045863	112.478062	113.376763	112.861013
114.044864	113.497313	114.375764	113.860014
115.064115	114.496314	115.388265	114.865765
116.056366	115.502065	116.373766	115.871516
117.048617	116.487566	117.372767	116.857017
118.054368	117.493317	118.371768	117.856018
119.039869	118.499068	119.364019	118.861769
120.04562	119.484569	120.36302	119.84727
121.024371	120.47682	121.341771	120.839521
121.982872	121.462321	122.313772	121.818272
122.968373	122.441072	123.299273	122.810523
123.974124	123.433323	124.291524	123.782524
124.946125	124.405324	125.263525	124.768025
125.924876	125.377325	126.249026	125.746776
126.910377	126.369576	127.234527	126.732277
127.909378	127.341577	128.226778	127.711028
128.894879	128.340578	129.225779	128.710029
129.90063	129.353079	130.22478	129.71578
130.899631	130.35883	131.217031	130.701281
131.878382	131.324081	132.202532	131.693532
132.870633	132.316332	133.181283	132.679033
133.842634	133.295083	134.173534	133.671284
134.828135	134.287334	135.152285	134.650035
135.800136	135.266085	136.124286	135.635536
136.799137	136.244836	137.116537	136.614287
137.791388	137.223587	138.108788	137.593038
138.776889	138.222588	139.101039	138.592039
139.76914	139.228339	140.08654	139.59104
140.754641	140.21384	141.078791	140.569791
141.746892	141.185841	142.064292	141.562042
142.725643	142.178092	143.043043	142.547543
143.711144	143.143343	144.035294	143.519543
144.703395	144.155844	145.020795	144.518544
145.675396	145.134595	145.999546	145.504045
146.660897	146.120096	146.985047	146.482796
147.659898	147.092097	147.970548	147.461547
148.638649	148.091098	148.962799	148.453798
149.61065	149.083349	149.92805	149.446049
150.596151	150.0486	150.913551	150.4113
151.581652	151.034101	151.892302	151.390051
152.540153	152.006102	152.864303	152.362052
153.539154	152.984853	153.843054	153.354303
154.517905	153.977104	154.835305	154.339804
155.496655	154.955855	155.800556	155.311805
156.461906	155.914356	156.772557	156.290556
157.420407	156.886357	157.737808	157.242307
158.399158	157.851608	158.723309	158.221058
159.384659	158.843859	159.70881	159.206559
160.35666	159.82261	160.667311	160.18531
161.335411	160.781111	161.646062	161.157311
162.300662	161.753112	162.618063	162.122562
163.286163	162.738613	163.603564	163.101313
164.278414	163.724114	164.589065	164.086814
165.250415	164.696115	165.567816	165.072315
166.215666	165.674866	166.546567	166.044316
167.187667	166.660367	167.525318	167.023067
168.186668	167.645868	168.504068	168.015318
169.165419	168.617869	169.489569	168.987319
170.15767	169.61687	170.46832	169.97282
171.129671	170.588871	171.447071	170.951571
172.101672	171.567622	172.425822	171.923572
173.087173	172.546373	173.404573	172.902323
174.059174	173.525124	174.383324	173.881074
175.058175	174.497124	175.368825	174.866575
176.050426	175.482625	176.361076	175.852076
177.042677	176.474876	177.346577	176.837577
178.028178	177.473877	178.345578	177.843328
179.033929	178.479628	179.358079	178.842329
180.02618	179.492129	180.33683	179.84808
180.991431	180.44388	181.315581	180.813331
181.976932	181.429381	182.301082	181.792082
182.982683	182.428382	183.313583	182.791083
183.995184	183.440883	184.312584	183.803584
184.980685	184.426384	185.304835	184.802585
185.979686	185.418635	186.303836	185.781336
186.971937	186.424386	187.289337	186.780337
187.957438	187.403137	188.281588	187.772588
188.956439	188.395388	189.273839	188.764839
189.92844	189.380889	190.24584	189.74359
190.907191	190.35964	191.224591	190.722341
191.892692	191.345141	192.203342	191.701092
192.857943	192.310392	193.168593	192.679843
193.829944	193.295893	194.140594	193.651844
194.795195	194.254394	195.119345	194.617095
195.780696	195.239895	196.084596	195.595846
196.732447	196.205146	197.056597	196.567847
197.711198	197.177147	198.035348	197.533098
198.689949	198.149148	199.007349	198.511848
199.67545	199.127899	199.9996	199.490599
200.660951	200.1134	200.978351	200.4761
201.659952	201.105651	201.977352	201.468351
202.638703	202.097902	202.956103	202.453852
203.617454	203.083403	203.934854	203.446103
204.596205	204.062154	204.920355	204.418104
205.574956	205.047655	205.905856	205.403605
206.553707	206.019656	206.877857	206.375606
207.525708	206.998407	207.849858	207.354357
208.517959	207.970408	208.828609	208.333108
209.489959	208.949159	209.80736	209.311859
210.48221	209.93466	210.792861	210.29736
211.454211	210.913411	211.778362	211.276111
212.439712	211.898912	212.750363	212.254862
213.411713	212.870913	213.722364	213.226863
214.383714	213.842914	214.701115	214.205614
215.355715	214.821665	215.673116	215.184365
216.341216	215.800416	216.665367	216.156366
217.319967	216.792667	217.650868	217.141867
218.312218	217.771418	218.629619	218.127368
219.297719	218.750169	219.62187	219.119619
220.28322	219.70867	220.593871	220.09162
221.255221	220.721171	221.565872	221.077121
222.206972	221.686422	222.537873	222.042372
223.199223	222.665173	223.503123	223.021123
224.177974	223.616924	224.495374	223.986374
225.156725	224.622675	225.467375	224.978625
226.121976	225.574426	226.439376	225.950626
227.100727	226.566677	227.424877	226.922627
228.079478	227.531928	228.390128	227.901378
229.037979	228.510678	229.348629	228.866629
229.99648	229.442179	230.30713	229.81163
230.941481	230.42093	231.265631	230.776881
231.920232	231.372681	232.224132	231.742132
232.892233	232.344682	233.202883	232.707383
233.850734	233.323433	234.161384	233.686134
234.822735	234.281934	235.133385	234.644635
235.794736	235.247185	236.112136	235.623386
236.773487	236.225936	237.090887	236.588637
237.745488	237.204687	238.056138	237.567388
238.710739	238.176688	239.028139	238.532639
239.68949	239.141939	240.00689	239.504639
240.674991	240.12069	240.985641	240.48339
241.646992	241.106191	241.957642	241.462141
242.618993	242.084942	242.936393	242.440892
243.590994	243.050193	243.908394	243.419643
244.583245	244.022194	244.893895	244.391644
245.561996	245.014445	245.886146	245.377145
246.533997	246.006696	246.851397	246.362646
247.519498	246.971947	247.836898	247.341397
248.498248	247.950698	248.808899	248.320148
249.483749	248.922699	249.7944	249.278649
250.45575	249.9082	250.773151	250.27765
251.434501	250.893701	251.758652	251.263151
252.426752	251.879202	252.750903	252.235152
253.425753	252.871453	253.736404	253.227403
254.391004	253.836704	254.708405	254.212904
255.383255	254.822205	255.714156	255.191655
256.368756	255.827956	256.706407	256.190656
257.415007	256.826957	257.739158	257.203157
258.434258	257.859708	258.765159	258.235908
259.467009	258.899209	259.77766	259.261909
260.47951	259.89821	260.817161	260.26091
261.552762	260.957961	261.876912	261.327411
262.578763	261.997462	262.909663	262.373662
263.598014	263.036963	263.915414	263.413163
264.637515	264.035964	264.961665	264.418914
265.656766	265.088965	266.001166	265.465165
266.750267	266.209466	267.087917	266.565417
267.850518	267.248967	268.194918	267.625168
268.957519	268.328968	269.288419	268.705169
270.03077	269.422469	270.36167	269.80542
271.083771	270.48897	271.441671	270.871921
272.204272	271.589222	272.535173	271.958672
273.291023	272.702973	273.621924	273.072423
274.330524	273.789724	274.674925	274.152424
275.390275	274.802225	275.727926	275.178425
276.450026	275.861976	276.787677	276.238176
277.516527	276.935227	277.854178	277.304677
278.583029	277.994978	278.920679	278.371178
279.63603	279.047979	279.96693	279.430929
280.689031	280.10098	281.019931	280.47718
281.742032	281.140481	282.072932	281.523431
282.801783	282.227232	283.139433	282.583183
283.861534	283.280233	284.205934	283.663184
284.921285	284.326484	285.252185	284.702685
285.967536	285.386235	286.305186	285.748936
287.034037	286.445986	287.358187	286.815437
288.046538	287.485487	288.384188	287.861688
289.106289	288.531739	289.437189	288.901189
290.13904	289.56449	290.46319	289.94069
291.165041	290.583741	291.489191	290.966691
292.191042	291.616492	292.521942	291.992692
293.196793	292.655993	293.534444	293.018693
294.256544	293.675244	294.594195	294.044694
295.309545	294.734995	295.640446	295.111195
296.349046	295.767746	296.679947	296.143946
297.395297	296.820747	297.719448	297.190197
NaN	297.853498	NaN	NaN
