# Supplementary material for: Auditory feedback effect on temporal patterns during self-pacing treadmill walking
Source: PLoS One. 2025 Nov 4;20(11):e0335971. doi: 10.1371/journal.pone.0335971 (PMC12585087; doi:10.1371/journal.pone.0335971)
Supplement: S2 File — This file archive contains gait events from the two test conditions (no sound and with sound) for all included participants, as well as the validation data for the accelerometer-based gait event detection algorithm. All data files are in CSV format. A readme file is included with the details of the file format and contents. (ZIP) [file pone.0335971.s003.zip › TreadmillSoundsData/TestConditions/WithSound/GaitEvents/Subject10_WithSound_GaitEvents.csv]

L_TO	R_TO	L_HS	R_HS
1.144251	1.690202	1.562902	2.106902
2.278252	2.871453	2.690153	3.288153
3.439253	4.025704	3.864654	4.442404
4.613755	5.220455	5.052655	5.637156
5.822006	6.388206	6.240656	6.804907
6.949257	7.508707	7.374657	7.925408
8.096758	8.622459	8.508658	9.045909
9.210509	9.76321	9.63591	10.17991
10.34451	10.883711	10.756411	11.300411
11.478511	12.010962	11.890412	12.427662
12.578763	13.124713	12.990663	13.534664
13.706014	14.238464	14.117914	14.648415
14.819765	15.372465	15.238415	15.782416
15.967266	16.499716	16.379166	16.909667
17.108017	17.667468	17.526668	18.084168
18.269018	18.841969	18.687669	19.258669
19.443519	20.02322	19.86892	20.42642
20.597771	21.184221	21.029921	21.587422
21.765522	22.351972	22.190922	22.768673
22.953523	23.533224	23.378923	23.943174
24.134774	24.687475	24.546675	25.097425
25.268775	25.848476	25.700926	26.258426
26.416276	26.962227	26.841677	27.378927
27.570528	28.082728	27.975678	28.506178
28.684279	29.223479	29.096179	29.64018
29.79803	30.33723	30.21668	30.747181
30.925281	31.450981	31.330431	31.874432
32.045782	32.591733	32.457682	33.008433
33.125783	33.691984	33.551184	34.108684
34.246284	34.785485	34.664935	35.202185
35.360035	35.892486	35.771936	36.302436
36.460286	36.999487	36.872187	37.409437
37.580788	38.113238	37.985938	38.523188
38.667539	39.220239	39.092939	39.63694
39.78129	40.32724	40.20669	40.737191
40.908541	41.440991	41.320441	41.857692
42.035792	42.554743	42.447692	42.971443
43.122543	43.681994	43.547944	44.091944
44.236294	44.748495	44.648195	45.165195
45.302795	45.855496	45.734946	46.272196
46.430046	46.955747	46.841947	47.372447
47.523548	48.049248	47.942198	48.459198
48.596799	49.129249	49.008699	49.54595
49.68355	50.20925	50.09545	50.619201
50.763551	51.262251	51.175451	51.678952
51.816552	52.328752	52.221702	52.745453
52.896553	53.402003	53.301703	53.818704
53.963054	54.502254	54.381704	54.918955
55.043055	55.589006	55.461705	55.998956
56.123056	56.689257	56.555207	57.105957
57.263807	57.796258	57.675708	58.212958
58.377558	58.910009	58.789459	59.313209
59.491309	59.99676	59.88971	60.40671
60.584811	61.137511	61.010211	61.547462
61.725562	62.251262	62.144212	62.667963
62.852813	63.419013	63.271463	63.828964
63.986814	64.553015	64.405464	64.962965
65.120815	65.707266	65.546216	66.117216
66.248066	66.807517	66.659967	67.217467
67.361817	67.914518	67.793968	68.324468
68.502568	69.041769	68.927969	69.444969
69.60282	70.16902	70.02147	70.585721
70.736821	71.303021	71.162221	71.719722
71.870822	72.403272	72.282722	72.819973
72.984573	73.537274	73.409973	73.947224
74.118574	74.678025	74.550725	75.087975
75.266075	75.832276	75.684726	76.242226
76.393326	76.952777	76.805227	77.362727
77.480077	78.046278	77.898728	78.469728
78.620829	79.119529	79.039479	79.52948
79.70758	80.26028	80.13298	80.670231
80.814581	81.347031	81.226481	81.763732
81.914832	82.447282	82.326732	82.850483
83.001583	83.561034	83.420233	83.970984
84.095084	84.627535	84.506984	85.044235
85.202085	85.734536	85.620736	86.144486
86.309086	86.861787	86.727737	87.278487
87.409337	87.955288	87.834738	88.371988
88.536589	89.069039	88.955239	89.492489
89.63009	90.19629	90.05549	90.612991
90.791091	91.323541	91.202991	91.719992
91.891342	92.417042	92.303242	92.826993
92.984843	93.551044	93.416993	93.967744
94.139094	94.691795	94.557745	95.101745
95.266345	95.805546	95.691746	96.215496
96.386846	96.959797	96.812247	97.376497
97.561348	98.127548	97.979998	98.537499
98.729099	99.261549	99.154499	99.67825
99.8766	100.4698	100.30875	100.886501
101.071351	101.664552	101.503501	102.074502
102.252602	102.845803	102.671253	103.255753
103.427103	104.020304	103.859254	104.437004
104.621855	105.188055	105.047255	105.604756
105.796356	106.328806	106.215006	106.738757
106.930357	107.489807	107.362507	107.913258
108.098108	108.637309	108.503258	109.047259
109.211859	109.78481	109.64401	110.20151
110.36611	110.912061	110.778011	111.328761
111.486611	112.025812	111.898512	112.435762
112.593613	113.159813	113.025763	113.569764
113.720864	114.260064	114.139514	114.676765
114.827865	115.367065	115.253265	115.777016
115.948366	116.480816	116.367016	116.890767
117.041867	117.560818	117.453767	117.970768
118.128618	118.681319	118.547269	119.091269
119.242369	119.78832	119.66777	120.19827
120.32912	120.888571	120.754521	121.298521
121.436121	121.995572	121.861522	122.405522
122.583623	123.095823	122.995523	123.526023
123.683874	124.256824	124.122774	124.666775
124.844875	125.377325	125.263525	125.794026
125.938376	126.531577	126.370526	126.934777
127.085877	127.638578	127.518027	128.055278
128.219878	128.779329	128.638529	129.196029
129.367379	129.91333	129.78603	130.31653
130.48113	131.013581	130.893031	131.430281
131.594882	132.147582	132.013532	132.557533
132.681633	133.247833	133.113783	133.657784
133.815634	134.395334	134.247784	134.805285
134.963135	135.509085	135.375035	135.912286
136.070136	136.616087	136.488786	137.019287
137.190637	137.729838	137.602538	138.139788
138.284138	138.836839	138.696039	139.240039
139.391139	139.95059	139.80979	140.36054
140.49139	141.023841	140.903291	141.433791
141.557892	142.076842	141.969792	142.480042
142.637893	143.177093	143.056543	143.587044
143.731394	144.263844	144.143294	144.673795
144.804645	145.330345	145.223295	145.740296
145.904896	146.430596	146.316796	146.840547
147.011897	147.537598	147.417047	147.954298
148.105398	148.664849	148.524049	149.081549
149.219149	149.77185	149.64455	150.1818
150.3734	150.899101	150.792051	151.309051
151.487151	152.026352	151.899052	152.436302
152.614403	153.160353	153.033053	153.577054
153.734904	154.321354	154.153554	154.731305
154.882405	155.421605	155.294305	155.824806
155.982656	156.535357	156.401306	156.945307
157.103157	157.649108	157.515057	158.052308
158.230408	158.769609	158.642309	159.172809
159.337409	159.86986	159.74931	160.27981
160.41741	160.990361	160.836061	161.407061
161.544662	162.070362	161.970062	162.473562
162.665163	163.211113	163.083813	163.627814
163.785664	164.304614	164.204314	164.728065
164.899415	165.438615	165.318065	165.848566
166.006416	166.552367	166.425066	166.962317
167.140417	167.686368	167.552318	168.089568
168.233918	168.779869	168.652569	169.189819
169.340919	169.88687	169.75282	170.29007
170.43442	170.980371	170.859821	171.390321
171.541422	172.107622	171.960072	172.517572
172.655173	173.207873	173.080573	173.624574
173.795924	174.301374	174.201074	174.718075
174.889425	175.428625	175.308075	175.838576
175.969426	176.522127	176.388076	176.932077
177.056177	177.629128	177.481577	178.039078
178.176678	178.742879	178.595329	179.159579
179.270179	179.78238	179.67533	180.19233
180.35693	180.896131	180.775581	181.306081
181.477431	182.016632	181.896082	182.426582
182.577683	183.116883	182.996333	183.540334
183.691434	184.223884	184.110084	184.633835
184.764685	185.324135	185.190085	185.727336
185.858186	186.404136	186.276836	186.814087
186.951687	187.477387	187.370337	187.887338
188.045188	188.570889	188.457088	188.980839
189.104939	189.63064	189.516839	190.04059
190.17144	190.703891	190.590091	191.120591
191.251441	191.763642	191.663342	192.180342
192.311192	192.857143	192.736593	193.267093
193.404693	193.916894	193.809844	194.326844
194.471194	194.996895	194.889845	195.413595
195.571446	196.063396	195.976596	196.473346
196.631197	197.150147	197.036347	197.560098
197.711198	198.223398	198.116348	198.640099
198.784449	199.337149	199.203099	199.75385
199.9252	200.44415	200.3371	200.860851
201.032201	201.571402	201.444101	201.988102
202.139202	202.698653	202.564603	203.108603
203.266453	203.825904	203.685104	204.235854
204.407204	204.953155	204.825855	205.363105
205.541206	206.080406	205.953106	206.490356
206.668457	207.180657	207.080357	207.590608
207.755208	208.294408	208.167108	208.697609
208.862209	209.367659	209.267359	209.77761
209.92871	210.47466	210.34736	210.877861
211.001961	211.554662	211.420611	211.971362
212.108962	212.614413	212.514112	213.024363
213.202463	213.741664	213.621114	214.171864
214.329714	214.862165	214.734865	215.285615
215.429965	216.002916	215.862116	216.419616
216.597717	217.143667	217.009617	217.553618
217.724968	218.304668	218.157118	218.721369
218.879219	219.404919	219.291119	219.82162
219.99297	220.552421	220.41162	220.962371
221.140471	221.693172	221.559122	222.116622
222.281222	222.840673	222.699873	223.257373
223.408473	223.940924	223.820374	224.357624
224.515474	225.061425	224.940875	225.478125
225.649476	226.168426	226.061376	226.585127
226.756477	227.315927	227.175127	227.725878
227.870228	228.436428	228.302378	228.853129
229.017729	229.58393	229.436379	230.00063
230.16523	230.731431	230.583881	231.141381
231.312731	231.878932	231.738132	232.288882
232.466982	233.012933	232.885633	233.429633
233.594234	234.153684	234.012884	234.563635
234.721485	235.280935	235.146885	235.690886
235.862236	236.414936	236.287636	236.824887
237.016487	237.555688	237.435137	237.958888
238.123488	238.682939	238.548889	239.092889
239.243989	239.80344	239.66264	240.21339
240.37799	240.937441	240.796641	241.340641
241.484991	242.044442	241.903642	242.454392
242.605493	243.171693	243.037643	243.581644
243.752994	244.271944	244.151394	244.681895
244.839745	245.372195	245.258395	245.782146
245.946746	246.465696	246.351896	246.868897
247.033497	247.565948	247.445397	247.982648
248.133748	248.659449	248.545649	249.062649
249.206999	249.7597	249.6324	250.16965
250.3005	250.839701	250.719151	251.256401
251.400751	251.933202	251.812652	252.349902
252.501002	253.040203	252.919653	253.450153
253.608004	254.120204	254.013154	254.530155
254.688005	255.206955	255.093155	255.623656
255.761256	256.320706	256.179906	256.730657
256.888507	257.400707	257.300407	257.810658
257.968508	258.487458	258.380408	258.897409
259.035009	259.53371	259.440159	259.95716
260.10151	260.640711	260.52016	261.050661
261.201761	261.707212	261.606912	262.123912
262.254762	262.766963	262.673413	263.183663
263.328013	263.846964	263.739914	264.256914
264.367514	264.926965	264.792915	265.343665
265.461015	265.973216	265.866166	266.389916
266.534267	267.059967	266.952917	267.469917
267.621018	268.160218	268.039668	268.576919
268.741519	269.287469	269.153419	269.69067
269.84177	270.40122	270.26042	270.811171
270.955521	271.514971	271.387671	271.924922
272.103022	272.669223	272.528423	273.079173
273.243773	273.809974	273.669174	274.213174
274.377774	274.916975	274.789675	275.326925
275.525276	276.057726	275.937176	276.460926
276.625527	277.164727	277.044177	277.581428
277.752778	278.312228	278.178178	278.722179
278.873279	279.419229	279.285179	279.82918
279.98028	280.553231	280.39893	280.963181
281.121031	281.653482	281.532932	282.070182
282.268532	282.807733	282.680433	283.224433
283.402533	283.955234	283.814434	284.371934
284.536535	285.109485	284.955185	285.519435
285.690786	286.243486	286.109436	286.653437
286.804537	287.377487	287.229937	287.787438
287.965538	288.511488	288.377438	288.921439
289.099539	289.62524	289.504689	290.04194
290.22004	290.718741	290.625191	291.128691
291.293291	291.818992	291.711942	292.235692
292.366542	292.885493	292.778443	293.302193
293.453293	293.951994	293.865194	294.361944
294.492794	295.004995	294.904695	295.414945
295.559296	296.071496	295.971196	296.488196
296.625797	297.144747	297.037697	297.561448
297.692298	NaN	NaN	NaN
