# Supplementary material for: Auditory feedback effect on temporal patterns during self-pacing treadmill walking
Source: PLoS One. 2025 Nov 4;20(11):e0335971. doi: 10.1371/journal.pone.0335971 (PMC12585087; doi:10.1371/journal.pone.0335971)
Supplement: S2 File — This file archive contains gait events from the two test conditions (no sound and with sound) for all included participants, as well as the validation data for the accelerometer-based gait event detection algorithm. All data files are in CSV format. A readme file is included with the details of the file format and contents. (ZIP) [file pone.0335971.s003.zip › TreadmillSoundsData/TestConditions/WithSound/GaitEvents/Subject11_WithSound_GaitEvents.csv]

L_TO	R_TO	L_HS	R_HS
2.271502	1.642952	2.690153	2.059652
3.439253	2.824203	3.864654	3.234153
4.620505	4.012204	5.039155	4.435654
5.795006	5.173205	6.220406	5.596656
6.976257	6.361206	7.401657	6.777907
8.157508	7.528958	8.589659	7.952408
9.345509	8.723709	9.77766	9.140409
10.540261	9.90496	10.958911	10.32166
11.721512	11.119961	12.146912	11.543412
12.929763	12.314712	13.361913	12.731413
14.124514	13.495963	14.556665	13.912664
15.326015	14.697465	15.744666	15.114165
16.500516	15.871966	16.919167	16.288666
17.641268	17.046467	18.066668	17.456417
18.809019	18.187218	19.227669	18.603919
19.97677	19.361719	20.39542	19.77167
21.151271	20.529471	21.576672	20.952921
22.339272	21.717472	22.771423	22.127422
23.540774	22.912223	23.979674	23.328923
24.782775	24.140724	25.194675	24.564175
25.916776	25.321975	26.348926	25.731926
27.077777	26.496476	27.509927	26.899677
28.225278	27.643978	28.657429	28.060678
29.406529	28.784729	29.83868	29.214929
30.614781	29.98623	31.040181	30.41643
31.816282	31.187731	32.228182	31.604432
32.970533	32.362232	33.395933	32.778933
34.178784	33.543484	34.610935	33.973684
35.400535	34.751735	35.832686	35.181935
36.595287	35.986986	37.027437	36.403686
37.817038	37.174987	38.242438	37.591688
38.984789	38.396738	39.416939	38.813439
40.20654	39.57124	40.625191	39.99469
41.435041	40.813241	41.860442	41.236691
42.616293	42.001242	43.041693	42.411192
43.831294	43.189243	44.263444	43.612694
45.026045	44.397494	45.458195	44.827695
46.227546	45.592246	46.646197	46.002196
47.388547	46.786997	47.827448	47.210447
48.549549	47.941248	48.981699	48.364698
49.73755	49.115749	50.1697	49.53245
50.932301	50.3105	51.357701	50.733951
52.086552	51.485001	52.511952	51.888202
53.261053	52.639253	53.686454	53.062703
54.428804	53.820504	54.854205	54.237204
55.589806	54.995005	56.015206	55.418455
56.744057	56.156006	57.169457	56.565957
57.898308	57.290007	58.323708	57.713458
59.059309	58.457758	59.484709	58.881209
60.24056	59.61201	60.665961	60.03546
61.408311	60.806761	61.840462	61.223461
62.582813	61.967762	63.008213	62.391212
63.750564	63.149013	64.182714	63.565714
64.931815	64.316764	65.350465	64.740215
66.099566	65.484515	66.531717	65.901216
67.274067	66.672517	67.706218	67.089217
68.462068	67.840268	68.887469	68.256968
69.64332	69.014769	70.06872	69.438219
70.797571	70.19602	71.229721	70.612721
71.978822	71.363771	72.397472	71.793972
73.146573	72.545023	73.571974	72.954973
74.348074	73.719524	74.773475	74.142974
75.509075	74.894025	75.941226	75.317475
76.683577	76.075276	77.102227	76.485226
77.844578	77.229527	78.263228	77.652978
79.019079	78.410778	79.444479	78.834229
80.18008	79.58528	80.605481	79.99523
81.354581	80.732781	81.793482	81.162981
82.535833	81.914032	82.967983	82.337482
83.723834	83.095283	84.149234	83.525483
84.891585	84.263034	85.323735	84.686485
86.025586	85.437535	86.444236	85.854236
87.193337	86.605287	87.618738	87.021987
88.347588	87.752788	88.786489	88.169488
89.501839	88.913789	89.93399	89.323739
90.662841	90.05454	91.074741	90.48474
91.796842	91.208791	92.222242	91.625492
92.957843	92.349542	93.396743	92.772993
94.132344	93.530794	94.571245	93.947494
95.313595	94.678295	95.732246	95.108495
96.467846	95.859546	96.893247	96.282996
97.628848	97.013797	98.054248	97.437247
98.810099	98.188298	99.242249	98.611749
100.00485	99.376299	100.43025	99.8065
101.138851	100.537301	101.571002	100.960751
102.333602	101.698302	102.759003	102.121752
103.521604	102.899803	103.947004	103.330003
104.696105	104.094554	105.121505	104.511254
105.890856	105.262305	106.309506	105.692506
107.078857	106.463806	107.504257	106.880507
108.239858	107.631558	108.665259	108.048258
109.421109	108.812809	109.86001	109.229509
110.595611	109.99406	111.027761	110.41076
111.783612	111.182061	112.209012	111.592012
112.991863	112.356562	113.403763	112.780013
114.166364	113.537814	114.598515	113.961264
115.354365	114.732565	115.793266	115.162765
116.555867	115.934066	116.988017	116.357516
117.737118	117.115317	118.169268	117.538768
118.925119	118.283068	119.343769	118.713269
120.07937	119.477819	120.49802	119.89452
121.247121	120.632071	121.672522	121.048771
122.408122	121.799822	122.840273	122.216522
123.575874	122.974323	124.008024	123.404523
124.736875	124.142074	125.162275	124.545275
125.891126	125.282825	126.323276	125.706276
127.079127	126.443826	127.511277	126.874027
128.287378	127.638578	128.706029	128.062028
129.461879	128.846829	129.88053	129.263529
130.629631	130.02133	131.055031	130.43803
131.797382	131.182331	132.216032	131.605782
132.958383	132.350082	133.383783	132.766783
134.112634	133.524584	134.544785	133.941284
135.300635	134.685585	135.719286	135.102285
136.448136	135.839836	136.873537	136.263286
137.588888	136.987337	138.021038	137.410787
138.770139	138.148338	139.195539	138.578539
139.94464	139.336339	140.36329	139.75304
141.125891	140.49734	141.558042	140.934291
142.313892	141.671842	142.746043	142.102042
143.488393	142.866593	143.913794	143.296793
144.662895	144.047844	145.088295	144.471294
145.844146	145.229095	146.269546	145.652546
147.011897	146.383346	147.437297	146.806797
148.159398	147.544348	148.591549	147.961048
149.313649	148.705349	149.7323	149.128799
150.46115	149.85285	150.893301	150.2763
151.662652	151.034101	152.088052	151.464301
152.810153	152.208602	153.228803	152.625303
153.977904	153.342603	154.403304	153.786304
155.152405	154.517105	155.584556	154.954055
156.320156	155.718606	156.745557	156.142056
157.481157	156.872857	157.913308	157.303057
158.655659	158.067608	159.081059	158.484308
159.83016	159.228609	160.24881	159.63856
160.984411	160.38961	161.403061	160.813061
162.165662	161.550612	162.591063	161.974062
163.333413	162.725113	163.752064	163.148563
164.494414	163.899614	164.919815	164.309564
165.655416	165.053865	166.074066	165.470565
166.816417	166.201366	167.241817	166.624817
167.984168	167.382617	168.423068	167.792568
169.151919	168.543619	169.58407	168.967069
170.31292	169.70462	170.731571	170.12807
171.487421	170.879121	171.912822	171.295821
172.655173	172.040122	173.094073	172.463572
173.856674	173.221373	174.282074	173.644824
175.058175	174.422874	175.490325	174.853075
176.259676	175.624376	176.691827	176.047826
177.440927	176.852877	177.873078	177.269577
178.649179	178.040878	179.074579	178.464328
179.84393	179.228879	180.27608	179.64558
181.018431	180.40338	181.443831	180.826831
182.179432	181.571132	182.604833	181.987832
183.333683	182.732133	183.765834	183.148833
184.508184	183.906634	184.940335	184.323334
185.716436	185.101385	186.135086	185.518085
186.877437	186.269136	187.309587	186.679087
188.051938	187.436887	188.477338	187.860338
189.219689	188.611389	189.65184	189.028089
190.40094	189.76564	190.826341	190.18909
191.575442	190.946891	192.007592	191.377091
192.776943	192.155142	193.209093	192.578593
193.978444	193.349893	194.410594	193.773344
195.240695	194.551395	195.659346	194.981595
196.415196	195.806896	196.854097	196.230346
197.603198	196.988147	198.035348	197.404847
198.797949	198.176148	199.243599	198.599599
199.9927	199.364149	200.42485	199.79435
201.207701	200.565651	201.633102	200.989101
202.395702	201.767152	202.827853	202.197352
203.583704	202.955153	204.022604	203.378603
204.771705	204.149904	205.224105	204.566605
205.993456	205.371655	206.432356	205.788356
207.201707	206.579907	207.620358	207.003357
208.382958	207.794908	208.815109	208.211608
209.56421	208.976159	209.98961	209.392859
210.731961	210.12366	211.177611	210.547111
211.940212	211.331911	212.379112	211.755362
213.141713	212.519913	213.580614	212.943363
214.336464	213.714664	214.788865	214.151614
215.571716	214.922915	215.997116	215.353115
216.746217	216.151416	217.185117	216.568117
217.967968	217.346167	218.406868	217.769618
219.162719	218.540919	219.60837	218.971119
220.37097	219.74917	220.809871	220.16587
221.579222	220.970921	222.004622	221.387621
222.787473	222.158922	223.212873	222.589123
223.968724	223.360423	224.407624	223.777124
225.170225	224.582175	225.595626	224.992125
226.371726	225.743176	226.810627	226.166626
227.559728	226.944677	227.998628	227.368127
228.767979	228.146178	229.200129	228.569629
229.96948	229.340929	230.40163	229.77113
231.150731	230.535681	231.589632	230.952381
232.372482	231.730432	232.797883	232.153882
233.573984	232.938683	234.012884	233.362133
234.775485	234.140184	235.207635	234.563635
235.997236	235.368685	236.422636	235.792136
237.178487	236.556687	237.617388	236.980137
238.406988	237.764938	238.839139	238.188388
239.61524	238.986689	240.04739	239.410139
240.823491	240.19494	241.248891	240.618391
242.031742	241.396441	242.463892	241.826642
243.246743	242.611443	243.685644	243.034893
244.434744	243.812944	244.880395	244.236394
245.649746	245.021195	246.088646	245.451395
246.864747	246.242946	247.310397	246.666397
248.066248	247.444447	248.511898	247.867898
249.287999	248.659449	249.7269	249.089649
250.5165	249.8812	250.962151	250.2979
251.738252	251.089451	252.170402	251.526401
252.946503	252.324702	253.378653	252.748153
254.127754	253.512703	254.573405	253.922654
255.342755	254.714205	255.774906	255.144405
256.517257	255.908956	256.956157	256.325656
257.718758	257.103707	258.144158	257.527157
258.913509	258.305208	259.338909	258.728659
260.09476	259.479709	260.526911	259.89641
261.289511	260.660961	261.714912	261.084411
262.470762	261.842212	262.902913	262.265662
263.652014	263.050463	264.077414	263.473913
264.860265	264.231714	265.292415	264.655165
266.055016	265.433215	266.493916	265.856666
267.270017	266.654967	267.702168	267.078417
268.458018	267.836218	268.896919	268.252918
269.63252	269.024219	270.07142	269.447669
270.820521	270.20547	271.245921	270.628921
271.988272	271.379971	272.406922	271.803422
273.135773	272.534223	273.574674	272.950923
274.317024	273.695224	274.749175	274.111924
275.498275	274.883225	275.937176	275.306675
276.693027	276.077976	277.118427	276.494676
277.867528	277.272727	278.306428	277.689428
279.055529	278.440478	279.487679	278.857179
280.21653	279.60823	280.641931	280.03168
281.411281	280.796231	281.836682	281.219681
282.585783	281.970732	283.011183	282.387432
283.746784	283.124983	284.178934	283.548434
284.914535	284.292734	285.339935	284.716185
286.062036	285.453735	286.494186	285.870436
287.236537	286.641737	287.668688	287.071937
288.424538	287.816238	288.849939	288.232938
289.63954	289.004239	290.06494	289.420939
290.820791	290.19899	291.252941	290.622441
291.968292	291.373491	292.400442	291.803692
293.136043	292.541243	293.574944	292.957943
294.310544	293.695494	294.742695	294.125694
295.471545	294.856495	295.910446	295.273195
296.679797	296.051246	297.105197	296.474696
297.854298	297.239247	NaN	297.669448
