# Supplementary material for: Auditory feedback effect on temporal patterns during self-pacing treadmill walking
Source: PLoS One. 2025 Nov 4;20(11):e0335971. doi: 10.1371/journal.pone.0335971 (PMC12585087; doi:10.1371/journal.pone.0335971)
Supplement: S2 File — This file archive contains gait events from the two test conditions (no sound and with sound) for all included participants, as well as the validation data for the accelerometer-based gait event detection algorithm. All data files are in CSV format. A readme file is included with the details of the file format and contents. (ZIP) [file pone.0335971.s003.zip › TreadmillSoundsData/TestConditions/WithSound/GaitEvents/Subject12_WithSound_GaitEvents.csv]

L_TO	R_TO	L_HS	R_HS
1.360251	1.838702	1.731652	2.228402
2.325502	2.817453	2.690153	3.200403
3.365003	3.883954	3.743154	4.273654
4.411254	5.011205	4.796155	5.400905
5.525006	6.084456	5.896406	6.474156
6.699507	7.258957	7.077657	7.648658
7.806508	8.426708	8.184658	8.823159
8.960759	9.479709	9.325409	9.85591
9.98001	10.546211	10.35141	10.922411
11.107261	11.666712	11.492161	12.042912
12.194012	12.753463	12.565413	13.143163
13.321263	13.887464	13.692664	14.263664
14.354014	14.899965	14.711915	15.289665
15.420515	15.898966	15.785166	16.281916
16.399266	16.877717	16.770667	17.253917
17.337517	17.809218	17.702168	18.185418
18.309518	18.841969	18.687669	19.224919
19.315269	19.82072	19.67317	20.20367
20.31427	20.819721	20.672171	21.195921
21.313271	21.818722	21.677922	22.194922
22.319022	22.831223	22.683673	23.207423
23.324773	23.823474	23.689424	24.192924
24.310274	24.802225	24.674925	25.178425
25.295775	25.794476	25.660426	26.163926
26.267776	26.759727	26.632427	27.135927
27.226277	27.704728	27.590928	28.080928
28.191528	28.683479	28.556179	29.052929
29.177029	29.66898	29.54168	30.04518
30.15578	30.654481	30.52043	31.030681
31.134531	31.619732	31.492431	31.989182
32.106532	32.611983	32.464432	32.994933
33.119033	33.624484	33.483683	34.007434
34.131534	34.650485	34.496184	35.033435
35.164285	35.662986	35.528936	36.039186
36.170036	36.709237	36.541437	37.085437
37.196037	37.660988	37.560688	38.037188
38.154538	38.653239	38.519188	39.036189
39.167039	39.65899	39.53169	40.03519
40.13904	40.657991	40.51044	41.034191
41.171791	41.656992	41.529692	42.039942
42.157292	42.655993	42.521942	43.038943
43.156293	43.668494	43.520943	44.044694
44.168794	44.653995	44.526695	45.030195
45.147545	45.646246	45.512195	46.022446
46.153296	46.672247	46.517946	47.048447
47.159047	47.671248	47.523697	48.047448
48.158048	48.663499	48.529449	49.039699
49.157049	49.66925	49.521699	50.04545
50.1628	50.661501	50.527451	51.044451
51.175301	51.687502	51.546702	52.063702
52.194552	52.700003	52.559203	53.076203
53.207053	53.712504	53.564954	54.088704
54.199304	54.711505	54.563955	55.087705
55.211805	55.710506	55.576456	56.079956
56.197306	56.709507	56.561957	57.092457
57.236807	57.762508	57.608208	58.145458
58.289808	58.815509	58.661209	59.198459
59.329309	59.84826	59.70071	60.22446
60.34856	60.874261	60.719961	61.250461
61.388061	61.900262	61.752712	62.276462
62.400562	62.933013	62.771963	63.309213
63.460313	63.986014	63.831714	64.368964
64.493064	65.025515	64.864465	65.401715
65.552816	66.085266	65.924216	66.474966
66.626067	67.151767	66.997467	67.534718
67.679068	68.198018	68.050468	68.580969
68.732069	69.257769	69.096719	69.64072
69.77157	70.31077	70.14297	70.693721
70.838071	71.370521	71.209471	71.753472
71.884322	72.416772	72.255722	72.799723
72.923823	73.456273	73.295223	73.839224
73.970074	74.495774	74.341474	74.871975
74.982575	75.515025	75.353975	75.891226
76.015326	76.554527	76.386726	76.930727
77.061577	77.594028	77.432977	77.976978
78.107828	78.640279	78.479228	79.023229
79.160829	79.69328	79.53223	80.07623
80.21383	80.746281	80.585231	81.122481
81.266831	81.792532	81.644982	82.175482
82.326582	82.872533	82.697983	83.248733
83.386333	83.918784	83.757734	84.301734
84.446084	84.992035	84.817485	85.374985
85.526086	86.065286	85.897486	86.441486
86.592587	87.152037	86.963987	87.534988
87.679338	88.225288	88.050738	88.608239
88.759339	89.312039	89.130739	89.69499
89.82584	90.37179	90.19724	90.747991
90.892341	91.424791	91.263741	91.800992
91.958842	92.484542	92.323492	92.867493
92.998343	93.530794	93.369743	93.906994
94.051344	94.583795	94.415994	94.966745
95.097595	95.609796	95.468995	95.992746
96.130346	96.649297	96.494996	97.032247
97.169847	97.688798	97.541248	98.064998
98.195848	98.714799	98.567249	99.090999
99.228599	99.7408	99.59325	100.117
100.24785	100.773551	100.619251	101.149751
101.287351	101.799552	101.658752	102.182502
102.320102	102.839053	102.691503	103.222003
103.359603	103.858304	103.724254	104.234504
104.358604	104.877555	104.730005	105.253755
105.384605	105.903556	105.749256	106.286506
106.410606	106.922807	106.775257	107.299007
107.423107	107.935308	107.794508	108.311508
108.442358	108.961309	108.807009	109.337509
109.481859	109.99406	109.85326	110.37026
110.48086	111.006561	110.859011	111.382761
111.500111	112.032562	111.871512	112.415512
112.539613	113.065313	112.911013	113.441513
113.585864	114.098064	113.950514	114.481014
114.611865	115.137565	114.983265	115.513765
115.658116	116.183816	116.029516	116.566767
116.704367	117.236817	117.069017	117.613018
117.757368	118.303318	118.128768	118.686269
118.830619	119.369819	119.202019	119.75952
119.90387	120.44307	120.27527	120.819271
120.963621	121.502821	121.328271	121.879022
122.057122	122.603073	122.428522	122.986023
123.143873	123.669574	123.515273	124.059274
124.223874	124.709075	124.595275	125.105525
125.195875	125.681076	125.574026	126.084276
126.080126	126.524827	126.438026	126.907777
127.058877	127.557578	127.416777	127.933778
128.084878	128.590329	128.449528	128.966529
129.090629	129.60283	129.448529	129.98578
130.10988	130.615331	130.47453	130.991531
131.122381	131.627832	131.487031	132.010782
132.141632	132.653833	132.499532	133.030033
133.147383	133.659584	133.512033	134.035784
134.159884	134.665335	134.524535	135.041535
135.172385	135.677836	135.530286	136.054036
136.178136	136.676837	136.542787	137.053037
137.170387	137.675838	137.535038	138.052038
138.176138	138.674839	138.540789	139.051039
139.181889	139.68059	139.53979	140.06354
140.18089	140.693091	140.552291	141.069291
141.193391	141.698842	141.558042	142.075042
142.199142	142.711343	142.570543	143.087543
143.211643	143.717094	143.576294	144.093294
144.217394	144.736345	144.595545	145.112545
145.223145	145.701596	145.587796	146.077796
146.188396	146.660097	146.553047	147.036297
147.140147	147.598348	147.504797	147.974548
148.071648	148.529849	148.449798	148.899299
148.962649	149.447849	149.334049	149.82405
149.9279	150.4131	150.29255	150.789301
150.866151	151.344601	151.237551	151.720802
151.797652	152.276102	152.169052	152.652303
152.742653	153.227853	153.114053	153.604054
153.707904	154.213354	154.079304	154.589555
154.700155	155.205605	155.071555	155.581806
155.705906	156.224856	156.070556	156.607807
156.731907	157.210357	157.103307	157.586558
157.730908	158.263358	158.102308	158.639559
158.783909	159.350109	159.162059	159.73981
159.87066	160.40986	160.24206	160.792811
160.923661	161.449361	161.295061	161.832312
161.969912	162.495612	162.334562	162.878563
162.995913	163.535114	163.367313	163.918064
164.062414	164.608365	164.433814	164.991315
165.142415	165.674866	165.513815	166.064566
166.208916	166.748117	166.587067	167.137817
167.282167	167.814618	167.653568	168.197568
168.335168	168.860869	168.706569	169.243819
169.381419	169.90712	169.75282	170.28332
170.44117	170.966871	170.805821	171.349821
171.514421	172.046872	171.892572	172.429822
172.574173	173.113373	172.945573	173.496323
173.647424	174.186624	174.018824	174.569575
174.713925	175.259875	175.085325	175.636076
175.780426	176.326376	176.151826	176.709327
176.860427	177.413127	177.231827	177.796078
177.933678	178.486378	178.311828	178.876079
179.013679	179.55963	179.385079	179.94258
180.08693	180.639631	180.45833	181.029331
181.187181	181.739882	181.565332	182.129582
182.273932	182.826633	182.652083	183.209583
183.360683	183.906634	183.738834	184.289584
184.454184	185.000135	184.832335	185.383085
185.534186	186.073386	185.905586	186.463086
186.600687	187.133137	186.965337	187.516087
187.646938	188.179388	188.011588	188.562339
188.686439	189.218889	189.057839	189.60184
189.73944	190.27189	190.11084	190.648091
190.785691	191.311391	191.157091	191.694342
191.845442	192.364392	192.216842	192.747343
192.898443	193.430893	193.263093	193.813844
193.958194	194.497394	194.329594	194.880345
195.031445	195.577396	195.402845	195.953596
196.091196	196.610147	196.455846	196.986347
197.137447	197.669898	197.508847	198.046098
198.190448	198.722899	198.561849	199.105849
199.243449	199.78265	199.6216	200.15885
200.3032	200.835651	200.674601	201.218601
201.376451	201.902152	201.747852	202.278352
202.415952	202.948403	202.787353	203.324603
203.468953	204.001404	203.833604	204.384354
204.521955	205.061155	204.893355	205.444105
205.574956	206.114156	205.946356	206.490356
206.627957	207.173907	206.999357	207.556858
207.694458	208.226908	208.065858	208.609859
208.747459	209.273159	209.118859	209.64936
209.78021	210.29916	210.15161	210.682111
210.812961	211.331911	211.184361	211.714862
211.852462	212.378162	212.230612	212.754363
212.878463	213.397413	213.249863	213.780364
213.904464	214.430164	214.275864	214.806365
214.937215	215.476415	215.308615	215.859366
215.983466	216.509166	216.354866	216.885367
217.022967	217.541918	217.387617	217.924868
218.048968	218.574669	218.427118	218.950869
219.081719	219.60742	219.453119	219.99037
220.12122	220.626671	220.48587	221.009621
221.140471	221.652672	221.511871	222.035622
222.159722	222.671923	222.524373	223.041373
223.172223	223.684424	223.543624	224.060624
224.198224	224.723925	224.576375	225.100125
225.237725	225.763426	225.609126	226.139626
226.270476	226.802927	226.641877	227.179127
227.323477	227.842428	227.694878	228.218628
228.356228	228.888679	228.727629	229.271629
229.402479	229.94168	229.78063	230.32463
230.44873	230.974431	230.820131	231.350631
231.494981	232.027432	231.866382	232.403632
232.568233	233.100683	232.939633	233.476883
233.614484	234.140184	233.985884	234.523134
234.660735	235.179685	235.038885	235.562636
235.700236	236.232686	236.071636	236.615637
236.753237	237.278937	237.124637	237.655138
237.779238	238.304938	238.150638	238.687889
238.832239	239.371439	239.203639	239.75439
239.89199	240.42444	240.26339	240.807391
240.938241	241.470691	241.309641	241.853642
242.004742	242.537193	242.382892	242.920143
243.057743	243.590194	243.429143	243.973144
244.117494	244.663445	244.495644	245.039645
245.177245	245.709696	245.548646	246.085896
246.236996	246.769447	246.608397	247.152397
247.283247	247.822448	247.654648	248.205398
248.349748	248.895699	248.721149	249.278649
249.416249	249.96895	249.78765	250.35865
250.503	251.055701	250.874401	251.438651
251.583002	252.135702	251.954402	252.518652
252.663003	253.208953	253.034403	253.598654
253.736254	254.288954	254.114404	254.671905
254.816255	255.362205	255.187655	255.751906
255.896256	256.442206	256.267656	256.825157
256.969507	257.515457	257.340907	257.891658
258.022508	258.575209	258.400658	258.958159
259.102509	259.64846	259.473909	260.03141
260.18251	260.708211	260.553911	261.097911
261.242261	261.781462	261.613662	262.157662
262.295262	262.827713	262.673413	263.210663
263.348263	263.887464	263.719664	264.270414
264.414764	264.947215	264.786165	265.336915
265.481265	266.013716	265.852666	266.403416
266.541017	267.086967	266.919167	267.469917
267.607518	268.153468	267.978918	268.536419
268.660519	269.199719	269.031919	269.58942
269.72027	270.25272	270.09167	270.628921
270.766521	271.285471	271.137921	271.668422
271.806022	272.324972	272.177422	272.701173
272.832023	273.337473	273.196673	273.713674
273.837774	274.349974	274.209174	274.726175
274.863775	275.389475	275.235175	275.772426
275.910026	276.435726	276.281426	276.818677
276.949527	277.475227	277.320927	277.851428
277.995778	278.501228	278.367178	278.877429
279.008279	279.52048	279.379679	279.89668
280.04103	280.553231	280.41243	280.936181
281.067031	281.585982	281.438431	281.962182
282.093032	282.611983	282.457682	282.988183
283.125783	283.651484	283.497183	284.027684
284.151784	284.684235	284.523184	285.060435
285.198035	285.723736	285.569436	286.106686
286.251036	286.769987	286.622437	287.146187
287.283787	287.809488	287.661938	288.192438
288.323288	288.869239	288.708189	289.252189
289.389789	289.92224	289.75444	290.29844
290.43604	290.981991	290.814191	291.364941
291.502541	292.048492	291.873942	292.431442
292.582543	293.114993	292.953943	293.504693
293.635544	294.174744	294.013694	294.557695
294.702045	295.254745	295.073445	295.637696
295.782046	296.334746	296.153446	296.724447
296.862047	297.401247	297.240197	297.784198
297.928548	NaN	NaN	NaN
