# Supplementary material for: Auditory feedback effect on temporal patterns during self-pacing treadmill walking
Source: PLoS One. 2025 Nov 4;20(11):e0335971. doi: 10.1371/journal.pone.0335971 (PMC12585087; doi:10.1371/journal.pone.0335971)
Supplement: S2 File — This file archive contains gait events from the two test conditions (no sound and with sound) for all included participants, as well as the validation data for the accelerometer-based gait event detection algorithm. All data files are in CSV format. A readme file is included with the details of the file format and contents. (ZIP) [file pone.0335971.s003.zip › TreadmillSoundsData/TestConditions/WithSound/GaitEvents/Subject13_WithSound_GaitEvents.csv]

L_TO	R_TO	L_HS	R_HS
1.792252	2.365202	2.204152	2.808903
2.993753	3.586954	3.398903	4.023904
4.181754	4.761455	4.586905	5.205155
5.376505	5.996706	5.788406	6.433656
6.598257	7.211707	7.010157	7.641908
7.826758	8.426708	8.238658	8.856909
9.035009	9.62821	9.446909	10.06516
10.22976	10.829711	10.648411	11.273411
11.431261	12.010962	11.849912	12.441162
12.605763	13.198963	13.024413	13.629164
13.800514	14.393714	14.212414	14.823915
14.988515	15.595216	15.400415	16.018666
16.190016	16.783217	16.595167	17.213417
17.364517	17.964468	17.783168	18.401418
18.559269	19.152469	18.971169	19.58267
19.73377	20.36747	20.15242	20.797671
20.955521	21.562222	21.374171	21.992422
22.170522	22.763723	22.582423	23.193923
23.365273	23.944974	23.783924	24.375174
24.533025	25.126225	24.951675	25.563176
25.727776	26.307476	26.132926	26.737677
26.895527	27.488727	27.307427	27.918928
28.090278	28.676729	28.502178	29.106929
29.278279	29.88498	29.69018	30.31518
30.46628	31.079731	30.878181	31.516681
31.640782	32.240732	32.045932	32.670933
32.835533	33.415233	33.240683	33.852184
34.023534	34.616735	34.435434	35.060435
35.211535	35.811486	35.630186	36.241686
36.406286	36.985987	36.818187	37.422937
37.587538	38.180738	37.992688	38.610939
38.782289	39.375489	39.200939	39.81244
39.97029	40.576991	40.38219	41.020691
41.171791	41.731242	41.583692	42.174942
42.332792	42.925993	42.737943	43.356193
43.514043	44.073494	43.919194	44.517194
44.675045	45.281745	45.093695	45.711946
45.876546	46.469746	46.295196	46.906697
47.071297	47.671248	47.489947	48.108198
48.259298	48.872749	48.671199	49.302949
49.467549	50.06075	49.87945	50.4977
50.662301	51.262251	51.080951	51.685702
51.823302	52.436752	52.248702	52.873703
53.024803	53.618004	53.443453	54.048204
54.185804	54.779005	54.597705	55.202455
55.360305	55.940006	55.765456	56.370206
56.534807	57.114507	56.939957	57.544708
57.689058	58.289008	58.107708	58.725959
58.883809	59.456759	59.295709	59.89371
60.05156	60.611011	60.46346	61.054711
61.212561	61.799012	61.624462	62.229212
62.393812	62.966763	62.805713	63.403713
63.548064	64.134514	63.959964	64.564715
64.709065	65.302265	65.120965	65.739216
65.883566	66.476766	66.295466	66.913717
67.071567	67.678268	67.496967	68.115218
68.266318	68.866269	68.678219	69.303219
69.474569	70.06102	69.88647	70.49797
70.655821	71.228771	71.060971	71.665722
71.816822	72.396522	72.228722	72.826723
72.964323	73.571024	73.376223	74.001224
74.118574	74.725275	74.530475	75.155475
75.306575	75.866026	75.711726	76.302976
76.467576	77.047277	76.886227	77.477477
77.628578	78.221778	78.053978	78.658729
78.816579	79.389529	79.228479	79.82648
79.97758	80.570781	80.39623	81.000981
81.158831	81.745282	81.570732	82.182232
82.313082	82.899533	82.731733	83.329733
83.467333	84.040284	83.885984	84.477234
84.614835	85.181035	85.026735	85.617986
85.762336	86.328536	86.167486	86.765487
86.909837	87.503037	87.328487	87.953488
88.104588	88.684289	88.509738	89.114489
89.279089	89.87904	89.69774	90.30924
90.45359	91.040041	90.865491	91.470241
91.634842	92.214542	92.046742	92.651493
92.836343	93.416043	93.248243	93.852994
94.058094	94.651295	94.469994	95.088245
95.252845	95.846046	95.664746	96.289746
96.461096	97.047547	96.879747	97.477747
97.662598	98.228798	98.074498	98.672499
98.843849	99.457299	99.262499	99.901
100.04535	100.604801	100.45725	101.048501
101.219851	101.819802	101.631752	102.270252
102.421352	103.028053	102.840003	103.471753
103.636354	104.216054	104.041504	104.659755
104.831105	105.471555	105.256505	105.901756
106.032606	106.652807	106.458006	107.089757
107.227357	107.813808	107.639258	108.257508
108.408608	108.988309	108.820509	109.425259
109.58986	110.18981	109.99501	110.620011
110.777861	111.384561	111.189761	111.821512
111.965862	112.518563	112.371012	112.955513
113.126863	113.699814	113.532014	114.123264
114.281114	114.847315	114.686265	115.284265
115.435365	116.001566	115.840516	116.438516
116.576117	117.155817	116.988017	117.592768
117.757368	118.323568	118.162518	118.767269
118.918369	119.498069	119.323519	119.93502
120.07262	120.645571	120.48452	121.075771
121.226871	121.793072	121.638772	122.230022
122.374372	122.947323	122.779523	123.384273
123.548874	124.135324	123.960774	124.565525
124.730125	125.323325	125.148775	125.760276
125.884376	126.470826	126.296276	126.914527
127.079127	127.685828	127.497777	128.122778
128.294128	128.873829	128.706029	129.304029
129.455129	130.03483	129.86703	130.47178
130.636381	131.202581	131.034781	131.639532
131.797382	132.370332	132.202532	132.814033
132.971883	133.544834	133.383783	133.981784
134.146384	134.705835	134.558285	135.136035
135.300635	135.887086	135.712536	136.324036
136.468386	137.075087	136.880287	137.512037
137.683388	138.269838	138.088538	138.720289
138.884889	139.471339	139.290039	139.90829
140.06614	140.659341	140.48479	141.096291
141.274391	141.860842	141.693042	142.291042
142.455642	143.048843	142.860793	143.485793
143.636894	144.236844	144.048794	144.680545
144.845145	145.431595	145.250295	145.868546
146.039896	146.660097	146.458546	147.097047
147.288647	147.875098	147.700548	148.305298
148.503648	149.110349	148.922299	149.5473
149.7254	150.32535	150.14405	150.775801
150.947151	151.614602	151.379301	152.058302
152.148652	152.782353	152.560553	153.219303
153.370403	153.977104	153.789054	154.420804
154.578655	155.185355	154.990555	155.629056
155.773406	156.400356	156.198806	156.844057
157.008657	157.601858	157.420557	158.052308
158.210158	158.816859	158.622059	159.260559
159.431909	160.03861	159.84381	160.48231
160.660411	161.287361	161.079061	161.724312
161.888912	162.515862	162.314312	162.966313
163.164663	163.778114	163.576564	164.215064
164.386414	164.993115	164.805065	165.436815
165.635166	166.275616	166.060566	166.726067
166.890667	167.470367	167.302567	167.920818
168.112418	168.773119	168.531069	169.210069
169.367919	169.98137	169.78657	170.42507
170.630171	171.257121	171.048821	171.694072
171.865422	172.458622	172.277322	172.902323
173.100673	173.720874	173.519323	174.151074
174.349424	174.969625	174.768075	175.413325
175.604926	176.231876	176.023576	176.668827
176.860427	177.453627	177.279077	177.897328
178.048428	178.621379	178.467078	179.071829
179.263429	179.85663	179.68208	180.28683
180.43793	181.051381	180.863331	181.488331
181.639432	182.198882	182.044582	182.642583
182.786933	183.326133	183.198833	183.776584
183.954684	184.534385	184.366584	184.978085
185.129185	185.769636	185.561336	186.206586
186.330686	186.910387	186.735837	187.354087
187.498437	188.105138	187.917088	188.548839
188.706689	189.293139	189.125339	189.73684
189.90819	190.48789	190.32009	190.924841
191.096191	191.689392	191.514841	192.126342
192.277442	192.870643	192.689343	193.307593
193.458693	194.078894	193.877344	194.515844
194.666945	195.287145	195.085595	195.724096
195.854946	196.427896	196.266846	196.871597
197.015947	197.582148	197.427847	198.025848
198.197198	198.763399	198.609099	199.213849
199.358199	199.9649	199.77685	200.40185
200.573201	201.152901	200.991851	201.589852
201.740952	202.334152	202.159602	202.777853
202.942453	203.515403	203.354353	203.952354
204.096704	204.689905	204.515354	205.120105
205.257705	205.857656	205.676356	206.301356
206.438956	207.005157	206.850857	207.442107
207.606708	208.206658	208.025358	208.636859
208.794709	209.387909	209.213359	209.82486
209.97596	210.569161	210.39461	211.006111
211.157211	211.743662	211.575862	212.173862
212.345212	212.938413	212.763863	213.375363
213.526464	214.119664	213.938364	214.563365
214.741465	215.321165	215.153365	215.764866
215.949716	216.522667	216.361616	216.959617
217.157967	217.757918	217.576618	218.188118
218.372968	218.966169	218.791619	219.396369
219.54747	220.15417	219.96612	220.591121
220.769221	221.389421	221.187871	221.819622
221.930222	222.523423	222.348872	222.946873
223.084473	223.637174	223.496373	224.087624
224.258974	224.798175	224.670875	225.235125
225.392975	225.959176	225.798126	226.402876
226.553977	227.099927	226.959127	227.543628
227.701478	228.274428	228.113378	228.724879
228.902979	229.469179	229.314879	229.90613
230.06398	230.670681	230.48263	231.107631
231.265481	231.831682	231.677382	232.275382
232.433232	233.046683	232.845133	233.476883
233.634734	234.200934	234.046634	234.651385
234.815985	235.368685	235.227885	235.805636
235.983736	236.556687	236.395636	237.000387
237.164987	237.771688	237.583638	238.208638
238.373238	238.919189	238.771639	239.362889
239.54774	240.12069	239.95289	240.564391
240.735741	241.355941	241.147641	241.799642
241.937242	242.530443	242.349142	242.974143
243.152243	243.718444	243.557394	244.155394
244.313244	244.879445	244.718395	245.323145
245.487745	246.040446	245.892896	246.484146
246.635247	247.235197	247.047147	247.672148
247.823248	248.402948	248.228398	248.839899
249.031499	249.59095	249.436649	250.0279
250.21275	250.805951	250.631401	251.242901
251.400751	252.007452	251.819402	252.451152
252.582003	253.175203	252.993903	253.618904
253.797004	254.403704	254.215654	254.847405
255.025505	255.645706	255.444155	256.082656
256.281006	256.901207	256.699657	257.344907
257.529758	258.156708	257.961908	258.600409
258.798759	259.425709	259.224159	259.86941
260.07451	260.721711	260.49991	261.158661
261.411011	262.051462	261.836412	262.495162
262.686763	263.347463	263.112163	263.797914
263.976014	264.677215	264.414914	265.120915
265.305765	265.912466	265.724416	266.369666
266.588267	267.167967	267.000167	267.611668
267.816768	268.416718	268.242168	268.846919
269.031769	269.63847	269.457169	270.08217
270.25352	270.866971	270.672171	271.310671
271.542772	272.115722	271.961422	272.552673
272.730773	273.350973	273.149423	273.794674
273.952524	274.545725	274.357674	274.989425
275.167525	275.760726	275.586176	276.197676
276.382526	276.982477	276.801177	277.419427
277.563778	278.156978	277.982428	278.587179
278.772029	279.358479	279.190679	279.80218
280.01403	280.627481	280.43268	281.071181
281.242531	281.849232	281.667932	282.286182
282.450782	283.084483	282.869433	283.528184
283.713034	284.299484	284.124934	284.749935
284.941535	285.548236	285.360185	285.991936
286.217286	286.844237	286.635937	287.294687
287.439037	288.065988	287.850938	288.509688
288.654039	289.247239	289.065939	289.69094
289.85554	290.47574	290.27419	290.912691
291.104291	291.683992	291.516191	292.141192
292.258542	292.865243	292.670443	293.315693
293.514043	294.080244	293.919194	294.523944
294.742545	295.268245	295.134195	295.725446
295.876546	296.462996	296.322196	296.872947
297.084797	297.758998	297.523697	NaN
