# Supplementary material for: Auditory feedback effect on temporal patterns during self-pacing treadmill walking
Source: PLoS One. 2025 Nov 4;20(11):e0335971. doi: 10.1371/journal.pone.0335971 (PMC12585087; doi:10.1371/journal.pone.0335971)
Supplement: S2 File — This file archive contains gait events from the two test conditions (no sound and with sound) for all included participants, as well as the validation data for the accelerometer-based gait event detection algorithm. All data files are in CSV format. A readme file is included with the details of the file format and contents. (ZIP) [file pone.0335971.s003.zip › TreadmillSoundsData/TestConditions/WithSound/GaitEvents/Subject14_WithSound_GaitEvents.csv]

L_TO	R_TO	L_HS	R_HS
1.812502	2.392202	2.231152	2.829153
3.014003	3.593704	3.425903	4.023904
4.188504	4.761455	4.600405	5.191655
5.349505	5.922456	5.768156	6.352656
6.524007	7.096957	6.942657	7.527157
7.698508	8.264708	8.117158	8.701659
8.852759	9.391959	9.251159	9.82216
9.96651	10.532711	10.37841	10.956161
11.114011	11.653212	11.519161	12.083412
12.221012	12.753463	12.626163	13.183663
13.348263	13.873964	13.753414	14.304164
14.448514	14.987715	14.860415	15.417915
15.555516	16.101466	15.974166	16.531667
16.676017	17.215217	17.087917	17.645418
17.789768	18.342468	18.201668	18.772669
18.923769	19.483219	19.342419	19.90667
20.03752	20.583471	20.44942	21.013671
21.151271	21.683722	21.549672	22.107172
22.251522	22.777223	22.656673	23.200673
23.331523	23.870724	23.743424	24.294174
24.418274	24.950725	24.823425	25.374175
25.505025	26.050976	25.916926	26.481176
26.639027	27.184977	27.044177	27.608428
27.759528	28.312228	28.171428	28.749179
28.913779	29.466479	29.325679	29.89668
30.05453	30.600481	30.46643	31.030681
31.188531	31.741232	31.600432	32.171432
32.322532	32.875233	32.741183	33.305433
33.463283	34.009234	33.868434	34.439434
34.604035	35.163485	35.015935	35.593686
35.738036	36.290736	36.149936	36.714187
36.858537	37.404487	37.270437	37.827938
37.965538	38.511488	38.377438	38.934939
39.086039	39.63199	39.497939	40.05544
40.19304	40.732241	40.604941	41.155691
41.306791	41.825742	41.711942	42.249192
42.400292	42.912493	42.805443	43.342693
43.480293	44.026244	43.892194	44.456444
44.600795	45.133245	45.005945	45.563446
45.707796	46.240246	46.112946	46.663697
46.801297	47.347247	47.213197	47.777448
47.942048	48.494748	48.353948	48.918199
49.062549	49.622	49.467699	50.0522
50.2033	50.769501	50.615201	51.199701
51.357551	51.910252	51.762702	52.333702
52.484802	53.030753	52.896703	53.460953
53.612054	54.151254	54.017204	54.581455
54.719055	55.258255	55.124205	55.681706
55.839556	56.372006	56.237956	56.802207
56.939807	57.485757	57.351707	57.922708
58.067058	58.613009	58.472208	59.043209
59.187559	59.74701	59.59946	60.17721
60.32831	60.874261	60.740211	61.304461
61.462311	62.015012	61.874212	62.445212
62.596313	63.162513	63.014963	63.592714
63.777564	64.337014	64.182714	64.767215
64.952065	65.518266	65.363965	65.948466
66.106316	66.699517	66.531717	67.129717
67.307817	67.887518	67.726468	68.317718
68.509318	69.089019	68.927969	69.512469
69.67707	70.27027	70.09572	70.700471
70.858321	71.424521	71.270221	71.861472
72.019322	72.599023	72.431222	73.029223
73.180323	73.760024	73.592224	74.183474
74.354824	74.934525	74.773475	75.364725
75.529326	76.082026	75.947976	76.512226
76.676827	77.243027	77.095477	77.666478
77.817578	78.404028	78.236228	78.827479
78.978579	79.54478	79.390479	79.97498
80.12608	80.678781	80.537981	81.108981
81.273581	81.819532	81.685482	82.249732
82.414332	82.980533	82.826233	83.417483
83.568584	84.134784	83.980484	84.564985
84.722835	85.275535	85.127985	85.705736
85.877086	86.402786	86.261986	86.832987
86.997587	87.536788	87.402737	87.966988
88.151838	88.691039	88.563739	89.127989
89.279089	89.85204	89.69099	90.27549
90.44009	91.006291	90.851991	91.436491
91.587592	92.153792	92.006242	92.583993
92.748593	93.321543	93.167243	93.758494
93.923094	94.502794	94.341744	94.932995
95.097595	95.684046	95.516245	96.114246
96.278846	96.851797	96.697497	97.281997
97.460097	98.033048	97.878748	98.463248
98.627849	99.207549	99.046499	99.63775
99.8091	100.38205	100.22775	100.819001
100.997101	101.556552	101.409001	101.986752
102.171602	102.731053	102.590253	103.168003
103.339353	103.912304	103.758004	104.342504
104.520605	105.086805	104.939255	105.517005
105.681606	106.261306	106.100256	106.691507
106.849357	107.435807	107.268007	107.866008
108.023858	108.596809	108.435758	109.027009
109.184859	109.74431	109.59676	110.17451
110.33911	110.905311	110.744261	111.335511
111.493361	112.073062	111.912012	112.489762
112.640863	113.207063	113.059513	113.630514
113.788364	114.341064	114.207014	114.771265
114.962865	115.502065	115.368015	115.945766
116.157616	116.710317	116.576267	117.140517
117.291617	117.851068	117.703518	118.274518
118.432368	118.985069	118.844269	119.415269
119.57987	120.13932	119.99852	120.576271
120.747621	121.307071	121.159521	121.744022
121.908622	122.474822	122.320522	122.905023
123.069623	123.629074	123.488273	124.066024
124.237374	124.803575	124.649275	125.233775
125.398375	125.951076	125.810276	126.388026
126.559377	127.112077	126.971277	127.549028
127.720378	128.273078	128.132278	128.703279
128.881379	129.454329	129.300029	129.87778
130.04913	130.615331	130.46103	131.045531
131.216881	131.783082	131.628782	132.213282
132.377882	132.944083	132.796533	133.374283
133.545634	134.111834	133.957534	134.542035
134.693135	135.252585	135.105035	135.676036
135.833886	136.386586	136.245786	136.810037
136.981387	137.547588	137.400037	137.977788
138.135638	138.701839	138.547539	139.132039
139.276389	139.85609	139.69504	140.27954
140.42389	140.996841	140.835791	141.420291
141.571392	142.124092	141.983292	142.554293
142.712143	143.271593	143.124043	143.701794
143.859644	144.425844	144.271544	144.856045
145.013895	145.580096	145.425795	146.010296
146.161396	146.727597	146.580047	147.151047
147.308897	147.875098	147.720798	148.312048
148.476648	149.056349	148.895299	149.486549
149.65115	150.21735	150.0698	150.654301
150.825651	151.385101	151.237551	151.815302
151.979902	152.532603	152.391802	152.962803
153.134153	153.686854	153.539304	154.123804
154.274904	154.841105	154.693555	155.278055
155.435905	155.988606	155.847806	156.425556
156.583407	157.142857	156.995307	157.573058
157.724158	158.276858	158.142808	158.700309
158.851409	159.410859	159.270059	159.83431
159.97866	160.524611	160.39056	160.954811
161.085661	161.645112	161.497561	162.068562
162.206162	162.772363	162.624813	163.195813
163.326663	163.886114	163.745314	164.316314
164.460664	164.999865	164.872565	165.430065
165.574416	166.106866	165.986316	166.537067
166.674667	167.220617	167.086567	167.644068
167.788418	168.354618	168.207068	168.791569
168.942669	169.488619	169.361319	169.92557
170.08342	170.622621	170.48857	171.059571
171.197171	171.756622	171.609072	172.186822
172.344672	172.897373	172.756573	173.327573
173.492173	174.038124	173.904074	174.468324
174.626175	175.178875	175.038075	175.609076
175.760176	176.312876	176.172076	176.743077
176.900927	177.446877	177.306077	177.877078
178.021428	178.580879	178.433328	179.011079
179.168929	179.72163	179.58083	180.15183
180.32318	180.875881	180.735081	181.319581
181.497681	182.063882	181.916332	182.500832
182.672183	183.231633	183.084083	183.661834
183.819684	184.406134	184.238334	184.836335
185.000935	185.567136	185.412835	185.997336
186.168686	186.714637	186.580587	187.144837
187.309437	187.868888	187.721338	188.299088
188.463688	189.036639	188.882339	189.466839
189.63144	190.20439	190.04334	190.634591
190.799191	191.372141	191.211091	191.802342
191.960192	192.533143	192.378842	192.970093
193.141443	193.707644	193.560094	194.151344
194.322694	194.888895	194.741345	195.325845
195.503945	196.076896	195.922596	196.507096
196.658197	197.244647	197.076847	197.681598
197.852948	198.432648	198.271598	198.876349
199.054449	199.6274	199.466349	200.0576
200.2222	200.768151	200.634101	201.205101
201.369701	201.929152	201.781602	202.359352
202.537453	203.103653	202.962853	203.533854
203.705204	204.271404	204.117104	204.701605
204.845955	205.418905	205.264605	205.842356
206.000206	206.579907	206.418856	207.003357
207.147707	207.727408	207.559608	208.150858
208.295208	208.868159	208.713859	209.298359
209.449459	210.02241	209.86136	210.45261
210.617211	211.163161	211.029111	211.600112
211.771462	212.330912	212.190112	212.767863
212.932463	213.498663	213.344363	213.928864
214.079964	214.639415	214.498614	215.069615
215.220715	215.780166	215.632616	216.217116
216.368216	216.927667	216.786867	217.357867
217.515717	218.075168	217.927618	218.505368
218.656469	219.229419	219.075119	219.65962
219.81072	220.37692	220.22937	220.807121
220.964971	221.551422	221.383621	221.974872
222.125972	222.692173	222.544623	223.122373
223.280223	223.839674	223.698874	224.276624
224.447974	225.014175	224.866625	225.437625
225.595476	226.161676	226.014126	226.591877
226.763227	227.329427	227.175127	227.759628
227.930978	228.483678	228.336128	228.913879
229.058229	229.63793	229.483629	230.06138
230.20573	230.758431	230.617631	231.188631
231.332981	231.892432	231.744882	232.322632
232.493982	233.039933	232.899133	233.476883
233.634734	234.200934	234.053384	234.631135
234.788985	235.355185	235.200885	235.792136
235.956736	236.529687	236.375386	236.953137
237.104237	237.677188	237.516137	238.107388
238.258488	238.844939	238.677139	239.268389
239.399239	239.96544	239.81789	240.39564
240.560241	241.112941	240.972141	241.543142
241.700992	242.260442	242.112892	242.690643
242.848493	243.401193	243.260393	243.838144
243.989244	244.562195	244.407894	244.999145
245.170495	245.756946	245.589146	246.187146
246.351746	246.958447	246.777147	247.395397
247.600498	248.186948	248.019148	248.630649
248.849249	249.442449	249.267899	249.8794
250.071	250.670951	250.4964	251.107901
251.286001	251.885952	251.711402	252.316152
252.467252	253.026703	252.879153	253.456903
253.621504	254.180954	254.033404	254.611155
254.762255	255.308205	255.167405	255.731656
255.869256	256.415206	256.274406	256.852157
256.983007	257.522208	257.394907	257.952408
258.103508	258.669709	258.515408	259.099909
259.237509	259.79696	259.64941	260.22716
260.36476	260.917461	260.776661	261.354411
261.525762	262.091962	261.944412	262.528913
262.707013	263.286713	263.132413	263.730414
263.915264	264.501714	264.333914	264.945415
265.130265	265.703216	265.555666	266.153666
266.345266	266.938467	266.757167	267.368667
267.573768	268.153468	267.992418	268.590419
268.768519	269.348219	269.187169	269.78517
269.96327	270.542971	270.38192	270.973171
271.144521	271.717472	271.563172	272.154422
272.339272	272.905473	272.751173	273.342423
273.507023	274.079974	273.925674	274.510174
274.688275	275.261225	275.113675	275.691426
275.883026	276.455976	276.301676	276.892927
277.071027	277.630478	277.489677	278.067428
278.238778	278.818479	278.650679	279.255429
279.420029	279.99298	279.83868	280.42993
280.594531	281.160731	281.013181	281.590932
281.782532	282.348732	282.194432	282.778933
282.950283	283.523234	283.368933	283.953434
284.118034	284.697735	284.536685	285.127935
285.279035	285.858736	285.697686	286.295686
286.453536	287.033237	286.872187	287.463437
287.634788	288.194238	288.046688	288.624439
288.795789	289.382239	289.214439	289.81244
289.97704	290.549991	290.39569	290.986941
291.151541	291.717742	291.570192	292.154692
292.339542	292.892243	292.751443	293.329193
293.500543	294.059994	293.919194	294.496944
294.675045	295.234495	295.093695	295.664696
295.822546	296.388746	296.241196	296.825697
296.983547	297.596998	297.415697	NaN
