# Supplementary material for: Auditory feedback effect on temporal patterns during self-pacing treadmill walking
Source: PLoS One. 2025 Nov 4;20(11):e0335971. doi: 10.1371/journal.pone.0335971 (PMC12585087; doi:10.1371/journal.pone.0335971)
Supplement: S2 File — This file archive contains gait events from the two test conditions (no sound and with sound) for all included participants, as well as the validation data for the accelerometer-based gait event detection algorithm. All data files are in CSV format. A readme file is included with the details of the file format and contents. (ZIP) [file pone.0335971.s003.zip › TreadmillSoundsData/TestConditions/WithSound/GaitEvents/Subject15_WithSound_GaitEvents.csv]

L_TO	R_TO	L_HS	R_HS
1.562752	2.088452	1.927402	2.451152
2.561753	3.087453	2.919653	3.443403
3.560754	4.079704	3.918654	4.449154
4.566505	5.092205	4.931155	5.454905
5.565506	6.104706	5.930156	6.453906
6.571257	7.110457	6.942657	7.473157
7.583758	8.109458	7.941658	8.472158
8.582759	9.108459	8.947409	9.477909
9.60201	10.12771	9.95991	10.49041
10.607761	11.133461	10.972411	11.502911
11.633762	12.139212	11.991662	12.495162
12.612513	13.138213	12.977163	13.494163
13.618264	14.143964	13.982914	14.499914
14.617265	15.163215	14.981915	15.512415
15.636516	16.155466	15.987666	16.518166
16.628767	17.154467	16.993417	17.510417
17.627768	18.146718	17.985668	18.502668
18.620019	19.132219	18.977919	19.494919
19.61902	20.13122	19.97692	20.48717
20.597771	21.116721	20.955671	21.479421
21.583272	22.115722	21.947922	22.471672
22.589023	23.114723	22.946923	23.470673
23.574524	24.093474	23.932424	24.449424
24.573525	25.085725	24.924675	25.441675
25.545526	26.071226	25.910176	26.427176
26.544527	27.063477	26.909177	27.426177
27.543528	28.069228	27.901428	28.431928
28.542529	29.061479	28.900429	29.417429
29.52803	30.05373	29.89268	30.40293
30.51353	31.039231	30.878181	31.401931
31.512531	32.038232	31.877182	32.407682
32.525033	33.043983	32.882933	33.406683
33.517284	34.049734	33.881934	34.405684
34.529785	35.048735	34.894435	35.411435
35.515285	36.040986	35.879936	36.403686
36.521037	37.046737	36.885687	37.402687
37.513287	38.045738	37.871188	38.408438
38.532539	39.044739	38.890439	39.400689
39.504539	40.03699	39.86919	40.39294
40.51029	41.029241	40.874941	41.398691
41.522792	42.028242	41.873942	42.384192
42.494792	43.020493	42.859443	43.369693
43.487043	44.005994	43.844944	44.361944
44.472544	45.004995	44.843945	45.360945
45.478295	46.003996	45.836196	46.359946
46.477296	46.996247	46.835197	47.352197
47.456047	47.988498	47.813948	48.337698
48.448298	48.960499	48.806199	49.323199
49.427049	49.95275	49.7917	50.30195
50.4193	50.938251	50.770451	51.294201
51.398051	51.917002	51.762702	52.266202
52.376802	52.889003	52.734703	53.244953
53.355553	53.874504	53.706704	54.223704
54.334304	54.853255	54.692205	55.215955
55.319805	55.838756	55.677706	56.187956
56.291806	56.804007	56.656457	57.153207
57.250307	57.776008	57.614958	58.131958
58.242558	58.748009	58.600459	59.103959
59.214559	59.71326	59.56571	60.06246
60.17306	60.678511	60.524211	61.034461
61.138311	61.643762	61.496211	61.992962
62.117062	62.629263	62.461462	62.985213
63.102563	63.608014	63.467213	63.963964
64.074564	64.580015	64.425714	64.929215
65.033065	65.552016	65.390965	65.901216
66.011816	66.517267	66.362966	66.879967
66.997317	67.502767	67.348467	67.858718
67.976068	68.474768	68.320468	68.830719
68.927819	69.460269	69.299219	69.80947
69.92682	70.43227	70.27797	70.788221
70.898821	71.417771	71.256721	71.766972
71.884322	72.389772	72.235472	72.745723
72.856323	73.361773	73.214223	73.717724
73.821574	74.340524	74.186224	74.696475
74.813825	75.319275	75.171725	75.675226
75.792576	76.304776	76.143726	76.660727
76.784827	77.283527	77.129227	77.639478
77.743328	78.262278	78.107978	78.618229
78.735579	79.241029	79.086729	79.59023
79.70083	80.21303	80.05198	80.562231
80.672831	81.178281	81.023981	81.520731
81.631332	82.143532	81.982482	82.492732
82.610083	83.129033	82.967983	83.478233
83.588834	84.094284	83.933234	84.450234
84.567585	85.073035	84.911985	85.422235
85.539586	86.031536	85.883986	86.387486
86.518337	87.017037	86.862737	87.366237
87.476837	87.995788	87.827988	88.344988
88.462338	88.974539	88.813489	89.330489
89.441089	89.96004	89.79899	90.30924
90.42659	90.945541	90.784491	91.301491
91.412091	91.937792	91.776742	92.293742
92.397592	92.923293	92.762243	93.279243
93.396593	93.908794	93.747744	94.264744
94.375344	94.874045	94.726495	95.236745
95.381095	95.873046	95.725496	96.228996
96.346346	96.858547	96.704247	97.214497
97.325097	97.844048	97.676248	98.206748
98.317348	98.822799	98.668499	99.171999
99.282599	99.80155	99.6405	100.1575
100.2681	100.773551	100.626001	101.136251
101.260351	101.765802	101.611502	102.108252
102.218852	102.731053	102.570003	103.080253
103.184103	103.689554	103.535254	104.038754
104.142604	104.654805	104.500504	105.010755
105.134855	105.633556	105.479255	105.982756
106.100106	106.598807	106.444506	106.941257
107.051857	107.564058	107.409757	107.913258
108.023858	108.529309	108.375008	108.885259
108.989109	109.487809	109.340259	109.83701
109.94761	110.45306	110.29876	110.822511
110.933111	111.418311	111.277511	111.774262
111.891612	112.390312	112.236012	112.739513
112.863613	113.375813	113.208013	113.718264
113.828864	114.334314	114.173264	114.676765
114.800865	115.306315	115.145265	115.648766
115.752616	116.271566	116.110516	116.620767
116.731367	117.250317	117.096017	117.606268
117.716868	118.229068	118.068018	118.578269
118.682119	119.201069	119.033269	119.55702
119.66762	120.17307	120.01877	120.529021
120.639621	121.151821	121.004271	121.501021
121.611622	122.117072	121.956022	122.473022
122.583623	123.089073	122.934773	123.438273
123.548874	124.061074	123.906774	124.410274
124.527625	125.039825	124.878775	125.389025
125.499625	125.998326	125.844026	126.347526
126.458126	126.970327	126.809277	127.326277
127.450377	127.935578	127.794778	128.284778
128.402128	128.914329	128.753279	129.263529
129.374129	129.87958	129.72528	130.22878
130.33938	130.844831	130.690531	131.194031
131.304631	131.810082	131.655782	132.152532
132.256382	132.768583	132.607533	133.117783
133.221633	133.727084	133.566034	134.076284
134.193634	134.692335	134.544785	135.041535
135.152135	135.664336	135.503285	136.006786
136.110636	136.622837	136.461786	136.965287
137.075887	137.574588	137.427037	137.917038
138.041138	138.533089	138.385538	138.889039
138.999639	139.491589	139.344039	139.83404
139.93789	140.44334	140.29579	140.792541
140.896391	141.401841	141.247541	141.751042
141.861642	142.353592	142.199292	142.702793
142.813393	143.305343	143.157793	143.654544
143.758394	144.257094	144.102794	144.606295
144.723645	145.222345	145.074795	145.564796
145.682146	146.174096	146.026546	146.523296
146.627147	147.152847	146.991797	147.495297
147.619398	148.124848	147.970548	148.480798
148.584649	149.096849	148.949299	149.452799
149.57015	150.0891	149.9213	150.43155
150.542151	151.067851	150.900051	151.417051
151.527652	152.053352	151.892302	152.409302
152.513152	153.025353	152.877803	153.374553
153.478403	154.010854	153.843054	154.360054
154.463904	154.976105	154.821805	155.338805
155.435905	155.954856	155.800556	156.310806
156.428156	156.933607	156.772557	157.282807
157.386657	157.912358	157.758058	158.261558
158.372158	158.877609	158.730059	159.233559
159.330659	159.85636	159.69531	160.22581
160.33641	160.862111	160.687561	161.218061
161.328661	161.840862	161.686562	162.196812
162.314162	162.826363	162.672063	163.175563
163.286163	163.805114	163.644064	164.167814
164.264914	164.810865	164.636315	165.160065
165.284165	165.796366	165.635316	166.152316
166.262916	166.761617	166.614067	167.117567
167.234917	167.740368	167.586068	168.089568
168.206918	168.719119	168.558069	169.068319
169.178919	169.69787	169.53682	170.04707
170.15092	170.676621	170.51557	171.025821
171.143171	171.648622	171.494321	172.004572
172.121922	172.620623	172.473072	172.963073
173.073673	173.585874	173.431573	173.935074
174.045674	174.557875	174.396824	174.907075
175.024425	175.523126	175.375575	175.872326
175.989676	176.501876	176.340826	176.851077
176.961677	177.467127	177.312827	177.816328
177.940428	178.439128	178.284828	178.781579
178.898929	179.404379	179.250079	179.74683
179.85743	180.35613	180.20858	180.712081
180.822681	181.334881	181.173831	181.684082
181.801432	182.293382	182.145832	182.649333
182.759933	183.265383	183.111083	183.614584
183.718434	184.217134	184.062834	184.566335
184.670185	185.182385	185.028085	185.531586
185.648936	186.140886	185.986586	186.483336
186.607437	187.099387	186.951837	187.448587
187.565938	188.057888	187.917088	188.413838
188.524439	189.009639	188.868839	189.352089
189.455939	189.96139	189.80709	190.31059
190.43469	190.919891	190.772341	191.255591
191.386441	191.878392	191.730842	192.227592
192.331442	192.836893	192.682593	193.186093
193.303443	193.808894	193.647844	194.158094
194.275444	194.787645	194.626595	195.130095
195.233945	195.725896	195.578346	196.095346
196.219446	196.704647	196.563847	197.060597
197.164447	197.669898	197.515597	198.025848
198.143198	198.628399	198.494348	198.977599
199.094949	199.5869	199.439349	199.9361
200.0467	200.558901	200.4046	200.901351
201.018701	201.503901	201.356351	201.853102
201.970452	202.475902	202.321602	202.825103
202.942453	203.434403	203.286853	203.776854
203.887454	204.386154	204.231854	204.728605
204.839205	205.344655	205.183605	205.700606
205.817956	206.309906	206.155606	206.652357
206.769707	207.268407	207.107357	207.610858
207.721458	208.213408	208.065858	208.562609
208.686709	209.178659	209.024359	209.521109
209.63171	210.11691	209.97611	210.46611
210.583461	211.088911	210.934611	211.431361
211.548712	212.033912	211.879612	212.376362
212.480212	212.978913	212.824613	213.314613
213.431963	213.910414	213.762864	214.246114
214.356714	214.855415	214.694365	215.191115
215.308465	215.800416	215.646116	216.142866
216.253466	216.738667	216.591117	217.087867
217.198467	217.690418	217.542868	218.032868
218.150218	218.635419	218.487868	218.984619
219.088469	219.58717	219.439619	219.92962
220.04697	220.532171	220.38462	220.881371
220.985221	221.477171	221.322871	221.819622
221.936972	222.408672	222.267872	222.757873
222.875223	223.360423	223.219623	223.696124
223.806724	224.291924	224.144374	224.627625
224.738225	225.230175	225.082625	225.572626
225.683226	226.168426	226.014126	226.517626
226.641727	227.106677	226.972627	227.455877
227.559728	228.065178	227.910878	228.407628
228.518229	229.003429	228.862629	229.352629
229.463229	229.95518	229.80763	230.30438
230.40823	230.927181	230.766131	231.269631
231.373481	231.865432	231.731382	232.214632
232.325232	232.823933	232.683133	233.173133
233.276983	233.782434	233.641634	234.145134
234.255734	234.740935	234.606885	235.096885
235.200735	235.719686	235.565386	236.068886
236.179486	236.684937	236.537387	237.040887
237.151487	237.663688	237.509387	238.012888
238.123488	238.635689	238.481388	238.984889
239.088739	239.60094	239.453389	239.95014
240.05399	240.572941	240.41189	240.922141
241.025991	241.538192	241.383891	241.887392
242.004742	242.503442	242.355892	242.859393
242.969993	243.468693	243.314393	243.811144
243.921744	244.433944	244.279644	244.789895
244.900495	245.419445	245.258395	245.761896
245.872496	246.377946	246.230396	246.727147
246.824247	247.329697	247.182147	247.678898
247.796248	248.294948	248.147398	248.650899
248.747999	249.260199	249.112649	249.6094
249.7065	250.2187	250.0644	250.561151
250.671751	251.170451	251.029651	251.519651
251.623502	252.128952	251.974652	252.478152
252.595503	253.080703	252.946653	253.443403
253.554004	254.052704	253.905154	254.395154
254.505754	255.004455	254.856905	255.346905
255.457505	255.956206	255.801906	256.298656
256.416006	256.914707	256.760407	257.263907
257.374507	257.866458	257.718908	258.202158
258.319508	258.811459	258.663909	259.153909
259.264509	259.73621	259.60216	260.08541
260.20276	260.687961	260.540411	261.030411
261.147761	261.632962	261.485411	261.975412
262.086012	262.577963	262.430412	262.920413
263.024263	263.516214	263.368663	263.858664
263.976014	264.447714	264.313664	264.783415
264.894015	265.379215	265.238415	265.714916
265.825516	266.303966	266.163166	266.639667
266.743517	267.221967	267.074417	267.557668
267.661518	268.133218	267.999168	268.475668
268.579519	269.051219	268.917169	269.386919
269.490769	269.95572	269.81492	270.29817
270.40877	270.873721	270.739671	271.209421
271.333521	271.791722	271.664422	272.127422
272.231272	272.702973	272.562173	273.045423
273.156023	273.627724	273.493673	273.963424
274.067274	274.538975	274.404924	274.867925
274.978525	275.456975	275.316175	275.792676
275.896526	276.368226	276.234176	276.703927
276.814527	277.279477	277.152177	277.628678
277.739278	278.204228	278.076928	278.546679
278.650529	279.122229	278.988179	279.471429
279.57528	280.05373	279.91968	280.38943
280.49328	280.985231	280.837681	281.327681
281.438281	281.916732	281.775932	282.259182
282.369782	282.841483	282.707433	283.183933
283.301283	283.772984	283.638934	284.115434
284.226034	284.697735	284.563685	285.033435
285.150785	285.629236	285.488435	285.971686
286.068786	286.540487	286.406436	286.889687
286.993537	287.485487	287.337937	287.821188
287.925038	288.410238	288.269438	288.745939
288.849789	289.334989	289.187439	289.67069
289.78129	290.24624	290.11894	290.588691
290.692541	291.170991	291.030191	291.513441
291.617292	292.082242	291.948192	292.424692
292.528543	293.013743	292.872943	293.362943
293.480293	293.945244	293.817944	294.280944
294.391544	294.869995	294.729195	295.219195
295.336545	295.814996	295.680946	296.150696
296.261296	296.739747	296.598947	297.082197
297.186047	297.677998	297.537198	298.020448
298.137798	NaN	NaN	NaN
