# Supplementary material for: Auditory feedback effect on temporal patterns during self-pacing treadmill walking
Source: PLoS One. 2025 Nov 4;20(11):e0335971. doi: 10.1371/journal.pone.0335971 (PMC12585087; doi:10.1371/journal.pone.0335971)
Supplement: S2 File — This file archive contains gait events from the two test conditions (no sound and with sound) for all included participants, as well as the validation data for the accelerometer-based gait event detection algorithm. All data files are in CSV format. A readme file is included with the details of the file format and contents. (ZIP) [file pone.0335971.s003.zip › TreadmillSoundsData/TestConditions/WithSound/GaitEvents/Subject16_WithSound_GaitEvents.csv]

L_TO	R_TO	L_HS	R_HS
1.333251	1.852202	1.711402	2.262152
2.379502	2.911953	2.757653	3.315153
3.412253	3.964954	3.790404	4.368154
4.472004	5.011205	4.856905	5.427905
5.525006	6.070956	5.903156	6.480906
6.605007	7.137457	6.983157	7.547408
7.671508	8.203958	8.056408	8.607159
8.724509	9.277209	9.116159	9.69391
9.79776	10.34371	10.17591	10.746911
10.850761	11.396711	11.242411	11.799912
11.930762	12.463212	12.308912	12.866413
12.977013	13.522964	13.368663	13.939664
14.050264	14.589465	14.408164	14.992665
15.076265	15.615466	15.454415	16.025416
16.115766	16.668467	16.493916	17.071667
17.182267	17.701218	17.560418	18.111168
18.215018	18.740719	18.599919	19.143919
19.261269	19.80047	19.65292	20.21042
20.31427	20.860221	20.699171	21.270171
21.380771	21.933472	21.758922	22.350172
22.447272	22.993223	22.825423	23.403173
23.500273	24.019224	23.878424	24.429174
24.553275	25.085725	24.924675	25.495675
25.626526	26.158976	26.011426	26.562177
26.679527	27.211977	27.057677	27.621928
27.719028	28.264978	28.097178	28.674929
28.792279	29.331479	29.170429	29.74143
29.87228	30.40473	30.25043	30.828181
30.932031	31.471231	31.303431	31.894682
32.005282	32.537733	32.383432	32.947683
33.051533	33.590734	33.429683	34.000684
34.104534	34.650485	34.482684	35.067185
35.198035	35.730486	35.576186	36.147186
36.284786	36.790237	36.656187	37.186687
37.283787	37.816238	37.661938	38.219438
38.316538	38.855739	38.694689	39.265689
39.383039	39.92224	39.76119	40.33219
40.46304	40.995491	40.841191	41.412191
41.522792	42.061992	41.907692	42.471942
42.589293	43.121743	42.974193	43.531694
43.655794	44.188244	44.033944	44.604945
44.708795	45.254745	45.093695	45.671446
45.788796	46.321246	46.166946	46.731197
46.848547	47.394497	47.233447	47.811198
47.928548	48.460998	48.313448	48.877699
49.008549	49.54775	49.386699	49.95095
50.07505	50.621001	50.45995	51.030951
51.141551	51.694252	51.526452	52.104202
52.228302	52.774253	52.606453	53.184203
53.281303	53.854254	53.666204	54.257454
54.354554	54.914005	54.732705	55.330705
55.427805	55.967006	55.805956	56.376956
56.501056	57.047007	56.879207	57.456957
57.581058	58.140508	57.965958	58.550459
58.647559	59.193509	59.032459	59.58996
59.71406	60.23976	60.09221	60.656461
60.780561	61.306261	61.165461	61.716212
61.840312	62.372762	62.225212	62.775963
62.886563	63.425763	63.271463	63.835714
63.946314	64.499014	64.324464	64.908965
65.006065	65.558766	65.390965	65.961966
66.086066	66.625267	66.464216	67.035217
67.166067	67.705268	67.550968	68.121968
68.232568	68.765019	68.603969	69.168219
69.292319	69.81802	69.65697	70.22797
70.36557	70.904771	70.743721	71.307971
71.411821	71.971272	71.796722	72.387972
72.498572	73.024273	72.876723	73.427473
73.544824	74.097524	73.929724	74.507474
74.618075	75.157275	75.009725	75.560476
75.664326	76.210276	76.049226	76.626977
76.730827	77.297027	77.115727	77.700228
77.810828	78.343278	78.188978	78.753229
78.884079	79.382779	79.255479	79.77923
79.88983	80.43578	80.27473	80.838981
80.963081	81.495531	81.341231	81.898732
82.022832	82.562033	82.407732	82.978733
83.096083	83.648784	83.480983	84.058734
84.203084	84.749035	84.574485	85.158985
85.296585	85.815536	85.667986	86.225486
86.329336	86.882037	86.707487	87.291987
87.416087	87.955288	87.800988	88.358488
88.462338	89.015039	88.840489	89.424989
89.52209	90.06129	89.90024	90.47124
90.581841	91.141291	90.966741	91.544492
91.641592	92.174042	92.019742	92.583993
92.714843	93.227043	93.086243	93.636994
93.754344	94.273294	94.132494	94.683245
94.793845	95.319545	95.178745	95.729496
95.826596	96.352296	96.204746	96.768997
96.866097	97.412047	97.250997	97.828748
97.939348	98.492048	98.317498	98.908749
99.012599	99.5383	99.390749	99.94825
100.05885	100.571051	100.43025	101.001251
101.132101	101.644302	101.503501	102.040752
102.158102	102.697303	102.529503	103.100503
103.211103	103.750304	103.582504	104.160254
104.264104	104.789805	104.642255	105.199755
105.323855	105.849556	105.702006	106.259506
106.376856	106.929557	106.748257	107.332757
107.450107	107.982558	107.828258	108.385758
108.489608	109.028809	108.867759	109.438759
109.54936	110.08856	109.92751	110.49851
110.609111	111.134811	110.987261	111.538012
111.648612	112.174312	112.026762	112.584263
112.674613	113.220563	113.052763	113.623764
113.707364	114.239814	114.085514	114.649765
114.780615	115.299565	115.152015	115.709516
115.799866	116.318816	116.171266	116.749017
116.839367	117.344817	117.210767	117.754768
117.858618	118.384318	118.243518	118.794269
118.911619	119.437319	119.283019	119.84727
119.94437	120.46332	120.32252	120.873271
121.017621	121.543322	121.402521	121.946522
122.057122	122.603073	122.435272	123.013023
123.130373	123.662824	123.508523	124.072774
124.190124	124.715825	124.568275	125.132525
125.263375	125.789076	125.641526	126.199026
126.302876	126.821827	126.674277	127.225027
127.342377	127.874828	127.720528	128.291528
128.408878	128.907579	128.780279	129.317529
129.421379	129.96058	129.79953	130.37053
130.47438	130.993331	130.852531	131.403281
131.500381	132.032832	131.878532	132.442782
132.546633	133.079083	132.924783	133.489033
133.599634	134.132084	133.977784	134.542035
134.652635	135.164835	135.030785	135.574786
135.685386	136.197586	136.056786	136.607537
136.724887	137.257337	137.096287	137.667288
137.777888	138.310338	138.149288	138.720289
138.824139	139.336339	139.209039	139.74629
139.87039	140.39609	140.24854	140.806041
140.916641	141.422091	141.288041	141.832042
141.929142	142.454842	142.307292	142.864793
142.975393	143.514593	143.360293	143.917794
144.014894	144.533845	144.386294	144.943795
145.067895	145.580096	145.446045	145.990046
146.100646	146.619597	146.478796	147.029547
147.119897	147.652348	147.498047	148.062298
148.172898	148.732349	148.551049	149.142299
149.246149	149.7921	149.61755	150.1953
150.28565	150.811351	150.670551	151.228051
151.345401	151.877852	151.716802	152.287802
152.398402	152.924103	152.769803	153.327303
153.431153	153.970354	153.809304	154.380304
154.490904	155.009855	154.869055	155.413055
155.537156	156.069606	155.915306	156.472806
156.583407	157.102357	156.954807	157.512307
157.616158	158.148608	157.994308	158.558559
158.689409	159.215109	159.060809	159.61831
159.71541	160.24111	160.09356	160.657811
160.775161	161.300861	161.146561	161.710812
161.807912	162.340362	162.186062	162.750313
162.847413	163.386613	163.218813	163.789814
163.907164	164.432864	164.285314	164.842815
164.953415	165.492615	165.324815	165.895816
166.013166	166.518617	166.391316	166.928567
167.039167	167.551368	167.417317	167.961318
168.071918	168.590869	168.450068	168.994069
169.084419	169.63712	169.469319	170.04032
170.15092	170.676621	170.529071	171.079821
171.190421	171.716122	171.568572	172.126072
172.229922	172.755623	172.608073	173.172323
173.282923	173.828874	173.661074	174.232074
174.342674	174.868375	174.720825	175.278325
175.395675	175.928126	175.773826	176.331326
176.435176	176.954127	176.806577	177.357327
177.467927	178.000378	177.846078	178.403578
178.534429	179.053379	178.905829	179.463329
179.56718	180.07938	179.93858	180.48933
180.613431	181.118881	180.984831	181.528832
181.652932	182.185382	182.031082	182.588583
182.692433	183.231633	183.063833	183.634834
183.745434	184.264384	184.123584	184.674335
184.784935	185.303885	185.156335	185.720586
185.837936	186.356886	186.209336	186.766837
186.863937	187.389637	187.242087	187.799588
187.896688	188.408888	188.268088	188.818839
188.915939	189.434889	189.294089	189.83809
189.94869	190.46089	190.32009	190.870841
190.988191	191.500391	191.359591	191.903592
192.014192	192.526393	192.385592	192.936343
193.053693	193.579394	193.431843	193.996094
194.106694	194.639145	194.478094	195.055845
195.166445	195.719146	195.544596	196.129096
196.253196	196.785647	196.631347	197.195597
197.339947	197.845398	197.711348	198.255348
198.372698	198.925399	198.757599	199.342099
199.459449	199.99865	199.8376	200.4086
200.532701	201.058401	200.910851	201.475101
201.585702	202.118152	201.963852	202.521352
202.618453	203.157653	203.003353	203.567604
203.678204	204.190404	204.049604	204.600355
204.724455	205.263655	205.102605	205.673606
205.777456	206.296406	206.155606	206.699607
206.803457	207.335907	207.181607	207.745858
207.869958	208.402408	208.241358	208.805609
208.902709	209.435159	209.280859	209.83836
209.93546	210.48816	210.31361	210.891361
210.974961	211.500661	211.346361	211.910612
212.014462	212.533413	212.385862	212.936613
213.074213	213.586414	213.445613	213.996364
214.100214	214.625915	214.471614	215.022365
215.139715	215.645166	215.511115	216.048366
216.165716	216.691417	216.537117	217.101367
217.211967	217.744418	217.590118	218.154368
218.244718	218.763669	218.622869	219.166869
219.270719	219.78967	219.64212	220.19962
220.31022	220.829171	220.674871	221.245871
221.356471	221.888922	221.741372	222.298872
222.409472	222.948673	222.787623	223.331623
223.455723	223.974674	223.827124	224.384624
224.501974	225.020925	224.873375	225.424125
225.534726	226.073926	225.906126	226.483876
226.587727	227.120177	226.959127	227.530128
227.640728	228.146178	228.012128	228.562879
228.680229	229.212679	229.058379	229.62263
229.74673	230.27918	230.11813	230.682381
230.786231	231.305181	231.177881	231.715132
231.805482	232.337932	232.176882	232.747883
232.871983	233.390933	233.243383	233.800884
233.897984	234.423684	234.269384	234.826885
234.923985	235.449685	235.302135	235.859636
235.970236	236.489186	236.341636	236.899137
237.009737	237.528688	237.381137	237.938638
238.028988	238.541189	238.400388	238.951139
239.034739	239.56719	239.419639	239.97714
240.08774	240.606691	240.45914	241.009891
241.113741	241.659692	241.485141	242.056142
242.153242	242.685693	242.524643	243.088893
243.192743	243.725194	243.570894	244.135144
244.232244	244.751195	244.610395	245.154395
245.258245	245.770446	245.629646	246.173646
246.290996	246.796447	246.662397	247.199647
247.316997	247.829198	247.695148	248.232398
248.329498	248.855199	248.700899	249.258399
249.362249	249.90145	249.7404	250.30465
250.395	250.927451	250.773151	251.330651
251.421001	251.933202	251.792402	252.343152
252.447002	252.965953	252.825153	253.375903
253.473003	254.005454	253.844404	254.415404
254.499004	255.031455	254.877155	255.441405
255.552006	256.064206	255.923406	256.474156
256.611757	257.110457	256.976407	257.520407
257.644508	258.156708	258.015908	258.559909
258.670509	259.209709	259.048659	259.61966
259.71676	260.26946	260.09491	260.672661
260.776511	261.308961	261.154661	261.718912
261.816012	262.321462	262.187412	262.724663
262.835263	263.347463	263.213413	263.750664
263.847764	264.366714	264.225914	264.769915
264.880515	265.406215	265.251915	265.816166
265.920016	266.432216	266.291416	266.835417
266.932517	267.471717	267.310667	267.874918
267.965268	268.490968	268.343418	268.894169
269.004769	269.503469	269.369419	269.90667
270.01727	270.542971	270.39542	270.939421
271.056771	271.582472	271.434921	271.999172
272.089522	272.601723	272.460922	273.011673
273.122273	273.634474	273.500423	274.037674
274.155024	274.687475	274.533175	275.090675
275.201275	275.733726	275.579426	276.136926
276.227276	276.746227	276.598677	277.156177
277.260027	277.785728	277.638178	278.195678
278.292778	278.811729	278.664179	279.214929
279.325529	279.85123	279.70368	280.26118
280.36503	280.870481	280.743181	281.273681
281.364031	281.889732	281.735432	282.292932
282.396782	282.922483	282.774933	283.332433
283.436283	283.961984	283.807684	284.371934
284.469034	284.994735	284.847185	285.397935
285.495035	286.007236	285.866436	286.423936
286.521037	287.033237	286.892437	287.449937
287.560538	288.086238	287.925188	288.489438
288.579789	289.112239	288.957939	289.515439
289.61254	290.11799	289.97719	290.52119
290.631791	291.143991	291.003191	291.547192
291.630792	292.149742	292.008942	292.552943
292.650043	293.162243	293.028193	293.572194
293.676044	294.194994	294.040694	294.604945
294.722295	295.241245	295.093695	295.630946
295.707796	296.246996	296.085946	296.650197
296.740547	297.259497	297.111947	297.669448
297.773298	298.285498	NaN	NaN
