# Supplementary material for: Auditory feedback effect on temporal patterns during self-pacing treadmill walking
Source: PLoS One. 2025 Nov 4;20(11):e0335971. doi: 10.1371/journal.pone.0335971 (PMC12585087; doi:10.1371/journal.pone.0335971)
Supplement: S2 File — This file archive contains gait events from the two test conditions (no sound and with sound) for all included participants, as well as the validation data for the accelerometer-based gait event detection algorithm. All data files are in CSV format. A readme file is included with the details of the file format and contents. (ZIP) [file pone.0335971.s003.zip › TreadmillSoundsData/TestConditions/WithSound/GaitEvents/Subject17_WithSound_GaitEvents.csv]

L_TO	R_TO	L_HS	R_HS
1.913752	1.413451	2.271652	1.769402
2.892503	2.385452	3.257153	2.748153
3.878004	3.377703	4.235904	3.740404
4.843255	4.349704	5.214655	4.712405
5.815256	5.328455	6.179906	5.684406
6.794007	6.300456	7.158657	6.663157
7.752508	7.272457	8.110408	7.628408
8.711009	8.230958	9.075659	8.580159
9.67626	9.189459	10.04091	9.54541
10.648261	10.16146	11.019661	10.51741
11.627012	11.146961	11.984912	11.496161
12.565263	12.105462	12.923163	12.454662
13.496763	13.036963	13.854664	13.392913
14.441764	13.968464	14.799665	14.317664
15.400265	14.913465	15.758166	15.269415
16.338516	15.865216	16.703167	16.214416
17.290267	16.816967	17.654918	17.172917
18.248768	17.775468	18.599919	18.124668
19.180269	18.706969	19.53817	19.056169
20.12527	19.64522	20.48317	20.00117
21.083771	20.603721	21.448421	20.959671
22.049022	21.568972	22.413672	21.924922
23.027773	22.534223	23.392423	22.890173
24.006524	23.506223	24.364424	23.862174
24.998775	24.498474	25.363425	24.854425
25.991026	25.490725	26.362426	25.846676
26.996777	26.489726	27.361427	26.852427
27.989028	27.488727	28.353678	27.844678
28.961029	28.480978	29.339179	28.836929
29.95328	29.473229	30.32468	29.82918
30.965781	30.46548	31.330431	30.821431
31.944532	31.444231	32.315932	31.806932
32.930033	32.436482	33.308183	32.792433
33.935784	33.435483	34.300434	33.798184
34.914535	34.414234	35.279185	34.776935
35.900036	35.413235	36.264686	35.769186
36.892287	36.385236	37.250187	36.747937
37.871038	37.370737	38.235688	37.733438
38.849789	38.356238	39.221189	38.718939
39.85554	39.341739	40.21344	39.70444
40.834291	40.33399	41.198941	40.689941
41.819792	41.319491	42.191192	41.682192
42.805293	42.311742	43.169943	42.674443
43.797544	43.290493	44.155444	43.653194
44.776295	44.282744	45.140945	44.645445
45.755046	45.254745	46.119696	45.624196
46.713547	46.219996	47.078197	46.582697
47.685548	47.191997	48.050198	47.547948
48.671049	48.163998	49.035699	48.526698
49.6633	49.149499	50.0212	49.512199
50.635301	50.14175	50.993201	50.4977
51.620802	51.127251	51.985452	51.489951
52.599553	52.099252	52.957453	52.461952
53.578304	53.071253	53.942954	53.433953
54.536805	54.043254	54.908205	54.405954
55.515555	55.035505	55.880206	55.391455
56.487556	56.007506	56.858957	56.363456
57.466307	56.972757	57.824208	57.335457
58.431558	57.938008	58.789459	58.300708
59.396809	58.910009	59.76146	59.265959
60.39581	59.88876	60.760461	60.24471
61.381311	60.881011	61.739212	61.243711
62.366812	61.866512	62.724713	62.222462
63.359063	62.852013	63.716964	63.214713
64.324314	63.830764	64.682215	64.186714
65.296315	64.796015	65.660966	65.158715
66.281816	65.788266	66.639717	66.144216
67.253817	66.753517	67.611718	67.116217
68.212318	67.725518	68.576969	68.088218
69.184319	68.690769	69.54222	69.053469
70.16982	69.68302	70.527721	70.03897
71.141821	70.648271	71.492971	71.004221
72.107072	71.620272	72.464972	71.969472
73.079073	72.578773	73.430223	72.934723
74.051074	73.550774	74.408974	73.906724
75.016325	74.522775	75.367475	74.878725
75.968076	75.488025	76.325976	75.843976
76.926577	76.446526	77.291227	76.802477
77.912078	77.418527	78.263228	77.767728
78.863829	78.377028	79.221729	78.732979
79.82233	79.342279	80.18023	79.69148
80.780831	80.29403	81.138731	80.649981
81.752832	81.259281	82.110732	81.615232
82.711333	82.224532	83.069233	82.580483
83.663084	83.176283	84.027734	83.538984
84.655335	84.155034	85.006485	84.510984
85.627336	85.120285	85.985236	85.476235
86.599337	86.105786	86.957237	86.461736
87.571338	87.077787	87.935988	87.433737
88.556839	88.063288	88.914739	88.419238
89.52209	89.028539	89.88674	89.391239
90.50759	90.01404	90.865491	90.36999
91.493091	90.986041	91.857742	91.348741
92.465092	91.971542	92.822993	92.327492
93.437093	92.936793	93.794994	93.292743
94.402344	93.908794	94.766995	94.264744
95.374345	94.894295	95.738996	95.250245
96.346346	95.866296	96.710997	96.215496
97.325097	96.831547	97.682998	97.187497
98.290348	97.796798	98.648249	98.152748
99.255599	98.768799	99.62025	99.124749
100.2411	99.7408	100.592251	100.09675
101.192851	100.706051	101.557502	101.055251
102.171602	101.664552	102.536253	102.020502
103.136853	102.650053	103.501503	103.006003
104.108854	103.622054	104.473504	103.978004
105.087605	104.594055	105.445505	104.950005
106.059606	105.566056	106.417506	105.922006
107.018107	106.538057	107.376007	106.887257
107.983358	107.496557	108.341258	107.852508
108.948609	108.461808	109.306509	108.811009
109.91386	109.433809	110.27176	109.78301
110.879111	110.39231	111.237011	110.748261
111.844362	111.357561	112.202262	111.706762
112.802863	112.316062	113.160763	112.665263
113.774864	113.274563	114.132764	113.630514
114.746865	114.246564	115.104765	114.595765
115.712116	115.225315	116.076766	115.581266
116.690867	116.190566	117.048767	116.546517
117.662868	117.162567	118.027518	117.518517
118.634869	118.148068	119.006269	118.504018
119.65412	119.133569	120.01202	119.496269
120.632871	120.13257	120.997521	120.48852
121.611622	121.111321	121.976272	121.474021
122.597123	122.090072	122.961773	122.452772
123.575874	123.082323	123.940524	123.438273
124.554625	124.054324	124.919275	124.417024
125.519876	125.033075	125.884526	125.389025
126.512126	126.005076	126.863277	126.361026
127.457127	126.970327	127.821778	127.333027
128.422378	127.935578	128.780279	128.291528
129.401129	128.900829	129.75903	129.256779
130.37988	129.87958	130.744531	130.23553
131.372131	130.865081	131.730032	131.221031
132.357632	131.850582	132.729033	132.206532
133.349883	132.849583	133.714534	133.205533
134.348884	133.841834	134.706785	134.197784
135.327635	134.820585	135.685536	135.183285
136.313136	135.799336	136.677787	136.162036
137.258137	136.778087	137.629538	137.134037
138.257138	137.756838	138.615039	138.119538
139.229139	138.735589	139.58704	139.091539
140.18764	139.70759	140.552291	140.06354
141.173141	140.679591	141.531042	141.035541
142.145142	141.651592	142.503042	142.000792
143.110393	142.630343	143.475043	142.979543
144.089144	143.595594	144.447044	143.951544
145.054395	144.567595	145.405545	144.916795
145.999396	145.512595	146.350546	145.868546
146.951147	146.457596	147.309047	146.806797
147.909648	147.422847	148.267548	147.772048
148.847899	148.374598	149.205799	148.723799
149.81315	149.326349	150.17105	149.67555
150.764901	150.28485	151.122801	150.634051
151.723402	151.243351	152.088052	151.592552
152.708903	152.215352	153.066803	152.571303
153.674154	153.173853	154.032054	153.529804
154.632655	154.139104	154.990555	154.495054
155.604656	155.104355	155.962556	155.460305
156.583407	156.076356	156.948057	156.439056
157.555408	157.055107	157.920058	157.411057
158.527409	158.033858	158.892059	158.389808
159.485909	158.992359	159.84381	159.355059
160.45791	159.96436	160.822561	160.32031
161.436661	160.943111	161.801312	161.299061
162.422162	161.921862	162.780063	162.277812
163.394163	162.900613	163.758814	163.256563
164.386414	163.886114	164.751065	164.242064
165.371915	164.878365	165.743316	165.241065
166.364166	165.877366	166.728817	166.233316
167.363167	166.849367	167.721068	167.212067
168.355418	167.848368	168.726819	168.211068
169.347669	168.847369	169.70557	169.210069
170.31967	169.82612	170.684321	170.18882
171.298421	170.804871	171.663072	171.160821
172.283922	171.783622	172.648573	172.139572
173.255923	172.762373	173.620574	173.118323
174.234674	173.747874	174.592575	174.097074
175.193175	174.719875	175.564576	175.075825
176.185426	175.685126	176.543327	176.047826
177.157427	176.663877	177.522077	177.019827
178.136178	177.635878	178.494078	177.991828
179.108179	178.607879	179.466079	178.963829
180.07343	179.58663	180.43808	179.94258
181.045431	180.565381	181.410081	180.921331
182.010682	181.523882	182.375332	181.879832
182.975933	182.489132	183.340583	182.851833
183.954684	183.454383	184.312584	183.810334
184.906435	184.419634	185.264335	184.775585
185.878436	185.384885	186.236336	185.747586
186.843687	186.350136	187.201587	186.706087
187.802188	187.315387	188.173588	187.671338
188.767439	188.287388	189.132089	188.643339
189.73269	189.245889	190.09059	189.60184
190.704691	190.20439	191.055841	190.560341
191.663192	191.169641	192.027842	191.532342
192.648693	192.155142	192.999843	192.504342
193.613944	193.113643	193.971844	193.476343
194.572445	194.092394	194.930345	194.448344
195.544446	195.050895	195.902346	195.406845
196.509696	196.016146	196.860847	196.372096
197.474947	196.974647	197.826098	197.323847
198.433448	197.946648	198.791349	198.302598
199.391949	198.918649	199.74985	199.267849
200.36395	199.87715	200.721851	200.2331
201.335951	200.842401	201.693852	201.191601
202.294452	201.807652	202.645603	202.163602
203.259703	202.766153	203.617604	203.115353
204.224954	203.731404	204.576105	204.087354
205.196955	204.689905	205.548106	205.045855
206.148706	205.655156	206.506606	206.011106
207.093707	206.613657	207.465107	206.969607
208.085958	207.585658	208.443858	207.941608
209.051209	208.550909	209.402359	208.906859
209.99621	209.52291	210.36086	209.87211
210.968211	210.48141	211.319361	210.837361
211.919962	211.433161	212.277862	211.782362
212.885213	212.398412	213.243113	212.747613
213.843714	213.356913	214.201614	213.706114
214.802215	214.322164	215.153365	214.671365
215.760716	215.280665	216.118616	215.629866
216.725967	216.245916	217.083867	216.601867
217.677718	217.217917	218.035618	217.567118
218.649719	218.149418	219.007619	218.505368
219.62172	219.128169	219.99312	219.484119
220.600471	220.10692	220.965121	220.46287
221.579222	221.078921	221.943872	221.434871
222.571473	222.064422	222.929373	222.427122
223.536724	223.043173	223.894624	223.399123
224.508724	224.015174	224.866625	224.371124
225.480725	224.980425	225.838626	225.336375
226.452726	225.952426	226.803877	226.301626
227.417977	226.924427	227.769128	227.280377
228.383228	227.882928	228.741129	228.245628
229.361979	228.861679	229.71988	229.217629
230.34073	229.82693	230.698631	230.18963
231.319481	230.825931	231.677382	231.181881
232.318482	231.811432	232.676383	232.167382
233.297233	232.790183	233.648384	233.146133
234.269234	233.768934	234.620385	234.124884
235.227735	234.740935	235.592386	235.090135
236.199736	235.706186	236.550887	236.062136
237.171737	236.671437	237.536388	237.027387
238.150488	237.650188	238.508388	238.006138
239.102239	238.615439	239.460139	238.964639
240.06749	239.57394	240.42539	239.92989
241.025991	240.539191	241.383891	240.888391
242.004742	241.504441	242.362642	241.860392
242.969993	242.476442	243.327893	242.832393
243.928494	243.441693	244.286394	243.790894
244.900495	244.406944	245.251645	244.756145
245.865746	245.358695	246.223646	245.721396
246.837747	246.330696	247.188897	246.686647
247.802998	247.302697	248.154148	247.658648
248.747999	248.261198	249.112649	248.617149
249.7335	249.226449	250.0914	249.58915
250.698751	250.2052	251.056651	250.554401
251.657252	251.170451	252.015152	251.526401
252.629253	252.135702	252.987153	252.491652
253.594504	253.100953	253.959154	253.456903
254.566505	254.072954	254.924405	254.422154
255.552006	255.044955	255.909906	255.407655
256.530757	256.030456	256.902157	256.393156
257.529758	257.022707	257.894408	257.378657
258.528759	258.014958	258.893409	258.370908
259.53451	259.020709	259.90591	259.376659
260.526761	260.01971	260.898161	260.38241
261.546012	261.032211	261.903912	261.388161
262.524763	262.024462	262.889413	262.380412
263.503513	263.009963	263.868164	263.365913
264.509264	263.995464	264.867165	264.358164
265.494765	264.994465	265.852666	265.350415
266.466766	265.966466	266.831417	266.329166
267.465767	266.958717	267.823668	267.307917
268.444518	267.944218	268.809169	268.300168
269.443519	268.936469	269.80817	269.299169
270.45602	269.94222	270.820671	270.30492
271.461771	270.947971	271.833172	271.310671
272.467522	271.967222	272.845673	272.329922
273.500273	272.986473	273.871674	273.342423
274.506024	273.992224	274.877425	274.354924
275.518526	275.004725	275.889926	275.360675
276.524277	276.017226	276.895677	276.379926
277.550278	277.036477	277.908178	277.392427
278.542529	278.035478	278.913929	278.384678
279.55503	279.034479	279.91293	279.397179
280.554031	280.04023	280.918681	280.39618
281.559782	281.045981	281.917682	281.401931
282.538533	282.031482	282.909933	282.394182
283.551034	283.037233	283.915684	283.399933
284.529785	284.036234	284.894435	284.392184
285.515285	285.021735	285.879936	285.377685
286.507536	286.013986	286.872187	286.369936
287.499787	286.999487	287.864438	287.362187
288.492038	287.991738	288.849939	288.347688
289.457289	288.963739	289.82194	289.319689
290.44279	289.94924	290.807441	290.30519
291.428291	290.921241	291.786192	291.283941
292.407042	291.913492	292.771693	292.262692
293.385793	292.892243	293.743694	293.241443
294.344294	293.864244	294.702195	294.213444
295.309545	294.815995	295.674196	295.178695
296.281546	295.787996	296.646197	296.150696
297.233297	296.759997	297.604698	297.115947
298.205298	297.718498	NaN	298.074448
