# Supplementary material for: Auditory feedback effect on temporal patterns during self-pacing treadmill walking
Source: PLoS One. 2025 Nov 4;20(11):e0335971. doi: 10.1371/journal.pone.0335971 (PMC12585087; doi:10.1371/journal.pone.0335971)
Supplement: S2 File — This file archive contains gait events from the two test conditions (no sound and with sound) for all included participants, as well as the validation data for the accelerometer-based gait event detection algorithm. All data files are in CSV format. A readme file is included with the details of the file format and contents. (ZIP) [file pone.0335971.s003.zip › TreadmillSoundsData/TestConditions/WithSound/GaitEvents/Subject18_WithSound_GaitEvents.csv]

L_TO	R_TO	L_HS	R_HS
1.772002	2.398952	2.183902	2.849403
3.041003	3.647704	3.439403	4.098154
4.289754	4.896455	4.701655	5.340155
5.531756	6.145206	5.936906	6.588907
6.767007	7.400707	7.178907	7.851158
8.049508	8.669709	8.461408	9.120159
9.311759	9.93871	9.72366	10.36891
10.560511	11.180711	10.972411	11.637912
11.829512	12.456462	12.234662	12.913663
13.105263	13.752464	13.517163	14.196164
14.367514	14.980965	14.765915	15.424665
15.636516	16.256716	16.034916	16.700417
16.865017	17.478467	17.276917	17.928918
18.113768	18.727219	18.525669	19.184419
19.376019	20.00972	19.78792	20.45342
20.631521	21.251721	21.043421	21.702172
21.920772	22.554473	22.339422	23.004923
23.169523	23.796474	23.574674	24.253674
24.425024	25.045225	24.830175	25.509175
25.646776	26.280476	26.065426	26.737677
26.936027	27.562978	27.347927	28.006678
28.184778	28.818479	28.596679	29.268929
29.453779	30.09423	29.85893	30.52443
30.702531	31.336231	31.121181	31.800182
31.978282	32.551233	32.383432	33.001683
33.220283	33.806734	33.618684	34.250434
34.442034	35.035235	34.853935	35.485685
35.657036	36.283986	36.075686	36.734437
36.939537	37.559738	37.351437	38.016938
38.235538	38.848989	38.654189	39.299439
39.484289	40.10449	39.90294	40.554941
40.739791	41.353241	41.144941	41.803692
41.988542	42.601993	42.386942	43.059193
43.250793	43.884494	43.669444	44.348444
44.560295	45.173745	44.965445	45.624196
45.815796	46.415746	46.220946	46.866197
47.057797	47.691498	47.462947	48.141948
48.320048	48.933499	48.725199	49.390699
49.58905	50.20925	49.9942	50.679951
50.871551	51.485001	51.276701	51.942202
52.154052	52.754003	52.559203	53.211203
53.436553	54.029754	53.848454	54.486954
54.692055	55.305505	55.110705	55.749206
55.927306	56.561007	56.332456	57.004707
57.169307	57.796258	57.574458	58.246708
58.458558	59.051759	58.870459	59.495459
59.70731	60.29376	60.11246	60.744211
60.956061	61.610012	61.361211	62.060462
62.245312	62.879013	62.650463	63.329463
63.500813	64.114264	63.912714	64.557965
64.736065	65.342765	65.147965	65.786466
65.971316	66.564517	66.389966	67.014967
67.213317	67.847018	67.638718	68.290718
68.475568	69.082269	68.894219	69.519219
69.71082	70.35127	70.12947	70.794971
70.979821	71.613522	71.398471	72.063972
72.248822	72.875773	72.660723	73.332973
73.517824	74.158274	73.929724	74.595225
74.786825	75.427275	75.198725	75.877726
76.082826	76.703027	76.487976	77.153477
77.358577	77.965278	77.770478	78.415728
78.600579	79.187029	79.012479	79.63073
79.78183	80.42228	80.19373	80.865981
81.030581	81.664282	81.442481	82.114732
82.299582	82.953533	82.711483	83.383733
83.528084	84.161784	83.939984	84.612235
84.797085	85.397035	85.208985	85.840736
86.039086	86.632287	86.450986	87.082737
87.267587	87.860788	87.679488	88.317988
88.496088	89.109539	88.907989	89.56674
89.72459	90.35829	90.14999	90.808741
90.980091	91.580042	91.391991	92.016992
92.201842	92.808543	92.613743	93.258993
93.443843	94.064044	93.855744	94.514494
94.672345	95.292545	95.084245	95.736246
95.900846	96.534547	96.326246	96.978247
97.169847	97.783298	97.581748	98.226998
98.384848	99.011799	98.803499	99.448749
99.62685	100.2133	100.03875	100.650251
100.835101	101.435051	101.240251	101.885502
102.070352	102.704053	102.482252	103.147753
103.325853	103.959554	103.751254	104.396504
104.581355	105.201555	105.000005	105.658756
105.830106	106.463806	106.255506	106.907507
107.078857	107.719308	107.504257	108.156258
108.314108	108.988309	108.732759	109.432009
109.60336	110.27756	110.02876	110.728011
110.899361	111.519562	111.311261	111.956512
112.127862	112.741313	112.539763	113.185013
113.363113	113.996814	113.788514	114.447264
114.645615	115.252315	115.064265	115.702766
115.901116	116.521317	116.313016	116.971767
117.129617	117.756568	117.534768	118.193518
118.385118	118.998569	118.810519	119.442269
119.64062	120.28782	120.05252	120.738271
120.936621	121.590572	121.362021	122.034272
122.205622	122.873073	122.624273	123.323523
123.521874	124.162324	123.933774	124.612775
124.817875	125.444825	125.223025	125.881776
126.066626	126.713827	126.478526	127.157527
127.301877	127.915328	127.707028	128.345528
128.503378	129.143829	128.942279	129.58753
129.75888	130.37233	130.17078	130.816031
131.007631	131.627832	131.419531	132.071532
132.269882	132.923833	132.695283	133.367533
133.552384	134.179334	133.971034	134.629785
134.821385	135.461835	135.233285	135.912286
136.083636	136.730837	136.495536	137.174537
137.352637	137.972838	137.757788	138.416538
138.574389	139.194589	138.986289	139.64504
139.81639	140.42309	140.22154	140.860041
141.011141	141.617842	141.429791	142.061542
142.239642	142.853093	142.658293	143.303543
143.488393	144.061344	143.893544	144.505044
144.669645	145.256095	145.081545	145.686296
145.904896	146.491346	146.323546	146.935047
147.113147	147.740098	147.531798	148.190548
148.341648	148.995599	148.753549	149.439299
149.59715	150.20385	150.0158	150.647551
150.812151	151.412101	151.217301	151.862552
152.040652	152.647353	152.459302	153.084303
153.282653	153.916354	153.694554	154.366804
154.551655	155.192105	154.963555	155.622306
155.786906	156.407106	156.198806	156.864307
157.076157	157.696358	157.474557	158.146808
158.318158	158.938359	158.730059	159.382059
159.56016	160.18711	159.97206	160.617311
160.788661	161.395361	161.200561	161.839062
161.990162	162.569863	162.402062	163.020313
163.198413	163.811864	163.610314	164.242064
164.420164	164.993115	164.825315	165.430065
165.621666	166.228366	166.040316	166.672067
166.863667	167.483867	167.268817	167.934318
168.098918	168.692119	168.504068	169.129069
169.300419	169.89362	169.71232	170.33057
170.50192	171.081621	170.907071	171.532072
171.710172	172.296622	172.115322	172.733573
172.884673	173.477873	173.289823	173.921574
174.072674	174.706375	174.484574	175.143325
175.301175	175.901126	175.726576	176.365076
176.549927	177.136377	176.955077	177.580078
177.751428	178.344628	178.156578	178.808579
179.000179	179.60013	179.418829	180.05733
180.24893	180.855631	180.654081	181.292581
181.443681	182.084132	181.842082	182.521082
182.699183	183.299133	183.111083	183.742834
183.893934	184.514134	184.305834	184.957835
185.129185	185.708886	185.534336	186.159336
186.357686	186.944137	186.769587	187.387837
187.579438	188.219888	187.984588	188.656839
188.841689	189.461889	189.253589	189.90559
190.10394	190.710641	190.50909	191.147591
191.332441	191.905392	191.730842	192.335592
192.533943	193.127143	192.939093	193.557344
193.721944	194.335394	194.140594	194.779095
194.950445	195.597646	195.369095	196.034596
196.199196	196.812647	196.617847	197.249597
197.434447	198.061398	197.846348	198.511848
198.689949	199.310149	199.115349	199.76735
199.95895	200.592651	200.37085	201.036351
201.207701	201.841402	201.612852	202.285102
202.469952	203.056403	202.875103	203.493353
203.671454	204.298404	204.069854	204.742105
204.920205	205.553906	205.338855	205.997606
206.189206	206.809407	206.607857	207.246357
207.424457	208.037908	207.849858	208.495108
208.679959	209.279909	209.085109	209.73036
209.88146	210.47466	210.29336	210.911611
211.096461	211.703162	211.501611	212.160362
212.318212	212.938413	212.730113	213.368613
213.546714	214.126414	213.951864	214.563365
214.734715	215.361665	215.146615	215.805366
215.942966	216.590167	216.361616	217.033867
217.198467	217.805168	217.610368	218.248868
218.433718	219.033669	218.845619	219.477369
219.67572	220.26217	220.07412	220.705871
220.850221	221.477171	221.262121	221.927622
222.092222	222.705673	222.510872	223.156123
223.293723	223.927424	223.698874	224.371124
224.542475	225.149175	224.961125	225.599626
225.757476	226.370926	226.169376	226.814627
226.992727	227.585928	227.411377	228.029628
228.214478	228.827929	228.633129	229.278379
229.442979	230.05643	229.85488	230.48663
230.664731	231.251181	231.090131	231.694882
231.872982	232.466182	232.291632	232.903133
233.074483	233.667684	233.499883	234.097884
234.255734	234.875935	234.681135	235.306135
235.470735	236.090936	235.896136	236.561637
236.739737	237.373437	237.158387	237.817138
237.981738	238.615439	238.407138	239.059139
239.230489	239.86419	239.64239	240.30789
240.46574	241.092691	240.884391	241.543142
241.741492	242.321192	242.153392	242.764893
242.929493	243.536194	243.341393	243.973144
244.137744	244.744445	244.563145	245.188145
245.339245	246.006696	245.771396	246.443646
246.601497	247.235197	247.026897	247.678898
247.843498	248.450198	248.275648	248.893899
249.051749	249.65845	249.477149	250.10215
250.29375	250.907201	250.719151	251.350901
251.535752	252.155952	251.954402	252.599653
252.791253	253.404703	253.203153	253.848404
253.999504	254.619705	254.424904	255.063405
255.221255	255.834706	255.646656	256.298656
256.463256	257.083457	256.895407	257.527157
257.698508	258.325458	258.130658	258.775909
258.960759	259.57421	259.379409	260.01791
260.18251	260.802711	260.607911	261.246411
261.404261	262.058212	261.836412	262.515412
262.693513	263.374463	263.125663	263.818164
263.982764	264.596215	264.401414	265.039915
265.197765	265.811216	265.629916	266.261666
266.439766	267.053217	266.858417	267.496917
267.668268	268.301968	268.100418	268.745669
268.910269	269.52372	269.328919	269.96067
270.13202	270.785971	270.550671	271.229671
271.414521	272.027972	271.826422	272.478422
272.643023	273.269973	273.054923	273.706924
273.871524	274.484974	274.290174	274.921925
275.120275	275.726976	275.532176	276.170676
276.355526	276.928477	276.774177	277.365427
277.550278	278.156978	277.968928	278.593929
278.772029	279.392229	279.177179	279.82918
279.98703	280.593731	280.38543	281.030681
281.208781	281.808732	281.613932	282.252432
282.423782	283.030483	282.842433	283.460683
283.618534	284.265734	284.037184	284.709435
284.860535	285.494235	285.285935	285.937936
286.095786	286.736237	286.514436	287.173187
287.324287	287.951238	287.742938	288.394938
288.559539	289.179739	288.964689	289.61669
289.78129	290.36774	290.19319	290.804691
290.996291	291.609742	291.414941	292.039942
292.224792	292.804493	292.629943	293.248193
293.439793	294.046494	293.844944	294.483444
294.641295	295.281745	295.053195	295.718696
295.910296	296.489996	296.322196	296.920197
297.091547	297.704998	297.503447	NaN
