# Supplementary material for: Auditory feedback effect on temporal patterns during self-pacing treadmill walking
Source: PLoS One. 2025 Nov 4;20(11):e0335971. doi: 10.1371/journal.pone.0335971 (PMC12585087; doi:10.1371/journal.pone.0335971)
Supplement: S2 File — This file archive contains gait events from the two test conditions (no sound and with sound) for all included participants, as well as the validation data for the accelerometer-based gait event detection algorithm. All data files are in CSV format. A readme file is included with the details of the file format and contents. (ZIP) [file pone.0335971.s003.zip › TreadmillSoundsData/TestConditions/WithSound/GaitEvents/Subject19_WithSound_GaitEvents.csv]

L_TO	R_TO	L_HS	R_HS
1.124001	1.588952	1.481901	1.958402
2.055502	2.560953	2.420152	2.923653
3.041003	3.532954	3.398903	3.902404
4.033254	4.531955	4.397904	4.901405
5.045755	5.537706	5.410405	5.907156
6.071756	6.529957	6.429656	6.892657
7.030257	7.528958	7.394907	7.891658
8.015758	8.561709	8.387158	8.924409
9.041759	9.54721	9.406409	9.91666
10.06776	10.552961	10.43241	10.915661
11.046511	11.572212	11.417911	11.941662
12.079262	12.571213	12.437162	12.933913
13.091763	13.597214	13.456413	13.959914
14.097514	14.609715	14.462164	14.972415
15.096515	15.595216	15.467915	15.964666
16.095516	16.634717	16.466916	16.997417
17.148517	17.613468	17.506417	17.989668
18.147518	18.619219	18.505418	18.981919
19.106019	19.61822	19.470669	19.98767
20.11852	20.623971	20.48317	20.979921
21.097271	21.582472	21.455171	21.951922
22.076022	22.567973	22.440672	22.930673
23.068273	23.573724	23.432923	23.943174
24.080774	24.572725	24.445424	24.942175
25.079775	25.585226	25.451175	25.947926
26.092276	26.584227	26.450176	26.953677
27.125027	27.589978	27.476177	27.952678
28.083528	28.588979	28.448178	28.958429
29.096029	29.60823	29.460679	29.97093
30.12878	30.593731	30.47993	30.963181
31.121031	31.599482	31.478931	31.955432
32.079532	32.564733	32.444182	32.934183
33.071783	33.570484	33.436433	33.939934
34.070784	34.589735	34.442184	34.945685
35.049535	35.527986	35.414185	35.890686
36.028286	36.506736	36.392936	36.876187
37.000287	37.485487	37.358187	37.854938
37.979038	38.477738	38.343688	38.840439
38.978039	39.469989	39.342689	39.82594
39.94329	40.44199	40.30794	40.804691
40.928791	41.427491	41.293441	41.790192
41.934542	42.412992	42.299192	42.775693
42.886293	43.371493	43.250943	43.734194
43.858294	44.350244	44.222944	44.712945
44.843795	45.328995	45.208445	45.698446
45.849546	46.341496	46.214196	46.704197
46.855297	47.299997	47.213197	47.662698
47.780048	48.258498	48.144698	48.627949
48.772299	49.230499	49.130199	49.59995
49.7308	50.19575	50.0887	50.558451
50.669051	51.167751	51.033701	51.530452
51.647802	52.112752	52.005702	52.482202
52.606303	53.098253	52.970953	53.467703
53.625554	54.117504	53.990204	54.480204
54.604305	55.096255	54.968955	55.458955
55.583056	56.061506	55.940956	56.430956
56.561807	57.047007	56.926457	57.409707
57.547308	58.039258	57.905208	58.395208
58.519309	59.018009	58.883959	59.380709
59.498059	60.00351	59.86946	60.36621
60.50381	60.975511	60.861711	61.331461
61.462311	61.934012	61.820212	62.296712
62.434312	62.912763	62.792213	63.268713
63.392813	63.878014	63.764214	64.227214
64.344564	64.843265	64.715965	65.205965
65.316565	65.795016	65.681216	66.164466
66.329066	66.767017	66.680217	67.122967
67.233567	67.725518	67.598218	68.081468
68.198818	68.670519	68.563469	69.033219
69.157319	69.61552	69.515219	69.97822
70.09557	70.560521	70.45347	70.923221
71.033821	71.505521	71.391721	71.861472
71.978822	72.443772	72.336722	72.813223
72.937323	73.415773	73.301973	73.778474
73.889074	74.367524	74.246974	74.730225
74.854325	75.326025	75.212225	75.695476
75.833076	76.325026	76.197726	76.687727
76.825327	77.330777	77.183227	77.693478
77.810828	78.316278	78.175478	78.678979
78.816579	79.301779	79.181229	79.66448
79.80208	80.29403	80.16673	80.656731
80.814581	81.306531	81.172481	81.669232
81.820332	82.305532	82.184982	82.668233
82.805833	83.304533	83.170483	83.667234
83.798084	84.303534	84.162734	84.666235
84.810585	85.309285	85.181985	85.678736
85.829836	86.348786	86.201236	86.711487
86.842337	87.341037	87.206987	87.703738
87.861588	88.360288	88.232988	88.729739
88.874089	89.393039	89.238739	89.74899
89.89334	90.37854	90.25799	90.741241
90.885591	91.397791	91.250241	91.760492
91.904842	92.417042	92.269492	92.786493
92.964593	93.429543	93.322493	93.798994
93.956844	94.415044	94.314744	94.777745
94.942345	95.434295	95.306995	95.796996
95.961596	96.440046	96.312746	96.802747
96.940347	97.439047	97.304997	97.801748
97.946098	98.451548	98.310748	98.814249
98.945099	99.464049	99.316499	99.82
99.95085	100.44955	100.3155	100.819001
100.963351	101.441801	101.328001	101.804502
101.942102	102.474552	102.313502	102.844003
102.988353	103.473553	103.346253	103.836254
103.973854	104.472554	104.338504	104.842005
104.979605	105.478305	105.344255	105.834256
105.958356	106.450306	106.323006	106.819757
106.950607	107.449307	107.315257	107.812008
107.963108	108.455058	108.327758	108.817759
108.955359	109.460809	109.320009	109.81676
109.94761	110.43956	110.31226	110.809011
110.946611	111.438561	111.311261	111.808012
111.945612	112.457812	112.310262	112.820513
112.958113	113.456813	113.322763	113.812764
113.936864	114.442314	114.301514	114.811765
114.956115	115.441315	115.320765	115.810766
115.975366	116.440316	116.326516	116.809767
116.974367	117.446067	117.332267	117.815518
117.959868	118.451818	118.324518	118.814519
118.945369	119.450819	119.316769	119.81352
119.96462	120.47007	120.32927	120.832771
120.963621	121.428571	121.321521	121.798022
121.942372	122.441072	122.307022	122.803773
122.954873	123.460323	123.312773	123.823024
123.967374	124.459324	124.325274	124.822025
124.952875	125.451575	125.317525	125.814276
125.938376	126.416826	126.296276	126.779527
126.923877	127.402327	127.288527	127.771778
127.922878	128.408078	128.280778	128.770779
128.894879	129.420579	129.266279	129.79003
129.92763	130.43308	130.29228	130.795781
130.946881	131.499581	131.325031	131.855532
131.972882	132.478332	132.337532	132.841033
132.992133	133.463833	133.350033	133.833284
133.991134	134.483084	134.355784	134.852535
135.010385	135.536086	135.375035	135.898786
136.029636	136.528337	136.394286	136.884287
137.015137	137.561088	137.393287	137.923788
138.027638	138.539839	138.399038	138.902539
139.046889	139.55909	139.411539	139.92179
140.06614	140.585091	140.43754	140.954541
141.098891	141.584092	141.456791	141.946792
142.091142	142.596593	142.455792	142.966043
143.110393	143.629344	143.475043	143.992044
144.122894	144.628345	144.487544	144.984295
145.121895	145.661096	145.493295	146.030546
146.161396	146.666847	146.526047	147.029547
147.180647	147.686098	147.545298	148.048798
148.199898	148.678349	148.557799	149.041049
149.192149	149.67735	149.55005	150.0333
150.1574	150.669601	150.528801	151.032301
151.183401	151.736102	151.548052	152.092052
152.209402	152.694603	152.567303	153.057303
153.194903	153.686854	153.559554	154.056304
154.193904	154.679105	154.558555	155.041805
155.165905	155.678106	155.530556	156.034056
156.164906	156.663607	156.522806	157.026307
157.157157	157.622108	157.515057	157.984808
158.129158	158.641359	158.500558	159.010809
159.161909	159.67411	159.53331	160.03681
160.17441	160.666361	160.539061	161.029061
161.166661	161.685612	161.544812	162.061812
162.206162	162.758863	162.577563	163.121563
163.252413	163.778114	163.623814	164.140814
164.271664	164.777115	164.636315	165.139815
165.277415	165.789616	165.648816	166.145566
166.269666	166.781867	166.641067	167.151317
167.288917	167.787618	167.653568	168.157068
168.308168	168.813619	168.672819	169.176319
169.320669	169.82612	169.68532	170.18882
170.33317	170.845371	170.704571	171.208071
171.352421	171.857872	171.717072	172.220572
172.378422	172.883873	172.743073	173.239823
173.377423	173.903124	173.748824	174.272574
174.416924	174.908875	174.781575	175.278325
175.436175	175.914626	175.800826	176.277326
176.428426	176.947377	176.799827	177.316827
177.461177	177.946378	177.812328	178.309078
178.453428	178.945379	178.818079	179.308079
179.452429	179.97138	179.82383	180.34083
180.49868	181.024381	180.863331	181.387081
181.531432	182.057132	181.896082	182.419832
182.584433	183.089883	182.942333	183.459333
183.617184	184.136134	183.988584	184.512334
184.690435	185.236385	185.061835	185.605836
185.750186	186.282636	186.121586	186.645337
186.809937	187.328887	187.181337	187.691588
187.849438	188.354888	188.214088	188.717589
188.888939	189.387639	189.253589	189.75034
189.89469	190.40689	190.26609	190.769591
190.934191	191.453141	191.305591	191.822592
191.993942	192.512892	192.365342	192.882343
193.053693	193.572644	193.418343	193.948844
194.106694	194.645895	194.478094	195.015345
195.193445	195.692146	195.558096	196.061596
196.219446	196.805897	196.604347	197.168597
197.333197	197.879148	197.697848	198.241848
198.386198	198.905149	198.757599	199.267849
199.425699	199.9379	199.79035	200.3141
200.4652	200.970651	200.829851	201.333351
201.477701	202.016902	201.849102	202.386352
202.577953	203.069903	202.935853	203.439353
203.597204	204.122904	203.968604	204.485604
204.643455	205.182655	205.014855	205.552106
205.709956	206.188406	206.061106	206.551107
206.708957	207.221157	207.066857	207.590608
207.741708	208.274158	208.113108	208.643609
208.801459	209.347409	209.172859	209.71686
209.86121	210.38016	210.22586	210.756361
210.920961	211.439911	211.292361	211.809362
211.960462	212.472662	212.325112	212.848863
212.993213	213.505413	213.364613	213.868114
214.019214	214.538165	214.390614	214.900865
215.031715	215.584416	215.403115	215.953866
216.118466	216.630667	216.483116	216.993367
217.137717	217.636418	217.502367	218.005868
218.156968	218.675919	218.521618	219.038619
219.169469	219.68167	219.54087	220.04437
220.19547	220.707671	220.560121	221.070371
221.228221	221.726922	221.592872	222.089622
222.240722	222.766423	222.605373	223.129123
223.259973	223.772174	223.624624	224.148374
224.299474	224.804925	224.664125	225.174375
225.345725	225.857926	225.710376	226.234126
226.371726	226.904177	226.743127	227.273627
227.424727	227.957178	227.796128	228.319878
228.484478	228.996679	228.849129	229.366129
229.52398	230.02268	229.88863	230.39213
230.536481	231.075681	230.914631	231.445131
231.589482	232.115182	231.960882	232.484632
232.649233	233.174933	233.020633	233.530884
233.675234	234.187434	234.046634	234.550135
234.694485	235.213435	235.059135	235.576136
235.733986	236.252936	236.098636	236.622387
236.786987	237.251937	237.144887	237.621388
237.752238	238.257688	238.116888	238.613639
238.764739	239.303939	239.136139	239.68014
239.82449	240.33669	240.18239	240.706141
240.870741	241.403191	241.242141	241.772642
241.916992	242.462942	242.288392	242.832393
243.010493	243.502443	243.375143	243.871894
244.036494	244.562195	244.407894	244.924895
245.028745	245.547696	245.400145	245.910396
246.054746	246.607447	246.432896	246.963397
247.100997	247.626698	247.465647	247.996148
248.167498	248.672949	248.538899	249.035649
249.193499	249.75295	249.57165	250.11565
250.26	250.765451	250.624651	251.134901
251.286001	251.791452	251.657402	252.154152
252.291752	252.803953	252.663153	253.180153
253.338003	253.870454	253.709404	254.233154
254.370754	254.916705	254.742155	255.279405
255.423755	255.942706	255.788406	256.312156
256.456506	256.968707	256.827907	257.331407
257.482507	258.001458	257.853908	258.364158
258.522009	259.000459	258.879909	259.363159
259.54126	260.03996	259.91266	260.40266
260.553761	261.086211	260.925161	261.448911
261.593262	262.118962	261.957912	262.468162
262.626013	263.144963	262.990663	263.507663
263.631764	264.130464	263.996414	264.493164
264.624015	265.190215	265.002165	265.546166
265.683766	266.209466	266.048416	266.578917
266.736767	267.221967	267.094667	267.584668
267.729018	268.247968	268.093668	268.617419
268.761769	269.300969	269.126419	269.66367
269.80802	270.30672	270.17267	270.676171
270.840771	271.373221	271.205421	271.742672
271.887022	272.405972	272.258422	272.775423
272.940023	273.458973	273.304673	273.814924
273.959274	274.457974	274.317174	274.820675
274.944775	275.463725	275.316175	275.833176
275.970776	276.476226	276.335426	276.845677
276.990027	277.542728	277.361427	277.912178
278.063278	278.568729	278.427928	278.938179
279.102779	279.58798	279.453929	279.95068
280.09503	280.600481	280.45968	280.956431
281.094031	281.619732	281.458681	281.989182
282.147032	282.645733	282.504932	283.008433
283.166283	283.698734	283.530934	284.074934
284.232784	284.751735	284.597435	285.114435
285.258785	285.764236	285.623436	286.126936
286.284786	286.810487	286.656187	287.173187
287.290537	287.822988	287.661938	288.185688
288.330038	288.842239	288.701439	289.204939
289.356039	289.84799	289.72069	290.21069
290.35504	290.846991	290.719691	291.209691
291.360791	291.906742	291.732192	292.269442
292.440792	292.952993	292.798693	293.302193
293.439793	293.958744	293.811194	294.321444
294.465794	294.998245	294.830445	295.360945
295.498545	295.983746	295.856446	296.346446
296.477296	296.969247	296.841947	297.331947
297.483047	297.995248	297.854448	NaN
