# Supplementary material for: Auditory feedback effect on temporal patterns during self-pacing treadmill walking
Source: PLoS One. 2025 Nov 4;20(11):e0335971. doi: 10.1371/journal.pone.0335971 (PMC12585087; doi:10.1371/journal.pone.0335971)
Supplement: S2 File — This file archive contains gait events from the two test conditions (no sound and with sound) for all included participants, as well as the validation data for the accelerometer-based gait event detection algorithm. All data files are in CSV format. A readme file is included with the details of the file format and contents. (ZIP) [file pone.0335971.s003.zip › TreadmillSoundsData/TestConditions/WithSound/GaitEvents/Subject2_WithSound_GaitEvents.csv]

L_TO	R_TO	L_HS	R_HS
1.947502	2.047952	2.345902	2.343152
3.095003	3.195453	3.486653	3.490653
4.229004	4.315954	4.620655	4.611155
5.383255	5.476955	5.761406	5.738406
6.449756	6.523207	6.841407	6.825157
7.529758	7.636958	7.914658	7.891658
8.596259	8.696709	8.974409	8.937909
9.64251	9.72946	10.03416	10.01116
10.709011	10.809461	11.093911	11.077661
11.775512	11.896212	12.173912	12.150912
12.896013	12.976213	13.274163	13.251163
13.962514	14.076464	14.374414	14.371664
15.083015	15.183465	15.481415	15.451665
16.196766	16.297216	16.588417	16.565417
17.310517	17.424467	17.695418	17.679168
18.397268	18.490968	18.782169	18.759169
19.457019	19.56422	19.84867	19.83242
20.543771	20.637471	20.921921	20.871921
21.563022	21.663472	21.961422	21.945172
22.649773	22.743473	23.027923	23.004923
23.736524	23.823474	24.114674	24.091674
24.796275	24.896725	25.181175	25.164925
25.829026	26.138726	26.220676	26.217926
26.929277	27.036477	27.320927	27.324927
28.130778	28.217728	28.529179	28.519678
29.318779	29.63523	29.74418	29.77518
30.581031	30.910981	31.019931	31.071181
31.971532	32.017982	32.417182	32.414432
33.328283	33.631234	33.760434	33.818434
34.631035	34.711235	35.056435	35.094185
35.866286	35.980236	36.257936	36.268686
36.980037	37.222237	37.371687	37.362187
38.060038	38.153738	38.444938	38.435438
39.106289	39.206739	39.484439	39.454689
40.15254	40.25299	40.51719	40.48069
41.192041	41.278991	41.570192	41.540442
42.218042	42.460242	42.616443	42.606943
43.318293	43.411993	43.709944	43.693694
44.452294	44.545995	44.823695	44.800695
45.545796	45.632746	45.944196	45.927946
46.646047	46.732997	47.064697	47.075447
47.813798	47.900748	48.198698	48.189198
48.887049	48.987499	49.285449	49.275949
50.0008	50.216	50.37895	50.3627
51.094301	51.167751	51.458951	51.422451
52.120302	52.234252	52.505202	52.488952
53.173303	53.287253	53.558204	53.555454
54.233054	54.340254	54.617955	54.608455
55.292805	55.406755	55.677706	55.654706
56.359306	56.453006	56.744207	56.694207
57.378557	57.479007	57.763458	57.720208
58.391058	58.484758	58.769209	58.746209
59.430559	59.67276	59.81546	59.77896
60.46331	60.550261	60.848211	60.811711
61.502811	61.583012	61.894462	61.857962
62.555813	62.663013	62.947463	62.937963
63.608814	63.729514	64.000464	64.011214
64.729315	64.850015	65.120965	65.118215
65.849816	65.950266	66.248216	66.252216
66.997317	67.091017	67.409217	67.433467
68.219068	68.515268	68.637719	68.661969
69.501569	69.55477	69.89997	69.87022
70.676071	70.763021	71.094721	71.105471
71.904572	72.187272	72.323222	72.360972
73.160073	73.233523	73.565224	73.542224
74.314324	74.381024	74.712725	74.716725
75.495575	75.778276	75.900726	75.918226
76.676827	76.770527	77.075227	77.079227
77.885078	78.140778	78.296978	78.314478
79.127079	79.207279	79.53898	79.54973
80.36233	80.685531	80.807981	80.886231
81.685332	82.008532	82.124232	82.202482
83.089333	83.183033	83.521483	83.538984
84.365084	84.452034	84.783735	84.807985
85.640836	85.916786	86.052736	86.076986
86.849087	86.956287	87.260987	87.285237
88.070838	88.313038	88.462488	88.479988
89.225089	89.52129	89.63699	89.64099
90.40634	90.49329	90.818241	90.835741
91.574092	91.883792	91.979242	92.010242
92.741843	92.842293	93.140243	93.137493
93.869094	94.185544	94.280994	94.318744
95.090845	95.360045	95.489245	95.486495
96.251846	96.332046	96.643497	96.640747
97.372347	97.641548	97.777498	97.788248
98.499598	98.593299	98.911499	98.922249
99.65385	99.76105	100.05225	100.04275
100.801351	100.922051	101.186251	101.163251
101.908352	102.015552	102.293252	102.290502
103.008603	103.115803	103.393503	103.397503
104.129104	104.243054	104.520754	104.531505
105.256355	105.356805	105.641256	105.631756
106.376856	106.477306	106.768507	106.759007
107.483857	107.577558	107.875508	107.859258
108.590859	108.684559	108.975759	108.979759
109.67086	109.79831	110.05576	110.05301
110.784611	110.891811	111.169511	111.166761
111.857862	111.944812	112.242762	112.219762
112.931113	113.159813	113.322763	113.299763
113.997614	114.111564	114.382514	114.373014
115.097865	115.171315	115.482765	115.446265
116.191366	116.278316	116.576267	116.560017
117.237617	117.344817	117.636018	117.626518
118.337868	118.445068	118.722769	118.713269
119.438119	119.53857	119.81627	119.79327
120.51137	120.611821	120.896271	120.866521
121.544122	121.644572	121.935772	121.926272
122.637623	122.758323	123.015773	123.013023
123.724374	123.824824	124.109274	124.079524
124.824625	124.904825	125.202775	125.186525
125.884376	126.005076	126.282776	126.293526
127.018377	127.112077	127.403277	127.393777
128.199628	128.279828	128.571029	128.554779
129.306629	129.407079	129.70503	129.71578
130.44063	130.703081	130.832281	130.843031
131.581382	131.681832	131.952782	131.943282
132.688383	132.775333	133.080033	133.057033
133.748134	133.848584	134.153284	134.164034
134.882135	134.989335	135.280535	135.277785
136.002636	136.096336	136.407786	136.425286
137.177137	137.277587	137.589038	137.593038
138.385388	138.701839	138.810789	138.862039
139.71514	139.80209	140.16079	140.19179
141.213641	141.199341	141.612042	141.609292
142.529893	142.799093	142.948543	142.993043
143.873144	143.953344	144.332294	144.390294
145.243395	145.323595	145.695796	145.733546
146.539397	146.842347	146.971547	147.016047
147.842148	147.929098	148.254048	148.251298
149.036899	149.130599	149.448799	149.493299
150.2519	150.33885	150.657051	150.661051
151.460151	151.553852	151.865302	151.862552
152.641403	152.728353	153.039803	153.043803
153.829404	153.916354	154.234554	154.258804
154.990405	155.077355	155.409055	155.440055
156.205406	156.312606	156.617307	156.628057
157.393407	157.480357	157.812058	157.802558
158.615159	158.702109	159.033809	159.010809
159.83016	159.91036	160.24206	160.24606
161.004661	161.105111	161.416561	161.440811
162.192662	162.279612	162.584313	162.588313
163.346913	163.454113	163.745314	163.729064
164.507914	164.588115	164.886065	164.890065
165.635166	165.742366	166.033566	166.044316
166.769167	166.869617	167.167567	167.158067
167.923418	168.017118	168.328568	168.339318
169.084419	169.205119	169.489569	169.500319
170.24542	170.33237	170.637071	170.634321
171.392921	171.479871	171.791322	171.795322
172.513422	172.802873	172.918573	172.936073
173.681174	173.781624	174.079574	174.036324
174.774675	174.868375	175.173075	175.177075
175.908676	175.995626	176.307076	176.304326
177.022427	177.116127	177.400577	177.397827
178.142928	178.229878	178.521078	178.504828
179.243179	179.323379	179.62808	179.61183
180.29618	180.40338	180.687831	180.691831
181.409931	181.503631	181.788082	181.771832
182.483182	182.590383	182.861333	182.845083
183.549684	183.643384	183.934584	183.904834
184.636435	184.730135	185.014585	184.984835
185.655686	185.938386	186.047336	186.037836
186.728937	186.822637	187.107087	187.063837
187.754938	187.862138	188.139838	188.130338
188.828189	188.921889	189.213089	189.190089
189.89469	190.01539	190.27959	190.26334
190.947691	191.041391	191.319091	191.296091
192.007442	192.236142	192.385592	192.369342
193.046943	193.147393	193.431843	193.422343
194.099944	194.186894	194.471344	194.401094
195.098945	195.192645	195.483845	195.460845
196.151946	196.252396	196.530097	196.507096
197.198197	197.291897	197.589848	197.566848
198.264698	198.371898	198.669849	198.673849
199.398699	199.505899	199.81735	199.84835
200.660951	200.714151	201.086351	201.076851
201.936702	202.219402	202.389102	202.467352
203.421703	203.724654	203.874104	204.033354
204.980955	205.256905	205.406355	205.538606
206.499706	206.789157	206.952107	207.043857
207.964458	208.307908	208.443858	208.542359
209.442709	209.516159	209.90186	209.95311
210.833211	210.926911	211.312611	211.336861
212.176462	212.492912	212.615363	212.653113
213.438713	213.701164	213.870864	213.982864
214.829215	215.071415	215.234365	215.278865
216.017216	216.117666	216.422366	216.412866
217.117467	217.224667	217.515867	217.486117
218.210968	218.318168	218.595869	218.586369
219.304469	219.425169	219.69612	219.67312
220.39797	220.667171	220.789621	220.773371
221.504971	221.612172	221.889872	221.887122
222.611973	222.719173	223.003623	222.994123
223.725724	223.819424	224.117374	224.114624
224.825975	224.939925	225.231125	225.221625
225.953226	226.040176	226.351626	226.328626
227.060227	227.174177	227.478877	227.469377
228.200978	228.301428	228.599379	228.610129
229.328229	229.442179	229.71313	229.69688
230.42173	230.528931	230.813381	230.797131
231.515231	231.629182	231.900132	231.883882
232.601983	232.682183	232.980133	232.977383
233.668484	233.755434	234.039884	234.003384
234.714735	234.828685	235.106385	235.090135
235.787986	235.888436	236.166136	236.149886
236.840987	236.934687	237.232637	237.202887
237.907488	238.001188	238.299138	238.262638
238.967239	239.067689	239.352139	239.315639
240.00674	240.24219	240.39164	240.35514
241.039491	241.153441	241.417641	241.401391
242.085742	242.199692	242.463892	242.440892
243.138743	243.232443	243.516893	243.487143
244.130994	244.393444	244.529395	244.499644
245.136745	245.432945	245.528396	245.491895
246.189746	246.472446	246.567897	246.531397
247.229247	247.309447	247.600648	247.550648
248.241748	248.321948	248.613149	248.576649
249.247499	249.314199	249.6189	249.56215
250.22625	250.33345	250.611151	250.554401
251.259001	251.467451	251.623652	251.580402
252.271502	252.547453	252.656403	252.613153
253.311003	253.391203	253.682404	253.645904
254.350504	254.221454	254.728655	254.712405
255.450755	255.510705	255.828906	255.799156
256.530757	256.617707	256.935907	256.939907
257.725508	257.805708	258.117158	258.107658
258.873009	258.946459	259.278159	259.282159
260.06776	260.14796	260.45266	260.44316
261.201761	261.275211	261.606912	261.597412
262.383012	262.469962	262.788163	262.798913
263.557514	263.651214	263.976164	263.986914
264.799515	265.021465	265.218165	265.228915
266.088766	266.378216	266.520916	266.558667
267.378017	267.680968	267.830418	267.881668
268.721269	268.801469	269.126419	269.150669
269.98352	270.07722	270.38867	270.39267
271.171521	271.271971	271.569922	271.567172
272.332522	272.412722	272.724173	272.728173
273.480023	273.742474	273.878424	273.882424
274.627525	274.734725	275.032675	275.043425
275.835776	275.915976	276.254426	276.265176
277.125027	277.191727	277.536928	277.628678
278.441278	278.642979	278.859929	278.965179
280.04778	280.11448	280.48668	280.578431
281.546282	281.842482	281.998682	282.178182
282.950283	283.043983	283.368933	283.433683
284.185534	284.279234	284.570435	284.574435
285.292535	285.386235	285.684186	285.661186
286.426536	286.520237	286.818187	286.801937
287.567288	287.613738	287.979188	287.962938
288.708039	288.754489	289.140189	289.184689
290.00404	290.36774	290.46319	290.548191
291.462041	291.515241	291.907692	291.958942
292.818793	293.108243	293.365693	293.443943
294.411794	294.721495	294.884445	295.050445
295.984546	296.294246	296.436946	296.474696
297.429047	297.475497	NaN	NaN
