# Supplementary material for: Auditory feedback effect on temporal patterns during self-pacing treadmill walking
Source: PLoS One. 2025 Nov 4;20(11):e0335971. doi: 10.1371/journal.pone.0335971 (PMC12585087; doi:10.1371/journal.pone.0335971)
Supplement: S2 File — This file archive contains gait events from the two test conditions (no sound and with sound) for all included participants, as well as the validation data for the accelerometer-based gait event detection algorithm. All data files are in CSV format. A readme file is included with the details of the file format and contents. (ZIP) [file pone.0335971.s003.zip › TreadmillSoundsData/TestConditions/WithSound/GaitEvents/Subject20_WithSound_GaitEvents.csv]

L_TO	R_TO	L_HS	R_HS
2.163502	1.622702	2.541653	1.998902
3.243503	2.689203	3.628404	3.065403
4.296504	3.762454	4.674655	4.138654
5.356255	4.822205	5.747906	5.191655
6.422756	5.888706	6.800907	6.278406
7.469007	6.948457	7.853908	7.331407
8.555759	8.014958	8.933909	8.404658
9.60876	9.088209	9.98691	9.464409
10.661761	10.13446	11.033161	10.51066
11.708012	11.180711	12.086162	11.556912
12.774513	12.240462	13.159413	12.609913
13.827514	13.300213	14.212414	13.683164
14.887265	14.373464	15.258665	14.756415
15.933516	15.406215	16.304916	15.789166
16.993267	16.459216	17.364667	16.835417
18.026018	17.505467	18.410918	17.881668
19.079019	18.551719	19.463919	18.934669
20.16577	19.62497	20.530421	20.00792
21.212021	20.664471	21.583422	21.047421
22.244772	21.703972	22.629673	22.093672
23.297773	22.763723	23.675924	23.153423
24.371024	23.843724	24.749175	24.226674
25.424025	24.889975	25.802176	25.266175
26.497276	25.949726	26.882177	26.332676
27.570528	27.029727	27.948678	27.412677
28.650529	28.096228	29.028679	28.485928
29.69678	29.155979	30.07493	29.53893
30.729531	30.20898	31.114431	30.591931
31.782532	31.282231	32.167432	31.658432
32.842283	32.321732	33.213683	32.697933
33.888534	33.361233	34.273434	33.744184
34.955035	34.420984	35.333185	34.797185
36.014786	35.473985	36.379436	35.856936
37.054287	36.520237	37.439187	36.903187
38.134288	37.600238	38.512438	37.983188
39.200789	38.673489	39.57219	39.063189
40.25379	39.71974	40.631941	40.10944
41.306791	40.792991	41.684942	41.169191
42.366542	41.832492	42.737943	42.215442
43.426293	42.898993	43.804444	43.288693
44.506294	43.958744	44.884445	44.348444
45.579546	45.038745	45.957696	45.414945
46.646047	46.105246	47.030947	46.494946
47.732798	47.178497	48.110948	47.568198
48.792549	48.271998	49.170699	48.654949
49.85905	49.318249	50.24395	49.7012
50.925551	50.38475	51.303701	50.774451
51.992052	51.458001	52.370202	51.834202
53.024803	52.511002	53.402953	52.893953
54.098054	53.564004	54.482954	53.940204
55.171305	54.644005	55.535956	55.026955
56.224306	55.690256	56.595707	56.073206
57.297557	56.736507	57.668958	57.119457
58.357308	57.823258	58.735459	58.206208
59.430559	58.883009	59.80871	59.265959
60.50381	59.95626	60.881961	60.34596
61.583812	61.036261	61.961962	61.419211
62.650313	62.116262	63.041963	62.505962
63.757314	63.196263	64.128714	63.579214
64.823815	64.276264	65.201965	64.679465
65.863316	65.342765	66.248216	65.725716
66.929817	66.389016	67.307967	66.771967
68.009818	67.462267	68.387968	67.831718
69.076319	68.542269	69.454469	68.918469
70.14957	69.60202	70.52097	69.97822
71.209321	70.668521	71.587472	71.058221
72.255572	71.748522	72.633723	72.117972
73.301823	72.774523	73.679974	73.150723
74.381824	73.841024	74.759975	74.223974
75.448325	74.907525	75.826476	75.290475
76.521577	75.974026	76.892977	76.356976
77.574578	77.033777	77.945978	77.409977
78.634329	78.086778	79.005729	78.469728
79.67383	79.153279	80.05198	79.53623
80.760581	80.19278	81.131981	80.589231
81.800082	81.272781	82.184982	81.648982
82.866583	82.332532	83.244733	82.715483
83.926334	83.392283	84.311234	83.775234
84.986085	84.452034	85.357485	84.834985
86.059336	85.505035	86.430736	85.894736
87.139337	86.571537	87.510737	86.961237
88.185588	87.631288	88.563739	88.014238
89.225089	88.697789	89.60999	89.080739
90.29834	89.76429	90.669741	90.15399
91.378341	90.803791	91.749742	91.200241
92.417842	91.883792	92.802743	92.266742
93.477593	92.950293	93.862494	93.333243
94.537345	94.010044	94.915495	94.399744
95.590346	95.063045	95.968496	95.445995
96.677097	96.129546	97.061997	96.512496
97.716598	97.202797	98.094748	97.585748
98.769599	98.242298	99.154499	98.618499
99.82935	99.302049	100.21425	99.67825
100.902601	100.3483	101.274001	100.744751
101.969102	101.435051	102.360752	101.818002
103.055853	102.521803	103.434003	102.904753
104.129104	103.608554	104.514004	103.991504
105.202355	104.668305	105.587256	105.051255
106.282356	105.755056	106.660507	106.138006
107.342107	106.814807	107.720258	107.197757
108.422108	107.881308	108.800259	108.264258
109.481859	108.941059	109.86676	109.337509
110.568611	110.04131	110.946761	110.42426
111.614862	111.087561	111.993012	111.463761
112.681363	112.133812	113.059513	112.530263
113.727614	113.180063	114.112514	113.576514
114.794115	114.253314	115.179015	114.636265
115.867366	115.333315	116.238766	115.716266
116.920367	116.393066	117.298517	116.769267
117.980118	117.446067	118.358268	117.835768
119.033119	118.492318	119.411269	118.882019
120.09287	119.57232	120.47777	119.95527
121.172871	120.638821	121.544272	121.015021
122.212372	121.691822	122.590523	122.074772
123.272123	122.744823	123.657024	123.127773
124.358874	123.818074	124.737025	124.201024
125.425375	124.891325	125.803526	125.267525
126.491876	125.951076	126.870027	126.334026
127.558378	127.017577	127.943278	127.400527
128.624879	128.090828	129.003029	128.480528
129.69813	129.150579	130.08303	129.54703
130.771381	130.23733	131.149531	130.627031
131.837882	131.290331	132.216032	131.673282
132.897633	132.363582	133.275783	132.739783
133.957384	133.423333	134.335534	133.813034
135.010385	134.462834	135.388535	134.852535
136.049886	135.536086	136.428036	135.919036
137.116387	136.582337	137.487787	136.958537
138.162638	137.621838	138.540789	138.011538
139.229139	138.681589	139.59379	139.064539
140.26864	139.73459	140.660291	140.13104
141.341891	140.807841	141.713292	141.204291
142.415142	141.881092	142.786543	142.264042
143.461393	142.927343	143.839544	143.310293
144.507644	143.987094	144.899295	144.370044
145.587646	145.046845	145.959046	145.429795
146.627147	146.106596	146.998547	146.489546
147.666648	147.139347	148.051548	147.522297
148.726399	148.192348	149.097799	148.575299
149.7659	149.238599	150.14405	149.6148
150.805401	150.2916	151.183551	150.667801
151.865152	151.331101	152.236552	151.707302
152.911403	152.370602	153.289553	152.760303
153.964404	153.443853	154.342554	153.826804
155.057905	154.490104	155.429305	154.879805
156.077156	155.556606	156.462056	155.946306
157.143657	156.589357	157.521807	156.985807
158.183158	157.669358	158.554559	158.052308
159.256409	158.702109	159.63456	159.098559
160.30941	159.77536	160.680811	160.16506
161.355661	160.821611	161.733812	161.211311
162.422162	161.881362	162.793563	162.257562
163.448163	162.934363	163.826314	163.310563
164.514664	163.980614	164.892815	164.363564
165.567666	165.040365	165.939066	165.423315
166.613917	166.086616	166.992067	166.462816
167.673668	167.132867	168.045068	167.509067
168.733419	168.192618	169.104819	168.568819
169.75267	169.232119	170.13082	169.60832
170.798921	170.28512	171.177071	170.661321
171.851922	171.331371	172.236822	171.700822
172.904923	172.384372	173.276323	172.767323
173.957924	173.423873	174.329324	173.806824
175.017675	174.476874	175.402575	174.866575
176.070676	175.536626	176.448826	175.919576
177.123677	176.609877	177.495077	176.986077
178.169928	177.642628	178.541329	178.025578
179.222929	178.715879	179.60783	179.092079
180.29618	179.75538	180.674331	180.13833
181.342431	180.828631	181.720582	181.204831
182.402182	181.881632	182.787083	182.264582
183.455183	182.941383	183.840084	183.317583
184.514934	183.987634	184.893085	184.363834
185.567936	185.047385	185.946086	185.430335
186.627687	186.086886	187.005837	186.469836
187.687438	187.139887	188.065588	187.522837
188.726939	188.192888	189.098339	188.569089
189.77319	189.245889	190.15134	189.62884
190.832941	190.30564	191.204341	190.688591
191.885942	191.351891	192.264092	191.741592
192.952443	192.418392	193.323843	192.801343
193.991944	193.484893	194.370094	193.854344
195.038195	194.504144	195.409595	194.887095
196.091196	195.563896	196.462596	195.946846
197.130697	196.603397	197.502097	196.979597
198.170198	197.656398	198.541599	198.032598
199.216449	198.695899	199.6081	199.078849
200.2627	199.7489	200.647601	200.1251
201.349451	200.808651	201.727602	201.191601
202.409202	201.888652	202.794103	202.264852
203.489203	202.955153	203.867354	203.338103
204.555705	204.021654	204.940605	204.404604
205.642456	205.094905	206.007106	205.484605
206.695457	206.161406	207.066857	206.544357
207.748458	207.221157	208.133358	207.597358
208.828459	208.287658	209.206609	208.677359
209.90846	209.360909	210.28661	209.73711
210.974961	210.44766	211.353111	210.830611
212.034712	211.534412	212.412862	211.910612
213.094463	212.567163	213.459113	212.956863
214.147464	213.606664	214.525615	213.996364
215.193715	214.673165	215.578616	215.056115
216.246716	215.705916	216.624867	216.095616
217.319967	216.779167	217.704868	217.168867
218.386468	217.838918	218.771369	218.228618
219.473219	218.932419	219.85137	219.322119
220.573471	220.01242	220.958371	220.40212
221.639972	221.105921	222.018122	221.488871
222.753723	222.192672	223.131873	222.582373
223.833724	223.286173	224.211874	223.682624
224.927225	224.372924	225.298625	224.762625
225.986976	225.432675	226.371876	225.835876
227.026477	226.485676	227.411377	226.882127
228.099728	227.579178	228.471128	227.955378
229.118979	228.598429	229.490379	228.974629
230.15173	229.63793	230.52313	230.01413
231.177731	230.670681	231.542382	231.046881
232.217232	231.696682	232.602133	232.072882
233.263483	232.742933	233.641634	233.119133
234.309734	233.795934	234.687885	234.178884
235.382985	234.842185	235.754386	235.225135
236.435986	235.895186	236.814137	236.271386
237.475487	236.961687	237.853638	237.331137
238.528489	238.014688	238.906639	238.397638
239.54774	239.047439	239.91914	239.423639
240.600741	240.07344	240.972141	240.44964
241.640242	241.119691	242.011642	241.489141
242.693243	242.159192	243.064643	242.542143
243.732744	243.225693	244.110894	243.595144
244.772245	244.265194	245.150395	244.641395
245.831996	245.304695	246.210146	245.674146
246.884997	246.350946	247.263147	246.733897
247.931248	247.410697	248.309398	247.780148
248.984249	248.456948	249.362399	248.846649
250.0305	249.496449	250.40865	249.88615
251.083501	250.542701	251.461651	250.932401
252.116252	251.602452	252.501152	251.978652
253.176003	252.648703	253.554154	253.031653
254.229004	253.708454	254.607155	254.084654
255.295505	254.761455	255.666906	255.144405
256.341756	255.800956	256.726657	256.183906
257.388007	256.867457	257.772908	257.236907
258.454508	257.913708	258.839409	258.296658
259.52101	258.973459	259.89916	259.356409
260.594261	260.05346	260.972411	260.44316
261.667512	261.119961	262.038912	261.509661
262.713763	262.186462	263.091913	262.549163
263.766764	263.246213	264.144914	263.622414
264.826515	264.292464	265.197915	264.675415
265.859266	265.345465	266.237416	265.728416
266.925767	266.391716	267.303917	266.774667
267.972018	267.444717	268.343418	267.820918
269.025019	268.490968	269.403169	268.873919
270.08477	269.55747	270.46967	269.94042
271.151271	270.610471	271.536172	270.993421
272.211022	271.676972	272.575673	272.059922
273.257273	272.716473	273.635424	273.106173
274.303524	273.762724	274.668175	274.145674
275.336275	274.808975	275.714426	275.191925
276.402776	275.882226	276.780927	276.258426
277.449027	276.914977	277.820428	277.297927
278.502028	277.988228	278.873429	278.364428
279.54153	279.007479	279.92643	279.397179
280.608031	280.06723	280.992931	280.45693
281.688032	281.140481	282.066182	281.530182
282.761283	282.213732	283.132683	282.603433
283.814284	283.280233	284.192434	283.663184
284.847035	284.333234	285.218435	284.716185
285.893286	285.365985	286.264686	285.748936
286.912537	286.405486	287.290687	286.774937
287.965538	287.431487	288.336938	287.814438
289.005039	288.484488	289.376439	288.867439
290.04454	289.52399	290.41594	289.90694
291.111041	290.570241	291.482441	290.953191
292.164042	291.629992	292.542193	292.012942
293.237293	292.696493	293.608694	293.086193
294.283544	293.749494	294.661695	294.145944
295.343295	294.822745	295.714696	295.205695
296.403046	295.855496	296.767697	296.238446
297.422297	296.894997	297.793698	297.271197
NaN	297.934498	NaN	NaN
