# Supplementary material for: Auditory feedback effect on temporal patterns during self-pacing treadmill walking
Source: PLoS One. 2025 Nov 4;20(11):e0335971. doi: 10.1371/journal.pone.0335971 (PMC12585087; doi:10.1371/journal.pone.0335971)
Supplement: S2 File — This file archive contains gait events from the two test conditions (no sound and with sound) for all included participants, as well as the validation data for the accelerometer-based gait event detection algorithm. All data files are in CSV format. A readme file is included with the details of the file format and contents. (ZIP) [file pone.0335971.s003.zip › TreadmillSoundsData/TestConditions/WithSound/GaitEvents/Subject21_WithSound_GaitEvents.csv]

L_TO	R_TO	L_HS	R_HS
2.264752	1.696952	2.656403	2.086652
3.412253	2.830953	3.803904	3.220653
4.526005	3.951454	4.917655	4.341154
5.646506	5.078705	6.038156	5.468405
6.740007	6.192456	7.131657	6.575407
7.833508	7.285957	8.225158	7.675658
8.913509	8.386208	9.305159	8.762409
10.00026	9.452709	10.39191	9.84241
11.073511	10.539461	11.458411	10.922411
12.173762	11.626212	12.572163	12.015912
13.280763	12.739963	13.679164	13.116163
14.408014	13.819964	14.799665	14.216414
15.521766	14.947215	15.913416	15.343665
16.622017	16.074466	17.013667	16.457416
17.729018	17.188217	18.113918	17.564418
18.809019	18.295218	19.193919	18.664669
19.87552	19.348219	20.26717	19.72442
20.942021	20.41472	21.333671	20.790921
22.015272	21.467721	22.406922	21.857422
23.088523	22.554473	23.473423	22.923923
24.148274	23.614224	24.539925	23.997174
25.221525	24.700975	25.613176	25.077175
26.315026	25.787726	26.713427	26.163926
27.428777	26.874477	27.827178	27.264177
28.556029	28.008478	28.947679	28.391428
29.66978	29.095229	30.06818	29.484929
30.810531	30.22923	31.215681	30.618931
31.937782	31.390231	32.336182	31.773182
33.058283	32.497232	33.443183	32.886933
34.151784	33.597484	34.543435	33.980434
35.245285	34.697735	35.636936	35.087435
36.325286	35.784486	36.716937	36.174186
37.371537	36.850987	37.769938	37.233937
38.471788	37.951238	38.856689	38.327438
39.55179	39.004239	39.94344	39.393939
40.645291	40.09099	41.030191	40.47394
41.711792	41.184491	42.110192	41.567442
42.845793	42.264492	43.230693	42.660943
43.932544	43.364743	44.324194	43.761194
45.019295	44.485244	45.417695	44.861445
46.146546	45.585496	46.531447	45.975196
47.233297	46.665497	47.618198	47.055197
48.286298	47.765748	48.677949	48.148698
49.346049	48.845749	49.7377	49.215199
50.4193	49.89875	50.810951	50.27495
51.499301	50.958501	51.890952	51.341451
52.613053	52.025002	53.004703	52.414702
53.686304	53.145503	54.071204	53.521703
54.773055	54.218754	55.164705	54.601705
55.886806	55.319005	56.278456	55.708706
56.973557	56.439506	57.365207	56.822457
58.094058	57.546508	58.485708	57.929458
59.201059	58.646759	59.58596	59.029709
60.28781	59.73351	60.679461	60.11646
61.381311	60.827011	61.766212	61.209961
62.441062	61.913762	62.832713	62.296712
63.507563	63.007263	63.899214	63.376713
64.601065	64.060264	64.979215	64.443214
65.667566	65.113265	66.052466	65.496215
66.734067	66.206766	67.132467	66.582967
67.854568	67.293517	68.239468	67.676468
68.934569	68.400518	69.326219	68.776719
70.06182	69.500769	70.44672	69.89047
71.189071	70.628021	71.587472	71.010971
72.323072	71.735022	72.721473	72.138222
73.450323	72.875773	73.841974	73.265473
74.631575	74.030024	75.016475	74.426474
75.792576	75.197775	76.184226	75.594226
76.967077	76.385776	77.358727	76.782227
78.141578	77.533278	78.533229	77.936478
79.302579	78.728029	79.70098	79.117729
80.47708	79.89578	80.875481	80.27873
81.638082	81.077031	82.036482	81.459981
82.826083	82.238032	83.224483	82.627733
83.987084	83.405783	84.385484	83.795484
85.154835	84.546535	85.553236	84.949735
86.309086	85.714286	86.700737	86.117486
87.490337	86.895537	87.881988	87.278487
88.617589	88.070038	89.015989	88.446238
89.78534	89.231039	90.18374	89.61399
90.993591	90.42579	91.391991	90.808741
92.147842	91.546292	92.539493	91.949492
93.329093	92.707293	93.720744	93.103743
94.490094	93.895294	94.881745	94.291744
95.603846	95.056295	96.002246	95.445995
96.758097	96.210546	97.142997	96.586747
97.878598	97.304047	98.270248	97.700498
98.978849	98.444798	99.370499	98.827749
100.0926	99.54505	100.4775	99.928
101.186101	100.638551	101.571002	101.014751
102.286352	101.732052	102.671253	102.115002
103.366353	102.825553	103.758004	103.208503
104.486854	103.919054	104.885255	104.315504
105.607356	105.039555	105.992256	105.429255
106.734607	106.180306	107.126257	106.563257
107.861858	107.287307	108.253508	107.677008
109.009359	108.421308	109.394259	108.817759
110.12311	109.54856	110.51476	109.93826
111.223361	110.675811	111.615012	111.065511
112.303362	111.769312	112.695013	112.145512
113.396863	112.842563	113.781764	113.225513
114.456614	113.929314	114.848265	114.312264
115.556866	115.009315	115.948516	115.392265
116.636867	116.089316	117.028517	116.472266
117.716868	117.189567	118.101768	117.559018
118.790119	118.256068	119.181769	118.639019
119.91062	119.383319	120.30227	119.75277
121.010871	120.45657	121.402521	120.846271
122.097622	121.556822	122.489272	121.933022
123.204623	122.670573	123.596274	123.053523
124.284624	123.737074	124.669525	124.120024
125.364625	124.830575	125.749526	125.206775
126.451376	125.903826	126.843027	126.286776
127.538128	126.990577	127.923028	127.373527
128.604629	128.077328	128.996279	128.460278
129.68463	129.150579	130.06953	129.53353
130.771381	130.23733	131.163031	130.613531
131.844632	131.303831	132.236282	131.686782
132.938133	132.390582	133.329783	132.780283
134.018134	133.470583	134.403034	133.853534
135.104885	134.557335	135.469535	134.933535
136.164636	135.630586	136.563037	136.013536
137.264887	136.717337	137.649788	137.100287
138.338138	137.797338	138.723039	138.180288
139.411389	138.884089	139.80304	139.267039
140.49139	139.95734	140.876291	140.34704
141.578142	141.023841	141.963042	141.413541
142.637893	142.103842	143.022793	142.486792
143.704394	143.177093	144.089294	143.553294
144.770895	144.243594	145.162545	144.619795
145.837396	145.303345	146.222296	145.686296
146.903897	146.369846	147.288797	146.746047
147.977148	147.436347	148.362048	147.819298
149.036899	148.516349	149.428549	148.892549
150.11015	149.5761	150.49505	149.9658
151.190151	150.656101	151.575052	151.039051
152.283652	151.729352	152.675303	152.119052
153.356903	152.822853	153.755304	153.205803
154.470654	153.936604	154.862305	154.326304
155.557406	155.030105	155.935556	155.406305
156.650907	156.076356	157.035807	156.466056
157.730908	157.163107	158.122558	157.552808
158.777159	158.270108	159.168809	158.639559
159.85716	159.316359	160.24206	159.69256
160.916911	160.38961	161.301811	160.759061
161.949662	161.449361	162.348062	161.818812
163.009413	162.502362	163.394313	162.871813
164.069164	163.562114	164.460814	163.938314
165.149165	164.621865	165.540816	165.004815
166.222416	165.688366	166.614067	166.071316
167.288917	166.775117	167.680568	167.151317
168.368918	167.841618	168.753819	168.217818
169.421919	168.881119	169.81357	169.270819
170.45467	169.96112	170.846321	170.32382
171.527922	170.993871	171.906072	171.376821
172.567423	172.046872	172.952323	172.423072
173.620424	173.106623	174.005324	173.482823
174.700425	174.152874	175.085325	174.535825
175.726426	175.226125	176.111326	175.595576
176.772677	176.272376	177.157577	176.635077
177.818928	177.311877	178.217328	177.688078
178.905679	178.378378	179.290579	178.754579
179.99243	179.451629	180.37733	179.82783
181.052181	180.524881	181.443831	180.894331
182.145682	181.604882	182.530583	181.987832
183.212183	182.678133	183.603834	183.061083
184.278684	183.744634	184.663585	184.120834
185.385685	184.831385	185.763836	185.214335
186.465686	185.904636	186.850587	186.294336
187.525438	186.991387	187.917088	187.374337
188.578439	188.071388	188.963339	188.447588
189.65844	189.117639	190.04334	189.500589
190.731691	190.18414	191.116591	190.567091
191.784692	191.250641	192.169592	191.626842
192.851193	192.303642	193.222593	192.693343
193.904194	193.370143	194.289094	193.753094
194.970695	194.443394	195.355595	194.819595
196.023696	195.503145	196.415346	195.879346
197.103697	196.583147	197.481847	196.959347
198.149948	197.636148	198.534849	198.005598
199.229949	198.682399	199.61485	199.065349
200.2492	199.7489	200.634101	200.1116
201.302201	200.781651	201.687102	201.157851
202.361952	201.841402	202.746853	202.210852
203.408203	202.880903	203.799854	203.263853
204.494954	203.947404	204.886605	204.337104
205.595206	205.040905	205.986856	205.423855
206.695457	206.134406	207.080357	206.530857
207.755208	207.221157	208.153608	207.604108
208.868959	208.341658	209.260609	208.724609
209.96921	209.408159	210.35411	209.80461
211.049211	210.50841	211.440861	210.891361
212.122462	211.574912	212.507362	211.964612
213.195713	212.648163	213.587364	213.037863
214.268964	213.734914	214.653865	214.117864
215.369215	214.821665	215.760866	215.204615
216.462716	215.901666	216.847617	216.291366
217.542718	216.995167	217.927618	217.384867
218.642969	218.075168	219.034619	218.471618
219.72972	219.188919	220.11462	219.57187
220.802971	220.26892	221.187871	220.651871
221.889722	221.355671	222.288122	221.745372
222.983223	222.469422	223.361373	222.838873
224.029474	223.502173	224.421124	223.885124
225.075725	224.555175	225.467375	224.924625
226.142226	225.608176	226.520376	225.984376
227.195227	226.654427	227.586878	227.037377
228.281978	227.727678	228.666879	228.117378
229.348479	228.821179	229.73338	229.197379
230.45548	229.88768	230.840381	230.28413
231.528732	230.994681	231.920382	231.370881
232.622233	232.067932	233.007133	232.464382
233.688734	233.154683	234.080384	233.537634
234.761985	234.248184	235.146885	234.624385
235.821736	235.294435	236.206636	235.677386
236.854487	236.340686	237.239387	236.716887
237.927738	237.373437	238.305888	237.756388
238.946989	238.439938	239.338639	238.809389
239.99999	239.492939	240.38489	239.86239
241.046241	240.532441	241.431141	240.908641
242.105992	241.565192	242.490892	241.954892
243.152243	242.638443	243.543894	243.014643
244.218744	243.704944	244.596895	244.081144
245.264995	244.730945	245.649896	245.120645
246.331496	245.790696	246.723147	246.180396
247.397997	246.870697	247.782898	247.253647
248.464498	247.943948	248.849399	248.326898
249.52425	248.983449	249.90915	249.373149
250.563751	250.0432	250.948651	250.42615
251.610002	251.089451	251.988152	251.465651
252.649503	252.135702	253.034403	252.505152
253.722754	253.195453	254.107654	253.578404
254.762255	254.248454	255.147155	254.624655
255.801756	255.287955	256.193406	255.664156
256.848007	256.320706	257.226157	256.696907
257.887508	257.380457	258.272408	257.756658
258.947259	258.426708	259.332159	258.802909
259.99351	259.472959	260.37841	259.84916
261.053261	260.525961	261.438161	260.902161
262.099512	261.585712	262.484412	261.961912
263.152513	262.618463	263.537414	263.008163
264.219014	263.684964	264.597165	264.067914
265.285515	264.737965	265.670416	265.120915
266.325016	265.804466	266.716667	266.180666
267.398267	266.864217	267.776418	267.253917
268.444518	267.917218	268.836169	268.300168
269.51777	268.997219	269.89592	269.373419
270.557271	270.02997	270.942171	270.40617
271.623772	271.082971	272.001922	271.465921
272.663273	272.142722	273.048173	272.518922
273.750024	273.202473	274.128174	273.578674
274.803025	274.275724	275.187925	274.651925
275.869526	275.342225	276.261176	275.725176
276.969777	276.415476	277.361427	276.805177
278.090278	277.535978	278.475178	277.918928
279.224279	278.642979	279.61593	279.039429
280.38528	279.77698	280.783681	280.16668
281.573282	280.991981	281.978432	281.388431
282.754533	282.173232	283.152933	282.569683
283.989784	283.354483	284.388184	283.764434
285.204785	284.589735	285.609936	284.986185
286.473786	285.811486	286.872187	286.228186
287.688788	287.073737	288.100688	287.476937
288.951039	288.335988	289.362939	288.732439
290.19979	289.56449	290.591441	289.97444
291.462041	290.813241	291.860442	291.223191
292.710793	292.061992	293.109193	292.471942
293.979794	293.317493	294.371444	293.720694
295.194795	294.599995	295.599946	295.009945
296.430046	295.828496	296.841947	296.224946
297.699048	297.070497	NaN	297.473697
