# Supplementary material for: Auditory feedback effect on temporal patterns during self-pacing treadmill walking
Source: PLoS One. 2025 Nov 4;20(11):e0335971. doi: 10.1371/journal.pone.0335971 (PMC12585087; doi:10.1371/journal.pone.0335971)
Supplement: S2 File — This file archive contains gait events from the two test conditions (no sound and with sound) for all included participants, as well as the validation data for the accelerometer-based gait event detection algorithm. All data files are in CSV format. A readme file is included with the details of the file format and contents. (ZIP) [file pone.0335971.s003.zip › TreadmillSoundsData/TestConditions/WithSound/GaitEvents/Subject22_WithSound_GaitEvents.csv]

L_TO	R_TO	L_HS	R_HS
2.433502	1.899452	2.838653	2.289152
3.601254	3.019953	3.992904	3.416403
4.742005	4.160704	5.133655	4.557155
5.869256	5.314955	6.267656	5.697906
6.996507	6.455706	7.394907	6.838657
8.130508	7.569458	8.528909	7.959158
9.278009	8.696709	9.66966	9.093159
10.40526	9.83071	10.796911	10.22041
11.492011	10.957961	11.890412	11.334161
12.626013	12.064962	13.031163	12.461412
13.773514	13.212463	14.171914	13.602164
14.914265	14.339714	15.305915	14.729415
16.007766	15.453465	16.412916	15.849916
17.141767	16.587467	17.540168	16.970417
18.282518	17.707968	18.680919	18.097668
19.409769	18.835219	19.81492	19.231669
20.523521	19.96922	20.921921	20.35892
21.657522	21.082971	22.055922	21.479421
22.771273	22.210222	23.162923	22.599923
23.898524	23.330723	24.290174	23.720424
25.005525	24.457974	25.403925	24.847675
26.112526	25.571726	26.517676	25.954676
27.233027	26.685477	27.631428	27.075177
28.367028	27.785728	28.765429	28.182178
29.474029	28.912979	29.87243	29.302679
30.587781	30.02673	30.979431	30.41643
31.674532	31.140481	32.079682	31.523431
32.801783	32.247482	33.200183	32.637183
33.908784	33.347733	34.307184	33.737434
35.015785	34.447984	35.420935	34.844435
36.116036	35.575236	36.521186	35.958186
37.223037	36.668737	37.621438	37.058437
38.336788	37.775738	38.735189	38.172188
39.443789	38.909739	39.84894	39.292689
40.604791	40.02349	41.016691	40.42669
41.738792	41.157491	42.143942	41.560692
42.859293	42.298242	43.257693	42.694693
44.020294	43.438993	44.418694	43.828694
45.154295	44.572995	45.559446	44.969445
46.315296	45.720496	46.713697	46.116946
47.449297	46.881497	47.854448	47.277947
48.569799	48.015498	48.974949	48.411948
49.71055	49.156249	50.1157	49.5527
50.851301	50.29025	51.249701	50.679951
51.951552	51.417501	52.356702	51.800452
53.092303	52.538003	53.490703	52.927703
54.212804	53.651754	54.617955	54.048204
55.340055	54.785755	55.745206	55.175455
56.467306	55.913006	56.865707	56.302706
57.601308	57.053757	58.006458	57.443457
58.748809	58.181008	59.153959	58.577459
59.88956	59.301509	60.28796	59.69796
61.003311	60.43551	61.408461	60.825211
62.144062	61.576262	62.542463	61.965962
63.278063	62.703513	63.676464	63.093213
64.378314	63.810514	64.776715	64.206964
65.505565	64.958015	65.910716	65.347715
66.653067	66.044766	67.051467	66.454716
67.766818	67.199017	68.171968	67.595468
68.921069	68.346518	69.312719	68.736219
70.02807	69.467019	70.42647	69.85672
71.148571	70.601021	71.553722	70.990721
72.289322	71.714772	72.701223	72.111222
73.416573	72.842023	73.808224	73.238473
74.523575	73.962524	74.928725	74.352224
75.637326	75.083025	76.042476	75.472725
76.751077	76.203526	77.149477	76.593227
77.871578	77.324027	78.269978	77.713728
79.005579	78.437778	79.410729	78.834229
80.13283	79.57178	80.531231	79.96148
81.253331	80.692281	81.658482	81.081981
82.367082	81.819532	82.772233	82.202482
83.507833	82.940033	83.912984	83.329733
84.614835	84.074034	85.013235	84.456984
85.735336	85.187785	86.140486	85.570736
86.849087	86.294786	87.260987	86.684487
87.962838	87.408537	88.367988	87.798238
89.083339	88.522289	89.488489	88.918739
90.21059	89.62929	90.615741	90.02574
91.304091	90.756541	91.715992	91.146241
92.431342	91.870292	92.836493	92.259992
93.565344	92.997543	93.963744	93.387243
94.665595	94.138294	95.070745	94.521244
95.772596	95.231795	96.177746	95.628246
96.906597	96.352296	97.304997	96.748747
98.027098	97.466047	98.432248	97.862498
99.140849	98.579799	99.53925	98.976249
100.2816	99.72055	100.693501	100.117
101.402101	100.854551	101.807252	101.244251
102.522603	101.975052	102.927753	102.364752
103.663354	103.088803	104.061754	103.478503
104.783855	104.222804	105.189005	104.612505
105.904356	105.336555	106.309506	105.733006
107.011357	106.450306	107.403007	106.846757
108.118358	107.570808	108.523508	107.960508
109.238859	108.677809	109.64401	109.074259
110.35261	109.80506	110.757761	110.19476
111.493361	110.939061	111.891762	111.328761
112.613863	112.046062	113.025763	112.435762
113.727614	113.186813	114.132764	113.576514
114.854865	114.307314	115.260015	114.703765
115.968616	115.441315	116.373766	115.824266
117.116117	116.534817	117.514517	116.944767
118.236618	117.668818	118.641769	118.065268
119.309869	118.782569	119.71502	119.158769
120.43037	119.86932	120.822021	120.26577
121.523872	120.969571	121.929022	121.366021
122.637623	122.090072	123.036023	122.479772
123.731124	123.197073	124.136274	123.586774
124.831375	124.277074	125.236525	124.673525
125.924876	125.377325	126.330026	125.773776
127.065627	126.497826	127.464027	126.894277
128.186128	127.625078	128.591279	128.014778
129.286379	128.738829	129.69153	129.128529
130.40688	129.85258	130.805281	130.24228
131.540882	130.966331	131.946032	131.362781
132.634383	132.086832	133.039533	132.476532
133.741384	133.207333	134.153284	133.590284
134.855135	134.307584	135.253535	134.697285
135.975636	135.421335	136.367286	135.811036
137.082637	136.508086	137.481037	136.904537
138.203138	137.655588	138.601539	138.038538
139.303389	138.762589	139.70854	139.152289
140.41039	139.86284	140.808791	140.25929
141.544392	140.983341	141.949542	141.373041
142.678393	142.103842	143.083543	142.500292
143.792144	143.217593	144.197294	143.614044
144.899145	144.358344	145.304295	144.754795
146.039896	145.472095	146.438296	145.861796
147.146897	146.599347	147.552048	146.995797
148.253898	147.713098	148.652299	148.102798
149.347399	148.793099	149.7458	149.189549
150.46115	149.9136	150.859551	150.3033
151.574902	151.013851	151.980052	151.403551
152.668403	152.114102	153.073553	152.510552
153.768654	153.234603	154.173804	153.617554
154.895905	154.328104	155.301055	154.724555
156.023156	155.462105	156.421556	155.851806
157.143657	156.582607	157.548808	156.979057
158.277658	157.716608	158.682809	158.106308
159.404909	158.837109	159.81006	159.233559
160.545661	159.97786	160.950811	160.37431
161.672912	161.105111	162.071312	161.494811
162.806913	162.232362	163.198563	162.622063
163.927414	163.366363	164.325814	163.749314
165.061415	164.500364	165.459815	164.890065
166.188666	165.627616	166.580317	166.024066
167.315917	166.754867	167.721068	167.151317
168.449918	167.861868	168.848319	168.265068
169.56367	169.002619	169.96207	169.399069
170.697671	170.11637	171.096071	170.51282
171.804672	171.243621	172.209822	171.633322
172.918423	172.343872	173.316823	172.753823
174.025424	173.471123	174.423824	173.860824
175.172925	174.611875	175.564576	175.008325
176.266426	175.725626	176.664827	176.115326
177.380177	176.832627	177.778578	177.222327
178.507428	177.946378	178.905829	178.336078
179.57393	179.073629	179.97908	179.449829
180.714681	180.16038	181.113081	180.556831
181.835182	181.280881	182.240332	181.670582
182.948933	182.387882	183.354083	182.784333
184.062684	183.501633	184.474584	183.891334
185.162935	184.601885	185.574836	184.998335
186.276686	185.715636	186.681837	186.105336
187.397187	186.822637	187.795588	187.225837
188.531189	187.963388	188.929589	188.359838
189.64494	189.083889	190.04334	189.473589
190.758691	190.20439	191.163841	190.594091
191.899442	191.331641	192.297842	191.728092
193.040193	192.472392	193.431843	192.862093
194.160694	193.586144	194.559095	193.982594
195.287945	194.726895	195.699846	195.123345
196.408446	195.840646	196.813597	196.243846
197.515447	196.967897	197.920598	197.364347
198.649449	198.095148	199.054599	198.491598
199.7632	199.202149	200.16835	199.5986
200.876951	200.32265	201.282101	200.712351
201.990702	201.436401	202.389102	201.819352
203.104453	202.550153	203.509603	202.939853
204.177704	203.636904	204.589605	204.026604
205.325205	204.770905	205.730356	205.160605
206.432206	205.864406	206.837357	206.267606
207.532458	206.978157	207.944358	207.374607
208.632709	208.071658	209.044609	208.474858
209.73296	209.171909	210.13811	209.56161
210.839961	210.28566	211.238361	210.682111
211.933462	211.392661	212.331862	211.782362
213.020213	212.492912	213.425363	212.882613
214.133964	213.586414	214.539115	213.976114
215.247715	214.700165	215.646116	215.089865
216.354716	215.813916	216.759867	216.203616
217.454967	216.934417	217.860118	217.317367
218.575469	218.021168	218.980619	218.417618
219.66222	219.128169	220.07412	219.517869
220.742221	220.22167	221.147371	220.604621
221.849222	221.321921	222.247622	221.704872
222.949473	222.401922	223.347873	222.798373
224.036224	223.488673	224.441374	223.885124
225.136475	224.582175	225.541626	224.971875
226.256976	225.682426	226.662127	226.085626
227.343727	226.802927	227.748878	227.206127
228.443978	227.923428	228.849129	228.306378
229.57123	229.016929	229.96288	229.406629
230.651231	230.13068	231.069881	230.51363
231.818982	231.230931	232.230882	231.634132
232.939483	232.371682	233.337883	232.768133
234.053234	233.485433	234.451634	233.881884
235.160235	234.605935	235.565386	234.995635
236.273986	235.746686	236.672387	236.136386
237.401237	236.853687	237.799638	237.250137
238.535239	237.974188	238.940389	238.377388
239.64899	239.114939	240.04739	239.497889
240.782991	240.20844	241.181391	240.598141
241.889992	241.328941	242.288392	241.725392
242.990243	242.469692	243.388643	242.852643
244.103994	243.549694	244.502394	243.946144
245.204245	244.649945	245.609396	245.046395
246.317996	245.770446	246.723147	246.160146
247.431747	246.857197	247.830148	247.260397
248.545499	247.991198	248.950649	248.387648
249.64575	249.104949	250.0509	249.494649
250.759501	250.21195	251.157901	250.608401
251.859752	251.305451	252.264902	251.701902
252.973503	252.425952	253.378653	252.822403
254.094004	253.546454	254.499154	253.936154
255.187505	254.646705	255.585906	255.036405
256.294506	255.753706	256.699657	256.143406
257.415007	256.840457	257.820158	257.236907
258.535509	257.974458	258.947409	258.370908
259.66951	259.088209	260.06791	259.484659
260.742761	260.21546	261.154661	260.605161
261.876762	261.322461	262.281912	261.712162
263.024263	262.442962	263.415913	262.839413
264.138014	263.570214	264.536415	263.966664
265.272015	264.697465	265.670416	265.093915
266.372266	265.817966	266.763917	266.200916
267.452267	266.911467	267.850668	267.301167
268.545769	267.998218	268.937419	268.387918
269.61227	269.071469	270.01067	269.461169
270.732771	270.17847	271.137921	270.568171
271.839772	271.298971	272.238172	271.688672
272.960273	272.399222	273.358673	272.788923
274.033524	273.492723	274.438674	273.882424
275.127025	274.599725	275.532176	274.989425
276.247526	275.693226	276.652677	276.082926
277.334277	276.793477	277.739428	277.176427
278.434528	277.886978	278.839679	278.276678
279.54153	279.007479	279.94668	279.390429
280.655281	280.10098	281.053681	280.49068
281.755532	281.207981	282.160682	281.597682
282.855783	282.308232	283.254183	282.697933
283.935784	283.401733	284.340934	283.791434
285.063035	284.508734	285.468185	284.898435
286.163286	285.602236	286.561687	285.998686
287.256787	286.715987	287.661938	287.098937
288.384038	287.816238	288.789189	288.212688
289.497789	288.916489	289.90294	289.326439
290.652041	290.07074	291.050441	290.46719
291.779292	291.191241	292.170942	291.594442
292.913293	292.318492	293.311693	292.721693
294.054044	293.472743	294.452444	293.869194
295.140795	294.613495	295.545946	295.009945
296.295046	295.733996	296.693447	296.123696
297.469547	296.874747	297.867948	297.271197
NaN	298.015498	NaN	NaN
