# Supplementary material for: Auditory feedback effect on temporal patterns during self-pacing treadmill walking
Source: PLoS One. 2025 Nov 4;20(11):e0335971. doi: 10.1371/journal.pone.0335971 (PMC12585087; doi:10.1371/journal.pone.0335971)
Supplement: S2 File — This file archive contains gait events from the two test conditions (no sound and with sound) for all included participants, as well as the validation data for the accelerometer-based gait event detection algorithm. All data files are in CSV format. A readme file is included with the details of the file format and contents. (ZIP) [file pone.0335971.s003.zip › TreadmillSoundsData/TestConditions/WithSound/GaitEvents/Subject23_WithSound_GaitEvents.csv]

L_TO	R_TO	L_HS	R_HS
1.677502	2.236952	2.089402	2.653653
2.784503	3.316953	3.176153	3.740404
3.871254	4.444204	4.262904	4.854155
4.985005	5.537706	5.383405	5.954406
6.078506	6.644707	6.476906	7.054657
7.199007	7.758458	7.590658	8.175158
8.312758	8.865459	8.704409	9.275409
9.426509	9.96571	9.81141	10.37566
10.51326	11.052461	10.904911	11.482661
11.633762	12.152712	12.018662	12.562663
12.693513	13.252963	13.085163	13.662914
13.780264	14.319464	14.165164	14.729415
14.873765	15.419715	15.265415	15.822916
15.947016	16.479466	16.325166	16.882667
17.020267	17.559468	17.391667	17.962668
18.080018	18.639469	18.471668	19.042669
19.166769	19.71947	19.55842	20.12267
20.24677	20.792721	20.631671	21.202671
21.340271	21.886222	21.731922	22.302922
22.454022	22.999973	22.838923	23.423423
23.554274	24.079974	23.939174	24.489924
24.614025	25.166725	25.005675	25.576676
25.700776	26.260226	26.085676	26.663427
26.780777	27.340227	27.179177	27.750178
27.874278	28.433728	28.259178	28.836929
28.954279	29.493479	29.339179	29.91018
30.04103	30.586981	30.43268	30.983431
31.121031	31.666982	31.512681	32.076932
32.207782	32.746983	32.599433	33.150183
33.274283	33.833734	33.665934	34.250434
34.381284	34.927235	34.766185	35.337185
35.461285	36.034236	35.859686	36.464436
36.602037	37.154737	36.993687	37.571438
37.709038	38.275238	38.107438	38.691939
38.822789	39.395739	39.227939	39.83269
39.97029	40.536491	40.37544	40.966691
41.144791	41.710992	41.536442	42.134442
42.292292	42.844993	42.683943	43.261693
43.412793	43.965494	43.804444	44.388944
44.533295	45.092745	44.931695	45.502695
45.647046	46.213246	46.052196	46.629947
46.760797	47.306747	47.152447	47.723448
47.854298	48.413748	48.252698	48.830449
48.968049	49.52075	49.352949	49.93745
50.06155	50.614251	50.45995	51.030951
51.161801	51.714502	51.560202	52.124452
52.241802	52.801253	52.640203	53.204453
53.335303	53.874504	53.726954	54.284454
54.428804	54.961255	54.813705	55.377955
55.515555	56.048006	55.907206	56.457956
56.595557	57.141507	56.987207	57.558208
57.675558	58.235008	58.073958	58.638209
58.769059	59.294759	59.153959	59.70471
59.83556	60.38151	60.22721	60.791461
60.908811	61.448011	61.300461	61.871462
61.988812	62.541513	62.373712	62.951463
63.068813	63.621514	63.467213	64.038214
64.148814	64.694765	64.540465	65.111465
65.228815	65.754516	65.613716	66.157716
66.288566	66.821017	66.673467	67.230967
67.355067	67.887518	67.739968	68.297468
68.441818	68.981019	68.826719	69.384219
69.515069	70.05427	69.89997	70.46422
70.601821	71.161271	70.993471	71.550972
71.675072	72.221022	72.059972	72.624223
72.741573	73.274023	73.119723	73.683974
73.814824	74.360774	74.199724	74.770725
74.901575	75.413775	75.286475	75.816976
75.947826	76.473526	76.332726	76.883477
77.021077	77.567028	77.405977	77.970228
78.094328	78.640279	78.485978	79.043479
79.160829	79.70678	79.55248	80.10323
80.22733	80.766531	80.612231	81.169731
81.293831	81.819532	81.678732	82.229482
82.346832	82.879283	82.731733	83.282483
83.406583	83.939034	83.791484	84.342234
84.466334	84.985285	84.844485	85.388485
85.519336	86.051786	85.904236	86.448236
86.572337	87.118287	86.957237	87.521487
87.652338	88.191538	88.037238	88.601489
88.718839	89.258039	89.110489	89.67474
89.79884	90.35154	90.19049	90.761491
90.899091	91.445041	91.290741	91.861742
91.999342	92.552043	92.390992	92.961993
93.072593	93.632044	93.470993	94.041994
94.159344	94.685045	94.544245	95.101745
95.219095	95.765046	95.603996	96.168246
96.292346	96.845047	96.683997	97.254997
97.372347	97.911548	97.757248	98.321498
98.459098	99.011799	98.850749	99.414999
99.54585	100.08505	99.93075	100.495
100.625851	101.165051	101.010751	101.581752
101.719352	102.258552	102.111002	102.675253
102.819603	103.379053	103.218003	103.795754
103.946854	104.479304	104.331754	104.889255
105.080855	105.633556	105.459005	106.030006
106.154106	106.706807	106.545757	107.110007
107.220607	107.766558	107.605508	108.163008
108.273608	108.826309	108.665259	109.249759
109.373859	109.91981	109.75201	110.32301
110.43361	110.959311	110.818511	111.349011
111.459611	111.998812	111.837762	112.415512
112.553113	113.065313	112.931263	113.475263
113.612864	114.145314	114.004514	114.555265
114.679365	115.232065	115.077765	115.648766
115.786366	116.352566	116.184766	116.762517
116.900117	117.446067	117.291767	117.849268
117.986868	118.539569	118.378518	118.942769
119.053369	119.61282	119.451769	120.01602
120.14012	120.665821	120.525021	121.075771
121.206621	121.752572	121.598272	122.162522
122.279872	122.900073	122.671523	123.283023
123.380123	123.932824	123.771774	124.342774
124.466874	124.992575	124.845025	125.402525
125.519876	126.079326	125.911526	126.496026
126.640377	127.193077	127.032027	127.616528
127.733878	128.259578	128.112028	128.669529
128.800379	129.346329	129.192029	129.76303
129.88713	130.43308	130.27203	130.836281
130.946881	131.492831	131.331781	131.902782
132.020132	132.559333	132.405032	132.962533
133.086633	133.646084	133.485033	134.049284
134.166634	134.712585	134.558285	135.115785
135.246635	135.772336	135.631536	136.182286
136.306386	136.852337	136.698037	137.262287
137.406637	137.952588	137.784788	138.355788
138.486638	139.039339	138.878289	139.442539
139.57339	140.13284	139.97179	140.542791
140.680391	141.212841	141.065291	141.622792
141.746892	142.299592	142.138542	142.702793
142.820143	143.352593	143.211793	143.762544
143.879894	144.446094	144.285044	144.849295
144.980145	145.512595	145.371795	145.936046
146.066896	146.599347	146.451796	147.002547
147.113147	147.672598	147.504797	148.069048
148.193148	148.739099	148.578049	149.142299
149.259649	149.7921	149.64455	150.20205
150.32615	150.865351	150.717801	151.268551
151.392651	151.945352	151.784302	152.348552
152.472652	153.038853	152.871053	153.442053
153.566154	154.112104	153.951054	154.522054
154.646155	155.178605	155.031055	155.588556
155.719406	156.231606	156.097556	156.634807
156.752157	157.298107	157.143807	157.708058
157.825408	158.371358	158.217058	158.781309
158.898659	159.437859	159.290309	159.84106
159.96516	160.517861	160.35681	160.921061
161.051911	161.591112	161.436811	162.001062
162.131912	162.684613	162.530313	163.094563
163.218663	163.757864	163.610314	164.161064
164.298664	164.851365	164.690315	165.268065
165.385415	165.931366	165.783816	166.341316
166.465416	167.024867	166.857067	167.428067
167.558918	168.111618	167.950568	168.514818
168.625419	169.157869	169.010319	169.55432
169.67167	170.20412	170.05657	170.607321
170.724671	171.257121	171.102821	171.673822
171.784422	172.316872	172.169322	172.726823
172.844173	173.376623	173.229073	173.786574
173.917424	174.456624	174.309074	174.859825
174.990675	175.509625	175.368825	175.912826
176.043676	176.576127	176.428576	176.979327
177.103427	177.635878	177.488327	178.032328
178.156428	178.695629	178.548079	179.105579
179.229679	179.76888	179.60783	180.17208
180.30293	180.848881	180.694581	181.252081
181.382931	181.922132	181.767832	182.325332
182.449432	182.988633	182.834333	183.391833
183.529434	184.082134	183.921084	184.485334
184.616185	185.155385	185.001085	185.558586
185.689436	186.248886	186.074336	186.652087
186.762687	187.315387	187.147587	187.711838
187.822438	188.354888	188.214088	188.764839
188.882189	189.421389	189.273839	189.82459
189.94869	190.51489	190.34709	190.918091
191.035441	191.574642	191.427091	191.984592
192.108692	192.668143	192.507092	193.078093
193.195443	193.734644	193.587094	194.144594
194.275444	194.821395	194.660345	195.231345
195.355445	195.874396	195.740346	196.284346
196.401696	196.954397	196.793347	197.350847
197.461447	198.007398	197.846348	198.410598
198.514448	199.053649	198.899349	199.463599
199.6012	200.1269	199.99285	200.543601
200.681201	201.227151	201.072851	201.616852
201.713952	202.246402	202.105602	202.649603
202.760203	203.285903	203.151853	203.695854
203.819954	204.338904	204.191354	204.742105
204.859455	205.378405	205.244355	205.781606
205.898956	206.424656	206.277106	206.821107
206.931707	207.457407	207.309857	207.853858
207.971208	208.490158	208.349358	208.886609
208.997209	209.52291	209.382109	209.91936
210.01646	210.528661	210.39461	210.925111
211.035711	211.547912	211.413861	211.944362
212.054962	212.567163	212.433112	212.956863
213.060713	213.593164	213.452363	213.989614
214.106964	214.632665	214.491864	215.029115
215.146465	215.685666	215.531366	216.082116
216.192716	216.718417	216.577617	217.114867
217.218717	217.751168	217.603618	218.154368
218.271718	218.804169	218.656619	219.200619
219.324719	219.83692	219.70287	220.24012
220.36422	220.883171	220.742371	221.286371
221.410471	221.922672	221.781872	222.319122
222.429722	222.955423	222.814623	223.351873
223.469223	223.988174	223.854124	224.391374
224.515474	225.027675	224.893625	225.437625
225.554976	226.080676	225.939876	226.470376
226.587727	227.126927	226.979377	227.516627
227.627228	228.152928	228.012128	228.549379
228.673479	229.185679	229.051629	229.58213
229.70623	230.23193	230.09113	230.628381
230.745731	231.278181	231.130631	231.667882
231.785232	232.304182	232.170132	232.707383
232.824733	233.343683	233.202883	233.746884
233.864234	234.396684	234.249134	234.793135
234.910485	235.436185	235.295385	235.832636
235.943236	236.475686	236.334886	236.872137
236.982737	237.501687	237.367637	237.904888
238.022238	238.547939	238.400388	238.951139
239.068489	239.60094	239.446639	240.01764
240.16199	240.701191	240.546891	241.104391
241.221741	241.747442	241.606642	242.157392
242.288242	242.834193	242.673143	243.244143
243.381743	243.920944	243.766644	244.330894
244.461744	245.000945	244.846645	245.404145
245.534996	246.080946	245.926646	246.484146
246.614997	247.160947	246.999897	247.564148
247.688248	248.220698	248.066398	248.630649
248.754749	249.300699	249.146399	249.69715
249.8145	250.3537	250.20615	250.763651
250.887751	251.420201	251.265901	251.816652
251.934002	252.493452	252.325652	252.883153
253.007253	253.559954	253.398903	253.963154
254.087254	254.633205	254.478904	255.043155
255.174005	255.719956	255.565656	256.123156
256.247256	256.786457	256.638907	257.182907
257.307007	257.846208	257.691908	258.242658
258.366758	258.892459	258.751659	259.295659
259.426509	259.95896	259.80466	260.36216
260.49301	261.005211	260.871161	261.408411
261.539262	262.064962	261.917412	262.468162
262.585513	263.117963	262.970413	263.514413
263.625014	264.170964	264.009914	264.567415
264.684765	265.223965	265.069665	265.633916
265.764766	266.283716	266.142916	266.693667
266.817767	267.343467	267.209417	267.753418
267.864018	268.389718	268.255668	268.799669
268.923769	269.456219	269.301919	269.85942
269.98352	270.529471	270.36842	270.925921
271.050021	271.575722	271.428171	271.978922
272.096272	272.642223	272.487922	273.038673
273.162773	273.701974	273.547674	274.098424
274.209024	274.748225	274.593925	275.151425
275.268775	275.814726	275.653676	276.204426
276.335276	276.867727	276.720177	277.277677
277.401777	277.927478	277.779928	278.330678
278.441278	278.980479	278.832929	279.376929
279.494279	280.03348	279.87918	280.43668
280.560781	281.093231	280.945681	281.503181
281.627282	282.166482	282.012182	282.562933
282.680283	283.199233	283.051683	283.609184
283.726534	284.272484	284.124934	284.675685
284.799785	285.345735	285.184685	285.748936
285.879786	286.412236	286.264686	286.822187
286.946287	287.492237	287.337937	287.902188
288.039788	288.578989	288.424688	288.982189
289.106289	289.66574	289.497939	290.06219
290.18629	290.725491	290.571191	291.128691
291.252791	291.778492	291.637692	292.181692
292.305792	292.838243	292.690693	293.241443
293.365543	293.897994	293.743694	294.294444
294.418544	294.944245	294.796695	295.340695
295.464795	295.997246	295.842946	296.400446
296.531297	297.056997	296.909447	297.466947
297.604548	298.136998	297.982698	NaN
