# Supplementary material for: Auditory feedback effect on temporal patterns during self-pacing treadmill walking
Source: PLoS One. 2025 Nov 4;20(11):e0335971. doi: 10.1371/journal.pone.0335971 (PMC12585087; doi:10.1371/journal.pone.0335971)
Supplement: S2 File — This file archive contains gait events from the two test conditions (no sound and with sound) for all included participants, as well as the validation data for the accelerometer-based gait event detection algorithm. All data files are in CSV format. A readme file is included with the details of the file format and contents. (ZIP) [file pone.0335971.s003.zip › TreadmillSoundsData/TestConditions/WithSound/GaitEvents/Subject24_WithSound_GaitEvents.csv]

L_TO	R_TO	L_HS	R_HS
1.313001	1.960202	1.758652	2.410652
2.609003	3.262953	3.047903	3.720154
3.898254	4.592705	4.343904	5.036405
5.261755	5.888706	5.700656	6.345906
6.551007	7.211707	6.989907	7.662158
7.860508	8.507708	8.299408	8.964909
9.163259	9.77671	9.60891	10.23391
10.45926	11.059211	10.904911	11.509661
11.701262	12.355212	12.146912	12.798913
12.963513	13.590464	13.402413	14.040914
14.232514	14.886465	14.671415	15.336915
15.535266	16.209466	15.980916	16.659917
16.878517	17.512217	17.303917	17.962668
18.167768	18.821719	18.599919	19.272169
19.484019	20.11772	19.90942	20.581671
20.793521	21.433971	21.232421	21.891172
22.082772	22.736723	22.521672	23.193923
23.399023	24.039474	23.837924	24.489924
24.654525	25.321975	25.093425	25.765676
25.957276	26.584227	26.382676	27.041427
27.239777	27.886978	27.671928	28.330678
28.508778	29.128979	28.934179	29.59293
29.79803	30.42498	30.23693	30.882181
31.087281	31.707482	31.526182	32.164682
32.356282	32.983233	32.788433	33.426933
33.605034	34.258984	34.043934	34.709435
34.894285	35.534736	35.319685	35.985186
36.170036	36.823987	36.602187	37.260937
37.418787	38.032238	37.850938	38.475938
38.647289	39.260739	39.079439	39.71794
39.88929	40.529741	40.32819	40.973441
41.144791	41.744742	41.576942	42.195192
42.373292	42.966493	42.805443	43.416943
43.588294	44.161244	44.020444	44.604945
44.783045	45.328995	45.201695	45.772696
45.917046	46.557497	46.362696	47.001197
47.165797	47.772498	47.591198	48.209448
48.387548	49.021249	48.819699	49.471699
49.6498	50.30375	50.09545	50.767701
50.972801	51.599752	51.391451	52.050202
52.248552	52.855253	52.673953	53.292203
53.477053	54.104004	53.909204	54.547705
54.692055	55.319005	55.124205	55.762706
55.913806	56.540757	56.359456	56.977707
57.122057	57.722008	57.560958	58.165708
58.330308	58.957259	58.762459	59.394209
59.53181	60.13176	59.96396	60.568711
60.733311	61.340011	61.172211	61.790462
61.961812	62.561763	62.393962	63.018963
63.170063	63.776764	63.615714	64.233964
64.398564	64.991765	64.837465	65.448965
65.627066	66.233766	66.065966	66.670717
66.835317	67.428517	67.274217	67.872218
68.023318	68.636769	68.462218	69.080469
69.272069	69.87877	69.70422	70.31572
70.48032	71.073521	70.912471	71.523971
71.675072	72.288522	72.107222	72.732223
72.890073	73.476523	73.322223	73.920224
74.118574	74.725275	74.557475	75.168975
75.360575	75.960526	75.792726	76.410976
76.568827	77.182277	77.007727	77.625978
77.804078	78.410778	78.236228	78.861229
79.032579	79.66628	79.471479	80.10998
80.29483	80.881281	80.726981	81.331731
81.503081	82.116532	81.928482	82.553483
82.724833	83.331533	83.156983	83.775234
83.946584	84.553285	84.378734	84.996985
85.181835	85.795286	85.620736	86.238986
86.390086	86.996787	86.815487	87.433737
87.598338	88.198288	88.030488	88.641989
88.820089	89.393039	89.252239	89.83674
89.98784	90.574291	90.42674	91.011241
91.175841	91.769042	91.607992	92.212742
92.384092	93.031293	92.822993	93.454743
93.572094	94.185544	94.017744	94.629245
94.753345	95.353295	95.185495	95.796996
95.954846	96.548047	96.386996	96.991747
97.163097	97.790048	97.601998	98.226998
98.351098	98.957799	98.783249	99.394749
99.55935	100.1458	99.99825	100.589501
100.733851	101.340551	101.166001	101.784252
101.942102	102.542053	102.381002	102.985753
103.136853	103.743554	103.575754	104.173754
104.338354	104.945055	104.777255	105.375255
105.533106	106.139806	105.958506	106.583507
106.761607	107.381807	107.200507	107.825508
107.990108	108.576559	108.422258	109.027009
109.218609	109.83881	109.66426	110.28926
110.44711	111.087561	110.886011	111.538012
111.716112	112.343062	112.148262	112.800263
112.971613	113.558064	113.403763	114.008514
114.186614	114.779815	114.618765	115.216765
115.394865	115.974566	115.820266	116.425016
116.582867	117.176067	117.015017	117.619768
117.797868	118.384318	118.230018	118.814519
118.979119	119.57907	119.411269	120.02952
120.18062	120.787321	120.619521	121.231021
121.388871	121.975322	121.821022	122.425772
122.617373	123.224073	123.049523	123.688024
123.852624	124.479574	124.291524	124.916525
125.074375	125.674326	125.506525	126.111276
126.275876	126.862327	126.708027	127.312777
127.470627	128.084078	127.902778	128.527778
128.672129	129.299079	129.111029	129.72928
129.87363	130.48708	130.31253	130.937531
131.088631	131.688582	131.527532	132.132282
132.290132	132.883333	132.715533	133.320283
133.484883	134.071334	133.903534	134.515034
134.672885	135.259335	135.111785	135.696286
135.840636	136.454086	136.279536	136.897787
137.075887	137.682588	137.521537	138.119538
138.304388	138.904339	138.736539	139.334539
139.458639	140.05859	139.89754	140.49554
140.633141	141.226341	141.065291	141.670042
141.848142	142.448092	142.287042	142.885043
143.022643	143.622594	143.454793	144.066294
144.237644	144.837595	144.669795	145.274545
145.432395	146.018846	145.857796	146.462546
146.606897	147.206847	147.045797	147.643798
147.808398	148.388098	148.240548	148.838549
148.962649	149.5491	149.394799	150.0063
150.21815	150.784351	150.650301	151.228051
151.392651	151.985852	151.831552	152.429552
152.594153	153.187353	153.033053	153.624304
153.755154	154.355104	154.187304	154.792055
154.949905	155.549856	155.382055	156.000306
156.151406	156.737857	156.576807	157.181557
157.359657	157.973108	157.791808	158.416808
158.581409	159.208359	159.006809	159.64531
159.76941	160.40311	160.20831	160.846811
160.991161	161.597862	161.416561	162.048312
162.233162	162.833113	162.672063	163.283563
163.468413	164.075114	163.907314	164.525564
164.710415	165.303615	165.135815	165.747316
165.891666	166.491616	166.323816	166.935317
167.133667	167.720118	167.565818	168.170568
168.355418	168.955369	168.787569	169.399069
169.55692	170.16362	169.98907	170.614071
170.785421	171.385371	171.217571	171.829072
171.993672	172.620623	172.439322	173.057573
173.222173	173.835624	173.654324	174.279324
174.450674	175.097875	174.882825	175.548326
175.692676	176.299376	176.118076	176.749827
176.941427	177.527878	177.380327	177.971578
178.169928	178.742879	178.602079	179.193329
179.384929	179.99838	179.81708	180.44208
180.606681	181.206631	181.032081	181.657082
181.835182	182.414882	182.260582	182.851833
183.009683	183.629884	183.441833	184.066834
184.217934	184.838135	184.650085	185.281835
185.439685	186.053136	185.871836	186.490086
186.654687	187.241137	187.080087	187.691588
187.862938	188.442638	188.301838	188.879589
189.037439	189.64414	189.476339	190.08784
190.22544	190.798391	190.650841	191.248841
191.413441	192.013392	191.845592	192.463842
192.635193	193.255393	193.067343	193.699094
193.870444	194.443394	194.295844	194.887095
195.071945	195.665146	195.504095	196.102096
196.239696	196.839647	196.671847	197.276597
197.447947	198.034398	197.880098	198.478098
198.656199	199.222399	199.088349	199.6661
199.83745	200.43065	200.2696	200.874351
201.032201	201.625402	201.464351	202.062352
202.213452	202.813403	202.645603	203.250353
203.408203	204.008154	203.840354	204.438354
204.589455	205.182655	205.014855	205.619606
205.757206	206.350406	206.189356	206.787357
206.931707	207.545158	207.357107	207.982108
208.126458	208.746659	208.558609	209.176859
209.307709	209.89416	209.73311	210.33111
210.48221	211.082161	210.914361	211.512361
211.643212	212.243162	212.068612	212.680113
212.837963	213.451413	213.270113	213.888364
214.052964	214.619165	214.485114	215.062865
215.213965	215.793666	215.652866	216.230616
216.395216	216.981667	216.827367	217.425367
217.576468	218.149418	218.008618	218.593119
218.757719	219.344169	219.189869	219.78112
219.92547	220.525421	220.35762	220.955621
221.093221	221.720172	221.525372	222.143622
222.260972	222.874423	222.699873	223.324873
223.489473	224.082674	223.928374	224.533125
224.670725	225.250425	225.102875	225.687376
225.831726	226.438426	226.270626	226.882127
227.039977	227.646678	227.472127	228.083628
228.234728	228.868429	228.666879	229.312129
229.449729	230.11043	229.88863	230.533881
230.651231	231.284931	231.083381	231.721882
231.872982	232.486432	232.311882	232.923383
233.087983	233.667684	233.526884	234.111384
234.282734	234.882685	234.714885	235.319635
235.457235	236.063936	235.889386	236.507636
236.665487	237.265437	237.097637	237.695638
237.846738	238.466938	238.272138	238.903889
239.061739	239.63469	239.493889	240.07839
240.24299	240.836191	240.681891	241.273141
241.424241	242.024192	241.863142	242.461142
242.585243	243.164943	243.010643	243.608644
243.759744	244.352944	244.191894	244.796645
244.947745	245.540946	245.379895	245.984646
246.149246	246.735697	246.588147	247.165897
247.330497	247.930448	247.755898	248.367398
248.511748	249.104949	248.943899	249.5419
249.6795	250.2322	250.1049	250.682651
250.820251	251.386451	251.252401	251.836902
252.028502	252.608203	252.467402	253.038403
253.155753	253.748954	253.587904	254.192654
254.343754	254.936955	254.769155	255.380655
255.525006	256.118206	255.950406	256.555157
256.713007	257.319707	257.151907	257.763408
257.914508	258.494208	258.339908	258.937909
259.095759	259.67546	259.521159	260.11916
260.25676	260.829711	260.695661	261.266661
261.397511	261.983962	261.829662	262.420912
262.558513	263.144963	262.990663	263.581914
263.733014	264.319464	264.158414	264.749665
264.860265	265.446715	265.292415	265.876916
266.021266	266.567217	266.446666	267.004167
267.141767	267.701218	267.573918	268.138168
268.275768	268.862219	268.707919	269.299169
269.423269	269.99622	269.86217	270.42642
270.550521	271.143721	270.989421	271.573922
271.725022	272.291222	272.143672	272.728173
272.872523	273.445473	273.304673	273.882424
274.040274	274.640225	274.472424	275.056925
275.167525	275.767476	275.599676	276.211176
276.355526	276.914977	276.780927	277.351927
277.482777	278.048978	277.914928	278.485928
278.630279	279.209979	279.069179	279.64693
279.79128	280.36423	280.22343	280.794431
280.952281	281.545482	281.384431	281.975682
282.093032	282.692983	282.538683	283.123183
283.260783	283.826984	283.692934	284.257184
284.388034	284.974485	284.826935	285.411435
285.562536	286.135486	285.994686	286.585937
286.723537	287.309987	287.155687	287.753688
287.918288	288.470988	288.343688	288.901189
289.052289	289.61849	289.484439	290.06219
290.21329	290.786241	290.652191	291.223191
291.360791	291.933742	291.792942	292.370692
292.528543	293.108243	292.960693	293.551944
293.669294	294.248994	294.101444	294.685945
294.830295	295.403245	295.255695	295.846946
295.998046	296.591247	296.436946	297.028197
297.159047	297.752248	297.591198	NaN
