# Supplementary material for: Auditory feedback effect on temporal patterns during self-pacing treadmill walking
Source: PLoS One. 2025 Nov 4;20(11):e0335971. doi: 10.1371/journal.pone.0335971 (PMC12585087; doi:10.1371/journal.pone.0335971)
Supplement: S2 File — This file archive contains gait events from the two test conditions (no sound and with sound) for all included participants, as well as the validation data for the accelerometer-based gait event detection algorithm. All data files are in CSV format. A readme file is included with the details of the file format and contents. (ZIP) [file pone.0335971.s003.zip › TreadmillSoundsData/TestConditions/WithSound/GaitEvents/Subject25_WithSound_GaitEvents.csv]

L_TO	R_TO	L_HS	R_HS
1.792252	2.365202	2.183902	2.768403
2.919503	3.458703	3.317903	3.868654
4.013004	4.585955	4.411404	4.989155
5.113255	5.692956	5.511655	6.089406
6.206756	6.833707	6.598407	7.230157
7.334007	7.886708	7.725658	8.289908
8.420758	8.973459	8.812409	9.376659
9.507509	10.07371	9.91266	10.47691
10.601011	11.173961	10.992661	11.583912
11.735012	12.280962	12.133412	12.684163
12.828513	13.394713	13.226913	13.797914
13.922014	14.508464	14.320414	14.918415
15.049265	15.628966	15.447665	16.032166
16.163016	16.749467	16.561417	17.152667
17.290267	17.849718	17.688668	18.266418
18.397268	18.997219	18.802419	19.393669
19.51777	20.07722	19.90942	20.48717
20.624771	21.150471	21.016421	21.567172
21.711522	22.257472	22.109922	22.667423
22.798273	23.384723	23.196673	23.787924
23.898524	24.451224	24.290174	24.854425
25.005525	25.551476	25.397175	25.961426
26.099026	26.658477	26.490676	27.061677
27.185777	27.745228	27.577428	28.155178
28.286028	28.858979	28.684429	29.262179
29.379529	29.95248	29.76443	30.36918
30.50678	31.079731	30.905181	31.482931
31.613782	32.200232	32.012182	32.610183
32.741033	33.313983	33.132683	33.717184
33.854784	34.427734	34.253184	34.824185
34.961785	35.514485	35.353435	35.924436
36.055286	36.668737	36.453686	37.071937
37.182537	37.735238	37.574188	38.138438
38.269288	38.848989	38.660939	39.252189
39.396539	39.96274	39.78819	40.35919
40.49679	41.049491	40.888441	41.466191
41.617292	42.169992	42.022442	42.573193
42.731043	43.276993	43.122693	43.673444
43.804294	44.370494	44.202694	44.773695
44.911295	45.484245	45.316445	45.900946
46.058796	46.611497	46.457196	47.014697
47.132047	47.711748	47.530448	48.128448
48.252548	48.845749	48.650949	49.248949
49.386549	49.973	49.78495	50.3762
50.5003	51.086751	50.898701	51.503451
51.641052	52.227502	52.046202	52.630703
52.775053	53.361503	53.166703	53.784954
53.936054	54.495504	54.327704	54.905455
55.056555	55.643006	55.454955	56.039456
56.183806	56.736507	56.582207	57.153207
57.311057	57.897508	57.716208	58.300708
58.451808	58.997759	58.843459	59.407709
59.54531	60.12501	59.94371	60.528211
60.659061	61.232011	61.057461	61.641962
61.772812	62.325512	62.164462	62.735463
62.866313	63.459513	63.264713	63.849214
63.993564	64.566515	64.385214	64.962965
65.073565	65.626266	65.458465	66.036216
66.187316	66.753517	66.585717	67.149967
67.294317	67.840268	67.679218	68.243468
68.381068	68.940519	68.772719	69.350469
69.481319	70.04077	69.87972	70.44397
70.581571	71.141021	70.986721	71.537472
71.661572	72.227772	72.053222	72.630973
72.748323	73.301023	73.139973	73.704224
73.835074	74.381024	74.233474	74.790975
74.915075	75.467775	75.313475	75.870976
76.015326	76.568027	76.400226	76.971227
77.108827	77.641278	77.500477	78.044478
78.161828	78.728029	78.553479	79.131229
79.248579	79.80803	79.64698	80.21798
80.34883	80.928531	80.747231	81.338481
81.476081	82.049032	81.867732	82.452232
82.589833	83.142533	82.988233	83.552484
83.703584	84.256284	84.108734	84.659485
84.810585	85.363285	85.208985	85.773236
85.897336	86.470286	86.295736	86.880237
87.017837	87.604288	87.416237	88.007488
88.151838	88.704539	88.543489	89.114489
89.231839	89.77104	89.62349	90.16749
90.29834	90.851041	90.689991	91.260991
91.398591	91.951292	91.790242	92.361242
92.492092	93.038043	92.890493	93.447993
93.572094	94.165294	93.977244	94.575245
94.712845	95.292545	95.111245	95.702496
95.833346	96.413046	96.231746	96.822997
96.967347	97.567298	97.372497	97.983998
98.108098	98.667549	98.499748	99.070749
99.208349	99.7678	99.60675	100.17775
100.3221	100.881551	100.713751	101.284751
101.435851	102.015552	101.834252	102.418752
102.542853	103.136053	102.941253	103.539254
103.663354	104.270054	104.061754	104.673255
104.797355	105.390555	105.202505	105.800506
105.938106	106.504306	106.316256	106.907507
107.045107	107.631558	107.443507	108.048258
108.199358	108.779059	108.591009	109.189009
109.319859	109.87256	109.70476	110.28251
110.40661	110.959311	110.798261	111.362511
111.500111	112.059562	111.891762	112.456012
112.593613	113.159813	112.985263	113.563014
113.700614	114.260064	114.099014	114.656515
114.760365	115.319815	115.152015	115.729766
115.853866	116.426816	116.252266	116.836767
116.960867	117.513567	117.359267	117.923518
118.047618	118.607069	118.446018	119.010269
119.127619	119.71407	119.52602	120.11052
120.22787	120.800821	120.626271	121.204021
121.321371	121.880822	121.719772	122.284022
122.394622	122.974323	122.793023	123.377523
123.501623	124.061074	123.893274	124.464274
124.608625	125.174825	125.007025	125.584776
125.715626	126.275076	126.107276	126.678277
126.809127	127.368577	127.200777	127.785278
127.909378	128.482328	128.301028	128.892279
129.023129	129.58933	129.414779	130.00603
130.13013	130.703081	130.528531	131.113031
131.264131	131.830332	131.662532	132.240282
132.364382	132.930583	132.762783	133.333783
133.464633	134.037584	133.863034	134.447534
134.585135	135.164835	134.990285	135.568036
135.719136	136.292086	136.117536	136.702037
136.826137	137.399087	137.224537	137.809038
137.953388	138.506088	138.351788	138.909289
139.040139	139.60634	139.445289	140.00954
140.13364	140.713341	140.532041	141.116541
141.240641	141.800092	141.632292	142.210042
142.334142	142.907093	142.739293	143.317043
143.434393	143.993844	143.839544	144.403794
144.534645	145.094095	144.939795	145.510795
145.648396	146.221346	146.053546	146.624547
146.755397	147.328347	147.160547	147.745048
147.869148	148.435348	148.267548	148.845299
148.989649	149.5491	149.388049	149.95905
150.0899	150.662851	150.4883	151.072801
151.196901	151.769852	151.595302	152.179802
152.310652	152.863353	152.709053	153.266553
153.404153	153.963604	153.795804	154.373554
154.511154	155.070605	154.909555	155.480555
155.624906	156.164106	156.023306	156.567307
156.691407	157.277857	157.096557	157.681058
157.818658	158.378108	158.223808	158.781309
158.918909	159.485109	159.317309	159.89506
160.02591	160.605611	160.43781	161.015561
161.153161	161.732862	161.551562	162.136062
162.253412	162.806113	162.645063	163.209313
163.340163	163.906364	163.738564	164.309564
164.447164	165.006615	164.845565	165.409815
165.554166	166.113616	165.945816	166.503316
166.634167	167.186867	167.032567	167.590068
167.727668	168.300618	168.119318	168.710569
168.848169	169.427869	169.246569	169.83107
169.98217	170.548371	170.38057	170.958321
171.095921	171.675622	171.494321	172.078822
172.209672	172.789373	172.608073	173.192573
173.323423	173.896374	173.721824	174.299574
174.450674	174.996625	174.849075	175.406575
175.530676	176.076626	175.922326	176.479826
176.617427	177.149877	177.022577	177.559828
177.697428	178.263628	178.089078	178.666829
178.790929	179.370629	179.196079	179.77383
179.87093	180.41013	180.26258	180.813331
180.944181	181.490131	181.342581	181.900082
182.024182	182.597133	182.422582	183.000333
183.137933	183.697384	183.543084	184.100584
184.231434	184.804385	184.629835	185.214335
185.338435	185.891136	185.736836	186.294336
186.425186	186.998137	186.823587	187.401337
187.538938	188.118638	187.937338	188.521838
188.652689	189.218889	189.044339	189.61534
189.73269	190.28539	190.12434	190.688591
190.812691	191.378891	191.217841	191.782092
191.906192	192.458892	192.304592	192.868843
192.972693	193.532144	193.371093	193.935344
194.066194	194.625645	194.464594	195.022095
195.146195	195.692146	195.544596	196.095346
196.219446	196.765397	196.617847	197.161847
197.285947	197.831898	197.677598	198.235098
198.352448	198.898399	198.744099	199.301599
199.418949	199.95815	199.8106	200.3546
200.48545	201.051651	200.877101	201.448101
201.558702	202.084402	201.943602	202.480852
202.598203	203.144153	202.989853	203.547354
203.664704	204.217404	204.056354	204.620605
204.744705	205.290655	205.143105	205.693856
205.817956	206.370656	206.209606	206.780607
206.924957	207.464157	207.323357	207.867358
207.998208	208.550909	208.389858	208.960859
209.105209	209.67141	209.503609	210.08136
210.21896	210.785161	210.610611	211.188361
211.332711	211.905662	211.731112	212.315612
212.459962	213.026163	212.865113	213.436113
213.593964	214.180414	213.985614	214.583615
214.734715	215.314415	215.139865	215.724366
215.882216	216.434916	216.280616	216.838117
216.989217	217.541918	217.387617	217.945118
218.089468	218.642169	218.487868	219.052119
219.189719	219.76942	219.58812	220.17262
220.31697	220.876421	220.715371	221.279621
221.423971	221.969922	221.815622	222.386622
222.530973	223.090423	222.929373	223.493623
223.624474	224.204174	224.029624	224.607375
224.738225	225.311175	225.136625	225.714376
225.838476	226.431676	226.243626	226.834877
226.965727	227.538678	227.370877	227.948628
228.092978	228.645679	228.491378	229.062379
229.233729	229.77968	229.63213	230.19638
230.33398	230.927181	230.732381	231.330381
231.481481	232.081432	231.886632	232.498132
232.649233	233.208683	233.047633	233.618634
233.783234	234.329184	234.181634	234.739135
234.883485	235.436185	235.281885	235.839386
235.970236	236.536437	236.355136	236.946387
237.077237	237.636688	237.475637	238.046638
238.197738	238.730189	238.589389	239.133389
239.264239	239.81019	239.66264	240.21339
240.36449	240.950941	240.762891	241.354141
241.498491	242.071442	241.896892	242.474642
242.605493	243.191943	243.003893	243.601894
243.759744	244.312444	244.151394	244.722395
244.880245	245.459945	245.278645	245.863146
246.014246	246.600697	246.419396	247.010647
247.161747	247.754948	247.566898	248.171648
248.322748	248.902449	248.727899	249.312399
249.476999	250.0702	249.8754	250.48015
250.644751	251.244701	251.049901	251.654652
251.805752	252.398952	252.204152	252.815653
252.953253	253.546454	253.351653	253.956404
254.087254	254.666955	254.485654	255.076905
255.207755	255.794206	255.606156	256.204156
256.341756	256.934957	256.746907	257.351657
257.489257	258.089208	257.887658	258.499158
258.636759	259.223209	259.041909	259.63316
259.78426	260.35721	260.17591	260.767161
260.911511	261.497961	261.316661	261.901162
262.052262	262.625213	262.450662	263.035163
263.179513	263.765964	263.577914	264.175914
264.293264	264.866215	264.691665	265.262665
265.393515	265.946216	265.785166	266.362916
266.520767	267.100467	266.925917	267.510417
267.661518	268.247968	268.066668	268.657919
268.795519	269.381969	269.193919	269.79192
269.92277	270.50247	270.32117	270.919171
271.050021	271.622972	271.455171	272.039672
272.184022	272.770473	272.589173	273.180423
273.331523	273.890974	273.729924	274.314424
274.452024	275.031725	274.863925	275.434925
275.586026	276.118476	275.984426	276.535177
276.659277	277.245727	277.064427	277.662428
277.813528	278.413478	278.211928	278.830179
278.988029	279.56098	279.393179	279.97093
280.11528	280.701731	280.52043	281.118431
281.276281	281.849232	281.674682	282.259182
282.430532	282.996733	282.828933	283.413433
283.571284	284.144234	283.969684	284.554185
284.712035	285.298485	285.110435	285.721936
285.886536	286.486486	286.291686	286.903187
287.061037	287.674488	287.459437	288.084438
288.235538	288.835489	288.640689	289.245439
289.403289	290.00999	289.80844	290.43344
290.598041	291.177741	290.989691	291.587692
291.732042	292.358992	292.137192	292.762193
292.879543	293.459243	293.264443	293.875944
294.020294	294.593245	294.418694	295.009945
295.167795	295.760996	295.572946	296.177696
296.342296	296.921997	296.740697	297.338697
297.483047	298.062748	297.881448	NaN
