# Supplementary material for: Auditory feedback effect on temporal patterns during self-pacing treadmill walking
Source: PLoS One. 2025 Nov 4;20(11):e0335971. doi: 10.1371/journal.pone.0335971 (PMC12585087; doi:10.1371/journal.pone.0335971)
Supplement: S2 File — This file archive contains gait events from the two test conditions (no sound and with sound) for all included participants, as well as the validation data for the accelerometer-based gait event detection algorithm. All data files are in CSV format. A readme file is included with the details of the file format and contents. (ZIP) [file pone.0335971.s003.zip › TreadmillSoundsData/TestConditions/WithSound/GaitEvents/Subject26_WithSound_GaitEvents.csv]

L_TO	R_TO	L_HS	R_HS
1.576252	2.101952	1.967902	2.478152
2.636003	3.202203	3.034403	3.578404
3.743004	4.288954	4.141404	4.665155
4.823005	5.368955	5.221405	5.751906
5.909756	6.469206	6.314906	6.852157
7.010007	7.569458	7.408407	7.945658
8.110258	8.662959	8.501908	9.039159
9.197009	9.74971	9.60216	10.11916
10.28376	10.849961	10.682161	11.219411
11.404261	11.963712	11.809412	12.339912
12.504512	13.043713	12.896163	13.426663
13.598014	14.157464	13.996414	14.526914
14.684765	15.230715	15.083165	15.613666
15.798516	16.330966	16.190166	16.713917
16.898767	17.437967	17.290417	17.814168
17.978768	18.504468	18.377168	18.894169
19.065519	19.58447	19.450419	19.96742
20.13877	20.677971	20.530421	21.060921
21.218771	21.771472	21.610422	22.147672
22.325772	22.858223	22.717423	23.234423
23.392273	23.924724	23.783924	24.307674
24.479024	25.024975	24.870675	25.394425
25.545526	26.091476	25.943926	26.454176
26.632277	27.171477	27.017177	27.540928
27.712278	28.258228	28.103928	28.641179
28.805779	29.371979	29.217679	29.75493
29.92628	30.44523	30.31793	30.834931
30.986031	31.545482	31.391181	31.921682
32.093032	32.638983	32.491432	33.021933
33.173033	33.705484	33.564684	34.088434
34.253034	34.785485	34.644685	35.168435
35.319535	35.878986	35.724686	36.261936
36.426536	36.945487	36.811437	37.321687
37.479537	37.984988	37.864438	38.361188
38.512288	39.044739	38.910689	39.434439
39.61254	40.13824	39.99744	40.52119
40.679041	41.231741	41.070691	41.607942
41.765792	42.298242	42.164192	42.674443
42.839043	43.371493	43.223943	43.747694
43.912294	44.431244	44.303944	44.814195
44.985545	45.517996	45.377195	45.900946
46.045296	46.597997	46.436946	46.967447
47.125297	47.677998	47.523697	48.060948
48.225548	48.778249	48.623949	49.147699
49.305549	49.84475	49.69045	50.2142
50.3653	50.897751	50.750201	51.280701
51.445301	51.984502	51.836952	52.367452
52.545553	53.071253	52.937203	53.460953
53.612054	54.164754	54.003704	54.534205
54.671805	55.204255	55.063455	55.587206
55.751806	56.291006	56.136706	56.660457
56.804807	57.344007	57.196457	57.720208
57.878058	58.417258	58.276458	58.786709
58.937809	59.477009	59.329459	59.85321
60.01781	60.557011	60.41621	60.933211
61.091061	61.630262	61.489461	62.019962
62.177812	62.703513	62.569463	63.086463
63.244313	63.797014	63.649464	64.173214
64.337814	64.883765	64.729465	65.259965
65.424565	65.957016	65.816216	66.346716
66.504566	67.050517	66.896217	67.426717
67.604818	68.130518	67.989718	68.513468
68.678069	69.244269	69.076469	69.61372
69.75807	70.32427	70.15647	70.707221
70.844821	71.390771	71.236471	71.766972
71.945072	72.524773	72.350222	72.907723
73.085823	73.611524	73.477473	73.994474
74.179324	74.732025	74.577725	75.108225
75.266075	75.845776	75.664476	76.228726
76.373076	76.919027	76.764727	77.288477
77.453077	77.992278	77.844728	78.375228
78.533079	79.085779	78.924729	79.461979
79.64008	80.16578	80.03173	80.541981
80.713331	81.259281	81.111731	81.635482
81.800082	82.346032	82.198482	82.728983
82.893583	83.419283	83.278483	83.795484
83.953334	84.506034	84.351734	84.882235
85.033335	85.592786	85.438485	85.975736
86.140336	86.666037	86.525237	87.042237
87.213587	87.759538	87.605238	88.135738
88.293588	88.839539	88.691989	89.215739
89.380339	89.92629	89.77199	90.30249
90.47384	91.013041	90.865491	91.395991
91.567342	92.120042	91.958992	92.502992
92.640593	93.159543	93.032243	93.542494
93.727344	94.246294	94.118994	94.622495
94.780345	95.326295	95.185495	95.709246
95.880596	96.433296	96.272246	96.816247
96.967347	97.506547	97.365747	97.882748
98.047348	98.593299	98.438998	98.976249
99.134099	99.68005	99.52575	100.063
100.2276	100.760051	100.626001	101.136251
101.300851	101.853552	101.699252	102.229752
102.374102	102.913303	102.779253	103.289503
103.460853	104.000054	103.852504	104.383004
104.540855	105.100305	104.939255	105.476505
105.634356	106.173556	106.032756	106.556507
106.714357	107.240057	107.106007	107.623008
107.794358	108.347058	108.192758	108.716509
108.901359	109.447309	109.293009	109.82351
109.99486	110.540811	110.39326	110.917011
111.081611	111.634312	111.480011	112.003762
112.168362	112.700813	112.560013	113.090513
113.261863	113.787564	113.646764	114.170514
114.335114	114.854065	114.720015	115.237015
115.394865	115.954316	115.793266	116.330516
116.488366	117.027567	116.880017	117.403767
117.568368	118.114318	117.966768	118.497268
118.648369	119.194319	119.040019	119.57727
119.74187	120.26082	120.13352	120.643771
120.801621	121.327321	121.186521	121.703522
121.874872	122.393822	122.266522	122.770023
122.921123	123.453573	123.312773	123.829774
123.980874	124.499824	124.372524	124.882775
125.020375	125.552826	125.412025	125.922276
126.066626	126.592327	126.458276	126.968527
127.126377	127.672328	127.524778	128.041778
128.226628	128.738829	128.611529	129.121779
129.272879	129.81208	129.66453	130.18828
130.33938	130.892081	130.731031	131.268281
131.426131	131.951832	131.811032	132.328032
132.492632	133.045333	132.884283	133.421533
133.559134	134.098334	133.957534	134.467784
134.632385	135.158085	135.024035	135.534286
135.698886	136.231336	136.090536	136.607537
136.758637	137.284337	137.150287	137.667288
137.818388	138.323838	138.203288	138.693289
138.844389	139.383589	139.242789	139.75304
139.89064	140.43659	140.29579	140.806041
140.957141	141.496341	141.355541	141.865792
142.030392	142.576343	142.428792	142.945793
143.096893	143.622594	143.495293	143.992044
144.143144	144.648595	144.528045	145.024795
145.175895	145.708346	145.574296	146.077796
146.242396	146.774847	146.640797	147.151047
147.295397	147.814348	147.680298	148.183798
148.348398	148.860599	148.746799	149.243549
149.401399	149.9136	149.79305	150.2898
150.43415	150.993601	150.832551	151.369801
151.520902	152.066852	151.919302	152.436302
152.600903	153.160353	152.999303	153.536554
153.701154	154.240354	154.086054	154.630055
154.801405	155.381105	155.199805	155.750556
155.921906	156.488106	156.333806	156.877807
157.055907	157.628858	157.461057	158.011808
158.189908	158.742609	158.574809	159.118809
159.310409	159.86311	159.70206	160.25281
160.41741	161.003861	160.829311	161.393561
161.564912	162.110862	161.963312	162.493812
162.658413	163.211113	163.063563	163.594064
163.785664	164.324864	164.184064	164.707815
164.899415	165.431865	165.291065	165.808066
165.979416	166.538867	166.377816	166.915067
167.093167	167.645868	167.484817	168.028818
168.193418	168.759619	168.585069	169.135819
169.307169	169.85312	169.70557	170.23607
170.40067	170.939871	170.799071	171.316071
171.487421	172.033372	171.872322	172.416322
172.580923	173.126873	172.979323	173.509823
173.674424	174.220374	174.072824	174.610075
174.781425	175.354375	175.179825	175.730576
175.908676	176.434376	176.293576	176.824077
176.988677	177.554878	177.380327	177.924328
178.095678	178.634879	178.487328	179.011079
179.175679	179.73513	179.56733	180.11133
180.28943	180.842131	180.681081	181.225081
181.396431	181.955882	181.788082	182.332082
182.496682	183.056133	182.895083	183.432333
183.603684	184.176634	184.002084	184.566335
184.744435	185.283635	185.136085	185.659836
185.831186	186.383886	186.222836	186.753337
186.917937	187.450387	187.302837	187.833338
187.997938	188.530389	188.389588	188.906589
189.071189	189.62389	189.462839	190.00009
190.17819	190.744391	190.569841	191.127341
191.305441	191.885142	191.710592	192.274842
192.452942	193.019143	192.858093	193.395343
193.566694	194.119394	193.965094	194.488844
194.653445	195.212895	195.045095	195.589096
195.753696	196.313146	196.165596	196.696097
196.853947	197.393147	197.252347	197.769348
197.940698	198.466398	198.332348	198.849349
199.000449	199.55315	199.405599	199.9361
200.09395	200.619651	200.4856	201.002601
201.153701	201.686152	201.545352	202.062352
202.233702	202.772903	202.625353	203.149103
203.313703	203.852904	203.712104	204.235854
204.393704	204.932905	204.792105	205.315855
205.480455	205.992656	205.865356	206.382356
206.540207	207.079407	206.931857	207.455607
207.620208	208.145908	208.011858	208.522108
208.673209	209.239409	209.078359	209.61561
209.76671	210.31941	210.16511	210.695611
210.853461	211.392661	211.245111	211.762112
211.919962	212.459162	212.311612	212.828613
212.986463	213.518914	213.378113	213.888364
214.039464	214.558415	214.431114	214.941365
215.105965	215.618166	215.490865	215.994366
216.152216	216.677917	216.543867	217.054117
217.211967	217.744418	217.596868	218.107118
218.251468	218.783919	218.643119	219.153369
219.297719	219.82342	219.68937	220.19962
220.36422	220.883171	220.749121	221.259371
221.417221	221.929422	221.802122	222.312372
222.456722	222.962173	222.841623	223.345123
223.502973	224.042174	223.894624	224.418374
224.582975	225.108675	224.974625	225.491625
225.656226	226.181926	226.047876	226.558127
226.715977	227.248427	227.107627	227.617878
227.775728	228.301428	228.167378	228.677629
228.828729	229.354429	229.213629	229.72388
229.87498	230.41418	230.27338	230.790381
230.954981	231.480681	231.346631	231.850132
231.994482	232.526933	232.386132	232.903133
233.054233	233.586684	233.445883	233.956134
234.120734	234.653185	234.512384	235.029385
235.180485	235.726436	235.572136	236.102636
236.253736	236.799687	236.645387	237.175887
237.333737	237.866188	237.725388	238.228888
238.400238	238.946189	238.791889	239.315639
239.473489	240.01269	239.85839	240.38889
240.546741	241.079191	240.938391	241.462141
241.619992	242.159192	242.011642	242.542143
242.706743	243.266193	243.105143	243.655894
243.827244	244.373194	244.225644	244.749395
244.920745	245.459945	245.312395	245.836146
246.000746	246.546697	246.399146	246.929647
247.114497	247.660448	247.506147	248.043398
248.221498	248.760699	248.613149	249.130149
249.294749	249.8407	249.6999	250.2169
250.37475	250.940951	250.779901	251.323901
251.495251	252.068202	251.900402	252.444402
252.622503	253.175203	253.034403	253.564904
253.716004	254.275454	254.121154	254.658405
254.836505	255.375705	255.234905	255.758656
255.930006	256.475956	256.321656	256.852157
257.030257	257.542458	257.428657	257.918658
258.083258	258.615709	258.468158	258.998659
259.149759	259.69571	259.54141	260.08541
260.25676	260.789211	260.648411	261.172161
261.343511	261.889462	261.735162	262.265662
262.423512	262.989713	262.821913	263.359163
263.523764	264.076464	263.915414	264.452664
264.617265	265.163215	265.015665	265.546166
265.697266	266.229716	266.095666	266.599167
266.743517	267.302967	267.141917	267.679168
267.843768	268.403218	268.242168	268.772669
268.944019	269.476469	269.335669	269.85942
270.01727	270.583471	270.42242	270.952921
271.097271	271.636472	271.488921	272.012672
272.177272	272.716473	272.568923	273.092673
273.250523	273.789724	273.642174	274.159174
274.337274	274.869725	274.728925	275.252675
275.424025	275.963226	275.815676	276.346176
276.510776	277.043227	276.902427	277.426177
277.584028	278.136728	277.982428	278.512928
278.657279	279.216729	279.062429	279.59293
279.76428	280.29673	280.15593	280.679681
280.844281	281.390231	281.235931	281.766432
281.917532	282.449982	282.309182	282.826183
282.977283	283.516484	283.375683	283.899434
284.070784	284.609985	284.462434	284.979435
285.137285	285.689986	285.535686	286.066186
286.224036	286.783487	286.629187	287.166437
287.324287	287.829738	287.715938	288.205938
288.370538	288.929989	288.768939	289.299439
289.457289	290.01674	289.86244	290.38619
290.544041	291.103491	290.942441	291.479691
291.630792	292.183492	292.029192	292.559693
292.737793	293.276993	293.129443	293.653194
293.804294	294.350244	294.209444	294.733195
294.911295	295.457245	295.309695	295.826696
295.991296	296.550747	296.389696	296.926947
297.071297	297.623998	297.469697	297.993448
298.151298	NaN	NaN	NaN
