# Supplementary material for: Auditory feedback effect on temporal patterns during self-pacing treadmill walking
Source: PLoS One. 2025 Nov 4;20(11):e0335971. doi: 10.1371/journal.pone.0335971 (PMC12585087; doi:10.1371/journal.pone.0335971)
Supplement: S2 File — This file archive contains gait events from the two test conditions (no sound and with sound) for all included participants, as well as the validation data for the accelerometer-based gait event detection algorithm. All data files are in CSV format. A readme file is included with the details of the file format and contents. (ZIP) [file pone.0335971.s003.zip › TreadmillSoundsData/TestConditions/WithSound/GaitEvents/Subject27_WithSound_GaitEvents.csv]

L_TO	R_TO	L_HS	R_HS
2.379502	1.777952	2.791403	2.194652
3.533754	2.959203	3.932154	3.369153
4.694755	4.113454	5.099905	4.530155
5.876006	5.274455	6.274406	5.684406
7.037007	6.442206	7.435407	6.852157
8.177758	7.603208	8.576159	8.019908
9.338759	8.750709	9.73716	9.153909
10.48626	9.93196	10.877911	10.33516
11.640512	11.052461	12.045662	11.469161
12.828513	12.226962	13.233663	12.643663
13.989514	13.408213	14.401414	13.824914
15.184265	14.589465	15.596166	15.006165
16.392516	15.804466	16.804417	16.221166
17.560268	16.992467	17.978918	17.402417
18.782019	18.173718	19.187169	18.597169
19.96327	19.375219	20.37517	19.79192
21.137771	20.563221	21.536172	20.979921
22.292022	21.717472	22.703923	22.134172
23.446273	22.891973	23.844674	23.301923
24.593775	24.012474	24.992175	24.422424
25.727776	25.159975	26.139676	25.563176
26.888777	26.314226	27.287177	26.724177
28.036278	27.468477	28.441428	27.871678
29.204029	28.622729	29.60243	29.032679
30.36503	29.79048	30.770181	30.19368
31.519282	30.944731	31.924432	31.354681
32.687033	32.119232	33.085433	32.522432
33.854784	33.266733	34.259934	33.683434
35.029285	34.447984	35.434435	34.864685
36.190286	35.608986	36.588687	36.012186
37.351287	36.763237	37.756438	37.173187
38.498788	37.937738	38.903939	38.340938
39.64629	39.078489	40.04469	39.488439
40.787041	40.21924	41.185441	40.629191
41.927792	41.366741	42.332942	41.776692
43.102293	42.527743	43.507443	42.930943
44.243044	43.688744	44.648195	44.091944
45.377045	44.809245	45.788946	45.219195
46.531297	45.956746	46.943197	46.366696
47.685548	47.110997	48.083948	47.520947
48.839799	48.265248	49.238199	48.675199
49.96705	49.412749	50.37895	49.81595
51.134801	50.553501	51.539952	50.963451
52.295802	51.714502	52.700953	52.117702
53.450053	52.875503	53.848454	53.285453
54.611055	54.036504	55.002705	54.446454
55.731556	55.143505	56.123206	55.553456
56.858807	56.291006	57.257207	56.700957
58.019808	57.431757	58.418208	57.848458
59.174059	58.599509	59.57246	59.009459
60.32156	59.74701	60.719961	60.15696
61.482561	60.901261	61.880962	61.311211
62.636813	62.062262	63.035213	62.465462
63.784314	63.209763	64.182714	63.626464
64.925065	64.343764	65.316715	64.753715
66.045566	65.477765	66.443966	65.887716
67.179567	66.598267	67.577968	67.008217
68.300068	67.739018	68.691719	68.148968
69.420569	68.846019	69.82572	69.255969
70.541071	69.96652	70.939471	70.38322
71.688572	71.114021	72.086972	71.523971
72.856323	72.268272	73.261473	72.691723
74.017324	73.436023	74.429224	73.852724
75.205325	74.603775	75.596976	75.020475
76.352826	75.764776	76.744477	76.181476
77.486827	76.898777	77.878478	77.322227
78.587079	78.012528	78.978729	78.429228
79.69408	79.126279	80.08573	79.52948
80.780831	80.22653	81.172481	80.629731
81.908082	81.333531	82.292982	81.736732
83.028583	82.454032	83.413483	82.857233
84.162584	83.581284	84.560985	83.991234
85.330335	84.742285	85.735486	85.158985
86.504836	85.910036	86.909987	86.326736
87.665838	87.084537	88.070988	87.501237
88.833589	88.238788	89.245489	88.662239
90.00809	89.420039	90.41999	89.84349
91.202841	90.601291	91.621492	91.017991
92.377342	91.796042	92.775743	92.212742
93.511343	92.936793	93.916494	93.353493
94.658845	94.070794	95.057245	94.487494
95.779346	95.225045	96.177746	95.634996
96.899847	96.345546	97.291497	96.755497
98.013598	97.452547	98.405248	97.862498
99.134099	98.566299	99.52575	98.976249
100.26135	99.6868	100.653001	100.1035
101.388601	100.820801	101.787002	101.230751
102.515852	101.948052	102.914253	102.358002
103.649854	103.082053	104.041504	103.485253
104.777105	104.209304	105.168755	104.619255
105.884106	105.329805	106.282506	105.733006
107.024857	106.450306	107.423257	106.867007
108.179108	107.597808	108.570759	108.014508
109.286109	108.725059	109.67101	109.128259
110.37961	109.82531	110.771261	110.22851
111.479861	110.932311	111.871512	111.342261
112.593613	112.019062	112.985263	112.429012
113.700614	113.146313	114.092264	113.549514
114.814365	114.260064	115.212765	114.663265
115.948366	115.373815	116.346766	115.783766
117.095867	116.514566	117.494267	116.931267
118.229868	117.662068	118.628269	118.072018
119.363869	118.802819	119.76227	119.212769
120.47087	119.93682	120.869271	120.33327
121.591372	121.037071	121.983022	121.440271
122.671373	122.123822	123.069773	122.527022
123.758124	123.210573	124.149774	123.613774
124.865125	124.310824	125.250025	124.714025
125.951876	125.404325	126.343526	125.800776
127.052127	126.497826	127.437027	126.901027
128.138878	127.577828	128.530529	127.981028
129.259379	128.698329	129.64428	129.101529
130.34613	129.78508	130.737781	130.19503
131.446381	130.898831	131.831282	131.295281
132.539883	131.978832	132.924783	132.382032
133.626634	133.065583	134.011534	133.468783
134.713385	134.152334	135.105035	134.555535
135.820386	135.266085	136.218786	135.669286
136.947637	136.393336	137.346037	136.789787
138.061388	137.507087	138.459788	137.910288
139.188639	138.627589	139.58704	139.030789
140.31589	139.75484	140.707541	140.15804
141.436391	140.868591	141.828042	141.278541
142.523143	141.989092	142.914793	142.385542
143.596394	143.055593	143.988044	143.458793
144.689895	144.135594	145.088295	144.545545
145.790146	145.229095	146.181796	145.639046
146.897147	146.336096	147.288797	146.739297
148.004148	147.443097	148.395798	147.846298
149.111149	148.543349	149.516299	148.953299
150.24515	149.67735	150.643551	150.0873
151.392651	150.824851	151.784302	151.228051
152.526653	151.952102	152.925053	152.355302
153.626904	153.072603	154.018554	153.475803
154.754155	154.186354	155.145805	154.596305
155.854406	155.300105	156.246056	155.703306
156.974907	156.413856	157.366557	156.823807
158.088658	157.527608	158.480308	157.930808
159.215909	158.641359	159.60756	159.051309
160.32966	159.76861	160.728061	160.17856
161.470411	160.909361	161.868812	161.319311
162.624663	162.043362	163.023063	162.460062
163.765414	163.197613	164.170564	163.607564
164.912915	164.338364	165.311315	164.755065
166.067166	165.485865	166.465566	165.889066
167.194417	166.626617	167.592818	167.029817
168.308168	167.747118	168.706569	168.143568
169.408419	168.860869	169.80682	169.257319
170.50192	169.95437	170.900321	170.35757
171.622422	171.074871	172.014072	171.471321
172.715923	172.161622	173.114323	172.564823
173.836424	173.275373	174.228074	173.685324
174.943425	174.389124	175.341825	174.792325
176.057176	175.502875	176.455576	175.906076
177.170927	176.616627	177.569328	177.019827
178.304928	177.743878	178.696579	178.147078
179.398429	178.857629	179.79683	179.254079
180.49193	179.95113	180.876831	180.34758
181.598932	181.037881	181.990582	181.441081
182.672183	182.144882	183.070583	182.534583
183.779184	183.224883	184.170834	183.628084
184.865935	184.311634	185.257585	184.714835
185.966186	185.418635	186.364586	185.821836
187.073187	186.518887	187.471587	186.915337
188.186938	187.632638	188.578589	188.035838
189.300689	188.746389	189.69234	189.149589
190.40094	189.84664	190.792591	190.25659
191.487691	190.946891	191.879342	191.336591
192.560943	192.026892	192.952593	192.430092
193.654444	193.100143	194.046094	193.503343
194.761445	194.200394	195.153095	194.603595
195.861696	195.300645	196.253346	195.703846
196.982197	196.414396	197.380597	196.817597
198.129698	197.555148	198.528099	197.965098
199.250199	198.689149	199.6486	199.092349
200.36395	199.80965	200.762351	200.2196
201.491201	200.930151	201.882852	201.340101
202.591453	202.037152	202.989853	202.440352
203.678204	203.130653	204.069854	203.527103
204.778455	204.224154	205.163355	204.627355
205.844956	205.310905	206.236606	205.707356
206.951957	206.397656	207.336857	206.800857
208.038708	207.491157	208.430358	207.887608
209.111959	208.571159	209.510359	208.974359
210.21896	209.66466	210.603861	210.07461
211.305711	210.764911	211.690612	211.154611
212.372212	211.811162	212.763863	212.214362
213.431963	212.918163	213.816864	213.307863
214.505214	213.971164	214.896865	214.367614
215.605466	215.051165	215.990366	215.461115
216.671967	216.131166	217.056867	216.534367
217.731718	217.197667	218.123368	217.594118
218.804969	218.270918	219.196619	218.667369
219.87822	219.350919	220.26987	219.74062
220.951471	220.41742	221.343121	220.813871
222.044972	221.497421	222.423122	221.893872
223.070973	222.550423	223.462623	222.940123
224.137474	223.603424	224.522374	223.999874
225.210725	224.669925	225.595626	225.059625
226.263726	225.729676	226.648627	226.119376
227.323477	226.796177	227.701628	227.185877
228.389978	227.842428	228.781629	228.238878
229.483479	228.929179	229.87513	229.332379
230.570231	230.02943	230.968631	230.42588
231.663732	231.116181	232.055382	231.519381
232.757233	232.202932	233.155633	232.599383
233.870984	233.309933	234.262634	233.706384
234.944235	234.403434	235.342635	234.799885
236.003986	235.476685	236.402386	235.873136
237.104237	236.563437	237.482387	236.966637
238.157238	237.609688	238.542139	238.012888
239.243989	238.703189	239.63564	239.092889
240.32399	239.78994	240.715641	240.18639
241.410741	240.856441	241.809142	241.252891
242.510992	241.963442	242.909393	242.366642
243.617994	243.063693	244.023144	243.466893
244.697995	244.163944	245.109895	244.553645
245.825246	245.264195	246.223646	245.667396
246.918747	246.371196	247.317147	246.767647
248.012248	247.464697	248.410648	247.861148
249.112499	248.558199	249.504149	248.954649
250.18575	249.6382	250.584151	250.03465
251.292751	250.731701	251.684402	251.134901
252.359252	251.811702	252.764403	252.208152
253.473003	252.905203	253.878154	253.308403
254.573255	254.025704	254.978405	254.428904
255.660006	255.125955	256.044906	255.522405
256.726507	256.165456	257.118157	256.568657
257.799758	257.252207	258.191408	257.648658
258.879759	258.325458	259.278159	258.721909
259.96651	259.412209	260.35816	259.80866
261.053261	260.49221	261.444911	260.895411
262.119762	261.585712	262.524913	261.982162
263.226763	262.679213	263.618414	263.082413
264.293264	263.765964	264.698415	264.162414
265.393515	264.845965	265.791916	265.249165
266.500516	265.959716	266.898917	266.356166
267.594018	267.039717	267.992418	267.442917
268.680769	268.133218	269.079169	268.536419
269.77427	269.226719	270.17267	269.62992
270.881271	270.32697	271.272921	270.730171
271.954522	271.413721	272.352922	271.823672
273.041273	272.493722	273.439673	272.896923
274.141524	273.593974	274.533175	273.997174
275.228275	274.680725	275.626676	275.090675
276.308276	275.767476	276.706677	276.170676
277.388277	276.854227	277.779928	277.250677
278.468278	277.920728	278.866679	278.317178
279.54153	279.007479	279.93318	279.403929
280.608031	280.07398	280.992931	280.47043
281.688032	281.140481	282.079682	281.543682
282.747783	282.227232	283.139433	282.616933
283.800784	283.280233	284.192434	283.669934
284.853785	284.319734	285.245435	284.716185
285.920286	285.386235	286.305186	285.782686
286.980037	286.439236	287.378437	286.842437
288.060038	287.519238	288.451688	287.915688
289.146789	288.599239	289.53844	289.002439
290.19979	289.67924	290.591441	290.07569
291.266291	290.738991	291.657942	291.135441
292.332792	291.805492	292.724443	292.195192
293.379043	292.858493	293.770694	293.248193
294.452294	293.924994	294.837195	294.314694
295.512045	294.977995	295.903696	295.367695
296.565047	296.037746	296.956697	296.427446
297.631548	297.097497	298.023198	297.493947
NaN	298.163998	NaN	NaN
