# Supplementary material for: Auditory feedback effect on temporal patterns during self-pacing treadmill walking
Source: PLoS One. 2025 Nov 4;20(11):e0335971. doi: 10.1371/journal.pone.0335971 (PMC12585087; doi:10.1371/journal.pone.0335971)
Supplement: S2 File — This file archive contains gait events from the two test conditions (no sound and with sound) for all included participants, as well as the validation data for the accelerometer-based gait event detection algorithm. All data files are in CSV format. A readme file is included with the details of the file format and contents. (ZIP) [file pone.0335971.s003.zip › TreadmillSoundsData/TestConditions/WithSound/GaitEvents/Subject28_WithSound_GaitEvents.csv]

L_TO	R_TO	L_HS	R_HS
1.880002	2.432702	2.291902	2.862903
3.014003	3.546454	3.425903	3.996904
4.175004	4.720955	4.593655	5.157905
5.315755	5.908956	5.747906	6.359406
6.537507	7.137457	6.969657	7.581158
7.725508	8.325458	8.164408	8.802909
8.974259	9.55396	9.406409	10.01791
10.18251	10.762211	10.614661	11.205911
11.390761	11.963712	11.816162	12.427662
12.605763	13.185463	13.031163	13.622414
13.780264	14.366714	14.212414	14.817165
14.981765	15.581716	15.413915	16.025416
16.176516	16.762967	16.601917	17.206667
17.411767	18.011718	17.843918	18.455418
18.613269	19.240219	19.052169	19.69067
19.86877	20.46197	20.29417	20.925921
21.117521	21.697222	21.542922	22.167922
22.366272	22.932473	22.791673	23.376173
23.561024	24.147474	23.993174	24.591175
24.749025	25.342225	25.181175	25.792676
25.964026	26.543727	26.389426	26.994177
27.158777	27.738478	27.584178	28.188928
28.346778	28.919729	28.772179	29.356679
29.54828	30.10773	29.96693	30.564931
30.736281	31.336231	31.175181	31.779932
31.937782	32.517483	32.363182	32.967933
33.132533	33.705484	33.557934	34.162684
34.334034	34.906985	34.766185	35.350685
35.522036	36.101736	35.947436	36.552187
36.703287	37.289737	37.135437	37.726688
37.871038	38.457488	38.296438	38.894439
39.025289	39.59824	39.457439	40.03519
40.19304	40.779491	40.625191	41.223191
41.394541	41.960742	41.826692	42.411192
42.562293	43.135243	43.001193	43.585694
43.757044	44.316494	44.189194	44.773695
44.958545	45.531496	45.390695	45.968446
46.112796	46.692497	46.544947	47.129447
47.280547	47.846748	47.705948	48.290448
48.475298	49.034749	48.900699	49.464949
49.6228	50.18225	50.04145	50.619201
50.750051	51.316251	51.168701	51.753202
51.890802	52.477252	52.322952	52.920953
53.085553	53.638254	53.510953	54.061704
54.212804	54.785755	54.638205	55.222705
55.387305	55.946756	55.812706	56.397206
56.575307	57.128007	57.000707	57.564958
57.729558	58.302508	58.161708	58.746209
58.931059	59.510759	59.363209	59.95446
60.11231	60.658261	60.537711	61.108711
61.246311	61.812512	61.678462	62.249462
62.400562	62.973513	62.832713	63.410463
63.548064	64.121014	63.973464	64.564715
64.749565	65.282015	65.168215	65.718966
65.890316	66.436266	66.315716	66.873217
67.017567	67.570268	67.449717	67.993718
68.104318	68.670519	68.536469	69.093969
69.231569	69.75727	69.65022	70.19422
70.33182	70.898021	70.757221	71.334971
71.499571	72.018522	71.918222	72.462222
72.599823	73.166023	73.031973	73.609724
73.774324	74.327024	74.199724	74.763975
74.901575	75.481275	75.326975	75.924976
76.062576	76.622027	76.494726	77.058977
77.189827	77.735778	77.615228	78.172728
78.350828	78.883279	78.769479	79.326979
79.498329	80.04428	79.92373	80.48123
80.625581	81.191781	81.057731	81.621982
81.746082	82.292032	82.171482	82.728983
82.846333	83.412533	83.278483	83.856234
83.973584	84.499284	84.385484	84.936235
85.073835	85.613036	85.492485	86.049986
86.180836	86.740287	86.612987	87.183987
87.301337	87.860788	87.733488	88.304488
88.448838	88.981289	88.874239	89.411489
89.52884	90.08154	89.96099	90.51849
90.649341	91.181791	91.074741	91.618742
91.736092	92.295542	92.174992	92.739243
92.863343	93.422793	93.295493	93.886744
94.064844	94.631045	94.496994	95.074745
95.232595	95.832546	95.671496	96.276246
96.434096	97.007047	96.866247	97.464247
97.608598	98.147798	98.033998	98.591499
98.783099	99.416799	99.221999	99.847
99.96435	100.571051	100.40325	101.014751
101.192851	101.732052	101.611502	102.175752
102.353852	102.906553	102.772503	103.343503
103.501353	104.074304	103.933504	104.524754
104.675855	105.221805	105.094505	105.665506
105.796356	106.369306	106.235256	106.819757
106.977607	107.530308	107.409757	107.987508
108.172358	108.745309	108.604509	109.189009
109.353609	109.94006	109.79251	110.39051
110.534861	111.121311	110.967011	111.565012
111.770112	112.349812	112.202262	112.807013
112.951363	113.544564	113.383513	114.008514
114.159614	114.766315	114.605265	115.216765
115.388115	115.981316	115.827016	116.431766
116.630117	117.209817	117.062267	117.660268
117.851868	118.424818	118.284018	118.888769
119.093869	119.68032	119.53277	120.13752
120.34262	120.908821	120.768021	121.359271
121.523872	122.103572	121.956022	122.554023
122.725373	123.291573	123.150773	123.735274
123.886374	124.452574	124.311774	124.889525
125.060875	125.633826	125.486275	126.077526
126.235376	126.788077	126.660777	127.225027
127.355877	127.928828	127.788028	128.372528
128.523629	129.069579	128.949029	129.513279
129.67113	130.21708	130.08978	130.667531
130.838881	131.384831	131.271031	131.828532
131.972882	132.525583	132.398282	132.962533
133.106883	133.673084	133.539034	134.110034
134.254384	134.813835	134.686535	135.244035
135.374885	135.968086	135.813786	136.398286
136.535887	137.088587	136.961287	137.532288
137.649638	138.202338	138.075038	138.639289
138.803889	139.356589	139.229289	139.79354
139.94464	140.49059	140.37004	140.927541
141.071891	141.617842	141.504041	142.054792
142.226142	142.765343	142.644793	143.195543
143.306143	143.865594	143.738294	144.295794
144.467144	145.013095	144.885795	145.456795
145.594396	146.174096	146.026546	146.604297
146.755397	147.281097	147.180797	147.718048
147.889398	148.421848	148.308048	148.865549
149.003149	149.5491	149.421799	149.98605
150.11015	150.669601	150.542301	151.113301
151.250901	151.783352	151.669552	152.233802
152.438902	152.978103	152.857553	153.421803
153.566154	154.125604	153.991554	154.569305
154.767655	155.300105	155.186305	155.737056
155.894906	156.474606	156.320306	156.904807
157.042407	157.595108	157.467807	158.032058
158.162908	158.695359	158.581559	159.118809
159.229409	160.09936	159.64806	160.20556
160.37016	160.889111	160.788811	161.332811
161.510911	162.036612	161.929562	162.473562
162.624663	163.170613	163.050063	163.607564
163.731664	164.277614	164.157064	164.721315
164.879165	165.431865	165.304565	165.868816
165.999666	166.579367	166.431816	167.023067
167.187667	167.760618	167.626568	168.204318
168.368918	168.948619	168.794319	169.392319
169.55692	170.12312	169.98232	170.573571
170.792171	171.331371	171.217571	171.788572
171.959922	172.539623	172.398822	172.983323
173.127673	173.673624	173.553074	174.103824
174.241424	174.780625	174.673575	175.210825
175.321425	175.867376	175.753576	176.304326
176.428426	176.954127	176.847077	177.404577
177.508427	178.040878	177.927078	178.491328
178.635679	179.174879	179.054329	179.61858
179.76968	180.30213	180.18158	180.739081
180.883431	181.429381	181.308831	181.873082
182.017432	182.570133	182.442832	183.007083
183.151433	183.710884	183.570084	184.141084
184.271934	184.811135	184.690585	185.241335
185.372185	185.918136	185.797586	186.355086
186.485936	187.025137	186.911337	187.455337
187.592938	188.098388	188.004838	188.548839
188.672939	189.212139	189.098339	189.64234
189.73944	190.26514	190.15134	190.702091
190.812691	191.372141	191.238091	191.809092
191.926442	192.492642	192.358592	192.929593
193.060443	193.613144	193.492593	194.050094
194.194444	194.720145	194.613095	195.157095
195.301445	195.847396	195.726846	196.284346
196.415196	196.947647	196.833847	197.377847
197.495197	198.020898	197.913848	198.457848
198.608949	199.134649	199.027599	199.5716
199.7227	200.2754	200.1481	200.719101
200.829701	201.389151	201.261851	201.819352
201.956952	202.502902	202.382352	202.939853
203.030203	203.589654	203.455603	204.026604
204.137204	204.669655	204.555855	205.113355
205.264455	205.783406	205.689856	206.213606
206.330956	206.890407	206.763107	207.327357
207.444707	207.977158	207.863358	208.407358
208.531459	209.063909	208.956859	209.500859
209.63171	210.17091	210.04361	210.601111
210.738711	211.284661	211.170861	211.721612
211.825462	212.357912	212.244112	212.794863
212.925713	213.478413	213.351113	213.908614
214.039464	214.565165	214.458114	215.002115
215.112715	215.645166	215.531366	216.082116
216.192716	216.725167	216.618117	217.168867
217.286217	217.805168	217.698118	218.242118
218.386468	218.905419	218.805119	219.335619
219.432719	219.94492	219.84462	220.38187
220.539721	221.416421	220.965121	221.488871
221.606222	222.152172	222.031622	222.589123
222.692973	223.238923	223.118373	223.669124
223.779724	224.318924	224.198374	224.749125
224.852975	225.392175	225.278375	225.829126
225.959976	226.512676	226.392126	226.949627
227.080477	227.633178	227.505877	228.063378
228.167228	228.692929	228.585879	229.129879
229.287729	229.79318	229.70638	230.22338
230.34748	230.886681	230.779631	231.310131
231.434231	231.980182	231.859632	232.410382
232.514232	233.046683	232.939633	233.490383
233.580734	234.126684	234.012884	234.556885
234.660735	235.179685	235.079385	235.616636
235.760986	236.279936	236.186386	236.703387
236.820737	237.353187	237.246137	237.783388
237.893988	238.412938	238.312638	238.849889
238.973989	239.486189	239.385889	239.90964
240.04049	240.572941	240.45914	241.016641
241.147491	241.679942	241.572892	242.116892
242.240992	242.773443	242.666393	243.210393
243.314243	243.853444	243.739644	244.283644
244.373994	244.940195	244.806145	245.363645
245.467495	245.993196	245.886146	246.423396
246.540747	247.052947	246.952647	247.483147
247.634248	248.146448	248.052898	248.583399
248.700749	249.233199	249.126149	249.67015
249.80775	250.3402	250.2264	250.777151
250.921501	251.480951	251.346901	251.917902
252.028502	252.608203	252.467402	253.058653
253.189503	253.755704	253.614904	254.206154
254.377504	254.950455	254.802905	255.400905
255.633006	256.199206	256.065156	256.656407
256.861507	257.447957	257.300407	257.898408
258.103508	258.696709	258.542409	259.140409
259.325259	259.95896	259.77091	260.40941
260.553761	261.180711	260.985911	261.637912
261.829512	262.429462	262.268412	262.893413
263.098513	263.711964	263.544164	264.155664
264.347264	264.926965	264.779415	265.384165
265.562266	266.135216	265.994416	266.578917
266.757017	267.356967	267.189167	267.814168
267.958518	268.538219	268.390668	268.981919
269.139769	269.73972	269.57192	270.19017
270.33452	270.954721	270.773421	271.405171
271.556272	272.169722	271.995172	272.626923
272.791523	273.418473	273.230423	273.889174
274.074024	274.687475	274.519674	275.151425
275.370025	275.942976	275.795426	276.400176
276.585027	277.171477	277.010427	277.628678
277.793278	278.386478	278.225428	278.843679
279.008279	279.60148	279.440429	280.05193
280.20303	280.843481	280.648681	281.300681
281.458531	282.092232	281.897432	282.549433
282.734283	283.334233	283.166433	283.804934
283.976284	284.589735	284.421934	285.046935
285.252035	285.865486	285.690936	286.329436
286.507536	287.127737	286.946437	287.584938
287.722538	288.356238	288.161438	288.826939
289.025289	289.65899	289.464189	290.12969
290.30104	290.921241	290.739941	291.378441
291.536292	292.129492	291.975192	292.586693
292.785043	293.357993	293.217193	293.808444
293.993294	294.606745	294.425444	295.063945
295.248795	295.862246	295.687696	296.326196
296.484046	297.124497	296.936447	297.581698
297.753048	NaN	NaN	NaN
