# Supplementary material for: Auditory feedback effect on temporal patterns during self-pacing treadmill walking
Source: PLoS One. 2025 Nov 4;20(11):e0335971. doi: 10.1371/journal.pone.0335971 (PMC12585087; doi:10.1371/journal.pone.0335971)
Supplement: S2 File — This file archive contains gait events from the two test conditions (no sound and with sound) for all included participants, as well as the validation data for the accelerometer-based gait event detection algorithm. All data files are in CSV format. A readme file is included with the details of the file format and contents. (ZIP) [file pone.0335971.s003.zip › TreadmillSoundsData/TestConditions/WithSound/GaitEvents/Subject29_WithSound_GaitEvents.csv]

L_TO	R_TO	L_HS	R_HS
1.927252	1.379701	2.305402	1.776152
3.007253	2.446202	3.371903	2.835903
4.067004	3.499203	4.438404	3.888904
5.099755	4.565705	5.477905	4.948655
6.166256	5.625456	6.544407	6.015156
7.205757	6.671707	7.583908	7.054657
8.252008	7.731458	8.630159	8.114408
9.291509	8.770959	9.66966	9.153909
10.34451	9.81046	10.722661	10.18666
11.377261	10.843211	11.748662	11.232911
12.430262	11.896212	12.808413	12.272412
13.469763	12.935713	13.841164	13.318663
14.516014	13.981964	14.887415	14.364914
15.562266	15.028215	15.940416	15.411165
16.601767	16.067716	16.979917	16.450666
17.668268	17.127467	18.046418	17.510417
18.728019	18.187218	19.106169	18.576919
19.77427	19.246969	20.15917	19.63667
20.840771	20.29997	21.218921	20.696421
21.914022	21.373221	22.292172	21.756172
22.953523	22.405972	23.338423	22.788923
24.020024	23.479223	24.398174	23.862174
25.073025	24.538975	25.451175	24.921925
26.126026	25.571726	26.497426	25.954676
27.185777	26.638227	27.570678	27.021177
28.259028	27.697978	28.623679	28.087678
29.291779	28.750979	29.67668	29.133929
30.36503	29.81748	30.743181	30.20043
31.404531	30.870481	31.782682	31.253431
32.477782	31.923482	32.849183	32.313182
33.551034	32.989983	33.922434	33.379683
34.604035	34.049734	34.982185	34.439434
35.657036	35.122985	36.041936	35.512685
36.716787	36.169236	37.094937	36.558937
37.796788	37.228987	38.168188	37.618688
38.849789	38.302238	39.234689	38.691939
39.92304	39.368739	40.30794	39.76519
40.996291	40.44199	41.381191	40.831691
42.049292	41.528742	42.427442	41.911692
43.129293	42.561493	43.507443	42.957943
44.202544	43.654994	44.587445	44.037944
45.296045	44.734995	45.667446	45.124695
46.369296	45.814996	46.747447	46.204696
47.442547	46.881497	47.827448	47.271197
48.515798	47.961498	48.893949	48.357948
49.58905	49.034749	49.9672	49.431199
50.669051	50.108	51.053951	50.50445
51.735552	51.188001	52.113702	51.577702
52.781803	52.234252	53.173453	52.623953
53.868554	53.327753	54.253454	53.710704
54.962055	54.387504	55.340205	54.783955
56.035306	55.487755	56.413456	55.877456
57.115307	56.561007	57.493457	56.950707
58.168308	57.634258	58.546459	58.017208
59.241559	58.687259	59.61971	59.070209
60.30806	59.76051	60.686211	60.15021
61.381311	60.827011	61.739212	61.209961
62.407312	61.866512	62.785463	62.256212
63.467063	62.926263	63.845214	63.302463
64.513314	63.986014	64.884715	64.368964
65.559566	65.005265	65.930966	65.394965
66.626067	66.071766	66.990717	66.461466
67.685818	67.124767	68.057218	67.514467
68.752319	68.211518	69.123719	68.594469
69.79857	69.251019	70.16997	69.64072
70.844821	70.29052	71.216221	70.680221
71.891072	71.357021	72.262472	71.739972
72.937323	72.396522	73.315473	72.779473
73.990324	73.449523	74.361724	73.832474
75.056825	74.502524	75.428225	74.892225
76.116576	75.555526	76.487976	75.945226
77.176327	76.628777	77.547728	77.004977
78.249578	77.688528	78.627729	78.078228
79.309329	78.761779	79.68073	79.151479
80.38258	79.82828	80.760731	80.22473
81.462581	80.894781	81.820482	81.284481
82.515582	81.961282	82.886983	82.344232
83.582084	83.014283	83.960234	83.410733
84.648585	84.101034	85.040235	84.490734
85.748836	85.187785	86.126986	85.577486
86.808587	86.267786	87.200237	86.657487
87.908838	87.334287	88.280238	87.723988
88.948339	88.407538	89.326489	88.790489
90.01484	89.480789	90.39299	89.87049
91.088091	90.533791	91.466241	90.923491
92.147842	91.600292	92.525993	91.989992
93.214343	92.660043	93.592494	93.049743
94.274094	93.740044	94.645495	94.122994
95.347345	94.779545	95.718746	95.175995
96.400346	95.859546	96.778497	96.235746
97.460097	96.912547	97.831498	97.295497
98.533349	97.972298	98.904749	98.361998
99.59985	99.045549	99.97125	99.435249
100.666351	100.11205	101.037751	100.495
101.739602	101.171801	102.111002	101.568252
102.792603	102.258552	103.177503	102.641503
103.852354	103.318303	104.230504	103.708004
104.905355	104.364554	105.283505	104.754255
105.978606	105.431055	106.356756	105.820756
107.038357	106.504306	107.423257	106.887257
108.118358	107.550558	108.489758	107.947008
109.151109	108.617059	109.53601	109.000009
110.23111	109.67681	110.595761	110.05976
111.270611	110.736561	111.648762	111.119511
112.310112	111.789562	112.688263	112.165762
113.349613	112.829063	113.734514	113.212013
114.395864	113.888814	114.774015	114.258264
115.428615	114.894565	115.806766	115.270765
116.468116	115.954316	116.846267	116.337266
117.527868	116.987067	117.906018	117.363267
118.580869	118.033318	118.952269	118.423018
119.62712	119.086319	119.99177	119.469269
120.693621	120.13257	121.058271	120.52227
121.733122	121.192321	122.111272	121.575272
122.799623	122.238572	123.164273	122.628273
123.825624	123.305073	124.224024	123.688024
124.865125	124.358074	125.250025	124.734275
125.924876	125.384075	126.289526	125.767026
126.950877	126.416826	127.329027	126.806527
128.010628	127.463077	128.361778	127.846028
129.029879	128.495828	129.408029	128.878779
130.07613	129.53533	130.44753	129.92503
131.102131	130.574831	131.480281	130.951031
132.168632	131.614332	132.526533	131.997282
133.208133	132.640333	133.559284	133.036783
134.261134	133.706834	134.632535	134.089784
135.300635	134.766585	135.665286	135.142785
136.313136	135.785836	136.677787	136.168786
137.379637	136.825337	137.751038	137.208287
138.432638	137.885088	138.810789	138.274788
139.505889	138.951589	139.87054	139.334539
140.565641	140.02484	140.937041	140.39429
141.611892	141.071091	141.990042	141.454041
142.685143	142.130842	143.056543	142.520542
143.758394	143.197343	144.129794	143.593794
144.811395	144.263844	145.189545	144.646795
145.857646	145.316845	146.235796	145.699796
146.910647	146.363096	147.288797	146.752797
147.977148	147.422847	148.348548	147.805798
149.016649	148.482598	149.394799	148.872299
150.06965	149.5221	150.44105	149.9118
151.142901	150.561601	151.494051	150.958051
152.175652	151.628102	152.547053	152.004302
153.208403	152.674353	153.579804	153.057303
154.268154	153.734104	154.639555	154.110304
155.334655	154.766855	155.706056	155.156555
156.394406	155.840106	156.759057	156.229806
157.454157	156.879607	157.839058	157.276057
158.554409	157.966358	158.885309	158.349308
159.59391	159.032859	159.97206	159.422559
160.633411	160.09261	161.025061	160.48231
161.699912	161.159111	162.078062	161.542062
162.786663	162.225612	163.158063	162.615313
163.846414	163.305613	164.224564	163.688564
164.933165	164.372114	165.304565	164.761815
165.986166	165.431865	166.357566	165.828316
167.059417	166.491616	167.430817	166.881317
168.125918	167.564868	168.483818	167.947818
169.172169	168.631369	169.55707	169.014319
170.24542	169.67762	170.616821	170.07407
171.332171	170.757621	171.717072	171.147321
172.412172	171.851122	172.783573	172.240822
173.465173	172.917623	173.843324	173.300573
174.538425	173.990874	174.903075	174.373824
175.604926	175.043875	175.976326	175.433575
176.651177	176.123876	177.029327	176.500076
177.731178	177.163377	178.102578	177.559828
178.777429	178.236628	179.148829	178.619579
179.84393	179.276129	180.20858	179.66583
180.869931	180.33588	181.254831	180.718831
181.943182	181.382131	182.314582	181.778582
182.982683	182.441882	183.360833	182.824833
184.001934	183.494883	184.407084	183.877834
185.075185	184.541135	185.446585	184.924085
186.128186	185.587386	186.499586	185.970336
187.167687	186.626887	187.545838	187.016587
188.227438	187.686638	188.605589	188.076338
189.266939	188.732889	189.64509	189.115839
190.32669	189.76564	190.684591	190.16209
191.366191	190.811891	191.744342	191.201591
192.425942	191.885142	192.797343	192.268092
193.465443	192.931393	193.850344	193.314343
194.491444	193.964144	194.876345	194.360594
195.571446	195.017145	195.936096	195.406845
196.604197	196.063396	196.982347	196.446346
197.623448	197.109647	198.001598	197.485847
198.662949	198.142398	199.034349	198.525348
199.72945	199.181899	200.0941	199.5581
200.762201	200.22815	201.133601	200.597601
201.801702	201.267651	202.173102	201.650602
202.841203	202.300402	203.212603	202.683353
203.873954	203.353403	204.258854	203.736354
204.920205	204.386154	205.291605	204.775855
205.966456	205.432405	206.351356	205.815356
206.999207	206.478656	207.377357	206.854857
208.058958	207.511407	208.430358	207.901108
209.111959	208.577909	209.483359	208.960859
210.15821	209.61066	210.529611	210.00036
211.211211	210.670411	211.589362	211.060111
212.264212	211.716662	212.642363	212.106362
213.310463	212.769663	213.688614	213.152613
214.383714	213.836164	214.755115	214.225864
215.429965	214.882415	215.808116	215.272115
216.482966	215.935416	216.867867	216.325116
217.549468	217.001917	217.934368	217.391617
218.629469	218.075168	219.014369	218.471618
219.70272	219.141669	220.08087	219.53812
220.782721	220.22167	221.160871	220.611371
221.849222	221.294921	222.240872	221.691372
222.942723	222.381672	223.327623	222.771373
224.015974	223.468423	224.414374	223.858124
225.122975	224.568675	225.514625	224.965125
226.223226	225.668926	226.621627	226.065376
227.343727	226.775927	227.728628	227.172377
228.430478	227.869428	228.835629	228.265878
229.54423	228.983179	229.92913	229.379629
230.657981	230.07668	231.029381	230.47988
231.744732	231.176931	232.122882	231.566632
232.824733	232.270432	233.209633	232.660133
233.891234	233.363933	234.282884	233.746884
234.977985	234.403434	235.349385	234.793135
236.051236	235.496935	236.429386	235.879886
237.104237	236.556687	237.489137	236.939637
238.170738	237.623188	238.548889	238.012888
239.237239	238.696439	239.61539	239.079389
240.28349	239.74944	240.661641	240.13914
241.336491	240.809191	241.714642	241.198891
242.416492	241.848692	242.781143	242.231642
243.449243	242.908443	243.827394	243.291393
244.502244	243.968194	244.880395	244.357894
245.548496	245.027945	245.933396	245.404145
246.628497	246.060696	246.999897	246.457146
247.661248	247.127197	248.039398	247.510147
248.734499	248.180198	249.112649	248.569899
249.801	249.260199	250.1994	249.6499
250.881001	250.34695	251.272651	250.729901
251.974502	251.413451	252.359402	251.803152
253.054503	252.506952	253.446153	252.896653
254.154754	253.593704	254.532905	253.983404
255.241505	254.680455	255.626406	255.076905
256.314756	255.767206	256.706407	256.163656
257.408257	256.853957	257.786408	257.243657
258.481508	257.933958	258.866409	258.323658
259.54801	259.007209	259.93291	259.396909
260.628011	260.07371	261.012911	260.46341
261.687762	261.133461	262.065912	261.523161
262.781263	262.213462	263.152663	262.603163
263.861264	263.300213	264.232664	263.689914
264.887265	264.366714	265.299165	264.763165
266.007766	265.439965	266.379166	265.829666
267.067517	266.526717	267.445667	266.909667
268.161018	267.599968	268.545919	267.989668
269.247769	268.679969	269.62592	269.069669
270.30752	269.77347	270.705921	270.16317
271.407771	270.839971	271.792672	271.236421
272.494522	271.926722	272.865923	272.309672
273.581274	273.006723	273.966174	273.396423
274.661275	274.093474	275.039425	274.483174
275.734526	275.173475	276.119426	275.569926
276.841527	276.260226	277.212927	276.656677
277.908028	277.346977	278.286178	277.743428
278.988029	278.426978	279.366179	278.816679
280.07478	279.506979	280.45293	279.88993
281.141281	280.580231	281.532932	280.976681
282.248282	281.673732	282.619683	282.070182
283.314783	282.767233	283.706434	283.156933
284.394784	283.833734	284.779685	284.230184
285.488285	284.927235	285.886686	285.323685
286.595287	286.040986	286.993687	286.437436
287.729288	287.147987	288.120938	287.551188
288.836289	288.275238	289.227939	288.671689
289.95004	289.375489	290.33494	289.77194
291.043541	290.49599	291.435191	290.878941
292.170792	291.582742	292.555693	291.985942
293.284543	292.709993	293.655944	293.099693
294.351044	293.783244	294.729195	294.179694
295.417545	294.883495	295.802446	295.266445
296.517797	295.936496	296.889197	296.332946
297.591048	297.029997	297.969198	297.419697
NaN	298.103248	NaN	NaN
