# Supplementary material for: Auditory feedback effect on temporal patterns during self-pacing treadmill walking
Source: PLoS One. 2025 Nov 4;20(11):e0335971. doi: 10.1371/journal.pone.0335971 (PMC12585087; doi:10.1371/journal.pone.0335971)
Supplement: S2 File — This file archive contains gait events from the two test conditions (no sound and with sound) for all included participants, as well as the validation data for the accelerometer-based gait event detection algorithm. All data files are in CSV format. A readme file is included with the details of the file format and contents. (ZIP) [file pone.0335971.s003.zip › TreadmillSoundsData/TestConditions/WithSound/GaitEvents/Subject3_WithSound_GaitEvents.csv]

L_TO	R_TO	L_HS	R_HS
2.312002	1.710452	2.696903	2.120402
3.506753	2.884953	3.891654	3.301653
4.674505	4.099954	5.059405	4.503154
5.842256	5.254205	6.227156	5.664156
7.016757	6.415206	7.415157	6.838657
8.258758	7.630208	8.643659	8.046908
9.467009	8.851959	9.84516	9.268659
10.661761	10.03321	11.033161	10.44316
11.836262	11.214461	12.227912	11.631162
13.037763	12.456462	13.436163	12.879913
14.252764	13.664714	14.644415	14.081414
15.467765	14.872965	15.866166	15.282915
16.703017	16.081216	17.101417	16.504666
17.924768	17.302967	18.316418	17.726418
19.126269	18.551719	19.52467	18.968419
20.36152	19.75997	20.753171	20.16992
21.583272	20.954721	21.981672	21.378171
22.784773	22.183222	23.189923	22.593173
23.986274	23.411723	24.377924	23.828424
25.194525	24.586225	25.586176	25.009675
26.396026	25.787726	26.787677	26.204426
27.577278	26.982477	27.962178	27.399177
28.751779	28.170478	29.136679	28.573679
29.92628	29.344979	30.31118	29.76168
31.094031	30.50598	31.478931	30.922681
32.282032	31.673732	32.673683	32.097182
33.443033	32.895483	33.827934	33.291933
34.644535	34.049734	35.036185	34.466434
35.846036	35.230985	36.230936	35.647686
37.013787	36.439236	37.412187	36.849187
38.208538	37.600238	38.613689	38.030438
39.450539	38.835489	39.84894	39.258939
40.679041	40.07074	41.070691	40.48744
41.880542	41.265491	42.265442	41.688942
43.082043	42.487242	43.487193	42.903943
44.330794	43.722494	44.722445	44.132444
45.566046	44.944245	45.950946	45.367695
46.794547	46.179496	47.192947	46.602947
48.016298	47.394497	48.401198	47.817948
49.204299	48.602749	49.59595	49.032949
50.39905	49.80425	50.783951	50.22095
51.593802	50.985501	51.978702	51.402201
52.781803	52.207252	53.166703	52.610453
53.949554	53.348003	54.334454	53.771454
55.124055	54.529255	55.502205	54.945955
56.264806	55.683506	56.649707	56.093456
57.432557	56.837757	57.810708	57.254457
58.607059	58.019008	58.985209	58.422208
59.76806	59.180009	60.14621	59.58996
60.922311	60.34101	61.307211	60.764461
62.083312	61.508761	62.468212	61.918712
63.237563	62.649513	63.629214	63.059463
64.398564	63.824014	64.776715	64.233964
65.525816	64.944515	65.903966	65.354465
66.653067	66.078516	67.031217	66.488466
67.760068	67.212517	68.138218	67.622468
68.860319	68.306018	69.245219	68.709219
69.96057	69.433269	70.33872	69.82972
71.040571	70.520021	71.425471	70.916471
72.147572	71.620272	72.532473	72.016722
73.288323	72.740773	73.666474	73.143973
74.402074	73.834274	74.773475	74.237474
75.509075	74.961525	75.887226	75.364725
76.629577	76.061776	77.000977	76.464976
77.743328	77.182277	78.121478	77.585478
78.870579	78.316278	79.248729	78.719479
79.97758	79.416529	80.34898	79.82648
81.091331	80.51003	81.469481	80.919981
82.205082	81.637282	82.589983	82.040482
83.345833	82.764533	83.717234	83.167733
84.439334	83.871534	84.817485	84.281484
85.580086	84.998785	85.958236	85.408735
86.693837	86.139536	87.078737	86.549487
87.827838	87.273537	88.205988	87.676738
88.948339	88.373788	89.339989	88.790489
90.10259	89.52129	90.48749	89.93124
91.229841	90.655291	91.607992	91.058491
92.357092	91.789292	92.741993	92.199242
93.497843	92.950293	93.882744	93.353493
94.658845	94.064044	95.023495	94.480744
95.759096	95.171045	96.143996	95.580996
96.899847	96.325296	97.284747	96.735247
98.054098	97.466047	98.432248	97.875998
99.181349	98.620299	99.5595	99.023499
100.34235	99.76105	100.720501	100.16425
101.476351	100.895051	101.847752	101.305001
102.603603	102.035802	102.988503	102.445752
103.717354	103.163053	104.102254	103.566254
104.851355	104.276804	105.229505	104.686755
105.992106	105.417555	106.370256	105.834256
107.119357	106.551557	107.490757	106.954757
108.253358	107.678808	108.624759	108.088758
109.387359	108.812809	109.77901	109.222759
110.534861	109.95356	110.899511	110.36351
111.668862	111.074061	112.040262	111.484011
112.789363	112.214812	113.174263	112.624763
113.916614	113.369063	114.308264	113.772264
115.057365	114.489564	115.435515	114.899515
116.177866	115.623566	116.556017	116.026766
117.271367	116.744067	117.642768	117.127017
118.364868	117.817318	118.743019	118.220518
119.444869	118.897319	119.82977	119.293769
120.605871	120.04482	120.990771	120.44127
121.719622	121.172071	122.118022	121.568522
122.927873	122.299322	123.326273	122.716023
124.176624	123.554824	124.575025	123.971524
125.398375	124.756325	125.796776	125.186525
126.701127	126.018576	127.106277	126.455526
127.990378	127.355077	128.395528	127.778528
129.266129	128.684829	129.67128	129.088029
130.541881	129.96058	130.940281	130.37053
131.844632	131.195831	132.243032	131.612532
133.194633	132.525583	133.579534	132.969283
134.436634	133.855334	134.814785	134.265284
135.698886	135.083835	136.097286	135.500535
136.907137	136.312336	137.285287	136.729037
138.088388	137.459837	138.480038	137.869788
139.235889	138.668089	139.62079	139.051039
140.37664	139.79534	140.768291	140.19854
141.571392	140.969841	141.963042	141.386541
142.847143	142.157842	143.252293	142.581293
144.116144	143.507843	144.507794	143.924544
145.344645	144.722845	145.736296	145.153045
146.498896	145.951346	146.890547	146.354546
147.707148	147.105597	148.112298	147.529048
148.942399	148.334098	149.334049	148.757549
150.15065	149.5626	150.555801	149.9793
151.358901	150.784351	151.750552	151.187551
152.546903	151.945352	152.938553	152.362052
153.761904	153.160353	154.160304	153.577054
154.970155	154.368604	155.361805	154.778555
156.158156	155.570106	156.576807	155.986806
157.379907	156.812107	157.764808	157.222057
158.527409	157.946108	158.919059	158.362808
159.69516	159.107109	160.07331	159.517059
160.842661	160.26811	161.220811	160.671311
161.990162	161.402111	162.375062	161.812062
163.151163	162.569863	163.536064	162.979813
164.298664	163.717364	164.690315	164.127314
165.466415	164.885115	165.851316	165.295065
166.634167	166.025866	167.032567	166.442566
167.801918	167.234117	168.200318	167.637318
169.016919	168.388368	169.415319	168.811819
170.26567	169.62362	170.677571	170.04707
171.514421	170.899371	171.939822	171.316071
172.830673	172.208872	173.235823	172.639073
174.086174	173.450873	174.491324	173.881074
175.341675	174.713125	175.767076	175.136575
176.610677	175.982126	177.022577	176.412326
177.859428	177.251127	178.244328	177.667828
179.081179	178.452628	179.493079	178.876079
180.37043	179.75538	180.755331	180.17883
181.578682	180.963631	181.970332	181.360081
182.773433	182.165132	183.158333	182.581833
183.961434	183.380133	184.366584	183.790084
185.230435	184.588385	185.622086	185.011835
186.445436	185.823636	186.857337	186.247086
187.660438	187.085887	188.058838	187.502587
188.868689	188.253638	189.267089	188.677089
190.09719	189.461889	190.48884	189.89209
191.298691	190.710641	191.697092	191.127341
192.513692	191.891892	192.912093	192.315342
193.728694	193.113643	194.120344	193.530344
194.923445	194.348894	195.328595	194.758845
196.165446	195.563896	196.557097	195.987346
197.393947	196.785647	197.792348	197.209097
198.622449	198.020898	199.020849	198.437598
199.8172	199.229149	200.20885	199.6391
201.018701	200.41715	201.396851	200.827101
202.152702	201.584902	202.544353	201.988102
203.306953	202.725653	203.691854	203.128853
204.467954	203.893404	204.859605	204.296604
205.628956	205.047655	206.013856	205.457605
206.789957	206.201906	207.181607	206.618607
207.977958	207.396657	208.356108	207.799858
209.138959	208.550909	209.53061	208.960859
210.34721	209.74566	210.732111	210.15561
211.521712	210.947161	211.913362	211.357111
212.702963	212.135162	213.081113	212.545113
213.884214	213.269163	214.255614	213.679114
214.991215	214.416664	215.369365	214.826615
216.111716	215.543916	216.503366	215.947116
217.272717	216.698167	217.664368	217.108117
218.433718	217.859168	218.832119	218.262368
219.62172	219.033669	219.99987	219.443619
220.789471	220.19467	221.181121	220.611371
221.963972	221.369171	222.355622	221.779122
223.138473	222.557173	223.509873	222.967123
224.272474	223.704674	224.643875	224.107874
225.406475	224.825175	225.784626	225.235125
226.499976	225.932176	226.871377	226.335376
227.600228	227.039177	227.985128	227.442377
228.734229	228.159678	229.119129	228.562879
229.87498	229.286929	230.25988	229.70363
231.035981	230.46818	231.427631	230.864631
232.223982	231.649432	232.602133	232.052632
233.391733	232.783433	233.790134	233.193383
234.572985	233.978184	234.957885	234.394884
235.733986	235.132435	236.125636	235.549136
236.915237	236.306936	237.306887	236.723637
238.103238	237.515187	238.494888	237.925138
239.291239	238.716689	239.69639	239.126639
240.526491	239.95869	240.924891	240.37539
241.754992	241.133191	242.146642	241.563392
242.983493	242.368442	243.381893	242.791893
244.211994	243.596944	244.596895	244.013644
245.379745	244.798445	245.764646	245.208395
246.554247	245.959446	246.952647	246.369396
247.715248	247.154197	248.106898	247.557398
248.882999	248.301698	249.254399	248.711649
249.99675	249.428949	250.3749	249.8389
251.110501	250.535951	251.481901	250.945901
252.217502	251.663202	252.588903	252.059652
253.317753	252.770203	253.695904	253.173403
254.424754	253.863704	254.802905	254.266904
255.538506	254.970705	255.909906	255.373905
256.632007	256.077706	257.003407	256.480906
257.725508	257.177957	258.103658	257.581158
258.846009	258.284958	259.217409	258.688159
259.95976	259.385209	260.33116	259.79516
261.066761	260.519211	261.438161	260.922411
262.153512	261.605962	262.524913	262.009162
263.220013	262.679213	263.604914	263.082413
264.327014	263.779464	264.698415	264.182664
265.400265	264.852715	265.771666	265.249165
266.473516	265.925966	266.851667	266.329166
267.560268	267.032967	267.938418	267.429417
268.653769	268.112968	269.018419	268.509418
269.74052	269.192969	270.11192	269.58942
270.840771	270.29322	271.205421	270.689671
271.914022	271.373221	272.278672	271.776422
272.967023	272.439722	273.338423	272.836173
274.053774	273.492723	274.418424	273.895924
275.120275	274.586225	275.484925	274.975925
276.186776	275.659476	276.551427	276.049176
277.260027	276.719227	277.631428	277.115677
278.346778	277.792478	278.731679	278.195678
279.447029	278.899479	279.83868	279.309429
280.581031	280.01998	280.959181	280.41643
281.701532	281.126981	282.072932	281.530182
282.815283	282.233982	283.186683	282.643933
283.935784	283.361233	284.313934	283.771184
285.063035	284.501984	285.447935	284.911935
286.197036	285.629236	286.581937	286.039186
287.337787	286.769987	287.715938	287.173187
288.471788	287.890488	288.856689	288.293688
289.61254	289.044739	289.99069	289.447939
290.753291	290.17874	291.144941	290.581941
291.907542	291.332991	292.285692	291.736192
293.041543	292.460242	293.433193	292.870193
294.175544	293.587494	294.546945	294.004194
295.309545	294.714745	295.694446	295.131445
296.436796	295.862246	296.801447	296.278946
297.510047	296.989497	297.881448	297.385947
NaN	298.049248	NaN	NaN
