# Supplementary material for: Auditory feedback effect on temporal patterns during self-pacing treadmill walking
Source: PLoS One. 2025 Nov 4;20(11):e0335971. doi: 10.1371/journal.pone.0335971 (PMC12585087; doi:10.1371/journal.pone.0335971)
Supplement: S2 File — This file archive contains gait events from the two test conditions (no sound and with sound) for all included participants, as well as the validation data for the accelerometer-based gait event detection algorithm. All data files are in CSV format. A readme file is included with the details of the file format and contents. (ZIP) [file pone.0335971.s003.zip › TreadmillSoundsData/TestConditions/WithSound/GaitEvents/Subject30_WithSound_GaitEvents.csv]

L_TO	R_TO	L_HS	R_HS
1.589752	2.128952	1.967902	2.505152
2.609003	3.127953	2.987153	3.497403
3.601254	4.099954	3.972654	4.469404
4.566505	5.098955	4.944655	5.468405
5.579006	6.077706	5.950406	6.447156
6.557757	7.090207	6.942657	7.459657
7.563508	8.075708	7.941658	8.445158
8.549009	9.088209	8.933909	9.457659
9.57501	10.10071	9.94641	10.47016
10.574011	11.106461	10.952161	11.475911
11.593262	12.091962	11.964662	12.468162
12.599013	13.111213	12.977163	13.480663
13.598014	14.103464	13.976164	14.472914
14.576765	15.115965	14.968415	15.478665
15.596016	16.121716	15.967416	16.491166
16.601767	17.113967	16.973167	17.483417
17.607518	18.112968	17.985668	18.495918
18.599769	19.132219	18.977919	19.494919
19.60552	20.11097	19.97692	20.48717
20.631521	21.136971	21.002921	21.499671
21.623772	22.156222	21.995172	22.518922
22.622773	23.141723	23.000923	23.511173
23.608274	24.133974	23.993174	24.503424
24.614025	25.126225	24.985425	25.488925
25.592776	26.111726	25.970926	26.474426
26.585027	27.117477	26.963177	27.486927
27.584028	28.102978	27.968928	28.472428
28.583029	29.081729	28.947679	29.451179
29.57528	30.08748	29.94668	30.45693
30.567531	31.093231	30.945681	31.455931
31.559782	32.105732	31.937932	32.475182
32.572283	33.104733	32.957183	33.474183
33.584784	34.090234	33.969684	34.473184
34.610785	35.122985	34.995685	35.499185
35.623286	36.162486	36.001436	36.531937
36.635787	37.161487	37.020687	37.537688
37.634788	38.187488	38.033188	38.563689
38.681039	39.199989	39.052439	39.57619
39.69354	40.23949	40.07169	40.615691
40.726291	41.299241	41.111191	41.675442
41.799542	42.318492	42.184442	42.694693
42.825543	43.357993	43.210443	43.734194
43.878544	44.404244	44.276944	44.780445
44.938295	45.477495	45.309695	45.853696
45.977796	46.516997	46.355946	46.899947
47.024047	47.563248	47.402197	47.939448
48.070298	48.582499	48.448448	48.958699
49.082799	49.62875	49.460949	49.9982
50.12905	50.702001	50.51395	51.071451
51.202301	51.748252	51.573702	52.124452
52.262052	52.794503	52.646953	53.170703
53.321803	53.840754	53.706704	54.216954
54.354554	54.873505	54.739455	55.242955
55.367055	55.906256	55.751956	56.275706
56.399806	56.925507	56.784707	57.308457
57.446057	57.965008	57.817458	58.341208
58.472058	58.997759	58.850209	59.367209
59.477809	60.01701	59.86271	60.39321
60.51056	61.076761	60.902211	61.439461
61.536562	62.089262	61.914712	62.458712
62.576063	63.108513	62.954213	63.477963
63.581814	64.114264	63.959964	64.483714
64.607815	65.140265	64.985965	65.509715
65.633816	66.146016	66.011966	66.515466
66.653067	67.151767	67.024467	67.527968
67.638568	68.191268	68.030218	68.560719
68.664569	69.197019	69.042719	69.56647
69.67707	70.20952	70.06197	70.572221
70.676071	71.201771	71.054221	71.571222
71.675072	72.194022	72.053222	72.556723
72.667323	73.179523	73.045473	73.548974
73.646074	74.165024	74.017474	74.534475
74.645075	75.164025	75.023225	75.526725
75.657576	76.163026	76.015476	76.532477
76.643077	77.155277	77.021227	77.524727
77.635328	78.167778	78.020228	78.537229
78.654579	79.193779	79.032729	79.54973
79.65358	80.18603	80.03173	80.548731
80.652581	81.171531	81.030731	81.540982
81.644832	82.170532	82.029732	82.539983
82.664083	83.176283	83.028733	83.545734
83.656334	84.188784	84.027734	84.544735
84.655335	85.194535	85.046985	85.563986
85.654336	86.200286	86.039236	86.569737
86.673587	87.192537	87.044987	87.555238
87.665838	88.211788	88.050738	88.581239
88.691839	89.204039	89.069989	89.57349
89.68409	90.20979	90.06899	90.585991
90.676341	91.168291	91.054491	91.544492
91.675342	92.214542	92.060242	92.583993
92.708093	93.227043	93.092993	93.603244
93.727344	94.239544	94.098744	94.615745
94.746595	95.258795	95.124745	95.628246
95.738846	96.251046	96.123746	96.627247
96.758097	97.310797	97.122747	97.680248
97.790848	98.303048	98.168998	98.679249
98.810099	99.335799	99.194999	99.70525
99.8496	100.3888	100.221	100.765001
100.875601	101.387801	101.253751	101.757252
101.881352	102.407052	102.266252	102.776503
102.893853	103.426303	103.278753	103.802504
103.913104	104.479304	104.291254	104.848755
104.959355	105.505305	105.344255	105.881506
105.992106	106.497556	106.377006	106.880507
107.024857	107.570808	107.409757	107.953758
108.091358	108.617059	108.469508	108.993259
109.137609	109.62956	109.488759	110.00576
110.13661	110.662311	110.52151	111.045261
111.169361	111.701812	111.554262	112.064512
112.195362	112.714313	112.573513	113.090513
113.207863	113.747064	113.592764	114.123264
114.281114	114.773065	114.639015	115.156015
115.280115	115.812566	115.658266	116.188766
116.306116	116.872317	116.677517	117.248517
117.365867	117.925318	117.750768	118.301518
118.412118	119.012069	118.803769	119.381519
119.471869	120.00432	119.85677	120.38052
120.518121	121.064071	120.909771	121.447021
121.571122	122.130572	121.962772	122.500022
122.630873	123.210573	123.022523	123.573274
123.697374	124.250074	124.082274	124.619525
124.743625	125.269325	125.128525	125.645526
125.769626	126.322326	126.161276	126.698527
126.829377	127.375327	127.214277	127.751528
127.882378	128.387828	128.253778	128.757279
128.888129	129.407079	129.279779	129.78328
129.90738	130.39933	130.27203	130.775531
130.913131	131.438831	131.298031	131.815032
131.939132	132.485082	132.317282	132.854533
132.971883	133.497583	133.363533	133.873784
133.991134	134.510084	134.362534	134.872785
134.990135	135.529336	135.375035	135.892036
135.995886	136.528337	136.374036	136.897787
137.015137	137.534088	137.393287	137.903538
138.027638	138.539839	138.392288	138.902539
138.999639	139.53209	139.384539	139.89479
139.98514	140.49059	140.35654	140.866791
140.970641	141.476091	141.342041	141.845542
141.949392	142.461592	142.327542	142.831043
142.955143	143.433593	143.306293	143.803044
143.906894	144.405594	144.271544	144.768295
144.865395	145.350595	145.230045	145.726796
145.837396	146.342846	146.208796	146.705547
146.795897	147.294597	147.167297	147.670798
147.774648	148.273348	148.139298	148.642799
148.753399	149.252099	149.124799	149.6148
149.71865	150.2376	150.09005	150.600301
150.697401	151.216351	151.082301	151.579052
151.676152	152.168102	152.034052	152.544303
152.648153	153.133353	153.012803	153.496053
153.606654	154.105354	153.978054	154.474804
154.585405	155.090855	154.956805	155.446805
155.543906	156.049356	155.915306	156.412056
156.522657	157.034857	156.887307	157.397557
157.508157	158.020358	157.886308	158.383058
158.486908	158.992359	158.865059	159.361809
159.472409	159.98461	159.84381	160.34731
160.44441	160.956611	160.822561	161.326061
161.429911	161.935362	161.794562	162.298062
162.408662	162.920863	162.786813	163.297063
163.414413	163.933364	163.792564	164.302814
164.413414	164.918865	164.784815	165.281565
165.371915	165.877366	165.750066	166.246816
166.350666	166.862867	166.715317	167.232317
167.336167	167.861868	167.714318	168.224568
168.335168	168.867619	168.720069	169.230319
169.327419	169.83287	169.69882	170.20232
170.32642	170.831871	170.691071	171.201321
171.298421	171.790372	171.676572	172.159822
172.304172	172.782623	172.655323	173.152073
173.262673	173.788374	173.647574	174.157824
174.254924	174.767125	174.633075	175.143325
175.253925	175.786376	175.632076	176.155826
176.273176	176.805627	176.658077	177.175077
177.278927	177.811378	177.663828	178.187578
178.311678	178.844129	178.696579	179.206829
179.337679	179.84988	179.72258	180.22608
180.33668	180.855631	180.708081	181.218331
181.335681	181.861382	181.713832	182.224082
182.341432	182.873883	182.719583	183.243333
183.353933	183.886384	183.745584	184.262584
184.359684	184.912385	184.751335	185.275085
185.385685	185.945136	185.777336	186.314586
186.431936	186.957637	186.810087	187.333837
187.457937	188.003888	187.836088	188.373338
188.490688	189.036639	188.862089	189.412839
189.52344	190.06264	189.90834	190.43884
190.556191	191.088641	190.941091	191.458091
191.588942	192.121392	191.960342	192.497592
192.621693	193.160893	192.999843	193.523593
193.647694	194.166644	194.025844	194.542845
194.653445	195.152145	195.024845	195.528346
195.632196	196.184896	196.010346	196.554347
196.664947	197.190647	197.036347	197.573598
197.690948	198.203148	198.062348	198.579349
198.710199	199.229149	199.081599	199.5986
199.7362	200.26865	200.11435	200.644851
200.755451	201.314901	201.140351	201.684352
201.794952	202.340902	202.173102	202.717103
202.841203	203.346653	203.212603	203.716104
203.840204	204.365904	204.218354	204.735355
204.859455	205.391905	205.244355	205.761356
205.885456	206.384156	206.256856	206.760357
206.891207	207.396657	207.255857	207.766108
207.883458	208.395658	208.248108	208.758359
208.875709	209.401409	209.247109	209.76411
209.88146	210.39366	210.25286	210.756361
210.860211	211.365661	211.231611	211.735112
211.859212	212.351162	212.217112	212.707113
212.817713	213.309663	213.182363	213.679114
213.782964	214.274914	214.140864	214.637615
214.748215	215.246915	215.112865	215.609616
215.699966	216.198666	216.071366	216.561367
216.665217	217.150417	217.023117	217.513117
217.616968	218.122418	217.981618	218.478368
218.582219	219.060669	218.940119	219.416619
219.513719	220.01242	219.88512	220.37512
220.47222	220.970921	220.836871	221.326871
221.417221	221.895672	221.781872	222.265122
222.362222	222.860923	222.720123	223.216873
223.313973	223.799174	223.678624	224.155124
224.252224	224.757675	224.623625	225.120375
225.224225	225.736426	225.595626	226.092376
226.216476	226.701677	226.574377	227.064377
227.168227	227.687178	227.546378	228.049878
228.153728	228.679429	228.531879	229.048879
229.166229	229.67168	229.53088	230.04788
230.17873	230.657181	230.536631	231.026631
231.143981	231.656182	231.522131	232.012132
232.115982	232.634933	232.494132	233.004383
233.114983	233.633934	233.479633	234.003384
234.100484	234.605935	234.465134	234.968635
235.092735	235.564436	235.450635	235.933886
236.051236	236.536437	236.415886	236.905887
237.016487	237.501687	237.381137	237.871138
237.981738	238.487188	238.353138	238.856639
238.960489	239.459189	239.331889	239.82189
239.93249	240.44469	240.29714	240.807391
240.904491	241.389691	241.275891	241.765892
241.889992	242.381942	242.254642	242.737893
242.834993	243.347193	243.213143	243.703144
243.813744	244.312444	244.171644	244.668395
244.778995	245.270945	245.143645	245.633646
245.737496	246.222696	246.095396	246.585397
246.689247	247.187947	247.053897	247.543898
247.613998	248.119448	247.985398	248.488898
248.592749	249.071199	248.950649	249.440649
249.5445	250.03645	249.90915	250.39915
250.503	251.008451	250.874401	251.371151
251.475001	251.973702	251.846402	252.336402
252.447002	252.938953	252.811653	253.301653
253.405503	253.883954	253.763404	254.253404
254.364004	254.862705	254.728655	255.218655
255.329255	255.821206	255.687156	256.177156
256.281006	256.772957	256.645657	257.128907
257.219257	257.717958	257.583908	258.067158
258.171008	258.656209	258.528909	259.012159
259.102509	259.60796	259.473909	259.97066
260.07451	260.546211	260.41891	260.902161
261.006011	261.477711	261.357161	261.847162
261.944262	262.415962	262.295412	262.778663
262.875763	263.360963	263.233663	263.716914
263.814014	264.305964	264.185414	264.668665
264.765765	265.271215	265.130415	265.627166
265.724266	266.216216	266.088916	266.572167
266.669267	267.161217	267.027167	267.530668
267.627768	268.079218	267.978918	268.448668
268.566019	269.044469	268.917169	269.413919
269.511019	269.98947	269.86217	270.35217
270.44927	270.934471	270.813921	271.290421
271.387521	271.892972	271.752172	272.248922
272.352772	272.824473	272.703923	273.193923
273.284273	273.789724	273.655674	274.152424
274.249524	274.775225	274.620925	275.137925
275.248525	275.740476	275.613176	276.109926
276.220526	276.725977	276.591927	277.088677
277.212777	277.718228	277.577428	278.087678
278.198278	278.717229	278.576429	279.093429
279.197279	279.70273	279.57543	280.07893
280.18953	280.715231	280.567681	281.084681
281.188531	281.707482	281.566682	282.076932
282.187532	282.686233	282.558933	283.069183
283.193283	283.685234	283.557934	284.061434
284.178784	284.690985	284.543435	285.060435
285.177785	285.696736	285.562686	286.079686
286.190286	286.702487	286.568437	287.078687
287.189287	287.708238	287.560688	288.064188
288.168038	288.666739	288.539439	289.042939
289.167039	289.65899	289.52494	290.03519
290.14579	290.657991	290.51719	291.020691
291.138041	291.643492	291.509441	292.012942
292.123542	292.642493	292.501692	293.011943
293.115793	293.627994	293.480443	293.990694
294.108044	294.606745	294.472694	294.969445
295.093545	295.585496	295.458195	295.954946
296.065546	296.570997	296.430196	296.933697
297.024047	297.563248	297.402197	297.932698
298.043298	NaN	NaN	NaN
