# Supplementary material for: Auditory feedback effect on temporal patterns during self-pacing treadmill walking
Source: PLoS One. 2025 Nov 4;20(11):e0335971. doi: 10.1371/journal.pone.0335971 (PMC12585087; doi:10.1371/journal.pone.0335971)
Supplement: S2 File — This file archive contains gait events from the two test conditions (no sound and with sound) for all included participants, as well as the validation data for the accelerometer-based gait event detection algorithm. All data files are in CSV format. A readme file is included with the details of the file format and contents. (ZIP) [file pone.0335971.s003.zip › TreadmillSoundsData/TestConditions/WithSound/GaitEvents/Subject31_WithSound_GaitEvents.csv]

L_TO	R_TO	L_HS	R_HS
2.129752	1.588952	2.555153	1.998902
3.257003	2.695953	3.682404	3.112653
4.424754	3.843454	4.836655	4.260154
5.579006	4.997705	6.004406	5.414405
6.773757	6.178956	7.185657	6.595657
7.928008	7.353457	8.346658	7.770158
9.136259	8.527959	9.55491	8.944659
10.29726	9.72271	10.715911	10.13266
11.458261	10.924211	11.890412	11.327411
12.673263	12.091962	13.085163	12.501912
13.834264	13.232713	14.252914	13.669664
14.981765	14.440964	15.420665	14.837415
16.176516	15.568216	16.608667	16.005166
17.364517	16.783217	17.803418	17.206667
18.566019	17.991468	18.991419	18.408168
19.74052	19.145719	20.16592	19.56917
20.921771	20.34722	21.340421	20.777421
22.089522	21.501471	22.508172	21.924922
23.216773	22.675973	23.655674	23.092673
24.418274	23.836974	24.843675	24.267174
25.579276	25.024975	26.004676	25.434925
26.760527	26.179226	27.185927	26.602677
27.941778	27.346977	28.360428	27.770428
29.109529	28.514728	29.54168	28.944929
30.29078	29.72298	30.716181	30.14643
31.472031	30.883981	31.897432	31.300681
32.612783	32.044982	33.044933	32.468432
33.773784	33.205983	34.212684	33.615934
34.968535	34.373734	35.393935	34.803935
36.116036	35.554986	36.548187	35.978436
37.277037	36.736237	37.709188	37.139437
38.451538	37.883738	38.876939	38.300438
39.66654	39.058239	40.09869	39.488439
40.861291	40.27999	41.293441	40.703441
42.103292	41.494991	42.515192	41.925192
43.298043	42.709993	43.716694	43.119943
44.479294	43.891244	44.897945	44.314694
45.660546	45.072495	46.085946	45.489195
46.781047	46.246996	47.246947	46.663697
48.070298	47.455247	48.461948	47.885448
49.197549	48.636499	49.6432	49.053199
50.41255	49.80425	50.851451	50.24795
51.641052	51.039501	52.066452	51.462951
52.835803	52.241002	53.281453	52.664453
54.017054	53.422253	54.435704	53.845704
55.225305	54.610255	55.630456	55.040455
56.413306	55.825256	56.845457	56.235206
57.628308	57.053757	58.080708	57.463707
58.883809	58.289008	59.309209	58.698959
60.08531	59.510759	60.530961	59.94096
61.320561	60.725761	61.766212	61.149211
62.508562	61.927262	62.954213	62.357462
63.764064	63.162513	64.209714	63.599464
64.945315	64.370764	65.384215	64.800965
66.133316	65.565516	66.578967	65.988966
67.260567	66.746767	67.692718	67.149967
68.421568	67.853768	68.840219	68.270468
69.56232	68.994519	69.98097	69.417969
70.743571	70.16227	71.182471	70.585721
71.911322	71.336771	72.316472	71.746722
73.099323	72.504522	73.524724	72.954973
74.267074	73.706024	74.712725	74.122724
75.475325	74.887275	75.900726	75.310725
76.710577	76.075276	77.115727	76.498726
77.905328	77.303777	78.330728	77.713728
79.106829	78.525529	79.53223	78.928729
80.32183	79.72028	80.760731	80.13023
81.584082	80.955531	82.009482	81.392481
82.805833	82.197532	83.224483	82.620983
83.987084	83.385533	84.405734	83.815734
85.141335	84.566785	85.573486	84.976735
86.322586	85.727786	86.754737	86.157986
87.483587	86.902287	87.895488	87.325737
88.631089	88.063288	89.056489	88.486738
89.76509	89.210789	90.20399	89.62074
90.939591	90.37179	91.371741	90.795241
92.127592	91.546292	92.573243	91.983242
93.268343	92.714043	93.700494	93.123993
94.449594	93.861544	94.874995	94.278244
95.630846	95.042795	96.049496	95.459495
96.812097	96.210546	97.237497	96.633997
98.006848	97.412047	98.432248	97.835498
99.201599	98.606799	99.62025	99.023499
100.35585	99.7948	100.781251	100.20475
101.523602	100.955801	101.942252	101.372501
102.691353	102.116802	103.116753	102.526752
103.859104	103.271053	104.291254	103.687754
105.026855	104.459054	105.472505	104.882505
106.235106	105.647056	106.660507	106.070506
107.443357	106.835057	107.828258	107.258507
108.570609	107.996058	108.989259	108.412758
109.73836	109.143559	110.15701	109.57376
110.912861	110.31806	111.311261	110.734761
112.073862	111.472311	112.472262	111.895762
113.207863	112.633313	113.619764	113.050013
114.382364	113.801064	114.801015	114.224514
115.543366	114.955315	115.975516	115.385515
116.765117	116.156816	117.190517	116.593767
117.939618	117.344817	118.358268	117.768268
119.073619	118.505818	119.499019	118.915769
120.26837	119.67357	120.680271	120.10377
121.469871	120.875071	121.902022	121.305271
122.657873	122.076572	123.090023	122.493272
123.872874	123.284823	124.291524	123.701524
125.074375	124.459324	125.499775	124.889525
126.242126	125.654076	126.660777	126.077526
127.423377	126.848827	127.842028	127.258777
128.577629	128.009828	129.009779	128.426528
129.76563	129.170829	130.17753	129.60103
130.899631	130.34533	131.318281	130.768781
132.047132	131.465831	132.472532	131.889282
133.208133	132.633583	133.626784	133.057033
134.362384	133.794584	134.787785	134.211284
135.509885	134.948835	135.935286	135.365535
136.664137	136.103086	137.089537	136.519786
137.804888	137.243837	138.223538	137.660538
138.932139	138.391338	139.344039	138.801289
140.07964	139.511839	140.50504	139.92854
141.213641	140.645841	141.625542	141.055791
142.293642	141.766342	142.725793	142.169542
143.468143	142.893593	143.893544	143.317043
144.608895	144.047844	145.047795	144.457794
145.783396	145.202095	146.202046	145.618796
146.957897	146.356346	147.390047	146.779797
148.152648	147.557848	148.571299	147.981298
149.333899	148.745849	149.76605	149.169299
150.4949	149.9406	150.920301	150.3573
151.676152	151.115101	152.101552	151.538552
152.884403	152.269352	153.309803	152.699553
154.045404	153.464103	154.470804	153.887554
155.219905	154.631855	155.645306	155.055305
156.401156	155.813106	156.819807	156.243306
157.541908	156.967357	157.960558	157.377307
158.709659	158.101358	159.135059	158.538309
159.87066	159.302859	160.28931	159.71281
161.024911	160.44361	161.436811	160.873811
162.158912	161.597862	162.570813	162.001062
163.279413	162.725113	163.704814	163.148563
164.420164	163.859114	164.838815	164.262314
165.547416	164.979615	165.959316	165.396315
166.667917	166.093366	167.066317	166.516816
167.768168	167.200367	168.180068	167.610318
168.888669	168.314118	169.307319	168.737569
170.01592	169.448119	170.42782	169.87157
171.136421	170.568621	171.541572	170.992071
172.243422	171.695872	172.662073	172.105822
173.377423	172.816373	173.796074	173.226323
174.511424	173.957124	174.936825	174.367074
175.665676	175.077625	176.077576	175.507825
176.779427	176.238626	177.198077	176.648577
177.953928	177.379377	178.359078	177.796078
179.067679	178.506628	179.486329	178.923329
180.21518	179.65413	180.640581	180.06408
181.389681	180.788131	181.801582	181.204831
182.489932	181.928882	182.895083	182.345582
183.590184	183.049383	183.995334	183.459333
184.697185	184.129384	185.102335	184.552835
185.804186	185.249885	186.216086	185.659836
186.897687	186.363636	187.309587	186.773587
188.038438	187.484137	188.457088	187.894088
189.152189	188.591139	189.56409	189.014589
190.25919	189.70489	190.677841	190.11484
191.420191	190.832141	191.818592	191.242091
192.527193	191.959392	192.932343	192.369342
193.593694	193.079893	194.019094	193.483093
194.720945	194.193644	195.146345	194.596845
195.854946	195.307395	196.273596	195.710596
196.968697	196.414396	197.387347	196.844597
198.095948	197.548398	198.514598	197.958348
199.202949	198.662149	199.6351	199.072099
200.3437	199.7894	200.755601	200.1926
201.457451	200.889651	201.876102	201.313101
202.571203	202.016902	202.989853	202.426852
203.671454	203.150903	204.090104	203.554104
204.798705	204.224154	205.210605	204.640855
205.905706	205.351405	206.317606	205.754606
207.005957	206.465156	207.424607	206.875107
208.139958	207.572158	208.551859	207.988858
209.240209	208.692659	209.65211	209.102609
210.36071	209.79966	210.772611	210.21636
211.474461	210.920161	211.886362	211.336861
212.574713	212.027162	213.000113	212.443862
213.674964	213.140913	214.100364	213.550864
214.795465	214.234414	215.214115	214.644365
215.956466	215.395415	216.375116	215.805366
217.076967	216.529417	217.495617	216.939367
218.237968	217.656668	218.649869	218.080118
219.378719	218.817669	219.79737	219.227619
220.566721	219.96517	220.992121	220.38862
221.727722	221.166671	222.146372	221.569872
222.875223	222.307422	223.293873	222.717373
224.036224	223.454923	224.448124	223.871624
225.156725	224.615925	225.575376	225.019125
226.290726	225.722926	226.716127	226.153126
227.438227	226.883927	227.850128	227.287127
228.551979	227.990928	228.970629	228.414378
229.65223	229.131679	230.07763	229.54163
230.711981	230.16443	231.123881	230.574381
231.785232	231.251181	232.197132	231.661132
232.898983	232.337932	233.310883	232.761383
234.005984	233.458433	234.431384	233.868384
235.139985	234.585685	235.551886	234.995635
236.267236	235.692686	236.672387	236.109386
237.367487	236.826687	237.779388	237.229887
238.494738	237.933688	238.906639	238.343638
239.62199	239.060939	240.03389	239.464139
240.755991	240.18819	241.161141	240.598141
241.862992	241.322191	242.288392	241.732142
243.003743	242.442692	243.415643	242.839143
244.124244	243.569944	244.536145	243.979894
245.251495	244.690445	245.663396	245.100395
246.365246	245.831196	246.797397	246.241146
247.499247	246.944947	247.911148	247.354897
248.612999	248.058698	249.024899	248.455148
249.72675	249.165699	250.1454	249.57565
250.854001	250.2997	251.265901	250.709651
251.967752	251.413451	252.393152	251.823402
253.095003	252.547453	253.520403	252.957403
254.208754	253.667954	254.627405	254.064404
255.295505	254.768205	255.714156	255.178155
256.402506	255.875206	256.821157	256.278406
257.509507	256.961957	257.928158	257.371907
258.616509	258.082458	259.021659	258.485658
259.70326	259.155709	260.11516	259.56566
260.783261	260.24921	261.201911	260.659161
261.897012	261.356211	262.308912	261.766162
262.943263	262.422712	263.361913	262.832663
264.016514	263.502713	264.428414	263.899164
265.089765	264.555715	265.501665	264.965665
266.183266	265.635716	266.595167	266.052416
267.283517	266.749467	267.695418	267.152667
268.383768	267.836218	268.782169	268.239418
269.470519	268.929719	269.88242	269.339669
270.570771	270.04347	270.982671	270.44667
271.704772	271.136971	272.123422	271.553672
272.811773	272.264222	273.223673	272.674173
273.898524	273.357723	274.303674	273.767674
274.978525	274.444474	275.390425	274.854425
276.078776	275.531226	276.497426	275.934426
277.152027	276.617977	277.557178	277.021177
278.232028	277.697978	278.643929	278.101178
279.325529	278.784729	279.73743	279.194679
280.39878	279.85798	280.803931	280.26118
281.485531	280.951481	281.883932	281.347931
282.579033	282.038232	282.997683	282.441432
283.686034	283.138483	284.084434	283.534934
284.759285	284.225234	285.164435	284.635185
285.859536	285.298485	286.264686	285.721936
286.959787	286.412236	287.364937	286.815437
288.033038	287.512487	288.451688	287.915688
289.153539	288.605989	289.55869	289.009189
290.26729	289.69949	290.672441	290.10269
291.360791	290.819991	291.772692	291.229941
292.461042	291.906742	292.866193	292.309942
293.554544	293.000243	293.973194	293.410193
294.661545	294.127494	295.080195	294.530695
295.768546	295.220995	296.173696	295.624196
296.848547	296.314496	297.253697	296.717697
297.935298	297.401247	NaN	297.804448
