# Supplementary material for: Auditory feedback effect on temporal patterns during self-pacing treadmill walking
Source: PLoS One. 2025 Nov 4;20(11):e0335971. doi: 10.1371/journal.pone.0335971 (PMC12585087; doi:10.1371/journal.pone.0335971)
Supplement: S2 File — This file archive contains gait events from the two test conditions (no sound and with sound) for all included participants, as well as the validation data for the accelerometer-based gait event detection algorithm. All data files are in CSV format. A readme file is included with the details of the file format and contents. (ZIP) [file pone.0335971.s003.zip › TreadmillSoundsData/TestConditions/WithSound/GaitEvents/Subject32_WithSound_GaitEvents.csv]

L_TO	R_TO	L_HS	R_HS
1.832752	1.298701	2.231152	1.701902
2.946503	2.398952	3.338153	2.802153
4.046754	3.505953	4.451904	3.909154
5.167255	4.619705	5.565656	5.022905
6.281006	5.746956	6.672657	6.143406
7.388007	6.847207	7.786408	7.250407
8.488258	7.947458	8.879909	8.350658
9.58176	9.040959	9.97341	9.437409
10.682011	10.14796	11.080411	10.551161
11.782262	11.254961	12.173912	11.651412
12.869013	12.334962	13.260663	12.738163
13.949014	13.421713	14.340664	13.824914
15.029015	14.515214	15.427415	14.911665
16.102266	15.601966	16.493916	15.991666
17.162017	16.668467	17.546918	17.058167
18.188018	17.694468	18.572919	18.077418
19.241019	18.747469	19.63267	19.137169
20.29402	19.79372	20.678921	20.18342
21.333521	20.833221	21.718422	21.216171
22.379772	21.872722	22.764673	22.269172
23.419273	22.918973	23.804174	23.308673
24.465524	23.958474	24.830175	24.348174
25.471275	24.977725	25.856176	25.367425
26.531027	26.023976	26.915927	26.413676
27.563778	27.070227	27.948678	27.459927
28.589779	28.102978	28.967929	28.485928
29.60228	29.115479	29.98718	29.505179
30.635031	30.14148	31.019931	30.531181
31.674532	31.187731	32.059432	31.570682
32.700533	32.213732	33.078683	32.596683
33.719784	33.232983	34.104684	33.615934
34.739035	34.238734	35.117185	34.635185
35.751536	35.271485	36.136436	35.654436
36.784287	36.290736	37.169187	36.673687
37.810288	37.323487	38.188438	37.706438
38.836289	38.342738	39.221189	38.725689
39.86229	39.368739	40.24044	39.75844
40.888291	40.39474	41.273191	40.784441
41.914292	41.427491	42.299192	41.810442
42.953793	42.466992	43.338693	42.849943
43.959544	43.479493	44.351194	43.862444
44.945045	44.471744	45.309695	44.854695
45.937296	45.457245	46.315446	45.840196
46.922797	46.456246	47.307697	46.832447
47.928548	47.461997	48.306698	47.838198
48.934299	48.454248	49.292199	48.830449
49.9198	49.446499	50.29795	49.8227
50.912051	50.43875	51.283451	50.821701
51.917802	51.444501	52.289202	51.820702
52.910053	52.430002	53.267953	52.812953
53.868554	53.415503	54.239954	53.784954
54.833805	54.380754	55.211955	54.743455
55.805806	55.359505	56.183956	55.728956
56.791307	56.331506	57.162707	56.700957
57.776808	57.317007	58.141458	57.693208
58.742059	58.282258	59.106709	58.644959
59.68706	59.234009	60.05846	59.60346
60.645561	60.19926	61.016961	60.561961
61.597312	61.151011	61.975462	61.513711
62.569313	62.116262	62.947463	62.485712
63.527814	63.074763	63.892464	63.444213
64.493064	64.046764	64.864465	64.416214
65.451565	64.998515	65.816216	65.367965
66.416816	65.963766	66.788217	66.333216
67.388817	66.929017	67.766968	67.305217
68.347318	67.901018	68.725469	68.263718
69.339569	68.873019	69.71097	69.242469
70.31832	69.85852	70.689721	70.22797
71.290321	70.830521	71.661722	71.206721
72.269072	71.816022	72.640473	72.185472
73.247823	72.781273	73.612474	73.157473
74.199574	73.746524	74.570975	74.115974
75.191825	74.711775	75.563226	75.094725
76.184076	75.710776	76.562227	76.086976
77.169577	76.696277	77.547728	77.072477
78.168578	77.702028	78.539979	78.078228
79.160829	78.680779	79.53223	79.050229
80.15308	79.67303	80.524481	80.05598
81.158831	80.678781	81.523481	81.048231
82.130832	81.671032	82.515732	82.040482
83.150083	82.676783	83.521483	83.052983
84.135584	83.662284	84.500234	84.038484
85.114335	84.641035	85.485735	85.017235
86.099836	85.633286	86.477986	86.009486
87.092087	86.625537	87.463487	87.001737
88.077588	87.617788	88.462488	87.993988
89.083339	88.616789	89.461489	88.986239
90.07559	89.60904	90.46049	89.98524
91.081341	90.614791	91.466241	90.984241
92.087092	91.613792	92.458492	91.989992
93.086093	92.619543	93.464243	92.995743
94.105344	93.618544	94.469994	93.994744
95.097595	94.610795	95.482495	94.993745
96.116846	95.630046	96.494996	96.012996
97.115847	96.642547	97.487247	97.018747
98.108098	97.634798	98.492998	98.017748
99.134099	98.647299	99.512249	99.030249
100.1466	99.6733	100.538251	100.05625
101.179351	100.685801	101.564252	101.075501
102.191852	101.725302	102.576753	102.101502
103.197603	102.731053	103.575754	103.100503
104.183104	103.723304	104.561255	104.099504
105.175355	104.708805	105.553506	105.085005
106.174356	105.694306	106.552507	106.063756
107.159857	106.706807	107.531258	107.083007
108.131858	107.678808	108.510008	108.041508
109.110609	108.650809	109.482009	109.020259
110.06911	109.62281	110.43376	109.98551
111.034361	110.574561	111.392261	110.944011
111.986112	111.539812	112.357512	111.902512
112.931113	112.491562	113.302513	112.854263
113.876114	113.443313	114.247514	113.799264
114.814365	114.374814	115.179015	114.737515
115.732366	115.299565	116.097016	115.655516
116.684117	116.237816	117.048767	116.600517
117.615618	117.176067	117.973518	117.538768
118.540369	118.094068	118.905019	118.463518
119.471869	119.032319	119.83652	119.395019
120.39662	119.95032	120.761271	120.31302
121.334871	120.895321	121.713022	121.258021
122.286622	121.853822	122.658023	122.209772
123.238373	122.798823	123.603024	123.154773
124.196874	123.737074	124.575025	124.113274
125.155375	124.702325	125.533526	125.071775
126.113876	125.667576	126.485276	126.037026
127.072377	126.619327	127.450527	126.988777
128.044378	127.598078	128.422528	127.960778
129.016379	128.556579	129.387779	128.926029
129.99513	129.52858	130.36653	129.91153
130.960381	130.50733	131.331781	130.876781
131.959382	131.479331	132.344282	131.862282
132.978633	132.498582	133.363533	132.881533
134.004634	133.524584	134.389534	133.907534
135.050885	134.537085	135.435785	134.933535
136.076886	135.596836	136.461786	135.973036
137.129887	136.616087	137.521537	137.012537
138.196388	137.675838	138.574539	138.079038
139.249389	138.749089	139.63429	139.138789
140.29564	139.79534	140.673791	140.18504
141.287891	140.807841	141.666042	141.184041
142.307142	141.820342	142.692043	142.203292
143.339893	142.846343	143.724794	143.229293
144.359144	143.872344	144.737295	144.255294
145.364895	144.891595	145.749796	145.274545
146.370646	145.890596	146.755547	146.266796
147.396647	146.909847	147.781548	147.292797
148.429398	147.949348	148.807549	148.325548
149.448649	148.961849	149.84705	149.351549
150.39365	149.90685	150.765051	150.2898
151.412901	150.926101	151.791052	151.309051
152.425402	151.945352	152.810303	152.321552
153.464903	152.971353	153.843054	153.354303
154.477404	153.990604	154.855555	154.380304
155.496655	155.009855	155.874806	155.392805
156.502406	156.022356	156.880557	156.405306
157.514907	157.041607	157.899808	157.417807
158.540909	158.054108	158.919059	158.437058
159.55341	159.073359	159.93831	159.456309
160.572661	160.08586	160.957561	160.46881
161.598662	161.111861	161.983562	161.494811
162.644913	162.144612	163.036563	162.534313
163.684414	163.190863	164.076064	163.580564
164.730665	164.230364	165.115565	164.620065
165.770166	165.263115	166.141566	165.652816
166.735417	166.255366	167.106817	166.638317
167.768168	167.274617	168.159818	167.664318
168.848169	168.334368	169.239819	168.724069
169.91467	169.400869	170.30632	169.79732
170.987921	170.46737	171.372821	170.857071
172.067922	171.547372	172.459572	171.943822
173.147923	172.627373	173.539574	173.023823
174.234674	173.714124	174.619575	174.110574
175.301175	174.773875	175.686076	175.170325
176.374426	175.847126	176.759327	176.243576
177.447677	176.933877	177.839328	177.323577
178.527679	178.013878	178.919329	178.410328
179.62793	179.114129	180.01958	179.503829
180.707931	180.18063	181.092831	180.577081
181.760932	181.253881	182.139082	181.643582
182.834183	182.313632	183.219083	182.710083
183.873684	183.373383	184.265334	183.763084
184.946935	184.439884	185.331835	184.836335
186.006686	185.492885	186.391586	185.889336
187.059687	186.566137	187.451337	186.949087
188.112688	187.625888	188.497588	188.015588
189.165689	188.658639	189.55059	189.055089
190.21869	189.71164	190.603591	190.10134
191.271691	190.757891	191.663342	191.154341
192.338192	191.831142	192.729843	192.220842
193.411443	192.904393	193.803094	193.300843
194.477944	193.970894	194.862845	194.360594
195.571446	195.044145	195.949596	195.440595
196.624447	196.103896	197.009347	196.493596
197.697698	197.163647	198.082598	197.560098
198.764199	198.243648	199.149099	198.626599
199.82395	199.310149	200.20885	199.69985
200.876951	200.36315	201.261851	200.759601
201.929952	201.429651	202.314852	201.819352
202.989703	202.489402	203.374603	202.879103
204.049454	203.549154	204.441104	203.938854
205.102455	204.602155	205.494105	204.991855
206.162206	205.661906	206.553857	206.051606
207.242207	206.735157	207.627108	207.124857
208.295208	207.788158	208.673359	208.177858
209.321209	208.827659	209.69936	209.210609
210.34046	209.85366	210.725361	210.23661
211.366461	210.893161	211.758112	211.269361
212.419462	211.912412	212.797613	212.302112
213.438713	212.945163	213.830364	213.334863
214.478214	213.984664	214.863115	214.374364
215.531216	215.030915	215.929616	215.420615
216.543717	216.050166	216.928617	216.419616
217.569718	217.076167	217.954618	217.459117
218.622719	218.108918	219.014369	218.505368
219.66897	219.175419	220.05387	219.55837
220.715221	220.22167	221.106871	220.604621
221.774972	221.267921	222.159872	221.657622
222.800973	222.307422	223.192623	222.690373
223.840474	223.346923	224.225374	223.736624
224.873225	224.379674	225.264875	224.769375
225.905976	225.419175	226.290876	225.802126
226.931977	226.445176	227.323627	226.834877
227.964728	227.477927	228.349628	227.860878
228.990729	228.510678	229.375629	228.893629
230.00323	229.51643	230.38813	229.90613
231.022481	230.542431	231.407381	230.918631
232.041732	231.561682	232.426632	231.937882
233.074483	232.574183	233.459383	232.970633
234.113984	233.620434	234.498884	234.003384
235.146735	234.646435	235.531636	235.029385
236.186236	235.679186	236.571137	236.068886
237.232487	236.732187	237.617388	237.115137
238.271988	237.778438	238.656889	238.168138
239.311489	238.817939	239.69639	239.200889
240.34424	239.84394	240.729141	240.23364
241.370241	240.890191	241.755142	241.266391
242.402992	241.909442	242.787893	242.292392
243.455993	242.948943	243.834144	243.331893
244.481994	243.988444	244.873645	244.378144
245.528246	245.034695	245.919896	245.424395
246.587997	246.087696	246.972897	246.477396
247.634248	247.127197	248.005648	247.516897
248.646749	248.159948	249.031649	248.542899
249.67275	249.179199	250.05765	249.56215
250.698751	250.19845	251.076901	250.588151
251.745002	251.244701	252.129902	251.634402
252.771003	252.277452	253.162653	252.667153
253.824004	253.316953	254.215654	253.720154
254.897255	254.396954	255.275405	254.786655
255.916506	255.422955	256.301406	255.812656
256.969507	256.448956	257.361157	256.852157
258.009008	257.515457	258.400658	257.905158
259.082259	258.568459	259.467159	258.964909
260.14876	259.62821	260.540411	260.03141
261.222011	260.708211	261.613662	261.097911
262.281762	261.767962	262.673413	262.164412
263.355013	262.834463	263.739914	263.244413
264.414764	263.900964	264.799665	264.297414
265.454265	264.953965	265.845916	265.343665
266.534267	266.020466	266.925917	266.410166
267.600768	267.093717	267.978918	267.483417
268.640269	268.146718	269.018419	268.522918
269.68652	269.172719	270.07817	269.56917
270.739521	270.23922	271.131171	270.628921
271.785772	271.298971	272.170672	271.681922
272.852273	272.331722	273.243923	272.728173
273.912024	273.411723	274.303674	273.801424
274.978525	274.471474	275.363425	274.861175
276.018026	275.517726	276.409676	275.900676
277.077777	276.577477	277.469427	276.967177
278.124028	277.637228	278.515678	278.026928
279.177029	278.676729	279.56868	279.073179
280.23678	279.74323	280.628431	280.13293
281.296531	280.796231	281.688182	281.185931
282.322532	281.835732	282.714183	282.225432
283.375533	282.875233	283.767184	283.264933
284.428534	283.934984	284.813435	284.317934
285.474785	284.967735	285.859686	285.357435
286.494036	286.013986	286.885687	286.396936
287.533538	287.046737	287.918438	287.429687
288.546039	288.072738	288.930939	288.448938
289.55854	289.078489	289.94344	289.461439
290.584541	290.09099	290.962691	290.47394
291.597042	291.123741	291.975192	291.506691
292.602793	292.115992	292.980943	292.505692
293.601794	293.128493	293.979944	293.511443
294.621045	294.140994	294.999195	294.523944
295.626796	295.146745	296.011696	295.529696
296.632547	296.159246	297.010697	296.535447
297.631548	297.144747	298.009698	297.534448
NaN	298.163998	NaN	NaN
