# Supplementary material for: Auditory feedback effect on temporal patterns during self-pacing treadmill walking
Source: PLoS One. 2025 Nov 4;20(11):e0335971. doi: 10.1371/journal.pone.0335971 (PMC12585087; doi:10.1371/journal.pone.0335971)
Supplement: S2 File — This file archive contains gait events from the two test conditions (no sound and with sound) for all included participants, as well as the validation data for the accelerometer-based gait event detection algorithm. All data files are in CSV format. A readme file is included with the details of the file format and contents. (ZIP) [file pone.0335971.s003.zip › TreadmillSoundsData/TestConditions/WithSound/GaitEvents/Subject33_WithSound_GaitEvents.csv]

L_TO	R_TO	L_HS	R_HS
1.967752	2.608203	2.413402	3.038403
3.257003	3.856954	3.682404	4.280404
4.505754	5.146205	4.958155	5.583156
5.842256	6.455706	6.260906	6.885907
7.118007	7.765208	7.543408	8.195408
8.420758	9.027459	8.832659	9.457659
9.68976	10.30996	10.12191	10.733411
10.945261	11.558712	11.370661	11.975412
12.227762	12.827713	12.653163	13.257913
13.456263	14.069714	13.888414	14.499914
14.718515	15.325215	15.150665	15.748666
15.960516	16.580717	16.385916	17.017667
17.216017	17.842968	17.648168	18.252918
18.464768	19.064719	18.890169	19.481419
19.68652	20.29997	20.11867	20.730171
20.935271	21.535222	21.360671	21.958672
22.150272	22.777223	22.595923	23.207423
23.432773	24.019224	23.858174	24.435924
24.620775	25.207225	25.032675	25.637426
25.829026	26.428976	26.254426	26.859177
27.064277	27.664228	27.482927	28.087678
28.279278	28.879229	28.704679	29.295929
29.487529	30.10098	29.91293	30.51768
30.722781	31.315981	31.134681	31.739432
31.937782	32.524233	32.349682	32.947683
33.152783	33.725734	33.564684	34.142434
34.307034	34.906985	34.725685	35.343935
35.555786	36.169236	35.987936	36.592687
36.804537	37.404487	37.216437	37.821188
38.006038	38.639739	38.438188	39.049689
39.234539	39.81424	39.64644	40.23769
40.43604	41.029241	40.854691	41.452691
41.657792	42.257742	42.076442	42.687943
42.893043	43.465993	43.298193	43.889444
44.074294	44.680995	44.499694	45.097695
45.282545	45.895996	45.707946	46.319446
46.531297	47.077247	46.929697	47.514197
47.699048	48.285498	48.124448	48.708949
48.914049	49.507249	49.319199	49.92395
50.1358	50.708751	50.547701	51.138951
51.330551	51.957502	51.769452	52.380952
52.579303	53.199503	53.004703	53.622954
53.828054	54.421254	54.239954	54.837955
55.043055	55.643006	55.461705	56.073206
56.285056	56.891757	56.703707	57.315207
57.486557	58.100008	57.911958	58.523458
58.721809	59.342009	59.153959	59.76546
59.98406	60.570511	60.40271	60.993961
61.185561	61.785512	61.610962	62.208962
62.400562	63.000513	62.832713	63.423963
63.635814	64.229014	64.061214	64.645715
64.844065	65.430515	65.269465	65.853966
66.072566	66.638767	66.484466	67.068967
67.260567	67.853768	67.685968	68.270468
68.482318	69.055269	68.894219	69.471969
69.68382	70.25677	70.09572	70.680221
70.905571	71.492021	71.317471	71.901972
72.086822	72.686773	72.518972	73.110223
73.322073	73.895024	73.727224	74.318474
74.537075	75.110025	74.948975	75.526725
75.752076	76.325026	76.177476	76.761977
76.967077	77.553528	77.385727	77.970228
78.155078	78.748279	78.580479	79.171729
79.376829	79.97003	79.79548	80.39348
80.585081	81.171531	81.003731	81.601732
81.800082	82.379782	82.218732	82.809983
82.994833	83.574534	83.413483	83.997984
84.176084	84.755785	84.608235	85.179235
85.370835	85.950536	85.796236	86.373986
86.579087	87.145287	86.990987	87.575488
87.773838	88.367038	88.199238	88.790489
88.968589	89.52804	89.387239	89.95824
90.15659	90.722791	90.568491	91.146241
91.337841	91.910792	91.763242	92.334242
92.566343	93.132543	92.971493	93.555994
93.740844	94.334044	94.159494	94.757495
94.942345	95.535546	95.374495	95.965746
96.164096	96.737047	96.575997	97.160497
97.352097	97.931798	97.777498	98.361998
98.553599	99.146799	98.978999	99.57025
99.7551	100.3483	100.17375	100.765001
100.936351	101.529552	101.361751	101.953002
102.137852	102.697303	102.556503	103.127503
103.305603	103.865054	103.731004	104.281754
104.480104	105.046305	104.898755	105.463005
105.641106	106.220806	106.073256	106.644257
106.829107	107.402057	107.254507	107.825508
108.003608	108.563059	108.422258	108.986509
109.171359	109.75106	109.59001	110.17451
110.35936	110.932311	110.778011	111.355761
111.533862	112.100062	111.959262	112.537013
112.721863	113.308313	113.147263	113.745264
113.923364	114.509814	114.335264	114.933265
115.097865	115.684316	115.516515	116.114516
116.279116	116.852067	116.697767	117.275517
117.446867	118.006318	117.865518	118.429768
118.621369	119.174069	119.033269	119.59077
119.80262	120.36207	120.21452	120.772021
120.956871	121.509571	121.368771	121.926272
122.104372	122.650323	122.516272	123.067023
123.265373	123.824824	123.677274	124.241524
124.412874	124.992575	124.838275	125.422775
125.600876	126.167076	126.012776	126.583777
126.768627	127.341577	127.180527	127.758278
127.943128	128.516078	128.348278	128.946279
129.124379	129.67033	129.52953	130.09378
130.27188	130.844831	130.683781	131.261531
131.432881	132.012582	131.851532	132.436032
132.607383	133.187083	133.026033	133.597034
133.754884	134.327834	134.180284	134.744535
134.936135	135.509085	135.354785	135.905536
136.076886	136.649837	136.488786	137.066537
137.231137	137.797338	137.636288	138.207288
138.398888	138.944839	138.810789	139.354789
139.53289	140.11259	139.95154	140.52254
140.680391	141.260091	141.099041	141.683542
141.848142	142.387342	142.246542	142.804043
142.975393	143.514593	143.387293	143.931294
144.109394	144.668845	144.521294	145.085545
145.263645	145.816346	145.668796	146.233046
146.411146	146.970597	146.823047	147.387297
147.551898	148.111348	147.963798	148.528049
148.699399	149.252099	149.111299	149.6688
149.85365	150.39285	150.2588	150.816301
150.974151	151.540352	151.386051	151.970552
152.135152	152.708103	152.547053	153.124803
153.296153	153.862354	153.708054	154.285804
154.443654	155.023355	154.862305	155.440055
155.624906	156.157356	156.023306	156.580807
156.785907	157.311607	157.184307	157.728308
157.906408	158.459108	158.311558	158.875809
159.047159	159.59311	159.459059	160.00306
160.17441	160.693361	160.579561	161.110061
161.281411	161.834112	161.693312	162.264312
162.428912	162.961363	162.834063	163.391563
163.576414	164.108864	163.981564	164.525564
164.690165	165.242865	165.102065	165.666316
165.857916	166.383616	166.256316	166.793567
166.951417	167.517618	167.370067	167.934318
168.098918	168.651619	168.517568	169.068319
169.212669	169.76537	169.62457	170.19557
170.34667	170.885871	170.751821	171.309321
171.494171	171.999622	171.892572	172.416322
172.587673	173.126873	172.992823	173.550324
173.735174	174.274374	174.133574	174.691075
174.882675	175.421875	175.287825	175.831826
176.009926	176.555877	176.415076	176.972577
177.150677	177.710128	177.569328	178.120078
178.291428	178.844129	178.710079	179.267579
179.452429	179.99163	179.85758	180.41508
180.586431	181.125631	180.991581	181.549082
181.720432	182.286632	182.139082	182.703333
182.894933	183.454383	183.293333	183.871084
184.062684	184.628885	184.474584	185.059085
185.257435	185.816886	185.669336	186.240336
186.431936	186.991387	186.843837	187.414837
187.613188	188.179388	188.025088	188.602839
188.794439	189.333639	189.206339	189.76384
189.93519	190.521641	190.36059	190.938341
191.109691	191.682642	191.535092	192.106092
192.297692	192.857143	192.709593	193.280593
193.478943	194.038394	193.890844	194.461844
194.660195	195.219645	195.065345	195.636346
195.875196	196.427896	196.280346	196.851347
197.036197	197.622648	197.454847	198.059598
198.257948	198.851149	198.683349	199.274599
199.493199	200.0729	199.9051	200.49635
200.701451	201.294651	201.120101	201.711352
201.929952	202.516403	202.348602	202.939853
203.165203	203.751654	203.577104	204.175104
204.393704	204.986905	204.819105	205.403605
205.595206	206.188406	206.020606	206.625357
206.816957	207.410157	207.228857	207.840358
208.052208	208.658909	208.470858	209.082359
209.273959	209.84691	209.68586	210.26361
210.48221	211.041661	210.894111	211.465111
211.649962	212.270162	212.075362	212.686863
212.905463	213.458163	213.317363	213.888364
214.120464	214.673165	214.518864	215.096615
215.288215	215.854416	215.706866	216.284616
216.462716	217.055917	216.894867	217.479367
217.664218	218.270918	218.082868	218.694369
218.865719	219.479169	219.304619	219.89587
220.08747	220.673921	220.526371	221.097371
221.275471	221.848422	221.707622	222.285372
222.463472	223.043173	222.882123	223.459873
223.637974	224.224424	224.063374	224.647875
224.819225	225.392175	225.237875	225.822376
225.986976	226.559927	226.405626	226.976627
227.127727	227.693928	227.546378	228.124128
228.288728	228.854929	228.707379	229.278379
229.442979	230.00243	229.85488	230.43263
230.617481	231.183681	231.036131	231.607132
231.785232	232.331182	232.197132	232.768133
232.952983	233.512433	233.371633	233.949384
234.127484	234.680185	234.539385	235.096885
235.268235	235.834436	235.686886	236.271386
236.435986	236.995437	236.854637	237.425637
237.617238	238.163188	238.022388	238.593389
238.778239	239.330939	239.196889	239.76114
239.94599	240.518941	240.36464	240.949141
241.127241	241.700192	241.552642	242.137142
242.355742	242.915193	242.767643	243.331893
243.509993	244.089694	243.942144	244.519894
244.697995	245.291195	245.123395	245.714646
245.906246	246.499446	246.338396	246.929647
247.148247	247.707698	247.553398	248.144648
248.315998	248.902449	248.748149	249.332649
249.52425	250.1107	249.9564	250.540901
250.732501	251.325701	251.157901	251.755902
251.934002	252.533953	252.366152	252.957403
253.135503	253.721954	253.567654	254.152154
254.357254	254.923455	254.769155	255.353655
255.531756	256.124956	255.950406	256.555157
256.746757	257.326457	257.172157	257.743158
257.968508	258.500958	258.373658	258.931159
259.129509	259.68896	259.54816	260.11916
260.33776	260.883711	260.742911	261.307161
261.492011	262.071712	261.903912	262.508662
262.693513	263.259713	263.112163	263.696664
263.881514	264.467964	264.300164	264.884665
265.083015	265.635716	265.488165	266.065916
266.264266	266.803467	266.662667	267.233667
267.452267	267.977968	267.857418	268.394668
268.545769	269.111969	268.964419	269.53542
269.72027	270.28647	270.13217	270.703171
270.908271	271.433971	271.313421	271.850672
272.028772	272.581473	272.433922	273.004923
273.189773	273.728974	273.588174	274.152424
274.350774	274.896725	274.762675	275.326925
275.491525	276.050976	275.903426	276.474426
276.639027	277.191727	277.050927	277.615178
277.800028	278.339228	278.205178	278.762679
278.940779	279.506979	279.352679	279.92368
280.09503	280.640981	280.50693	281.064431
281.229031	281.815482	281.654432	282.232182
282.417032	282.976483	282.835683	283.399933
283.591534	284.137484	283.989934	284.554185
284.712035	285.271485	285.123935	285.701686
285.879786	286.412236	286.284936	286.842437
287.034037	287.586738	287.452687	288.016938
288.188288	288.734239	288.606939	289.164439
289.356039	289.89524	289.76794	290.31194
290.49679	291.042741	290.915441	291.459441
291.630792	292.169992	292.035942	292.586693
292.758043	293.324243	293.176693	293.740944
293.905544	294.451494	294.317444	294.874945
295.046295	295.598996	295.451445	296.022446
296.200546	296.759997	296.612447	297.183447
297.368297	297.927748	297.773448	NaN
