# Supplementary material for: Auditory feedback effect on temporal patterns during self-pacing treadmill walking
Source: PLoS One. 2025 Nov 4;20(11):e0335971. doi: 10.1371/journal.pone.0335971 (PMC12585087; doi:10.1371/journal.pone.0335971)
Supplement: S2 File — This file archive contains gait events from the two test conditions (no sound and with sound) for all included participants, as well as the validation data for the accelerometer-based gait event detection algorithm. All data files are in CSV format. A readme file is included with the details of the file format and contents. (ZIP) [file pone.0335971.s003.zip › TreadmillSoundsData/TestConditions/WithSound/GaitEvents/Subject4_WithSound_GaitEvents.csv]

L_TO	R_TO	L_HS	R_HS
1.751752	1.838702	2.210902	2.167652
3.027503	3.154953	3.479903	3.423153
4.289754	4.390204	4.742155	4.692155
5.552006	5.632206	6.024656	5.994906
6.875007	6.995707	7.334157	7.324657
8.211508	8.487458	8.657159	8.620659
9.52101	9.63496	9.98016	9.95041
10.823761	10.924211	11.289661	11.219411
12.038762	12.172962	12.491162	12.441162
13.307763	13.414963	13.766914	13.716914
14.570015	14.663715	15.015665	14.965665
15.852516	15.946216	16.311666	16.261666
17.094517	17.208467	17.567168	17.530668
18.390518	18.659719	18.849669	18.819919
19.70002	19.80722	20.14567	20.06192
20.928521	21.028971	21.367421	21.290421
22.116522	22.223722	22.568923	22.512172
23.392273	23.695224	23.871674	23.868924
24.776025	24.862975	25.241925	25.212175
26.099026	26.212976	26.564927	26.535177
27.442277	27.542728	27.887928	27.831178
28.751779	28.879229	29.190679	29.127179
30.01403	30.10773	30.47993	30.43668
31.323531	31.444231	31.782682	31.752932
32.572283	32.679483	33.011183	32.988183
33.834534	33.948484	34.313934	34.257184
35.103535	35.210735	35.555936	35.505935
36.352286	36.466236	36.797937	36.714187
37.594288	37.687988	38.046688	37.989938
38.809289	39.058239	39.268439	39.211689
40.07154	40.17199	40.537441	40.48744
41.347291	41.474741	41.792942	41.736192
42.609543	42.709993	43.061943	42.991693
43.831294	43.958744	44.276944	44.206694
45.053045	45.160245	45.505445	45.421695
46.308546	46.415746	46.760947	46.683947
47.503297	47.711748	47.942198	47.865198
48.738549	48.859249	49.184199	49.134199
49.9738	50.29025	50.41945	50.39645
51.263051	51.559252	51.701952	51.651952
52.518553	52.632503	52.984453	52.954703
53.841554	53.955504	54.307454	54.297954
55.211805	55.332505	55.704706	55.695206
56.629307	56.702757	57.095207	57.051957
57.992808	58.086508	58.451958	58.422208
59.322559	59.59851	59.76821	59.73846
60.632061	60.725761	61.104711	61.068211
61.934812	62.224262	62.380462	62.350712
63.237563	63.493263	63.703464	63.693964
64.614565	64.728515	65.066965	65.016965
65.876816	65.984016	66.335966	66.306216
67.172817	67.293517	67.658968	67.642718
68.516068	68.859519	68.995469	69.006219
69.94032	70.23652	70.40622	70.38322
71.310571	71.424521	71.783222	71.760222
72.701073	72.808273	73.160223	73.143973
74.010574	74.279774	74.489974	74.500724
75.374075	75.650026	75.839976	75.810226
76.724077	77.013527	77.196727	77.200727
78.094328	78.215028	78.573729	78.557479
79.390329	79.490779	79.85623	79.83323
80.747081	80.854281	81.233231	81.216981
82.117332	82.217782	82.569733	82.539983
83.447083	83.716284	83.912984	83.883234
84.749835	85.059535	85.215735	85.212985
86.106586	86.207036	86.585987	86.569737
87.429587	87.746038	87.902238	87.892738
88.725589	89.048789	89.198239	89.208989
90.07559	90.36504	90.561741	90.531991
91.432341	91.519292	91.904992	91.868492
92.816093	92.923293	93.268493	93.225243
94.118844	94.192294	94.591495	94.541495
95.435095	95.535546	95.900996	95.864496
96.717597	96.811297	97.196997	97.167247
98.020348	98.114048	98.513248	98.483498
99.404099	99.6868	99.87	99.8335
100.794601	100.888301	101.240251	101.197001
102.110852	102.164052	102.549753	102.520002
103.413603	103.709804	103.893004	103.843004
104.756855	104.877555	105.209255	105.213255
106.133856	106.436806	106.606507	106.576757
107.477107	107.604558	107.956508	107.933508
108.827109	108.927559	109.306509	109.283509
110.15686	110.44631	110.622761	110.606511
111.520362	111.627562	111.993012	111.936262
112.769113	113.072063	113.255263	113.218763
114.078614	114.381564	114.537765	114.514764
115.394865	115.508815	115.847266	115.831016
116.731367	116.811567	117.190517	117.106767
118.007118	118.289818	118.473018	118.443268
119.330119	119.437319	119.79602	119.75277
120.666621	120.794071	121.125771	121.082521
121.915372	122.103572	122.381272	122.371772
123.251873	123.352323	123.724524	123.701524
124.601875	124.709075	125.074525	125.051525
125.918126	126.059076	126.384026	126.347526
127.227627	127.341577	127.680028	127.630028
128.543879	128.806329	129.009779	128.973279
129.86688	129.96733	130.31928	130.26253
131.135881	131.249831	131.595032	131.558532
132.411632	132.532333	132.870783	132.820783
133.707634	133.808084	134.160034	134.096534
134.942885	135.070335	135.402035	135.372285
136.218636	136.359586	136.677787	136.641287
137.487637	137.588088	137.953538	137.903538
138.783639	138.890839	139.236039	139.165789
140.06614	140.15984	140.525291	140.47529
141.328391	141.455841	141.774042	141.751042
142.624393	142.745093	143.090293	143.033543
143.927144	144.027594	144.386294	144.302544
145.162395	145.458595	145.635046	145.578296
146.458396	146.565597	146.917547	146.867547
147.713898	147.996598	148.179798	148.129798
148.996399	149.090099	149.462299	149.405549
150.27215	150.3726	150.731301	150.667801
151.568152	151.675352	152.034052	151.990802
152.864153	152.971353	153.309803	153.253053
154.153404	154.267354	154.605805	154.555805
155.449405	155.570106	155.908556	155.851806
156.691407	156.832357	157.143807	157.114057
157.987408	158.101358	158.433058	158.362808
159.269909	159.377109	159.73581	159.67231
160.559161	160.652861	160.998061	160.900811
161.801162	161.894862	162.246812	162.190062
163.049913	163.130113	163.515813	163.438813
164.325664	164.426114	164.778065	164.701065
165.581166	165.681616	166.026816	165.983566
166.877167	166.943867	167.322817	167.245817
168.119168	168.226368	168.558069	168.494568
169.327419	169.434619	169.76632	169.69607
170.582921	170.690121	171.048821	170.985321
171.858672	171.972622	172.304322	172.234072
173.120923	173.241623	173.580074	173.523323
174.389924	174.510624	174.842325	174.785575
175.658926	175.772876	176.111326	176.054576
176.907677	177.028377	177.373577	177.337077
178.244178	178.358128	178.703329	178.660079
179.54693	179.67438	180.00608	179.95608
180.822681	180.929881	181.281831	181.218331
182.098432	182.219132	182.557583	182.521082
183.387683	183.501633	183.846834	183.790084
184.683685	184.811135	185.136085	185.092835
185.972936	186.100386	186.432086	186.375336
187.262187	187.362637	187.721338	187.664588
188.544689	188.834139	189.010589	188.967339
189.83394	189.94789	190.29309	190.24984
191.163691	191.277641	191.616092	191.572842
192.452942	192.560143	192.925593	192.875593
193.769194	193.883144	194.228344	194.185094
195.085445	195.185895	195.537846	195.508095
196.374696	196.481896	196.840597	196.790597
197.684198	197.784648	198.136598	198.079848
198.926199	199.053649	199.405599	199.355599
200.22895	200.33615	200.708351	200.678601
201.545202	201.652402	202.017852	201.961102
202.841203	203.130653	203.313853	203.284103
204.143954	204.257904	204.609855	204.553105
205.379205	205.607906	205.831606	205.815356
206.607707	206.708157	207.060107	207.307107
207.809208	207.909658	208.268358	208.218358
209.111959	209.225909	209.57111	209.53461
210.40796	210.51516	210.873861	210.837361
211.717462	211.824662	212.176612	212.133362
213.013463	213.134163	213.459113	213.361863
214.181214	214.335664	214.626865	214.549865
215.416465	215.543916	215.875616	215.825616
216.698967	216.799417	217.151367	217.074367
217.907218	218.162918	218.379868	218.296118
219.101969	219.229419	219.58137	219.53812
220.40472	220.532171	220.863871	220.807121
221.693972	221.963172	222.153122	222.103122
222.922473	223.205173	223.361373	223.318123
224.171224	224.271674	224.623625	224.566875
225.460475	225.581176	225.899376	225.842626
226.682227	226.809677	227.148127	227.104877
227.964728	228.078678	228.410378	228.380628
229.267479	229.394929	229.71313	229.68338
230.576981	230.690931	231.036131	230.999631
231.879732	232.189432	232.352382	232.329382
233.189233	233.316683	233.641634	233.584884
234.512234	234.632935	234.957885	234.921385
235.794736	235.915436	236.247136	236.224136
237.097487	237.197937	237.563388	237.513387
238.373238	238.473688	238.832389	238.802639
239.65574	239.76294	240.10814	240.05139
240.917991	241.052191	241.370391	241.313641
242.193742	242.287442	242.652893	242.589393
243.428993	243.515943	243.901644	243.844894
244.704745	244.805195	245.170645	245.053145
245.919746	246.013446	246.392396	246.328896
247.202247	247.322947	247.661398	247.645148
248.545499	248.652699	249.018149	248.988399
249.88875	250.0027	250.35465	250.3384
251.198251	251.474201	251.670902	251.634402
252.494252	252.601453	252.960153	252.910153
253.817254	254.093204	254.303404	254.280404
255.160505	255.281205	255.612906	255.515655
256.375506	256.475956	256.814407	256.730657
257.604008	257.724708	258.083408	258.060408
258.940509	259.054459	259.406409	259.396909
260.27701	260.552961	260.742911	260.706411
261.620262	261.740962	262.059162	262.002412
262.902763	263.225963	263.382163	263.379413
264.300014	264.616465	264.779415	264.776665
265.704016	265.797716	266.163166	266.133416
267.047267	267.161217	267.553668	267.530668
268.431018	268.531469	268.910419	268.927919
269.84852	269.96922	270.33467	270.30492
271.205271	271.305721	271.671172	271.641422
272.541773	272.655723	272.987423	272.917173
273.824274	273.938224	274.276674	274.199674
275.113525	275.213975	275.565926	275.522675
276.450026	276.577477	276.909177	276.845677
277.725778	277.853228	278.164678	278.080928
278.954279	279.068229	279.440429	279.383679
280.29753	280.40473	280.743181	280.679681
281.593532	281.693982	282.086432	282.056682
282.977283	283.077733	283.449933	283.420183
284.293534	284.407484	284.752685	284.722935
285.623286	285.737236	286.089186	286.025686
286.865287	286.972487	287.331187	287.294687
288.114038	288.214488	288.573189	288.516438
289.416789	289.53749	289.86919	289.80569
290.679041	290.792991	291.138191	291.074691
291.934542	292.055242	292.393692	292.377442
293.277793	293.405243	293.730194	293.673444
294.573795	294.667495	295.039695	294.955945
295.822546	296.105246	296.301946	296.278946
297.172547	297.266247	297.651948	297.595198
