# Supplementary material for: Auditory feedback effect on temporal patterns during self-pacing treadmill walking
Source: PLoS One. 2025 Nov 4;20(11):e0335971. doi: 10.1371/journal.pone.0335971 (PMC12585087; doi:10.1371/journal.pone.0335971)
Supplement: S2 File — This file archive contains gait events from the two test conditions (no sound and with sound) for all included participants, as well as the validation data for the accelerometer-based gait event detection algorithm. All data files are in CSV format. A readme file is included with the details of the file format and contents. (ZIP) [file pone.0335971.s003.zip › TreadmillSoundsData/TestConditions/WithSound/GaitEvents/Subject5_WithSound_GaitEvents.csv]

L_TO	R_TO	L_HS	R_HS
1.529002	2.027702	1.880152	2.397152
2.561753	3.033453	2.899403	3.396153
3.581004	4.039204	3.918654	4.401904
4.566505	5.038205	4.904155	5.394155
5.552006	6.010206	5.882906	6.366156
6.530757	6.955207	6.854907	7.317907
7.462257	7.927208	7.806658	8.289908
8.461258	8.885709	8.778659	9.241659
9.379259	9.81721	9.70341	10.17991
10.33776	10.789211	10.682161	11.138411
11.282761	11.734212	11.613662	12.096912
12.234512	12.672463	12.558663	13.028413
13.172763	13.597214	13.496913	13.959914
14.104264	14.528715	14.455414	14.884665
15.029015	15.460215	15.359915	15.816166
15.960516	16.391716	16.277916	16.747667
16.885267	17.336717	17.216167	17.685918
17.816768	18.268218	18.147668	18.624169
18.748269	19.186219	19.079169	19.54892
19.69327	20.11097	20.00392	20.46017
20.597771	21.035721	20.921921	21.391671
21.515771	21.940222	21.833172	22.302922
22.447272	22.878473	22.771423	23.234423
23.378773	23.823474	23.702924	24.179424
24.323774	24.775225	24.654675	25.131175
25.268775	25.726976	25.599676	26.089676
26.220526	26.658477	26.537927	27.027927
27.179027	27.630478	27.516677	27.993178
28.144278	28.609229	28.481928	28.965179
29.102779	29.54748	29.433679	29.91018
30.06803	30.50598	30.39218	30.861931
31.006281	31.437481	31.330431	31.800182
31.937782	32.389232	32.268682	32.745183
32.889533	33.327483	33.206933	33.690184
33.834534	34.279234	34.165434	34.635185
34.779535	35.217485	35.103685	35.573436
35.711036	36.155736	36.041936	36.518436
36.662787	37.114237	36.993687	37.470187
37.607788	38.052488	37.931938	38.401688
38.546039	38.963739	38.863439	39.326439
39.464039	39.90199	39.79494	40.25794
40.40229	40.840241	40.726441	41.196191
41.333791	41.771742	41.657942	42.127692
42.251792	42.696493	42.582693	43.045693
43.176543	43.614494	43.500693	43.970444
44.114794	44.545995	44.432194	44.901945
45.039545	45.470745	45.356945	45.826696
45.964296	46.395496	46.288446	46.744697
46.889047	47.326997	47.213197	47.676198
47.813798	48.251748	48.137948	48.607699
48.738549	49.176499	49.062699	49.53245
49.68355	50.10125	50.00095	50.4572
50.608301	51.046251	50.925701	51.395451
51.533052	51.964252	51.857202	52.313452
52.444302	52.895753	52.775203	53.251703
53.375803	53.813754	53.706704	54.162954
54.287054	54.725005	54.617955	55.080955
55.225305	55.670006	55.556206	56.025956
56.163556	56.588007	56.480956	56.950707
57.088307	57.519508	57.412457	57.875458
58.013058	58.457758	58.343958	58.813709
58.958059	59.416259	59.288959	59.75871
59.88956	60.34776	60.22046	60.696961
60.834561	61.279261	61.165461	61.635212
61.779562	62.210762	62.096962	62.559963
62.704313	63.155763	63.035213	63.504963
63.629064	64.053514	63.953214	64.409464
64.547065	64.985015	64.877965	65.340965
65.485315	65.909766	65.802716	66.265716
66.410066	66.841267	66.727467	67.197217
67.348317	67.793018	67.672468	68.142218
68.286568	68.724519	68.610719	69.087219
69.218069	69.63577	69.53547	69.99172
70.13607	70.567271	70.46022	70.923221
71.060821	71.498771	71.391721	71.854722
71.999072	72.437022	72.329972	72.792973
72.944073	73.368523	73.261473	73.724474
73.862074	74.293274	74.186224	74.642475
74.773325	75.231525	75.104225	75.580726
75.718326	76.136026	76.035726	76.485226
76.636327	77.060777	76.960477	77.423477
77.567828	77.999028	77.885228	78.354978
78.485828	78.923779	78.809979	79.272979
79.417329	79.85528	79.74823	80.21123
80.35558	80.786781	80.679731	81.135981
81.266831	81.718282	81.604482	82.074232
82.218582	82.649783	82.535983	82.998983
83.150083	83.594784	83.474233	83.950734
84.081584	84.512784	84.398984	84.861985
85.013085	85.451035	85.337235	85.806986
85.951336	86.396036	86.275486	86.751987
86.896337	87.327537	87.220487	87.683488
87.821088	88.259038	88.145238	88.608239
88.745839	89.183789	89.069989	89.53299
89.67734	90.12204	90.00824	90.47124
90.608841	91.040041	90.932991	91.389241
91.533592	91.971542	91.857742	92.313992
92.451592	92.889543	92.775743	93.238743
93.376343	93.807544	93.700494	94.163494
94.294344	94.732295	94.611745	95.081495
95.219095	95.650296	95.543246	95.999496
96.143846	96.575047	96.467996	96.930997
97.075347	97.513297	97.399497	97.869248
98.020348	98.451548	98.344498	98.807499
98.958599	99.410049	99.289499	99.766
99.92385	100.35505	100.248	100.711001
100.855351	101.313551	101.193001	101.662752
101.800352	102.251802	102.138002	102.607753
102.745353	103.190053	103.069503	103.552754
103.683604	104.128304	104.014504	104.477504
104.615105	105.066555	104.939255	105.415755
105.546606	105.977806	105.870756	106.333756
106.478106	106.902557	106.795507	107.258507
107.396107	107.813808	107.706758	108.163008
108.307358	108.725059	108.624759	109.081009
109.225359	109.65656	109.54951	110.01251
110.13661	110.567811	110.46076	110.923761
111.061361	111.499311	111.385511	111.855262
111.999612	112.430812	112.323762	112.786763
112.924363	113.355563	113.248513	113.711514
113.869364	114.300564	114.186764	114.663265
114.814365	115.259065	115.145265	115.615016
115.772866	116.231066	116.103766	116.587017
116.738117	117.196317	117.069017	117.552268
117.696618	118.141318	118.027518	118.504018
118.655119	119.106569	118.979269	119.469269
119.62712	120.06507	119.95127	120.42102
120.572121	121.030321	120.909771	121.386271
121.523872	121.975322	121.854772	122.331272
122.468872	122.913573	122.799773	123.276273
123.413873	123.845074	123.731274	124.194274
124.325124	124.769825	124.649275	125.119025
125.249875	125.674326	125.567276	126.030276
126.174626	126.599077	126.485276	126.955027
127.099377	127.517078	127.416777	127.873028
128.030878	128.448578	128.348278	128.797779
128.928629	129.373329	129.259529	129.72928
129.86013	130.29133	130.18428	130.640531
130.784881	131.222831	131.109031	131.578782
131.729882	132.167832	132.054032	132.523782
132.674883	133.119583	132.999033	133.475533
133.626634	134.078084	133.950784	134.434034
134.571635	135.023085	134.909285	135.379035
135.530136	135.981586	135.861036	136.344286
136.495386	136.940087	136.819537	137.296037
137.447137	137.885088	137.771288	138.241038
138.405638	138.843589	138.736539	139.206289
139.343889	139.78184	139.66804	140.13779
140.27539	140.706591	140.599541	141.069291
141.220391	141.658342	141.544542	142.014292
142.158642	142.589843	142.482792	142.945793
143.083393	143.521344	143.407543	143.877294
144.014894	144.459594	144.345794	144.815545
144.953145	145.391095	145.277295	145.747046
145.884646	146.315846	146.202046	146.671797
146.822897	147.254097	147.147047	147.610048
147.740898	148.178848	148.065048	148.534799
148.679149	149.103599	148.996549	149.459549
149.6039	150.0351	149.92805	150.3978
150.521901	150.959851	150.846051	151.315801
151.466901	151.898102	151.784302	152.247302
152.384902	152.809353	152.715803	153.172053
153.309653	153.747604	153.627054	154.103554
154.241154	154.672355	154.565305	155.028305
155.172655	155.590356	155.490055	155.953056
156.104156	156.548857	156.428306	156.904807
157.042407	157.487107	157.373307	157.843058
157.980658	158.432108	158.311558	158.788059
158.925659	159.370359	159.249809	159.71956
159.87066	160.31536	160.19481	160.671311
160.822411	161.260361	161.146561	161.616312
161.760662	162.212112	162.091562	162.568063
162.725913	163.157113	163.043313	163.513063
163.657414	164.095364	163.981564	164.451314
164.602415	165.040365	164.926565	165.396315
165.533916	165.965116	165.858066	166.327816
166.472166	166.916867	166.796317	167.259317
167.403667	167.848368	167.727818	168.204318
168.335168	168.759619	168.652569	169.115569
169.246419	169.67762	169.57057	170.03357
170.17117	170.595621	170.49532	170.944821
171.082421	171.520372	171.406571	171.876322
172.007172	172.424872	172.324572	172.780823
172.925173	173.349623	173.242573	173.698824
173.836424	174.267624	174.167324	174.630325
174.761175	175.212625	175.098825	175.561826
175.699426	176.137376	176.030326	176.493326
176.610677	177.041877	176.941577	177.397827
177.528678	177.946378	177.839328	178.295578
178.433178	178.857629	178.757329	179.213579
179.344429	179.78238	179.66858	180.13158
180.26918	180.693631	180.593331	181.049581
181.187181	181.611632	181.504581	181.960832
182.105182	182.536383	182.429332	182.899083
183.050183	183.508383	183.381083	183.857584
184.008684	184.473634	184.339584	184.822835
184.987435	185.432135	185.311585	185.794836
185.959436	186.404136	186.290336	186.773587
186.931437	187.389637	187.262337	187.752338
187.910188	188.375138	188.247838	188.737839
188.909189	189.360639	189.233339	189.72334
189.88119	190.34614	190.21884	190.708841
190.859941	191.318141	191.190841	191.680842
191.838692	192.296892	192.176342	192.652843
192.810693	193.282393	193.148343	193.638344
193.789444	194.227394	194.113594	194.583345
194.720945	195.185895	195.051845	195.541846
195.679446	196.130896	196.010346	196.486846
196.631197	197.075897	196.962097	197.431847
197.582948	198.027648	197.907098	198.376848
198.534699	198.959149	198.852099	199.315099
199.472949	199.89065	199.79035	200.25335
200.4112	200.842401	200.735351	201.198351
201.335951	201.767152	201.660102	202.129852
202.274202	202.712153	202.598353	203.068103
203.219203	203.663904	203.550104	204.026604
204.164204	204.602155	204.488354	204.958105
205.109205	205.547156	205.426605	205.903106
206.047456	206.492156	206.371606	206.848107
206.978957	207.423657	207.309857	207.786358
207.930708	208.382158	208.254858	208.738109
208.895959	209.347409	209.226859	209.70336
209.84771	210.29916	210.17861	210.655111
210.799461	211.230661	211.123611	211.593362
211.737712	212.182412	212.068612	212.538363
212.696213	213.147663	213.033863	213.510363
213.654714	214.099414	213.978864	214.448614
214.592965	215.037665	214.923865	215.386865
215.524466	215.969166	215.855366	216.325116
216.476216	216.914167	216.807117	217.270117
217.407717	217.838918	217.731868	218.194868
218.339218	218.763669	218.656619	219.119619
219.270719	219.70192	219.59487	220.05787
220.19547	220.633421	220.51962	220.989371
221.133721	221.564922	221.451121	221.920872
222.065222	222.503172	222.389372	222.852373
222.989973	223.441423	223.320873	223.790624
223.941724	224.399924	224.272624	224.755875
224.893475	225.338175	225.224375	225.694126
225.838476	226.283176	226.169376	226.639127
226.783477	227.214677	227.107627	227.570628
227.714978	228.152928	228.039128	228.508878
228.653229	229.091179	228.977379	229.447129
229.60498	230.04293	229.92913	230.40563
230.563481	231.001431	230.894381	231.357381
231.501731	231.959932	231.839382	232.315882
232.453482	232.911683	232.791133	233.267633
233.405233	233.870184	233.742884	234.226134
234.377234	234.821935	234.708135	235.184635
235.335735	235.787186	235.666636	236.143136
236.294236	236.745687	236.625137	237.108387
237.252737	237.704188	237.583638	238.060138
238.197738	238.662689	238.542139	239.011889
239.149489	239.60094	239.480389	239.95689
240.09449	240.545941	240.42539	240.908641
241.052991	241.490941	241.377141	241.846892
241.991242	242.435942	242.322142	242.791893
242.942993	243.401193	243.280643	243.757144
243.894744	244.346194	244.225644	244.702145
244.846495	245.297945	245.170645	245.660646
245.804996	246.256446	246.129146	246.605647
246.749997	247.194697	247.074147	247.550648
247.694998	248.132948	248.019148	248.488898
248.626499	249.050949	248.943899	249.406899
249.56475	249.98245	249.88215	250.3384
250.476	250.920701	250.800151	251.276651
251.407501	251.845452	251.731652	252.201402
252.352502	252.790453	252.676653	253.153153
253.304253	253.742204	253.635154	254.098154
254.249254	254.700705	254.573405	255.056655
255.207755	255.665956	255.545406	256.015156
256.186506	256.637957	256.517406	256.993907
257.145007	257.609958	257.482657	257.965908
258.123758	258.561709	258.454658	258.937909
259.095759	259.54046	259.419909	259.89641
260.05426	260.525961	260.39191	260.875161
261.026261	261.497961	261.363911	261.853912
261.998262	262.456462	262.335912	262.819163
262.970263	263.428463	263.301163	263.777664
263.928764	264.386964	264.266414	264.742915
264.894015	265.331965	265.218165	265.687916
265.845766	266.290466	266.169916	266.646417
266.797517	267.242217	267.128417	267.598168
267.749268	268.193968	268.073418	268.549919
268.694269	269.152469	269.031919	269.508419
269.65952	270.11097	269.99042	270.46692
270.624771	271.055971	270.942171	271.418671
271.576522	272.027972	271.914172	272.390672
272.535023	272.993223	272.865923	273.349173
273.507023	273.965224	273.844674	274.327924
274.479024	274.930475	274.809925	275.293175
275.451025	275.902476	275.781926	276.265176
276.409526	276.874477	276.747177	277.230427
277.361277	277.826228	277.698928	278.188928
278.333278	278.791479	278.664179	279.147429
279.312029	279.74998	279.63618	280.11943
280.27053	280.708481	280.594681	281.071181
281.229031	281.673732	281.559932	282.029682
282.180782	282.625483	282.504932	282.981433
283.125783	283.577234	283.456683	283.939934
284.097784	284.535735	284.421934	284.891685
285.042785	285.487485	285.373685	285.850186
285.994536	286.452736	286.325436	286.808687
286.959787	287.404487	287.283937	287.760438
287.911538	288.362988	288.242438	288.712189
288.863289	289.314739	289.194189	289.67069
289.83529	290.25974	290.15269	290.622441
290.780291	291.211491	291.104441	291.567442
291.725292	292.149742	292.049442	292.512442
292.656793	293.094743	292.987693	293.450693
293.588294	294.053244	293.925944	294.409194
294.553545	294.991495	294.877695	295.347445
295.498545	295.936496	295.822696	296.292446
296.436796	296.867997	296.760947	297.230697
297.395297	297.853498	297.732948	298.202698
298.353798	NaN	NaN	NaN
