# Supplementary material for: Auditory feedback effect on temporal patterns during self-pacing treadmill walking
Source: PLoS One. 2025 Nov 4;20(11):e0335971. doi: 10.1371/journal.pone.0335971 (PMC12585087; doi:10.1371/journal.pone.0335971)
Supplement: S2 File — This file archive contains gait events from the two test conditions (no sound and with sound) for all included participants, as well as the validation data for the accelerometer-based gait event detection algorithm. All data files are in CSV format. A readme file is included with the details of the file format and contents. (ZIP) [file pone.0335971.s003.zip › TreadmillSoundsData/TestConditions/WithSound/GaitEvents/Subject6_WithSound_GaitEvents.csv]

L_TO	R_TO	L_HS	R_HS
2.042002	2.662203	2.453902	3.065403
3.270503	3.937954	3.675654	4.347904
4.539505	5.247455	4.951405	5.664156
5.882756	6.536707	6.301406	6.960157
7.165257	7.812458	7.590658	8.229158
8.441008	9.101709	8.852909	9.518409
9.78426	10.43821	10.20966	10.848161
11.073511	11.727462	11.485411	12.130662
12.389762	12.996463	12.801663	13.413163
13.679014	14.353214	14.097664	14.769915
15.056015	15.757216	15.467915	16.173916
16.446516	17.120717	16.865167	17.544168
17.816768	18.463968	18.228668	18.873919
19.139769	19.86122	19.55842	20.27792
20.550521	21.244971	20.996171	21.668422
21.900522	22.594973	22.319172	23.031923
23.284273	23.985474	23.696174	24.408924
24.742275	25.470475	25.154175	25.893926
26.173276	26.948727	26.591927	27.372177
27.766278	28.413478	28.157928	28.823429
29.109529	29.72973	29.494429	30.15318
30.50678	31.140481	30.898431	31.563932
31.829782	32.456732	32.228182	32.886933
33.146033	33.779734	33.551184	34.209934
34.516284	35.210735	34.934935	35.647686
35.832536	36.493236	36.230936	36.916687
37.189287	37.883738	37.607938	38.313938
38.539289	39.226989	38.951189	39.65044
39.88929	40.617491	40.30794	41.040941
41.367541	42.068742	41.792942	42.492192
42.825543	43.465993	43.237443	43.869194
44.141794	44.687745	44.540195	45.104445
45.370295	45.916246	45.768696	46.319446
46.544797	47.104247	46.943197	47.514197
47.712548	48.285498	48.117698	48.695449
48.900549	49.459999	49.298949	49.8632
50.06155	50.648001	50.47345	51.057951
51.229301	51.809002	51.634452	52.212202
52.363302	52.916003	52.761703	53.319203
53.504053	54.083754	53.909204	54.493704
54.698805	55.278505	55.103955	55.681706
55.900306	56.480006	56.305456	56.876457
57.047807	57.641008	57.446207	58.050958
58.391058	59.031509	58.809709	59.448209
59.66681	60.30726	60.08546	60.717211
60.962811	61.616762	61.374711	62.026712
62.238562	62.872263	62.657213	63.282213
63.500813	64.053514	63.899214	64.463464
64.675315	65.207765	65.060215	65.604216
65.741816	66.274266	66.126716	66.670717
66.835317	67.367767	67.213467	67.770968
67.915318	68.447768	68.306968	68.850969
69.002069	69.53452	69.400469	69.93772
70.12257	70.641521	70.51422	71.044721
71.216071	71.755272	71.607722	72.165222
72.309572	72.821773	72.694473	73.218223
73.349073	73.868024	73.733974	74.271224
74.449324	75.002025	74.847725	75.411975
75.569826	76.129276	75.968226	76.532477
76.717327	77.263277	77.108977	77.666478
77.844578	78.404028	78.242978	78.807229
78.958329	79.504279	79.349979	79.90748
80.07208	80.611281	80.47048	81.014481
81.179081	81.698032	81.563982	82.107982
82.286082	82.825283	82.670983	83.228483
83.406583	83.959284	83.804984	84.369234
84.540585	85.100035	84.938985	85.509985
85.688086	86.247536	86.086486	86.657487
86.828837	87.401787	87.227237	87.804988
87.989838	88.535789	88.388238	88.938989
89.110339	89.69679	89.501989	90.10674
90.27809	90.844291	90.676491	91.247491
91.432341	91.971542	91.823992	92.367992
92.525843	93.078543	92.917493	93.481743
93.653094	94.185544	94.044744	94.588745
94.739845	95.285795	95.144995	95.688996
95.867096	96.406296	96.258746	96.816247
96.967347	97.506547	97.358997	97.916498
98.074348	98.593299	98.452498	98.989749
99.167849	99.70705	99.5595	100.117
100.3086	100.861301	100.700251	101.271251
101.449351	101.995302	101.841002	102.398502
102.576603	103.156303	102.968253	103.566254
103.751104	104.330804	104.156254	104.734005
104.939105	105.505305	105.337505	105.895006
106.086606	106.659557	106.485006	107.062757
107.227357	107.807058	107.632508	108.210258
108.401858	108.947809	108.800259	109.351009
109.52236	110.10881	109.92751	110.50526
110.703611	111.296811	111.108761	111.693262
111.851112	112.417312	112.249512	112.813763
112.985113	113.578314	113.390263	113.988264
114.186614	114.786565	114.591765	115.196515
115.401615	115.967816	115.800016	116.357516
116.569367	117.128817	116.967767	117.525267
117.703368	118.276318	118.108518	118.679519
118.864369	119.430569	119.256019	119.84052
120.02537	120.591571	120.41702	121.001521
121.186371	121.759322	121.598272	122.162522
122.320372	122.920323	122.725523	123.323523
123.508373	124.088074	123.913524	124.491274
124.682875	125.255825	125.088025	125.652276
125.843876	126.389826	126.235526	126.793027
126.991377	127.544078	127.389777	127.954028
128.138878	128.698329	128.537279	129.101529
129.259379	129.79858	129.65103	130.20178
130.38663	130.925831	130.778281	131.335781
131.507131	132.046332	131.898782	132.456282
132.634383	133.187083	133.026033	133.597034
133.768384	134.327834	134.166784	134.731035
134.888885	135.441585	135.280535	135.838036
136.009386	136.582337	136.414536	136.992287
137.183887	137.763588	137.582288	138.166788
138.338138	138.897589	138.743289	139.300789
139.478889	140.05859	139.89079	140.46179
140.639891	141.212841	141.045041	141.616042
141.794142	142.360342	142.192542	142.763543
142.948393	143.534844	143.360293	143.938044
144.109394	144.702595	144.521294	145.105795
145.290645	145.863596	145.695796	146.266796
146.465146	147.044847	146.870297	147.448047
147.612648	148.172098	148.017798	148.582049
148.753399	149.306099	149.151799	149.7093
149.9144	150.4536	150.3128	150.856801
151.034901	151.587602	151.433301	151.997552
152.168902	152.728353	152.574053	153.138303
153.296153	153.862354	153.701304	154.265554
154.430154	154.989605	154.835305	155.392805
155.577656	156.157356	155.982806	156.574057
156.779157	157.304857	157.170807	157.701308
157.913158	158.499608	158.318308	158.916309
159.141659	159.70786	159.54006	160.11106
160.30941	160.868861	160.707811	161.272061
161.443411	162.009612	161.841812	162.419562
162.604413	163.163863	163.016313	163.567064
163.738414	164.304614	164.143564	164.714565
164.912915	165.465615	165.311315	165.875566
166.053666	166.579367	166.445316	166.989317
167.160667	167.706618	167.552318	168.109818
168.281168	168.847369	168.679569	169.250569
169.421919	169.98812	169.83382	170.39132
170.569421	171.142371	170.981321	171.545572
171.770922	172.330372	172.169322	172.740323
172.918423	173.464373	173.316823	173.867574
174.065924	174.605125	174.464324	175.015075
175.193175	175.759376	175.584826	176.162576
176.347426	176.859627	176.739077	177.262827
177.434177	177.986878	177.832578	178.390078
178.547929	179.093879	178.939579	179.497079
179.65493	180.16713	180.04658	180.570331
180.741681	181.287631	181.140081	181.697582
181.848682	182.387882	182.247082	182.797833
182.975933	183.515133	183.367583	183.918334
184.103184	184.615385	184.494834	185.018585
185.196685	185.762886	185.601836	186.166086
186.330686	186.890137	186.735837	187.306837
187.484937	188.037638	187.876588	188.447588
188.639189	189.178389	189.037589	189.58834
189.76644	190.33264	190.17159	190.735841
190.886941	191.446391	191.285341	191.849592
192.020942	192.593893	192.426092	193.003843
193.161693	193.700894	193.560094	194.097344
194.268694	194.814645	194.673845	195.224595
195.409445	195.968896	195.807846	196.372096
196.556947	197.089397	196.955347	197.506097
197.697698	198.230148	198.089348	198.640099
198.818199	199.370899	199.223349	199.78085
199.9657	200.552151	200.3641	200.948601
201.119951	201.672652	201.525102	202.075852
202.247202	202.799903	202.645603	203.209853
203.387953	203.913654	203.786354	204.323604
204.494954	205.027405	204.886605	205.430605
205.588456	206.100656	205.973356	206.510606
206.675207	207.207657	207.073607	207.610858
207.734958	208.274158	208.126608	208.670609
208.835209	209.374409	209.226859	209.77761
209.93546	210.48816	210.34061	210.891361
211.069461	211.642412	211.467861	212.045612
212.216962	212.783163	212.615363	213.193113
213.371213	213.917164	213.769614	214.313614
214.511964	215.037665	214.896865	215.440865
215.605466	216.164916	216.010616	216.568117
216.725967	217.251667	217.110867	217.654868
217.805968	218.331668	218.190868	218.728119
218.885969	219.404919	219.270869	219.81487
219.98622	220.51192	220.37787	220.915121
221.086471	221.605422	221.471371	222.008622
222.179972	222.698923	222.585123	223.108873
223.246473	223.785674	223.638124	224.188874
224.353474	224.892675	224.751875	225.295875
225.453725	225.992926	225.845376	226.396126
226.553977	227.093177	226.952377	227.496377
227.654228	228.186678	228.045878	228.589879
228.761229	229.307179	229.159629	229.71713
229.87498	230.42093	230.27338	230.824131
231.008981	231.527932	231.393881	231.937882
232.095732	232.621433	232.487382	233.031383
233.189233	233.735184	233.594384	234.138384
234.296234	234.848935	234.694635	235.252135
235.430235	235.969436	235.821886	236.379386
236.557487	237.116937	236.962637	237.520137
237.671238	238.237438	238.069638	238.640639
238.811989	239.351189	239.217139	239.75439
239.95274	240.50544	240.35789	240.901891
241.079991	241.666442	241.505391	242.062892
242.267992	242.854443	242.673143	243.250893
243.455993	244.008694	243.854394	244.405144
244.596745	245.183195	245.001895	245.586396
245.757746	246.350946	246.162896	246.747397
246.932247	247.464697	247.310397	247.874648
248.059498	248.625699	248.464648	249.022149
249.200249	249.7597	249.6054	250.16965
250.33425	250.886951	250.732651	251.283401
251.441251	251.993952	251.839652	252.397152
252.575253	253.134703	252.980403	253.531154
253.702504	254.288954	254.114404	254.692155
254.850005	255.429705	255.248405	255.832906
255.997506	256.577207	256.402656	256.980407
257.165257	257.704458	257.563658	258.121158
258.292508	258.851959	258.697659	259.255159
259.446759	259.99271	259.84516	260.40266
260.587511	261.153711	260.992661	261.556912
261.735012	262.301212	262.140162	262.711163
262.902763	263.475713	263.307913	263.878914
264.063764	264.643465	264.468914	265.046665
265.218015	265.777466	265.629916	266.194166
266.392516	266.945217	266.790917	267.355167
267.533268	268.085968	267.931668	268.482418
268.653769	269.246969	269.058919	269.65692
269.84177	270.39447	270.23342	270.797671
270.969021	271.541972	271.367421	271.945172
272.130022	272.736723	272.541923	273.139923
273.311273	273.931474	273.723174	274.341424
274.539775	275.105975	274.951675	275.515925
275.721026	276.314226	276.126176	276.717427
276.915777	277.481977	277.320927	277.891928
278.056528	278.629479	278.461678	279.032679
279.170279	279.70948	279.56868	280.11268
280.25703	280.782731	280.648681	281.192681
281.343781	281.889732	281.742182	282.299682
282.471032	283.023733	282.869433	283.433683
283.618534	284.164484	284.010184	284.560935
284.725535	285.298485	285.130685	285.715186
285.933786	286.513486	286.345686	286.909937
287.142037	287.741988	287.547188	288.145188
288.357038	288.929989	288.762189	289.346689
289.54504	290.11799	289.94344	290.527941
290.712791	291.299241	291.117941	291.702442
291.900792	292.480492	292.312692	292.883693
293.129293	293.722494	293.527694	294.125694
294.324044	294.957745	294.742695	295.367695
295.579546	296.192996	295.991446	296.596197
296.821547	297.387747	297.213197	NaN
298.023048	NaN	NaN	NaN
