# Supplementary material for: Auditory feedback effect on temporal patterns during self-pacing treadmill walking
Source: PLoS One. 2025 Nov 4;20(11):e0335971. doi: 10.1371/journal.pone.0335971 (PMC12585087; doi:10.1371/journal.pone.0335971)
Supplement: S2 File — This file archive contains gait events from the two test conditions (no sound and with sound) for all included participants, as well as the validation data for the accelerometer-based gait event detection algorithm. All data files are in CSV format. A readme file is included with the details of the file format and contents. (ZIP) [file pone.0335971.s003.zip › TreadmillSoundsData/TestConditions/WithSound/GaitEvents/Subject7_WithSound_GaitEvents.csv]

L_TO	R_TO	L_HS	R_HS
1.286001	1.852202	1.711402	2.275652
2.433502	2.992953	2.845403	3.416403
3.574254	4.133704	3.986154	4.563905
4.728505	5.301455	5.147155	5.731656
5.889506	6.469206	6.308156	6.899407
7.064007	7.643708	7.482657	8.080658
8.238508	8.818209	8.663909	9.255159
9.440009	10.03321	9.86541	10.46341
10.634761	11.207711	11.053411	11.637912
11.802512	12.395712	12.227912	12.825913
12.997263	13.583714	13.415913	14.007164
14.171764	14.751465	14.597165	15.174915
15.332765	15.892216	15.751416	16.322416
16.473516	17.032967	16.892167	17.463167
17.641268	18.207468	18.059918	18.637669
18.802269	19.381969	19.220919	19.81217
19.97677	20.549721	20.39542	20.973171
21.131021	21.717472	21.549672	22.140922
22.298772	22.864973	22.717423	23.295173
23.453023	24.039474	23.885174	24.462924
24.641025	25.227475	25.073175	25.657676
25.808776	26.395226	26.227426	26.832177
26.990027	27.576478	27.408677	27.999928
28.157778	28.744229	28.589929	29.167679
29.325529	29.91198	29.75093	30.34218
30.46628	31.045981	30.884931	31.469431
31.613782	32.159732	32.018932	32.583183
32.720783	33.286983	33.139433	33.717184
33.854784	34.414234	34.273434	34.837685
34.968535	35.527986	35.380435	35.951436
36.102536	36.661987	36.527937	37.092187
37.229787	37.816238	37.648438	38.246438
38.397538	38.990739	38.829689	39.414189
39.56529	40.13824	39.98394	40.581941
40.760041	41.346491	41.178691	41.783442
41.948042	42.514242	42.366692	42.951193
43.129293	43.722494	43.547944	44.152694
44.317294	44.896995	44.735945	45.333945
45.498545	46.071496	45.923946	46.501696
46.659547	47.232497	47.078197	47.669448
47.840798	48.406998	48.252698	48.830449
48.981549	49.5545	49.406949	49.9847
50.14255	50.722251	50.567951	51.145701
51.296801	51.883252	51.722202	52.306702
52.464552	53.030753	52.876453	53.447453
53.605304	54.191754	54.030704	54.621955
54.773055	55.359505	55.205205	55.796456
55.961056	56.547507	56.386456	56.977707
57.135557	57.715258	57.567708	58.145458
58.289808	58.876259	58.715209	59.313209
59.464309	60.02376	59.88296	60.46071
60.632061	61.198261	61.037211	61.635212
61.806562	62.379512	62.225212	62.809713
62.967563	63.533764	63.386213	63.963964
64.101564	64.701515	64.526965	65.131715
65.289565	65.876016	65.714966	66.306216
66.470816	67.037017	66.889467	67.467217
67.631818	68.191268	68.050468	68.628219
68.806319	69.406269	69.231719	69.84322
70.00782	70.607771	70.43322	71.031221
71.189071	71.782272	71.621222	72.212472
72.383822	72.977023	72.815973	73.400473
73.578574	74.171774	74.010724	74.601975
74.780075	75.373275	75.205475	75.816976
76.008576	76.601777	76.440726	77.031977
77.203327	77.789778	77.628728	78.219978
78.391328	78.998029	78.823479	79.428229
79.58608	80.17253	80.01148	80.609481
80.774081	81.367281	81.206231	81.790732
81.948582	82.535033	82.373982	82.958483
83.116333	83.702784	83.541734	84.126234
84.284084	84.877285	84.709485	85.307485
85.465335	86.058536	85.897486	86.481986
86.653337	87.239787	87.078737	87.663238
87.827838	88.394038	88.246488	88.817489
88.975339	89.55504	89.393989	89.97849
90.13634	90.749791	90.568491	91.179991
91.344591	91.904042	91.756492	92.334242
92.498842	93.058293	92.910743	93.488493
93.653094	94.219294	94.071744	94.649495
94.820845	95.400545	95.246245	95.830746
95.995346	96.581797	96.420746	97.011997
97.169847	97.749548	97.588498	98.186498
98.357848	98.951049	98.789999	99.381249
99.5526	100.15255	99.978	100.576001
100.740601	101.333801	101.166001	101.770752
101.928602	102.542053	102.354002	102.979003
103.157103	103.770554	103.582504	104.200754
104.372104	104.945055	104.784005	105.382005
105.539856	106.133056	105.965256	106.570007
106.741357	107.300807	107.160007	107.724258
107.888858	108.495558	108.321008	108.932509
109.103859	109.65656	109.515759	110.08676
110.25811	110.817561	110.670011	111.247761
111.398861	111.998812	111.831012	112.435762
112.600363	113.180063	113.025763	113.617014
113.801864	114.381564	114.220514	114.811765
114.962865	115.562816	115.395015	116.006516
116.184616	116.771067	116.610017	117.201267
117.372617	117.972568	117.804768	118.409518
118.601119	119.201069	119.026519	119.63127
119.82287	120.42282	120.24827	120.859771
121.037871	121.644572	121.463271	122.088272
122.273122	122.873073	122.698523	123.296523
123.474623	124.067824	123.906774	124.498024
124.655875	125.249075	125.088025	125.692776
125.870876	126.457326	126.296276	126.894277
127.058877	127.625078	127.484277	128.062028
128.226628	128.799579	128.652029	129.229779
129.394379	129.98083	129.81978	130.41103
130.582381	131.162081	131.001031	131.605782
131.777132	132.350082	132.195782	132.780283
132.944883	133.524584	133.363533	133.948034
134.112634	134.678835	134.531285	135.109035
135.266885	135.806086	135.685536	136.222786
136.380636	136.987337	136.819537	137.410787
137.548388	138.121338	137.960288	138.551539
138.716139	139.302589	139.134789	139.73279
139.89064	140.46359	140.30254	140.893791
141.065141	141.665092	141.497291	142.088542
142.239642	142.819343	142.658293	143.249543
143.407393	143.980344	143.826044	144.410544
144.561645	145.134595	144.980295	145.564796
145.722646	146.302346	146.141296	146.732547
146.890397	147.449847	147.302297	147.866548
148.004148	148.570349	148.429548	148.993799
149.151649	149.70435	149.5568	150.12105
150.27215	150.824851	150.677301	151.241551
151.385901	151.931852	151.797802	152.362052
152.499652	153.052353	152.911553	153.482553
153.633654	154.193104	154.045554	154.616555
154.747405	155.293355	155.159305	155.723556
155.861156	156.434106	156.279806	156.864307
157.008657	157.547858	157.420557	157.971308
158.115658	158.702109	158.541059	159.125559
159.256409	159.80911	159.66831	160.23256
160.38366	160.936361	160.795561	161.359811
161.504161	162.083862	161.929562	162.500562
162.651663	163.224613	163.077063	163.654814
163.799164	164.372114	164.224564	164.795565
164.953415	165.499365	165.365315	165.909316
166.053666	166.613117	166.479066	167.036567
167.174167	167.740368	167.592818	168.157068
168.294668	168.854119	168.720069	169.270819
169.415169	169.98137	169.82707	170.40482
170.549171	171.095121	170.954321	171.511821
171.676422	172.229122	172.088322	172.645823
172.790173	173.349623	173.208823	173.766324
173.897174	174.463374	174.315824	174.880075
175.031175	175.597376	175.449825	176.020826
176.165176	176.731377	176.583827	177.154827
177.299177	177.851878	177.711078	178.268578
178.412928	178.965629	178.818079	179.382329
179.51993	180.07263	179.93858	180.48933
180.620181	181.159381	181.025331	181.582832
181.727182	182.286632	182.145832	182.710083
182.834183	183.386883	183.239333	183.817084
183.974934	184.534385	184.386834	184.951085
185.095435	185.654886	185.514085	186.085086
186.236186	186.809137	186.654837	187.239337
187.397187	187.956638	187.815838	188.373338
188.517689	189.097389	188.949839	189.520839
189.65844	190.21789	190.07709	190.641341
190.792441	191.345141	191.204341	191.768592
191.919692	192.479142	192.338342	192.902593
193.053693	193.633394	193.485843	194.056844
194.201194	194.774145	194.619845	195.197595
195.328445	195.887896	195.747096	196.311346
196.455696	197.035397	196.881097	197.458847
197.603198	198.169398	198.021848	198.599599
198.750699	199.310149	199.176099	199.7336
199.8982	200.45765	200.3101	200.887851
201.032201	201.598402	201.450851	202.021852
202.166202	202.732403	202.584853	203.155853
203.293453	203.859654	203.712104	204.289854
204.434204	204.993655	204.846105	205.417105
205.581706	206.161406	206.000356	206.578107
206.735957	207.302157	207.154607	207.732358
207.883458	208.442908	208.302108	208.866359
209.010709	209.56341	209.429359	209.98011
210.12446	210.690661	210.536361	211.120861
211.258461	211.811162	211.670362	212.234612
212.372212	212.924913	212.790863	213.355113
213.506213	214.065664	213.924864	214.482364
214.633465	215.179415	215.038615	215.602866
215.747216	216.313416	216.159116	216.730117
216.874467	217.420417	217.279617	217.843868
217.988218	218.534169	218.393368	218.957619
219.095219	219.64117	219.513869	220.07137
220.21572	220.768421	220.620871	221.198621
221.336221	221.875422	221.754872	222.285372
222.409472	222.968923	222.821373	223.392373
223.529974	224.069174	223.935124	224.485874
224.623475	225.182925	225.028625	225.606376
225.743976	226.296676	226.155876	226.713377
226.844227	227.403677	227.262877	227.833878
227.957978	228.517429	228.376628	228.940879
229.071729	229.62443	229.490379	230.04788
230.19223	230.738181	230.597381	231.154881
231.292481	231.831682	231.697632	232.255132
232.399482	232.958933	232.818133	233.375633
233.519984	234.079434	233.938634	234.502884
234.633735	235.186435	235.045635	235.609886
235.747486	236.313686	236.166136	236.723637
236.861237	237.427437	237.279887	237.850888
237.968238	238.547939	238.393638	238.964639
239.122489	239.68194	239.53439	240.09864
240.23624	240.788941	240.641391	241.212391
241.356741	241.922942	241.782142	242.339642
242.477242	243.043443	242.895893	243.466893
243.597744	244.157194	244.016394	244.580645
244.704745	245.270945	245.130145	245.687646
245.825246	246.377946	246.243896	246.794647
246.925497	247.471447	247.344147	247.894898
248.032498	248.578449	248.444398	248.995149
249.119249	249.6517	249.53115	250.0684
250.19925	250.745201	250.617901	251.175401
251.313001	251.825202	251.711402	252.241902
252.379502	252.911953	252.784653	253.335403
253.466253	253.998704	253.871404	254.422154
254.546255	255.078705	254.958155	255.495405
255.626256	256.165456	256.031406	256.582157
256.713007	257.258957	257.124907	257.682408
257.793008	258.359208	258.218408	258.775909
258.906759	259.452709	259.318659	259.86941
260.00701	260.552961	260.41216	260.962911
261.100511	261.659962	261.512411	262.083412
262.207512	262.726463	262.612663	263.149913
263.274013	263.813214	263.685914	264.229914
264.374264	264.913465	264.786165	265.336915
265.474515	266.020466	265.879666	266.443916
266.561267	267.100467	266.979917	267.517167
267.654768	268.207468	268.066668	268.637669
268.768519	269.294219	269.173669	269.71092
269.83502	270.36747	270.24017	270.784171
270.901521	271.440721	271.313421	271.857422
271.981522	272.520723	272.393422	272.944173
273.068273	273.607474	273.486923	274.030924
274.168524	274.727975	274.593925	275.151425
275.289025	275.834976	275.700926	276.258426
276.389276	276.941977	276.807927	277.365427
277.496277	278.082728	277.921678	278.506178
278.664029	279.223479	279.069179	279.65368
279.81153	280.40473	280.24368	280.841681
281.040031	281.646732	281.478931	282.083682
282.275282	282.861733	282.700683	283.291933
283.497033	284.096984	283.929184	284.540685
284.718785	285.338985	285.150935	285.775936
285.967536	286.607987	286.406436	287.058437
287.277037	287.917488	287.715938	288.381438
288.593289	289.220239	289.025439	289.65719
289.87579	290.49599	290.31469	290.946441
291.117791	291.690742	291.543192	292.127692
292.292292	292.898993	292.724443	293.342693
293.520794	294.127494	293.959694	294.557695
294.742545	295.342495	295.174695	295.772696
295.944046	296.550747	296.376196	297.001197
297.179297	297.860248	297.638448	NaN
