# Supplementary material for: Auditory feedback effect on temporal patterns during self-pacing treadmill walking
Source: PLoS One. 2025 Nov 4;20(11):e0335971. doi: 10.1371/journal.pone.0335971 (PMC12585087; doi:10.1371/journal.pone.0335971)
Supplement: S2 File — This file archive contains gait events from the two test conditions (no sound and with sound) for all included participants, as well as the validation data for the accelerometer-based gait event detection algorithm. All data files are in CSV format. A readme file is included with the details of the file format and contents. (ZIP) [file pone.0335971.s003.zip › TreadmillSoundsData/TestConditions/WithSound/GaitEvents/Subject8_WithSound_GaitEvents.csv]

L_TO	R_TO	L_HS	R_HS
1.522252	2.182952	1.988152	2.626653
2.798003	3.438453	3.257153	3.875404
4.107504	4.714205	4.553155	5.157905
5.390005	6.016956	5.842406	6.460656
6.679257	7.279207	7.118157	7.729658
7.955008	8.568459	8.407408	9.025659
9.224009	9.85096	9.66966	10.30141
10.47951	11.113211	10.911661	11.550162
11.775512	12.429462	12.221162	12.866413
13.071513	13.711964	13.517163	14.162414
14.374264	14.974215	14.819915	15.411165
15.677016	16.283716	16.115916	16.713917
16.939267	17.579718	17.384917	18.016668
18.174518	18.760969	18.613419	19.218169
19.450269	20.05022	19.90267	20.49392
20.651771	21.278721	21.104171	21.729172
21.907272	22.534223	22.366422	22.971173
23.176273	23.796474	23.621924	24.246924
24.479024	25.078975	24.917925	25.522675
25.741276	26.361476	26.186926	26.798427
26.996777	27.589978	27.435677	28.033678
28.205028	28.831979	28.657429	29.282429
29.467279	30.07398	29.91293	30.52443
30.709281	31.322731	31.161681	31.766432
31.978282	32.591733	32.417182	33.015183
33.179783	33.806734	33.638934	34.243684
34.401534	34.987985	34.853935	35.431685
35.623286	36.216486	36.082436	36.653437
36.831537	37.451737	37.283937	37.888688
38.066788	38.686989	38.512438	39.130689
39.295289	39.88849	39.74094	40.33219
40.517041	41.116991	40.969441	41.547192
41.718542	42.318492	42.170942	42.755443
42.906543	43.499743	43.358943	43.943444
44.162044	44.761995	44.607695	45.205695
45.404045	46.024246	45.863196	46.467946
46.679797	47.293247	47.125447	47.743698
47.915048	48.528499	48.367448	48.978949
49.190799	49.76375	49.6297	50.20745
50.42605	51.053001	50.885201	51.496701
51.668052	52.288252	52.120452	52.745453
52.930303	53.530254	53.375953	53.973954
54.192554	54.792505	54.638205	55.236205
55.441305	56.054756	55.880206	56.498456
56.737307	57.310257	57.176207	57.753958
57.992808	58.606259	58.451958	59.043209
59.255059	59.88876	59.70746	60.33921
60.50381	61.090261	60.935961	61.527211
61.698562	62.305262	62.150962	62.748963
62.913563	63.520264	63.359213	63.957214
64.128564	64.769015	64.580965	65.219465
65.397565	66.024516	65.849966	66.468216
66.632817	67.266517	67.071717	67.710218
67.901818	68.549019	68.354218	68.992719
69.164069	69.81127	69.60972	70.25497
70.45332	71.066771	70.898971	71.517221
71.749322	72.369522	72.188222	72.813223
73.025073	73.652024	73.477473	74.102474
74.334574	74.954775	74.773475	75.391725
75.569826	76.250776	76.015476	76.694477
76.852327	77.513027	77.297977	77.956728
78.155078	78.802279	78.593979	79.259479
79.478079	80.12528	79.91698	80.582481
80.774081	81.340281	81.219731	81.790732
82.049832	82.683533	82.502232	83.140733
83.372833	83.979534	83.811734	84.423234
84.648585	85.275535	85.087485	85.725986
85.931086	86.551287	86.383486	86.988237
87.166337	87.766288	87.605238	88.209988
88.415088	89.021789	88.847239	89.472239
89.68409	90.29079	90.13649	90.741241
90.966591	91.607042	91.412241	92.050742
92.276092	92.936793	92.728493	93.380493
93.592344	94.253044	94.031244	94.703495
94.915345	95.562546	95.360995	96.006246
96.224846	96.872047	96.663747	97.315747
97.507347	98.147798	97.939498	98.598249
98.803349	99.457299	99.248999	99.89425
100.11285	100.733051	100.565251	101.176751
101.395351	102.022302	101.847752	102.472752
102.691353	103.284553	103.130253	103.735004
103.933354	104.560305	104.379004	105.004005
105.249605	105.883306	105.688506	106.327006
106.552357	107.179307	107.004757	107.629758
107.828108	108.434808	108.280508	108.871759
109.049859	109.67681	109.502259	110.12726
110.31886	110.918811	110.771261	111.369261
111.547362	112.140562	111.993012	112.597763
112.789363	113.389313	113.241763	113.839764
114.011114	114.570565	114.456764	115.014265
115.205865	115.819316	115.671766	116.269766
116.441116	117.047817	116.886767	117.484767
117.676368	118.276318	118.122018	118.726769
118.931869	119.53182	119.384269	119.98227
120.21437	120.787321	120.653271	121.237771
121.436121	122.049572	121.888522	122.486522
122.657873	123.278073	123.123773	123.721774
123.859374	124.493074	124.311774	124.930025
125.114875	125.735076	125.574026	126.185526
126.370376	127.037827	126.822777	127.488277
127.673128	128.300078	128.125528	128.743779
128.948879	129.58258	129.394529	130.03303
130.23138	130.858331	130.677031	131.308781
131.554382	132.140832	131.993282	132.598033
132.863883	133.463833	133.316283	133.907534
134.153134	134.766585	134.598785	135.210285
135.422135	136.055836	135.874536	136.506286
136.697887	137.324837	137.136787	137.768538
137.987138	138.620839	138.439538	139.064539
139.276389	139.91684	139.73554	140.36054
140.518391	141.165591	140.964041	141.609292
141.787392	142.421092	142.246542	142.871543
143.063143	143.676594	143.515543	144.113544
144.338894	144.945595	144.777795	145.396045
145.594396	146.167346	146.040046	146.624547
146.836397	147.449847	147.295547	147.900298
148.091898	148.745849	148.544299	149.196299
149.401399	150.0621	149.8538	150.5058
150.656901	151.290601	151.109301	151.741052
151.932652	152.566353	152.371552	153.016803
153.181403	153.801604	153.633804	154.245304
154.443654	155.050355	154.896055	155.494055
155.732906	156.326106	156.178556	156.769807
156.968157	157.601858	157.420557	158.045558
158.270908	158.904609	158.723309	159.361809
159.59391	160.28836	160.05306	160.738811
160.916911	161.577612	161.382811	162.028062
162.253412	162.893863	162.705813	163.351063
163.610164	164.243864	164.055814	164.687565
164.987165	165.641116	165.439565	166.091566
166.377666	167.126117	166.823317	167.576568
167.855918	168.611119	168.308318	169.081819
169.408419	170.08262	169.85407	170.539821
170.798921	171.506871	171.244571	171.957322
172.148922	172.850123	172.608073	173.307323
173.532674	174.193374	173.985074	174.650575
174.896175	175.536626	175.341825	175.987076
176.225926	176.819127	176.671577	177.269577
177.508427	178.128628	177.954078	178.572329
178.811179	179.451629	179.250079	179.89533
180.10043	180.740881	180.552831	181.184581
181.430181	182.050382	181.889332	182.487332
182.773433	183.373383	183.205583	183.830584
184.069434	184.716635	184.535335	185.173835
185.372185	186.019386	185.831336	186.456336
186.620937	187.227637	187.066587	187.684838
187.903438	188.530389	188.342338	188.967339
189.212939	189.86689	189.65859	190.31059
190.50894	191.122391	190.954591	191.572842
191.784692	192.431892	192.243842	192.868843
193.067193	193.694144	193.533094	194.144594
194.349694	194.969895	194.788595	195.413595
195.598446	196.259146	196.050846	196.709597
196.887697	197.514647	197.340097	197.971848
198.170198	198.790399	198.629349	199.240849
199.452699	200.05265	199.89835	200.5031
200.735201	201.335151	201.180851	201.785602
202.031202	202.631153	202.470102	203.081603
203.286703	203.940654	203.745854	204.391104
204.596205	205.250155	205.048605	205.700606
205.912456	206.573157	206.364856	207.023607
207.255707	207.909658	207.708108	208.353358
208.565209	209.192159	209.010859	209.63586
209.86796	210.51516	210.31361	210.958861
211.170711	211.797662	211.616362	212.248112
212.486962	213.113913	212.939363	213.564364
213.796464	214.403164	214.242114	214.853615
215.038465	215.672166	215.490865	216.122616
216.334466	216.968167	216.780117	217.411867
217.657468	218.324918	218.109868	218.775369
219.014219	219.64117	219.459869	220.09837
220.33722	220.950671	220.776121	221.407871
221.612972	222.239922	222.065372	222.697123
222.895473	223.502173	223.347873	223.945874
224.137474	224.750925	224.589875	225.201375
225.413225	226.046926	225.865626	226.483876
226.709227	227.329427	227.148127	227.773128
227.998478	228.605179	228.444128	229.042129
229.253979	229.88093	229.69963	230.33813
230.529731	231.143181	230.968631	231.593632
231.805482	232.418932	232.257882	232.869383
233.087983	233.701434	233.533634	234.151884
234.336734	234.950185	234.795885	235.393885
235.605736	236.252936	236.058136	236.696637
236.908487	237.508437	237.367637	237.958888
238.116738	238.723439	238.569139	239.167139
239.365489	239.96544	239.82464	240.40914
240.620991	241.254691	241.080141	241.691642
241.896742	242.530443	242.342392	242.980893
243.219743	243.826444	243.665394	244.276894
244.535995	245.142695	244.981645	245.599896
245.811746	246.425196	246.264146	246.875647
247.073997	247.700948	247.533148	248.151398
248.329498	248.949699	248.781899	249.400149
249.59175	250.1782	250.03065	250.628651
250.887751	251.501201	251.340151	251.951652
252.129752	252.803953	252.595653	253.261153
253.446003	254.086454	253.891654	254.530155
254.742005	255.341955	255.187655	255.785656
256.044756	256.658207	256.483656	257.101907
257.334007	257.954208	257.772908	258.391158
258.549009	259.169209	259.008159	259.62641
259.86526	260.48546	260.30416	260.942661
261.161261	261.781462	261.600162	262.238662
262.457262	263.077463	262.902913	263.527914
263.760014	264.393714	264.198914	264.844165
265.022265	265.689716	265.474665	266.146916
266.352016	266.965467	266.804417	267.415917
267.641268	268.281718	268.086918	268.732169
268.950769	269.58447	269.403169	270.03492
270.22652	270.866971	270.685671	271.317421
271.495521	272.115722	271.934422	272.559423
272.744273	273.364473	273.196673	273.814924
273.993024	274.599725	274.445424	275.056925
275.255275	275.861976	275.700926	276.312426
276.504026	277.157977	276.956427	277.608428
277.820278	278.453978	278.272678	278.897679
279.096029	279.80398	279.54843	280.24768
280.42578	281.066231	280.884931	281.523431
281.755532	282.382482	282.201182	282.826183
283.071783	283.678484	283.510683	284.128934
284.401534	285.021735	284.847185	285.478935
285.670536	286.324486	286.116186	286.761437
286.986787	287.667738	287.439187	288.111438
288.330038	288.956989	288.782439	289.420939
289.66654	290.28674	290.11894	290.737191
290.969291	291.569242	291.408191	292.019692
292.245042	292.871993	292.697443	293.329193
293.541044	294.161244	293.993444	294.611695
294.810045	295.409995	295.255695	295.860446
296.072296	296.719497	296.531447	297.169947
297.408797	NaN	NaN	NaN
