# Supplementary material for: Auditory feedback effect on temporal patterns during self-pacing treadmill walking
Source: PLoS One. 2025 Nov 4;20(11):e0335971. doi: 10.1371/journal.pone.0335971 (PMC12585087; doi:10.1371/journal.pone.0335971)
Supplement: S2 File — This file archive contains gait events from the two test conditions (no sound and with sound) for all included participants, as well as the validation data for the accelerometer-based gait event detection algorithm. All data files are in CSV format. A readme file is included with the details of the file format and contents. (ZIP) [file pone.0335971.s003.zip › TreadmillSoundsData/TestConditions/WithSound/GaitEvents/Subject9_WithSound_GaitEvents.csv]

L_TO	R_TO	L_HS	R_HS
2.480752	1.771202	2.933153	2.248652
3.763254	3.114453	4.229154	3.585154
5.106505	4.403704	5.572406	4.887905
6.456506	5.760456	6.922407	6.231156
7.745758	7.076707	8.231908	7.560908
9.129509	8.480708	9.59541	8.944659
10.42551	9.76321	10.891411	10.24066
11.762012	11.086211	12.227912	11.556912
13.098513	12.429462	13.571164	12.913663
14.387764	13.711964	14.853665	14.196164
15.663516	15.014715	16.129416	15.498915
16.973017	16.297216	17.438917	16.774667
18.296018	17.620218	18.755169	18.097668
19.58527	18.909469	20.05792	19.380169
20.915021	20.25272	21.380921	20.723421
22.244772	21.568972	22.703923	22.046422
23.520524	22.871723	23.986424	23.349173
24.816525	24.160974	25.275675	24.631675
26.072026	25.443475	26.537927	25.920926
27.381527	26.725977	27.847428	27.196677
28.670779	28.028728	29.143429	28.506178
30.00728	29.317979	30.47318	29.80218
31.289781	30.627481	31.762432	31.111681
32.599283	31.903232	33.051683	32.373932
33.861534	33.192483	34.334184	33.669934
35.177785	34.528985	35.650436	35.013185
36.507536	35.818236	36.980187	36.302436
37.857538	37.161487	38.323438	37.638938
39.173789	38.511488	39.63969	38.995689
40.530541	39.82774	40.996441	40.30519
41.873792	41.164241	42.339692	41.648442
43.163043	42.500742	43.655944	42.971443
44.492794	43.830494	44.972195	44.314694
45.836046	45.160245	46.308696	45.637696
47.152297	46.510246	47.624948	46.980947
48.461798	47.792748	48.920949	48.270198
49.7578	49.088749	50.2237	49.55945
51.114551	50.405	51.580452	50.895951
52.437552	51.782002	52.903453	52.252702
53.747054	53.071253	54.212954	53.541954
55.063305	54.394254	55.535956	54.871705
56.379556	55.730756	56.852207	56.214956
57.689058	57.026757	58.154958	57.497457
58.978309	58.336258	59.444209	58.813709
60.31481	59.63901	60.787461	60.12321
61.651312	60.995761	62.110462	61.479961
63.008063	62.291762	63.473963	62.769213
64.337814	63.648514	64.796965	64.132714
65.640566	64.964765	66.106466	65.448965
66.983817	66.308016	67.449717	66.785467
68.273068	67.617518	68.738969	68.101718
69.56907	68.893269	70.03497	69.377469
70.885321	70.22977	71.351221	70.707221
72.235322	71.532522	72.694473	72.016722
73.511073	72.842023	73.976974	73.332973
74.854325	74.185274	75.326975	74.662725
76.150326	75.474525	76.622977	75.951976
77.534078	76.838027	78.006728	77.322227
78.944829	78.181278	79.403979	78.665479
80.24758	79.56503	80.706731	80.03573
81.563832	80.861031	82.022982	81.338481
82.859833	82.184032	83.325733	82.661483
84.176084	83.520534	84.641985	83.997984
85.580086	84.863785	86.052736	85.354735
86.909837	86.240786	87.395987	86.724987
88.300338	87.590788	88.766239	88.068238
89.66384	88.947539	90.13649	89.431739
91.007091	90.31779	91.479741	90.795241
92.390842	91.681292	92.863493	92.165492
93.767844	93.031293	94.220244	93.508743
95.070595	94.401544	95.543246	94.885745
96.400346	95.711046	96.879747	96.195246
97.750348	97.067797	98.216248	97.558748
99.107099	98.465048	99.57975	98.949249
100.49085	99.74755	100.943251	100.225
101.793602	101.097551	102.266252	101.581752
103.177353	102.454302	103.650004	102.938503
104.534105	103.811054	104.993255	104.288504
105.870606	105.194805	106.336506	105.672256
107.193607	106.544807	107.666258	107.022257
108.509858	107.867808	108.975759	108.345258
109.89361	109.197559	110.35276	109.66826
111.182861	110.48681	111.655512	110.977761
112.519363	111.823312	112.985263	112.307512
113.835614	113.166563	114.308264	113.644014
115.151865	114.503064	115.631266	114.980515
116.522117	115.826066	116.988017	116.303516
117.838368	117.176067	118.324518	117.646768
119.161369	118.478818	119.64077	118.949519
120.49112	119.80857	120.957021	120.28602
121.847872	121.131571	122.307022	121.602272
123.157373	122.488322	123.636774	122.972523
124.601875	123.851824	125.067775	124.329274
125.877626	125.235575	126.363776	125.699526
127.200627	126.578827	127.673278	127.042777
128.570879	127.901828	129.036779	128.372528
129.90738	129.211329	130.38003	129.69553
131.264131	130.588331	131.723282	131.059031
132.620883	131.904582	133.093533	132.388782
133.970884	133.288333	134.450284	133.765784
135.280385	134.651835	135.753036	135.122535
136.596637	135.927586	137.062537	136.405036
137.960138	137.264087	138.432788	137.734788
139.249389	138.593839	139.73554	139.078039
140.592641	139.91684	141.065291	140.41454
141.868392	141.219591	142.341042	141.690292
143.299393	142.589843	143.792294	143.060543
144.635895	143.939844	145.122045	144.430794
145.992646	145.316845	146.478796	145.794296
147.369647	146.693847	147.842298	147.178047
148.692649	148.037098	149.158549	148.507798
150.0629	149.333099	150.52205	149.82405
151.379151	150.689851	151.851802	151.167301
152.783153	152.066852	153.262553	152.544303
154.193904	153.470853	154.666555	153.955054
155.570906	154.868105	156.050306	155.352305
156.934407	156.285606	157.413807	156.749557
158.331658	157.588358	158.804309	158.072558
159.66141	158.992359	160.12731	159.463059
161.065411	160.29511	161.524562	160.786061
162.341162	161.678862	162.813813	162.156312
163.684414	163.022113	164.150314	163.486063
165.027665	164.358614	165.493565	164.829315
166.310166	165.681616	166.796317	166.152316
167.646668	166.957367	168.132818	167.434817
168.983169	168.354618	169.469319	168.832069
170.41417	169.69112	170.886821	170.18207
171.824922	171.074871	172.290822	171.565822
173.168173	172.472122	173.640824	172.949573
174.551925	173.835624	175.011075	174.313074
175.793926	175.172125	176.259826	175.642826
177.123677	176.468126	177.603078	176.952327
178.588429	177.858628	179.040829	178.329328
179.93843	179.215379	180.40433	179.69283
181.281681	180.619381	181.761082	181.090081
182.591183	181.928882	183.063833	182.419832
183.880434	183.218133	184.353084	183.702334
185.183185	184.547885	185.655836	185.018585
186.492686	185.823636	186.938337	186.301086
187.761688	187.079137	188.234338	187.549838
189.098189	188.408888	189.57759	188.886339
190.41444	189.78589	190.893841	190.24309
191.811692	191.088641	192.264092	191.579592
193.107693	192.411642	193.560094	192.895843
194.376694	193.700894	194.842595	194.164844
195.672696	194.969895	196.131846	195.454095
196.961947	196.326646	197.434597	196.797347
198.325448	197.629398	198.791349	198.100098
199.6822	198.979399	200.1481	199.443349
201.032201	200.3294	201.477851	200.806851
202.328202	201.618652	202.787353	202.089352
203.603954	202.955153	204.069854	203.432603
204.933705	204.244404	205.399605	204.715105
206.222956	205.580906	206.695607	206.044856
207.626958	206.897157	208.086108	207.374607
208.943209	208.260658	209.409109	208.738109
210.28646	209.61741	210.752361	210.08811
211.548712	210.947161	212.014612	211.411111
212.817713	212.182412	213.270113	212.653113
214.113714	213.478413	214.566115	213.949114
215.328715	214.693415	215.808116	215.164115
216.604467	215.982666	217.077117	216.460116
218.042218	217.278667	218.501368	217.749368
219.378719	218.675919	219.84462	219.146619
220.701721	220.00567	221.147371	220.47637
221.957222	221.308421	222.429872	221.779122
223.239723	222.624673	223.705624	223.088623
224.528975	223.866674	224.994875	224.337374
225.804726	225.155925	226.290876	225.626626
227.195227	226.465426	227.667878	226.949627
228.592479	227.896428	229.078629	228.373878
230.00998	229.293679	230.46238	229.77788
231.285731	230.616681	231.744882	231.094131
232.608733	231.966682	233.088133	232.430632
233.938484	233.282933	234.397634	233.767134
235.261485	234.558685	235.713886	235.029385
236.577737	235.888436	237.063887	236.372636
237.920988	237.238437	238.386888	237.702388
239.203489	238.561439	239.65589	239.032139
240.49274	239.84394	240.965391	240.30789
241.775242	241.139941	242.234392	241.617392
243.084743	242.402192	243.543894	242.879643
244.326744	243.698194	244.806145	244.162144
245.703746	245.007695	246.156146	245.485145
246.979497	246.337446	247.445397	246.814897
248.302498	247.613198	248.761649	248.090648
249.558	248.909199	250.0374	249.379899
250.854001	250.21195	251.340151	250.689401
252.217502	251.528202	252.676653	251.998902
253.574254	252.824203	254.040154	253.315153
254.971505	254.241704	255.437405	254.712405
256.321506	255.625456	256.794157	256.102906
257.664758	256.955207	258.137408	257.419157
259.014759	258.338958	259.487409	258.809659
260.31076	259.66196	260.783411	260.13941
261.654012	260.984961	262.119912	261.469161
262.990513	262.307962	263.449663	262.778663
264.259514	263.610714	264.745665	264.074664
265.569016	264.933715	266.048416	265.411165
266.973017	266.256716	267.438917	266.740917
268.289268	267.633718	268.755169	268.111168
269.64602	268.983719	270.11867	269.461169
270.989271	270.27972	271.461921	270.750421
272.325772	271.656722	272.805173	272.134172
273.662274	272.959473	274.134924	273.430173
275.019025	274.309474	275.464675	274.786925
276.308276	275.632476	276.787677	276.109926
277.631278	276.975727	278.103928	277.446427
279.028529	278.305478	279.487679	278.776179
280.41228	279.67573	280.878181	280.15318
281.708282	281.032481	282.174182	281.509931
282.984033	282.335232	283.449933	282.812683
284.246284	283.577234	284.718935	284.047934
285.630036	284.974485	286.095936	285.451935
286.959787	286.263736	287.432437	286.741187
288.363788	287.640738	288.829689	288.111438
289.64629	289.010989	290.11219	289.474939
290.982791	290.30699	291.441941	290.784441
292.380042	291.670492	292.839193	292.154692
293.682794	292.993493	294.141944	293.477693
294.999045	294.323244	295.464945	294.807445
296.288296	295.632746	296.747447	296.103446
297.597798	296.894997	NaN	297.365697
