# Supplementary material for: Auditory feedback effect on temporal patterns during self-pacing treadmill walking
Source: PLoS One. 2025 Nov 4;20(11):e0335971. doi: 10.1371/journal.pone.0335971 (PMC12585087; doi:10.1371/journal.pone.0335971)
Supplement: S2 File — This file archive contains gait events from the two test conditions (no sound and with sound) for all included participants, as well as the validation data for the accelerometer-based gait event detection algorithm. All data files are in CSV format. A readme file is included with the details of the file format and contents. (ZIP) [file pone.0335971.s003.zip › TreadmillSoundsData/Validation/Accel_GaitEvents/Subject9_validation_accel.csv]

L_TO	R_TO	L_HS	R_HS
2.116252	1.528202	2.548403	1.931402
3.290753	2.695953	3.702654	3.085653
4.397754	3.836704	4.802905	4.233154
5.511505	4.950455	5.923406	5.340155
6.672507	6.050706	7.057407	6.447156
7.799758	7.171207	8.204908	7.574408
8.940509	8.325458	9.345659	8.721909
10.06101	9.479709	10.45266	9.86941
11.174761	10.586711	11.559662	10.983161
12.308762	11.713962	12.707163	12.103662
13.429263	12.861463	13.834414	13.257913
14.624015	13.995464	15.015665	14.378414
15.791766	15.183465	16.183416	15.573166
16.952767	16.310716	17.337667	16.707167
18.073268	17.464967	18.485168	17.861418
19.193769	18.612469	19.60567	19.015669
20.36827	19.72622	20.753171	20.12267
21.455021	20.873721	21.853422	21.270171
22.575523	21.980722	22.980673	22.383922
23.702774	23.134973	24.107924	23.531424
24.843525	24.241974	25.248675	24.645175
25.964026	25.369225	26.362426	25.765676
27.077777	26.503226	27.482927	26.892927
28.184778	27.616978	28.596679	28.013428
29.332279	28.771229	29.72393	29.154179
30.45953	29.87148	30.857931	30.26793
31.566532	31.005481	31.971682	31.395181
32.707283	32.119232	33.098933	32.515682
33.821034	33.226233	34.212684	33.622684
34.901035	34.353484	35.299435	34.743185
36.008036	35.433485	36.406436	35.836686
37.108287	36.547237	37.513437	36.943687
38.262538	37.654238	38.654189	38.037188
39.369539	38.774739	39.76119	39.164439
40.48329	39.92224	40.881691	40.30519
41.617292	41.062991	42.022442	41.439191
42.758043	42.190242	43.149693	42.586693
43.824544	43.263493	44.229694	43.659944
44.958545	44.350244	45.350195	44.746695
46.126296	45.497745	46.511196	45.894196
47.253547	46.638497	47.645198	47.034947
48.401048	47.799498	48.785949	48.189198
49.5283	48.919999	49.91995	49.316449
50.642051	50.054	51.047201	50.4572
51.809802	51.194751	52.201452	51.597952
52.930303	52.328752	53.335453	52.731953
54.064304	53.483003	54.476204	53.886204
55.171305	54.603505	55.583206	55.006705
56.271556	55.751006	56.676707	56.140706
57.459557	56.837757	57.851208	57.240957
58.539559	57.944758	58.937959	58.347958
59.69381	59.105759	60.09221	59.495459
60.814311	60.23301	61.205961	60.629461
61.941562	61.319761	62.333212	61.729712
63.048563	62.467262	63.453713	62.863713
64.216314	63.581014	64.601215	63.984214
65.343565	64.748765	65.741966	65.138465
66.470816	65.916516	66.882717	66.299466
67.645318	67.030267	68.023468	67.426717
68.745569	68.137268	69.137219	68.533719
69.82557	69.257769	70.23072	69.66772
70.986571	70.36477	71.378221	70.754471
72.039572	71.478521	72.437972	71.874972
73.160073	72.572023	73.565224	72.968473
74.267074	73.699274	74.658725	74.095724
75.401075	74.799525	75.792726	75.195975
76.474326	75.899776	76.879477	76.302976
77.581328	77.006777	77.986478	77.403227
78.715329	78.127278	79.113729	78.516978
79.81558	79.234279	80.22073	79.63073
80.882081	80.34803	81.287231	80.737731
82.036332	81.448281	82.427982	81.831232
83.136583	82.562033	83.534984	82.965233
84.284084	83.675784	84.689235	84.078984
85.404585	84.803035	85.809736	85.192735
86.457586	85.923536	86.862737	86.326736
87.578088	86.976537	87.983238	87.372987
88.725589	88.130788	89.123989	88.520488
89.86634	89.251289	90.25799	89.65449
90.939591	90.35829	91.344741	90.761491
92.046592	91.485541	92.458492	91.875242
93.160343	92.579043	93.551994	92.975493
94.274094	93.665794	94.672495	94.062244
95.381095	94.806545	95.765996	95.196245
96.447596	95.900046	96.845997	96.289746
97.514097	96.966547	97.919248	97.362997
98.614349	98.066798	99.019499	98.456498
99.76185	99.167049	100.14675	99.55675
100.875601	100.28755	101.274001	100.684001
101.955602	101.408051	102.360752	101.797752
103.028853	102.488052	103.427253	102.871003
104.135854	103.568054	104.534255	103.964504
105.242855	104.654805	105.641256	105.044505
106.363356	105.768556	106.755007	106.165006
107.456857	106.875557	107.855258	107.272007
108.563859	107.975808	108.962259	108.385758
109.67761	109.062559	110.06926	109.465759
110.723861	110.16956	111.135761	110.566011
111.824112	111.283311	112.229262	111.679762
112.910863	112.329562	113.322763	112.726013
114.085364	113.450063	114.477014	113.853264
115.131615	114.577315	115.536766	114.967015
116.258866	115.677566	116.664017	116.080766
117.379367	116.818317	117.777768	117.201267
118.486368	117.898318	118.878019	118.294768
119.64737	119.039069	120.03902	119.428769
120.788121	120.16632	121.173021	120.562771
121.901872	121.259821	122.286772	121.663022
122.981873	122.400572	123.393773	122.797023
124.095624	123.494073	124.494024	123.897274
125.189125	124.607825	125.587526	125.004275
126.242126	125.687826	126.640527	126.084276
127.335627	126.774577	127.734028	127.164277
128.415628	127.827578	128.814029	128.224028
129.475379	128.927829	129.89403	129.317529
130.562131	130.00108	130.960531	130.39753
131.669132	131.114831	132.067532	131.504531
132.755883	132.194832	133.161033	132.604783
133.869634	133.268083	134.254534	133.664534
134.942885	134.368334	135.327785	134.751285
136.043136	135.461835	136.428036	135.851536
137.136637	136.541837	137.521537	136.938287
138.216638	137.628588	138.615039	138.025038
139.323639	138.735589	139.71529	139.132039
140.40364	139.85609	140.802041	140.24579
141.510641	140.922591	141.902292	141.325791
142.624393	142.022842	143.009293	142.419292
143.738144	143.136593	144.123044	143.539794
144.878895	144.250344	145.263795	144.646795
145.965646	145.384345	146.364046	145.774046
147.065897	146.504846	147.464297	146.901297
148.179648	147.625348	148.578049	148.015048
149.273149	148.698599	149.6648	149.095049
150.3734	149.81235	150.778551	150.1953
151.507401	150.899101	151.899052	151.295551
152.600903	152.046602	152.999303	152.443052
153.694404	153.140103	154.099554	153.529804
154.767655	154.240354	155.172805	154.623305
155.901656	155.286605	156.300056	155.696556
157.028907	156.420606	157.420557	156.817057
158.088658	157.527608	158.493808	157.924058
159.182159	158.614359	159.58056	159.017559
160.30266	159.70786	160.714561	160.11106
161.450161	160.814861	161.835062	161.218061
162.469412	161.921862	162.881313	162.318312
163.603414	163.028863	164.008564	163.425313
164.703665	164.149364	165.108815	164.545815
165.851166	165.249615	166.236066	165.646066
166.951417	166.356616	167.343067	166.746317
168.071918	167.483867	168.463568	167.873568
169.219419	168.611119	169.61782	169.007569
170.30617	169.75187	170.704571	170.14832
171.527922	170.899371	171.899322	171.282321
172.682173	172.033372	173.067073	172.436572
173.748674	173.167373	174.140324	173.563824
174.835425	174.260874	175.233825	174.664075
175.982926	175.374625	176.381326	175.771076
177.143927	176.528877	177.528828	176.911827
178.244178	177.662878	178.642579	178.059328
179.351179	178.756379	179.75633	179.166329
180.49868	179.97138	180.897081	180.34083
181.612432	181.031131	182.024332	181.434331
182.719433	182.151632	183.131333	182.548083
183.839934	183.265383	184.245084	183.661834
184.946935	184.399384	185.352085	184.789085
186.074186	185.506385	186.479336	185.896086
187.228437	186.613387	187.620088	187.009837
188.315188	187.747388	188.720339	188.137088
189.455939	188.881389	189.86109	189.277839
190.583191	190.01539	190.995091	190.41859
191.717192	191.149391	192.129092	191.545842
192.871443	192.283392	193.269843	192.679843
194.093194	193.444393	194.484844	193.847594
195.186695	194.612145	195.585096	195.015345
196.334196	195.752896	196.732597	196.142596
197.454697	196.886897	197.859848	197.276597
198.554949	197.987148	198.966849	198.383598
199.6552	199.087399	200.06035	199.490599
200.741951	200.20115	201.147101	200.590851
201.936702	201.301401	202.328352	201.691102
203.030203	202.462402	203.435353	202.858853
204.130454	203.562654	204.535605	203.959104
205.284705	204.676405	205.689856	205.072855
206.425456	205.830656	206.817107	206.233856
207.532458	206.944407	207.937608	207.354357
208.747459	208.118908	209.132359	208.508608
209.87471	209.293409	210.27986	209.68311
211.015461	210.44766	211.413861	210.837361
212.115712	211.561412	212.527613	211.957862
213.242963	212.688663	213.648114	213.078363
214.390464	213.788914	214.788865	214.185364
215.510965	214.909415	215.909366	215.312615
216.604467	216.029916	217.002867	216.426366
217.704718	217.143667	218.109868	217.533368
218.838719	218.250668	219.230369	218.640369
219.93897	219.364419	220.33737	219.75412
221.045971	220.46467	221.444371	220.861121
222.186722	221.585172	222.571623	221.974872
223.273473	222.692173	223.671874	223.088623
224.387224	223.812674	224.785625	224.202374
225.514475	224.939925	225.912876	225.336375
226.628227	226.040176	227.026627	226.436626
227.714978	227.147177	228.113378	227.543628
228.855729	228.260928	229.240629	228.643879
229.96273	229.388179	230.35438	229.77788
231.069731	230.49518	231.468131	230.891631
232.190232	231.602182	232.581883	231.998632
233.317483	232.729433	233.709134	233.112383
234.478484	233.849934	234.863385	234.246384
235.565236	234.977185	235.963636	235.373635
236.712737	236.084186	237.104387	236.494136
237.839988	237.238437	238.224888	237.628138
238.906489	238.358938	239.304889	238.748639
239.98649	239.432189	240.37814	239.82864
241.106991	240.51219	241.491891	240.901891
242.159992	241.605692	242.558393	241.995392
243.260243	242.712693	243.658644	243.095643
244.360494	243.799444	244.752145	244.189144
245.447245	244.879445	245.845646	245.282645
246.533997	245.979696	246.939147	246.376146
247.708498	247.086697	248.093398	247.476397
248.801999	248.240948	249.193649	248.623899
249.92925	249.374949	250.3074	249.7579
251.036251	250.41445	251.441401	250.810901
252.096002	251.534952	252.487652	251.917902
253.182753	252.641953	253.587904	253.024903
254.316754	253.728704	254.708405	254.125154
255.417005	254.862705	255.808656	255.245655
256.503756	255.929206	256.902157	256.325656
257.631008	257.042957	258.022658	257.432657
258.690759	258.149958	259.089159	258.532909
259.81801	259.223209	260.19616	259.61966
260.884511	260.33696	261.276161	260.719911
261.951012	261.437211	262.349412	261.820162
263.017513	262.456462	263.422663	262.852913
264.117764	263.543214	264.509414	263.932914
265.191015	264.629965	265.582666	265.019665
266.264266	265.703216	266.655917	266.092916
267.330767	266.776467	267.742668	267.179667
268.377018	267.829468	268.775419	268.232668
269.504269	268.909469	269.88917	269.299169
270.51002	269.98947	270.908421	270.36567
271.603522	271.035721	271.995172	271.438921
272.656523	272.115722	273.054923	272.498672
273.702774	273.168723	274.107924	273.558424
274.755775	274.208224	275.154175	274.604675
275.835776	275.274725	276.227426	275.664426
276.875277	276.347976	277.273677	276.730927
277.955278	277.387477	278.340178	277.777178
279.028529	278.460728	279.413429	278.843679
280.08153	279.52723	280.47318	279.91018
281.141281	280.586981	281.532932	280.969931
282.241532	281.660232	282.639933	282.056682
283.382283	282.767233	283.767184	283.156933
284.442034	283.887734	284.847185	284.270684
285.515285	284.974485	285.920436	285.357435
286.629037	286.061236	287.013937	286.444186
287.709038	287.120987	288.093938	287.510687
288.789039	288.200988	289.180689	288.597439
289.86229	289.307989	290.26069	289.69769
290.888291	290.40149	291.306941	290.791191
292.008792	291.440991	292.407192	291.837442
293.142793	292.547993	293.527694	292.937693
294.236294	293.681994	294.634695	294.071694
295.350045	294.788995	295.741696	295.158445
296.389546	295.862246	296.787947	296.245196
297.462797	296.901747	297.867948	297.291447
NaN	297.947998	NaN	NaN
