# Supplementary material for: Auditory feedback effect on temporal patterns during self-pacing treadmill walking
Source: PLoS One. 2025 Nov 4;20(11):e0335971. doi: 10.1371/journal.pone.0335971 (PMC12585087; doi:10.1371/journal.pone.0335971)
Supplement: S2 File — This file archive contains gait events from the two test conditions (no sound and with sound) for all included participants, as well as the validation data for the accelerometer-based gait event detection algorithm. All data files are in CSV format. A readme file is included with the details of the file format and contents. (ZIP) [file pone.0335971.s003.zip › TreadmillSoundsData/Validation/GRF_GaitEvents/Subject1_validation_grf.csv]

L_TO	R_TO	L_HS	R_HS
0.829	0.299	0.18	0.709
1.891	1.359	1.23	1.772
2.953	2.419	2.306	2.839
4.014	3.472	3.359	3.904
5.055	4.535	4.425	4.945
6.112	5.598	5.481	6.01
7.155	6.642	6.535	7.055
8.203	7.705	7.587	8.098
9.244	8.733	8.636	9.144
10.299	9.779	9.664	10.187
11.322	10.816	10.706	11.224
12.376	11.862	11.75	12.275
13.422	12.906	12.796	13.32
14.467	13.949	13.842	14.363
15.517	15.002	14.893	15.41
16.559	16.035	15.932	16.451
17.63	17.1	16.987	17.509
18.692	18.166	18.043	18.579
19.746	19.227	19.104	19.63
20.8	20.285	20.159	20.69
21.875	21.344	21.228	21.758
22.919	22.38	22.266	22.795
23.979	23.451	23.335	23.857
25.033	24.506	24.389	24.919
26.08	25.547	25.433	25.962
27.142	26.616	26.493	27.025
28.203	27.67	27.558	28.094
29.248	28.726	28.612	29.133
30.324	29.788	29.676	30.202
31.36	30.843	30.731	31.005
32.429	31.899	31.781	32.316
33.493	32.968	32.85	33.259
34.565	34.025	33.915	34.443
35.623	35.095	34.974	35.5
36.676	36.148	36.027	36.556
37.748	37.203	37.081	37.625
38.81	38.282	38.157	38.689
39.892	39.349	39.227	39.77
40.962	40.423	40.295	40.834
42.02	41.502	41.381	41.853
43.088	42.549	42.42	42.965
44.16	43.625	43.509	44.043
45.248	44.715	44.592	45.133
46.336	45.792	45.668	46.199
47.41	46.862	46.743	47.272
48.478	47.941	47.816	48.356
49.558	49.013	48.891	49.435
50.634	50.102	49.968	50.507
51.697	51.175	51.045	51.569
52.754	52.22	52.096	52.628
53.837	53.307	53.175	53.713
54.92	54.375	54.25	54.564
55.998	55.46	55.337	55.88
57.07	56.537	56.422	56.952
58.126	57.604	57.487	58.014
59.2	58.656	58.547	59.083
60.262	59.735	59.614	60.149
61.317	60.789	60.686	61.215
62.361	61.842	61.728	62.249
63.419	62.895	62.786	63.306
64.467	63.951	63.844	64.357
65.509	64.978	64.873	65.394
66.574	66.04	65.926	66.462
67.634	67.102	66.988	67.518
68.703	68.18	68.059	68.588
69.754	69.229	69.117	69.636
70.794	70.268	70.072	70.68
71.843	71.331	71.216	71.736
72.892	72.368	72.258	72.778
73.945	73.415	73.304	73.786
75.006	74.476	74.363	74.895
76.07	75.534	75.424	75.816
77.122	76.586	76.486	77.019
78.204	77.664	77.553	78.091
79.257	78.734	78.615	79.151
80.339	79.802	79.68	80.222
81.405	80.871	80.761	81.281
82.469	81.936	81.824	82.357
83.54	82.997	82.877	83.416
84.626	84.081	83.958	84.489
85.705	85.165	85.044	85.582
86.777	86.246	86.125	86.651
87.856	87.309	87.186	87.733
88.907	88.38	88.269	88.791
89.979	89.457	89.344	89.855
91.04	90.514	90.393	90.922
92.104	91.582	91.459	91.992
93.167	92.638	92.523	93.058
94.234	93.715	93.595	94.115
95.3	94.77	94.641	95.183
96.354	95.831	95.714	96.242
97.408	96.883	96.774	97.296
98.487	97.954	97.833	98.367
99.554	99.018	98.906	99.442
100.616	100.083	99.962	100.506
101.688	101.152	101.033	101.576
102.765	102.225	102.114	102.646
103.815	103.294	103.18	103.703
104.872	104.336	104.224	104.749
105.943	105.41	105.287	105.822
107.002	106.473	106.363	106.883
108.067	107.527	107.413	107.951
109.118	108.591	108.479	108.994
110.173	109.647	109.545	110.072
111.23	110.705	110.6	111.107
112.266	111.755	111.644	112.162
113.301	112.802	112.689	113.201
114.351	113.845	113.74	114.243
115.376	114.858	114.758	115.097
116.424	115.92	115.814	116.324
117.489	116.944	116.843	117.367
118.526	118.005	117.888	118.417
119.572	119.049	118.945	119.471
120.63	120.102	119.991	120.517
121.686	121.158	121.045	121.577
122.741	122.21	122.098	122.628
123.786	123.273	123.158	123.678
124.834	124.326	124.217	124.721
125.873	125.352	125.247	125.767
126.907	126.392	126.279	126.524
127.943	127.429	127.316	127.841
128.987	128.465	128.356	128.877
130.022	129.507	129.402	129.923
131.052	130.539	130.431	130.952
132.102	131.581	131.469	131.991
133.145	132.616	132.506	133.032
134.204	133.677	133.568	134.092
135.246	134.723	134.622	135.134
136.266	135.762	135.638	136.159
137.328	136.796	136.691	137.216
138.382	137.861	137.747	138.271
139.451	138.918	138.806	139.342
140.518	139.981	139.869	140.404
141.571	141.047	140.93	141.458
142.645	142.111	141.993	142.521
143.716	143.174	143.053	143.596
144.764	144.236	144.116	144.653
145.816	145.297	145.176	145.7
146.866	146.341	146.228	146.751
147.927	147.397	147.284	147.816
148.975	148.453	148.341	148.866
150.019	149.499	149.387	149.908
151.074	150.537	150.427	150.963
152.119	151.594	151.488	152.009
153.163	152.639	152.531	153.05
154.215	153.696	153.587	154.114
155.284	154.742	154.633	155.161
156.343	155.807	155.694	156.222
157.412	156.861	156.748	157.196
158.472	157.933	157.821	158.362
159.553	159.008	158.89	159.431
160.595	160.064	159.95	160.481
161.661	161.129	161.018	161.542
162.727	162.197	162.078	162.624
163.804	163.279	163.165	163.692
164.882	164.347	164.231	164.77
165.941	165.413	165.296	165.828
167.011	166.466	166.351	166.892
168.065	167.536	167.421	167.952
169.136	168.601	168.485	169.017
170.2	169.657	169.545	170.078
171.281	170.737	170.617	171.103
172.363	171.832	171.71	172.251
173.418	172.891	172.782	173.307
174.493	173.954	173.843	174.382
175.557	175.021	174.911	175.445
176.614	176.092	175.97	176.496
177.679	177.142	177.027	177.568
178.726	178.2	178.088	178.565
179.79	179.254	179.144	179.678
180.837	180.313	180.2	180.718
181.893	181.358	181.245	181.788
182.937	182.416	182.304	182.831
183.993	183.458	183.357	183.877
185.028	184.508	184.397	184.919
186.073	185.552	185.444	185.971
187.121	186.603	186.491	187.018
188.188	187.656	187.545	188.08
189.225	188.7	188.596	189.116
190.272	189.738	189.627	190.167
191.32	190.789	190.677	191.206
192.381	191.85	191.74	192.266
193.425	192.898	192.789	193.312
194.463	193.941	193.836	194.359
195.516	194.993	194.88	195.405
196.559	196.033	195.922	196.45
197.585	197.078	196.968	197.474
198.622	198.108	197.996	198.511
199.774	199.133	199.033	199.567
200.715	200.189	200.088	200.602
201.747	201.237	201.122	201.648
202.802	202.273	202.165	202.691
203.84	203.329	203.214	203.71
204.878	204.361	204.248	204.767
205.925	205.404	205.284	205.815
206.962	206.446	206.336	206.854
208.015	207.492	207.37	207.902
209.071	208.548	208.439	208.962
210.113	209.593	209.475	210.004
211.17	210.647	210.527	211.055
212.221	211.695	211.578	212.114
213.273	212.741	212.631	213.159
214.343	213.81	213.693	214.223
215.39	214.865	214.745	215.275
216.454	215.91	215.801	216.333
217.511	216.981	216.863	217.395
218.596	218.055	217.933	218.481
219.666	219.125	219	219.555
220.747	220.203	220.081	220.512
221.826	221.284	221.151	221.573
222.914	222.359	222.236	222.792
224.001	223.456	223.333	223.866
225.1	224.555	224.419	224.975
226.211	225.655	225.52	226.074
227.308	226.766	226.634	227.182
228.421	227.854	227.731	228.287
229.51	228.968	228.838	229.279
230.614	230.07	229.934	230.216
231.699	231.155	231.029	231.582
232.796	232.256	232.132	232.671
233.859	233.333	233.21	233.741
234.932	234.383	234.27	234.807
236.013	235.465	235.353	235.888
237.075	236.533	236.41	236.951
238.131	237.601	237.482	238.011
239.197	238.663	238.552	239.087
240.254	239.734	239.615	240.13
241.292	240.787	240.659	241.183
242.361	241.812	241.708	242.246
243.405	242.886	242.77	243.294
244.461	243.947	243.835	244.35
245.505	244.988	244.881	245.397
246.579	246.035	245.924	246.466
247.619	247.1	246.986	247.506
248.705	248.153	248.041	248.571
249.775	249.233	249.11	249.556
250.849	250.323	250.204	250.727
251.936	251.391	251.269	251.812
253.026	252.486	252.364	252.902
254.112	253.57	253.446	253.986
255.21	254.659	254.537	255.08
256.291	255.762	255.625	255.904
257.371	256.833	256.72	257.245
258.444	257.913	257.776	258.322
259.506	258.977	258.855	259.391
260.588	260.054	259.929	260.47
261.647	261.114	260.997	261.524
262.725	262.184	262.068	262.613
263.806	263.27	263.158	263.698
264.881	264.342	264.225	264.768
265.957	265.417	265.305	265.842
267.023	266.493	266.382	266.915
268.121	267.578	267.454	267.995
269.199	268.658	268.54	269.086
270.283	269.754	269.633	270.159
271.373	270.818	270.695	271.252
272.444	271.899	271.788	272.326
273.536	272.986	272.863	273.413
274.618	274.067	273.956	274.492
275.699	275.153	275.027	275.579
276.795	276.238	276.127	276.682
277.87	277.326	277.204	277.749
278.947	278.401	278.284	278.825
280.032	279.479	279.367	279.91
281.114	280.569	280.45	280.988
282.201	281.653	281.543	282.086
283.29	282.746	282.63	283.169
284.366	283.825	283.694	284.244
285.475	284.909	284.783	285.339
286.581	286.033	285.902	286.446
287.701	287.134	286.996	287.564
288.818	288.26	288.126	288.681
289.916	289.368	289.232	289.788
291.015	290.476	290.34	290.89
292.129	291.577	291.436	292.005
293.243	292.686	292.562	293.118
294.317	293.772	293.647	294.189
295.382	294.855	294.732	295.26
296.464	295.926	295.803	296.352
297.547	297.01	296.89	297.423
298.621	298.084	297.968	298.507
299.694	299.153	299.038	299.57
