# Supplementary material for: Auditory feedback effect on temporal patterns during self-pacing treadmill walking
Source: PLoS One. 2025 Nov 4;20(11):e0335971. doi: 10.1371/journal.pone.0335971 (PMC12585087; doi:10.1371/journal.pone.0335971)
Supplement: S2 File — This file archive contains gait events from the two test conditions (no sound and with sound) for all included participants, as well as the validation data for the accelerometer-based gait event detection algorithm. All data files are in CSV format. A readme file is included with the details of the file format and contents. (ZIP) [file pone.0335971.s003.zip › TreadmillSoundsData/Validation/GRF_GaitEvents/Subject10_validation_grf.csv]

L_TO	R_TO	L_HS	R_HS
1.126	0.59	0.451	0.976
2.251	1.69	1.547	2.101
3.406	2.826	2.683	3.245
4.512	3.953	3.816	4.361
5.634	5.073	4.931	5.491
6.728	6.189	6.046	6.585
7.815	7.278	7.138	7.677
8.9	8.37	8.237	8.762
9.985	9.446	9.314	9.849
11.056	10.531	10.395	10.923
12.163	11.621	11.476	12.017
13.273	12.724	12.586	13.126
14.39	13.82	13.676	14.241
15.509	14.941	14.804	15.362
16.61	16.066	15.921	16.46
17.714	17.171	17.031	17.568
18.796	18.267	18.135	18.662
19.864	19.325	19.196	19.726
20.929	20.398	20.271	20.797
22.005	21.457	21.33	21.86
23.07	22.535	22.406	22.936
24.14	23.602	23.474	24.006
25.216	24.681	24.547	25.074
26.31	25.766	25.632	26.162
27.42	26.87	26.727	27.274
28.545	27.994	27.846	28.396
29.659	29.099	28.708	29.506
30.802	30.235	30.081	30.641
31.931	31.378	31.228	31.784
33.044	32.491	32.342	32.901
34.138	33.595	33.455	33.998
35.232	34.696	34.554	35.088
36.308	35.777	35.637	36.176
37.364	36.85	36.711	37.22
38.454	37.924	37.789	38.324
39.535	38.991	38.856	39.4
40.627	40.078	39.942	40.492
41.706	41.172	41.031	41.569
42.828	42.259	42.117	42.686
43.915	43.367	43.223	43.766
45.02	44.469	44.337	44.867
46.125	45.578	45.425	45.979
47.214	46.661	46.526	47.068
48.282	47.758	47.609	48.134
49.347	48.821	48.688	49.199
50.406	49.884	49.751	50.275
51.488	50.945	50.812	51.355
52.598	52.016	51.889	52.457
53.666	53.132	52.996	53.528
54.757	54.212	54.077	54.609
55.874	55.316	55.168	55.727
56.969	56.424	56.289	56.824
58.077	57.531	57.392	57.938
59.183	58.632	58.491	59.036
60.273	59.724	59.586	60.126
61.364	60.81	60.675	61.221
62.428	61.911	61.761	62.287
63.5	64.047	62.847	64.44
64.578	65.1	63.915	65.51
65.643	66.189	64.974	66.58
66.726	67.278	66.052	67.69
67.837	68.383	67.146	68.787
68.922	69.491	68.252	69.9
70.046	70.611	69.355	71.03
71.183	71.74	70.464	72.158
72.305	72.869	71.587	73.284
73.442	74.022	72.725	74.452
74.614	75.194	73.864	75.616
75.789	76.383	75.039	76.794
76.957	77.539	76.214	77.96
78.134	78.725	77.379	79.135
79.298	79.889	78.56	80.301
80.473	81.06	79.727	81.463
81.633	82.235	80.898	82.65
82.815	83.4	82.071	83.82
83.98	84.552	83.243	84.984
85.148	85.716	84.399	86.136
86.298	86.883	85.558	87.307
87.478	88.054	86.728	88.451
88.612	89.224	87.898	89.618
89.775	90.422	89.061	90.827
90.989	91.557	90.247	91.976
92.136	92.719	91.398	93.146
93.314	93.897	92.561	94.315
94.478	95.053	93.736	95.449
95.607	96.192	94.899	96.59
96.751	97.296	96.039	97.717
97.866	98.436	97.155	99.926
98.964	99.537	98.282	101.024
100.073	100.622	99.388	102.121
101.17	101.716	100.482	104.334
102.273	102.822	101.577	105.442
103.356	103.922	102.674	106.566
104.481	105.031	103.773	107.699
105.591	106.169	104.891	108.839
106.728	107.286	106.018	109.962
107.848	108.416	107.141	111.071
108.99	109.537	108.27	112.145
110.112	110.66	109.398	113.235
111.215	111.758	110.518	114.311
112.284	112.83	111.62	115.399
113.374	113.917	112.7	116.486
114.447	114.993	113.781	117.561
115.542	116.071	114.861	118.637
116.622	117.169	115.939	119.76
117.71	118.241	117.035	120.852
118.776	119.353	118.108	121.94
119.896	120.445	119.21	123.049
120.997	121.542	120.305	124.132
122.078	122.651	121.402	125.208
123.194	123.73	122.511	126.294
124.267	124.817	123.595	127.38
125.346	125.892	124.674	128.453
126.438	126.978	125.757	129.532
127.517	128.06	126.845	130.615
128.592	129.132	127.923	131.69
129.669	130.208	129.001	132.788
130.751	131.286	130.074	133.858
131.837	132.38	131.157	134.938
132.926	133.46	132.243	136.02
133.995	134.538	133.326	137.107
135.075	135.622	134.406	138.181
136.16	136.701	135.48	139.259
137.255	137.789	136.566	140.342
138.32	138.864	137.651	141.42
139.395	139.942	138.728	142.484
140.474	141.011	139.806	143.551
141.555	142.084	140.878	144.618
142.616	143.15	141.957	145.682
143.688	144.221	143.025	146.753
144.755	145.288	144.091	147.824
145.815	146.35	145.155	148.823
146.891	147.427	146.229	149.756
147.964	148.497	147.295	151.038
149.025	149.564	148.359	152.127
150.103	150.64	149.434	153.208
151.18	151.722	150.504	155.405
152.264	152.813	151.581	156.493
153.353	155.02	152.675	157.472
154.455	156.064	153.779	158.633
155.54	157.154	154.871	159.703
156.635	158.254	155.927	160.765
157.711	159.298	157.019	161.811
158.775	160.368	158.124	162.861
159.839	161.432	159.173	163.924
160.897	162.48	160.241	164.993
161.95	163.543	161.302	166.064
162.992	164.603	162.353	167.14
164.056	165.678	163.403	168.215
165.133	166.754	164.465	169.267
166.201	167.822	165.539	170.33
167.278	168.877	166.621	171.388
168.355	169.941	167.683	172.433
169.409	170.993	168.741	173.49
170.459	172.038	169.818	174.558
171.519	173.097	170.857	175.593
172.565	174.148	171.912	176.641
173.619	175.215	172.968	177.7
174.694	176.259	174.017	178.769
175.729	177.302	175.084	179.849
176.774	178.377	176.131	180.91
177.835	179.452	177.174	182.007
178.901	180.521	178.241	183.073
179.997	181.604	179.318	184.14
181.047	182.681	180.386	185.241
182.148	183.752	181.471	186.323
183.21	184.834	182.546	187.383
184.287	185.911	183.612	188.45
185.387	186.995	184.695	189.522
186.457	188.069	185.771	190.585
187.522	189.118	186.856	191.644
188.584	190.184	187.932	192.706
189.655	191.248	188.988	193.763
190.73	192.312	190.056	194.83
191.785	193.368	191.117	195.89
192.837	194.437	192.173	196.963
193.899	195.496	193.241	198.019
194.967	196.578	194.299	199.091
196.02	197.624	195.367	200.119
197.094	198.685	196.446	201.165
198.149	199.731	197.497	202.226
199.223	200.776	198.553	203.276
200.251	201.827	199.614	204.351
201.297	202.885	200.649	205.453
202.357	203.951	201.701	206.551
203.413	205.043	202.754	207.623
204.493	206.137	203.815	208.738
205.597	207.234	204.906	209.835
206.697	208.345	205.999	210.914
207.772	209.417	207.095	211.988
208.877	210.516	208.201	213.063
209.966	211.58	209.279	214.133
211.052	212.648	210.376	215.226
212.121	213.731	211.453	216.314
213.195	214.818	212.52	217.395
214.269	215.909	213.603	218.496
215.365	217.003	214.68	219.585
216.466	218.08	215.775	220.663
217.544	219.193	216.855	221.757
218.64	220.272	217.944	222.845
219.732	221.361	219.049	223.894
220.799	222.462	220.129	224.943
221.89	223.501	221.22	226.002
222.98	224.547	222.323	227.054
224.028	225.602	223.37	228.137
225.073	226.663	224.423	229.208
226.137	227.732	225.479	230.308
227.189	228.817	226.526	231.389
228.277	229.89	227.602	232.476
229.346	230.992	228.678	233.552
230.443	232.082	229.75	234.627
231.531	233.155	230.857	235.687
232.614	234.241	231.933	236.725
233.692	235.289	233.021	237.784
234.76	236.328	234.099	238.82
235.814	237.368	235.158	239.872
236.857	238.428	236.204	240.916
237.915	239.477	237.243	241.969
238.947	240.519	238.308	243.018
239.995	241.562	239.352	244.087
241.045	242.634	240.399	245.125
242.097	243.691	241.44	246.194
243.153	244.738	242.502	247.254
244.224	245.793	243.566	249.387
245.266	246.868	244.605	250.433
246.329	248.987	245.662	251.476
247.393	250.042	246.736	252.518
248.459	251.091	247.807	253.587
249.522	252.13	248.852	254.632
250.568	253.191	249.917	255.667
251.604	254.243	250.959	256.709
252.652	255.284	252.002	257.761
253.724	256.318	253.064	258.817
254.766	257.374	254.112	259.859
255.797	258.419	255.159	260.914
256.844	259.473	256.191	261.913
257.884	260.521	257.244	263.018
258.947	261.577	258.293	264.079
259.989	262.618	259.34	265.141
261.051	263.681	260.392	266.189
262.097	264.736	261.446	267.263
263.144	265.801	262.491	268.313
264.216	266.857	263.552	269.38
265.285	267.921	264.609	270.423
266.326	268.994	265.672	271.483
267.394	270.028	266.734	272.533
268.445	271.079	267.786	273.603
269.518	272.135	268.859	274.666
270.555	273.193	269.904	275.736
271.616	274.272	270.955	276.821
272.665	275.34	272.011	277.938
273.742	276.419	273.067	279.071
274.796	277.538	274.144	280.218
275.875	278.655	275.204	281.415
276.968	279.787	276.282	282.596
278.089	281.002	277.391	283.816
279.232	282.196	278.5	285.042
280.396	283.384	279.64	286.309
281.588	284.601	280.825	287.524
282.767	285.83	282.022	288.785
283.99	287.101	283.207	290.029
285.217	288.364	284.431	291.282
286.478	289.6	285.659	292.528
287.709	290.844	286.926	293.787
288.973	292.088	288.178	295.042
290.219	293.34	289.418	296.262
291.471	294.636	290.645	297.525
292.726	295.854	291.909	298.788
293.986	297.093	293.163	NaN
295.215	298.33	294.434	NaN
296.454	299.628	295.668	NaN
297.713	NaN	296.895	NaN
298.976	NaN	298.154	NaN
NaN	NaN	299.453	NaN
