# Supplementary material for: Auditory feedback effect on temporal patterns during self-pacing treadmill walking
Source: PLoS One. 2025 Nov 4;20(11):e0335971. doi: 10.1371/journal.pone.0335971 (PMC12585087; doi:10.1371/journal.pone.0335971)
Supplement: S2 File — This file archive contains gait events from the two test conditions (no sound and with sound) for all included participants, as well as the validation data for the accelerometer-based gait event detection algorithm. All data files are in CSV format. A readme file is included with the details of the file format and contents. (ZIP) [file pone.0335971.s003.zip › TreadmillSoundsData/Validation/GRF_GaitEvents/Subject11_validation_grf.csv]

L_TO	R_TO	L_HS	R_HS
0.763	0.105	1.191	0.574
2.006	1.371	2.458	1.815
3.286	2.631	3.712	3.092
4.554	3.886	4.992	4.352
5.85	5.18	6.301	5.655
7.138	6.491	7.602	6.946
8.447	7.792	8.871	8.257
9.727	9.064	10.158	9.516
10.975	10.331	11.404	10.781
12.253	11.564	12.685	12.042
13.491	12.853	13.923	13.308
14.743	14.095	15.174	14.554
15.982	15.343	16.426	15.802
17.23	16.603	17.691	17.056
18.474	17.871	18.914	18.305
19.704	19.086	20.15	19.535
20.957	20.323	21.388	20.778
22.178	21.556	22.634	22.007
23.433	22.8	23.876	23.268
24.638	24.046	25.054	24.465
25.848	25.221	26.283	25.664
27.073	26.448	27.511	26.911
28.304	27.684	28.731	28.122
29.509	28.901	29.946	29.337
30.735	30.12	31.169	30.565
31.955	31.344	32.378	31.792
33.162	32.564	33.565	32.988
34.34	33.743	34.763	34.148
35.582	34.935	36.02	35.399
36.81	36.192	37.253	36.631
38.029	37.424	38.484	37.848
39.247	38.652	39.665	39.055
40.452	39.823	40.88	40.274
41.659	41.049	42.112	41.491
42.882	42.269	43.323	42.733
44.093	43.487	44.532	43.91
45.302	44.686	45.736	45.129
46.527	45.904	46.933	46.352
47.724	47.1	48.138	47.553
48.915	48.308	49.356	48.754
50.135	49.525	50.566	49.976
51.361	50.733	51.809	51.187
52.597	51.968	53.046	52.416
53.836	53.216	54.265	53.663
55.053	54.436	55.504	54.89
56.292	55.67	56.743	56.122
57.502	56.916	57.95	57.338
58.751	58.118	59.2	58.58
59.989	59.359	60.436	59.82
61.191	60.596	61.641	61.023
62.423	61.807	62.863	62.237
63.644	63.018	64.084	63.465
64.854	64.236	65.293	64.689
66.064	65.449	66.512	65.899
67.269	66.645	67.714	67.105
68.469	67.863	68.915	68.316
69.68	69.063	70.114	69.511
70.894	70.271	71.344	70.74
72.112	71.488	72.544	71.935
73.317	72.699	73.742	73.161
74.549	73.909	74.973	74.367
75.755	75.127	76.197	75.584
76.967	76.352	77.411	76.805
78.169	77.567	78.611	78
79.383	78.758	79.823	79.207
80.591	79.983	81.029	80.428
81.81	81.195	82.232	81.626
82.997	82.398	83.432	82.842
84.195	83.584	84.619	84.021
85.382	84.768	85.809	85.223
86.572	85.959	87.009	86.417
87.773	87.159	88.22	87.61
88.971	88.375	89.397	88.821
90.154	89.546	90.584	89.999
91.347	90.736	91.777	91.179
92.563	91.931	92.985	92.381
93.743	93.148	94.183	93.579
94.954	94.344	95.399	94.787
96.168	95.551	96.597	96
97.368	96.754	97.791	97.196
98.573	97.948	99	98.303
99.754	99.159	100.194	99.596
100.947	100.353	101.383	100.788
102.149	101.545	102.56	101.978
103.313	102.727	103.73	103.14
104.496	103.882	104.904	104.314
105.653	105.057	106.084	105.474
106.832	106.237	107.272	106.673
108.014	107.411	108.431	107.844
109.176	108.58	109.613	109.018
110.363	109.768	110.794	110.205
111.547	110.942	111.971	111.379
112.731	112.12	113.161	112.566
113.921	113.322	114.354	113.772
115.104	114.525	115.541	114.951
116.286	115.701	116.711	116.129
117.454	116.866	117.87	117.285
118.621	118.022	119.042	118.464
119.795	119.188	120.218	119.631
120.957	120.362	121.376	120.803
122.106	121.514	122.521	121.945
123.256	122.661	123.69	123.098
124.421	123.831	124.851	124.255
125.589	125.005	126.02	125.442
126.769	126.172	127.193	126.612
127.939	127.348	128.368	127.784
129.126	128.534	129.531	128.967
130.274	129.688	130.693	130.122
131.437	130.846	131.862	131.279
132.606	132.031	133.038	132.439
133.768	133.191	134.193	133.601
134.933	134.336	135.36	134.773
136.075	135.5	136.503	135.907
137.235	136.655	137.659	137.079
138.396	137.803	138.812	138.235
139.541	138.953	139.966	139.383
140.688	140.115	141.113	140.532
141.828	141.264	142.251	141.693
142.969	142.396	143.378	142.822
144.101	143.525	144.526	143.954
145.252	144.673	145.677	145.106
146.403	145.821	146.825	146.25
147.556	146.975	147.977	147.405
148.709	148.124	149.116	148.538
149.846	149.26	150.257	149.691
150.977	150.406	151.404	150.809
152.146	151.55	152.566	151.984
153.295	152.716	153.724	153.139
154.456	153.875	154.878	154.299
155.617	155.026	156.026	155.466
156.772	156.176	157.176	156.61
157.915	157.327	158.321	157.747
159.035	158.466	159.459	158.885
160.169	159.591	160.571	160.021
161.289	160.713	161.702	161.139
162.426	161.856	162.831	162.268
163.565	162.98	163.98	163.413
164.693	164.114	165.107	164.539
165.844	165.253	166.253	165.687
166.956	166.391	167.379	166.812
168.102	167.521	168.516	167.943
169.214	168.657	169.627	169.071
170.34	169.78	170.748	170.206
171.477	170.898	171.873	171.327
172.588	172.009	172.992	172.442
173.717	173.134	174.139	173.569
174.86	174.268	175.278	174.718
175.995	175.415	176.417	175.847
177.15	176.553	177.575	176.993
178.295	177.714	178.715	178.138
179.432	178.855	179.861	179.29
180.579	180.001	180.992	180.432
181.728	181.141	182.146	181.567
182.88	182.294	183.314	182.737
184.064	183.458	184.479	183.9
185.255	184.641	185.679	185.094
186.431	185.832	186.849	186.273
187.612	187.005	188.04	187.452
188.791	188.189	189.2	188.631
189.95	189.358	190.374	189.782
191.12	190.526	191.55	190.955
192.303	191.703	192.728	192.144
193.489	192.884	193.893	193.315
194.653	194.05	195.075	194.484
195.864	195.235	196.287	195.686
197.051	196.446	197.478	196.89
198.278	197.644	198.71	198.091
199.507	198.866	199.925	199.328
200.708	200.092	201.138	200.534
201.938	201.31	202.368	201.756
203.164	202.537	203.6	202.986
204.414	203.772	204.832	204.234
205.617	205.009	206.044	205.402
206.83	206.217	207.261	206.657
208.065	207.439	208.507	207.892
209.279	208.674	209.701	209.108
210.504	209.867	210.903	210.323
211.673	211.066	212.117	211.497
212.906	212.275	213.323	212.737
214.109	213.488	214.534	213.951
215.305	214.697	215.719	215.13
216.489	215.879	216.906	216.314
217.679	217.073	218.125	217.511
218.884	218.293	219.333	218.709
220.114	219.49	220.54	219.933
221.292	220.697	221.722	221.119
222.471	221.874	222.908	222.308
223.653	223.057	224.09	223.488
224.827	224.236	225.257	224.673
225.994	225.412	226.421	225.845
227.139	226.571	227.567	226.99
228.3	227.719	228.719	228.144
229.452	228.865	229.881	229.297
230.627	230.021	231.042	230.468
231.786	231.194	232.201	231.627
232.959	232.356	233.379	232.801
234.132	233.537	234.54	233.972
235.273	234.696	235.702	235.119
236.444	235.862	236.868	236.288
237.619	237.02	238.031	237.459
238.782	238.185	239.194	238.628
239.949	239.358	240.379	239.781
241.132	240.531	241.565	240.975
242.358	241.719	242.769	242.184
243.531	242.925	243.956	243.363
244.712	244.114	245.154	244.55
245.921	245.304	246.359	245.751
247.151	246.522	247.576	246.979
248.341	247.74	248.772	248.169
249.541	248.926	249.976	249.361
250.748	250.139	251.181	250.576
251.969	251.353	252.392	251.787
253.158	252.548	253.587	252.974
254.368	253.747	254.785	254.199
255.548	254.947	255.981	255.379
256.754	256.143	257.184	256.581
257.965	257.337	258.365	257.794
259.14	258.52	259.554	258.975
260.334	259.72	260.744	260.155
261.494	260.893	261.93	261.347
262.709	262.105	263.117	262.544
263.892	263.279	264.321	263.736
265.081	264.483	265.498	264.92
266.258	265.66	266.668	266.106
267.433	266.825	267.849	267.275
268.555	267.988	268.971	268.399
269.733	269.125	270.149	269.567
270.906	270.295	271.306	270.743
272.027	271.439	272.443	271.871
273.187	272.592	273.594	273.04
274.353	273.749	274.769	274.199
275.5	274.914	275.916	275.341
276.654	276.067	277.058	276.49
277.793	277.209	278.212	277.639
278.938	278.353	279.37	278.788
280.1	279.509	280.517	279.935
281.252	280.66	281.684	281.094
282.42	281.832	282.845	282.266
283.595	282.991	284.003	283.422
284.727	284.143	285.138	284.57
285.876	285.289	286.288	285.728
287.047	286.433	287.46	286.874
288.207	287.612	288.606	288.048
289.36	288.752	289.764	289.19
290.499	289.907	290.919	290.339
291.637	291.047	292.037	291.479
292.765	292.182	293.188	292.606
293.908	293.331	294.31	293.755
295.048	294.459	295.464	294.897
296.203	295.61	296.636	296.051
297.363	296.774	297.786	297.213
298.508	297.933	298.945	298.358
299.682	299.087	NaN	299.523
