# Supplementary material for: Auditory feedback effect on temporal patterns during self-pacing treadmill walking
Source: PLoS One. 2025 Nov 4;20(11):e0335971. doi: 10.1371/journal.pone.0335971 (PMC12585087; doi:10.1371/journal.pone.0335971)
Supplement: S2 File — This file archive contains gait events from the two test conditions (no sound and with sound) for all included participants, as well as the validation data for the accelerometer-based gait event detection algorithm. All data files are in CSV format. A readme file is included with the details of the file format and contents. (ZIP) [file pone.0335971.s003.zip › TreadmillSoundsData/Validation/GRF_GaitEvents/Subject12_validation_grf.csv]

L_TO	R_TO	L_HS	R_HS
0.189	0.766	0.578	1.114
1.319	1.906	1.702	2.148
2.442	3.019	2.827	3.407
3.604	4.174	3.977	4.54
4.747	5.318	5.123	5.681
5.876	6.454	6.26	6.825
7.006	7.572	7.394	7.957
8.136	8.699	8.524	9.095
9.283	9.834	9.663	10.225
10.403	10.953	10.785	11.323
11.498	12.06	11.885	12.455
12.631	13.212	13.033	13.597
13.782	14.342	14.17	14.73
14.907	15.458	15.284	15.662
16.016	16.587	16.411	16.927
17.148	17.714	17.535	18.068
18.286	18.84	18.667	19.232
19.42	19.974	19.802	20.347
20.533	21.091	20.91	21.481
21.663	22.212	22.039	22.591
22.775	23.332	23.154	23.712
23.904	24.46	24.276	24.823
25.013	25.573	25.392	25.928
26.115	26.685	26.502	27.061
27.25	27.796	27.626	28.173
28.37	28.913	28.751	29.294
29.48	30.032	29.855	30.276
30.591	31.138	30.966	31.501
31.683	32.243	32.074	32.602
32.807	33.348	33.181	33.736
33.908	34.45	34.286	34.848
35.023	35.569	35.409	35.946
36.122	36.663	36.507	37.054
37.22	37.778	37.612	38.173
38.333	38.89	38.74	39.284
39.444	40.02	39.861	40.437
40.611	41.161	41.001	41.568
41.742	42.293	42.129	42.692
42.866	43.433	43.266	43.831
44.022	44.586	44.413	44.956
45.163	45.722	45.544	46.123
46.321	46.895	46.706	47.271
47.465	48.02	47.845	48.397
48.585	49.166	48.977	49.54
49.719	50.29	50.118	50.683
50.856	51.413	51.246	51.792
51.961	52.528	52.373	52.94
53.093	53.646	53.491	54.051
54.213	54.77	54.62	55.175
55.338	55.898	55.748	56.3
56.457	57.046	56.885	57.434
57.607	58.178	58.019	58.577
58.754	59.303	59.144	59.708
59.885	60.442	60.269	60.821
61.01	61.573	61.404	61.963
62.328	62.705	63.649	63.101
63.286	63.819	64.772	64.205
64.381	64.96	65.888	65.324
65.51	66.052	67.034	66.458
66.656	67.203	68.163	67.591
67.775	68.351	69.302	68.736
68.922	69.469	70.423	69.856
70.033	70.598	71.546	70.979
71.157	71.714	72.677	72.113
72.292	72.849	73.794	73.24
73.415	73.965	74.918	74.349
74.521	75.081	76.035	75.469
75.639	76.199	77.153	76.586
76.747	77.315	78.276	77.707
77.877	78.437	79.403	78.839
79.014	79.565	80.536	79.974
80.135	80.691	81.651	81.095
81.253	81.798	82.775	82.204
82.372	82.933	83.904	83.341
83.506	84.059	85.016	84.453
84.619	85.18	86.133	85.517
85.743	86.289	87.25	86.692
86.866	87.408	88.356	87.798
87.962	88.518	89.474	88.921
89.091	89.635	90.602	90.036
90.208	90.751	91.704	91.136
91.305	91.862	92.842	92.242
92.427	92.992	93.976	93.406
93.565	94.153	95.081	94.516
94.668	95.229	96.187	95.436
95.773	96.347	97.308	96.743
96.905	97.468	98.428	97.861
98.025	98.573	99.555	98.981
99.141	99.712	100.687	100.124
100.285	100.846	101.803	101.24
101.405	101.97	102.918	102.358
102.524	103.084	104.057	103.484
103.658	104.22	105.178	104.616
104.789	105.337	106.291	105.733
105.913	106.448	107.404	106.845
107.01	107.57	108.518	107.941
108.12	108.678	109.649	109.075
109.24	109.797	110.775	110.195
110.354	110.932	111.891	111.334
111.497	112.046	113.028	112.45
112.612	113.182	114.139	113.57
113.729	114.3	115.27	114.696
114.861	115.432	116.379	115.813
115.975	116.534	117.504	116.947
117.121	117.665	118.617	118.024
118.231	118.779	119.709	119.147
119.313	119.871	120.806	120.266
120.43	120.964	121.929	121.363
121.529	122.093	123.036	122.476
122.634	123.194	124.124	123.569
123.728	124.283	125.218	124.504
124.832	125.375	126.337	125.77
125.929	126.494	127.46	126.908
127.068	127.619	128.575	128.02
128.189	128.734	129.684	128.93
129.291	129.847	130.806	130.188
130.415	130.964	131.925	131.373
131.538	132.081	133.04	132.475
132.654	133.203	134.144	133.581
133.754	134.31	135.249	134.696
134.856	135.422	136.353	135.813
135.978	136.513	137.482	136.917
137.079	137.647	138.6	138.042
138.199	138.758	139.702	138.949
139.31	139.864	140.816	140.252
140.412	140.978	141.939	141.378
141.553	142.099	144.199	142.255
142.797	143.223	145.305	143.625
143.792	144.358	146.431	144.749
144.908	145.473	147.549	145.87
146.044	146.596	148.647	146.991
147.154	147.715	149.75	148.049
148.254	148.803	150.854	149.182
149.349	149.908	151.958	150.304
150.464	151.012	153.069	151.28
151.578	152.121	154.168	152.511
152.669	153.227	155.3	153.612
153.773	154.327	156.421	154.731
154.899	155.454	157.55	155.861
156.024	156.59	158.679	156.975
157.158	157.703	159.812	158.112
158.274	158.838	160.94	159.238
159.418	159.982	162.063	160.381
160.555	161.108	163.196	161.488
161.674	162.232	164.327	162.63
162.804	163.36	165.457	163.751
163.931	164.503	166.58	164.883
165.068	165.635	167.694	166.014
166.193	166.763	168.83	167.145
167.326	167.873	169.946	168.253
168.447	169.006	171.076	169.386
169.577	170.128	172.184	170.512
170.704	171.252	173.309	171.626
171.812	172.355	174.441	172.741
172.923	173.477	175.561	173.863
174.037	174.615	176.665	175.002
175.178	175.732	177.778	176.107
176.272	176.833	178.904	177.218
177.386	177.945	179.983	178.338
178.511	179.063	181.114	179.425
179.579	180.157	182.223	180.544
180.716	181.275	183.342	181.666
181.836	182.384	184.451	182.782
182.957	183.507	185.561	183.9
184.071	184.601	186.667	184.992
185.17	185.714	187.792	186.117
186.278	186.824	188.921	187.228
187.393	187.968	190.042	188.364
188.534	189.086	191.157	189.473
189.653	190.206	192.294	190.58
190.778	191.342	193.424	191.72
191.912	192.475	194.555	192.856
193.048	193.599	195.672	193.981
194.163	194.726	196.808	195.121
195.296	195.85	197.926	196.242
196.413	196.976	199.039	197.355
197.53	198.101	200.156	198.489
198.662	199.203	201.272	199.603
199.769	200.323	202.382	200.714
200.881	201.432	203.485	201.824
201.992	202.545	204.601	202.941
203.107	203.634	205.702	204.025
204.186	204.759	206.822	205.155
205.332	205.875	207.921	206.27
206.433	206.979	209.024	207.387
207.546	208.078	210.127	208.471
208.639	209.177	211.231	209.567
209.745	210.29	212.335	210.68
210.846	211.395	213.423	211.555
211.936	212.496	214.54	212.864
213.023	213.583	215.652	213.975
214.135	214.693	216.761	215.092
215.25	215.809	217.861	216.205
216.355	216.924	218.975	217.302
217.458	218.02	220.056	218.421
218.583	219.132	221.156	219.509
219.67	220.219	222.247	220.594
220.745	221.307	223.333	221.698
221.849	222.404	224.423	222.796
222.949	223.487	225.526	223.883
224.035	224.572	226.647	224.889
225.137	225.688	227.762	226.094
226.256	226.802	228.855	227.19
227.348	227.911	229.956	228.298
228.449	229.008	231.068	229.407
229.568	230.109	232.217	230.487
230.65	231.227	233.319	231.642
231.823	232.375	234.441	232.768
232.942	233.489	235.575	233.89
234.052	234.607	236.684	234.989
235.157	235.737	237.803	236.111
236.283	236.858	238.948	237.242
237.403	237.979	240.046	238.366
238.533	239.098	241.177	239.492
239.652	240.198	242.309	240.624
240.783	241.326	243.395	241.726
241.887	242.451	244.498	242.834
242.99	243.544	245.605	243.941
244.1	244.645	246.705	245.043
245.203	245.758	247.836	246.157
246.326	246.859	248.946	247.268
247.43	247.994	250.056	248.386
248.545	249.1	251.147	249.491
249.647	250.204	252.272	250.599
250.751	251.299	253.391	251.701
251.856	252.421	254.492	252.81
252.974	253.531	255.593	253.941
254.093	254.635	256.688	255.041
255.187	255.741	257.811	256.135
256.291	256.838	258.935	257.244
257.408	257.972	260.046	258.37
258.552	259.094	261.153	259.486
259.667	260.216	262.274	260.583
260.764	261.328	263.398	261.456
261.891	262.454	264.529	262.787
263.029	263.584	265.65	263.954
264.151	264.703	266.745	265.093
265.274	265.822	267.832	266.191
266.375	266.911	268.906	267.257
267.452	268	270.014	268.376
268.547	269.071	271.142	269.448
269.607	270.168	272.241	270.572
270.734	271.296	273.339	271.685
271.837	272.397	274.441	272.802
272.953	273.491	275.535	273.886
274.038	274.588	276.639	276.088
275.128	275.691	277.731	277.175
276.245	276.785	278.847	278.279
277.337	277.881	279.943	279.39
278.439	278.996	281.053	280.493
279.55	280.102	282.159	281.577
280.651	281.204	283.243	282.703
281.753	282.302	284.347	283.773
282.851	283.389	285.456	284.898
283.932	284.506	286.562	286.007
285.062	285.6	287.655	286.849
286.159	286.712	288.76	288.206
287.252	287.815	289.893	289.315
288.388	288.934	291.023	290.458
289.506	290.075	292.147	291.584
290.665	291.201	293.295	292.497
291.792	292.34	294.431	293.863
292.929	293.493	295.544	294.972
294.067	294.63	296.682	296.105
295.155	295.745	297.841	297.036
296.311	296.888	298.982	298.4
297.477	298.027	NaN	299.546
298.597	299.164	NaN	NaN
299.724	NaN	NaN	NaN
