# Supplementary material for: Auditory feedback effect on temporal patterns during self-pacing treadmill walking
Source: PLoS One. 2025 Nov 4;20(11):e0335971. doi: 10.1371/journal.pone.0335971 (PMC12585087; doi:10.1371/journal.pone.0335971)
Supplement: S2 File — This file archive contains gait events from the two test conditions (no sound and with sound) for all included participants, as well as the validation data for the accelerometer-based gait event detection algorithm. All data files are in CSV format. A readme file is included with the details of the file format and contents. (ZIP) [file pone.0335971.s003.zip › TreadmillSoundsData/Validation/GRF_GaitEvents/Subject2_validation_grf.csv]

L_TO	R_TO	L_HS	R_HS
1.105	0.569	0.42	0.953
2.179	1.631	1.485	2.013
3.255	2.695	2.551	3.107
4.311	3.776	3.633	4.16
5.382	4.834	4.692	5.218
6.426	5.915	5.765	6.288
7.487	6.955	6.814	7.346
8.561	8.039	7.884	8.412
9.617	9.092	8.954	9.476
10.676	10.136	9.999	10.517
11.711	11.19	11.039	11.567
12.79	12.24	12.107	12.638
13.838	13.315	13.17	13.689
14.897	14.387	14.235	14.75
15.932	15.424	15.282	15.794
16.993	16.456	16.323	16.853
18.042	17.506	17.371	17.892
19.089	18.572	18.432	18.947
21.215	19.621	19.496	20.586
22.263	21.721	21.589	21.066
23.303	22.787	22.639	22.113
24.372	23.863	23.708	23.163
25.436	24.904	24.766	24.231
26.504	25.958	25.82	25.286
27.582	27.04	26.9	26.35
28.654	28.103	27.963	27.428
29.714	29.171	29.032	28.503
30.748	30.245	30.097	29.564
31.798	31.297	31.145	30.599
32.859	32.327	32.183	31.656
33.901	33.371	33.232	32.706
34.959	34.436	34.283	33.759
36.01	35.489	35.338	34.808
37.072	36.53	36.395	35.87
38.143	37.622	37.463	36.919
39.21	38.702	38.54	37.998
40.28	39.755	39.597	39.062
41.335	40.799	40.656	40.121
42.38	41.842	41.705	41.172
43.451	42.921	42.764	42.234
44.517	43.978	43.828	43.299
45.586	45.044	44.902	44.366
46.665	46.119	45.964	45.438
47.729	47.193	47.048	46.503
48.82	48.285	48.135	47.59
49.893	49.332	49.187	48.656
50.954	50.398	50.254	49.719
52.019	51.479	51.326	50.786
53.042	52.52	52.375	51.848
54.112	53.565	53.432	52.902
55.168	54.663	54.497	53.956
56.224	55.703	55.552	55.022
57.306	56.752	56.616	56.08
58.375	57.822	57.681	57.144
59.455	58.9	58.749	58.216
60.515	59.97	59.828	59.29
61.609	61.051	60.904	60.286
62.683	62.125	61.981	61.435
63.772	63.212	63.062	62.52
64.848	64.313	64.148	63.6
65.895	65.376	65.218	64.685
66.943	66.42	66.266	65.733
68.026	67.478	67.332	66.792
69.094	68.562	68.401	67.862
70.163	69.621	69.471	68.931
71.235	70.683	70.539	70
72.28	71.757	71.605	71.074
73.33	72.787	72.646	72.121
74.4	73.846	73.7	73.169
75.458	74.916	74.773	74.235
76.531	75.976	75.84	75.309
77.591	77.059	76.905	76.376
78.722	78.091	77.964	77.428
79.691	79.16	79.026	78.487
80.772	80.236	80.086	79.546
81.823	81.281	81.133	80.614
82.868	82.343	82.203	81.665
83.949	83.4	83.264	82.731
84.99	84.458	84.323	83.791
86.075	85.52	85.376	84.85
87.142	86.583	86.443	85.913
88.201	87.64	87.5	86.984
89.253	88.716	88.567	88.036
90.307	89.788	89.635	89.088
91.389	90.816	90.68	90.158
92.435	91.894	91.754	91.232
93.486	92.97	92.822	92.284
94.544	94.029	93.879	93.337
95.602	95.074	94.936	94.398
96.678	96.142	96	95.458
97.744	97.219	97.071	96.527
98.804	98.244	98.113	97.582
99.858	99.309	99.172	98.644
100.92	100.393	100.23	99.688
101.984	101.44	101.296	100.757
103.065	102.54	102.388	101.834
104.132	103.619	103.466	102.912
105.217	104.675	104.535	103.997
106.292	105.762	105.608	105.067
107.358	106.823	106.68	106.147
108.424	107.894	107.746	107.208
109.49	108.962	108.822	108.286
110.593	110.043	109.903	109.35
111.627	111.092	110.863	110.427
112.687	112.164	112.01	111.478
113.748	113.228	113.072	112.547
114.802	114.268	114.129	113.586
115.867	115.343	115.199	114.655
116.934	116.4	116.257	115.729
117.995	117.47	117.315	116.786
119.046	118.512	118.372	117.844
120.099	119.574	119.433	118.899
121.186	120.648	120.502	119.956
122.228	121.692	121.556	121.026
123.31	122.76	122.62	122.086
124.38	123.827	123.685	123.144
125.448	124.902	124.76	124.215
126.5	125.97	125.815	125.285
127.573	127.024	126.885	126.35
128.652	128.103	127.967	127.42
129.708	129.171	129.027	128.493
130.786	130.249	130.112	129.559
131.849	131.304	131.168	130.636
132.901	132.367	132.227	131.698
133.958	133.438	133.297	132.749
135.024	134.492	134.35	133.82
136.075	135.546	135.401	134.864
137.134	136.606	136.455	135.92
138.184	137.638	137.502	136.972
139.234	138.696	138.556	138.022
140.273	139.749	139.614	139.082
141.343	140.839	140.682	140.146
142.43	141.88	141.744	141.206
143.482	142.936	142.795	142.27
144.524	144.004	143.859	143.323
145.586	145.062	144.921	144.374
146.642	146.116	145.971	145.443
147.672	147.153	147.019	146.494
148.739	148.21	148.07	147.534
149.768	149.262	149.115	148.588
150.812	150.297	150.155	149.629
151.885	151.336	151.2	150.673
152.924	152.4	152.262	151.726
153.978	153.456	153.312	152.782
155.063	154.508	154.37	153.835
156.102	155.566	155.429	154.911
157.149	156.632	156.482	155.952
158.19	157.667	157.537	157.005
159.258	158.724	158.585	158.055
160.319	159.79	159.652	159.12
161.375	160.847	160.699	160.174
162.436	161.885	161.746	161.227
163.457	162.946	162.8	162.277
164.527	163.99	163.844	163.319
165.576	165.054	164.913	164.379
166.62	166.092	165.953	165.428
167.689	167.147	167.001	166.474
168.727	168.195	168.057	167.526
169.774	169.248	169.106	168.587
170.807	170.294	170.15	169.617
171.87	171.334	171.195	170.668
172.912	172.398	172.257	171.72
173.967	173.432	173.297	172.774
175.044	174.486	174.343	173.821
176.075	175.555	175.414	174.885
177.141	176.614	176.464	175.933
178.187	177.665	177.516	176.987
179.241	178.718	178.579	178.038
180.302	179.766	179.631	179.099
181.348	180.835	180.692	180.162
182.411	181.895	181.748	181.209
183.474	182.959	182.811	182.27
184.534	183.996	183.858	183.333
185.581	185.046	184.908	184.377
186.649	186.109	185.958	185.434
187.685	187.167	187.02	186.492
188.746	188.197	188.07	187.536
189.785	189.256	189.119	188.589
190.853	190.312	190.174	189.644
191.906	191.368	191.228	190.7
192.948	192.438	192.28	191.754
194.008	193.486	193.343	192.818
195.043	194.518	194.378	193.863
196.101	195.563	195.43	194.895
197.143	196.609	196.465	195.961
198.19	197.665	197.515	196.992
199.251	198.709	198.567	198.041
200.295	199.763	199.623	199.093
201.363	200.825	200.682	200.147
202.426	201.891	201.752	201.207
203.506	202.959	202.815	202.277
204.583	204.03	203.884	203.345
205.656	205.105	204.962	204.423
206.708	206.165	206.024	205.499
207.765	207.233	207.092	206.553
208.843	208.299	208.155	207.613
209.926	209.37	209.229	208.69
210.994	210.463	210.308	209.759
212.064	211.551	211.388	210.844
213.112	212.588	212.439	211.911
214.164	213.635	213.481	212.957
215.207	214.674	214.543	214.005
216.273	215.724	215.587	215.058
217.336	216.812	216.648	216.111
218.419	217.863	217.719	217.185
219.492	218.95	218.794	218.254
220.59	220.026	219.881	219.336
221.668	221.114	220.972	220.425
222.774	222.212	222.053	221.506
223.855	223.334	223.16	222.606
224.935	224.407	224.24	223.688
226.013	225.457	225.313	224.594
227.051	226.504	226.377	225.858
228.091	227.582	227.443	226.9
229.11	228.613	228.469	227.959
230.147	229.645	229.498	228.971
231.18	230.676	230.538	230.011
232.234	231.704	231.562	231.048
233.268	232.753	232.613	232.085
234.321	233.806	233.658	233.13
235.397	234.861	234.718	234.182
236.458	235.907	235.77	235.248
237.499	236.972	236.828	236.3
238.538	238.049	237.876	237.346
239.563	239.05	238.91	239.428
240.612	240.078	239.938	240.463
241.654	241.115	240.988	241.502
242.702	242.173	242.024	242.556
243.744	243.226	243.084	243.6
244.797	244.261	244.135	244.649
245.834	245.306	245.166	245.697
246.915	246.363	246.221	246.754
247.946	247.442	247.284	247.794
249.012	248.482	248.33	248.853
250.046	249.517	249.376	249.901
251.091	250.582	250.432	250.956
252.13	251.606	251.479	251.989
253.195	252.651	252.522	253.041
254.232	253.72	253.574	254.097
255.306	254.772	254.632	255.152
256.351	255.824	255.672	256.204
257.416	256.885	256.739	257.253
258.467	257.926	257.788	258.31
259.542	258.995	258.854	259.38
260.612	260.062	259.92	260.457
261.675	261.143	260.991	261.528
262.732	262.191	262.053	262.579
263.764	263.25	263.118	263.632
264.835	264.313	264.162	264.686
265.87	265.357	265.214	265.736
266.931	266.403	266.257	266.78
267.968	267.437	267.311	267.831
269.034	268.506	268.366	268.886
270.091	269.572	269.419	269.953
271.168	270.629	270.488	271.005
272.211	271.679	271.539	272.07
273.275	272.738	272.587	273.118
274.304	273.777	273.634	274.161
275.344	274.825	274.681	275.2
276.393	275.885	275.739	276.266
277.455	276.935	276.794	277.316
278.524	278.009	277.855	278.371
279.56	279.038	278.89	279.412
280.637	280.082	279.942	280.476
281.693	281.158	281.011	281.544
282.76	282.227	282.084	282.615
283.836	283.298	283.148	283.679
284.864	284.344	284.203	284.726
285.92	285.396	285.24	285.758
286.939	286.402	286.274	286.793
287.974	287.454	287.305	287.824
289.001	288.497	288.355	288.874
290.051	289.522	289.388	289.912
291.118	290.598	290.441	290.968
292.302	291.643	291.497	292.028
294.305	292.722	292.44	293.092
295.346	293.777	294.693	294.152
296.41	294.84	295.732	295.209
297.426	295.862	296.762	296.248
298.465	296.904	297.802	297.273
299.525	297.942	298.852	298.324
NaN	299.007	299.907	299.374
