# Supplementary material for: Auditory feedback effect on temporal patterns during self-pacing treadmill walking
Source: PLoS One. 2025 Nov 4;20(11):e0335971. doi: 10.1371/journal.pone.0335971 (PMC12585087; doi:10.1371/journal.pone.0335971)
Supplement: S2 File — This file archive contains gait events from the two test conditions (no sound and with sound) for all included participants, as well as the validation data for the accelerometer-based gait event detection algorithm. All data files are in CSV format. A readme file is included with the details of the file format and contents. (ZIP) [file pone.0335971.s003.zip › TreadmillSoundsData/Validation/GRF_GaitEvents/Subject3_validation_grf.csv]

L_TO	R_TO	L_HS	R_HS
1.218	0.608	0.453	1.055
2.395	1.789	1.633	2.218
3.543	2.962	2.804	3.384
4.706	4.117	3.955	4.545
5.884	5.272	5.12	5.714
7.044	6.443	6.287	6.879
8.18	7.61	7.45	8.035
9.345	8.753	8.598	9.195
10.489	9.932	9.781	10.339
11.643	11.054	10.903	11.487
12.837	12.225	12.074	12.675
14.005	13.412	13.253	13.835
15.197	14.597	14.425	15.024
16.402	15.818	15.63	16.238
17.579	17.002	16.828	17.407
18.787	18.179	18.011	18.618
19.975	19.383	19.214	19.808
21.147	20.568	20.399	20.99
22.303	21.722	21.559	22.144
23.451	22.897	22.733	23.304
24.596	24.017	23.865	24.441
25.737	25.157	25.013	25.573
26.893	26.315	26.161	26.744
28.046	27.467	27.31	27.889
29.21	28.626	28.472	29.052
30.371	29.79	29.628	30.209
31.526	30.948	30.786	31.365
32.69	32.12	31.96	32.535
33.869	33.276	33.111	33.702
35.036	34.454	34.294	34.882
36.202	35.608	35.457	36.031
37.356	36.775	36.604	37.192
38.506	37.94	37.78	38.343
39.647	39.074	38.921	39.495
40.794	40.224	40.061	40.637
41.94	41.366	41.214	41.783
43.103	42.528	42.371	42.952
44.255	43.684	43.534	44.093
45.385	44.811	44.661	45.225
46.54	45.968	45.807	46.381
47.687	47.107	46.956	47.532
48.835	48.265	48.115	48.687
49.978	49.417	49.254	49.824
51.14	50.556	50.398	50.984
52.298	51.716	51.56	52.133
53.449	52.874	52.721	53.299
54.611	54.038	53.875	54.459
55.734	55.146	55.001	55.575
56.858	56.292	56.142	56.72
58.022	57.442	57.274	57.862
59.18	58.604	58.443	59.024
60.325	59.754	59.592	60.167
61.489	60.903	60.743	61.326
62.64	62.065	61.902	62.485
63.787	63.213	63.053	63.635
64.924	64.347	64.191	64.772
66.049	65.475	65.328	65.899
67.186	66.599	66.452	67.029
68.305	67.742	67.583	68.15
69.43	68.845	68.697	69.272
70.547	69.978	69.82	70.388
71.692	71.12	70.964	71.541
72.863	72.284	72.11	72.705
74.03	73.451	73.264	73.862
75.215	74.616	74.452	75.038
76.354	75.768	75.606	76.2
77.487	76.912	76.744	77.331
78.586	78.019	77.867	78.441
79.693	79.122	78.979	79.553
80.779	80.22	80.081	80.638
81.898	81.331	81.187	81.755
83.024	82.447	82.307	82.878
84.168	83.578	83.426	84.003
85.34	84.742	84.584	85.176
86.522	85.922	85.748	86.344
87.679	87.097	86.924	87.51
88.852	88.257	88.079	88.673
90.026	89.44	89.253	89.854
91.222	90.603	90.44	91.04
92.376	91.802	91.637	92.227
93.519	92.942	92.786	93.366
94.66	94.078	93.925	94.507
95.779	95.222	95.068	95.642
96.896	96.345	96.194	96.755
98.009	97.45	97.302	97.871
99.13	98.567	98.416	98.985
100.254	99.69	99.541	100.116
101.395	100.821	100.67	101.245
102.518	101.946	101.794	102.366
103.643	103.078	102.928	103.5
104.782	104.208	104.055	104.634
105.889	105.333	105.172	105.742
107.031	106.457	106.295	106.875
108.177	107.599	107.441	108.025
109.282	108.721	108.575	109.138
110.377	109.818	109.679	110.237
111.478	110.93	110.783	111.346
112.59	112.025	111.875	112.446
113.693	113.137	112.991	113.557
114.813	114.256	114.108	114.674
115.95	115.376	115.221	115.798
117.103	116.519	116.358	116.94
118.241	117.663	117.509	118.082
119.372	118.807	118.642	119.221
120.475	119.933	119.785	120.33
121.586	121.031	120.884	121.449
122.666	122.119	121.98	122.526
123.757	123.204	123.073	123.621
124.856	124.304	124.162	124.72
125.949	125.398	125.262	125.804
127.05	126.498	126.352	126.902
128.137	127.58	127.432	127.988
129.246	128.689	128.546	129.108
130.353	129.78	129.644	130.208
131.44	130.892	130.748	131.3
132.538	131.968	131.839	132.39
133.62	133.061	132.925	133.477
134.711	134.142	134.008	134.56
135.825	135.26	135.112	135.678
136.958	136.384	136.237	136.798
138.068	137.502	137.353	137.908
139.191	138.62	138.468	139.044
140.311	139.749	139.602	140.168
141.436	140.868	140.72	141.29
142.52	141.986	141.84	142.383
143.592	143.051	142.916	143.458
144.695	144.13	143.997	144.548
145.784	145.228	145.088	145.648
146.896	146.328	146.194	146.748
148.007	147.441	147.289	147.851
149.119	148.548	148.395	148.955
150.251	149.68	149.517	150.092
151.4	150.826	150.663	151.234
152.53	151.955	151.805	152.377
153.633	153.069	152.926	153.483
154.752	154.187	154.033	154.606
155.851	155.301	155.152	155.708
156.969	156.417	156.267	156.832
158.086	157.524	157.382	157.944
159.212	158.643	158.498	159.065
160.335	159.77	159.618	160.181
161.478	160.911	160.75	161.32
162.634	162.05	161.882	162.467
163.775	163.205	163.032	163.614
164.915	164.347	164.186	164.764
166.068	165.487	165.329	165.913
167.196	166.623	166.473	167.043
168.311	167.75	167.594	168.159
169.408	168.851	168.717	169.263
170.504	169.946	169.806	170.359
171.618	171.072	170.924	171.473
172.721	172.162	172.016	172.564
173.829	173.28	173.127	173.685
174.954	174.387	174.236	174.796
176.055	175.501	175.354	175.907
177.171	176.616	176.465	177.026
178.302	177.744	177.585	178.151
179.395	178.854	178.707	179.253
180.485	179.936	179.8	180.347
181.594	181.03	180.892	181.447
182.672	182.133	181.997	182.53
183.77	183.216	183.08	183.632
184.865	184.31	184.173	184.717
185.967	185.417	185.264	185.816
187.079	186.512	186.373	186.918
188.185	187.63	187.482	188.035
189.303	188.746	188.591	189.155
190.397	189.85	189.698	190.26
191.485	190.942	190.794	191.34
192.553	192.028	191.882	192.417
193.652	193.095	192.951	193.514
194.755	194.193	194.06	194.611
195.861	195.294	195.158	195.713
196.989	196.412	196.267	196.827
198.139	197.565	197.398	197.976
199.254	198.682	198.535	199.095
200.367	199.813	199.655	200.217
201.488	200.929	200.774	201.347
202.599	202.041	201.888	202.448
203.677	203.131	202.996	203.533
204.772	204.222	204.079	204.631
205.841	205.305	205.165	205.712
206.948	206.397	206.252	206.802
208.038	207.486	207.341	207.889
209.108	208.571	208.423	208.968
210.215	209.662	209.516	210.07
211.306	210.754	210.611	211.157
212.407	211.811	211.671	212.216
213.426	212.904	212.765	213.292
214.501	213.964	213.828	214.365
215.599	215.055	214.902	215.458
216.664	216.126	215.987	216.524
217.728	217.194	217.053	217.59
218.811	218.257	218.121	218.667
219.879	219.34	219.204	219.74
220.951	220.411	220.264	220.812
222.031	221.486	221.355	221.887
223.069	222.533	222.407	222.929
224.126	223.595	223.463	224.002
225.198	224.653	224.529	225.065
226.252	225.719	225.586	226.118
227.314	226.782	226.651	227.183
228.382	227.835	227.699	228.242
229.48	228.922	228.784	229.336
230.572	230.025	229.875	230.427
231.653	231.107	230.971	231.515
232.757	232.192	232.056	232.607
233.865	233.302	233.166	233.716
234.936	234.4	234.253	234.795
236.001	235.465	235.335	235.864
237.089	236.553	236.413	236.959
238.147	237.606	237.468	238.014
239.25	238.686	238.552	239.103
240.323	239.779	239.644	240.181
241.414	240.847	240.709	241.257
242.512	241.959	241.819	242.363
243.624	243.062	242.911	243.463
244.703	244.151	244.013	244.552
245.823	245.259	245.12	245.673
246.923	246.36	246.222	246.766
248.007	247.456	247.319	247.86
249.109	248.543	248.407	248.961
250.191	249.632	249.498	250.034
251.286	250.722	250.586	251.138
252.37	251.803	251.665	252.211
253.477	252.903	252.761	253.319
254.574	254.016	253.88	254.425
255.659	255.114	254.978	255.514
256.727	256.173	256.028	256.577
257.791	257.241	257.116	257.658
258.878	258.316	258.182	258.729
259.964	259.4	259.273	259.823
261.048	260.484	260.351	260.904
262.123	261.572	261.445	261.974
263.225	262.672	262.532	263.085
264.303	263.763	263.618	264.142
265.393	264.833	264.7	265.253
266.509	265.951	265.807	266.35
267.603	267.038	266.894	267.445
268.683	268.128	267.982	268.53
269.777	269.226	269.076	269.626
270.882	270.324	270.178	270.731
271.952	271.414	271.27	271.814
273.04	272.486	272.346	272.896
274.14	273.587	273.447	274.001
275.228	274.684	274.535	275.079
276.31	275.755	275.622	276.165
277.384	276.838	276.707	277.252
278.471	277.912	277.774	278.321
279.543	278.997	278.871	279.396
280.606	280.063	279.933	280.471
281.684	281.138	280.996	281.537
282.744	282.214	282.083	282.609
283.796	283.264	283.136	283.659
284.846	284.306	284.175	284.706
285.92	285.375	285.244	285.78
286.978	286.432	286.297	286.836
288.058	287.51	287.377	287.909
289.145	288.592	288.455	289
290.206	289.67	289.531	290.059
291.259	290.726	290.591	291.129
292.326	291.792	291.657	292.19
293.378	292.841	292.715	293.236
294.446	293.906	293.778	294.308
295.506	294.962	294.837	295.365
296.555	296.022	295.899	296.424
297.629	297.088	296.956	297.493
298.694	298.154	298.021	298.557
299.768	299.226	299.094	299.629
