# Supplementary material for: Auditory feedback effect on temporal patterns during self-pacing treadmill walking
Source: PLoS One. 2025 Nov 4;20(11):e0335971. doi: 10.1371/journal.pone.0335971 (PMC12585087; doi:10.1371/journal.pone.0335971)
Supplement: S2 File — This file archive contains gait events from the two test conditions (no sound and with sound) for all included participants, as well as the validation data for the accelerometer-based gait event detection algorithm. All data files are in CSV format. A readme file is included with the details of the file format and contents. (ZIP) [file pone.0335971.s003.zip › TreadmillSoundsData/Validation/GRF_GaitEvents/Subject4_validation_grf.csv]

L_TO	R_TO	L_HS	R_HS
0.765	0.201	1.13	0.59
1.89	1.314	2.246	1.715
3.019	2.444	3.381	2.838
4.182	3.565	4.548	3.994
5.337	4.737	5.723	5.15
6.556	5.931	6.945	6.349
7.748	7.153	8.138	7.548
8.993	8.357	9.38	8.803
10.203	9.589	10.595	10
11.42	10.785	11.787	11.221
12.62	11.99	12.999	12.425
13.803	13.204	14.19	13.597
14.997	14.382	15.395	14.827
16.194	15.6	16.587	16.003
17.429	16.782	17.828	17.218
18.62	18.025	19.056	18.448
19.879	19.254	20.278	19.696
21.123	20.483	21.524	20.934
22.371	21.719	22.758	22.183
23.581	22.945	23.967	23.375
24.762	24.162	25.155	24.583
25.972	25.359	26.358	25.79
27.17	26.562	27.558	26.985
28.358	27.747	28.73	28.184
29.55	28.94	29.916	29.356
30.739	30.121	31.159	30.558
31.954	31.346	32.331	31.768
33.142	32.537	33.527	32.957
34.346	33.721	34.729	34.169
35.531	34.916	35.916	35.349
36.712	36.113	37.108	36.534
37.868	37.294	38.286	37.708
39.027	38.462	39.434	38.869
40.193	39.6	40.608	40.038
41.389	40.776	41.789	41.226
42.559	41.963	42.976	42.406
43.751	43.14	44.158	43.584
44.948	44.32	45.364	44.789
46.102	45.53	46.531	45.942
47.277	46.692	47.676	47.115
48.468	47.848	48.865	48.306
49.622	49.032	50.006	49.457
50.741	50.194	51.142	50.583
51.884	51.323	52.308	51.723
53.072	52.483	53.478	52.908
54.218	53.635	54.606	54.051
55.382	54.793	55.782	55.211
56.568	55.948	56.953	56.402
57.727	57.135	58.131	57.558
58.931	58.311	59.343	58.754
60.116	59.516	60.496	59.939
61.245	60.674	61.647	61.086
62.392	61.821	62.812	62.231
63.55	62.974	63.949	63.391
64.734	64.127	65.119	64.564
65.873	65.28	66.276	65.72
67.009	66.433	67.41	66.852
68.103	67.566	68.502	67.946
69.219	68.666	69.596	69.067
70.325	69.767	70.735	70.173
71.487	70.899	71.859	71.333
72.592	72.017	72.99	72.454
73.759	73.165	74.159	73.611
74.886	74.323	75.314	74.74
76.051	75.469	76.467	75.918
77.177	76.625	77.572	77.034
78.32	77.729	78.731	78.184
79.476	78.877	79.891	79.33
80.614	80.033	81.032	80.474
81.727	81.18	82.137	81.587
82.837	82.284	83.24	82.695
83.947	83.403	84.341	83.821
85.049	84.49	85.464	84.915
86.161	85.602	86.586	86.035
87.291	86.725	87.707	87.167
88.427	87.859	88.835	88.281
89.515	88.975	89.929	89.384
90.629	90.069	91.036	90.486
91.731	91.174	92.138	91.593
92.849	92.286	93.273	92.711
94.052	93.425	94.461	93.891
95.225	94.623	95.661	95.063
96.435	95.842	96.827	96.255
97.607	97.017	97.982	97.445
98.794	98.165	99.222	98.6
99.973	99.406	100.393	99.805
101.183	100.576	101.567	101.021
102.343	101.737	102.737	102.179
103.5	102.904	103.907	103.339
104.658	104.075	105.056	104.509
105.788	105.219	106.207	105.64
106.97	106.368	107.372	106.817
108.164	107.535	108.571	108
109.357	108.743	109.758	109.185
110.535	109.952	110.937	110.367
111.773	111.123	112.173	111.583
112.959	112.361	113.383	112.775
114.166	113.561	114.594	113.988
115.396	114.774	115.794	115.214
116.641	115.994	117.03	116.44
117.854	117.222	118.246	117.663
119.094	118.437	119.508	118.911
120.345	119.689	120.735	120.149
121.521	120.922	121.934	121.355
122.722	122.114	123.113	122.54
123.881	123.295	124.276	123.713
125.05	124.447	125.465	124.886
126.221	125.631	126.622	126.075
127.346	126.789	127.759	127.2
128.513	127.931	128.906	128.36
129.653	129.064	130.046	129.506
130.829	130.219	131.224	130.671
131.965	131.385	132.355	131.808
133.098	132.53	133.502	132.938
134.243	133.672	134.651	134.089
135.376	134.809	135.797	135.223
136.535	135.971	136.927	136.371
137.651	137.092	138.028	137.496
138.799	138.205	139.189	138.637
139.936	139.363	140.324	139.776
141.064	140.494	141.458	140.903
142.219	141.618	142.592	142.041
143.308	142.765	143.707	143.151
144.464	143.864	144.842	144.285
145.582	145.011	146.008	145.433
146.75	146.165	147.125	146.593
147.878	147.285	148.267	147.707
148.993	148.423	149.373	148.834
150.101	149.553	150.504	149.951
151.239	150.671	151.616	151.086
152.416	151.788	152.819	152.251
153.554	152.973	153.965	153.415
154.747	154.123	155.141	154.589
155.879	155.292	156.307	155.735
157.028	156.467	157.434	156.888
158.147	157.587	158.528	158.002
159.216	158.691	159.596	159.072
160.342	159.755	160.722	160.191
161.496	160.885	161.869	161.335
162.622	162.04	163.004	162.452
163.736	163.181	164.122	163.564
164.886	164.285	165.261	164.705
166.006	165.445	166.394	165.829
167.201	166.589	167.583	167.016
168.374	167.771	168.77	168.192
169.566	168.959	169.943	169.384
170.786	170.131	171.169	170.594
171.955	171.335	172.373	171.79
173.12	172.541	173.503	172.959
174.236	173.675	174.624	174.074
175.315	174.78	175.711	175.17
176.42	175.87	176.788	176.255
177.489	176.953	177.878	177.363
178.628	178.051	179.017	178.466
179.747	179.175	180.141	179.609
180.881	180.3	181.275	180.717
182.011	181.431	182.409	181.859
183.134	182.573	183.547	182.981
184.259	183.697	184.641	184.122
185.363	184.812	185.758	185.218
186.479	185.916	186.863	186.321
187.573	187.022	187.933	187.423
188.66	188.101	189.041	188.519
189.727	189.207	190.103	189.583
190.801	190.265	191.21	190.661
191.917	191.361	192.33	191.793
193.049	192.487	193.452	192.913
194.167	193.603	194.568	194.032
195.287	194.715	195.689	195.143
196.396	195.832	196.785	196.26
197.476	196.939	197.865	197.339
198.588	198.013	198.982	198.451
199.703	199.131	200.117	199.562
200.818	200.263	201.229	200.688
201.942	201.378	202.343	201.797
203.021	202.493	203.427	202.894
204.124	203.587	204.525	203.991
205.375	204.661	206.736	205.105
206.325	205.775	207.831	206.19
207.426	206.885	208.912	207.297
208.522	207.971	210.011	208.38
209.609	209.06	211.133	209.47
210.721	210.154	212.201	210.583
211.813	211.277	213.32	211.683
212.912	212.35	214.413	212.778
214.019	213.468	215.496	213.887
215.085	214.555	216.57	214.966
216.173	215.636	217.657	216.054
217.259	216.711	218.753	217.145
218.352	217.797	219.805	218.229
219.406	218.888	220.911	219.293
220.512	219.938	222.002	220.387
221.582	221.039	223.089	221.471
222.677	222.142	224.162	222.553
223.762	223.225	225.233	223.638
224.838	224.304	226.362	224.717
225.943	225.375	227.472	225.818
227.061	226.497	228.545	226.939
228.143	227.62	229.647	228.029
229.262	228.68	230.738	229.125
230.325	229.782	231.836	230.205
231.412	230.868	232.904	231.292
232.499	231.963	233.976	232.386
233.562	233.035	235.038	233.451
234.631	234.114	236.134	234.52
235.729	235.162	237.206	235.606
236.806	236.257	238.263	236.68
237.874	237.335	239.331	237.75
238.944	238.403	240.415	238.817
240.025	239.468	241.533	239.888
241.122	240.558	242.621	240.996
242.233	241.671	243.69	242.091
243.305	242.764	244.781	243.17
244.359	243.849	245.835	244.229
245.454	244.923	246.902	245.321
246.518	245.982	247.998	246.385
247.606	247.039	249.083	247.477
248.686	248.135	250.187	248.551
249.785	249.224	251.325	249.648
250.907	250.338	252.447	250.762
252.022	251.472	253.594	251.871
253.188	252.603	254.782	253.034
254.37	253.76	256.025	254.216
255.622	254.952	257.283	255.44
256.864	256.208	258.525	256.68
258.113	257.459	259.768	257.927
259.34	258.711	260.983	259.142
260.566	259.974	262.252	260.376
261.82	261.183	263.536	261.643
263.098	262.429	264.755	262.921
264.343	263.714	265.965	264.167
265.553	264.927	267.192	265.395
266.746	266.14	268.375	266.584
267.951	267.354	269.559	267.802
269.144	268.542	270.769	268.978
270.339	269.741	271.992	270.18
271.56	270.96	273.217	271.397
272.799	272.177	274.496	272.608
274.078	273.427	275.776	273.896
275.365	274.704	276.986	275.167
276.589	275.961	278.211	276.397
277.806	277.186	279.425	277.619
279.015	278.403	280.654	278.836
280.216	279.62	281.896	280.032
281.465	280.854	283.152	281.302
282.735	282.096	284.409	282.562
283.974	283.348	285.682	283.809
285.255	284.598	286.949	285.067
286.504	285.872	288.167	286.342
287.726	287.14	289.478	287.56
289.02	288.365	290.732	288.852
290.297	289.67	291.95	290.137
291.539	290.927	293.204	291.377
292.775	292.143	294.423	292.611
293.991	293.365	295.688	293.824
295.246	294.613	296.944	295.077
296.487	295.868	298.175	296.324
297.753	297.127	299.43	297.582
298.996	298.371	NaN	298.828
NaN	299.604	NaN	NaN
