# Supplementary material for: Auditory feedback effect on temporal patterns during self-pacing treadmill walking
Source: PLoS One. 2025 Nov 4;20(11):e0335971. doi: 10.1371/journal.pone.0335971 (PMC12585087; doi:10.1371/journal.pone.0335971)
Supplement: S2 File — This file archive contains gait events from the two test conditions (no sound and with sound) for all included participants, as well as the validation data for the accelerometer-based gait event detection algorithm. All data files are in CSV format. A readme file is included with the details of the file format and contents. (ZIP) [file pone.0335971.s003.zip › TreadmillSoundsData/Validation/GRF_GaitEvents/Subject5_validation_grf.csv]

L_TO	R_TO	L_HS	R_HS
0.578	1.102	0.957	0.428
1.606	2.114	1.969	1.454
2.611	3.122	2.978	2.429
3.607	4.093	3.956	3.45
4.577	5.082	4.954	4.409
5.582	6.076	5.933	5.447
6.562	7.077	6.93	6.423
7.571	8.081	7.939	7.419
8.571	9.081	8.933	8.424
9.572	10.097	9.945	9.437
10.59	11.088	10.946	10.441
11.596	12.089	11.948	11.453
12.596	13.103	12.964	12.447
13.621	14.103	13.954	13.466
14.579	15.106	14.965	14.44
15.596	16.106	15.969	15.459
16.606	17.107	16.967	16.461
17.609	18.114	17.968	17.47
18.597	19.116	18.98	18.463
19.616	20.089	19.969	19.476
20.619	21.128	20.986	20.474
21.632	22.141	21.998	21.482
22.625	23.127	22.994	22.491
23.616	24.127	23.987	23.48
24.625	25.115	24.975	24.485
25.592	26.098	25.964	25.446
26.602	27.105	26.961	26.453
27.592	28.092	27.958	27.446
28.592	29.073	28.938	28.453
29.584	30.069	29.935	29.437
30.578	31.083	30.94	30.43
31.576	32.097	31.952	31.425
32.574	33.103	32.959	32.433
33.601	34.095	33.958	33.453
34.623	35.121	34.982	34.47
35.635	36.162	36.003	35.49
36.659	37.147	37.008	36.483
37.665	38.186	38.032	37.511
38.69	39.195	39.045	38.538
39.708	40.246	40.086	39.548
40.742	41.3	41.144	40.59
41.823	42.311	42.167	41.663
42.854	43.35	43.203	42.678
43.91	44.415	44.275	43.736
44.967	45.482	45.315	44.794
45.987	46.51	46.349	45.82
47.04	47.565	47.404	46.875
48.102	48.589	48.439	47.923
49.102	49.634	49.47	48.945
50.151	50.698	50.537	49.986
51.218	51.759	51.587	51.06
52.288	52.811	52.649	52.11
53.421	53.842	54.728	53.166
54.385	54.869	55.762	54.213
55.38	55.905	56.782	55.224
56.419	56.922	57.813	56.259
57.454	57.965	58.841	57.291
58.495	58.996	59.869	58.326
59.5	60.022	60.913	59.345
60.525	61.067	61.928	60.372
61.551	62.079	62.959	61.413
62.588	63.098	63.965	62.439
63.599	64.103	64.993	63.455
64.605	65.135	66	64.466
65.649	66.128	67.001	65.499
66.655	67.146	68.03	66.506
67.656	68.181	69.044	67.51
68.68	69.182	70.053	68.526
69.693	70.188	71.051	69.533
70.683	71.186	72.039	70.542
71.687	72.164	73.024	71.538
72.676	73.163	74.01	72.533
73.641	74.143	75.012	73.515
74.671	75.137	76.004	74.512
75.654	76.137	77.011	75.496
76.642	77.149	78.01	76.511
77.654	78.156	79.028	77.509
78.655	79.168	80.027	78.516
79.661	80.168	81.022	79.474
80.66	81.153	82.022	80.516
81.652	82.168	83.022	81.513
82.666	83.166	84.026	82.519
83.663	84.169	85.045	83.517
84.663	85.178	86.048	84.52
85.661	86.184	87.041	85.528
86.676	87.178	88.054	86.535
87.678	88.201	89.062	87.536
88.699	89.198	90.062	88.563
89.698	90.206	91.047	89.558
90.693	91.186	92.063	90.554
91.697	92.212	93.09	91.544
92.724	93.237	94.11	92.566
93.743	94.25	95.116	93.589
94.773	95.263	96.127	94.611
95.77	96.267	97.157	95.604
96.787	97.306	98.16	96.632
97.814	98.302	99.185	97.649
98.843	99.335	100.234	98.681
99.861	100.387	101.258	99.701
100.887	101.386	102.26	100.735
101.901	102.409	103.284	101.745
102.899	103.44	104.319	102.755
103.924	104.472	105.35	103.782
104.98	105.514	106.368	104.831
106.019	106.517	107.434	105.854
107.036	107.583	108.479	106.889
108.115	108.607	109.487	107.949
109.138	109.629	110.525	108.99
110.156	110.674	111.556	109.994
111.192	111.712	112.567	111.029
112.219	112.716	113.594	112.058
113.225	113.74	114.637	113.077
114.272	114.79	115.66	114.118
115.314	115.822	116.717	115.162
116.321	116.871	117.764	116.171
117.386	117.926	118.839	117.233
118.425	119.016	119.872	118.229
119.501	120.013	120.93	119.346
120.549	121.081	121.977	120.387
121.589	122.133	123.062	121.437
122.662	123.207	124.101	122.489
123.724	124.245	125.13	123.562
124.771	125.279	126.177	124.606
125.799	126.325	127.217	125.637
126.85	127.382	128.24	126.694
127.9	128.386	129.275	127.738
128.92	129.416	130.265	128.748
129.936	130.408	131.294	129.763
130.943	131.439	132.325	130.78
131.957	132.482	133.355	131.798
132.997	133.5	134.361	132.842
134.005	134.505	135.375	133.852
135.008	135.509	136.377	134.849
136.012	136.515	137.384	135.858
137.024	137.523	138.389	136.875
138.026	138.519	139.384	137.88
139.004	139.514	140.343	138.87
139.991	140.474	141.332	139.851
140.971	141.464	142.315	140.843
141.949	142.441	143.277	141.816
142.941	143.426	144.254	142.808
143.9	144.386	145.209	143.777
144.86	145.341	146.18	144.733
145.829	146.326	147.152	145.698
146.794	147.288	148.129	146.669
147.766	148.259	149.103	147.64
148.746	149.235	150.083	148.613
149.72	150.218	151.063	149.587
150.699	151.198	152.026	150.566
151.67	152.15	152.988	151.529
152.642	153.112	153.953	152.513
153.608	154.083	154.937	153.475
154.58	155.059	155.905	154.446
155.545	156.032	156.872	155.415
156.52	157.005	157.875	156.382
157.499	158	158.847	157.371
158.482	158.979	159.835	158.353
159.466	159.973	160.811	159.342
160.446	160.943	161.787	160.318
161.424	161.916	162.782	161.294
162.403	162.914	163.784	162.276
163.415	163.909	164.766	163.276
164.407	164.894	165.74	164.274
165.371	165.867	166.706	165.234
166.351	166.846	167.714	166.22
167.335	167.849	168.715	167.203
168.339	168.849	169.687	168.195
169.332	169.819	170.677	169.193
170.374	170.819	171.654	170.17
171.314	171.786	172.625	171.158
172.286	172.767	173.637	172.157
173.269	173.771	174.626	173.124
174.262	174.766	175.639	174.12
175.272	175.775	176.659	175.121
176.291	176.79	177.674	176.133
177.292	177.81	178.692	177.152
178.337	178.817	179.717	178.163
179.348	179.851	180.703	179.208
180.34	180.83	181.71	180.201
181.339	181.852	182.722	181.203
182.35	182.869	183.74	182.21
183.378	183.878	184.758	183.228
184.382	184.894	185.789	184.243
185.399	185.934	186.814	185.253
186.448	186.954	187.849	186.304
187.464	187.987	188.878	187.319
188.505	189.025	189.909	188.356
189.546	190.051	190.929	189.388
190.57	191.085	191.965	190.42
191.599	192.111	193.001	191.441
192.626	193.143	194.022	192.486
193.645	194.161	195.008	193.5
194.664	195.139	196.016	194.505
195.645	196.176	197.037	195.511
196.667	197.187	198.058	196.528
197.693	198.193	199.072	197.555
198.707	199.204	200.109	198.561
199.739	200.262	201.154	199.584
200.768	201.299	202.185	200.621
201.793	202.325	203.203	201.659
202.836	203.337	204.217	202.69
203.839	204.363	205.242	203.702
204.869	205.373	206.249	204.72
205.886	206.382	207.255	205.733
206.886	207.385	208.241	206.741
207.889	208.368	209.25	207.738
208.876	209.379	210.241	208.734
209.878	210.362	211.217	209.736
210.861	211.35	212.198	210.726
211.839	212.324	213.166	211.708
212.804	213.298	214.13	212.496
213.775	214.247	215.098	213.644
214.724	215.218	216.054	214.607
215.691	216.17	217.002	215.564
216.642	217.117	217.972	216.524
217.634	218.086	218.915	217.485
218.563	219.028	219.868	218.44
219.498	219.986	220.815	219.381
220.463	220.939	221.754	220.338
221.405	221.873	222.71	221.28
222.352	222.829	223.653	222.227
223.302	223.769	224.613	223.171
224.239	224.738	225.584	224.124
225.217	225.71	226.552	225.077
226.193	226.669	227.533	226.063
227.157	227.668	228.529	227.032
228.15	228.667	229.526	228.019
229.156	229.658	230.515	229.024
230.179	230.644	231.5	230.021
231.153	231.628	232.492	231.006
232.114	232.626	233.475	231.99
233.117	233.617	234.465	232.971
234.084	234.591	235.426	233.961
235.088	235.553	236.393	234.944
236.053	236.515	237.363	235.911
237.007	237.489	238.335	236.864
237.973	238.47	239.314	237.842
238.96	239.442	240.292	238.823
239.926	240.422	241.256	239.793
240.917	241.379	242.238	240.768
241.881	242.352	243.198	241.739
242.83	243.319	244.154	242.699
243.799	244.281	245.122	243.677
244.754	245.239	246.078	244.641
245.712	246.192	247.04	245.603
246.669	247.162	247.975	246.549
247.622	248.092	248.929	247.508
248.58	249.053	249.896	248.458
249.534	250.01	250.866	249.404
250.493	250.984	251.833	250.367
251.47	251.951	252.794	251.345
252.44	252.911	253.744	252.314
253.394	253.86	254.71	253.267
254.345	254.829	255.671	254.224
255.341	255.784	256.625	255.189
256.259	256.739	257.569	256.146
257.197	257.672	258.507	257.085
258.14	258.622	259.46	258.035
259.089	259.577	260.394	258.968
260.047	260.507	261.334	259.923
261.052	261.442	262.274	260.874
261.923	262.388	263.213	261.81
262.857	263.328	264.163	262.742
263.798	264.277	265.117	263.685
264.751	265.246	266.077	264.633
265.699	266.18	267.015	266.538
266.65	267.137	267.943	267.49
267.601	268.053	268.9	268.415
268.551	269.022	269.841	269.371
269.495	269.959	270.782	270.306
270.43	270.902	271.735	271.256
271.376	271.856	272.68	272.205
272.331	272.798	273.641	273.154
273.276	273.764	274.618	274.123
274.239	274.745	275.6	275.109
275.23	275.725	276.584	276.083
276.223	276.707	277.572	277.068
277.213	277.705	278.571	278.067
278.202	278.707	279.565	279.066
279.196	279.701	280.561	280.061
280.194	280.701	281.564	281.056
281.189	281.691	282.543	282.05
282.19	282.684	283.545	283.06
283.195	283.671	284.545	284.038
284.174	284.679	285.556	285.044
285.19	285.69	286.562	286.056
286.199	286.694	287.556	287.056
287.179	287.683	288.526	288.04
288.164	288.656	289.509	289.018
289.158	289.639	290.507	290.014
290.152	290.634	291.499	290.997
291.129	291.626	292.489	291.988
292.118	292.62	293.472	292.983
293.104	293.605	294.457	293.968
294.095	294.581	295.443	294.946
295.082	295.566	296.42	295.924
296.051	296.549	297.411	296.9
297.032	297.545	298.395	297.903
298.031	298.52	299.375	298.88
299.011	299.504	NaN	299.857
299.995	NaN	NaN	NaN
