# Supplementary material for: Auditory feedback effect on temporal patterns during self-pacing treadmill walking
Source: PLoS One. 2025 Nov 4;20(11):e0335971. doi: 10.1371/journal.pone.0335971 (PMC12585087; doi:10.1371/journal.pone.0335971)
Supplement: S2 File — This file archive contains gait events from the two test conditions (no sound and with sound) for all included participants, as well as the validation data for the accelerometer-based gait event detection algorithm. All data files are in CSV format. A readme file is included with the details of the file format and contents. (ZIP) [file pone.0335971.s003.zip › TreadmillSoundsData/Validation/GRF_GaitEvents/Subject6_validation_grf.csv]

L_TO	R_TO	L_HS	R_HS
1.341	0.715	0.486	1.156
2.638	1.993	1.785	2.436
3.924	3.301	3.081	3.737
5.288	4.613	4.399	5.078
6.58	5.93	5.712	6.376
7.894	7.247	7.028	7.681
9.192	8.54	8.315	8.978
10.497	9.813	9.607	10.285
11.739	11.086	10.904	11.532
12.998	12.384	12.175	12.808
14.26	13.624	13.407	14.059
15.562	14.921	14.705	15.372
16.903	16.251	16.008	16.685
18.204	17.549	17.33	17.975
19.515	18.853	18.616	19.295
20.821	20.166	19.928	20.605
22.117	21.477	21.242	21.904
23.427	22.761	22.54	23.222
24.678	24.072	23.86	24.496
25.987	25.345	25.126	25.783
27.267	26.619	26.396	27.064
28.528	27.907	27.683	28.341
29.823	29.166	28.954	29.612
31.111	30.458	30.244	30.909
32.379	31.74	31.532	32.182
33.638	32.996	32.807	33.43
34.927	34.287	34.07	34.721
36.192	35.561	35.347	35.992
37.442	36.839	36.63	37.252
38.671	38.053	37.859	38.487
39.91	39.299	39.091	39.73
41.166	40.549	40.358	40.984
42.397	41.759	41.582	42.21
43.602	42.991	42.794	43.419
44.81	44.188	44.011	44.612
45.948	45.353	45.179	45.755
47.194	46.583	46.387	47
48.416	47.794	47.608	48.202
49.696	49.057	48.841	49.484
51.002	50.35	50.11	50.788
52.272	51.641	51.409	52.072
53.505	52.886	52.679	53.231
54.725	54.128	53.92	54.523
55.951	55.553	55.144	56.947
57.146	56.567	56.375	58.167
58.347	57.741	57.564	59.373
59.552	58.979	58.777	60.571
60.757	60.147	59.969	61.803
61.982	61.364	61.17	63.025
63.208	62.595	62.4	64.237
64.434	63.807	63.614	65.459
65.665	65.031	64.821	66.673
66.855	66.262	66.066	67.867
68.06	67.445	67.266	69.093
69.298	68.653	68.465	70.327
70.496	69.895	69.708	71.522
71.693	71.101	70.915	72.736
72.9	72.311	72.127	73.943
74.144	73.492	73.308	75.188
75.447	74.751	74.561	76.409
76.594	75.986	75.8	77.631
77.828	77.207	77.009	78.869
79.051	78.451	78.247	80.13
80.321	79.687	79.479	81.337
81.522	80.91	80.726	82.56
82.744	82.132	81.935	83.783
83.96	83.345	83.165	85.01
85.209	84.569	84.385	86.237
86.408	85.806	85.626	87.44
87.623	87.021	86.829	88.651
90.005	88.211	88.035	89.828
91.192	89.411	90.411	91.011
92.413	90.584	91.601	92.215
93.6	91.787	92.836	93.433
94.778	93.034	94.024	94.6
95.96	94.2	95.191	95.796
97.188	95.368	96.387	96.999
98.368	96.558	97.62	98.201
99.588	97.81	98.787	99.402
100.749	98.973	99.993	100.588
101.957	100.164	101.17	101.794
103.163	101.352	102.38	102.976
104.355	102.556	103.581	104.172
105.558	103.748	104.774	105.379
106.778	104.942	105.971	106.6
108.007	106.162	107.211	107.829
109.252	107.397	108.415	109.045
110.469	108.592	109.677	110.291
111.755	109.855	110.909	111.546
112.987	111.119	112.17	112.808
114.205	112.375	113.394	114.022
115.411	113.589	114.614	115.226
116.598	114.793	115.814	116.432
117.809	115.994	117.012	117.624
118.999	117.203	118.219	118.824
120.2	118.401	119.43	120.031
121.41	119.63	120.623	121.234
122.647	120.806	121.817	122.447
123.887	121.993	123.057	123.689
125.102	123.254	124.305	124.914
126.306	124.496	125.505	126.128
127.493	125.686	126.708	127.311
128.697	126.884	127.912	128.526
129.901	128.105	129.124	129.721
131.11	129.305	130.315	130.93
132.31	130.509	131.522	132.133
133.521	131.704	132.735	133.344
134.705	132.913	133.926	134.519
135.884	134.105	135.124	135.705
137.121	135.278	136.298	136.925
138.328	136.477	137.533	138.155
139.487	137.71	138.753	139.323
140.674	138.933	139.908	140.496
141.887	140.089	141.082	141.705
143.052	141.265	142.304	142.896
144.273	142.472	143.474	144.076
145.469	143.655	144.683	145.286
146.641	144.852	145.874	146.469
147.834	146.051	147.057	147.655
148.998	147.228	148.248	148.837
150.261	148.419	149.394	150.062
151.437	149.601	150.642	151.243
152.626	150.808	151.834	152.446
153.793	152.015	153.043	153.612
154.98	153.222	154.205	154.804
156.171	154.386	155.397	156.006
157.392	155.583	156.583	157.209
158.619	156.766	157.818	158.446
159.828	158.003	159.041	159.637
161.031	159.246	160.251	160.845
162.277	160.441	161.43	162.069
163.508	161.633	162.683	163.312
164.75	162.866	163.929	164.549
165.931	164.11	165.158	165.752
167.164	165.34	166.332	166.967
168.401	166.53	167.572	168.204
169.588	167.761	168.795	169.408
170.823	168.988	170.007	170.628
172.042	170.201	171.238	171.842
173.254	171.415	172.453	173.069
174.488	172.648	173.674	174.298
175.728	173.871	174.928	175.555
176.979	175.122	176.142	176.781
178.203	176.336	177.384	178.02
179.42	177.555	178.597	179.228
180.638	178.774	179.839	180.46
181.87	180.023	181.051	181.675
183.046	181.244	182.267	182.86
184.258	182.453	183.473	184.076
185.472	183.658	184.679	185.295
186.686	184.862	185.893	186.508
187.907	186.076	187.089	187.709
189.071	187.286	188.297	188.893
190.258	188.477	189.493	190.089
191.45	189.671	190.657	191.276
192.669	190.841	191.864	192.482
193.91	192.046	193.105	193.715
195.11	193.283	194.298	194.924
196.273	194.471	195.515	196.11
197.481	195.695	196.683	197.236
198.699	196.867	197.882	198.512
199.878	198.064	199.082	199.684
201.073	199.242	200.278	200.892
202.25	200.466	201.484	202.071
203.448	201.65	202.655	203.267
204.619	202.839	203.86	204.443
205.79	204.03	205.03	205.618
206.969	205.212	206.206	206.79
208.155	206.381	207.386	207.991
209.337	207.576	208.593	210.34
210.518	209.018	209.739	211.512
211.671	209.916	210.925	212.691
212.868	211.104	212.088	213.911
214.084	212.268	213.293	215.065
215.246	213.468	214.475	216.249
216.425	214.644	215.661	217.441
217.603	215.82	216.847	218.621
218.797	217.021	218.013	219.796
219.958	218.176	219.203	220.952
221.133	219.37	220.372	222.129
222.294	220.549	221.557	223.351
223.528	221.741	222.718	224.541
224.702	222.912	223.95	225.7
225.876	224.126	225.107	226.899
227.073	225.276	226.281	228.092
228.273	226.472	227.492	229.312
229.489	227.681	228.704	230.521
230.685	228.911	229.926	231.738
231.914	230.13	231.119	232.941
233.118	231.31	232.333	234.131
234.316	232.508	233.531	235.324
235.503	233.699	234.732	236.522
236.706	234.907	235.915	237.703
237.882	236.104	237.115	238.912
239.104	237.29	238.306	240.096
240.283	238.496	239.499	241.283
241.468	239.664	240.696	242.438
242.628	240.86	241.876	243.623
243.798	242.054	243.019	244.803
244.978	243.2	244.207	246.006
246.377	244.377	245.403	247.181
247.366	245.574	247.778	248.374
248.547	246.754	248.959	249.539
249.716	247.959	250.103	250.678
250.85	249.126	251.244	251.883
252.066	250.273	252.464	253.033
253.19	251.429	253.605	254.209
254.371	252.618	254.79	255.389
255.567	253.785	255.97	256.571
256.746	254.968	257.17	257.775
257.941	256.148	258.349	258.95
259.122	257.347	259.536	260.12
260.304	258.537	260.693	261.261
261.429	259.715	261.839	262.415
262.601	260.861	263.006	263.588
263.764	262.017	264.176	264.737
264.889	263.173	265.303	265.878
266.051	264.341	266.43	267.003
267.175	265.467	267.569	268.136
268.306	266.591	268.712	269.282
269.458	267.723	269.858	270.423
270.584	268.884	271.004	271.583
271.746	270.01	272.152	272.733
272.899	271.176	273.31	273.891
274.069	272.318	274.484	275.046
275.215	273.474	275.625	276.212
276.386	274.662	276.778	277.352
277.517	275.801	277.919	278.494
278.673	276.942	279.069	279.656
279.831	278.077	280.22	280.804
280.988	279.242	281.396	281.97
282.136	280.384	282.551	283.12
283.3	281.577	283.686	284.256
284.425	282.718	284.835	285.423
285.602	283.842	286.008	286.594
286.758	284.997	287.169	287.765
287.96	286.176	288.334	288.913
289.084	287.34	289.494	290.086
290.248	288.498	290.658	291.215
291.39	289.654	291.797	292.38
292.559	290.813	292.976	293.542
293.709	291.968	294.112	294.697
294.862	293.141	295.27	295.86
296.028	294.282	296.449	297.028
297.19	295.444	297.609	298.19
298.365	296.622	298.784	NaN
299.544	297.779	299.965	NaN
NaN	299.102	NaN	NaN
