# Supplementary material for: Auditory feedback effect on temporal patterns during self-pacing treadmill walking
Source: PLoS One. 2025 Nov 4;20(11):e0335971. doi: 10.1371/journal.pone.0335971 (PMC12585087; doi:10.1371/journal.pone.0335971)
Supplement: S2 File — This file archive contains gait events from the two test conditions (no sound and with sound) for all included participants, as well as the validation data for the accelerometer-based gait event detection algorithm. All data files are in CSV format. A readme file is included with the details of the file format and contents. (ZIP) [file pone.0335971.s003.zip › TreadmillSoundsData/Validation/GRF_GaitEvents/Subject7_validation_grf.csv]

L_TO	R_TO	L_HS	R_HS
0.724	0.172	1.121	0.568
1.788	1.264	2.19	1.65
2.916	2.342	3.297	2.751
4.01	3.446	4.413	3.841
5.112	4.57	5.517	4.95
6.191	5.68	6.632	6.042
7.339	6.809	7.721	7.172
8.42	7.881	8.807	8.254
9.51	8.957	9.911	9.348
10.602	10.06	11.004	10.446
11.726	11.157	12.126	11.567
12.823	12.264	13.234	12.658
13.922	13.378	14.33	13.772
15.044	14.5	15.457	14.875
16.166	15.612	16.572	16.008
17.287	16.736	17.684	17.117
18.396	17.835	18.809	18.237
19.516	18.98	19.896	19.351
20.623	20.063	21.004	20.457
21.716	21.151	22.103	21.541
22.792	22.253	23.21	22.64
23.898	23.371	24.289	23.729
25.005	24.426	25.388	24.839
26.096	25.539	26.49	25.929
27.191	26.648	27.583	27.025
28.292	27.742	28.686	28.129
29.384	28.846	29.774	29.22
30.511	29.946	30.902	30.337
31.617	31.068	32.023	31.451
32.744	32.19	33.128	32.572
33.862	33.305	34.257	33.688
34.964	34.413	35.345	34.79
36.058	35.518	36.481	35.902
37.176	36.66	37.556	37.017
38.262	37.719	38.669	38.103
39.391	38.838	39.781	39.228
40.495	39.944	40.884	40.323
41.617	41.041	42.004	41.445
42.725	42.152	43.11	42.551
43.809	43.264	44.201	43.639
44.913	44.358	45.32	44.741
46.057	45.474	46.444	45.88
47.132	46.6	47.535	46.97
48.254	47.701	48.665	48.088
49.383	48.83	49.805	49.224
50.506	49.963	50.91	50.342
51.648	51.081	52.058	51.471
52.779	52.219	53.184	52.611
53.939	53.367	54.332	53.753
55.073	54.497	55.465	54.883
56.19	55.63	56.581	56.016
57.316	56.736	57.719	57.14
58.454	57.885	58.827	58.269
59.552	58.99	59.95	59.373
60.657	60.113	61.054	60.498
61.773	61.219	62.153	61.6
62.883	62.32	63.283	62.71
64.001	63.443	64.384	63.822
65.072	64.558	65.45	64.914
66.187	65.619	66.585	66.016
67.301	66.744	67.672	67.126
68.373	67.827	68.764	68.214
69.492	68.928	69.862	69.33
70.587	70.026	70.977	70.41
71.664	71.126	72.056	71.505
72.75	72.223	73.133	72.576
73.843	73.3	74.215	73.671
74.931	74.374	75.304	74.76
76.023	75.456	76.401	75.842
77.121	76.566	77.486	76.937
78.161	77.637	78.55	77.989
79.247	78.717	79.642	79.091
80.351	79.802	80.754	80.191
81.471	80.914	81.871	81.309
82.596	82.029	82.979	82.427
83.712	83.125	84.094	83.525
84.812	84.246	85.201	84.635
85.9	85.357	86.292	85.725
87.027	86.464	87.427	86.854
88.16	87.59	88.535	87.973
89.232	88.697	89.605	89.069
90.293	89.759	90.692	90.134
91.4	90.842	91.791	91.228
92.495	91.944	92.876	92.321
93.577	93.028	93.981	93.418
94.716	94.155	95.117	94.539
95.831	95.28	96.24	95.662
96.962	96.399	97.384	96.8
98.11	97.545	98.495	97.947
99.21	98.654	99.597	99.026
100.327	99.756	100.711	100.141
101.439	100.876	101.837	101.259
102.545	101.997	102.949	102.378
103.684	103.125	104.09	103.508
104.799	104.259	105.212	104.621
105.921	105.384	106.332	105.767
107.051	106.502	107.453	106.87
108.208	107.627	108.598	108.025
109.333	108.772	109.707	109.148
110.412	109.868	110.793	110.235
111.501	110.952	111.887	111.327
112.596	112.046	112.987	112.425
113.79	113.15	115.149	113.535
114.762	114.24	116.261	114.607
115.852	115.302	117.352	115.698
116.961	116.413	118.442	116.802
118.037	117.491	119.537	117.881
119.124	118.591	120.635	118.978
120.234	119.688	121.714	120.075
121.323	120.788	122.806	121.162
122.397	121.867	123.892	122.24
123.503	122.961	125.006	123.331
124.612	124.053	126.104	124.426
125.719	125.167	127.198	125.544
126.805	126.269	128.305	126.639
127.91	127.354	129.421	127.743
129.021	128.477	130.534	128.858
130.129	129.584	131.663	129.965
131.265	130.686	132.76	131.093
132.372	131.822	133.867	132.205
133.465	132.916	134.998	133.297
134.584	134.021	136.123	134.421
135.721	135.156	137.232	135.543
136.83	136.278	138.346	136.67
137.949	137.383	139.443	137.786
139.045	138.5	140.54	138.884
140.122	139.605	141.638	139.971
141.24	140.7	142.74	141.082
142.331	141.792	143.835	142.177
143.444	142.894	144.931	143.28
144.536	143.993	146.053	144.374
145.654	145.085	147.159	145.479
146.756	146.215	148.265	146.593
147.871	147.314	149.384	147.714
148.989	148.427	150.495	148.819
150.084	149.536	151.605	149.922
151.196	150.646	152.704	151.035
152.31	151.75	153.798	152.151
153.394	152.856	154.912	153.236
154.507	153.948	157.107	154.338
155.833	155.049	158.213	155.452
156.691	156.157	159.317	156.529
157.812	157.268	160.434	157.648
158.917	158.362	161.559	158.758
160.029	159.469	162.642	159.876
161.153	160.592	163.735	160.988
162.246	161.711	164.847	162.095
163.338	162.789	165.935	163.175
164.45	163.888	167.031	164.281
165.557	165.001	168.127	165.392
166.644	166.102	169.258	166.463
167.718	167.175	170.378	167.561
168.85	168.282	171.504	168.68
169.985	169.418	172.611	169.81
171.095	170.543	173.726	170.919
172.207	171.661	174.83	172.048
173.321	172.778	175.917	173.165
174.45	173.88	177.001	174.28
175.531	174.987	178.089	175.368
176.619	176.057	179.193	176.441
177.698	177.139	180.25	177.532
178.783	178.247	181.326	178.632
179.864	179.345	182.423	179.716
180.941	180.397	183.533	180.781
182.027	181.482	184.633	181.876
183.142	182.586	185.724	182.975
184.234	183.687	186.835	184.073
185.339	184.795	187.942	185.179
186.425	185.878	190.12	186.256
187.539	186.989	191.216	187.376
188.829	188.094	192.3	188.486
189.732	189.191	193.371	189.573
190.812	190.262	194.457	190.661
191.905	191.356	195.534	191.756
192.971	192.445	196.604	192.829
194.054	193.508	197.667	193.913
195.138	194.599	198.731	194.981
196.211	195.67	199.796	196.062
197.272	196.743	200.875	197.124
198.337	197.802	201.923	198.192
199.401	198.868	202.98	199.266
200.474	199.929	204.05	200.32
201.537	201.02	205.127	201.4
202.584	202.056	206.206	202.45
203.649	203.117	207.303	203.503
204.739	204.191	208.385	204.589
205.807	205.277	209.499	205.663
206.92	206.358	210.614	206.756
207.993	207.45	211.736	207.835
209.104	208.543	212.861	208.928
210.224	209.662	213.999	210.055
211.336	210.774	215.138	211.156
212.47	211.894	216.271	212.293
213.603	213.026	217.38	213.417
214.741	214.161	218.486	214.554
215.88	215.305	219.597	215.703
216.991	216.427	220.707	216.808
218.097	217.531	221.81	217.922
219.192	218.638	222.924	219.026
220.318	219.754	224.031	220.148
221.426	220.867	225.135	221.249
222.538	221.962	226.251	222.362
223.632	223.082	227.366	223.464
224.747	224.186	228.49	224.58
225.838	225.301	229.633	225.674
226.973	226.41	230.753	226.801
228.092	227.521	231.915	227.922
229.236	228.643	233.053	229.059
230.349	229.786	234.186	230.186
231.5	230.922	235.288	231.325
232.671	232.09	236.377	232.488
233.81	233.218	237.483	233.62
234.905	234.333	238.587	234.741
235.989	235.448	239.668	235.826
237.089	236.547	240.787	236.931
238.204	237.642	241.916	238.037
239.279	238.725	243.025	239.121
240.372	239.799	244.158	240.21
241.503	240.941	245.302	241.346
242.613	242.067	246.442	242.467
243.761	243.186	247.591	243.599
244.882	244.308	248.757	244.724
246.035	245.455	249.907	245.862
247.183	246.606	251.074	247.009
248.341	247.758	252.232	248.165
249.494	248.908	253.384	249.31
250.667	250.072	254.512	250.478
251.824	251.25	255.634	251.651
252.979	252.407	256.773	252.805
254.108	253.552	257.919	253.927
255.225	254.677	259.067	255.051
256.356	255.804	260.2	256.19
257.506	256.949	261.339	257.337
258.657	258.095	262.471	258.485
259.792	259.231	263.596	259.623
260.934	260.361	264.709	260.749
262.061	261.501	265.795	261.89
263.197	262.63	266.938	263.019
264.31	263.772	268.08	264.146
265.407	264.872	269.219	265.241
266.537	265.958	270.344	266.363
267.67	267.103	271.467	267.501
268.807	268.25	272.609	268.635
269.936	269.38	273.742	269.771
271.071	270.508	274.885	270.909
272.197	271.628	275.974	272.03
273.342	272.763	277.089	273.171
274.466	273.907	278.252	274.305
275.6	275.032	279.42	275.436
276.674	276.122	280.542	276.523
277.819	277.249	281.697	277.664
278.991	278.41	282.845	278.825
280.121	279.557	283.989	279.971
281.278	280.7	285.14	281.116
282.435	281.85	286.319	282.269
283.677	283.004	287.5	283.418
284.835	284.147	288.679	284.556
285.901	285.302	289.84	285.717
287.079	286.494	291.013	286.905
288.26	287.678	292.177	288.075
289.43	288.849	293.285	289.243
290.621	290.021	294.442	290.43
291.754	291.185	295.601	291.579
292.899	292.36	296.771	292.735
294.031	293.469	297.892	293.867
295.184	294.604	299.044	295.008
296.36	295.764	NaN	296.174
297.505	296.931	NaN	297.328
298.647	298.062	NaN	298.473
299.783	299.21	NaN	299.601
