# Supplementary material for: Auditory feedback effect on temporal patterns during self-pacing treadmill walking
Source: PLoS One. 2025 Nov 4;20(11):e0335971. doi: 10.1371/journal.pone.0335971 (PMC12585087; doi:10.1371/journal.pone.0335971)
Supplement: S2 File — This file archive contains gait events from the two test conditions (no sound and with sound) for all included participants, as well as the validation data for the accelerometer-based gait event detection algorithm. All data files are in CSV format. A readme file is included with the details of the file format and contents. (ZIP) [file pone.0335971.s003.zip › TreadmillSoundsData/Validation/GRF_GaitEvents/Subject8_validation_grf.csv]

L_TO	R_TO	L_HS	R_HS
0.52	1.041	0.895	0.384
1.572	2.104	1.953	1.424
2.631	3.198	3.04	2.483
3.734	4.287	4.131	3.582
4.815	5.366	5.216	4.668
5.905	6.471	6.316	5.749
7.008	7.561	7.409	6.852
8.107	8.665	8.5	7.952
9.198	9.744	9.584	9.035
10.285	10.841	10.68	10.12
11.4	11.961	11.798	11.229
12.514	13.044	12.889	12.342
13.598	14.154	13.989	13.428
14.691	15.239	15.078	14.511
15.794	16.335	16.179	15.629
16.894	17.441	17.28	16.718
17.974	18.515	18.352	17.814
19.06	19.589	19.43	18.888
20.132	20.694	20.518	19.966
21.229	21.782	21.607	21.055
22.322	22.859	22.702	22.151
23.402	23.938	23.776	23.23
24.477	25.012	24.856	24.297
25.547	26.088	25.935	25.388
26.618	27.168	27.019	26.457
27.698	28.251	28.104	27.547
28.807	29.377	29.221	28.642
29.914	30.451	30.302	29.765
30.984	31.544	31.391	30.832
32.085	32.636	32.486	31.928
33.168	33.707	33.557	33.025
34.246	34.785	34.637	34.098
35.322	35.883	35.724	35.172
36.417	36.937	36.796	36.266
37.485	37.98	37.843	37.325
38.522	39.052	38.896	38.354
39.606	40.142	39.988	39.442
40.673	41.235	41.079	40.522
41.763	42.296	42.141	41.608
42.827	43.361	43.214	42.672
43.901	44.433	44.286	43.747
44.979	45.519	45.362	44.819
46.031	46.582	46.436	45.882
47.118	47.677	47.523	46.971
48.221	48.773	48.628	48.073
49.292	49.836	49.682	49.15
50.344	50.895	50.744	50.211
51.437	51.986	51.834	51.283
52.526	53.078	52.925	52.383
53.601	54.152	54	53.456
54.667	55.205	55.056	54.523
55.74	56.273	56.133	55.592
56.8	57.339	57.19	56.656
57.871	58.407	58.259	57.725
58.927	59.475	59.326	58.779
60.008	60.548	60.404	59.863
61.086	61.63	61.481	60.933
62.166	62.698	62.555	62.019
63.241	63.79	63.648	63.089
64.329	64.873	64.733	64.184
65.416	65.965	65.805	65.271
66.5	67.052	66.89	66.349
67.599	68.127	67.978	67.433
68.686	69.245	69.078	68.506
69.763	70.329	70.157	69.603
70.848	71.392	71.232	70.69
71.951	72.527	72.36	71.77
73.08	73.617	73.47	72.914
74.175	74.735	74.567	74.003
75.258	76.92	75.688	75.098
76.377	77.998	76.752	77.294
77.449	79.082	77.84	78.376
78.531	80.162	78.922	79.462
79.622	81.256	80.013	80.549
80.719	82.348	81.1	81.644
81.802	83.42	82.188	82.734
82.887	84.51	83.267	83.799
83.956	85.589	84.348	84.888
85.029	86.666	85.433	85.983
86.13	87.761	86.518	87.055
87.207	88.834	87.601	88.14
88.285	89.921	88.68	89.22
89.373	91.016	89.77	90.312
90.465	92.126	90.866	91.403
91.557	93.169	91.952	92.49
92.641	94.256	93.01	93.557
93.725	95.336	94.095	94.626
94.786	96.432	95.171	95.718
95.876	97.509	96.272	96.805
96.977	98.595	97.352	97.889
98.046	99.678	98.431	98.97
99.134	100.774	99.52	100.067
100.238	101.872	100.607	101.142
101.308	102.905	101.696	102.215
102.382	104.009	102.765	103.294
103.467	105.1	103.852	104.382
104.542	106.183	104.939	105.469
105.644	107.232	106.016	106.556
106.709	108.328	107.087	107.628
107.784	109.443	108.183	108.732
108.892	110.538	109.294	109.831
109.995	111.626	110.384	110.92
111.076	112.706	111.469	112.015
112.156	113.785	112.566	113.102
113.269	114.867	113.638	114.186
114.331	115.942	114.701	115.242
115.384	117.011	115.803	116.332
116.475	118.112	116.868	117.417
117.562	119.186	117.968	118.503
118.638	120.26	119.049	119.588
119.725	121.31	120.123	120.651
120.783	122.388	121.178	121.716
121.854	123.449	122.256	122.776
122.912	124.504	123.303	123.83
123.968	125.552	124.359	124.873
125.009	126.581	125.401	125.912
126.059	127.658	126.444	126.965
127.119	128.741	127.513	128.058
128.206	129.805	128.592	129.113
129.251	130.88	129.658	130.188
130.337	131.949	130.741	131.268
131.415	133.041	131.797	132.334
132.485	134.088	132.889	133.41
133.566	135.156	133.941	134.465
134.62	136.223	135.011	135.537
135.685	137.278	136.076	136.601
136.754	138.326	137.129	137.661
137.816	139.375	138.176	138.698
138.844	140.418	139.228	139.743
139.892	141.478	140.287	140.807
140.947	142.566	141.345	141.877
142.023	143.601	142.43	142.95
143.089	144.641	143.476	143.993
144.115	145.692	144.51	145.036
145.171	146.763	145.565	146.096
146.235	147.8	146.631	147.146
147.278	148.857	147.664	148.195
148.338	149.904	148.723	149.245
149.389	150.987	149.769	150.292
150.434	152.052	150.836	151.364
151.521	153.158	151.908	152.435
152.599	154.252	152.998	153.537
153.696	155.369	154.078	154.633
154.8	156.491	155.208	155.748
155.928	157.627	156.334	156.88
157.062	158.738	157.463	158.014
158.184	159.875	158.578	159.135
159.316	161.009	159.699	160.254
160.423	162.117	160.839	161.401
161.571	163.223	161.955	162.494
162.669	164.328	163.051	163.602
163.791	165.417	164.17	164.708
164.904	166.541	165.272	165.805
165.983	167.652	166.37	166.914
167.088	168.76	167.488	168.024
168.204	169.878	168.59	169.134
169.313	170.94	169.699	170.228
170.404	172.038	170.785	171.318
171.492	173.133	171.87	172.415
172.596	174.235	172.971	173.505
173.679	175.377	174.071	174.613
174.788	176.452	175.184	175.733
175.912	177.557	176.282	176.817
177.006	178.643	177.382	177.922
178.103	179.731	178.48	179.007
179.187	180.845	179.564	180.111
180.308	181.97	180.674	181.219
181.406	183.081	181.786	182.325
182.511	184.192	182.898	183.437
183.611	185.28	184.004	184.57
184.746	186.384	185.123	185.668
185.839	187.463	186.218	186.746
186.926	188.535	187.297	187.828
188.005	189.627	188.383	188.911
189.073	190.749	189.462	190.016
190.171	191.882	190.588	191.147
191.303	193.01	191.73	192.292
192.453	194.106	192.864	193.411
193.562	195.205	193.961	194.497
194.642	196.303	195.056	195.606
195.759	197.388	196.155	196.709
196.849	198.472	197.249	197.793
197.93	199.551	198.318	198.859
199.01	200.62	199.403	199.94
200.089	201.684	200.466	201
201.148	202.764	201.532	202.069
202.227	203.851	202.623	203.161
203.318	204.929	203.703	204.233
204.395	205.996	204.779	205.32
205.474	207.072	205.846	206.383
206.53	208.136	206.925	207.458
207.602	209.224	207.996	208.531
208.674	210.307	209.09	209.624
209.76	211.378	210.166	210.698
210.84	212.439	211.245	211.774
211.909	213.501	212.303	212.834
212.969	214.559	213.375	213.893
214.026	215.608	214.419	214.947
215.089	216.671	215.476	216.002
216.141	217.725	216.527	217.058
217.189	218.768	217.586	218.1
218.25	219.818	218.628	219.15
219.29	220.881	219.672	220.202
220.345	221.935	220.738	221.264
221.401	222.961	221.783	222.302
222.449	224.039	222.826	223.354
223.492	225.103	223.895	224.428
224.574	226.178	224.96	225.501
225.646	227.237	226.043	226.563
226.703	228.292	227.094	227.623
227.758	229.339	228.152	228.677
228.811	230.413	229.197	229.727
229.868	231.467	230.266	230.798
230.942	232.527	231.329	231.849
231.987	233.577	232.373	232.902
233.049	234.646	233.428	233.966
234.118	235.728	234.505	235.025
235.173	236.801	235.565	236.097
236.259	237.855	236.639	237.167
237.325	238.947	237.711	238.236
238.399	240.011	238.787	239.317
239.471	241.075	239.846	240.385
240.548	242.153	240.921	241.453
241.622	243.26	242.001	242.542
242.701	244.375	243.104	243.663
243.823	245.455	244.217	244.757
244.917	246.549	245.304	245.846
246	247.661	246.399	246.947
247.109	248.752	247.511	248.066
248.215	249.834	248.609	249.136
249.288	250.939	249.69	250.223
250.372	252.063	250.791	251.339
251.485	253.181	251.91	252.468
252.626	254.27	253.035	253.57
253.716	255.368	254.119	254.677
254.829	256.464	255.228	255.773
255.924	257.54	256.316	256.871
257.035	258.617	257.4	257.927
258.084	259.695	258.46	258.993
259.15	260.808	259.537	260.091
260.252	261.885	260.642	261.177
261.339	262.983	261.724	262.266
262.429	264.078	262.834	263.364
263.526	265.169	263.913	264.46
264.616	266.234	265.006	265.541
265.699	267.297	266.085	266.601
266.749	268.398	267.145	267.683
267.842	269.475	268.242	268.784
268.94	270.575	269.323	269.86
270.011	271.632	270.423	270.947
271.099	272.716	271.482	272.011
272.165	273.781	272.553	273.094
273.247	274.873	273.634	274.179
274.329	275.965	274.717	275.261
275.424	277.042	275.799	276.354
276.5	278.128	276.889	277.428
277.576	279.215	277.981	278.509
278.666	280.295	279.06	279.608
279.756	281.391	280.149	280.684
280.839	282.456	281.241	281.764
281.912	283.519	282.304	282.82
282.962	284.598	283.367	283.905
284.054	285.677	284.457	284.983
285.131	286.773	285.53	286.074
286.235	287.826	286.626	287.166
287.316	288.914	287.685	288.22
288.356	290.002	288.766	289.304
289.455	291.098	289.86	290.391
290.548	292.179	290.943	291.477
291.632	293.279	292.018	292.566
292.724	294.346	293.119	293.651
293.802	295.457	294.195	294.743
294.904	296.537	295.301	295.832
295.994	297.616	296.387	296.922
297.065	298.701	297.467	298.001
298.146	299.764	298.549	299.081
299.233	NaN	299.623	NaN
