# Supplementary material for: Auditory feedback effect on temporal patterns during self-pacing treadmill walking
Source: PLoS One. 2025 Nov 4;20(11):e0335971. doi: 10.1371/journal.pone.0335971 (PMC12585087; doi:10.1371/journal.pone.0335971)
Supplement: S2 File — This file archive contains gait events from the two test conditions (no sound and with sound) for all included participants, as well as the validation data for the accelerometer-based gait event detection algorithm. All data files are in CSV format. A readme file is included with the details of the file format and contents. (ZIP) [file pone.0335971.s003.zip › TreadmillSoundsData/Validation/GRF_GaitEvents/Subject9_validation_grf.csv]

L_TO	R_TO	L_HS	R_HS
0.959	0.395	0.252	0.809
2.12	1.529	1.378	1.956
3.282	2.68	2.544	3.123
4.385	3.84	3.691	4.233
5.514	4.949	4.802	5.354
6.65	6.049	5.914	6.492
7.783	7.173	7.037	7.623
8.926	8.32	8.187	8.766
10.033	9.478	9.332	9.884
11.487	10.585	10.44	11.001
12.284	11.707	12.711	12.138
13.418	12.85	13.848	13.269
14.596	13.982	15.025	14.442
15.764	15.174	16.171	15.605
16.915	16.318	17.322	16.764
18.055	17.461	18.462	17.904
19.198	18.635	19.584	19.022
20.334	19.725	20.735	20.177
21.438	20.876	21.838	21.29
22.561	21.981	22.985	22.412
23.693	23.133	24.091	23.543
24.823	24.245	25.228	24.67
25.942	25.363	26.348	25.79
27.063	26.494	27.468	26.913
28.173	27.615	28.609	28.023
29.302	28.755	29.728	29.166
30.437	29.873	30.852	30.286
31.565	31.004	31.959	31.405
32.685	32.11	33.083	32.537
33.806	33.221	34.197	33.643
34.894	34.346	35.281	34.742
36	35.43	36.393	35.837
37.102	36.543	37.504	36.951
38.241	37.652	38.63	38.09
39.362	38.765	39.768	39.202
40.474	39.913	40.896	40.325
41.602	41.047	42.036	41.462
42.735	42.19	43.124	42.595
43.825	43.275	44.211	43.661
44.923	44.346	45.346	44.786
46.087	45.491	46.508	45.941
47.22	46.641	47.644	47.069
48.361	47.782	48.776	48.213
49.5	48.921	49.91	49.341
50.632	50.056	51.038	50.472
51.776	51.199	52.182	51.625
52.92	52.336	53.339	52.757
54.062	53.498	54.46	53.901
55.168	54.612	55.585	55.006
56.278	55.75	56.682	56.129
57.434	56.834	57.81	57.286
58.52	57.942	58.951	58.371
59.668	59.091	60.087	59.521
60.795	60.235	61.185	60.648
61.916	61.326	62.325	61.768
63.034	62.462	63.434	62.884
64.18	63.584	64.6	64.044
65.318	64.747	65.755	65.159
66.472	65.906	66.878	66.311
67.627	67.025	67.999	67.456
68.728	68.138	69.11	68.557
69.818	69.269	70.219	69.668
70.971	70.369	71.344	70.815
72.029	71.489	72.418	71.881
73.154	72.57	73.55	72.985
74.252	73.701	74.654	74.091
75.378	74.798	75.765	75.219
76.461	75.914	76.861	76.31
77.568	77.019	77.98	77.409
78.694	78.129	79.088	78.533
79.804	79.247	80.202	79.643
80.879	80.354	81.286	80.728
82.016	81.44	82.411	81.854
83.126	82.568	83.526	82.978
84.278	83.685	84.665	84.111
85.401	84.801	85.782	85.227
86.462	85.935	86.838	86.312
87.567	86.982	87.972	87.402
88.702	88.121	89.113	88.546
89.843	89.262	90.226	89.685
90.929	90.374	91.336	90.779
92.044	91.484	92.44	91.882
93.144	92.59	93.525	92.986
94.251	93.675	94.653	94.097
95.346	94.804	95.75	95.209
96.441	95.904	96.819	96.29
97.51	96.966	97.927	97.364
98.606	98.071	99.023	98.453
99.731	99.171	100.138	99.598
100.935	100.288	101.261	100.706
101.95	101.413	102.343	101.801
103.021	102.491	103.423	102.876
104.123	103.56	104.513	103.972
105.225	104.66	105.622	105.061
106.336	105.772	106.731	106.188
107.436	106.882	107.834	107.286
108.554	107.984	108.93	108.39
109.647	109.061	110.034	109.497
110.724	110.17	111.134	110.574
111.818	111.288	112.196	111.668
112.9	112.34	113.306	112.746
114.213	113.448	115.534	113.901
115.113	114.57	116.668	114.976
116.244	115.69	117.761	116.093
117.364	116.806	118.886	117.213
118.45	117.898	120.022	118.31
119.611	119.029	121.141	119.464
120.752	120.161	122.27	120.602
121.865	121.253	123.362	121.716
122.977	122.394	124.47	122.818
124.068	123.497	125.558	123.919
125.162	124.603	126.627	125.013
126.226	125.683	127.701	126.086
127.314	126.769	128.787	127.165
128.401	127.833	129.862	128.241
129.476	128.93	130.971	129.314
130.546	130.009	132.058	130.396
131.651	131.108	133.132	131.514
132.746	132.208	134.229	132.607
133.841	133.273	135.317	133.691
134.919	134.365	136.4	134.771
136.015	135.462	137.498	135.866
137.098	136.537	138.599	136.959
138.199	137.628	139.707	138.049
139.304	138.743	140.786	139.148
140.386	139.85	141.886	140.247
141.497	140.927	142.997	141.336
142.593	142.03	144.105	142.438
143.711	143.154	145.247	143.556
144.85	144.253	146.355	144.71
145.957	145.375	147.471	145.801
147.056	146.511	148.556	146.906
148.17	147.619	149.653	148.023
149.256	148.705	150.768	149.105
150.361	149.805	151.897	150.211
151.484	150.904	152.993	151.336
152.595	152.05	154.093	152.443
153.697	153.143	155.15	153.534
154.767	154.239	156.286	154.617
155.889	155.298	157.39	155.724
157.017	156.432	158.473	156.843
158.09	157.541	159.566	157.93
159.181	158.622	160.689	159.026
160.321	159.717	161.803	160.155
161.412	160.823	162.888	161.263
162.468	161.937	164.014	162.317
163.596	163.035	165.109	163.442
164.703	164.158	166.22	164.549
165.829	165.256	167.33	165.679
166.937	166.367	168.458	166.773
168.057	167.479	169.601	167.896
169.211	168.607	170.746	169.039
170.285	169.759	171.882	170.148
171.501	170.895	173.029	171.328
172.648	172.039	174.115	172.495
173.735	173.176	175.237	173.583
174.822	174.271	176.377	174.672
175.982	175.379	177.51	175.81
177.116	176.532	178.613	176.952
178.249	177.665	179.809	178.072
179.341	178.771	180.896	179.182
180.49	179.955	182.006	180.343
181.607	181.047	183.121	181.455
182.723	182.157	184.243	182.56
183.834	183.274	185.359	183.674
184.938	184.402	186.473	184.786
186.075	185.511	187.607	185.907
187.216	186.623	188.716	187.046
188.317	187.756	189.859	188.155
189.455	188.888	190.993	189.283
190.593	190.022	192.124	190.432
191.722	191.156	194.461	191.556
193.182	192.286	195.597	192.7
194.066	193.451	196.729	193.905
195.17	194.623	197.845	195.021
196.335	195.75	198.942	196.173
197.457	196.888	200.047	197.297
198.561	197.991	201.15	198.394
199.655	199.107	202.306	199.494
200.74	200.198	203.409	200.588
201.909	201.302	204.523	201.734
203.033	202.474	205.674	202.87
204.13	203.569	206.805	203.967
205.282	204.679	207.961	205.11
206.417	205.836	209.134	206.246
207.536	206.967	210.292	207.372
208.724	208.116	211.406	208.562
209.867	209.289	212.529	209.702
211.015	210.444	213.632	210.858
212.127	211.566	214.763	211.963
213.251	212.691	215.885	213.08
214.392	213.797	216.992	214.209
215.5	214.922	218.109	215.337
216.587	216.041	219.217	216.435
217.696	217.141	220.321	217.538
218.818	218.246	221.433	218.658
219.928	219.357	222.549	219.778
221.035	220.466	223.66	220.877
222.168	221.586	224.781	221.997
223.263	222.698	225.894	223.112
224.38	223.812	227.003	224.23
225.503	224.942	228.108	225.345
226.623	226.044	229.231	226.462
227.704	227.157	230.344	227.549
228.833	228.322	231.449	228.682
229.947	229.382	232.567	229.795
231.058	230.502	233.689	230.908
232.167	231.609	235.947	232.012
233.379	232.724	237.09	233.136
235.554	233.849	238.208	234.288
236.698	234.979	239.287	235.406
237.824	236.113	240.373	236.536
238.89	237.237	241.467	237.661
239.982	238.359	242.556	238.75
241.082	239.434	243.651	239.833
242.15	240.509	244.735	240.932
243.253	241.601	245.833	242.001
244.345	242.704	246.933	243.103
245.43	243.798	248.086	244.195
246.54	244.889	249.222	245.289
247.676	245.981	250.287	246.381
248.779	247.084	251.398	247.526
249.902	248.235	252.493	248.644
251.034	249.368	253.581	249.77
252.08	250.421	254.71	250.871
253.179	251.517	255.794	251.931
254.296	252.633	256.896	253.032
255.402	253.739	258.011	254.148
256.495	254.859	259.076	255.253
257.62	255.931	260.19	256.352
258.69	257.044	261.283	257.449
259.788	258.152	262.323	258.543
260.881	259.228	263.4	259.64
261.946	260.332	264.492	260.729
263.016	261.442	265.566	261.81
264.099	262.471	266.644	262.866
265.177	263.55	267.697	263.948
266.245	264.626	268.769	265.029
267.342	265.712	269.853	266.11
268.373	266.791	270.892	267.178
269.479	267.848	271.971	268.223
270.51	268.906	273.035	269.327
271.589	269.997	274.076	270.359
272.655	271.043	275.137	271.442
273.701	272.108	276.207	272.508
274.754	273.174	277.252	273.55
275.825	274.212	278.324	274.606
276.865	275.281	279.39	275.676
277.926	276.341	280.447	276.727
279.009	277.383	281.523	277.788
280.06	278.458	282.625	278.858
281.12	279.525	283.753	279.922
282.222	280.581	284.833	280.982
283.349	281.657	285.921	282.082
284.424	282.757	286.998	283.2
285.512	283.887	288.069	284.284
286.605	284.969	289.17	285.363
287.689	286.059	290.255	286.458
288.767	287.127	291.303	287.542
289.843	288.208	292.408	288.619
290.915	289.306	293.542	289.706
291.994	290.402	294.646	290.779
293.139	291.445	295.724	291.849
294.21	292.539	296.769	292.976
295.315	293.672	297.826	294.084
296.382	294.766	298.884	295.187
297.464	295.856	299.963	296.244
298.499	296.898	NaN	297.314
299.578	297.957	NaN	298.351
NaN	299.024	NaN	299.429
